# Supplementary material for: Emergence of trait variability through the lens of nitrogen assimilation in Prochlorococcus
Source: eLife. 2019 Feb 1;8:e41043. doi: 10.7554/eLife.41043 (PMC6370341; doi:10.7554/eLife.41043)
Supplement: Figure 6—source data 1. [file elife-41043-fig6-data1.zip › 75_coregene_concatenated_phylosift_codon_alignment_HLII.fasta]

>AG-347-C10
---------------------------------------------------------------------------------------------------------------------------------------------------------------------------------------------------------------------------------------------------------------------------------------------------------------------------------------------------------------------------------------------------------------------------------------------------------------------------------------------------------------------------------------------------------------------------------------------------------------------------------------------------------------------------------------GCACAACAAAAAATAAGAATAAGACTGAAAGCATTTGATAGAAGAATGCTTGATTTATCTTGCGACAAAATAATCCAAACTGCTGATACTACATCTGCCTCAGCAATTGGTCCAATACCATTACCTACAAAAAGGAAGATTTATTGTGTCCTAAGATCACCACATGTTGATAAAGATTCTAGAGAGCATTTTGAAACAAGAACACATCGAAGAATTATAGATATTTATAGTCCTTCTGCAAAAACTATTGATGCTTTAATGAAACTAGATCTTCCTAGTGGTGTAGATATAGAAGTTAAACTTATGAAAAAACTATCCAAAAGAATGGCGGCTCTATCTACTAAGATAGAAGATCGTACGCACCACTTGAAGCTCTTGATCAAGGAAAATGCTAATGCAAAATTTGATGAAACTATTGAAGCACATATACGTTTAGGTATTGATCCAAAATATACTGATCAACAATTAAGAACCACTGTTGCATTACCACATGGTACTGGCCAAAGCATAATTGCAGTAATTACGAGCGGTGAGAATGTATCGAAAGCTAAGGCTGCTGGTGCAGATTTTGGCGAAGAAGATCTTGTGGAAAGCATCAACAAAGGAAATATGGAGTTTGATCTTCTTATTGCAACTCCAGATATGATGCCAAAGGTTGCAAAATTAGGAAGAGTTTTAGGACCTAGAGGTTTAATGCCTAATCCTAAAGCTGGGACAGTAACTAATGACATTGCTGCAATAAAAGAATTCAAAGCTGGCAAGCTCGAATTTAGAGCAGATAAAGCTGGAATCGTTCATGTCCGCTTTGGAAAAGCGAGTTTTACAAAAGAGGCTCTATTTGACAACTTAAAAACCTTACAAGAATCAATTGATAAAAATAAACCAAGTGGAGCTAAGGGAAAGTATTGGAAAACTTTTTATGTAACTTCAACAATGGGGCCTTCAGTTCAAGTTGACATAAATGCTGTGAAAGCTATAATTAAAAAGAAAAAAGAGACTACTAGGCAAAGGCAAGAAGGGCTATGGAGTTAAAGGCTGCCAAAGAAGCCAAACAAGTAAGGCCAGAGATGATAGTAGAAGATAATTTAACAGTTCAAGAATTAGCCGATAAATTAAGTCTTGAAAGCTCTGAAATAATCAAGTCTCTTTTTTTTGGAATAACTGCAACTGTTACTCAATCACTTGACTTAGCAACTATTGAAACAGTAGCAGAAGAATTTGGGGTAGTTTTGCAAGATGATATCATGATTGAAAGATATTGATAATCTAAGAAGACCACCTGTGATTACAGTGATGGGTCATGTAGATCACGGCAAAACGAGTCTTTTAGATTCCATCAGAGAATCAAGAGTAGCTTCTGGGGAAGCAGGGGGCATTACTCAACACATAGGAGCTTATCAATTTGAAAAAAAAAAATTAACTTTTCTCGATACTCCTGGTCATGAAGCCTTTACTGCTATGAGAGCAAGGGGTACAAAGGTTACAGATGTGGCTGTTCTTGTAGTTGCTGCAGATGATGGAGGCCTCAAACACTTGAGGCGATCAGTCATGCAAGAGCAGCAAAAGTTCCAATTGTTGTTGCGATAAATAAAATTGATAAAGAAGGGGCATCTCCAGACAGAGTAAAGCAGGAACTATCAGAAAAAGATTTAATTGCTGAAGATTGGGGAGGAGATGTGATGGTTCCAGTAAGTGCTATCAAAAAAACATTGATAAATTGCTCGAAATGATTTTATTAGTTTCTGAAGTAGAAGATCTACAAGCCAACCCTGACAGATTTGCAAAAGGTACCGTTATTGAAGCCCATCTAGACAAAGCCAAAGGACCTGTGGCTACATTATTAGTGCAAAATGGGACCTTAAAATCTGGAGATGTTTTAGCTGCGGGTTCAGTCCTTGGAAAAATTAGAGCAATGGTTGATGAACATGGAGAATCAAAGAGGCAGGGCCATCATTCCCAGTGGAAGCTCTAGGATTCAGTGAAGTGCCCACGGCAGGAGATGAATTCGAAGTCTACCCTGACGAGAAAACTGCTCGAGCCATTGTCGGAGAAAGGGCAAAAGATGCTAGAGCCACAAAATTAGCTCAGCAAAGAAGAGTTATCATCCTTATCCAAGCAAATGATGGAGAACTAAAGGAGTTAAACTTAATCCTCAAAGCTGATGTTCAAGGTAGTGTTGAAGCTATATTAGGATCATTAGAACAATTACCAAATGAAGTTCAAGTTAGAGTTTTACTCTCTGCTCCTGGAGAAATAACTGAGACAGATATAGATCTCGCTGCTGCATCTGGGTCAGTAATCATTGGGTTTAATACATCATTGGCATCTGGTGCAAAGAAAGCAGCTGATGCTAATGACGTTGATATAAGAGAATATGAAGTAATCTATAAACTCTTAGAAGATATTCAGTTAGCAATGGAAGGACTACTTGAACCAGATCTTGTTGAAGAATCCTTAGGAAAAGCCGAAGTAAGAGCAACTTTCTCAGTTGGTAAAGGAGCTATAGCAGGCTGTTATATACTGGTAAACTACAACGGAATTGTTAGAGTAAAGTAATTTTTGAAGGTAATCTAGACTCACTAAAAAGTAAAGATGATGTTAAAGAAGTACAGGATTTGAATGTGGAGTTGGATGCGATTTCTCAATGGAGACATAATCGAAGCATTCAAATTTGTCACAAAAAAAAGAAAGTTTTAGCTATTGAAACAAGTTGTGATGAGACATCTGTCTCAATAGTTCAAATATTGCCTCTCAAATTGAAGATCATTCAAAATGGGGTGGAGTTGTGCCTGAAATTGCAGCTAGAAAGCATTTAGAGTACCTTTTGTTTTAGAAAAGGCTTTAGAAGAATCAATATTGAGGAAGTCGACATTGCTTCGACTGTAGCTCCTGGATTAGTTGGTTGTTTGTTGGCTCTATAACTGCAAGATCACTTTACATTCAAAACCATTTTTGGGAATTCATCATTTGGAGGGGCATTTATCTTCAATTTAAATCTTTTCTTTACTTGTTAGCGGCGGGCATACTGAATTGATAAAGGTTGATGATAGAAGGATGCAAAGACTTGGAAAAAGTTTTGATGATGCTGCTGGAGAAGCCTTTGATAAAGTTGGCAGACTATTAGGTCTTATCCAGGAGGACCGGCAATTGAAAAGATTGCTAAAAATGGGGACCCTTGCCAAAATGTAGGATCTATGATTTCTCTTTTAGTGGTCTAAAAACTGCCGTATTAAGGTTGAGAGATTGGATTCCAATTCCTGATATTGCTGCAAGTTTTGAGGTAGTGGCAGAGGTCTTGGTAGAGAGAAAAATGCGCGATCATAGCGATAATGTTGTTGTGGTTGGGGGAGTGGCTGCTAACAATTAAGAAAAATGATGATTAATCTATTAAAGTTCATTTAGCTCCTCTTGATCTTTGTACAGATAATGCAGCAATGATTGGAGCGGCAGCGTTGTTCAGAATCAAATCCCTTAAATTAGGTGT----------------------------------------------------------------------------------------------------------------------------------------------------------------------------------------------------------------------------------------------------------------------------------------------------------------------------------------------------------------------------------------------------------------------------------------------------------------------------------------------------------------------------------------------------------------------------------------------------------------------------------------------------------------------------------------------------------------------------------------------------------------------------------------------------------------------------------------------------------------------------------------------------------------------------------------------------------------------------------------------------------------------------------------------------------------------------------------------------------------------------------------------------------------------------------------------------------------------------------------------------------------------------------------------------------------------------------------------------------------------------------------------------------------------------------------------------------------------------------------------------------------------------------------------------------------------------------------------------------------------------------------------------------------------------------AAAGCTGTTTATTGGGGAACTGGAAGAAGAAAAACTTCAGTGGCTAGAGTTCGCTTGATTCCAGGAAATGGATAAAAATTAATGGTCGTTCTGGAGATGATTATTTATTTAACCCTAAAAGCACCTTTGCAAACACTAGGCCTAATTCTTATGATATTTTAGTAAATGTTTTTGGTGGTGGATTGACAGGTCAAGCAGATGCTATAAAGCAAGGAGCAGCAAGAGCACTTTGCGAATTGTCTCCTGACAATAGGAAACCGCTAAAAACAGAAGGTCATCTCAGTAGAGATCCTAGAGCTAAGGAAAGAAGAAAATATGGTCTTAAAAAAGCAAGAAAAGCTCCTCAATTCTCCAAACGT-----------------------------------------------------------------------------------------------------------------------------------------------------------------------------------------------------------------------------------------------------------------------------------------------------------------------------------------------------------------------------------------------------------------------------------------------------------------------------------------------------------------------------------------------------------------ATGAAAGTTTCTCTTGGTTGAATAATTTAGTAGAGAAGATCTCTCTGAGAAATTGTCTATTGGTGGATTTGAGGTTGAATCATTAGAGGATTGTAAAAGGTGTTGTTTTAGGTAAGGTAAAACACTGACAAACTTTTGCCAAGTCGATATTCAAATTATCTGTGGTGCAATATTAAACCATTTATGTTGTTGCTACTGTTGGCACGAAATTATTAACTATTAAAAGAAGTGAAATTAGAGGTGTAGTGAAGGAATGATATGTTCACTGCAGGAACTGGGTTTAAACGAAGGGATAGAGATCATTTTGGGCACTCCAGACTTGCTTTTAAATGATGATTTAGCCATTACAGCTAATAGACCTGACGGAATGTCTGTTATAGGTATAGCCCGTGAAATTTCTGCCCTTATTTATACAATAAGCTGCATTGAGTAAATTCGCCAAACTGGCTTAAAGACCGTATAGAATCAGGTATAAAATCTATTAATTAGTTGATCTGACAAATTATATTCTTTTAGAACAAGGTCAACCTTTGCATGCGTTTGATGATAAACTGGATTTTAAGAAAAGGCAAGAATAACGAATTATTTGCTTAGATGGTAAAGAATATGACTTAAATGACAATATCACAGTTATTACTTGTGATAAACCGGTAGCTATTGCTGGGGTGATAGGCGGTGAGACTTCTGTAACTAATACTACATTTACCTTGAAGGCGCTGTTTTTAATCCCTATAAGAAAATCTTCAAAGGCGGTTGGCATAAGAACAGAATCTAGCAGCAGATATGAAAAAGGGATTTCAAAATACAATAGGGCGATTAATCTTTTAGAAGAATATTTTTCTATTAAAGGATATTAAACTACGGAGAAAAATACATAAAATTCTTGGTGATAATGAAATAGTTAAAATAGGTTGTCCTAATAGAGATTTGGAAATAGATTTAATTGAAGAAATAGCGAGATTAATAGGGTATGACAGATTCGACTTAAAACTTCCTAATAAGCCTGGAAAATTGTCATCCAGTTGGCCAAAAAATTTTATAGAAAACGGTTTTAACGAGGTAGTAAGCTACTCTCTTAATCCTTTGTTATTAGAAACAAGCTGTCTTAGAAATATCTGGAAAGAACATTTGGAGATAGTGAACCGTAATATAAAAGCTGGACAAGCAAGTTGTTATATATTTGAAATTGGAAATGTTTTTCAAGAAGAAGTTCTGGTGCTATTTATGGAAATGGTTAATTATTACCAGGCAAGAGGAAAGTTAAAGGAGGCTTTTTGAATATAAAAATTGATTTTCTTCATCCAGGAAGAACTGCCAAATTAGATGCAGGTTATTTTGGTGAAATACATCC----------------------------------------------------------------------------------------------------------------------------------------------------------------------------------------------------------------------------------------------------------------------------------------------------------------------------------------------------------------------GATTGGCAAGAAAGAGTTGTTCAAATTCGACGTGTTTCTAAGACTGTTAAGGGTGGGAAAAAAATGAGTTTTAGAGCAATTGTTGTTGTAGGTAATGAGAAAGGTCAAGTTGGAGTTGGAGTTGGTAAAGCAGGGGATGTCATTGGTGCGGTGAGAAAGGGAGTTTCAGATGGTAAAAAGAATCTTGTTAGGGTCCCCTTAACCCCAAATTCAATACCGACTTTATCTAAAGGTCGAGATGGTGCTGCTAATGTACTAATTAGACCAGCTGCCCCAGGTACAGGTGTAATTGCTGGTGGTTCAATAAGAACAGTTCTAGAATTAGCCGGCATAAAAAATGTCTTAGCAAAAAGATTGGGTAGTAAAACACCTTTAAATAATGCAAGAGCTGCTATGGTAGCTCTTGCTCAATTAAGAACACACAAATCTGCCTCAAGGGAGAGAGGCATCTCACTTGAACAGCTCTAT-----------------------------------------------------------------------------------------------------------------------------------------------------------------------------------------------------------------------------------------------------------------ATGTCACGTCGGAATGCAGCAGTAAAAAGACCAGTTCTTCCAGATCCTCAATTTAATAGTCTTGCTTCAATGATGATTTCTCGATTGATGAAACATGGTAAAAAATCTACTGCCCAAAGAATATTGTCTGATGCTTTTTTAATAAGCGAGAGAACAGGTGGGAATGCAGTTGAATTATTTGAAACAGCTGTAAAAAATGCTACTCCTCTTGTTGAGGTGAGAGCTAGAAGAGTTGGTGGTGCAACATATCAAGTACCTATGGAAGTACGCCAAGAGAGGGGTACAGCTATGGCATTAAGATGGCTTGTAACATTCTCACGTGCAAGAAATGGCAAAAGTATGTCCCAAAAACTTGCTGGTGAGTTGATGGATGCAGCAAATGAAACTGGAAGTGCAGTTAAGAAAAGAGAAGACACTCATAAAATGGCTGAAGCTAATAAAGCTTTTGCACATTACAGATAT-----------------------------------------------------------------------------------------------------------------------------------------------------------------------------------------------------------------------------------------------------------------------------------------------------------------------------------------------------------------------------------------------------------GCCAGGATTGCAGGAATTGACATACCTCGCGAAAAGCGAGTTGAAATAGCACTTACATACGTCTATGGAATTGGTTTGACGAGATCGAAATTCTTGCTAATACGGGTGTAAACCCAGATACTCGTGTCAAAGACCTGATTCTGATGTGCAAAAACTTAGAGGTGCCACAGAATTCACTTTGGAAGGGGATTTGAGAAGAAAAGAGGGAATGGCTTTAAAACGTCTACAAGATATAGGTTGTGTAAGAGGAAGAAGACATAGAATGAGTCTTCCTGTAAGAGGTCAAAGAACTAGAACCAATGCAAGAACAAGAAGGGGTTCTAGGAAAACAGTTGCTGGAAGAAAAAAAAACTAAATAATCTAAATAATATAGATAATTCTAATACTGAACTGGATCAATTGAGAGTTTGCTAGGGAAAAAAGGTGATTTATCAGTTATTTTCAATGGGTCAATTATCTGCTGATAGACCAATTATTGGCCAGAAGGCAAATTTAATAAAGAACTTGCAAGAACTAATAACTGAAAGGAAGCAAGATAGAAAAAATTGATGTAACCCTTCAATTGGAACACCGGGAATCATCCTTTGATTTCAACGACGAAATAATAGATATATTTTGTGGTCTAGGATACTCAGTAGGGCCCTGAAATAGAAACTGATTTTTATAATTTTGAGTCTCTGAACATACCCAAAAATCATCCAGCAAGAGATATGCAGGATACTTTCTACTTAGATGAACTTTTAAGGACTCATACTTCTCCTGTTCAGATAAGGTACTTAGAGAAGAATCCTCCCCCAGTAAGAATTATTGCTCCCGGGAGAGTATATAGGAGAGATGCAGTAGATGCTACTCATTCCCCTGTATTTAATCAGGTTGAGGTTTTAATCGATCAAGATATTAATTTTAGTCATTTAAGAGGAACAGTTCTTACATTTTTAAAGGCCTTTTTTGGAGATATTCCTGTAAGATTTAGAGCTAGTTATTTCCCATTTACTGAACCTTCAGCAGAAGTAGACGTCCAGTGGAAGGGTAAATGGTTAGAAGTAATGGGTTGCGGAATGGTTGATCCGTCTTAGAATTAGGAATAGATTCTGAGAAATGGACTGGTTTTGCAGCAGGATTAGGAGTTGAGAGATTTTGTATGGTGAGACATATCGATGATATCAGAAAATTTTATACAAATGATATTAGATTCTTAGAACAGTTACATTAAATACACTTAAATCAAACGGGTCGAGAAAAAATTAAGAAAGGGTAGAGGTATTGCTGCCGGTCAGGGTGCTGTGGTTTTGGAATGAGAGGGCAAAAGTCGCGTTCTGGACCCACACGTCCAGGTTTTGAAGGAGGCCAAATGCCTTTATATAGAAGAGTTCCATTAAAGCACTTTTAATCAAAAGAACTTTTCCATAATTAATTTTTAAATGAAAAGAACTGTTAACCTAGACTCCTTAGTTAAGAAAGGATTGATTATCCTTTAAAAATCCTCGGTAGCGGAAAAATTAATGTAAAGCTAAAAGTCCAAGCTGCATTCACAAAGGCAAAACAAAAAATTGAGGACGCAGGTGGATCCTGCGAG----------------------------------------------------------------------------------------------------------------------------------------------------------------------------------------------------------------------------------------------------------------------------------------------------------GTGAAAGGCCCAAAGGGTGAGTTAAAACGTGCCTGAGGGAGTTAGTTTTAAGAAAGATAATACTGTTGTCGTAAGTCCTATCAAGGCAGAGACATGGTTTATGTAGAGCCTTAATTGCAAATATGGTTGAAGGGGTTACTCAAGGTTTTTCAAAGAAACTAGAAATTGTTGGCGTTGGATCAAGAGCACAAGTAAAAGGTAAAAATCTGGTTGTAAGTGCAGGATATAGTCATCCTGTAGAAATGATCCCCCCTGATGGTATAACATACAAGGTTGAGAGTAATACAAACGTTACCGTATCTGGAATTGATAAGGAAATTGTTGGCAATGAAGCAGCAAAAATCAGATCAATTAGACCTCCAGAGCCATATAAAGGAAAAGGAATTAAATACCATGATGAGAGAATTCTCAGAAAAGCTGGTAAAATGGCAAAAAAAATTGTTGCAGTTATCAAGCTTGCTCTACAAGCAGGCAAAGCAAATCCTGCTCCTCCTGTAGGGCCAGCTTTAGGACAACATGGTGTCAATATTATGGCATTTTGCAAAGAATACAACGCAAGAACACAAGATAAAGCAGGTTTTGTAATTCCAGTCGAGATTTCTGTTTTTGAAGATAGAAGCTTTACTTTTATCACAAAAACACCTCCTGCTTCCGTCTTAATAACAAAAGCAGCTGGTATAGAGAAAGGATCAGGTGAATCAGCAAAAGGTGTTGGATAAGTAAAGCTCAATTAGAAGAAATAGCCAAAACTAAGCTTCCTGATCTAAACTGTTCTAGTGTTGAATCAGCAATGAAAGTAATTGAGGGTACTGCTCGTAATATGGGCGTCTCTATC----------------------------------------------------------------------------------------------------------------------------------------------------------------------------------------------------------------------------------------------------------------------------------------------------------------------------------------------------------------------------------------------------------------------------------------------------------------------------------------------------------------------------------------ATGCCAACTATTTCACAATTAATAGGTTCAGAGAGAAAACGTCTGACTAGGAAAACAAAATCCCCTGCATTAAAAGCTTGCCCTGAAAGAAGAGGAGTTTGTACGAGAGTTTATACATCAACACCTAAAAAACCTAATTCAGCTTTAAGAAAAGTCGCAAGAGTGAGATTAACTTCTGGTTTCGAAGTAACTGCTTATATTCCTGGGATTGGACATAATTTGCAAGAACACTCTGTAGTGCTACTAAGAGGTGGAAGAGTTAAGGATTTACCAGGAGTCAGGTATCATATAATAAGGGGAACTTTAGATACGGCTGGAGTCAAAGATAGACGTCAATCCAGGTCTAAGTATGGAGCAAAAGCTCCAAAA------------------------------------------------------------------------------------------------------------------------------------------------------------------------------------------------------------------------------------------------------------------------------------------------------------------------------------------------------------------------------------------------------------------------------------------------------------------------------------------------------------------------------------------------------------------------------------------------------------------------------------------------------------------------------------------------------------------------------------------------------------------------------------------AAGAAATCTAAACGTAACGTACCTAATGGTGTGGTACATATCCAAAGTACATTTAATAATACTATTGTCTCAATTACTGACACCTCTGGTCATGTAATTTCTTGGTCTTCTGCAGGCGCAAGTGGATTTAAAGGGGCTAGGAAAGGTACGCCATTTGCTGCTCAAACAGCTGCTGAAGCTGCAGCTAGAAGAGCACTTGATCAAGGCATGAGACAAATAGAAGTACTAGTCAGAGGGCCTGGCGCAGGTAGGGAAACGGCCATAAGAGCTTTACAAGTGGCCGGATTAGAAATAACTCTAATAAGAGATGTAACTCCATTACCTCATAATGGATGTAGAAGACCTAAACGGAGACGCGTTCTAGAGAATAAGCAACAAATCGTGAGATTCAACTATTAAACGACTCGGAAATGGCTGTAGTTCTTGACTATAAAGGTTTAACTATCAAAGAAATGTCAGATTTGCGATCTAGATTGCAAACAACTAATGGCATTTGCAAAGTTACTAAAAATTCATTAATGCGTAAAGCTATTGATGGAGATAGTAATCTTGAATCTTTACTGACCGGAACAAATGCTTTTGTCTTAATCAAAGAAGATGTTGGTGGTGCTGTAAAAGCTATCCAATCTTTTCAAAAAGACACCAAAAAATCCGAAACCAAAGGAGCTTTATTTGAAGGCAGACTTCTTGAAATAAAAGAAATTGCAAGTCTTCCATCTAAAGAAGTATTGATGGCAAAAATTGCTGGCGCTCTTAATGGCGTTGCAACAATTGCGATTATCAATGAATCACTTAAACAA----------------------------------------------------------------------------------------------------------------------------------------------------------------------------------------------------------------------------------------------------------------------------------------------------------------------------------------------------------------------------GGATTCTTAGTAATTAATAAACCTCTCATGATTGTGTTAAACAAATAAGGAAGTTACTAAAAAAGGTTGGGCAGGAACTCTTGACCCAGAAGTTATAGGAACCTTACCAATCGCTATAGGCAGTGCAACAAGATTTATTCAATATCTTAAAACTTACATAGGATTAAATTAGGCATTAGAACTAACACTGATGATATTCACGGAGAAATAATTAATAGTAATGAAAAATTAGATCATAAATAGATTTAGAGGATTAAACAACCACCGAAAGTATCTAGTGTGCACGTCAATGGTGAGAGAGCTTATCAAAAATCGAATTTGAATTAGCACCAAGAGAAGTAAAAATAGATGAACTTAATGAAATGGGATCAAATAAAATGTTCTGCGGGCACATATATAAGAGCAATTGCAAGAGATATAGGAGAATCCGAGGGTTGCCTAACTAAGGCTTGTGGCTTTGATGAACAAAACTCTATAATATCTGAATTCCAACAAGCTCTTAATCACATTTCTTAAGTACTGAAGAATTGGCCTGGAAGACTTTCCAGGAAATTACAAACCCAAAAAAGGCATAGAAGATTAAGGAGCTTAATTGGCGTCCAAGATTATCTGTTTTTCGCTCTAATAACCATATTTATGCCCAGGTCATAGATGATGCTCAAACAACTATTTGCTCAGCTTCAACTGTTGATAAGGAACTGAGAGTTGTAATTCTTCTTCGTTGGAAAATTATTAGCAAAGAGAGCTATAAAGGTATTAAGCAAGTAATTTTTGACCGTGGAGGTAATTTATATCACGGCAGAGTAAAGGCACTTGCAGACGCTGCTCGAGAAGCTGGCCTAGAATTC---------------------------------------------------------------------------------------------------------------------------------------------------------------------------------------------------------------------------------------------------------------------------------------------------------------------------------------------------------------------------------------------------------------------------------------------------------------------------------------------------------------------------------------------------------------------------------------------------------------------------------------------------------------------------------------------------------------------------------------------------------------------------------------------------------------------------------------------------------------------------------------------------------------------------------------------------------------------------------------------------------------------------------------------------------------------------------------------------------------------------------------------------------------------------------------------------------------------------------------------------------------------------AAAACTCCTTCTTTAGAAACCATTGAAAGAAATTGGTTTTTAGTTGACGCAAAAGATAAGACACTTGGGAGACTTGCCACAGAAATTGCAACTGTATTAAGAGGTAAGAATAAACCAACATTTACACCTCATCTAGATACTGGAGATTTTGTAATTGTAGTAAATGCCGAAAAAGTTGAGGTAACAGGTAAAAAAGCCAAAAATTGTATAGGAGACATTCTGGAAGACCAGGAGGAATGAAAATTGAAAAATTTGAGTCTCTACAAGAAAGAATTCCTGAAAGAATCATTGAGCAAGCTGTTAAGGGTATGCTGCCACATAACTCTTTAGGAAGACAGCAATTTAAAAAACTAAAAGTTTATAAAGGTGCTGATCATCCTCATGCTGCTCAGAATCCTGTATTATTTGGAATAGATGAAGTTGGAAGGGGTTTTTGGTCCAGTTTTTTCAGCAGTTGTAGTATTAAGGAGTAACTGATAGTAAAAAACTAACTCCCAAAAAAAGAAACTTTTACCAATTTTATCTTCAGATTATGGAATTGGGCAATCCTCTGCTAGAGAAATAGATTAGGCATCAGGCGACAGAGCTTTCAATGATAAGAGCTTTAAAACCTTGATGGCAGAAAAGGAGATCGATAGCTTCAGCAAGCATAGTTGCCAAAGCTCGAGACCTTATGAAGAGGTTAGAAAAAAAATACTCAGGATAAAAAATAAAGGTTATGGTACACTAAACTTCATAGGAAAAGCTTT---------------------------------------------------------------------------------------------------------------------------------------------------------------------------------------------------------------------------------------------------------------------------
>AG-347-E03
ATGGCTGTTGTATCACTATCAGAAATGATGGAAGCTGGTGCTCATTTTGGGCATCAAACTAGACGTTGGAACCCCAAGATGTCTATATATATTGCGCAAGAAACGGAGTTCATATTATTGATCTTGTTAAAACAGCATTGTGTATGAACAATGCGTATAAATGGACCAGGCAGCAAAAAGCGGTAAACGTTTCCTATTTGTAGGTACAAAAAAACAAGCATCAGATGTTGTGGCTCAAGAAGCTTCCCGCTGTGGAGCTGCATATGTAAATCAAAGATGGCTTGGAGGAATGTTGACTAATTGGACAACAATGAAAGCTAGGATTGAAAGATTGAAGGATCTAGAAAGAATGGAAAGTGGCTCAATAGCAATGAGGCCTAAAAAAGAAGCTGCAGTATTAAGAAGAGAACTTGAAAGATTACAAAAATACTTAGGCGGTCTTAAGGGCATGAGAAGATTACCAGATGTAGTGGTTTTGGTTGATCAGAGAAGGGAATCTAATGCAGTACTAGAAGCTAGAAAATTAGATATCTCATTAGTATCGATGTTGGATACTAATTGTGACCCAGATTTGTGTGAAGTTCCAATTCCATGTAATGATGATGCAGTTAGATCTGTTCAACTTATATTGGGAAGACTTGCAGATGCCATAAATGAGGGCAGGCGCAACAAAAAATAAGAATAAGACTAAAAGCATTTGATAGAAGAATGCTTGATTTATCTTGTGACAAAATAATTCAAACTGCCGATACTACCTCTGCATCAGCGATAGGTCCAATACCTTTGCCTACAAAAAGGAAGATTTATTGTGTCCTAAGATCACCACATGTTGATAAAGATTCAAGAGAGCATTTTGAAACAAGAACACATCGTAGAATTATTGATATTTATAGTCCTTCTGCAAAAACTATTGATGCTTTGATGAAGTTAGATCTTCCCAGTGGTGTAGATATAGAAGTTAAACTT------------------------------------------------------------------------------------------------------------------------------------------------------------------------------------------------------------------------------------------------------------------------------------------------------------------------------------------------------------------------------------------------------------------------------------------------------------------------------------------------------------------------------------------------------------------------------------------------------------------------------------------------------------------------------------------AAATCTGTAATCAAAAAAAAAAAAGAGACCACAAGACAAAGGCAAGAAGAGCAATGGAATTAAAGGCTGCCAAAGAGGCCAAACAAATAAGACCTGAAATGATAGTTGAAGATAATTTAACAGTTCAAGAATTAGCTGATAAATTAAGTCTAGAAAGTTCTGAAATAATCAAATCTCTTTTCTTCGGTATAACAGCGACTGTAACTCAATCACTTGATTTAGCAACAATCGAAACAGTAGCAGAAGAATTTGGGGTGGTTTTGCAAGATGATATAATGATTGAAAGATCTTGATAGCCTGAAAAGACCCCCTGTTATTACAGTTATGGGTCACGTAGATCATGGGAAAACAAGTCTCTTAGACTCCATCAGAGAATCCAGAGTAGCCTCAGGAGAGGCAGGAGGGATCACGCAACATATAGGTGCTTATCAAGTCGAATCTAAAAAATTAACTTTTCTTGATACGCCTGGCCATGAAGCCTTTACAGCAATGAGAGCAAGAGGGACTAAAGTTACTGATGTAGCAGTACTTGTAGTAGCGGCAGATGATGGAGACCACAAACACTCGAAGCTATTAGTCATGCTAGAGCTGCAAAAGTACCAATTGTTGTTGCAATAAATAAAATTGATAAAGAGGGGGCTTCACCAGAAAGAGTCAAACAAGAACTATCAGAAAAAGATTTAATTGCTGAAGATTGGGGAGGAGATGTCATGGTTCCAGTAAGTGCGATAAAAAAAATATTGATAAATTGCTAGAAATGATTTTACTAGTTTCAGAAGTAGAAGATTTACAAGCTAACCCTGACAGATCGGCTAAAGGTACAGTTATTGAAGCTCACCTAGACAAAGCCAAAGGGCCTGTAGCTACTTTATTAGTACAAAATGGAACCTTAAAATCTGGGGATGTTTTGGCTGCAGGTTCAGTCCTTGGGAAAATACGAGCAATGGTTGATGAACATGGAGAATCAAAGAAGCAGGGCCATCATTTCCAGTGGAAGCATTAGGTTTCAGTGAAGTCCCAACTGCAGGAGATGAATTCGAGGTCTACTCTGATGAGAAGACTGCTAGAGCTATTGTCGGAGATAGAGCCACAGATGCTAGAGCTACAAAATTAGCTCAGCAAAGAAGAGTTATCTTCTCTATCCAAGCAAATGATGGAGAATTAAAAGAGTTAAACTTAATCCTAAAAGCTGATGTTCAGGGTAGTGTTGAAGCAATATTGGGATCACTAGAGCAATTACCAAATGAGGTTCAAGTCAGAGTTCTACTTTCAGCTCCTGGAGAAATAACTGAGACAGATATAGATCTCGCTGCTGCATCAGGCTCAGTCATTATTGGGTTTAATACCTCATTAGCATCTGGAGCAAAGAGAGCAGCTGATGCTAATGATGTTGACATAAGAGAATACGAAGTAATCTATAAACTATTAGAGGACATTCAGTTGGCTATGGAAGGTCTACTTGAACCAGATCTTGTAGAAGAATCATTAGGTAAAGCCGAAGTTAGGGCTACTTTTGCCGTGGGTAAAGGAGCCATCGCAGGTTGTTTTATACTGGTAAATTACAACGAAATTGTAAGAGTAAAGTAATTTTTGAGGGTAATTTAGACTCACTAAAAAGTAAAGATGATGTAAAAGAAGTACAGGATTTGAATGTGGAGTAGGTTGCGATTTCTCGAGGGAGACATAATCGAAGGTTTTAAATTTGTAACTAAAAAGAG-----------------------------------------------------------------------------------------------------------------------------------------------------------------------------------------------------------------------------------------------------------------------------------------------------------------------------------------------------------------------------------------------------------------------------------------------------------------------------------------------------------------------------------------------------------------------------------------------------------------------------------------------------------------------------------------------------------------------------------------------------------------------------------------------------------------------------GCTCATGGTATGTTCGCGGATCAGCGTCTAAAGTGAGAAGAGTTTTGGATCAGATTAGGGGTAGGTCTTATAGAGATGCATTGATTATGTTGGAATTTATGCCCTATAGATCTACAGACCCTATTACTAAAGTTCTTAGATCAGCAGTTGCTAATGCAGAACATCTTGGAATGGATCCATCTACGCTAGTGATTTCCTCTGCATGGGCTAATAGTGGTCCATGAAAAGGTATAGGCCTAGAGCTCAAGGTCGAGCTTTTTCAATTAAAAAACAGACTTGCCACATCAGTATTTCTGTATGACAATCTTAAGTGGGATGGTAAAAAATCAGGCGTTATTCTTGATTTAGTTGCCAAAGAAACTTCTTCGGCAGACTTAATCCATAGAGCAATCCTTAGGCAGCTAGCAAATAGACAAGGGACAGCCACTTTGACAAGATCTGAAGTGCGAGGGGGTGGTAGAAAGCCATACAAACAGAAAGGTACAGGAAGAGCTCGTCAAGGATCAATAAGGACACCCCTAAGACCTGGTGGCGGAATTATTTTTGGACCGAAGCCACGTTCTTATAATCTTGATATGAATCGTAAGGAACGTAGATTAGCTCTTAGAACAGCACTTATGTCCAGAGTATCTGATGTTGAAGATTTTACCTAAAACAAGTGACATCATAACTGGCCTCGATTAGGTATAGAAAAAGTTTTGGTTATTCTGATGTTATAAATCCATAAATAATATTGAAAAAGTAAAATTAATCGCCGCCGATCAATTAAATGTATTTGATATTCTTAATGCTAATTTAGTAATAGGTCAAGCGATAAAATTCAGGAGGTTATGGCAATCCGTAAATTTAAACCTTATACACCTGGCACTAGAGAGTAGTTACTGACTTTAGTGAAATAACAAGAAACCTGAGAGATCACTAATAGTTTCAAAACATAGAAAGGCAGGAATAATCGTGGAGTTATTACTTGTCGTCATCGTGGAGGTGGTCACAAAAGGCAATATAGATTAATCGACTTTAGGAGAGATAAGCTAAAGTTGCTGCTATCCACTACGATCCTCATAGAAATGCAAGGCTAGCACTTTTATTCTACGATGGGGAAAAAAGATATATTATTGCTCCGGCTGGAGTGAAAGTCGGACAAAATGTCATATCTGGGTGTTCCTATTGAAGATGGAAATGCAATGCCACTTTCTGTTATGCCATTAGGATCTAATGTTCATTGTGTTGAGTTATATGCAGGTAGAGGCGCTCAGATGGTAAGGTCTGCAGGAGCTAGTGCGCAAGTTATGGCAAAAGAGGGAGACTATGTTGCTTTAAAACTCCCATCTACCGAGGTAAGACTTGTACGAAAAGAATGCTATGCAACTCTTGGAGAAGTTGGTAATTCTGAAATAAGAAATACTAGCTTAGGTAAAGCAGGAAGAAGAAGATGGCTTGGAAGAAGGCCACAAGTAAGAGGTAGTGTAATGAATCCATGTGATCATCCACATGGAGGGGGAGAGGGAAAAGCACCGATTGGTAGAGGCCCTGTTACTCCATGGGGTAAACCAGCTCTTGGATTAAAGACACGTAAAAAGAACAAACCAAGTAATAAATTAGTAGTTCGAAGACGTCGAAAGCTGTTTATTGGGGAACTGGAAGAAGAAAAACTTCAGTTGCTCGCGTTCGATTGATTCCTGGAAATGGATTAAAATTAATGGTCGTTCAGGAGATGATTACTTATTTAATCCTAAAAGCTCCTTTGCAAACATTAGGCCTAATTCTTATGATATTCTGGTAAACGTTTTTGGTGGTGGATTAACTGGCCAGGCAGATGCTATTAAGCAAGGTGCAGCTAGAGCTCTGTGCGAATTATCTCCCGATAATAGAAAACCACTAAAAACTGAAGGCCATCTCAGCAGAGATCCTAGAGCTAAGGAAAGAAGAAAATATGGTCTTAAAAAAGCAAGAAAAGCTCCACAATTTTCCAAACGTATGTCTATCGGAATTTTAGGAAAGAAATTGGGCATGTCCCAACTTTTCGACGACAAAGGTACGGTACCAGTTACTCTTATTGAAGCTGGACCTTGCCGTGTCACTCAATTGAAAACAACCGGATGGTTATACTGCCGTTCAAATAGGTTATGGGAGAAGCATATAAGTAAACCTAAGGGACATTTAAATCAGGTGAAGAACTTTTCATTTGAATATAGGAAACTTTATGAAATTGGAAATAACTGTAACTTTGAGGTAGGTCAAAAAGTTGATATCAGTGGTAAATCTATGGGTAGAGGTTTTGCTGGTTACCAGAAAAGACATGGTTTTAGCAGAGGTCCTATGAGTCATGGTTCAAAAAACCACAGAGCGCCAGGATCTACAGGTGCAGGAACACCAGGAAGAATTTATCCTGGGAAAAGAATGGCAGGAAGATATGGAGGAAAACAGATAACTACTAAAGGTTTTTTTAAAAATTGATAAAATTTGCTTGTAGTAAAGGGTTCTGTCCCAGGTAAGCCCGGCTCAATTGTAAATATTAAGCCATGAAAGTTTCTCTTGGTTGAAAAATTTAGTAGAGAAGATCTCTCTGAGAAATTGTCTATTGGTGGATTTGAGGTTGAATCGTTAGAAGATTGTAAATGGTGTTGTTTTAGGTAAGGTAAAACACTGACAAACTTTTGCCAAGTCGATATTCAAATTATCTGTGGTGCAATATTAAGCCATTTATGTTGTTGCTACTGTCGGTGCGAAATTATTAACTATTAAAAGAAGTGAGATTAGAAGTGTAGTGAAGGAATGATATGCTCTCTGCATGAACTAGGATTAAGCGAAGGGATAGAGATTATTTTAGGCACTCCAGACTTGCTTTTAAATGATGATTTAGCCATTACAGCTAATAGGCCTGACGGAATGTCGGTTATAGGTATAGCCCGCGAAATTTCTGCTCTTTTTTATACAATAAGCTGCATTGAGTAAATTCGCCAAAATGGCTTAAAGACCGTATAGAATCAGGTATAAAGTCGATTAATTAGTTGATTTAACAAACTACATTCTTTTAGAACAAGGGCAACCTTTGCATGCGTTTGACGAAAAACTAGACTTTACGAAAAGCCAAGGATAACGAATTATTTGTTTGGATGGTAAAAAATATGAATTAAATGACAATATTACGGTAATTACTTGTGATAAACCAATTGCTATTGCTGGGGTGATAGGTGGTGAGACTTCTGTAACCAATACTACATTTACCTTGAAGGCGCTGTTTTTAATCCCTATAAGAAAATCTTCAAAGGCGGTTGGAATTAGAACTGAATCTAGCAGCAGATATGAAAAAGGGATTTCAAAATACATTAGGGCAATTAATCTTTTAGAAGAATATTTTCCTATTAAAGGATATTAAATTACGGAGAAATATACATAAGATTCTTGGTGACACTGAAATAGTTAACATAGGTTGTCCTAATAGAGATTTAGAAATAGATTTAATTGAAGAAATTGCGAGATTAATAGGATATGACAGATTCGACTTGAACCTTCCTAATAAGCCTGGAAAACTGTCATCCAGTTGGCTAAAAAATTTTACAGAAAATGGTTTTAACGAGGTACTTAGCTACTCTCTTAATCCTTTGTTATTAGAAACTAGTTGCTTAAGAAATATCTGGAAAGAACATTTGGAGATTGTAAACAGAAATATAAAAACTGGACAAACAAGTTGTTTTATATTTGAATTTGGAAATGTTTTTCAAGAAGAATTACTGGAGCAATTTATGGAAATGGTTAATTATTTTCAAGCTAGAGGAAAGTTAAAGGAAGCATTTTGAATATAAAAATTGATAAACTTCATCCCGGAAGAACAGCAAAATTAGATGCAGGTTATTTTGGTGAAATTCATCCATGATTCAACAAGAAACTTATTTAACAGTTGCTGATAACAGCGGAGCGAAAAGACTCCAATGTATTAGGGTTTTGGCTCAAATAGAAGGTATGCACATGTTGGGGATGTAATCGTAGCAACTGTAAAAGATGCTCTTCCTAATATGGGAGTTAAGAAATCTGAAGTTGTTAAAGCTGTTATCGTCAGAACTAAAGCTACATTAAGAAGAAATACTGGTAACTCAATCAGATTTGATGACAATGCTGCAGTATTGATTAATGAAGATAAGAATCCAAAAGGTACTAGAGTTTTTGGACCTGTAGCTAGAGAACTGCGGGAAATTATACAAAGATTGTTTCTCTTGCTCCGGAGGTGATTGATTGGCAAGAAAGGGTTGTTCAAATAAGACGCGTTTCTAAAACTGTTAAAGGTGGAAAAAAAATGAGCTTTAGAGCAATCGTTGTTGTAGGTAATGAAAAGGGGCAAGTTGGAGTTGGAGTTGGAAAAGCTGGAGATGTTATAGGTGCTGTAAGAAAGGGAGTTTCAGATGGTAAAAAGAATCTTGTTAGAGTTCCATTAACTCCAAACTCAATACCGACTTTATCTAAAGGTCGAGATGGTGCTGCTAATGTACTAATTAGACCAGCTGCTCCAGGTACAGGTGTAATTGCAGGTGGTTCAATAAGAACTGTTTTAGAATTAGCGGGCATAAAAAATGTCTTAGCAAAAAGATTGGGTAGTAAAACACCTTTGAATAATGCAAGAGCTGCTATGGTAGCTCTTTCTCAATTGAGAACTCATAAATCTGCTTCAAGGGAGAGAGGCATCTCACTTGAACAGCTCTATATGGGACGTTCACTAAAAAAAGGACCTTTTGTAGCAGATAGCTTACTAAGGTAGAAAAACAAAATACTGATAATGACAAGGTTATCAAAACTTGGTCGAGATCATCAACGATTTTACCTTTAATGATCGGTCATACAATCGCTGTACATAATGGCAAGTCTCACATTCCAGTATTTATTACTGAACAAATGATTGGTCATAAACTCGGTGAATTTGCTCCTACACGCACTTATCGAGGTCATATAAGAGATAAGAAAATGTCACGTCGTAACGCAGCAGTAAAAAGACCAGTTCTTCCAGATCCCCAATTTAATAGTCTAGCTTCAATGATGATTTCTAGATTGATGAAGCATGGAAAGAAATCTACAGCTCAAAGAATATTATCTGATGCTTTTCTAATAAGTGAGAGAACTGGCGGTAATGCTGTCGAATTATTTGAAACGGCTGTAAAAAATGCTACTCCTCTTGTTGAGGTAAGAGCTAGGAGGGTTGGTGGTGCCACATATCAAGTGCCTATGGAAGTACGTCAAGAGAGGGGGACAGCTATGGCATTAAGATGGCTCGTTACATTCTCACGTGCAAGAAATGGCAAAAGTATGTCACAAAAACTTGCTGGTGAGTTAATGGATGCAGCAAATGAAACCGGTAGTTCGGTTAAAAAAAGAGAAGATACTCATAAAATGGCTGAAGCTAATAAAGCTTTTGCGCATTACAGATATATGCTTAGTCCAAAACGAACTAAATTTCGTAAACAACATAGAGGCAGAATGAGGGGAGTTGCCTCAAAAGGTAATACTATTGCTTTCGGTCAATTCGCTCTCCAAGCTCAAGACTGTGGATGGGTAACTGCACGTCAGATTGAGGCAAGTAGACGAGCTATGACAAGATATATAAAACGTGGAGGTCAAATATGGATAAGAATATTTCCTGATAAACCTGTAACAATGAGACCTGCTGAAACTAGAATGGGTTCTGGTAAAGGTAATCCAGAATTTTGGGTTGCTGTAGTAAAACCTGGAAGAATACTTTTTGAAATGGGTGGTATCACTGAGGAAATCGCAAAGGAAGCTATGCGTCTTGCTCAATACAAACTTCCTGTAAAAACTAAATTCATGCTAGGATTGCAGGAATTGACATACCTCGCGAAAAGCGAGTTGAAATAGCACTTACATACGTATATGGAATTGGTTTAACAAGATCAAAATTCTTGCTAATACTGGTGTAAACCCCGATATTCGTGTGAAAGATCTGATTCTGATGTTCAAAAACTAAGAGGTGCCACAGAGTTTACCCTAGAAGGAGATTTGAGGAGAAAAGAGGGAATGGCCTTGAAACGTTTACAAGATATAGGTTGCGTGAGAGGAAGAAGGCATAGAATGAGTCTTCCAGTAAGAGGCCAAAGAACTAGAACTAATGCAAGAACAAGACGAGGTTCTAGAAAAACAGTTGCTGGAAGAAAAAAAAACTAAATAATCTAAATAATATAGAAAATGCTAAAACTGAACTGGATCAACTAAGAGTTTGCTCGGTAAAAAAGGTGATTTGTCAATTATCTTCAATGGGTCAATTATCTGCTGATAGACCAATTGTTGGCCAGAAGTCAAATTTAATAAAGGATTTGCAAGAATTAATAACTGAAAGGAAGCAAAATCGAAAAAATTGATATAACCCTCCAATTGGAACACCGGAAATCATCCTCTAATTTCAACGATGAAATAATAGATATTTTTTGTGGTTTGGGATACTCAGTTGGGACCCGAGATAGAAACAGATTTTTATAATTTTGAGTCTCTCAATATACCTAAAAATCATCCCGCTAGAGATATGCAGGATACTTTCTACTTAGATGAACTTTTAAGGACCCATACTTCTCCTGTTCAGATAAGGTACCTAGAGAAAAATCCTCCACCAGTAAGAATTATTGCACCGGGGAGGGTGTATAGAAGAGATGCTGTAGATGCCACTCATTCCCCTGTATTTAATCAAGTTGAGGTTTTAATTGATCAAGATATAAATTTTAGTCATTTAAGAGGAACAGTTCTTACATTTTTAAAGACCTTTTTTGGAGATATTCCTGTAAGATTTAGAGCGAGTTATTTCCCATTTACAGAGCCTTCGGCAGAAGTAGATGTTCAATGGAAAGGTAAATGGTTAGAAGTAATGGGATGCGGAATGGTAGATCCGTCTTAGAATTAGGAATAGATTCTGAGAAATGGACCGGATTCGCAGCTGGACTAGGAGTTGAAAGATTTTGTATGGTAAGACATATAGATGACATCAGGAAATTTTATACAAATGATCTCAGATTCTTAGAACAGTTACATTAAATACACTTAAATCAAACGGCTCAAGAAAAAATTGAGAAAAGGTAGAGGTATTGCTGCGGGTCAGGGTGCTGTGGTTTTGGAATGAGAGGACAAAAGTCACGTTCTGGACCAACACGTCCAGGCTTTGAAGGTGGCCAAATGCCTTTATATAGAAGAGTTCCATTAAAGCACTTTTAATCAAAAAAACTTTTCTATAGTAAATTTTTAAATGAAAAGAATTGTTAATTTAGACTCATTAGTTAAAAAAGGATTGATTATCCTCTAAAAATTCTTGGTAACGGAAAAGTTAATGCAAAGTTAACAGTCCAAGCTGCCTTCACAAAAGCAAAACAAAAAATTGAGGACGCAGGTGGAACTTGTGAGGCCGATGTAATACGCCAGTTATTACTGAGAAAGCTACAAACGCAATAGATAACCAATATACTTTTGAAGTTGATCATAGAGCGGCAAAGCCACAAATAAAGGCTGCTATTGAATGTTAAAGTTATAGGAGTTAACACTATGAATCCTCCAAGAAGAACAAGAAGATCCGGTAAACGTTCTCAGGTCAAGAAGGCAATTGTACGTCTTGCTGAAGGAATCCAACTATTTCCAATGTCAAGAATCGGAAAAACACCAGTACTTCCAGATAAAGTTTCAGTTTGATGGATTAACAGTTACAGTGAAAGGCCCAAAGGGTGAGTTAAAACGTGCCTGAGGGAGTTAGTTTTAAGAAAGATAATACTGTTGTCGTAAGTCCTATCAAGACAGAGACATGGTTTATGTAGAGCTTTAATTGCAAATATGGTTGAAGGGGTTACTCAAGGTTTTTCAAAGAAACTAGAAATTGTTGGCGTTGGATCAAGAGCTCAAGTAAAAGGTAAAAATCTAGTTGTTAGTGCAGGATATAGTCATCCTGTAGAAATGATCCCCCCTGATGGTATAACATACAAAGTTGAAAGTAATACAAACGTTACCGTTTCTGGAATTGATAAAGAAATTGTTGGCAATGAAGCAGCAAAAATCAGATCAATTAGACCTCCAGAGCCATATAAAGGTAAAGGAATTAAATACCATGATGAGAGAATTCTCAGAAAAGCTGGTAAA--------------------------------------------------------------------------------------------------------------------------------------------------------------------------------------------------------------------------------------------------------------------------------------------------------------------------------------------------------------------------------------------------------------------------ACTCTAAAAAATCGCTACAAAGAATCAATAAGACCAAAACTATTAAAAGATCTTGGTCTTAAAAATATTCATCAGGTACCTAAAGTTGTCAAAGTCAACGTTAACAGAGGTCTTGGTGAGGCAGCTTCAAATTCGAAATCTCTAGAAGCCTCTTTAAACGAAATGGCAACAATTACAGGACAAAAGGCCTTAATAACTAGGGCTAAAAAAGCTATCGCGGGTTTTAAAATTCGTGAGGGCATGCCGATTGGTTGTACCGTAACTTTAAGAGGAGACAGGATGTATTCCTTTTTGGAGAGATTTATAAATCTTGCTTTACCAAGAATAAGAGACTTTAGAGGAGTTAATCCAAAAAGTTTTGATGGGAGAGGGAATTACACCGTTGGAGTGAAAGAGCAATTAATTTTTCCTGAAATCTCTTTTGATAAAATAGATTCAATAAGAGGGATGGATATAACTATTGTCACTAGTGCACAGATCAAGAGGGTAAAGCTCTCTTGCAAGAGTTAGGAATGCCTTTATGCCCACCATTTCACAATTAGTAGGATCAGAAAGAAAACGCCTGTCCAAAAAAACAAAATCCCCTGCACTAAAAGCTTGTCCTGAGAGAAGAGGCGTATGTACAAGGGTTTATACATCAACTCCCAAAAAACCTAATTCAGCTCTTAGAAAAGTTGCAAGGGTAAGATTGACCTCAGGTTTCGAAGTGACAGCTTATATCCCCGGAATTGGACATAATTTGCAAGAGCACTCTGTAGTGCTACTAAGGGGGGGAAGAGTTAAGGATTTGCCAGGAGTTAGATATCATATAATAAGAGGTACTTTAGATACAGCTGGAGTCAAAGATAGACGTCAATCCAGATCTAAGTACGGAGCAAAAGCTCCAAAAAAAGAATTAAATTAAATTCTGAAATTAATGAAAAGATTAATACGAAAAGATCTTTTTGACTTGAGATTCAAGCAAGCTACGAGACAGCTCAAAACTCATTTAAAAAGTTGCGCAATTACTAACTCTATGGGACATAAAATACATCCTTCTGGACTTAGATTAGGAATTACACAAGAGCATCGCTCTAAGTGGTTTGCTTCCAAGACATATCCAATTCTTCTGCAAGAAGATTTTATTCGCAGTTTTATACAAAAAAAATATGCAGCGGGAATTAGCGATGTTTTAATAGCTAGAAAAGCTGACCAATTGGAACTTGAATTAAAAACAGCAAGACCAGGAGTTATAGTTGGTAGACAAGGAAGTGGTATTGAAGAATTAAGATCTGGTATTCAAAAAACTATAGGGGATAGGGTCAGAATAAACGTTGTTGAAGTGGAACGCGTAGATGCCGATGCTTTTTTACTAGCTGAATATATTGCGCAACAACTAGAAAAAAGAGTCGCCTTTAGAAGAACTATAAGGATGGCCTTGCAAAGGGCTCAAAGGGCTGGAGTCTTAGGTCTTAAAATTCAAGTAGGGGGAAGGTTGAATGGTGCTGAAATTGCTAGAACTGAATGGACTAGAGAAGGTAGAGTACCATTGCATACTTTGAGAGCTGAAATTGACTATGCAACAGCTAATACAACTTACGGTGTTCTAGGCATTAAAGTTTGGGTTTTCAAAGGTGAAGTTCTCCCTAAAGAAGAACAAAAAACAGGTTCAAAGAAATCCAAACGTAATGTACCTAATGGTGTGGTACACATTCAAAGTACATTTAATAATACTATCGTCTCAATTACAGACACTTCTGGCCATGTAATTTCTTGGTCATCGGCTGGAGCTAGCGGATTTAAAGGTGCTAGGAAAGGTACTCCATTCGCTGCTCAAACAGCTGCGGAGGCGGCAGCTAGAAGAGCAGTTGATCAGGGTATGAGACAAATAGAGGTATTAGTTAGAGGGCCAGGCTCAGGTAGGGAAACGGCCATAAGAGCTTTACAAGTGGCCGGTTTAGAAATAACTCTAATAAGAGATGTTACTCCATTACCTCATAATGGATGTAGAAGACCTAAACGTAGACGCGTT--------------------------------------------------------------------------------------------------------------------------------------------------------------------------------------------------------------------------------------------------------------------------------------------------------------------------------------------------------------------------------------------------------------------------------------------------------ATGTCAAATCACGATCCTATTTCAGATATGCTTACTCGAATTAGAAATGCGAGTCAAAAGCATACAACCACATCAATCCCAAGTTCAAAAATGTCAGTATTGCAAAAGTACTTCAAAAAGAGGGATTCATTTCTGACATGGTGAAGGCTATCACAAATCATACTTGGTCTGAAATAAGTGGTAAGCCTACTATCCGGTCAATGCAAAGAGTTAGTAAACCTGGTTTGAGAATTTATAAAAATACTAGAGCTTTACCAAAAGTGCTTGGAGGTCTTGGAGTTGCCATAATATCAACTTCTAAAGGCGTCATGAGTGATCGCGATGCTAGGAAGCAAGGCATTGGCGGTGAAGTCCTTTGCTTTGTGGATTCCTAGTAATAAATAAACCTCTCATGATTGCGTTAAACAAATACGGAAATTACTAAAAAAAGTTGGCCAGGAACTCTTGATCCAGAGGTTACAGGAATATTACCAATTGCTATAGGCAGTGCAACAAGATTTATTCAATATCTGAAAACTTATATTGGATTAAATTAGGTATTAGAACAAGTACTGATGATATTCATGGCAAAATAATAAACAGTGATGAGAAATTAGATCATAAATAAATTTAGAGGATTAAACAACCACCAAAAGTATCTAGTGTGCATGTGAATGGAGAGAGAGCTTATAAAAAATCGAATTTGAATTAGAACCAAGAAAAGTAAAAATAAACGAACTTAATGAAATGGGACCAAATAAAATGTTCCGCTGGTACATATATAAGATCAATTGCAAGAGATTTGGGTGAATCCGAGGGTTGCCTAACTAAAGCTTGTGGCTTTGATGAAAAAAACTCTATTATATCTGAATTCCCACACGCTCTTAATCACATTTCTTAAGTGAAGAAGAATTGGCCTGGAAGACTTTCCAGGAAATTACAAACCCAAAAAAGACATAGAAGATTAAGGAGCTTAATTGGCGTCCAAGATTGTCTGTTTTTCGCTCTAATAACCATATTTATGCCCAGGTTATAGATGATGCTCAAACAACTATTTGCTCAGCTTCAACTGTTGATAAGGAACTAAGAGTTGTAATACTTCTTCGTTGGCAAATTACTAGCAAAGAGAGCAATAAAGGTATTAAGCAAGTAATTTTTGACCGTGGAGGTAATTTATATCATGGTAGAGTTAAGGCACTTGCTGACGCTGCTCGTGAAGCTGGCTTAGAATTCATGTCATTAAATACAGCTGAAAAACAAAAGCTGATTGCAACTCATCAAGTACATACAACTGATACAGGTTCAGCGGAAGTTCAAGTGGCAATGCTTTCTAAAAGAATATCGAAATTAAGCACCTCCAAGGCAACATTCATGATTTTGCTTCAAGGCAAGGATTATTAAAAATGATTGGGAAAAGAAAAAGATTACTTTATATAAAAGACAGAAACGTTGAGAAATATGCATTAGTAAAATTGGAATCAGAATAGCAGAAGTAAACTAGCAATGGTTCAAACTGGGTTAAAGATCAACTAGAGAATTTAGTATCTATAGAAGCTATGGCAACTCAAGGTGACAAGATCCTCGATGTAGCCTTAGCAAAAATAGGCGACAAAGGCTTATTTACAAAAGAACTTGAAGCGCAAATGCTAGTAGGCCATGCAGATATAGCAGTTCATTCCCTGAAAGATTTACCAACCAATTTGCCTAATGGCCTTATAGGATGCATTACAAAAAGGGAAGATCCTGCGGATGCTTTAGTAAAAAATTATAAATTAGAAACCTTACCTGAAGGATCGATTGTGGGGACAAGCTCTCTAAGAAGACTTGCACAATTAAGAAATAAGTACCCACATCTTGTTTTCAAAGATATCAGGGGAAATGTTATTACAAGAATAGAAAAATTGGATGCTGGAGAAGATTGCATAATTCTTGCGGCTGCTGGTTTAAAAAGATTAGGCTTTGGAATCCACCAGATACCAAGTGAAATTTCTCTTCATGCCGTTGGCCAAGGAGCTCTAGGCATTGAATGTAAAGATAAAAAAGTTGAAATTATAAATGTCCTAGAAGATAAACCCACCAAAGATGTTTGGCAGAAAGGGCTTTTTTAAGAGAGCTAGAAGGTGGATGCCAAGTCCCAATTGGTGTTAATAGTAATCTCTTACTGGTATGGTAGCTTGATGGAGAACTCATAAAAGATAAAATAACCCGAATAGGCAATGAACTAGCTAAAAAATTAGGTGCCGAAGAAATAAAGAAAGAATTGGTACTGTTGTCAGCGACAAAATGGACAAAACAGTAGTTGTTGCTGTAACAGATATCCACATCCCACTTATAAAAAAATTGTAAGTAGAACTACACGATACAAGGCGCATGATCCTGAAAATACATGTTAGGCGATCGAGTTATTAGAGAAACTAGACCACTTAGTGCTCATAAAAGATGGGCAATAGAAGAGATTCTAAAACTCCGTCTTTAGAAACTATTGAAAGAAATTGGTTTTTAGTTGACGCAAAAGATAAAAAACTTGGGAGACTTGCTACAGAAATTGCAACCGTTTTAAGAGGAAAAAATAAACCAACATTTACTCCTCATTTAGATACGGGTGATTTTGTGATTGTTGTAAATGCTGAAAAAGTTGAGGTAACAGGTAAAAAAGCCAAAAATTATATAGAAGACATTCTGGCAGGCCAGGAGGAATGAAAATTGAAAAATTTGAGTCTCTTCAGGAAAGAATTCCAGAAAGAATCATCGAGCAAGCTGTTAAGGGTATGCTGCCACATAATTCTTTGGGAAGACAGCAATTCAGAAAATTAAAAGTTTATAAAGGTGCTGATCATCCTCATGCAGCACAGAATCCTGTATTATTTGGGATAGATGAAGTTGGAAGGGGTTTTTGGTCCAGTTTTCTCTGCGGTTGTAGTATTAAGGAGTAACGGATAGTAAAAAATTAACTTCCAAAAAAAGAAACTTTTGCCAATTTTATCTTCAGATTATGGAATTGGACAATCCTCCGCAAGAGAGATAGATTTGGTATCAGGCTACCGAACTTTCAATGATAAGAGCAATAATGCCTTGATGGCAGAAAAGGAGATCAATAGCTTCAGCGAGCATACTTGCGAAAGCTCGCGACCTAATGGAGAGGTTAGAAAAAAAATACTCTGGATAAAAAATAAAGGTTACGGTACACTAATCTTCATAGGAAAAGTTTTATGAGAATCTGGAGATGTAAAAGTAATTAACGGCAAGGATAAAGGGAAAACTGGTGAAGTTTTAAAAACTATCCCTGAAAATAGAGTAGTAGTTAAGGGAATTAATCTTAGAACTAAACACGTAAAACCAACTCAGGAAGGAGAAACTGGAAGAATACTTACAGAAGAAGCATCTTTACATGCATCAAATGTAATGTTCTTTTCAAAAATCTTACAAGTATTGAATTTATTGATGAGGGAAGAAAAGAAGATTGAAGAAAACTGGTG
>AG-347-E23
ATGGCTGTTGTATCACTATCAGAAATGATGGAAGCTGGTGCTCATTTTGGGCATCAAACTAGACGTTGGAATCCCAAGATGTCTATATATATTGCGCGAGAAATGGAGTTCATATTATTGATCTTGTGAAAACAGCATTGTGTATGAACAATGCGTATAAATGGACGAGGCAGCAAAAAGCGGTAAACGTTTCTTATTTGTTGGTACAAAAAAACAAGCATCAGATGTAGTAGCTCAGGAAGCCACAAGATGTGGAGCTGCATATGTAAATCAAAGATGGCTTGGAGGGATGTTGACTAATTGGACAACAATGAAAGCTAGGATTGAAAGATTAAAGGATCTTGAAAGAATGGAAAGTGGTTCCATAGCAATGAGGCCAAAAAAAGAAGCTGCAGTATTAAGGAGAGAACTTGAAAGATTACAAAAATACTTAGGTGGACTTAAGGGTATGAGAAGATTACCAGATGTAGTTGTATTAGTTGATCAGAGAAGAGAATCTAATGCAGTATTAGAAGCTAGAAAATTAGATATCTCATTAGTATCAATGTTAGATACAAATTGCGATCCCGATTTGTGTGAAGTTCCAATTCCTTGTAACGATGATGCCGTTAGATCTGTGCAACTTATTTTAGGAAGACTTGCAGATGCCATAAATGAGGGTAGGCACAACAAAAAATAAGAATAAGACTCAAAGCATTTGATAGAAGAATGCTTGATTTATCTTGCGACAAAATTATCCAAACTGCTGATACTACTTCTGCCTCAGCAATAGGTCCAATACCTCTGCCTACAAAAAGGAAGATTTATTGTGTTCTAAGATCACCACATGTTGATAAAGATTCTAGAGAGCATTTTGAAACTAGAACACATAGAAGAATAATAGATATCTATAGTCCTTCTGCAAAAACTATTGATGCTTTAATGAAACTAGATCTCCCTAGTGGTGTAGATATAGAAGTTAAACTTATGAAAAAACTATCTAAAAGAATGGCGGCTCTATCAACAAAGATAGAAGATCGTACGCCCCACTTGAAGCTCTTAATCAAGGAAAATGCTAATGCAAAATTTGATGAAACTATTGAAGCACATATACGTTTAGGTATTGATCCAAAATATACTGATCAACAATTAAGGACCACTGTAGCATTACCACATGGTACTGGCCAAAGCATAATTGCAGTAATTACAAGCGGTGAGAATGTATCGAAAGCTAAGGTTGCTGGCGCAGATTTTGGCGAAGAAGATCTTGTGGAAAGCATCAACAAAGGAAATATGGAGTTTGATCTACTTATTGCAACTCCAGATATGATGCCAAAGGTTGCAAAATTAGGGAGAGTTTTAGGACCTAGAGGTTTAATGCCTAATCCTAAAGCTGGGACAGTAACTAATGACATTGCTGCAATAAAAGAATTCAAAGCTGGTAAGCTCGAATTTAGAGCAGATAAGGCTGGAATCGTTCATGTCCGCTTTGGAAAAGCAAGTTTCACAAAAGAGGCGCTATTAGACAACTTAAAAACCTTACAAGAATCAATTGATAAAAATAAACCAAGTGGAGCTAAAGGAAAGTATTGGAAAACTTTTTATGTAACTTCAACAATGGGGCCTTCAGTTCAATTAGACATAAATGCCGTAAAAACTATAATTAAGAAGAAAAAAGAGACTACTAGGCAAAGGCAAGAAGAGCTATGGAGTTAAAAGCTGCTAAAGAAGCCAAACAAGTAAGGCCTGAAATGATAGTAGAAGATAATTTAACTGTTCAAGAATTAGCTGATAAATTAAGTCTTGAAAGTTCTGAAATAATCAAATCTCTGTTTTTTGGAATAACTGCAACTGTTACTCAATCACTCGACTTAGCAACTATAGAAACAGTAGCAGAAGAATTTGGAGTAGTTTTGCAAGATGATATCATGATTGAAAGATATTGATAATCTAAGAAGACCACCTGTTATTACAGTGATGGGTCATGTAGATCATGGCAAAACAAGTCTTTTAGACTCAATCAGAGAATCAAGAGTAGCTTCCGGGGAAGCAGGGGGCATCACTCAACACATCGGAGCTTATCAAGTTGAATCTAAAAAATTAACTTTTCTTGATACTCCTGGTCATGAAGCCTTTACTGCAATGAGAGCAAGGGGCACAAAAGTTACAGACGTGGCTGTTCTTGTAGTTGCTGCAGATGATGGAGACCTCAAACACTAGAGGCTATCAGTCATGCGAGAGCTGCAAAAGTACCAATTGTTGTTGCTATAAATAAAATTGATAAAGAAGGGGCATCTCCAGACAGAGTAAAGCAGGAACTATCAGAAAAAGACTTAATTGCTGAAGATTGGGGAGGAGATGTGATGGTTCCAGTAAGTGCTATCAAAAAAACATTGATAAATTACTTGAAATGATTTTATTAGTTTCCGAAGTGGAAGATCTACAGGCTAACCCTGATAGATTTGCAAAAGGTACTGTTATTGAAGCCCACCTAGACAAAGCTAAAGGTCCTGTGGCTACTTTGTTAGTACAAAATGGGACGCTAAAATCTGGAGATGTCCTAGCTGCAGGTTCAGTCCTAGGAAAAATTAGAGCAATGGTTGATGAAAATGGAGAATCAAAGAAGCCGGACCATCATTCCCAGTAGAAGCGTTAGGATTTAGTGAAGTACCCACAGCAGGAGATGAATTCGAAGTCTACCCTGATGAGAAAACTGCTCGAGCTATTGTAGGAGAGAGAGCAACAGATGCTAGAGCCACAAAATTAGCTCAGCAAAGAAGAGTTATCATCCTTATCCAAGCAAATGATGGAGAATTAAAGGAGTTAAACTTAATTCTGAAAGCTGATGTACAAGGTAGTGTTGAAGCGATATTAGGATCGCTAGAACAATTACCAAATGAAGTTCAAGTCAGAGTTCTACTTTCTGCTCCAGGAGAAATAACTGAGACAGATATAGATCTCGCTGCTGCATCAGGGTCAGTAATCATTGGGTTTAACACTTCATTAGCATCTGGTGCAAAAAGAGCAGCTGATGCTAATGACGTTGACATAAGAGAATATGAAGTAATCTATAAACTATTAGAAGATATTCAGTTGGCAATGGAAGGATTACTTGAACCTGATCTTGTTGAAGAATCTTTAGGAAAAGCCGAAGTTCGTGCAACTTTCTCAGTTGGTAAAGGAGCTATAGCAGGCTGTTACATTCTGGCAAATTACAACGGAATTGTTAGAGTAAAGTAATTTTTGAGGGAAATTTAGACTCACTAAAAAGTAAAGATGATGTCAAAGAGGTACAGGATTTGAATGTGGAGTTGGCTGTGATTTCTCGAAGGAGATGTAATCGAAGCATTCAAATTTGTCACCAAAAAGAG-----------------------------------------------------------------------------------------------------------------------------------------------------------------------------------------------------------------------------------------------------------------------------------------------------------------------------------------------------------------------------------------------------------------------------------------------------------------------------------------------------------------------------------------------------------------------------------------------------------------------------------------------------------------------------------------------------------------------------------------------------------------------------------------------------------------------------GCTCATGGTACGTTCGCGGATCAGCCTCTAAAGTGAGAAGAGTTTTGGATCAGATAAGGGGTAGGTCTTATAGAGATGCATTGATTATGTTGGAATTTATGCCTTACAGATCTACAGACCCCATCACCAAAGTTCTAAGATCTGCGGTTGCCAATGCAGAACATTTTGGAATGGATCCATCCACCTTAGTTATTTCCTCTGCATGGGCTAATAGTGGTCCATGAAAAGGTATAGGCCCAGAGCTCAAGGTCGAGCTTTTTCAATTAAAAAACAGACTTGCCACATCAGTATTTCTGTATGACAATCTTAAGTGGGATGGTAAAAAATCTGGCCTTTCTCTTGATTTAGTTGCTAAAGAAACTTCTTCGGCAGACTTAATTCATAGAGCAGTCCTTAGGCAGCTAGCAAATAGACAGGGAACAGCAACTTTGACAAGATCTGAAGTGCGTGGTGGCGGTAGAAAACCATATAAACAGAAAGGTACAGGAAGAGCCCGTCAAGGATCAATAAGGACACCCTTAAGACCTGGTGGCGGAATTATTTTTGGACCGAAGCCACGTTCTTACAATCTTGATATGAATCGTAAGGAACGTAGGTTAGCTCTTAGAACTGCACTTATGTCCAGAGTATCTGATGTTGAAGATTTTACCTAAAACAAGTGATATAATCAATGGCCTCGATTAGGTATAGAAAAAGTATTGGTTATTCTGATGTTATAAATCCATCAATAATATTGAAAAAGTAAAATTAATTGCCGCCGATCAATTAAATGTATTTGATATTCTCAATGCTAATTTGGTAATAGGGCAAGCGATAAAATTCAGGAGGTTATGGCAATCCGTAAATTTAAACCTTATACACCTGGTACTAGAGAGTTGTTACTGACTTTAGTGAAATAACAAGAAACCCGAAAGATCACTAATAGTTTCAAAACATAGAAAGGCAGGAATAATCGTGGAGTTATCACTTGTCGTCATCGTGGAGGTGGTCACAAAAGGCAATATAGATTAGTTGACTTTAGAAGAGATAAGCTAAAGTTGCAGCTATACACTACGATCCTCATAGAAATGCAAGGCTGGCACTTTTATTCTACGATGGGGAAAAAAGATATATTATCGCTCCAGCAGGAGTAAAAGTCGGACAAAATGTCATTTCTGGGCGTTCCAATTGAAGATGGAAATGCAATGCCACTTTCTGTTATGCCATTAGGATCTAATGTTCATTGTGTTGAGTTATATGCAGGTAGAGGTGCTCAGATGGTTAGATCCGCAGGAGCTAGTGCTCAAGTTATGGCAAAAGAGGGAGATTATGTTGCTTTAAAGCTTCCATCTACCGAAGTAAGACTTGTAAGAAAAGAATGCTATGCAACTCTTGGTGAAGTTGGTAATTCTGAAATAAGAAATACTAGCTTAGGTAAAGCTGGAAGAAGAAGATGGCTTGGTAGAAGGCCTCAAGTAAGAGGTAGTGTAATGAACCCTTGTGATCATCCACATGGAGGAGGAGAGGGAAAAGCACCAATTGGTAGAGGACCAGTTACTCCATGGGGTAAACCAGCTCTTGGATTAAAGACACGTAAAAAGAACAAACCAAGTAATAAATTAGTTGTTCGAAGACGCCGAAAGCTGTGTATTGGGGAACTGGAAGACGAAAAACTTCAGTAGCTAGAGTTCGCTTAATTCCGGGGAATGGATAAAAATTAATGGTCGTTCTGGAGATGATTATTTATTTAATCCTAAAAGCACCTTTGCAAACATTAGGCCTAATTCTTATGATATTCTTGTAAATGTTTTCGGTGGTGGATTGACAGGTCAAGCTGATGCTATCAAGCAAGGAGCAGCAAGAGCACTTTGCGAATTATCGCCTGACAATAGGAAACCTTTAAAAACTGAAGGCCATCTCAGTAGAGATCCTAGAGCTAAGGAAAGAAGAAAATATGGTCTTAAAAAAGCTAGAAAAGCACCCCAATTCTCTAAACGTATGTCTATAGGAATTTTAGGAAAGAAATTGGGCATGTCCCAACTTTTCGACGAGAAAGGCACGGTACCAGTTACTATTATTGAAGCTGGTCCTTGCCGTATCACTCAATTGAAAACAACCGGATGGTTATACTGCCGTTCAAATAGGTTATGGGATAAACACATAAGTAAGCCTAAGGGACATTTAAATCAGGTGAAGAACTTTTCATTTGAATATAGGAAACCTTATGAAATCGGAAATAACTGTAATTTTGAGGTTGGTCAAAAAGTTGATATCAGCGGCAAATCTATGGGTAGAGGTTTTGCTGGTTACCAGAAAAGACATGGTTTTAGCAGAGGTCCTATGAGTCATGGTTCAAAAAATCATAGAGCACCTGGATCTACAGGTGCAGGAACACCAGGCAGAATTTATCCTGGAAAAAGAATGGCAGGAAGATACGGAGGAAAACAGATCACTACTAAAGGTTTTTTTAAAAATTGATAAAATTTGCTTGTGGTAAAGGGTTCTGTCCCAGGTAAGCCAGGCTCAATAATAAACATTAAGCC-------------------------------------------------------TCTATTGGTGGATTTGAGGTTGAATCACTAGAAGATTGTAAATGGTGTTGTTTTAGGTAAGGTAAAACACTGACAAACTTTTGCCAAGTCGATATTCAAATTATCTGTGGTGCAATATTAAACCATTTATGTTGTTGCTACTGTCGGCGCGAAATTATTAACTATTAAAAGAAGTGAAATTAGAGGTGTAGTGAAGGAATGATATGTTCACTTCAGGAACTGGGTTTAAGTGAAGGGATAGAGATCATTTTGGGCACTCCAGACTTGCTTTTAAATGATGATTTAGCCATTACAGCTAATAGACCTGACGGAATGTCTGTTATAGGTATAGCCCGTGAAATTTCTGCCCTTATTTATACAATAAGCCGCATAGAGTAAATTCGCCAAATTGGCTTAAAGACCGTATAGAATCAGGTATAAAATCTATTAATTAGTTGATTTGACAAACTATATTCTTTTAGAACAAGGTCAACCTTTGCATGCGTTTGATGATAAAATAGATTTTAAGAAAAGGTAAGGATAACGAATTATTTGCTTAGATGGTAAAGAATATGATTTAAATGAAAATATCACAGTTATTACTTGTGATAAACCGGTAGCTATTGCTGGGGTGATAGGCGGTGAGACTTCTGTAACTAATACTACATTTACCTTGAAGGCGCTGTTTTTAATCCCTATAAGAAAATCTTCAAAGGTGGTTGGCATAAGAACGGAATCTAGCAGCAGGTATGAAAAAGGTATTTCAAAATACAATAGGGCAATTAATCTTTTAGAAGAATATTTTTCTATTAAAGGATATTAAACTACGGAGAAAAATACATAGAATTCTTGGTGATAATGAAATAATTAACATAGGTTGTCCTAATAGAGATTTAGAAATAGATTTAATTGAAGAAATTGCGAGATTAATAGGCTATGACAGATTCGACTTAAATCTTCCTAATAAGCCTGGAAAATTGTCATCCAGTTGGCTAAAAAATTTTATAGAAAATGGTTTTAACGAGGTGCTAAGCTACTCTCTTAATCCTTTGTTATTAGAAACAAGCTGTCTTAGAAATATCTGGAAAGAACATTTGGAGATATTGAACCGTAATATAAAAGCTGGACAAGCAAGTTGTTATATATTTGAAATTGGAAATGTTTTTCAAGAAGAAGTTCTGGTGCGATTTATGGAAATGGTTAATTATTACCAGGCCAGAGGAAAGTTAAAGGAGGCTTTTTGAACATAAAAATTGATAAGCTTCATCCAGGAAGAACAGCGAAATTAGATGCAGGTTATTTTGGTGAAATACATCCATGATTCAACAAGAAACTTATTTAACAGTTGCCGATAATAGCGGTGCAAAAAGAATCCAATGTATTAGGGTTTTGGTTCTAATAGAAGGTATGCCCATGTGGGAGATGTAATCGTAGCAACTGTAAAAGATGCTCTTCCAAACATGGGAGTTAAGAAATCTGAAGTTGTTAAAGCTGTTATCGTCAGAACTAAAGCAACATTAAGAAGAAATACTGGTAATTCAATCAGATTCGATGACAATGCGGCAGTATTGATTAATGAAGATAAGAATCCAAAAGGTACGAGAGTCTTTGGTCCTGTAGCTAGAGAACTGCGGGAAATTATACAAAGATTGTTTCTCTTGCTCCGGAGGTGATTGATTGGCAAGAAAGAGTTGTTCAAATTCGACGTGTTTCTAAGACTGTTAAGGGTGGAAAAAAAATGAGTTTTAGAGCAATTGTTGTTGTAGGTAATGAGAAAGGGCAAGTTGGAGTTGGAGTTGGTAAAGCAGGGGATGTCATTGGTGCTGTGAGAAAGGGAGTTTCAGATGGTAAAAAGAATCTTGTTAGGGTTCCTTTAACCCCAAATTCAATACCGACTTTATCTAAAGGTCGAGATGGTGCTGCTAATGTACTAATTAGACCAGCTGCCCCAGGTACAGGTGTAATTGCTGGTGGTTCAATAAGAACTGTTTTAGAATTAGCCGGCATAAAAAATGTCTTAGCAAAAAGATTGGGTAGTAAAACACCTTTGAATAATGCAAGAGCTGCTATGGTAGCTCTTTCTCAATTAAGAACACACAAATCTGCCTCAAGGGAGAGAGGCATCTCACTTGAACAGCTCTATATGGGACGTTCACTAAAAAAAGGACCTTTTATAGCAGATAGCCTGCTAAGGTAGAAAAACAAAATACTGATAATGACAAGGTTATTAAAACCTGGTCGAGATCCTCTACGATTTTACCTTTAATGATTGGTCACACAATTGCGGTACATAATGGCAAGACTCATATTCCAGTATTTATTACTGAACAAATGATTGGTCATAAACTTGGTGAATTTGCTCCTACACGCACTTACCGAGGTCATATAAGAGATAAGAAAATGTCACGTCGTAATGCAGCAGTAAAAAGACCAGTTCTTCCAGATCCTCAATTTAATAGTCTTGCTTCAATGATGATTTCTCGATTGATGAAACATGGTAAAAAATCTACAGCTCAAAGAATATTGTCTGATGCATTTTTAATAAGCGAGAGAACAGGTGGGAATGCAGTGGAATTATTTGAAACAGCTGTAAAAAATGCTACTCCTCTTGTCGAGGTAAGAGCTAGAAGAGTTGGTGGTGCAACATATCAAGTACCTATGGAAGTTCGTCAAGAGAGGGGTACGGCTATGGCATTAAGATGGCTTGTTACATTCTCACGTGCAAGAAATGGCAAAAGCATGTCACAAAAACTTGCCGGCGAGTTGATGGATGCAGCAAATGAAACTGGAAGTGCCGTTAAAAAAAGAGAAGATACACATAAAATGGCAGAAGCTAATAAAGCTTTTGCACATTACAGATATATGCTTAGTCCAAAACGTACTAAATTCCGTAAACAACATAGAGGCAGAATGAGAGGTGTAGCCTCAAAAGGTAATACTATTGCATTTGGTCAATTTGCTCTCCAAGCTCAAGACTGTGGCTGGGTAACTGCACGTCAGATTGAAGCAAGCAGAAGAGCTATGACCAGATATATCAAGCGTGGTGGTCAAATCTGGATAAGAATATTTCCTGATAAACCTGTAACCATGAGACCTGCGGAAACAAGAATGGGTTCTGGTAAAGGTAATCCAGAGTTTTGGGTTGCTGTTGTAAAACCTGGAAGAATACTTTTTGAAATGGGTGGTATCACTGAGGAAATTGCAAAGGAAGCTATGCGTCTGGCTCAATATAAACTTCCTGTAAAAACTAAGTTTATGCCAGGATTGCAGGAATTGACATACCTCGCGAAAAGCGAGTTGAAGTTGCACTTACATACGTCTATGGAATTGGTTTAACGAGATCCAAATTCTTGCTAATACGAGTGTTAACCCAGATACTCGTGTCAAAGACCTGATTCTGATGTGCAAAAGCTTAGAGGTGCTACAGAATTCACATTAGAAGGTGATTTGAGAAGAAAAGAGGGAATGGCTTTAAAACGTCTACAAGATATTGGATGTGTAAGAGGAAGAAGACATAGAATGAGTCTTCCAGTAAGAGGTCAAAGAACTAGAACCAATGCTAGAACAAGACGGGGTTCGAGGAAAACAGTTGCTGGAAGAAAAAAAAACTAAAAAATCTAAATAATATAGATAATGCTGATACTGAGCTGGATCAATTAAGAGTTTGCTAGGAAAAAAAGGTGAATTGTCAAATATCTTCAATGGGTCAATTATCTGCTGATAGACCAATTGTTGGCCAGAAGGCAAATTTAATAAAAAATTTGCAAGAACTAATAACTGAAAGGAAGCAAGATAGAAAGAATTGATGTAACCCCTCAATTGGAACACCGGAAATCATCCTTTGATTTCAACGATGAAATAATAGATATTTTTTGTGGTTTAGGATACTCAGTTGGGCCCTGAAATAGAAACTGATTTTTATAATTTTGAGTCTCTTAATATACCCAAAAATCATCCCGCAAGAGATATGCAGGATACTTTTTATATAGATGAACTTTTAAGGACTCATACTTCTCCTGTTCAGATAAGATACTTAGAGAAAAATTCTCCTCCAGTGAGAATTATTGCTCCTGGAAGAGTATATAGGAGAGATGCAGTAGATGCTACTCACTCCCCTGTATTTAATCAGGTTGAGGTTTTAATCGACCAAGACATTAATTTTAGTCATTTAAGGGGGACAGTTCTTACATTTTTAAAGACATTTTTTGGAGATATTCCTGTAAGATTTAGAGCTAGTTATTTCCCATTTACTGAACCTTCAGCAGAAGTAGACGTCCAGTGGAAAGGTAAATGGTTAGAAGTAATGGGCTGCGGAATGGTAGATCCGTCTTAGAATTAGGAATTGATTCTGAAAAATGGACTGGTTTTGCAGCAGGATTAGGCGTTGAGAGATTTTGTATGGTGAGACATATTGACGACATCAGAAAATTTTATACGAATGATATTAGATTCTTAGAACAGTTACATTAAATACACTTAAATCAAACGGCTCGAGAAAAAACTAAGAAAGGGTAGAGGAATTGCAGCCGGTCAGGGTGCTGTGGTTTTGGAATGAGAGGACAAAAGTCACGTTCTGGACCTACACGTCCAGGTTTTGAAGGTGGCCAAATGCCCTTATACAGAAGAGTTCCATTAAAGCACTTTTAATCAAAAGAACTTTTCTATAATAAATTTTTAAATGAAAAGAACTGTTAACCTAGACACACTAGTTAAGAAAGGTTTAATCATCCTTTAAAAATCCTTGGTAACGGAAAACTTAATGTAAAGTTAAACGTCCAAGCTGCATTCACAAAAGCAAAACAAAAAATTGAGGAAGCAGGTGGAACCTGTGAGGCAGATGTAATAAGCCAGTTATTACTGAGAAAGCTACAAATGCGCTAGATAACCAATATACTTTTGAAGTAGATCATAGAGCGGCAAAACCACAAATAAAGGCAGCTGTTGAATGTTAAAGTCATAGGAGTCAACACTATGAATCCTCCAAGGAGAACAAGAAGATCCGGTAAACGTTCTCAGGTCAAGAAGGCAATTGTGCGTCTTGCTGAAGGAATCCAACTATTTCCAATGTCAAGAATAGGAAAAACACCAGTACTTCCAGAGAAAGTAACAGTTTGAGGGATTAACAGTTACAGTGAAAGGACCAAAAGGTGAGTTAAAACGTGCCTGAGGGAGTTAGTTTTAAGAAAGATAATACTGTTGTCGTAAGTCCTATCAAGGCAGAGACATGGTTTATGTAGAGCCTTAATTGCAAATATGGTTGAAGGGGTTACTCAAGGTTTTTCAAAGAAACTAGAAATTGTTGGCGTTGGATCAAGAGCACAAGTAAAAGGTAAAAATCTAGTTGTAAGTGCAGGATATAGTCATCCTGTAGAAATGATCCCCCCTGATGGTATAACATACAAAGTTGATAGTAATACAAACGTTACCGTATCTGGAATTGATAAGGAAATTGTTGGCAATGAAGCAGCAAAAATCAGATCAATTAGACCTCCAGAGCCATATAAAGGAAAAGGAATTAAATACCATGATGAGAGAATTCTCAGAAAAGCTGGTAAAATGGCAAAAAAAATTGTTGCAGTTATCAAGCTTGCTCTACAAGCAGGCAAAGCAAATCCTGCTCCTCCTGTAGGGCCAGCTTTAGGACAACATGGTGTCAATATCATGGCATTTTGCAAAGAATACAACGCAAGGACACAAGATAAAGCAGGTTTTGTAATTCCAGTCGAGATTTCTGTTTTTGAAGATAGAAGCTTTACTTTTATCACAAAAACACCTCCTGCTGCCGTCTTAATAACAAAAGCAGCTGGTATAGAGAAAGGTTCAGGTGAATCCGCAAAAGGTGTTGGATAAGTAAAGCTCAATTAGAGGAAATAGCCAAAACTAAGCTCCCTGATCTAAACTGTTCTAGTGTTGAGTCAGCAATGAAAGTAATTGAGGGTACAGCTCGTAATATGGGCGTCTCTATCACTCTAAAAAATCGCTACAAAGAATCAATAAGACCAAAACTTTTAAAGGACCTTGGTCTTAAAAATATTCATCAAGTACCAAAAGTTGTTAAAGTCAACGTTAACAGAGGTCTTGGCGAGGCAGCTTCAAATTCGAAAGCTCTAGAAGCCTCTTTAAACGAAATGGCAACAATTACCGGACAAAAGGCCCTTGTAACTAGGGCTAAAAAAGCAATCGCGGGTTTTAAAATTCGTGAAGGCATGCCGATTGGTTGTACTGTTACTTTGAGAGGAGACAGGATGTATTCCTTTTTGGAGAGATTTATAAATCTAGCTTTACCAAGAATAAGAGACTTCAGAGGAGTTAATCCAAAAAGTTTCGATGGGAGAGGAAATTATACCGTTGGAGTGAAAGAGCAATTGATTTTTCCTGAAATCTCTTTTGATAAAATTGATTCAATAAGAGGTATGGATATCACTATTGTCACTAGTGCTCAGATCAAGAAGGTAAAGCTCTTTTGCAGGAGTTAGGAATGCCTTTATGCCCACCATCTCACAATTAATAGGTTCAGAAAGAAAACGTCTGACAAAGAAAACAAAATCTCCTGCATTAAAAGCTTGCCCTGAGAGAAGAGGAGTATGCACAAGAGTCTATACATCAACACCAAAAAAGCCTAATTCAGCTTTGAGAAAAGTTGCTAGGGTTAGATTAACTTCTGGTTTCGAAGTAACGGCTTATATTCCTGGGATTGGACATAATTTGCAAGAACATTCTGTAGTACTTCTTAGGGGAGGAAGAGTCAAGGATTTACCAGGAGTTAGATATCATATAATAAGGGGAACTTTAGATACGGCTGGAGTCAAAGATAGACGTCAATCCAGATCTAAGTATGGAGCAAAAGCTCCAAAAAAGGAATTAAATTAAATTCTGAAATTACTGAAAAGATTGATACGAAAAGATCTTTTTGACTTGAGATTCAAGCAAGCTACAAGACAGCTCAAAACTCATTTAAAAAGTTGCGCAATTACTTACTCTATGGGACATAAAATACATCCTTCTGGACTAAGATTAGGAATTACACAAGAGCATCGCTCTAAGTGGTTTGCCTCTAAAACATACCCAATTCTTCTCCAAGAAGATTTTATTCGTACCTTCATACAAAAAAAATATGCAGCAGGAATTAGCGATGTTTTAATAGCTAGAAAAGCTGACCAACTTGAACTTGAATTAAAAACAGCAAGACCTGGAGTTATAGTTGGAAGACAAGGAAGTGGGATTGAAGAATTAAGATCTGGCATTCAAAAAACCATAGGGGATAGGGTCAGAATAAACGTTGTAGAAGTTGAACGCGTAGACGCTGATGCCTTTTTACTAGCTGAATATATTGCGCAACAACTTGAAAAAAGAGTCGCCTTTAGAAGAACTATAAGGATGGCCTTACAAAGAGCTCAAAGGGCTGGAGTCTTAGGTCTTAAAATTCAAGTAGGGGGAAGGTTGAATGGTGCTGAAATAGCTAGAACTGAATGGACTAGAGAAGGTAGAGTTCCATTACATACATTGAGAGCTGAAATTGACTATGCGACAGCTAATACAACTTACGGTGTTCTAGGCATTAAAGTTTGGGTTTTCAAAGGTGAAGTTCTCCCTAAAGAAGAACAAAAAACAGGTTCAAAGAAATCCAAACGTAATGTACCTAATGGTGTGGTACATATTCAAAGCACATTTAATAATACTATCGTCTCAATTACTGACACTTCTGGTCATGTAATTTCTTGGTCTTCTGCAGGCGCAAGTGGTTTTAAAGGCGCTAGAAAAGGTACACCATTTGCTGCTCAAACAGCTGCTGAAGCTGCAGCCAGAAGAGCACTCGATCATGGTATGAGACAAATAGAAGTACTAGTTAGAGGACCTGGCGCAGGTAGGGAAACGGCCATAAGAGCTTTACAAGTGGCCGGATTAGAAATAACTCTAATAAGAGATGTAACTCCATTACCTCATAATGGATGTAGAAGACCTAAACGGAGACGCGTTCTAGAGAATAAGCAACAAATCGTGAGATTAAACTTTTAAGCGATTCGGAAATGGCTGTAGTTCTTGACTATAAAGGTTTAACTATCAAAGAGATGTCAGATTTGCGATCTAGATTGCAAACAACTAACGGCATCTGCAAAGTTACTAAAAATTCATTAATGCGTAAAGCTATTGATGGAGATAGTAATCTCGAATCTTTACTGTCCGGAACAAATGCTTTTGTCTTAATTAAAGAAGATGTTGGTGGTGCAGTAAAAGCTATCCAATCTTTTCAAAAAGACACCAAAAAATCCGAAACCAAAGGAGCTTTATTTGAAGGTAGACTTCTTGAAATAAAAGAAATTGCAAGTCTTCCATCTAAAGAAGTATTAATGGCCAAAATTGCTGGCGCTCTAAATGGCGTAGCAACAATTGCCATTATTAATGAATCACTTAAACAAATGTCAAATCACGATCCTATTTCAGATATGCTTACTCGAATTAGAAATGCGAGTCAAAAACATACAACCACAACAATCCCAGGTTCAAAAATGTCAGTATCGCCAAAGTCCTTCAAAAAGAGGGATTCATTTCTGATATGGTGAAGGTTATCACAAATAATACTTGGTCTTAAATAAGTGGGAAGCCTACTATCCGATCTATGCAAAGAGTTAGTAAACCTGGTTTGAGAATATATAAAAATACTAGAGGTTTACCAAAAGTTCTTGGAGGTCTTGGAGTTGCCATAATTTCGACTTCTAAAGGCGTTATGAGTGATCGCGATGCTAGAAAGCAAGGAATTGGCGGCGAAGTCCTCTGCTATGTGGATTTTTAGTAATTAATAAACCTCTCATGATTGTGTTAAACAAATAAGAAAGTTACTAAAAAAGGTAGGGCAGGAACTCTTGACCCAGAAGTTGTAGGAACATTACCAATCGCGATAGGCAGTGCAACAAGATTTATTCAATATCTTAAAACTTACATAGGATTAAATTGGGAATAAGAACTAACACTGATGATATTCACGGAGAAATTCTTAATCAAAAAAGTAAATTAGATCATAAATAGATTTAGAGGATTAAACAACCGCCGCAAGTATCAAGCGTGCACGTTAATGGTGAGAGAGCTTATAAAAAATCGAATTTGAATTAGCTCCAAGAAGTGTAAAAGTAGACGAACTTAATGAAATGGGACCAAATAAATTGTTCAGCTGGCACATATATAAGAGCAATTGCAAGAGATTTAGGAGAATCCGAAGGTTGCCTAACTAAAGCCTGTGGCTTTGATGAACGAAACTCAATAATATCTGAATTCCAACAAGCTCTAAATCATATTTCTTAAGTAATGAAGAATTGGCCAGGCAGACTTTCCAGGAAATTACAAACCCAAAAAAGACACAGAAGATTAAGGAGCTTAATTGGCGTCCAAGATTATCTGTTTTTCGCTCTAATAACCATATTTATGCCCAAGTCATAGACGATGCTCAAACAACTATTTGCTCAGCTTCAACTGTTGATAAGGAACTGAGAGTTGTAATTCTTCTTCGTTGGAAAATTATTAGCAAAGAGAGCAATAAAGGTATTAAGCAAGTAATTTTTGACCGTGGAGGTAACTTATATCACGGCAGAGTAAAGGCACTTGCAGACGCTGCTCGTGAAGCTGGCCTAGAATTCATGTCATTAGATACAGCTGAAAAACAGAAGCTGATTGAAAATCATCAAGTACATCCAACTGATACCGGTTCAGTTGAAGTTCAGGTAGCAATGCTTTCTAAAAGAATATCAAAATTAAGCACCTCCAGGGAAACATTCATGATTTCGCTTCAAGGCAAGGATTATTAAAAATGATTGGTAAAAGGAAAAGATTACTCTACATAAAAGACAAAAACGTTCAGAAATACGCACTTGTAAAATTGGAATCAGAATAGCAGAAGTAAACTAGCAATGGTTCAAACTGGGTTAAAGATCAATTAGAAAATTTAGTATCCATAGAAGCTATGGCAACTCAAGGTGACAAAATCCTTGATGTAGCCTTAGCAAAAATAGGCGACAAAGGCTTATTTACAAAAGAACTTGAAGCGCAAATGCTTGTAGGACATGCAGATATAGCAGTCCATTCTCTAAAAGATTTACCAACCAATTTACCTAATGGCCTTATAGGATGTATTACAAAAAGGGAGGATCCTGCGGATGCTTTAGTAGTAAACTATAAATTAGAAAACTTACCTGAGGGTTCGATTGTGGGAACAAGTTCTCTAAGAAGACTTGCACAATTAAGAAATAAGTACCCACATCTTGTTTTTAAAGATATTAGGGGAAATGTTATTACAAGAATTGAAAAATTAGATGCAGGTGAAGATTGCATAATTCTCGCTGCCGCTGGTTTAAAGAGATTAGGCTTTGGAATTCACCAGATTCCAGATGAAATTTCTCTTCATGCTGTTGGTCAAGGAGCACTGGGTATTGAATGTAAAGATAAAAAGGTTGAAATTATAAATGTGTTGGAAGATAAACCTACCAAAGATGTTTAGCAGAGAGGGCTTTTCTCAGAGAGCTTGAAGGGGGATGCCAAGTTCCAATAGGTGTAAATAGTCAACTCTTACTGGTATGGTTGCTTGATGGAGAACTTATAAAAGATCAAATTACCCGAATAGGCAAAGAACTCGCTAAAAAACTCGGGGCCGGCAAAATAAAGAAAGAATTGGTACTGTTGTCAGCGACAAAATGGATAAAACAGTTGTTGTTGCTGTAACAGATACCCACATCCCACTTATAAAAAAATTGTAAGTAGAACTACACGATATAAGGCGCATGATCCAGAAAATACATGTTAGGTGATCGAGTTATTAGAGAAACTAGACCGCTAAGTGCTCATAAAAGATGGGCAATAGAAGAGATTCTAAAACTCCATCTTTAGAAACCATTAAAAGAAATTGGTTTTTAGTAGACGCAAAAGATAAGACACTTGGGAGACTTGCTACAGAAATTGCAACTGTATTAAGAGGTAAGAATAAACCAACATTTACACCTCATTTAGATACTGGAGATTTTGTCATTGTAGTAAATGCGGAGAAAGTTGAGGTAACAGGTAAAAAAGCCAAAAGTTGTATAGAAGACATTCTGGCAGGCCAGGAGGAATGAAAATTGAAAAATTTGAGTCTTTACAGGAAAGAATTCCTGAAAGAATCATCGAGCAAGCTGTTAAGGGTATGTTGCCTCATAACTCTTTAGGAAGACAGCAATTTAAAAAACTAAAAGTATATAAAGGTGCTGATCATCCTCATGCTGCTCAGAATCCTGTATTATTTGGAATAGACGAAGTTGGTAGAGGTTTTTGGTCCAGTTTTTTCAGCAGTTGTAGTATTAAGGAGTAACAGATAGTAAAAAACTAACTCCCAAAAAAAGAAAATTTTACCAATTTTATCTTCAGATTATGGAATTGGGCAATCTTCAGCTAGAGAAATAGATTAGGCATCAGGCAACAGAACTCTCAATGATAAGAGCATTAAAAAATTGATGGCAAAAAAGGAGATCTATAGCTTCAGCAAGCATAGTTGCCAAAGCTCGAGACCTAATAGAGAGGTTAGAAAAAAAATACTCAGGATACAAAATAAAGGATATGGTACACTAAACTTCATAGGAAAAGTTTTATGAGAATCCGGAGATGTAAAAGTAATTAATGGCAAGGACAAAGGGAAAACTGGTGAGGTTTTACAAACTATCCCTGAAAATAGAGTAATTGTAAAGGGAATTAACCTTAGGACTAAACATTTAAAACCAACTCAGGAAGGAGAAACTGGAAGAATACTTACAGAAGAAGCATCTTTACATGCATCAAATGTAATGTTCTTTTCAAAAATCTTACAAGTATTGAATTTATTGATGAGGGAAGAAAAGAAGATTGAAGAAAACTGGTG
>AG-347-G18
ATGGCTGTTGTATCACTATCAGAAATGATGGAAGCTGGTGCTCATTTTGGGCATCAAACTAGACGTTGGAATCCCAAGATGTCTATATATATTGCGCGAGAAATGGAGTTCATATTATTGATCTTGTAAAAACAGCTTTGTGTATGAACAATGCGTATAAATGGACGAGGCAGCAAAAAGCGGTAAACGTTTCCTTTTTGTCGGTACAAAAAAACAAGCATCAGATGTAGTAGCTCAGGAAGCTACACGCTGTGGAGCTGCATATGTAAATCAAAGATGGCTTGGAGGAATGTTGACTAATTGGACAACAATGAAAGCTAGGATTGAAAGATTAAAGGATCTAGAAAGAATGGAAAGTGGTTCTATAGCAATGAGGCCTAAAAAAGAAGCTGCAGTATTAAGGAGAGAACTTGAAAGATTACAAAAATATTTAGGTGGACTTAAGAGTATGAGAAGATTGCCAGATGTAGTTGTATTGGTTGATCAGAGAAGAGAATCTAATGCAGTATTAGAAGCTAGAAAATTAGATATCTCATTAGTATCAATGTTGGATACAAATTGCGATCCGGATTTGTGTGAAGTTCCAATTCCTTGTAACGATGATGCCGTTAGATCTGTGCAGCTTATTTTAGGTAGACTCGCAGATGCCATAAATGAGGGTAGGCACAACAAAAAATAAGAATAAGGCTCAAAGCATTTGATAGAAGAATGCTTGATTTATCTTGTGACAAAATTATCCAAACTGCTGATACTACTTCTGCCTCAGCTATAGGTCCAATACCTTTACCTACAAAAAGGAAGATTTATTGTGTACTAAGATCACCACATGTTGATAAAGATTCTAGAGAGCATTTTGAAACAAGAACACATCGAAGAATAATAGATATTTATAGTCCTTCTGCAAAAACTATTGATGCTTTAATGAAATTAGATCTCCCTAGTGGTGTAGATATAGAAGTTAAACTTATGAAAAAACTATCTAAAAGAATGGCGGCTCTATCAACAAAGATAGAAGATCGTACGCACCACTTGAAGCTCTTAATCAAGGAAAATGCCAATGCAAAATTTGACGAAACTATTGAAGCACATATACGACTAGGTATTGATCCAAAATATACTGATCAACAATTAAGGACCACTGTTGCATTACCACATGGTACTGGCCAAAGCATAATTGCAGTAATTACAAGCGGTGAGAATGTATCGAAAGCTAAGGCTGCTGGTGCAGATTTTGGCGAAGAAGATCTTGTAGAAAGCATAAACAAGGGAAATATGGAGTTTGATCTACTTATTGCAACTCCAGATATGATGCCAAAGGTTGCAAAATTAGGAAGAGTTTTAGGACCTAGAGGTTTAATGCCTAATCCTAAAGCTGGGACAGTAACTAATGACATTGCTGCAATAAAAGAGTTCAAAGCTGGTAAGCTCGAATTTAGAGCAGATAAGGCTGGCATCGTTCATGTCCGCTTTGGAAAAGCAAGTTTCACAAAAGAGGCTCTATTTGACAACTTAAAAACCTTACAAGAATCAATTGATAAAAATAAACCAAGTGGAGCTAAAGGAAAGTATTGGAAAACTTTTTATGTAACTTCAACAATGGGGCCTTCAGTTCAATTAGACATAAATGCTGTAAAATCTATCATTAAGAAGAAAAAAGAGACCACAAGACAAAGGCAAGGAGAGCAATGGAATTAAAGGCTGCAAAAGAGGCCAAACAAGTAAGACCTGAAATGATAGTTGAAGATAATTTAACTGTTCAAGAATTAGCTGATAAATTAAGCCTTGAAAGTTCTGAAATAATAAAATCTCTTTTTTTCGGCATAACGGCAACTGTTACTCAATCACTTGACTTAACAACTATCGAAACAGTAGCAGAAGAATTTGGGGTGGTTTTACAAGATGATATCATGATTGAATGATATTGATAATCTAAGAAGACCGCCTGTTATTACAGTGATGGGTCATGTAGATCATGGCAAAACAAGTCTTTTAGATTCCATTAGACAATCAAGAGTAGCTTCGGGGGAAGCAGGAGGCATCACTCAACACATAGGAGCTTATCAATTTGAACAAAAAAAATTAACTTTTCTTGATACCCCTGGTCATGAAGCCTTTACTGCAATGAGAGCAAGGGGTACAAAGGTTACAGATGTAGCTGTTCTTGTAGTTGCTGCAGATGATGGAGACCTCAAACACTTGAAGCTATCAGTCATGCAAGAGCTGCAAAAGTACCAATAGTTGTTGCAATAAATAAAATTGACAAAGAAGGAGCTTCTCCAGACAGAGTTAAGCAGGAATTATCAGAAAAAGATTTAATTGCTGAAGATTGGGGAGGCGATGTGATGGTTCCAGTAAGTGCCATCAAAAAAACATTAATAAATTACTCGAAATGATCTTATTAGTTTCAGAGGTAGAAGATCTACAAGCTAATCCTGATAGATTTGCAAAAGGTACTGTTATTGAAGCCCACCTAGACAAAGCAAAAGGACCTGTGGCTACTTTGTTAGTACAAAATGGAACCTTGAAATCTGGAGATGTTTTAGCTGCGGGTTCAGTCCTTGGAAAAATTAGAGCAATGGTTGATGAACATGGAGAATCAAAGAAGCAGGGCCATCATTCCCAGTGGAAGCGCTAGGATTTAGTGAAGTACCCACTGCAGGGGATGAATTCGAAGTCTACCCTGATGAGAAAACTGGTCGAGCCATTGTCGGAGAAAGGGCAACAGATGCTAGAGCGACAAAATTAGCTCAGCAAAGAAGAGTTATCATCCTTATCCAAGCAAATGATGGAGAACTTAAGGAGTTAAACTTAATTCTCAAGGCTGATGTTCAAGGTAGTGTTGAAGCGATATTAGGATCACTAGAACAATTACCAAATGAAGTTCAAGTAAGAGTCCTACTTTCTGCTCCCGGAGAAATAACTGAGACAGATATCGATCTCGCTGCTGCATCTGGGTCAGTAATCATTGGATTTAACACCTCATTGGCTTCTGGCGCGAAGAGAGCAGCTGATGCTAATGACGTTGATATAAGAGAATATGAAGTAATTTATAAACTCTTAGAAGATATTCAGTTGGCCATGGAAGGGCTCCTTGAACCCGATCTTGTCGAAGAATCACTAGGGCAAGCTGAAGTTAGAGCAACTTTCGCAGTTGGCAAAGGAGCTATTGCGGGCTGTTATATACTGGCAAATTACAAAGGAATTGTAAGAGTAAAGTAATATTTGAGGGTAATTTAGACTCTCTAAAAAGTAAAGATGATGTAAAAGAAGTACAGGATTTGAATGTGGAGTTGGCTGCGATTTCTCGAAGGAGATGTAATCGAAGCATTCAAGTTTGTCACCAAAAAAAGAAAGTTTTAGCTATTGAAACAAGTTGTGATGAGACATCTGTCTCAATAGTTCAAATATTGCCTCTCAAATTGAAGATCATTCAAAATGGGGAGGAGTTGTGCCTGAACTTGCAGCTAGAAAGCATTTAGAGTACCTTTTGTTTTAAATAAGGCTTTAGAAGAATCAATATTGAGGAAGTCGACATTGCATCAACTGTAGCTCCTGGATTAGTTGGTTGTTTGTTGGCTCTATAACTGCAAGATCACTTTACATTCAAAACCATTTTTGGGAATTCATCATTTGGAGGGGCATTTATCTTCAATTTAAATCTTTTCTTTACTTGTTAGCGGCGGGCATACTGAATTGATAAAGGTTGATGATAGAAGAATGCGAAGACTCGGGAAAAGTTTTGATGATGCAGCTGGAGAAGCCTTTGATAAAGTTGGCAGACTATTAGGTCTTATCCAGGAGGACCGGCAATAGAAAAGATTGCTAAAAATGGGGACCCTTACCAAAATGTAAGATTTATGATTTCTCTTTTAGTGGTCTAAAAACTGCCGTATTAAGGTTGAGAGATTGGATTCCAATTTCAGATATTGCTGCAAGTTTTGAGGTAGTCGCAGAGGTGTTGGTAGAGAGAAAAATGCGCGATCATAGCGATAATGTTGTTGTGGTTGGGGGAGTGGCTGCTAACAATTAAGAAAAATGATGATTAATCTATTAAAGTTCATTTAGCTCCTCTTGATCTTTGTACAGATAATGCGGCAATGATTGGAGCGGCGGCGTTGTTCAGAATCAAATCCCTTAAATTAGGTGTGCTCATGGTATGTTCGCGGATCAGCCTCTAAAGTGAGAAGAGTTTTGGATCAGATAAGAGGTAGATCTTATAGAGATGCATTGATTATGTTGGAATTTATGCCTTACAGATCTACAGACCCGATTACTAAAGTTCTAAGATCTGCTGTTGCTAATGCAGAACATCTTGGAATGGATCCATCTACCCTAGTTATTTCCTCTGCATGGGCTAATAGTGGTCCATGAAAAGGTATAGACCCAGAGCTCAAGGTCGAGCTTTTTCAATTAAAAAACAGACTTGCCACATCAGTATTTCTGTATGACAATTTAAAGTGGGATGGTAAAAAATCAGGCGTTAATCTTGATTTAGTTGCTAAAGAAACTTCTTCGGCAGACTTAATTCATAGAGCAGTCCTTAGACAGCTAGCAAATAGACAAGGGACAGCAACTTTGACAAGATCTGAAGTGCGCGGGGGCGGTAGAAAGCCATACAAACAAAAAGGTACAGGAAGAGCTCGTCAAGGATCAATAAGGACACCCTTAAGACCTGGTGGCGGAATTATTTTTGGACCGAAGCCACGTTCTTACAATCTTGATATGAATCGTAAGGAACGTAGATTAGCTCTTAGAACAGCTCTTATGTCCAGAGTATCTGATGTTGAAGATTTTACCTAAAACAAGTGATATCATCAATGGCCTCGATTAGGTATAGAAAAAGTTTTGGTTATTCTGATATTATAAATCTATTAATAATATTGGGAAAGTAAAATTAATCGCCGCCGATCAATTAAATGTATTTGATATTCTCAATGCCAATTTGGTAATAGGTCAAGCGATAAAATTCAGGAGGTTATGGCAATACGTAAATTTAAACCTTATACACCTGGCACTAGAGAGTAGTTACTAACTTTAGTGAAATCACAAGAAACCTGAAAGATCACTAATAGTTTCAAAGCATAGAAAGGCAGGAATAATCGTGGAGTTATCACTTGTCGTCATCGTGGAGGTGGTCACAAAAGGCAATATAGATTGGTCGACTTTAGAAGAGATAAGCAAAAGTTGCAGCTATACACTACGATCCTCATAGAAATGCAAGGTTGGCACTTTTATTTTACGATGGAGAGAAAAGATATATTATCGCTCCAGCAGGAGTAAAAGTCGGACAAAATGTCATTTCTGGGTGTTCCAATTGAAGATGGAAATGCAATGCCGCTTTCTGTTATGCCATTAGGATCTAGTGTTCATTGTGTTGAGTTATACGCAGGTAGGGGTGCTCAAATGGTTAGATCCGCAGGAGCTAGTGCTCAAGTTATGGCAAAAGAGGGAGATTATGTTGCTTTAAAACTCCCATCTACTGAGGTAAGACTTGTAAGAAAAGAATGCTACGCAACTCTTGGTGAAGTAGGTAATTCTGAAATAAGAAATACTAGCTTAGGTAAAGCAGGAAGAAGAAGATGGCTTGGAAGAAGGCCTCAAGTAAGAGGTAGTGTAATGAACCCATGTGATCATCCACATGGAGGAGGAGAGGGAAAAGCACCAATTGGTAGAGGCCCAGTTACTCCATGGGGTAAGCCAGCTCTTGGACTAAAGACACGCAAAAAGAACAAACCAAGTAATAAATTAGTTGTTCGAAGACGCCG-----------------------------------------------------------------------------------------------------------------------------------------------------------------------------------------------------------------------------------------------------------------------------------------------------------------------------------------------------------------------ATGTCTATCGGAATTTTAGGAAAGAAATTGGGCATGTCCCAACTTTTCGATGATAAAGGTACGGTACCAGTTACTCTTATAGAGGCTGGTCCGTGCCGCGTCACTCAATTAAAAACAACTGGATGGTTATACCGCCGTTCAGATAGGTTATGGGAGAAGCATTTAAGCAAACCTAAGGGACACTTAAATCAGGTGAAGAACTTTTCATTTGAATATAGGAAACTTTATGAAATCGGAAATAACTGTAACTTTGAGGTTGGTCAAAAAGTTGATATCAGTGGCAAATCTATGGGTAGAGGTTTTGCAGGTTACCAGAAAAGACATGGTTTTAGCAGAGGTCCTATGAGTCATGGTTCAAAAAATCATAGAGCACCAGGATCTACAGGAGCAGGAACACCAGGTAGAATTTATCCAGGGAAAAGAATGGCAGGAAGATATGGGGGAAAACAGATAACTACCAAAGGATTTTCTAAAAATTGATAGAATTTGCTTGTAGTAAAGGGTTCTGTTCCAGGTAAGCCTGGATCAATTGTCAACATTAAGCCATGAAGGTTTCTCTTGGTTGAAAAATTTAGTAGAGTAGAACTCTCAGAGAAATTGTCTATTGGTGGATTTGAGGTTGAATCATTAGAAGATTGTAAATGGTGTTGTTTTAGGTAAGGTTAAACACTGACAAACTTTTGCCAGGTCGATATTCAAATTATCTGTGGTGCAATATTAGACCATTTATGTTGTTGCTACTGTCGGCGCGAAATTATTAACTATTAAAAGAAGTGAAATTAGAGGAGTAGTGAAGGAATGATATGTTCACTCCAGGAACTTGGTTTAAGCGAGGGGATAGAGATCATTTTGGGCTCTCCGGACTTGCTTTTAAATGATGACTTAGCTATTACAGCTAATAGACCTGACGGAATGTCTGTTATTGGTATAGCCCGTGAAATTTCTGCTCTTATTTACACAATAAGCTGCATTGAGTAAATTCGCCAAATTGGCTTAAAGACCGTATAGAATCTGGTATAAAACCTATTAATTAGTAGATTTGACAAATTATATTCTTTTAGAACAAGGTCAACCTTTGCATGCGTTTGATGATAAACTGGATTTTAAGAAAAGGCAAGGATAACGAATTATTTGCTTAGATGGTAAAGAATATGACTTAAATGACAATATAACAGTTATTACTTGTGATAAACCAGTAGCTATTGCTGGGGTGATAGGCGGTGAGACTTCTGTAACTAATACTACATTTACCTTGAAGGCGCTGTTTTTAATCCCTATAAGAAAATCTTCAAAGGCGGTTGGCATAAGAACAGAATCTAGCAGCAGGTATGAAAAAGGTATTTCAAAATACAATAGGACAATTAATCTTATAGAAGAATATTTTTCTATTAATGGATATTAAACTACGGAGAAAAATACATAAAATTCTTGGTGATAATGAAATAGTTAACGTAGGATGTCCTAATAGAGATTTAGAAATAGATTTAATTGAGGAAATAGCGAGATTAATAGGGTATGACAGATTCGACTTAAAACTTCCTAATAAACCTGGAAAATTGTCATCCAGTTGGCTAAAAAATTTTATTGAAAATGGTTTTAACGAGGTACTAAGCTACTCTCTTAATCCTTTGTTATTAGAAACAAGCTGCCTTAGAAATATCTGGAAAGAACATTTGGAGATAGTGAACCGTAATATAAAAGCTGGACAAGCTAGTTGTTATATATTTGAAATTGGAAATGTTTTTCAAGAAGAAGTTCTGGTGTTATTTATGGAAATGGTTAATTATTACCAGGCCAGAGGAAAGCTAAAGGAGGCTTTTTGAACATAAAAATTGATAAACTTCATCCAGGAAGAACAGCGAAATTAGATGCAGGTTATTTTGGTGAAATACATCCATGATTCAACAAGAAACTTATTTAACAGTTGCCGATAATAGCGGAGCAAAAAGACTCCAATGTATTAGGGTTTTGGTTCTAATAGAAGGTATGCACACGTCGGGGATGTAATCGTAGCAACTGTAAAAGATGCTCTTCCTAACATGGGAGTTAAGAAATCTGAAGTTGTTAAAGCTGTTATCGTCAGAACTAAAGCAACATTAAGAAGAAATACTGGTAATTCAATCAGATTTGATGACAATGCGGCAGTATTGATTAATGAAGATAAGAATCCGAAAGGTACTAGAGTCTTTGGTCCTGTAGCTAGAGAACTGCGGGAAATTATACAAAGATTGTTTCT------------------------------------------------------------------------------------------------------------------------------------------------------------------------------------------------------------------------------------------------------------------------------------------------------------------------------------------------------------------------------------------------------------------------------------------------------------------------------------------------------ATGGGACGTTCACTAAAAAAAGGACCTTTTATAGCAGATAGCCTGCTAAGGTAGAAAAACAAAATACCGATAATGACAAGGTTATCAAAACTTGGTCAAGATCCTCTACGATTTTACCTGTAATGATAGGTCACACAATCGCTGTACATAATGGCAAGACTCACATTCCAGTATTTATTACTGAACAAATGATTGGTCATAAACTCGGTGAATTTGCTCCTACACGCACTTACCGAGGTCATATAAGAGATAAGAAAATGTCACGTCGAAATGCAGCAGTAAAAAGACCAGTCCTTCCTGATCCTCAATTTAATAGTCTCGCTTCAATGATGATTTCTCGATTGATGAAACATGGTAAAAAATCAACAGCTCAAAGAATATTGTCTGATGCTTTTCTAATAAGCGAGAGAACAGGAGGGAATGCAGTGGAATTATTTGAAACAGCTGTAAAAAATGCTACTCCTCTTGTCGAGGTACGAGCTAGAAGAGTTGGTGGTGCAACATATCAAGTTCCTATGGAAGTTCGCCAAGAGAGGGGCACGGCTATGGCATTAAGATGGCTTGTTACATTCTCCCGCGCAAGAAATGGCAAAAGTATGTCCCAAAAGCTTGCTGGCGAGTTGATGGATGCAGCAAATGAAACAGGTAGTTCCGTTAAAAAAAGAGAAGATACTCATAAAATGGCAGAAGCAAATAAAGCTTTTGCACATTACAGATATATGCTTAGTCCAAAACGTACTAAATTCCGTAAACAACATAGAGGCAGAATGAGGGGTGTAGCCTCCAAAGGTAATACTATTGCATTCGGTCAATTTGCTCTCCAAGCTCAAGACTGTGGCTGGGTAACTGCACGTCAGATTGAAGCAAGCAGAAGAGCTATGACTAGATATATCAAACGTGGTGGTCAAATCTGGATAAGAATATTTCCTGATAAACCCGTAACCATGAGACCTGCCGAAACCAGAATGGGTTCTGGTAAAGGTAATCCAGAGTTTTGGGTCGCAGTTGTAAAACCTGGAAGAATACTTTTTGAAATGGGTGGTATCACTGAGGAAATTGCAAAGGAAGCTATGCGTCTGGCTCAATACAAACTTCCTGTAAAAACAAAATTTAT--------------------------------------------------------------------------------------------------------------------------------------------------------------------------------------------------------------------------------------------------------------------------------------------------------------------------------------------------------------------------------------------------------------------------------------------------------------------------------------------------------------------------------------------------------------------------------------------GGGAATCATCCTTTGATTTCAACGACGAAATAATAGATATATTTTGTGGTTTAGGATACTCAGTTGGGCCCTGAAATAGAAACTGATTTTTATAATTTTGAGTCTCTCAATATACCCAAAAATCATCCCGCAAGAGATATGCAGGATACCTTCTACTTAGATGAACTTTTAAGGACTCATACTTCTCCTGTTCAGATAAGGTACTTAGAGAAGAATCCTCCCCCAGTAAGAATTATTGCTCCCGGGAGAGTATATAGGAGAGATGCAGTAGATGCTACTCATTCCCCTGTATTTAATCAGGTTGAGGTTTTAATCGATCAAGACATTAATTTTAGTCACTTAAGAGGAACAGTTCTTACATTTTTAAAGGCCTTTTTTGGAGATATTCCTGTAAGATTTAGAGCTAGTTATTTCCCATTTACTGAACCTTCAGCAGAAGTAGACGTCCAGTGGAAAGGTAAATGGTTAGAAGTAATGGGTTGCGGAATGGTTGACCCGTCTTAGAATTAGGAATAGATTCTGAGAAATGGACTGGTTTTGCAGCAGGATTAGGAGTTGAAAGATTTTGTATGGTGAGACATATTGACGACATCAGGAAATTTTATACAAATGATATTAGATTCTTAGAACAGTT----------------------------------------------------------------------------------------------------------------------------------------------------------------------------------------------------------------------------------------------------------------------------------------------------------------------------------------------------------------------------------GCCGATGTAATACGCCAGTTATTACTGAAAAAGCTACAAATGCACTAGATAACCAATATACCTTCGAAGTAGATCATAGAGCGGCTAAACCACAAATAAAGGCAGCTATTGAATGTTAAAGTCATAGGAGTTAACACTATGAATCCTCCTAGGAGAACAAGAAGATCCGGTAAACGTTCTCAGGTCAAGAAGGCAATTGTACGTCTTGCTGAAGGAATCCAACTATTTCCA------------------------------------------------------------------------------------------------------------------------------------------------------------------------------------------------------------------------------------------------------------------------------------------------------------------------------------------------------------------------------------------------------------------------------------------------------------------------------------------------------------ATGGCAAAAAAAATTGTTGCAGTTATCAAGCTTGCTCTACAAGCAGGCAAAGCAAATCCTGCTCCTCCTGTAGGGCCAGCTTTAGGACAACATGGTGTCAATATCATGGCATTTTGCAAAGAATACAACGCAAGGACACAAGATAAAGCAGGTTTTGTAATTCCAGTCGAGATTTCTGTTTTTGAAGATAGAAGCTTTACTTTTATCACAAAAACACCTCCTGCTTCCGTCTTAATAACAAAAGCAGCTGGTATAGAGAAAGGCTCAGGTGAATCCGCAAAAGGTGTTGGATAAGTAAAGCTCAATTAGAAGAAATAGCCAAAACTAAGCTTCCTGATCTAAACTGTTCTAGTGTTGAATCAGCAATGAAAGTAATTGAGGGTACTGCTCGCAATATGGGCGTCTCTATC----------------------------------------------------------------------------------------------------------------------------------------------------------------------------------------------------------------------------------------------------------------------------------------------------------------------------------------------------------------------------------------------------------------------------------------------------------------------------------------------------------------------------------------ATGCCCACCATCTCACAATTAGTAGGTTCAGAAAGAAAACGTCTGACAAAGAAAACAAAATCTCCTGCATTAAAAGCTTGCCCTGAGAGAAGAGGGGTATGTACAAGAGTCTATACATCAACTCCAAAGAAGCCTAATTCAGCTTTGAGAAAAGTTGCTAGGGTTAGATTAACTTCTGGCTTCGAAGTAACTGCTTATATTCCTGGGATTGGACATAATTTGCAAGAACATTCTGTAGTTTTGCTTAGGGGTGGAAGAGTAAAGGATTTGCCAGGAGTTAGATATCATATAATAAGAGGAACTTTAGATACTGCTGGAGTCAAAGATAGACGTCAATCCAGATCTAAGTATGGAGCAAAAGCTCCAAAAAAGGAATTAAATTAAATTCTGAAATTACTGAAAAGATTGATACGAAAAGATCTTTTTGACTTGAGATTCAAGCAGGCTACAAGACAGCTCAAAACTCATTTAAAAAGTTGCGCAATTACTCACTCTATGGGACATAAAATACATCCTTCTGGACTAAGATTAGGAATTACACAAGAGCATCGCTCTAAGTGGTTTGCTTCTAAAACATATCCAATTCTTCTTCAAGAAGATTTTATTCGTACATTCATACAAAAAAAATATGCAGCAGGAATTAGCGATGTCTTAATAGCAAGAAAAGCTGACCAACTGGAACTTGAATTAAAAACAGCAAGACCAGGAGTTATAGTTGGAAGACAAGGAAGTGGTATTGAAGAATTAAGATCTGGCATTCAAAAAACTATAGGTGATAGGGTCAGAATAAACGTTGTTGAAGTTGAACGCGTAGACGCTGATGCTTTTTTACTAGCTGAATATATTGCTCAACAACTAGAAAAAAGAGTCGCCTTTAGAAGAACTATTAGGATGGCCTTACAAAGGGCTCAAAGGGCTGGAGTTCTAGGTCTTAAAATACAAGTAGGGGGAAGGTTGAATGGTGCTGAAATAGCTAGAACTGAATGGACTAGAGAAGGTAGAGTACCTTTACATACTTTGAGAGCTGAAATTGACTACGCAACAGCTAATACAACTTACGGTGTTTTAGGCATTAAAGTTTGGGTTTTCAAAGGTGAAGTTCTCCCTAAAGAAGAACAA------------------------------------------------------------------------------------------------------------------------------------------------------------------------------------------------------------------------------------------------------------------------------------------------------------------------------------------------------------------------------------CTAGAGAATAAGCAAAAAATCGTGAGATTAAACTTTTAGACGACTCGGAAATGGCTGTAGTTCTTGACTATAAAGGTTTAACTATCAAAGAGATGTCAGATTTGCGATCTAGATTGCAAACAACCAACGGCATGTGCAAAGTTACTAAAAATTCATTAATGCGCAAAGCTATTGATGGAGATAGTAATCTTGAATCTTTACTGACCGGAACAAATGCTTTTGTGTTAATTAAAGAAGATGTTGGTGGTGCTGTAAAAGCAATCCAATCTTTTCAAAAAGAAACCAAAAAATCCGAGACCAAAGGAGCTTTATTTGAAGGCAGACTTCTTGAAATAAAAGAAATTGCAAGTCTTCCATCTAAAGAAGTATTGATGGCAAAAATTGCTGGCGCTCTAAATGGCATAGCAACAATTGCGATTATCAATGAATCACTTAAACAA----------------------------------------------------------------------------------------------------------------------------------------------------------------------------------------------------------------------------------------------------------------------------------------------------------------------------------------------------------------------------GGGTTCTTAGTAATTAATAAACCTCTCATGATTGTGTTAAACAAATAAGAAAGTTACTGAAAAAGGTCGGTCAGGCACTCTTGACCCAGAAGTTACAGGAATATTACCAATAGCGATAGGCAGTGCAACAAGATTTATTCAATATCTTAAAACTTACATAGGATTAAATTAGGTATAAGAACTATCACTGATGATATTCACGGAGAAATAATTAATAGTGATGAAAAATTAGATCATAAATAGATTTAGAGGATTAAACAACCGCCGAAAGTATCTAGTGTTCATGTTAATGGTGAGAGAGCTTATAAGAAATCGAATTTGAATTACCACCAAGAGAAGTAAAAATAGACGAACTTAATGAAATGGGACCAAATAAAATGTTCAGCTGGCACATACATAAGAGCAATTGCAAGAGATTTAGGAGAATCCGAGGGCTGCCTAACTAAAGCTTGTGGCTTTGATGAACAAAACTCGATAATATCTGAATTCCAATAAGCTCTTAACCACATTTCTTAAATAATGAAGAATTGGCCAGGAAGA--------------------------------------------------------------------------------------------------------------------------------------------------------------------------------------------------------------------------------------------------------------------------------------------------------------------ATGTCATTAGATACAGCTGAAAAACAGAAGCTAATTGAGACTCATCAAGTTCATCCAACTGATACAGGTTCAGCCGAAGTTCAAGTAGCATTGCTTTCAAAAAGAATATCGAAATTAAGCATCTTCAAGGAAACATTCATGATTTCGCTTCAAGGCAAGGATTATTAAAAATGATTGGTAAAAGGAAAAGATTACTTTTTATAAAAGACAAAAACGTTCAGAAATATGAGCTAGTAAAATTGGAATCAGAATAGCAGAAGTAAGCTAGCAATGGTTCAAACTGGGTTAAAGATCAACTAGAAAATTTAGTATCTATAGAAGCTATGGCAACTCAAGGTGACAAAATCCTTGATGTAGCCTTAGCAAAAATAGGCGACAAAGGCTTATTTACAAAAGAACTTGAAGCACAAATGCTCGTAGGCCATGCAGATATAGCAGTACATTCTCTAAAAGATTTACCTACCAATTTGCCTAATGGCCTTATAGGATGCATTACAAAAAGGGAGGATCCCGCAGATGCTTTAGTAGTAAACTATAAATTAGAAAACTTACCTGAAGGTTCGATTGTTGGAACAAGCTCCCTAAGAAGACTTGCACAATTAAGAAATAAGTACCCACATCTTGTTTTCAAAGATATTAGAGGTAATGTTATTACAAGAATTGAAAAATTAGATGCAGGAGAAGATTGTATTATTCTGGCGGCAGCTGGTTTAAAGAGATTAGGCTTTGGAATTCACCAGATCCCAAGTGAAGTTTCCCTTCATGCCGTTGGCCAAGGAGCACTAGGCATTGAATGTAAAGATAAAAAAGTTGAAATTATAAATATCTTAGAAGATAAATCCACCAAAGATGTCTATCAGAAAGGGCTTTTTTAAGAGAGCTTGAAGGTGGATGTCAAGTCCCAATAGGTGTAAATAGTCAACTCTTACTGGTATGGTTGCTTGATGGAGAACTTATTAAAGATCAAATTACCCGAATAGGCAAAGAACTTGCTAAAAAATTAGGTGCCGAAGAAATAAAGAAAGAATTGGTACTGTTGTCAGCGACAAAATGGATAAAACGGTTGTTGTTGCTGTAACAGATATCCACATCCCACTTATAAAAAAATTGTAAGTAGAACTACTCGATATAAGGCGCATGATCCAGAAAATACATGCTAGGTGATCGAGTTATTAGAGAAACTAGACCGCTTAGTGCTCATAAAAGATGGGCCATAGAAGAGATTCT----------------------------------------------------------------------------------------------------------------------------------------------------------------------------------------------------------------------------------------------------------------------------------------------------------------------------------------------------------------------------------------------------------------------TGGAATAGATGAAGTTGGACGGGGTTTTTGGTCCAGTTTTTGCAGCAGCTGTAGTTTTAAGGAGTAACAGATAGTAAAAAACTAACTCCCAAAAAAAGAAACTTTTACCAATTTTATCTTCAGATTATGGAATTGGGCAATCTTCGGCCAGAGAAATAGATTAGGTATCAGGCCACAGAACTTTCAATGATAAGAGCTTTAAAACCTTGATGGCAGAAAAGGAGATCGATAGCTTCAGCAAGCATAGTTGCCAAAGCTCGCGACCTAATGGAGAGGTTAGAAAAAAAATACTCAGGATAAAAAATAAAGGTTATGGAACACTAAACTTCATAGGAAAAGTTTT---------------------------------------------------------------------------------------------------------------------------------------------------------------------------------------------------------------------------------------------------------------------------
>AG-347-G20
ATGGCTGTTGTATCACTATCAGAAATGATGGAAGCTGGTGCTCATTTTGGGCATCAAACCAGACGTTGGAACCCCAAGATGTCTACATATATTGCGCTAGAAATGGAGTTCATATTATTGATCTTGTAAAAACAGCATTGTGCATGAACAATGCGTATAAATGGACGAGGCAGCAAAAAGCGGTAAACGTTTCCTATTTGTCGGTACAAAAAAACAAGCATCAGATGTTGTAGCTCAGGAAGCTACACGCTGTGGAGCTGCATATGTAAATCAAAGATGGCTTGGAGGGATGCTGACTAATTGGACAACAATGAAAGCTAGGATTGAAAGATTAAAGGATCTAGAAAGAATGGAAAGTGGTTCAATAGCAATGAGGCCTAAAAAAGAAGCTGCAGTATTAAGGAGAGAACTTGAAAGATTACAAAAATACTTAGGTGGACTTAAAGGCATGAGAAGATTACCAGATGTAGTTGTATTGGTTGATCAGAGAAGAGAATCTAATGCAGTATTAGAAGCTAGAAAATTAGATATCTCATTAGTATCAATGTTGGATACAAATTGTGATCCGGATTTGTGTGAAGTGCCAATTCCTTGTAATGATGATGCCGTTAGATCAGTTCAACTTATTTTAGGAAGACTTGCAGATGCCATAAATGAGGGTAGGCACAACAAAAAATAAGAATAAGGCTCAAAGCATTTGATAGAAGAATGCTAGATTTATCTTGCGACAAGATTATCCAAACTGCTGATACTACTTCTGCCTCAGCAATAGGTCCAATACCTTTACCTACAAAAAGGAAGATTTATTGTGTCTTAAGATCACCACATGTTGATAAAGACTCTAGAGAGCATTTTGAAACAAGAACACATCGAAGAATAATAGATATCTATAGTCCTTCTGCAAAAACTATTGATGCTTTGATGAAACTAGATCTTCCAAGTGGTGTAGATATAGAAGTTAAACTTATGAAAAAACTATCCAAAAGAATGGCGGCTCTATCAACAAAGATAGAAGATCGTACGCACCACTTGAAGCTCTTAATCAAGGAAAATGCTAATGCAAAATTTGATGAAACTATTGAAGCACATATACGTTTAGGTATTGATCCAAAATATACTGATCAACAATTAAGGACTACTGTTGCATTGCCACATGGTACTGGCCAAAGCATAATTGCAGTAATTACAAGTGGTGAGAATGTATCGAAAGCTAAGGCTGCTGGTGCAGATTTTGGAGAAGAAGACCTAGTGGAAAGCATCAATAAAGGAAATATGGAGTTTGATCTACTTATTGCAACTCCAGATATGATGCCAAAGGTTGCAAAATTAGGGAGAGTTTTAGGACCTAGAGGTTTAATGCCTAATCCTAAAGCTGGTACAGTAACTAATGACATTGCTGCAATAAAAGAATTCAAAGCTGGTAAGCTCGAATTTAGAGCAGATAAGGCTGGAATCGTTCATGTCCGCTTTGGAAAAGCAAGTTTCACAAAAGAGGCTCTATTTGATAACTTAAAAACCTTACAAGAATCAATTGATAAAAATAAACCAAGTGGAGCTAAGGGAAAGTATTGGAAAACTTTTTATGTAACTTCAACAATGGGGCCTTCAGTTCAAGTTGACATAAATGCTGTAAAATCTATCATTAAGAAGAAAAAAGAGACCACAAGACAAAGGCAAGGAGAGCAATGGAATTAAAGGCTGCCAAAGAGGCCAAACAAGTAAGACCTGAAATGATAGTCGAAGATAATTTAACTGTTCAAGAATTAGCTGATAAATTAAGTCTTGAAAGTTCTGAAATAATAAAATCTCTTTTCTTCGGCATAACAGCAACAGTTACTCAATCACTTGACTTAGCAACTATCGAAACAGTAGCAGAAGAATTTGGGGTGGTTTTACAAGATGATATCATGATTGAATGATATTGATAATCTAAGAAGACCGCCTGTTATTACAGTGATGGGTCATGTAGATCATGGCAAAACAAGTCTTTTAGATTCCATCAGAGAATCAAGAGTAGCTTCGGGGGAAGCAGGGGGCATCACTCAACACATAGGAGCTTATCAATTTGAACAAAAAAAATTAACTTTTCTTGATACCCCTGGTCATGAAGCCTTTACTGCAATGAGAGCAAGGGGTACAAAGGTTACAGATGTAGCTGTTCTTGTAGTTGCTGCAGATGATGGAGACCTCAAACACTAGAAGCTATTAGTCATGCAAGAGCTGCAAAAGTACCAATAGTTGTTGCAATAAATAAAATTGACAAAGAAGGGGCTTCTCCAGACAGAGTAAAGCAGGAACTATCAGAAAAAGATTTAATTGCTGAAGATTGGGGAGGCGATGTGATGGTTCCAGTAAGTGCTATCAAGAAAACATTGATAAATTACTCGAAATGATCTTATTAGTTTCAGAGGTAGAAGATCTACAAGCTAACCCTGATAGATTTGCAAAAGGTACTGTTATTGAAGCCCACCTAGACAAAGCAAAAGGACCTGTGGCCACTTTGTTAGTACAAAATGGAACCTTGAAATCTGGAGATGTTTTAGCTGCGGGTTCAGTCCTTGGAAAAATTAGAGCAATGGTTGATGAACATGGAGAATCAAAGAAGCAGGGCCATCATTCCCAGTGGAAGCGCTAGGATTCAGTGAAGTACCCACTGCAGGGGATGAATTCGAAGTCTACCCTGATGAGAAAACTGGTCGAGCCATTGTCGGAGAAAGGGCAACAGATGCTAGAGCCACAAAATTAGCTCAGCAAAGAAGAGTTATCATCCTTATCCAAGCAAATGATGGAGAACTTAAGGAGTTAAACTTAATTCTCAAGGCTGATGTTCAAGGTAGTGTTGAAGCGATATTAGGATCACTAGAACAATTACCAAATGAAGTTCAAGTCAGAGTCCTACTTTCTGCTCCCGGAGAAATAACTGAGACAGATATCGATCTCGCTGCTGCATCTGGGTCAGTAATCATTGGATTTAACACCTCATTGGCTTCTGGAGCGAAGAGAGCAGCTGATGCTAATGACGTTGATGTAAGAGAATATGAAGTAATTTATAAACTCTTAGAAGATATTCAGTTGGCCATGGAAGGGCTACTTGAACCCGATCTTGTCGAAGAATCCTTAGGGCAAGCTGAAGTTAGGGCAACTTTCGCAGTTGGGAAAGGAGCTATTGCAGGCTGTTATATACTGGTAAATTACAAAGGAATTGTGAGAGTAAAGTAATATTTGAGGGTAATTTAGACTCTCTAAAAAGTAAAGATGATGTAAAAGAAGTACAGGATTTGAATGTGGAGTTGGCTGCGATTTCTCGAAGGAGATGTAATCGAAGCATTCAAGTTTGTCACTAAAAAAAGAAAGTTTTAGCTATTGAAACAAGTTGTGATGAGACATCTGTCTCAATAGTTCAAATATTGCCTCTCAAATTGAAGATCATTCAAAATGGGGAGGCGTTGTGCCTGAACTTGCAGCTAGAAAGCATTTAGAGTACCTTTTGTTTTAGATAAGGCTTTAGAAGAATCAATATTGAGGAAGTAGACATTGCATCAACTGTAGCTCCTGGATTAGTTGGTTGTTTGTTGGCTCCATAACTGCAAGATCACTTTACATTCAAAACCATTTTTAGGAATTCATCATTTGGAGGGGCATTTATCTTCAATTTAAATCCTTTCTTTACTTGTTAGCGGCGGTCATACTGAATTGATAAAGGTTGATGATAGAAGGATGCAAAGACTTGGGAAAAGTTTTGATGATGCTGCTGGAGAAGCCTTTGATAAAGTTGGTAGACTACTAGGCCTTATCCAGGAGGTCCGGCAATTGAAAAAATTGCTAAAAATGGGGACCCTTACCAAAATGTAGGATTTATGATTTCTCTTTTAGTGGTCTAAAAACTGCCGTATTAAGGTTGAGAGATTGGATTCCAATTCCTGATATTGCAGCAAGTTTTGAGGTAGTGGCAGAGGTATTGGTAGAGAGAAAAATGCGCGATCATAGTGATAATGTTGTTGTGGTTGGGGGAGTGGCTGCTAACAATTAAGAAAAATGATGATTAATCTATTAAAGTTCATTTAGCTCCCCTTAATCTTTGTACAGATAATGCGGCAATGATTGGAGCGGCTGCGTTGTTCAGGACCAAATCCCTTAAATTAGGAGTGCTCATGGTATGTTCGCGGATCAGCCTCTAAAGTGAGAAGAGTTTTGGATCAGATAAGGGGTAGATCTTATAGAGATGCATTGATTATGTTGGAATTTATGCCTTACAGATCTACAGACCCCATTACTAAAGTTCTAAGATCTGCCGTTGCTAATGCAGAACATCTTGGAATGGATCCATCTACCCTAGTTATTTCCTCTGCATGGGCTAATAGTGGTCCATGAAAAGGTATAGACCCAGAGCTCAAGGTCGAGCTTTTTCAATTAAAAAACAGACTTGCCACATCAGTATTTCTGTATGACAATTTAAAGTGGGATGGTAAAAAATCAGGCGTTACTCTTGATTTAGTTGCTAAAGAAACTTCTTCGGCAGACTTAATCCATAGAGCAGTCCTTAGACAGCTAGCAAATAGACAAGGGACAGCAACTTTGACAAGATCTGAAGTGCGCGGGGGCGGTAGAAAGCCATACAAACAAAAAGGTACAGGAAGAGCTCGTCAAGGATCAATAAGGACACCCTTAAGACCTGGTGGCGGAATTATTTTTGGACCGAAGCCACGTTCTTACAATCTTGATATGAATCGTAAGGAACGTAGATTAGCTCTAAGAACAGCTCTTATGTCCAGAGTATCTGATGTTGAAGATTTTACCTAAAACAAGTGATATCATCAATGGCCTCGATTAGGTATAGAAAAAGTTTTGGTTATTCTGATATTATAAATCCATTAATAATATTGAGAAAGTAAAATTAATCGCCGCCGATCAATTAAATGTATTTGATATTCTCAATGCCAATTTGGTAATAGGTCAAGCGATAAAATTCAGGAGGTTATGGCAATACGTAAATTTAAACCTTATACACCTGGCACTAGAGAGTAGTTACTGACTTTAGTGAAATCACAAGAAACCTGAAAGATCACTAATAGTTTCAAAACATAGAAAGGCAGGAATAATCGTGGAGTTATCACTTGTCGGCATCGTGGAGGTGGTCACAAAAGGCAATATAGATTGGTCGACTTTAGAAGAGATAAGCTAAAGTTGCAGCTATACACTACGATCCTCATAGAAATGCAAGACTAGCACTTTTATTTTACGATGGAGAAAAAAGATATATTATCGCTCCAGCAGGAGTAAAAGTCGGACAAAATGTCATTTCTGGGTGTTCCAATTGAAGATGGAAATGCAATGCCGCTTTCTGTTATGCCATTAGGATCTAGTGTTCATTGTGTTGAGTTATACGCAGGTAGGGGTGCTCAAATGGTTAGATCCGCAGGAGCTAGTGCTCAAGTTATGGCAAAAGAGGGAGATTATGTTGCTTTAAAACTCCCATCTACTGAGGTAAGACTTGTAAGAAAAGAATGCTACGCAACTCTTGGTGAAGTTGGTAATTCTGAAATAAGAAATACTAGCTTAGGTAAAGCAGGAAGAAGAAGATGGCTTGGAAGAAGGCCTCAAGTAAGAGGTAGTGTAATGAACCCATGTGATCATCCACATGGAGGAGGAGAGGGAAAAGCACCAATTGGTAGAGGCCCAGTTACTCCATGGGGTAAGCCAGCTCTTGGACTAAAGACACGTAAAAAGAACAAACCAAGTAATAAATTAGTTGTTCGAAGACGCCG-----------------------------------------------------------------------------------------------------------------------------------------------------------------------------------------------------------------------------------------------------------------------------------------------------------------------------------------------------------------------ATGTCTATCGGAATTTTAGGAAAGAAATTGGGCATGTCCCAACTTTTCGATGATAAAGGTACGGTACCAGTTACTCTTATAGAGGCAGGTCCGTGCCGCGTCACTCAATTGAAAACAACTGGATGGTTATACCGCCGTTCAGATAGGTTATGGGAGAAGCATTTAAGCAAACCTAAGGGACACTTAAATCAGGTGAAGAACTTTTCATTTGAATATAGGAAACTTTATGAAATCGGAAATAACTGTAACTTTGAGGTTGGTCAAAAAGTTGATATCAGCGGCAAATCCATGGGTAGAGGTTTTGCAGGTTACCAGAAAAGACATGGTTTTAGCAGAGGTCCTATGAGTCATGGTTCAAAAAATCATAGAGCACCAGGATCTACAGGAGCAGGAACACCGGGTAGAATTTATCCAGGGAAAAGAATGGCAGGAAGATATGGAGGAAAACAGATAACCACCAAAGGATTTTCTAAAAATTGATAGAATTTGCTTGTAGTAAAGGGTTCTGTTCCAGGTAAGCCCGGCTCAATTGTCAACATTAAGCCATGAAAGTTTCTCTTGGTTGAAAAAATTAGTAGAGAAGATCTCTCTGAGAAATTGTCTATTGGTGGATTTGAGGTTGAATCATTAGAAGATTGTAAATGGTGTTGTTTTAGGTAAGGTAAAACACTGACAAACTTTTGCCAAGTCGATATTCAAATTATCTGTGGTGCAATATTAAACCATTTATGTTGTAGCTACTGTGGGCGCGTATTTACTAACTATTAAAAGAAGTGAAATTAGAGGTGTAGTGAAGGAATGATATGTTCACTGCAGGAACTTGGTTTAAGCGAAGGTATAGAGATCATTTTGGGCACGCTAGATTTGCTTTTAAATGATGATTTAGCCATTACAGCTAATAGACCTGATGGAATGTCTGTTATAGGTATAGCCCGTGAAATTTCTGCCCTTATTTATACAATAAGCTGCATTGAGTAAAATCGCCAAATTGGCTTAAAGACCGTATAGAATCAGGTATAAAATCTATTAATTAGTTGATTTGACAAATTATATTCTTTTAGAACAAGGTCAGCCTTTGCATGCTTTTGATGATAAATTGGATTTTAAGAAAAGGCAAGGACAACGAATTATTTGCTTAGATGGTAAAGAATATGAACTAAATGACAATATCACAGTCATTACTTGTGATAAACCGGTAGCTATTGCTGGGGTTATAGGCGGTGAGACTTCTGTAAGTAATACTACATTTACCTTGAAGGCGCTGTTTTTAATCCCTATAAGAAAATCTTCCAAGGCCGTTGGCATAAGAACAGAATCTAGCAGCAGGTATGAAAAAGGGATTTCAAAATACTATAGGGCAATTAATCTTTTAGAAGAATATTTTTCTATCAAAGGATATTAAACTACGGAGAAAAATACATAAAATTCTTGGTGATAATGAAATAGTTAACATAGGTTGTCCTAATAGAGATTTGGAAATAGATTTAATTGAAGAAATAGCTAGATTAATAGGCTATGACAGATTCGACTTAAAACTTCCTAATAAGCCTGGAAAATTGTCATCCAGTTGGCTAAAAAATTTTATAGAAAATGGTTTTAACGAGGTACTAAGCTATTCTCTTAATCCTTTGTTATTAGAAACAAGCTGTCTTAGAAATATCTGGAAAGAGCATTTGGAGATAGTTAATCGTAATATAAAAGCTGGACAAGCAAGTTGTTACATATTTGAAATTGGAAATGTTTTTCAAGAAGAAGTTCTGGTGCGATTTATGGAAATGGTTAATTATTACCAGGCCAGAGGAAAGTTAAAGGAGGCTTTTTGAACATAAAAATTGATCAACTTCATCCAGGAAGGACAGCGAAATTAGACGCAGGTTATTTTGGTGAAATACATCCATGATTCAACAAGAAACTTATTTAACAGTTGCCGATAATAGCGGAGCAAAAAGACTTCAATGTATTAGGGTTTTGGTTCTAATAGAAGGTATGCACATGTCGGGGATGTAATCGTAGCAACTGTAAAAGATGCTCTTCCTAACATGGGAGTTAAGAAATCTGAAGTTGTTAAAGCTGTTATCGTCAGAACTAAAGCAACATTAAGAAGAAATACTGGTAATTCAATCAGATTTGATGACAATGCGGCAGTATTGATTAATGAAGATAAGAATCCAAAAGGTACTAGAGTCTTTGGTCCTGTAGCTAGAGAACTGCGGGAAATTATACAAAGATTGTTTCTCTTGCTCCGGAGGTGATTGATTGGCAAGAAAGAGTTGTTCAAATTCGACGTGTTTCTAAGACTGTTAAGGGTGGAAAAAAAATGAGTTTTAGAGCAATTGTTGTTGTAGGTAATGAGAAAGGTCAAGTTGGAGTTGGAGTTGGTAAAGCAGGGGATGTCATTGGTGCGGTAAGAAAGGGAGTTTCAGATGGTAAAAAGAATCTTGTCAGGGTTCCCTTAACCCCAAATTCAATACCGACTTTATCTAAAGGTCGAGATGGTGCTGCTAATGTACTAATTAGACCAGCTGCGCCTGGTACAGGTGTAATTGCGGGTGGTTCAATAAGAACAGTTTTAGAATTAGCCGGTATAAAAAATGTATTAGCAAAAAGATTAGGTAGTAAAACACCTTTGAATAATGCAAGAGCTGCTATGGTAGCTCTTTCTCAATTAAGAACACACAAATCTGCCTCAAGGGAGAGAGGCATCTCACTTGAACAGCTCTATATGGGACGTTCACTAAAAAAAGGACCTTTTATAGCAGATAGCCTGCTAAGGTAGAAAAACAAAATACCGATAATGACAAGGTTATCAAAACTTGGTCAAGATCCTCTACGATTTTACCTTTAATGATCGGTCACACAATCGCTGTACATAATGGCAAGACTCACATTCCAGTATTTATTACTGAACAAATGATTGGTCATAAACTCGGTGAATTTGCTCCTACACGCACTTACCGAGGTCATATAAGAGATAAGAAAATGTCACGTCGTAATGCAGCAGTAAAAAGACCAGTTCTTCCTGATCCTCAATTTAACAGTCTTGCTTCAATGATGATTTCTCGATTGATGAAACATGGTAAAAAATCTACAGCTCAAAGAATATTGTCTGATGCTTTTTTAATAAGCGAGAGAACAGGCGGGAATGCAGTGGAATTATTTGAAACAGCTGTAAAAAATGCTACTCCTCTTGTTGAGGTACGAGCTAGAAGAGTTGGTGGTGCAACATATCAAGTCCCTATGGAAGTTCGCCAAGAGAGGGGTACTGCTATGGCATTAAGATGGCTTGTTACATTCTCACGTGCAAGAAATGGCAAAAGCATGTCCCAAAAACTTGCTGGCGAGTTAATGGATGCAGCAAATGAGACAGGTAGTGCCGTTAAAAAAAGAGAAGATACTCATAAAATGGCAGAAGCTAATAAAGCTTTTGCACATTACAGATATATGCTTAGTCCAAAACGTACTAAATTCCGTAAACAACATAGAGGCAGAATGAGGGGTGTAGCCTCAAAAGGTAATACTATTGCATTTGGTCAATTTGCTCTCCAAGCCCAAGACTGTGGCTGGGTAACTGCACGTCAGATTGAAGCAAGCAGAAGAGCTATGACTAGATATATCAAACGTGGTGGTCAAATCTGGATAAGAATATTTCCTGATAAACCCGTAACCATGAGACCTGCCGAAACCAGAATGGGTTCTGGTAAAGGTAATCCAGAGTTTTGGGTCGCAGTTGTAAAACCGGGAAGAATACTTTTTGAAATGGGTGGTATCACTGAGGAAATTGCAAAGGAAGCTATGCGTCTTGCTCAATACAAACTTCCTGTTAAAACAAAATTTAT-------------------------------------------------------------------------------------------------------------------------------------------------------------------------------------------------------------------------------------------------------------------------------------------------------------------------------------------------------------AACTAAATAATCTAAATAATATAAGCAATGCTAGTACTGAACTGGATCAGTTAAGAGTTTGCTGGGCAAAAAAGGTGATTTATCAATTATCTTCAATGGGCCAATTATCTGCTGATAGACCAATTATTGGCCAGAAGGCAAATTTAATAAAAAATTTGCAGGAATCAATAATTGAAAGGAAGCAAGATAGAAAAAATTGATGTAACCCTTCAATTGGAACACCGGGAATCATCCTTTAATTTCAACGATGAAATAATAGACATTTTTTGTGGTTTAGGATACTCAGTCGGGCCCTGAAATAGAAACTGATTTTTATAATTTTGAGTCTCTCAACATACCCAAAAATCATCCCGCAAGAGATATGCAGGATACTTTCTACTTAGATGAACTTTTAAGGACCCATACTTCTCCTGTTCAGATAAGATACTTAGAGAAAAATCCTCCTCCAGTAAGAATTATTGCTCCCGGGAGAGTTTACAGGAGAGATGCAGTAGATGCTACTCATTCCCCTGTATTTAATCAGGTTGAGGTTTTAATCGATCAAGACATTAATTTTAGTCATTTAAGGGGAACAGTTCTTACATTTTTAAAGGCCTTTTTTGGAGATATTCCTGTAAGATTTAGAGCTAGTTATTTCCCATTTACTGAACCTTCTGCAGAAGTGGATGTTCAGTGGAAAGGTAAATGGTTAGAAGTAATGGGTTGCGGAATGGTTGATCCGTCTTAGAATTAGGAATTGATTCTGAGAAATGGACTGGTTTTGCAGCAGGATTAGGAGTTGAGAGATTTTGTATGGTGAGACATATCGACGACATCAGAAAATTTTATACAAATGATATTAGATTCTTAGAACAGTTACATTAAATACACTTAAATCAAACGGCTCGAGAAAAAATTAAGAAAGGGTAGAGGTATTGCAGCTGGTCAGGGTGCTGTGGTTTTGGAATGAGAGGACAAAAGTCACGTTCTGGACCCACACGTCCTGGTTTTGAAGGTGGCCAAATGCCCTTATATAGAAGAGTTCCATTAAAGCACTTTTAATCAAAAGAATTTTTCTGTAATAAATTTTTAAATGAAAAGAACTGTCAACCTAGACTCATTAGTTAAGAAAGGATTGATCACCCTTTAAAAATCCTTGGTAATGGAAAACTTAATGTAAAGTTAAAAGTCCAAGCTGCTTTTACAAAAGCAAAACAAAAAATTGAGGACGCTGGTGGATCCTGTGAGGCCGATGTAATACGCCAGTTATTACTGAAAAAGCTACAAATGCACTAGATAACCAATATACTTTCGAAGTAGATCATAGAGCGGCTAAACCACAAATAAAGGCAGCTATTGAATGTTAAAGTCATAGGAGTTAACACTATGAATCCTCCTAGGAGAACAAGAAGATCCGGTAAACGTTCTCAGGTCAAGAAGGCAATTGTACGTCTTGCTGAGGGAATCCAACTATTTCCAATGTCAAGAATCGGAAAAACACCAGTACTTCCAGAAAAAGTTACAGTTTGATGGACTAACAGTTACAGTGAAAGGCCCAAAGGGTGAGTTAAAACGTGCCTGAGGGAGTTAGTTTTAAGAAAGATAATACTGTTGTCGTAACTCCAATCAAGGCAGAGACATGGTTTATGTAGAGCCTTAATTGCTAATATGGTTGAAGGGGTTACTCAAGGTTTTTCAAAGAAACTAGAAATTGTTGGCGTTGGATCAAGAGCACAAGTAAAAGGTAAAAATCTAGTTGTAAGTGCAGGATATAGTCATCCTGTAGAAATGATCCCCCCTGATGGTATAACATACAAAGTTGAGAGTAATACAAACGTTACCGTATCTGGAATTGATAAGGAAATTGTTGGCAATGAAGCAGCAAAAATCAGATCAATTAGACCTCCAGAGCCATATAAAGGAAAAGGAATTAAATACCATGATGAAAGAATTCTCAGAAAAGCTGGTAAAATGGCAAAAAAAATTGTTGCAGTTATCAAGCTTGCTCTACAAGCAGGCAAAGCAAATCCTGCTCCTCCTGTAGGCCCAGCTTTAGGACAACATGGTGTCAATATCATGGCATTTTGCAAAGAATACAACGCAAGGACACAAGATAAAGCAGGTTTTGTAATTCCAGTCGAGATTTCTGTTTTTGAAGATAGAAGCTTTACTTTTATCACAAAAACGCCTCCTGCTTCCGTTTTAATAACAAAAGCAGCTGGTATAGAGAAAGGAGCAGGTGAATCCGCAAAAGGTGTTGGATAAGTAAAGCTCAATTAGAAGAAATAGCCAAAACTAAGCTTCCTGATCTAAACTGTTCTAGTGTTGAATCAGCAATGAAAGTAATTGAGGGTACTGCTCGTAATATGGGCGTCTCTATCACTCTAAAAAATCGCTACAAAGAATCAATAAGACCAAAACTTCTAAAGGACCTTGGTCTTAAAAATATTCATCAAGTACCTAAAGTTGTCAAAGTCAACGTTAACAGAGGTCTTGGTGAAGCAGCTTCAAATTCTAAAGCTTTAGAAGCTTCTTTAAACGAAATGGCAACAATTACAGGACAAAAGGCCTTAGTAACTAGGGCTAAAAAAGCTATAGCGGGTTTTAAAATTCGTGAGGGTATGCCAATTGGTTGTACTGTAACTTTGAGAGGAGACAGGATGTATTCCTTTTTGGAGAGATTTATAAATCTAGCACTACCAAGAATTAGAGACTTTAGAGGAGTTAATCCAAAAAGTTTTGATGGAAGAGGGAATTACACTGTGGGGGTAAAAGAGCAATTGATTTTTCCTGAAATCTCTTTTGATAAAATAGATTCAATAAGAGGTATGGATATAACTATTGTCACTAGTGCTCAGATCAAGAAGGTAAAGCTCTTTTGCAGGAGTTAGGAATGCCTTTATGCCCACCATCTCACAATTAGTAGGTTCAGAAAGAAAACGTCTGACAAAGAAAACAAAATCTCCTGCATTGAAATCTTGTCCTGAAAGAAGAGGCGTATGTACAAGAGTTTATACATCAACACCAAAGAAGCCTAATTCAGCTTTGAGAAAAGTTGCTAGGGTTAGATTAACTTCTGGTTTCGAAGTAACGGCTTATATCCCAGGAATTGGACATAATTTGCAAGAACATTCTGTAGTTCTACTAAGGGGTGGAAGAGTTAAGGATTTGCCAGGAGTTAGATATCATATAATAAGAGGAACTTTAGATACGGCTGGAGTCAAAGATAGACGTCAATCCAGATCTAAGTATGGAGCAAAAGCTCCAAAAAAGGAATTAAATTAAATTCTGAAATTACTGAAAAGATTGATGCGAAAAGATCTTTTTGACTTGAGATTCAAGCAAGCCACAAGACAGCTCAAAACTCATTTAAAAAGTTGCGCAATTACTCACTCTATGGGACATAAAATACATCCTTCTGGACTAAGATTAGGAATTACACAAGAGCATCGCTCTAAGTGGTTTGCTTCTAAAACATATCCAATTCTTCTCCAAGAAGATTTTATTCGTACCTTCATACAAAAAAAATATGCAGCAGGAATTAGCGATGTCTTAATAGCAAGAAAAGCTGATCAACTAGAACTTGAATTAAAAACAGCAAGACCAGGAGTTATAGTTGGAAGACAAGGAAGTGGTATTGAAGAATTAAGATCTGGCATTCAAAAAACTATAGGTGATAGGGTTAGAATAAACGTTGTTGAAGTTGAACGCGTAGACGCTGATGCTTTTTTACTAGCTGAATATATTGCTCAACAACTGGAAAAAAGAGTCGCCTTTAGAAGAACTATTAGGATGGCCTTACAAAGGGCTCAAAGGGCTGGAGTTCTAGGTCTTAAAATTCAAGTAGGGGGAAGGTTGAATGGTGCTGAAATAGCTAGAACTGAATGGACTAGAGAAGGTAGAGTACCTTTACATACTTTGAGAGCTGAAATTGACTACGCAACAGCTAATACAACTTACGGTGTTTTAGGCATAAAAGTTTGGGTTTTCAAAGGTGAAGTTCTCCCTAAAGAAGAACAA------------------------------------------------------------------------------------------------------------------------------------------------------------------------------------------------------------------------------------------------------------------------------------------------------------------------------------------------------------------------------------CTAGAGAATAAGCAACAAATCGTGAGATTAAACTATTAAACGACTCGGAAATGGCTGTAGTTCTTGACTATAAAGGTTTAACTATCAAAGAGATGTCAGATTTGCGATCTAGATTGCAAACAACTAACGGCATTTGCAAAGTTACTAAAAATTCATTAATGCGTAAAGCTATTGATGGAGATAGTAATCTTGAATCTTTACTGACCGGAACAAATGCTTTTGTCTTAATCAAAGAAGATGTTGGTGGTGCTGTAAAAGCTATCCAATCTTTTCAAAAAGACACCAAAAAATCCGAAACCAAAGGAGCTTTATTTGAAGGCAGACTTCTTGAAATAAAAGAAATTGCAAGTCTTCCATCTAAAGAAGTATTGATGGCAAAAATTGCTGGCGCTCTTAATGGCGTTGCAACAATTGCGATTATTAATGAATCACTTCAACAAATGTCAAATCACGATCCTATTTCAGATATGCTTACTCGAATTCGAAATGCGAGTCAAAAACATACAACCACAACAATCCCTGGTTCAAAAATGTCAGTATCGCTAAAGTACTTCAAAAAGAGGGGTTCATCTCTGACATGGTGAAGGTTATCACAAATAATACTCGGCCTCAAATAAGTGGTAAACCTACTATTCGATCTATGCAGAGAGTTAGTAAACCTGGTTTGAGAATTTATAAAAATACTAAGGGTTTACCAAAAGTTCTTGGAGGTCTTGGAGTAGCCATAATATCAACTTCTAAAGGCGTCATGAGTGATCGCGATGCTAGGAAGCAAGGCATTGGAGGCGAAGTCCTCTGCTATGTGGATTCTTAGTAATTAATAAACCTCCCATGATTGTGTTAAACAAATAAGGAAATTACTAAAAAAAGTCGGACAGGAACTCTTGACCCAGATGTTATAGGAACATTACCAATCGCGATAGGCAGTGCAACAAGATTTATTCAATATCTTAAAACTTACATAGGATTAAATTAGGGATAAGAACTAACACTGATGATATTCACGGGGAAATAATTAATAGTGATGAAAAATTAGATCTTAAATAGATTTAGAGGATTAAACAACCGCCGAAAGTATCTAGTGTGCACGTTGATGGAGAGAGAGCTTATAAAAAATTGAATTTGAATTACAGGCAAGAAAAGTAAAAATAGAAGAACTTAATGAAATGGAACGGAATTGAATGTTCAGCTGGCACATATATAAGAGCAATTGCAAGAGATTTAGGAGAATCTGAAGGTTGCCTAACTTAAGCTTGTGGCTTTGATGAACAAAACTCGATAATATCTGAGTTCCAACAAGCCCTTAATCATATTTCTTAAGTAATGAAGAATTGGCCAGGAAGACTTTCCAGGAAATTACAAACCCAAAAAAGACATAGAAGATTAAGGAGCTTAATTGGCGTCCAAGATTATCTGTTTTTCGCTCTAATAACCATATTTATGCCCAAGTCATAGATGATGCTCAAACAACTATTTGCTCAGCTTCAACTGTTGATAAGGAGCTCAGAGTTGTAATTCTTCTTCGTTGGAAAATTATTAGCAGAGAGAGCGATAAAGGTATTAAGCAAGTAATTTTTGACCGTGGAGGTAATTTATATCACGGCAGAGTAAAGGCACTTGCAGACGCTGCTCGTGAAGCTGGCCTAGAATTC----------------------------------------------------------------------------------------------------------------------------------------------------------------------------------------------------------------------------------------------------------ATAGCAGAAGTAAACTAGCCATGGTTCAAACTGGGTTAAAGATCAACTAGAAAATTTGATATCTATTGAAGCTATGGCAACTCAAGGTGACAAAATCCTAGATGTAGCCTTAGCAAAAATAGGCGACAAAGGCTTATTTACAAAAGAACTTGAAGCACAAATGCTCGTAGGCCATGCAGATATAGCAGTACATTCTCTAAAAGATTTACCAACCAATTTGCCTAATGGCCTTATAGGATGCATTACAAAAAGGGAGGATCCTGCAGATGCCTTAGTAGTAAACTATAAATTAGAAAACTTACCTGAAGGTTCGATTGTTGGAACAAGCTCCCTAAGAAGACTTGCACAATTAAGAAACAAGTACCCACATCTTGTTTTCAAAGATATTAGGGGAAATGTTATTACAAGAATTGAAAAATTAGATGCAGGAGAAGATTGTATAATTCTTGCGGCCGCTGGTTTAAAGAGATTAGGCTTTGGAATTCACCAGATCCCAAGTGAAGTTTCCCTTCATGCCGTTGGCCAAGGAGCACTAGGCATTGAATGTAAAGATAAAAAAGTTGAAATTATAAATATCTTAGAAGATAAACCCACCAAAGATGTCTAGCAGAAAGGGCTTTTTTAAGAGAGCTTGAAGGTGGATGCCAAGTCCCAATAGGTGTGAATAGTCAACTCTTACTGGTATGGTTGCTTGATGGAGAACTTATTAAAGATCAAATTACCCGAATAGGCAAAGAACTAGCTAAAAAATTAGGTGCAGAAGAAATAAAGAAAGAATTGGTACTGTTGTAAGCGACAAAATGGATAAAACAGTTGTTGTTGCTGTAACAGATATCCACATCCCACTTATAAAAAAATTGTAAGTAGAACTACTCGATATAAGGCGCATGATCCAGAAAATACATGCTAGGTGATCGAGTTATTAGAGAAACTAGACCGCTTAGTGCTCATAAAAGATGGGCCATAGAAGAGATTCT----------------------------------------------------------------------------------------------------------------------------------------------------------------------------------------------------------------------------------------------------------------------------------------------------------------------------------------------------------------------------------------------------------------------TGGAATAGATGAAGTTGGAAGGGGTTTTTGGTCCAGTTTTTGCAGCAGCTGTAGTATTAGGGAGTAACAGATAGTAAAAAACTAACTCCCAAAAAAAGAAACTTTTACAAATTTTATCTTCAGATTATGGAATTGGGCAATCTTCTGCCAGAGAAATAGATTAGGTATCAGGCGACAGAACTTTCAATGATGAGAGCTTTAAAACCTTGATGGCAGCAAAGGAGATCGATAGCTTCAGCAAGCATAGTTGCTAAAGCTCGCGACCTAATGGATAGGTTAGAAAAAAAATACTCAGGATAAAAAATAAAGGTTATGGAACACTAAACTTCATAGGAAAAGTTTTATGAGAATCTGGAGATGTAAAAGTAATTAATGGCAAGGACAAAGGGAAAACTGGTGAAGTTTTAAAAACTATCCCTGAAAATAGATTAGTTGTAAAGGGAATTAACCTTAGGACCAAACATGTAAAACCAACTCAGGAAGGAGAAACTGGAAGAATTCTTACAGAAGAAGCATCTTTACATGCATCAAATGTAATGTTTTTTTCAAAAATCTTACAAGTATTGAATTTATTGATGAGGGAAGAAAAGAAGATTGAAGAAAACTGGTG
>AG-347-G22
ATGGCTGTTGTATCACTATCAGAAATGATGGAAGCTGGTGCTCATTTTGGGCATCAAACTAGACGTTGGAATCCCAAGATGTCTATATATATTGCGCGAGAAATGGAGTTCATATTATTGATCTTGTAAAAACAGCATTATGTATGAACAATGCTTATAAATGGACGAGGCAGCAAAAAGCGGTAAACGGTTCCTATTTGTCGGTACAAAAAAACAAGCATCAGATGTAGTAGCTCAGGAAGCCACACGCTGTGGAGCTGCATATGTAAATCAAAGATGGCTTGGAGGGATGTTGACTAATTGGACAACAATGAAAGCTAGGATTGAAAGATTAAAGGATCTAGAAAGAATGGAAAGTGGTTCAATAGCAATGAGGCCTAAAAAAGAAGCTGCAGTATTAAGGAGAGAACTTGAAAGATTGCAAAAATACTTAGGTGGACTTAAGGGTATGAGAAGATTACCAGATGTAGTTGTATTGGTTGATCAGAGAAGGGAATCTAATGCAGTATTAGAAGCTAGAAAATTAGACATTTCATTAGTATCAATGTTGGATACAAATTGCGATCCGGATTTATGTGAAGTTCCAATTCCTTGTAACGATGATGCCGTTAGATCT-----------------------------------------------GCACAACAAAAAATAAGAATAAGACTGAAAGCATTTGATAGAAGAATGCTCGATCTATCTTGTGACAAAATAATCCAAACTGCTGATACAACTTCTGCATCAGCAATAGGTCCAATACCTCTACCTACAAAGAGGAAGATTTATTGTGTCTTAAGATCTCCACATGTTGATAAAGATTCTAGAGAGCATTTTGAAACAAGAACACATCGTAGAATAATAGATATCTATAGCCCTTCTGCAAAAACTATTGATGCTTTAATGAAGCTAGATCTCCCCAGTGGTGTAGATATAGAAGTTAAACTTATGAAAAAACTATCTAAAAGAATGGCGGCTCTATCAACAAAGATAGAAGATCGTACGCACCACTAGAAGCTCTTAATCAAGGAAAATGCTAATGCAAAATTTGATGAAACTATTGAAGCACATATACGTCTAGGTATTGATCCAAAATATACTGATCAACAATTAAGGACCACTGTTGCATTACCACATGGTACTGGCCAAAGCATAATTGCTGTAATTACAAGCGGTGAGAATGTATCGAAAGCTAAAGCTGCTGGTGCAGATTTTGGAGAAGAAGATCTTGTAGAAAGTATCAACAAAGGAAATATGGAATTTGATCTACTTATTGCGACTCCAGATATGATGCCAAAGGTTGCAAAATTAGGAAGAGTTTTAGGACCTAGAGGTTTAATGCCTAATCCTAAAGCTGGAACAGTAACTAATGACATTGCTGCAATAAAAGAATTCAAAGCTGGTAAGCTCGAATTTAGAGCTGATAAGGCTGGAATCGTTCATGTCCGCTTTGGAAAAGCAAGTTTCACTAAAGAGGCTCTATTTGACAACTTAAAAACCTTACAAGAATCAATTGATAAAAATAAACCTAGTGGAGCTAAAGGAAAGTATTGGAAAACTTTTTATGTAACTTCAACAATGGGGCCTTCAGTTCAATTAGACATAAATGCTGTAAAAACTATAATCAAAAAGAAAAAAGAGACTACTAGGCAAAGGCAAGAAGAGCTATGGAGTTAAAGGCAGCCAAAGAAGCAAAACAAGTAAGGCCTGAAATGATCGTGGAGGATAATTTAACAGTTCAGGAATTAGCTGATAAACTAAGTCTTGAAAGTTCTGAAATAATCAAATCACTTTTTTTTGGAATAACTGCAACTGTTACTCAATCACTCGACTTGGCAACTATTGAAACTGTAGCTGAAGAATTTGGAGTGGTTTTGCAAGATGATATTATGATTGAAAGATCTTGATAATCTAAAAAGACCACCTGTTATTACAGTGATGGGACATGTAGATCATGGCAAAACAAGCCTTTTAGATTCCATCAGAGAATCAAGAGTAGCTTCGGGGGAAGCAGGAGGGATCACTCAACACATAGGAGCTTATCAATTTGAAAAAAAAAAATTAACTTTTCTTGATACCCCTGGTCATGAAGCTTTTACTGCAATGAGAGCAAGGGGTACAAAGGTTACAGATGTGGCTGTTCTTGTAGTTGCGGCAGATGACGGAGACCTCAAACACTTGAGGCTATAAGTCATGCAAGAGCTGCAAAAGTACCAATTGTTGTTGCAATTAATAAAATTGACAAAGAAGGGGCATCCCCAGAAAGAGTAAAGCAAGAACTTTCAGAAAAAGATTTAATTGCTGAAGATTGGGGAGGAGATGTGATGGTTCCAGTAAGTGCTATCAAAAAAACATTGATAAATTGCTCGAAATGATTTTATTAGTTTCCGAAGTAGAAGATCTTCAAGCAAACCCTGATAGATTCGCAAAAGGTACTGTTATTGAAGCCCACCTAGACAAAGCCAAAGGGCCTGTAGCTACTTTGTTAGTACAAAATGGGACCTTAAAATCTGGAGATATTTTAGCTGCGGGTTCAGTCCTCGGGAAAATCAGAGCAATGGTTGATGAACATGGAGAATCAAAGAAGCAGGACCATCATTCCCAGTGGAAGCACTAGGATTCAGCGAAGTACCCACAGCTGGAGATGAATTCGAAGTCTACCCTGATGAAAAAACTGCTCGAGCCATTGTCGGAGAAAGGGCAACAGATGCAAGAGCTACAAAATTAGCTCAGCAAAGAAGAGTTATCATCCTTATCCAAGCAAATGATGGAGAACTAAAGGAATTAAACTTAATTCTCAAAGCTGATGTTCAAGGTAGTGTTGAAGCGATATTAGGATCACTAGAACAATTACCAAATGAAGTTCAAGTCAGAGTTCTGCTCTCTGCTCCTGGAGAAATAACTGAGACAGATATAGATCTCGCTGCTGCATCTGGTTCAGTAATCATTGGGTTTAACACCTCTTTAGCATCTGGTGCAAAGAGAGCAGCTGATGCTAATGACGTTGATATAAGAGAATATGAAGTAATTTATAAACTCTTAGAAGATATTCAGTTAGCAATGGAAGGACTACTTGAACCTGATCTTGTTGAAGAATCTTTAGGAAAAGCCGAAGTTCGAGCAACTTTCTCAGTTGGTAAAGGAGCCATAGCAGGCTGTTACATACTGGTAAATTACAACGGAATTGTTAGAGTAAAGTAATTTTTGAAGGAAATTTAGACTCACTAAAAAGTAAAGATGATGTTAAAGAAGTACAGGATTTGAATGTGGAGTTGGGTGTGATTTTTCGAAGGGGACATAATCGAAGCATTCAAATTTGTCACCAAAAAGAGAAAGTTTTAGCTATTGAAACAAGTTGTGATGAGACATCTGTCTCAATAGTTCAAATATTGCATCTCAAATTGAAGATCATTCAAAATGGGGAGGAGTCGTACCTGAACTCGCAGCTAGAAAGCATTTAGAGTACCTTTTGTTTTAGATAAGGCTTTAGAAGAATCAATATTGAGGAAGTTGATATTGCATCAACAGTAGCTCCTGGATTGGTTGGTTGTTTGTTGGCTCTATAACGGCGAGATCACTTTACATTCTAAGCCATTTTTGGGAATTCATCATTTGGAGGGGCATTTATCATCAATTTAAATCTTTTCTTTACTTGTTAGCGGCGGACATACTGAATTGATAAAGGTTGATGATAGGAGAATGCAAAGACTTGGGAAAAGTTTTGATGATGCTGCTGGAGAAGCCTTTGATAAAGTCGGAAGACTATTAGGTCTTATCCAGGAGGACCGGCAATTGAAAAGATTGCTAAAAATGGGGACCCTTACCAAAATGTAGGATTTATGATTTCTCTTTTAGTGGTTTAAAGACCGCCGTATTAAGGTTGAGAGACTGGATTCCAATTCCAGATATTGCTGCAAGTTTTGAGGTAGTTGCAGAAGTCTTGGTAGAGAGAAAAATGTGCGATCATAGTGATAATGTTGTTGTAGTTGGAGGAGTCGCTGCTAATAATTAAGAAAAATGATGATTAATCTATTAAAGTTCATTTAGCTCCCCTTAAACTTTGCACAGATAATGCTGCAATGATTGGAGCAGCGGCGTTGTTCAGGATCAAATCTCTTAAATTAGGTGTGCTCATGGTATGTTCGCGGATCAGCCTCTAAAGTGAGAAGAGTTTTGGATCAGATAAGGGGTAGATCTTATAGAGATGCATTGATTATGTTGGAATTTATGCCTTACAGATCTACAGACCCCATTACTAAAGTTCTAAGATCTGCTGTTGCTAATGCAGAACATCTTGGAATGGATCCATCTACCTTAGTTATTTCCTCTGCATGGGCTAATAGTGGTCCATGAAAAGGTATAGACCCAGAGCTCAAGGTCGAGCTTTTTCAATTAAAAAACAGACTTGCCACATCAGTATTTCTGTATGACAATCTTAAGTGGGATGGTAAAAAATCTGGCGTTTCTCTTGATTTAGTTGCCAAAGAAACTTCTTCGGCAGACTTAATCCATAGAGCAGTCCTTAGACAGCTAGCAAATAGACAAGGGACAGCAACTTTGACAAGATCTGAAGTGCGCGGGGGCGGCAGAAAGCCATACAAACAAAAAGGTACAGGAAGAGCTCGTCAAGGATCAATAAGGACACCCTTAAGACCTGGTGGCGGAATTATTTTTGGACCGAAGCCACGTTCTTACAATCTTGATATGAATCGTAAGGAACGTAGATTAGCTCTTAGAACAGCTCTTATGTCTAGAGTATCTGATGTTGAAGATTTTACCTAAAACAAGTGATATCATCAATGGCCTCGATTAGGTATAGAAAAAGTTTTGGTTATTCTGATATTATAAATCCATTAATAATATTGAGAAAGTAAAATTAATCGCCGCTGATCAATTAAATGTATTTGATATTCTTAATGCCAATTTGGTAATAGGTCAAGCGATAAAATTCAGGAGGTTATGGCAATACGTAAATTTAAACCTTATACACCTGGCACTAGAGAGTAGTTACTGACTTTAGTGAAATTACAAAAAACCTGAAAGATCACTAATAGTTTCAAAACATAGAAAGGCAGGAATAATCGTGGAGTTATCACTTGTCGTCATCGTGGAGGTGGTCACAAAAGGCAATATAGATTGGTCGACTTTAGAAGAGATAAGCTAAAGTTGCAGCTATACACTACGATCCTCATAGAAATGCAAGGTTGGCACTTTTATTTTACGATGGAGAGAAAAGATATATTATCGCTCCAGCAGGAGTAAAAGTCGGACAAAATGTCATTTCTGGGTGTTCCAATTGAAGATGGAAACGCAATGCCGCTTTCTGTTATGCCATTAGGATCTAGTGTTCATTGTGTTGAGTTATACGCAGGTAGGGGTGCTCAAATGGTGAGATCCGCAGGAGCTAGTGCTCAAGTTATGGCAAAAGAGGGAGATTATGTTGCTTTAAAACTTCCATCTACTGAGGTAAGACTCGTAAGAAAAGAATGCTATGCAACTCTTGGTGAAGTAGGTAATTCTGAAATAAGAAATACTAGCTTAGGTAAAGCAGGAAGAAGAAGATGGCTTGGAAGAAGGCCTCAAGTAAGAGGTAGTGTAATGAACCCATGTGATCATCCACATGGAGGAGGAGAGGGAAAAGCACCAATTGGTAGAGGCCCAGTTACTCCATGGGGTAAGCCAGCTCTTGGACTTAAGACACGTAAAAAGAACAAACCAAGTAATAAATTGGTTGTTCGAAGACGCCGAAAGCTGTGTATTGGGGAACTGGAAGAAGAAAAACTTCAGTTGCTAGAGTTCGGCTGATTCCAGGGAATGGATCAAAATTAATGGTCGTTCAGGAGATGATTACTTATTTAATCCTAAAAGCACCTTTGCAAACATTAGGACTAATTCTTATGATATTCTTGTAAATGTGTTTGGTGGTGGATTGACAGGTCAAGCTGACGCTATTAAGCAAGGTGCCGCAAGAGCACTTTGTGAATTATCTCCTGACAATAGGAAACCGCTAAAAACTGAAGGCCATCTCAGTAGAGATCCTAGAGCTAAGGAAAGAAGAAAATATGGTCTTAAAAAAGCAAGAAAAGCTCCCCAATTCTCTAAACGTATGTCTATAGGAATTTTAGGAAAGAAATTGGGCATGTCCCAAATTTTTGACGACAAAGGTACGGTACCAGTTACTCTTATCGAGGCGGGTCCTTGCCGTGTCACTCAATTGAAAACAACTGGATGGTTATACTGCCGTCCAGATAGGTTATGGGAAAAGCATATAAGTAAACCTAAGGGACATTTAAATCAGGTGAAGAACTTTTCATTTGAGTATAGGAAACTCTATGAAATAGGAAATAACCGTAACTTTGAGGTTGGTCAAAAAGTTGATATCAGTGGCAAATCTATGGGTAGAGGTTTTGCTGGTTATCAGAAAAGACATGGTTTTAGTAGAGGTCCTATGAGTCATGGTTCAAAAAATCATAGAGCGCCTGGATCTACAGGAGCAGGAACACCAGGAAGAATTTACCCGGGAAAAAGAATGGCAGGAAGATACGGAGGAAAACAAATAACTACTAAAGGATTTTCTAAAAATTGATAAAATTTGCTTGTAGTAAAGGGTTCTGTCCCAGGTAAGCCAGGCTCAATTGTAAACATTAAGCCATGAAAGTTTCTCTTGGTTGAAAAATTTAGTAGAGAAGATCTCTCTGAGAAATTATCTATTGGTGGATTTGAGGTTGAATCATTAGAAGATTATAAATGGTGTTGTTTTAGGAAAGGTAAAACACTGACAAACTTTTGCCAAGTCGATATTCAAATTATCTGTGGTGCAACATTAAACCATTTATGTTGTTGCTACTGTCGGCGCTAAATTATTAATTATTAAAAGAAGTGAAATTAGAGGTGTAGTGAAGGAATGATATGTTCACTGCAGGAACTGGGTTTAAGCGAAGGGATAGAGATCATTTTGGGCACTCCAGACTTGCTTTTAAATGATGATTTAGCCATTACAGCTAATAGACCTGATGGAATGTCTGTTATGGGTATAGCCCGTGAGATTTCTGCTCTTATTTATACAATAAGCTGCATTGAGTAAATTCGCCAAATTGGCTTAAAGACCGTATAGAATCAGGTATAAAATCTATTAATTTGTTGATTTGACAAATTATATTCTATTAGAACAAGGTCAACCTTTGCATGCGTTTGATGATAAATTGGATTTTAAGAAAAGGGAAGGATAACGAATTATTTGCTTAGATGGTAAAGAATATTACTTAAATGACAATATCACAGTTATTACTTGTGATAAACCTGTTGCTATTGCAGGGGTTATAGGCGGTGAGACTTCTGTAAGTAATACTACATTTACCTTGAAGGCGCTGTTTTTAATCCTTATAAGAAAATCTTCCAAGGCGGCTGGCATAAGAACAGAATCTAGCAGCAGGTATGAAAAAGGGATTTCAAAATACAATAGGGCAATTAATCTTTTAGAAGAATATTTTTCTATTAAAGGATATTAAACTACGGAGAAAAATACATAAAATTCTTGGTGATAATGAAATAGTTAACATAGGTTGTCCAAATAGAGATTTAGAAATAGATTTAATTGAAGAAATAGCAAGATTAATAGGGTATGACAGATTTGACTTAAAACTTCCTAATAAGCCTGGAAAATTGTCATCCAGTTGGCTAAAAAATTTTATAGAAAATGGTTTTAACGAGGTACTAAGCTACTCTCTTAATCCTTTGTTATTAGAAACAAGCTGTCTTAGAAATATCTGGAAAGAACATTTGGAGATAGTGAACCGTAATATAAAAGCTGGACAAGCAAGTTGTTATATATTTGAAATTGGAAATGTTTTTCAAGAAGAAGTTCTGGTGCGATATATGGAAATGGTTAATTATTTCCAGGCCAGAGGAAAGTTAAAGGAGGCTTTTTGAACATAAAAATTGATAAACTTCATCCAGGAAGAACCGCAAAATTAGATGCAGGTTATTTTGGTGAAATACATCCATGATTCAACAAGAAACTTATTTAACAGTTGCCGATAATAGCGGAGCAAAAAGACTCCAATGTATTAGGGTTTTGGTTCTAATAGAAGGTATGCACATGTCGGAGATGTAATCGTAGCAACTGTAAAAGATGCTCTTCCTAACATGGGAGTTAAGAAATCTGAAGTTGTTAAAGCTGTTATCGTCAGAACTAAAGCAACATTAAGAAGAAATACTGGTAATTCAATCAGATTTGATGACAATGCGGCAGTATTGATCAATGAAGATAAGAATCCAAAAGGTACTAGAGTCTTTGGTCCTGTAGCTAGAGAACTGCGGGAAATTATACAAAGATTGTTTCTCTTGCTCCGGAGGTTATTGATTGGCAAGAAAGAGTTGTTCAAATTCGACGTGTTTCTAAGACTGTAAAGGGTGGAAAAAAAATGAGTTTTAGAGCAATTGTTGTTGTGGGTAATGAGAAAGGTCAAGTTGGAGTTGGAGTTGGTAAAGCAGGGGATGTCATTGGTGCTGTGAGAAAGGGAGTTTCAGATGGTAAAAAGAATCTTGTAAGGGTTCCCTTGACCCCAAATTCAATACCGACTTTATCTAAAGGGCGAGATGGTGCTGCTAATGTATTAATTAGACCAGCTGCCCCAGGTACAGGTGTAATTGCTGGTGGTTCAATAAGAACAGTTTTAGAATTAGCCGGCATAAAAAATGTCTTAGCAAAAAGATTGGGTAGTAAAACACCTTTGAATAATGCAAGAGCTGCTATGGTAGCTCTTTCTCAATTAAGAACACACAAATCTGCCTCAAGGGAGAGAGGCATCTCACTTGAACAGCTCTATATGGGACGTTCACTAAAAAAAGGACCTTTTATAGCAGATAGCCTGCTAAGGTAGAAAAACAAAATACCGATAATGACAAGGTTATCAAAACTTGGTCAAGATCCTCTACGATTTTACCTTTAATGATCGGTCACACAATCGCTGTACATAATGGCAAGACTCACATTCCAGTATTTATTACTGAACAAATGATTGGTCACAAACTCGGTGAATTTGCTCCTACACGCACTTACCGAGGTCATATAAGAGATAAGAAAATGTCACGTCGTAACGCAGCAGTAAAGAGACCAGTTCTTCCAGATCCCCAATTTAATAGTCTTGCTTCAATGATGATTTCTCGATTGATGAAACATGGTAAAAAATCAACAGCTCAAAGAATATTGTCTGATGCTTTCTTAATAAGTGAGAGAACAGGTGGGAATGCAGTGGAATTATTTGAAACAGCCGTCAAAAATGCTACTCCTCTTGTCGAGGTACGAGCTAGAAGAGTTGGTGGTGCAACATATCAAGTACCTATGGAAGTTCGACAAGAGAGGGGTACAGCTATGGCACTTAGATGGCTTGTTACATTCTCACGTGCAAGGAATGGCAAAAGTATGTCCCAAAAACTTGCTGGTGAGTTGATGGATGCAGCAAATGAAACTGGTAGTTCAGTAAAAAAAAGAGAAGACACTCATAAAATGGCTGAAGCTAACAAAGCTTTTGCACATTACAGATATATGCTTAGTCCAAAACGTACTAAATTCCGTAAACAACATAGAGGCAGAATGAGGGGTGTAGCCTCAAAAGGCAATACTATTGCATTCGGTCAATTTGCTCTCCAAGCTCAAGACTGTGGCTGGGTAACTGCACGTCAGATTGAAGCAAGCAGAAGAGCTATGACCAGATATATCAAACGTGGTGGTCAAATTTGGATAAGAATATTTCCTGATAAACCCGTAACCATGAGACCTGCAGAAACCAGAATGGGTTCTGGTAAAGGTAATCCAGAGTTTTGGGTCGCAGTTGTAAAACCTGGAAGAATACTTTTTGAAATGGGTGGTATCACTGAGGAAACTGCAAAGGAAGCTATGCGTCTGGCTCAATACAAACTTCCTGTAAAAACTAAATTTATGCCAGGATTGCAGGAATTGACATACCTCGCGAAAAGCGAGTTGAAATTGCACTTACATACGTCTATGGAATTGGTTTGACGAGATCAAAATTCTTTCTAATGCTGGTGTAAACCCAGATACTCGTGTCAAAGACCTGATTCTGATGTGCAGAAACTTAGAGGTGCCACAGAATTCACTTTAGAAGGGGATTTGAGAAGAAAAGAGGGAATGGCTTTAAAACGTCTACAAGATATTGGGTGTGTAAGAGGAAGAAGACATAGAATGAGTCTTCCTGTAAGAGGCCAAAGAACCAGAACCAATGCAAGAACAAGGCGAGGTTCTAGGAAAACAGTTGCTGGAAGAAAAAAAAACTAAATAATCTAAATAATATAGATAATTCTAATACGGAACTGGATCAATTGAGAGTTTGCTAGGGAAAAAGGGTGATTTATCAATTATCTTAAATGGGTCAATTATCTTCTGATAGACCAATTATTGGCCAGAAGGCAAATTTAATTAAGAATTTGCAAGAATTAATAACCGAAAGGAAGCAAGATAGAAAAAATTGATGTAACCCTTCAATTGGAACCCCGGAAATCATCCCTTGATTTCAACGACGAAATAATAGATATTTTTTGCGGTTTAGGTTACTCAGTTGGGCCCTGAAATAGAGACTGATTTTTATAATTTTGAGTCTCTCAACATACCCAAAAATCATCCTGCAAGAGATATGCAGGATACTTTCTACTTAGATGAACTTTTAAGGACCCATACTTCTCCTGTTCAAATAAGATACCTAGAGAAAAATCCTCCTCCAGTAAGAATTATTGCTCCTGGGAGAGTATATAGGAGAGATGCTGTAGATGCTACTCATTCCCCTGTATTTAATCAAGTTGAAGTTTTAATCGATGAAGATATTAATTTTAGTCATTTAAGAGGAACAGTTCTTAAATTTTTAAAGACCTTTTTTGGAGATATTCCTGTAAGATTTAGAGCTAGCTATTTCCCATTCACTGAACCTTCTGCAGAAGTAGATGTTCAATGGAAAGGTAAGTGGTTAGAAGTAATGGGATGCGGAATGGTAGATCCGTCTTAGAATTAGGGATAGATTCTGAGAAATGGACTGGATTTGCAGCTGGATTAGGAGTTGAAAGATTTTGTATGGTAAGACATATTGACGACATCAGAAAATTTTATACAAATGATCTTAGATTCTTAGAGCAGTTACATTAAATACACTTAAATCAAACGGCTCTAGAAAAAATTAAGAAAGGGAAGAGGAATTGCAGCTGGTCAGGGTGCTGTGGTTTTGGAATGAGAGGACAAAAGTCACGTTCTGGACCTACACGTCCAGGTTTTGAAGGTGGTCAAATGCCTCTATACAGAAGAGTTCCATTAAAGCACTTTTAATCAAAAGAATTTTTCCATAATTAATTTTTAAATGAAAAGAATAGTTAACCTTGACTCGCTAGTGAAGAAGGGATTAATCATCCTTTAAAAATCCTTGGTAATGGAACAATTAATGTAAAACTAAAAGTCCAAGCTGCATTTACAAAAGCAAAACAAAAAATTGAGGACGCAGGTGGATCCTGCGAGGCCGATGTAATACGCCAGTTATTACTGAAAAAGCTACAAATGCACTAGATAATCAATATACTTTCGAAGTTGATCATAGAGCGGCTAAACCACAAATAAAGGCAGCTATTGAGTGTTAAAGTCATAGGAGTTAACACTATGAATCCTCCTAGGAGAACAAGAAGATCCGGAAAACGTTCTCAGGTCAAGAAGGCAATTGTACGTCTTGCTGAAGGAATCCAATTATTTCCAATGTCAAGAATCGGAAAAACACCAGTACTTCCAGAGAAAGTTACAGTTTGATGGATTAATAGTTACAGTAAAAGGCCCAAAGGGTGAGTTAAAACGTGCCTGAGGGAGTTAGTTTTAAGAAAGATAATACTGTTGTCGTAAGTCCTATCAAGACAGAGACATGGTTTATGTAGAGCCTTAATTGCAAATATGGTTGAAGGGGTTACTCAAGGTTTTTCAAAGAAACTAGAAATTGTTGGCGTTGGATCAAGAGCACAAGTAAAAGGTAAAAATCTAGTTGTAAGTGCAGGATATAGTCATCCTGTAGAAATGATCCCCCCCGATGGTATAACATACAAAGTTGAGAGTAATACAAATGTTACCGTATCTGGAATTGATAAGGAAATTGTTGGCAATGAAGCAGCAAAAATCAGATCAATTAGACCTCCAGAGCCATATAAAGGAAAAGGAATTAAATACCATGATGAGAGAATTCTCAGAAAAGCTGGCAAAATGGCAAAAAAAATTGTTGCAGTTATCAAGCTTGCTCTTCAAGCAGGCAAAGCAAATCCTGCTCCTCCTGTAGGTCCAGCTTTAGGACAACATGGTGTCAATATCATGGCATTTTGCAAAGAATACAACGCAAGGACACAAGATAAAGCAGGTTTTGTAATTCCAGTCGAGATTTCTGTTTTTGAAGATAGAAGCTTTACTTTTATCACAAAAACACCTCCTGCTTCCGTCTTAATAACAAAAGCAGCTGGTATAGAGAAAGGTTCCGGTGAATCCGCAAAAGGTGTTGGATAAGTAAAGCTCAATTAGAAGAAATAGCCAAAACTAAGCTTCCTGATCTAAACTGTTTTAGTGTTGAATCAGCAATGAAAGTAATTGAGGGTACTGCTCGTAATATGGGCGTCTCTATCACTCTAAAAAATCGCTACAAAGAATCAATAAGACCAAAACTTTTAAAGGATCTTGGTCTTAAAAATATTCATCAAGTACCTAAAGTTGTCAAAGTCAACGTTAACAGAGGTCTTGGTGAGGCAGCCTCAAATTCGAAAGCTCTAGAAGCCTCTTTAAACGAAATGGCAACAATTACAGGACAAAAGGCCCTTGTAACTAGGGCTAAAAAAGCTATCGCGGGTTTTAAAATTCGTGAGGGCATGCCAATTGGTTGTACTGTTACTTTGAGAGGAGAAAGGATGTATTCCTTTTTGGAGAGATTTATAAATCTAGCTTTACCAAGAATAAGAGACTTCAGAGGAGTTAATCCAAAAAGTTTCGATGGGAGAGGGAACTATACCGTTGGAGTGAAAGAGCAATTGATTTTTCCTGAAATCTCTTTTGATAAAATAGATTCAATAAGAGGTATGGATATAACTATTGTCACTAGTGCTCAGATCAAGAAGGTAAAGCTCTTTTGCAAGAGCTAGGAATGCCTTTATGCCCACCATCTCACAATTAGTAGGTTCAGAAAGAAAACGTCTGACAAAGAAAACAAAATCTCCTGCATTAAAAGCTTGCCCTGAGAGAAGAGGGGTATGTACAAGAGTCTATACATCAACACCTAAAAAACCTAATTCAGCTTTGAGAAAAGTTGCTAGAGTTAGATTAACTTCTGGTTTCGAAGTAACTGCTTATATTCCTGGTATTGGTCATAATTTGCAAGAACATTCTGTAGTACTGCTCAGAGGTGGAAGAGTGAAGGATTTGCCAGGGGTTAGATATCATATAATTAGGGGAACTTTAGATACGGCTGGAGTCAAAGATAGACGTCAATCCAGATCTAAGTATGGAGCAAAAGCTCCAAAAAAGGAATTAAATTAAATTCTGAAATTACTGAAAAGATTGATACGAAAAGATCTTTTTGACTTGAGATTCAAGCAAGCTACCAGACAGCTTAAAACTCATTTAAAAAGTTGCGCAATTACTCACTCTATGGGACATAAAATACATCCTTCTGGACTAAGATTAGGAATTACACAAGAGCATCGCTCTAAGTGGTTTGCTTCTAAAACATATCCAATTCTTCTTCAAGAAGATTTTATTCGTACTTTTATACAAAAAAAATATGCAGCAGGAATTAGCGATATTTTAATAGCAAGAAAAGCTGACCAACTGGAACTTGAATTAAAAACAGCAAGACCAGGAGTTATAGTTGGAAGACAGGGAAGTGGTATTGAAGAATTAAGAGCTGGTATTCAAAAAACTATAGGGGATAGAGTAAGAATAAACGTAGTTGAAGTTGAACGCGTAGATGCCGATGCTTTTTTACTAGCTGAATATATTGCGCAACAACTAGAAAAAAGAGTCGCTTTTAGAAGAACTATAAGGATGGCCTTACAAAGGGCTCAAAGGGCTGGAGTCTTAGGTCTTAAAATCCAAGTAGGGGGAAGGTTGAATGGTGCTGAAATAGCTAGAACTGAATGGACTAGAGAAGGAAGAGTTCCATTACATACATTGAGAGCTGAAATTGACTATGCAACAGCTAATACAACTTACGGTGTTCTAGGCATTAAAGTTTGGGTTTTCAAAGGTGAAGTTCTCCCTAAAGAAGAACAACCAGTAAAAAAAAAGAAATCTAAACGTAATGTACCTAATGGTGTGGTACATATCCAAAGCACATTTAATAATACTATCGTCTCAATTACTGACACCTCTGGCCATGTGATTTCTTGGTCTTCTGCAGGCGCAAGTGGATTTAAAGGCGCTCGTAAAGGGACGCCATTTGCTGCTCAAACAGCCGCTGAAGCTGCAGCTAGAAGAGCACTTGATCAAGGGATGAGACAAATAGAAGTACTAGTTAAAGGCCCTGGCTCAGGTAGGGAAACGGCCATAAGGGCTTTACAAGTGGCCGGATTAGAAATAACTCTAATAAGAGATGTAACTCCATTACCTCATAATGGATGTAGAAGACCTAAACGGAGACGCGTTCTAGAGAATAAGCAAAAAATCGTGAGATTAAACTTTTAGACGACTCGGAAATGGCTGTAGTTCTTAACTATAAAGGTTTAACAATCAAAGAGATGTCAGATTTGCGATCTAGATTGCAAACAACTAATGGCATCTGCAAAGTTACTAAAAATTCATTAATGCGCAAAGCTATTGATGGAGATAGTAATCTTGAATCTTTACTGACCGGAACAAATGCTTTTGTGTTAATTAAAGAAGATGTTGGTGGTGCTGTAAAAGCAATCCAATCTTTTCAAAAAGACACCAAAAAATCCGAGACCAAAGGAGCTTTATTTGAAGGCAGACTTCTTGAAATAAAAGAAATTGCAAGTCTTCCATCTAAAGAAGTATTGATGGCAAAAATTGCTGGCGCTCTAAATGGCGTAGCAAAAATTGCGATTATCAATGAATCACTTAAACAAATGTCAAATCACGATCCTATTTCAGATATGCTTACTCGAATTAGAAATGCGAGTCAAAAACATACAACCACAACAATCCCAGGTTCAAAAATGTCAGTATCGCCAAAGTGCTTCAAAAAGAGGGATTCATTTCTGATATGGTGAAGGTTATCACAAATAATACTAGGTCTCAAATAAGTGGTAAACCTACTATCCGATCTATGCAAAGAGTTAGTAAACCTGGTTTGAGAATATATAAAAATACTAGAGGTTTACCAAAAGTTCTTGGAGGCCTTGGAGTTGCCATAATTTCAACTTCTAAAGGCGTTATGAGTGATCGCGATGCTAGAAAGCAAGGCATTGGCGGCGAAGTCCTCTGCTATGT------------------------------------------------------------------------------------------------------------------------------------------------------------------------------------------------------------------------------------------------------------------------------------------------------------------------------------------------------------------------------------------------------------------------------------------------------------------------------------------------------------------------------------------------------------CTTTCCAGGAAATTACAAACCCAAAAAAGACATAGAAGATTAAGGAGCTTAATTGGCGTCCAAGATTATCTGTCTTTCGCTCTAATAACCATATTTATGCCCAAGTCATAGATGATGCTCAAACAACTATTTGCTCAGCTTCAACTGTTGATAAGGAACTGAGAATTGTAATTCTTCTTCGTTGGAAAATTATTAGCAAAGAGAGCGATAAAGGTATTAAGCAAGTAATTTTTGACCGTGGAGGTAACTTATATCACGGCAGAGTAAAGGCACTTGCAGACGCTGCTCGTGAAGCTGGCCTAGAATTCATGTCATTAGATACAGCTGAAAAACAGAAGCTGATTGAAAATCATCAAGTGCATCCTACTGATACAGGTTCAGTTGAAGTACAAGTAGCAATGCTTTCTAAAAGAATATCGAAATTAAGCATCTTCAAGGAAACATTCATGATTTCGCTTCAAGGCAAGGATTATTAAAAATGATTGGTAAAAGGAAAAGATTACTTTACTTAAAAGACAAAAACGTTCAAAAATATGAACTAGTAAAATTGGAATCAGAATAGCAGAAGTAAACTAGCAATGGTTCAAACTGGGTTAAAGATCAACTAGAGAATTTAGTATCTATAGAAGCCATGGCAACTCAAGGTGACAAAATCCTCGACGTAGCCTTAGCAAAAATAGGCGACAAAGGCTTATTCACAAAAGAACTAGAAGCACAAATGCTCGCAGGCTATGCAGACATAGCAGTACATTCACTGAAAGATTTACCAACCAATTTGCCTAATGGTCTGATAGGATGCATCACAAAAAGAGAAGACCCTGCAGATGCTTTAGTAAAAAATTATAAATTAGAAACTTTACCTGAGGGTTCGATTGTAGGGACAAGCTCTCTAAGAAGACTTGCACAACTAAGAAATAAATACCCACATCTTGTTTTCAAAGATATCAGGGGAAATGTTATTACTAGAATAGAAAAATTAGATGCTGGAGAAGATTGTATAATTCTTGCGGCCGCTGGTTTAAAAAGATTAGGCTTTGGAATTCACCAGATACCGAGTGAAATTTCTCTTCATGCCGTTGGCCAAGGAGCTCTAGGCATTGAATGTAAAAACAAAGTTTTAGAAATTATAAATGTCTTAGAAGATAAGCCCACCAAAGATGTCGAGCAGAAAGGGCTTTTTTAAGAGACCTTGAAGGTGGATGCCAAGTTCCAATCGGTGTCAATAGTAATCTCTTACTGGTATGGTAGCTTGATGGAGAACTTATAAAAGATAAAATTACCTGAATAGGCACAGAATTAGCAAAAAAACTAGGTGCTGACAAAATAAAGAAAGAATTGGTACTGTTGTCAGCGACAAAATGGATAAAACAGTTGTTGTTGCTGTAACAGATATCCACATCCCACTTACAAAAAAATTGTAAGTAGAACTACACGATATAAGGCGCATGATCCAGAAAATACGTGTTAGGAGATCGAGTCATTAGAGAAACTAGACCGCTCAGTGCTCATAAAAGATGGGCAATAGAAGAGATTCTAAAACTCCATCTTTGGAAACCATTGAAAGAAATTGGTTTTTAGTTGACGCAAAAGATAAGACACTTGGAAGACTTGCTACCGAAATTGCAACTGTATTAAGAGGTAAGAATAAACCAACATTTACTCCTCATTTAGATACTGGAGATTTTGTCATTGTTGTAAATGCTGAAAAGGTTGAGGTAACAGGTAAAAAAGTCAAAAGCTGTACAGAAGACATTCTGGCAGGCCAGGAGGAATGAAAATTGAAAAATTTGAGTCATTGCAAGAGAGAATTCCTGAAAGAATCATCGAGCAGGCTGTTAAGGGTATGCTGCCACATAACTCTTTGGGAAGACAGCAATTTAAAAAATTAAAAGTTTATAAAGGCGCTGATCATCCTCATGCTGCTCAGAATCCTGTATTATTTGGAATAGATGAAGTTGGGAGGGGTTTTTGGTCCAGTTTTTTCAGCAGTCGTAGTATTAAGGAGTAACAGATAGTAAAAAATTAACTCCCAAAAAAAGAAACTTTTACCAATTTTATCCTCAGAGTATGGAATTGGGCAATCTTCCGCTAGAGAAATTGATTAGGAATAAGGCGACAGAACTTTCAATGATAAGAGCTATAAAACCTTGATGGCAGAAAAGGAGATCAATAGCTTCAGCAAGCATAGTTGCCAAAGCTCGCGACCTAATGGAGAGGTTAGAAAAAAAATACTCTGGATAAAAAATAAAGGTTATGGTACACTAAACTTCATAGAAAAAGTTTTATGAGAATCTGGAGATGTAAAAGTAATTAATGGCAAGGACAAAGGCAAAACTGGTGAGGTTTTAAAAACTATTCCTGAAAATAGAGTAGTTGTTAAGGGAATTAACCTCAGGACTAAACATGTAAAACCAACTCAGGAGGGAGAAACTGGAAGAATACTTACAGAAGAAGCATCTTTACATGCATCAAATGTAATGTTCTTTTCAAAAATCTTACAAGTATTGAATTTATTGATGAGGGAAGAAAAGAAGATTGAAGAAAACTGGTG
>AG-347-I04
ATGGCTGTCGTATCACTATCAGAAATGATGGAAGCTGGTGCTCACTTTGGGCATCAAACTAGACGTTGGAATCCCAAGATGTCTATATATATTGCGCGAGAAATGGAGTGCATATTATTGATCTCGTAAAAACAGCATTGTGTATGAACAATGCATATAAATGGACTCGGCTGCAAAAAGCGGGAAACGTTTTCTATTTGTCGGTACAAAAAAACAAGCATCAGATGTAGTAGCTCAGGAAGCTACACGCTGTGGAGCTGCGTATGTAAATCAAAGATGGCTTGGGGGGATGTTGACTAATTGGACAACAATGAAAGCTAGGATTGAAAGATTAAAGGATCTTGAAAGAATGGAAAGTGGTTCAATAGCGATGAGGCCTAAAAAAGAAGCTGCAGTATTAAGGAGAGAACTTGAAAGATTACAAAAATACTTAGGTGGTCTCAAGGGTATGAGAAGATTACCAGATGTAGTTGTATTGGTTGATCAGAGAAGAGAATCTAATGCAGTATTAGAAGCTAGAAAGTTAGATATCTCATTAGTATCAATGTTGGATACAAATTGCGATCCGGACTTGTGTGAAGTTCCAATTCCTTGTAACGATGATGCCGTTCGATCTGTGCAACTTATTTTAGGAAGACTTGCAGATGCCATAAATGAGGGAAGGCACAACAAAAAATAAGAATAAGGCTGAAAGCATTTGATAGAAGAATGCTTGATTTATCATGCGATAAAATAATCCAAACCGCTGATACTACTTCAGCCTCGGCAATAGGTCCAATACCTTTACCTACAAAAAGGAAGATTTATTGTGTTCTTAGATCGCCACATGTCGATAAAGACTCTAGAGAGCATTTTGAAACTAGAACACATAGAAGGATAATAGATATCTATAGTCCTTCTGCAAAAACTATTGATGCTTTAATGAAACTAGATCTCCCTAGTGGTGTAGATATAGAAGTTAAACTTATGAAAAAACTATCCAAAAGAATGGCGGCTCTATCTACAAAGATAGAAGATCGTACGCACCACTTGAAGCTCTAAATCAAGGAAAATGCCAACGCAAAATTTGATGAAACTATTGAAGCACATATACGTTTAGGAATTGATCCAAAATATACTGATCAGCAATTAAGGACCACTGTTGCGTTACCACATGGTACTGGCCAAAGTATAATTGCAGTAATTACAAGTGGCGAGAATGTATCTAAAGCTAAAGCTGCTGGTGCAGATTTTGGCGAAGAAGATCTTGTGGAAAGCATCAACAAAGGGAATATGGAGTTCGATCTACTTATTGCAACACCAGATATGATGCCAAAGGTTGCAAAATTAGGAAGAGTTTTAGGACCTAGAGGTTTGATGCCTAATCCAAAAGCTGGAACAGTAACTAATGATATCGCCGCAATAAAAGAATTCAAAGCTGGTAAGCTCGAATTTAGAGCAGATAAAGCGGGTATCGTTCATGTCCGATTTGGAAAAGCAAGTTTCACAAAAGAGGCTCTATTTGACAACTTAAAAATCTTACAAGAATCAATTGATAAAAATAAACCAAGTGGAGCCAAGGGAAAGTATTGGAAAACTTTTTATGTAACTTCAACGATGGGGCCCTCAGTTCAGGTAGACATAAATGCTGTAAAAACTATTATTAAAAAGAAAAAAGAAACTACTAGGCAAAGACAAGAAGAGCTATGGAGTTAAAGGCCGCCAAAGAGGCAAAACAAGTAAGGCCGGAAATGATAGTGGAAGATAATTTAACAGTCCAAGAATTAGCCGATAAATTAAGCCTTGAAAGTTCTGAAATAATCAAATCCCTATTTTTTGGAATAACTGCAACTGTTACTCAATCACTCGACTTAGCAACTATTGAAACGGTAGCAGAAGAATTTGGGGTAGTTTTGCAAGATGATATCATGATTGAAAGATATTGATAATCTAAGAAGACCACCTGTTATTACAGTGATGGGTCATGTAGATCATGGAAAAACAAGTCTTTTAGATTCCATCAGAGAATCAAGAGTGGCTTCAGGTGAAGCAGGGGGCATCACTCAACACATAGGAGCTTATCAATTTGAACAAAAAAAATTGACTTTTCTAGATACCCCTGGTCATGAAGCCTTTACTGCAATGAGAGCGAGGGGTACAAAGGTTACAGATGTAGCTGTTCTTGTAGTTGCTGCAGATGATGGAGACCTCAAACACTAGAAGCTATAAGTCATGCAAGAGCAGCAAAAGTTCCAATCGTTGTTGCAATAAATAAAATTGATAAAGAAGGGGCCTCTCCAGACAGAGTAAAGCAGGAACTATCAGAAAAAGAATTAATTGCTGAAGACTGGGGAGGAGATGTGATGGTTCCAGTAAGTGCTATCAAAAAAACATTGATAAATTGCTCGAAATGATTTTACTAGTTTCCGAAGTAGAGGATCTACAAGCTAACCCTGATAGATTTGCAAAAGGTACTGTTATTGAAGCGCACTTAGACAAAGCCAAAGGGCCTGTGGCTACTTTGTTAGTACAAAATGGAACCTTAAAATCTGGAGATGTTTTAGCTGCTGGTTCAGTCCTTGGAAAAGTTAGAGCAATGGTTGATGAACATGGAGAATTAAAGAAGCAGGACCATCATTCCCAGTGGAGGCTTTGGGGTTCAGTGAAGTCCCTACAGCAGGAGACGAATTCGAAGTCTACCCTGATGAGAAAACTGCTCGAGCTATTGTTGGAGAGAGGGCTACAGATGCTAGAGCCACAAAATTAGCTCAACAAAGAAGAGTTGTCATCCTTATCAAAGCAAATGATGGAGAACTAAAAGAGTTAAACTTAATTCTCAAAGCTGATGTTCAAGGAAGTGTTGAAGCTATATTAGGTTCATTAGAACAATTACCAAATGAAGTTCAAGTCAGAGTTCTACTTTCTGCCCCTGGAGAAATAACTGAGACAGATATAGATCTCGCTGCTGCGTCAGGGTCAGTAATTATTGGGTTTAACACCACATTGGCATCTGGTGCGAAGAGAGCAGCTGATGCTAATGACGTCGATATAAGAGAATATGAAGTTATCTATAAACTCTTAGAAGATATTCAGTTGGCAATGGAAGGACTACTTGAACCTGATCTTGTTGAAGAATCTTTAGGAAGAGCTGAAGTTCGAGCAACTTTCTCAGTTGGTAAAGGAGCTATTGCAGGCTGTTACATACTGGAAAATTACAACGGAATTGTTAGAGTAAAGTAATTTTTGAAGGTAATTTAGACTCATTAAAAAGTAAAGATGACGTTAAAGAAGTACAGGATTTGAATGTGGCGTTGGTTGCGACTTTTCGATGGAGACATCATCGAAGCATTTAAATTTGTCACCAAAAAGAGAAAGTTTTAGCTATTGAAACAAGTTGTGATGAGACATCTGTCTCAATAGTTCGAATGTTGCTTCTCAAATTGAGGATCATTCAAAATGGGGAGGAGTTGTTCCTGAACTTGCAGCTAGAAAGCATTTAGAGTACCTTTTGTTTTAGATAAGGCTGTAGAAGAATCAATATTGAGGAAGTCGATATTGCATCAACTGTAGCTCCTGGATTGGTTGGTTGTTTGTTGGCTCCATTACTGCAAGATCACTTTACATTCAAAACCATTTTTGGGAATTCATCATTTGGAGGGGCATTTATCTTCAATTTAAATCTTTTCTTTACTTGTTAGTGGTGGGCATACTGAATTAATAAAGGTTGACGATAGAAGGATGCAGAGACTTGGGAAAAGTTTTGATGATGCTGCTGGAGAAGCCTTTGATAAAGTTGGTAGGCTATTAGGTCTTATCCAGGAGGACCGGCAATTGAAAAGATTGCTAAAAATGGGGACCCTTACCAAAATGTAGGATTTATGATTTCTCTTTTAGTGGTCTAAAAACTGCGGTATTAAGGTTGAGAGATTGGATTCCAATTCCTGATATTGCTGCAAGTTTTGAGGTTGTGGCAGAGGTCTTGGTAGAGAGAAAAATGCGCGACTATAACAATAATGTTGTTGTAGTTGGCGGAGTGGCTGCTAACAATTAAGAAAAATGATGATTAATCTATTAAAGTTCACTTAGCTCCCCTTAATCTTTGCACAGATAATGCAGCAATGATTGGAGCGGCAGCTTTGTTCAGGATCAAATCTCTTAAATTAGGTGTGCTCATGGTACGTTCGCGGATCAGCCTCTAAAGTAAGAAGAGTTTTGGATCAGATAAGGGGTAGGTCTTATAGAGATGCATTGATTATGTTGGAATTTATGCCTTACAGATCTACAGACCCCATCACTAAAGTTCTAAGATCTGCAGTTGCCAATGCAGAACATCTTGGAATGGATCCATCCACCTTAGTTATTTCCTCTGCATGGGCTAATAGTGGTCCATGAAAAGGTATAGGCCCAGAGCTCAAGGTCGAGCTTTTTCAATTAAAAAACAGACTTGCCACATCAGTATTTCTGTATGACAATCTTAAGTGGGATGGTAAAAAATCTGGCGTTTCTCTTGATTTAGTTGCTAAAGAAACTTCTTCGGCAGACTTAATACATCGAGCAGTCCTTAGGCAGCTAGCAAATAGACAGGGGACAGCGACTTTGACAAGATCTGAAGTGCGTGGGGGCGGAAGAAAGCCATATAAACAGAAAGGTACAGGAAGAGCCCGTCAAGGATCAATAAGGACACCATTAAGACCTGGTGGTGGAATTATTTTTGGACCGAAGCCACGTTCTTACAATCTTGATATGAATCGTAAGGAACGTAGGTTAGCTCTTAGAACTGCACTTATGTCTAGAGTTTCTGATGTTGAAGATTTTACCTAAAACAAGTGATATCGTCAATGGACTCGATTAGGTATCGAAAAAGTTTTGGTTATTCTGATATTATAAATCCATAAATAATATTGAAAAAGTAAAATTAATTGCCGCCGATCAATTAAATGTATTTGATATTCTCAATGCTAATTTGGTCATAGGGCAAGCAATAAAATTCAGGAGGTTATGGCAATCCGTAAATTTAAACCTTATACACCTGGTACTAGAGAGTAGTTACTGACTTTAGTGAAATAACAAGAAACCCGAAAGATCACTAATAGTTTCAAAACATAGAAAGGCAGGAATAATCGTGGAGTTATCACTTGTCGTCATCGTGGAGGTGGTCACAAAAGGCAATATAGATTAGTTGACTTTAGAAGAGATAAGCTAAAGTTGCAGCTATACACTATGATCCTCATAGAAATGCAAGGCTGGCACTTTTATTCTACGATGGGGAAAAAAGATATATTATCGCTCCAGCAGGAGTAAAAGTCGGACAAAATGTCATATCTGGGTGTCCCAATTGAAGATGGTAATGCAATGCCACTCTCTGTTATGCCATTAGGATCTAGTGTTCATTGTGTTGAGTTATATGCAGGCAGGGGTGCACAGATTGTTAGATCCGCAGGAGCTAGTGCTCAAGTTATGGCAAAAGAGGGAGATTACGTTGCTCTAAAACTCCCATCAACCGAGGTTAGACTTGTAAGAAAAGAATGCTACGCAACTCTTGGTGAGGTTGGTAATTCTGAAATAAGAAATACTAGCTTAGGTAAAGCAGGTAGAAGAAGATGGCTTGGAAGAAGGCCTCAAGTGAGAGGTAGTGTAATGAACCCATGTGATCATCCACATGGAGGAGGAGAGGGAAAAGCACCAATTGGTAGAGGACCAGTTACTCCATGGGGTAAACCAGCTCTTGGATTAAAGACACGTAAAAAGAACAAACCAAGTAATAAATTAGTTGTTCGAAGACGCCGAAAGCTGTGTATTGGGGAACTGGAAGAAGAAAAACTTCAGTAGCTAGAGTTCGCTTGATTCCAGGAAATGGTTAAAAATTAATGGTCGTTCTGGCGATGATTATTTATTTAATCCTAAAAGCACCTTTGCAAACATTAGGCCTAATTCTTATGATATTTTGGTAAATGTTTTTGGTGGTGGATTGACTGGCCAAGCAGATGCTATAAAGCAAGGCGCAGCTCGAGCACTTTGTGAATTATCTCCTGACAATAGGAAACCGCTAAAAACGGAAGGCCATCTCAGTAGAGATCCTAGGGCTAAAGAAAGAAGAAAATATGGTCTTAAAAAAGCAAGAAAAGCTCCTCAATTCTCCAAACGTATGTCTATAGGAATTTTAGGAAAGAAATTGGGCATGTCCCAACTTTTCGACGAAAAAGGTACGGTGCCAGTTACTCTAATTGAGGCTGGTCCTTGCCGTATCACTCAATTAAAGACAACCGGATGGTTATACTGCCGTTCAAATAGGTTATGGGATAAGCATATAAGTAAGCCTAAGGGACATTTAAATCAGGTGAAGAACTTTTCATTTGAATATAGGAAACTTTATGAAATCGGAAATAACTGTAACTTTGAGGTTGGTCAAAAAGTTGATATCAGTGGCAAATCTATGGGTAGAGGCTTTGCTGGTTACCAGAAAAGGCATGGTTTTAGCAGAGGTCCTATGAGTCATGGTTCAAAAAATCATAGAGCACCTGGATCTACGGGTGCAGGAACACCAGGCAGAATTTATCCTGGAAAAAGAATGGCAGGAAGATATGGAGGAAAACAGATTACTACTAAAGGTTTTTTTAAAAATTGATAAAATTTGCTTGTAGTAAAGGGTTCTGTACCAGGTAAGCCAGGCTCAATAATAAACATTAAGCCATGAAAGTTTCTCTTGGTTGAAAAATTTAGTAGAGAAGATCTCTCTGAGAAATTGTCTATTGGTGGATTTGAGGTTGAATCATTAGAAGATTGTAAATGGTGTTGTTTTAGGTAAGGTAAAACACTGAAAAACTTTTGCCAAGTCGATATTCAAATTATCTGTGGTGCAATATTAAACCATTTATGTTGTTGCTACTGTCGGTGCGAAATTATTAACTATTAAAAGAAGTGATATTAGAGGTGTAGTGAAGGAATGATATGCTCACTTCAGGAGCTTGGTTTAAGCGAAGGGATAGAGATCATTTTGGGTACTCCAGATTTGCTTTTAAATGATGATTTAGCCATTACAGCTAATAGACCTGATGGAATGTCTGTTATTGGTATAGCCCGTGAAATTTCTGCCCTTATTTATACAATAAGCTGCATTGAGTAAATTCGCCTAATTGGCTTAAAGAACGTATAGAATCAGGTATAAAATCTATTAATTAGTTGATTTGACAAATTATATTCTTTTGGAACAAGGTCAACCTTTGCATGCGTTTGATGATAAACTGGATTTTACGAAAAGGCAAGGATAACGAATTATTTGCTTAGATGGTAAAGAATATGACTTAAATGATAATGTTTCAGTAATTACATGTGATAAACCGGTAGCTATTGCTGGGGTGATCGGCGGTGAGACCTCTGTAACTAACACTACATTTACCTTGAAGGCGCTGTTTTTAATCCCTATAAGAAAATCTTCGAAGGCAGTTGGCATAAGAACAGAATCTAGTAGCAGGTACGAAAAAGGGATTTCAAAATACAATCGGGCAATTAATCTTTTAGAAGAATATTTTTCTATTAAAGGATGTTAAACTACGGAGAAATATACATAAAATTCTTGGTGATAATGAAATAGTTAAAATAGGTTGTCCTAATAGGGATTTAGAAATAGATCTGATTGAAGAAATAGCGAGGTTAATAGGGTATGACAGATTCGACTTAAAACTTCCTAATAAGCCTGGAAAATTATCGTCCAGTTAGCTAAAAAATTTTATAGAAAATGGTTTTAACGAGGTACTAAGCTACTCTCTTAATCCTTTATTATTAGAAACAAGCTGTCTTAGAAATATATGGAAAGAACATTTGGAGATAGTGAACCGAAATATAAAAGCTGGACAATCAAGTTGTTTTATATTTGAAATTGGCAATGTTTTTCAAGAAGAAGTTCTGGTGCGATTTATGGAAATGGTTAATTATTACCAGGCCAGAGGAAAGTTAAAGGAGGCTTTTTGAACATCAAAATTGATAAACTTCATCCAGGAAGAACGTCGAAATTAGAAGGGGGTTATTTTGGTGAAATACATCCATGATTCAACAAGAAACTTATTTAACGGTTGCTGATAATAGCGGAGCAAAAAGACTGCAATGTATTAGGGTTCTGGCTCTAATAGAAGGTATGCGCATGTCGGAGATGTAATCGTAGCAACTGTAAAAGATGCACTCCCTAATATGGGAGTTAAGAAATCTGAAGTTGTTAAAGCTGTTATCGTCAGAACTAAAGCAACATTAAGAAGAAATACTGGTAATTCAATCAGATTTGATGACAATGCAGCAGTATTGATTAATGAAGATAAGAATCCAAAAGGTACCAGAGTCTTTGGACCTGTAGCTAGAGAACTGCGGGAAATTATACAAAGATTGTTTCTCTTGCTCCGGAGGTGATTGATTGGCAAGAAAGGGTTGTTCAAATAAGACGCGTATCGAAAACTGTTAAGGGCGGAAAAAAAATGAGTTTTAGAGCAATAGTTGTTGTTGGTAATGAAAAAGGCCAAGTTGGAGTTGGGGTTGGTAAAGCTGGTGATGTCATTGGTGCAGTTAGAAAGGGAGTTTCTGATGGTAAAAAGAATCTTGTTAGAGTTCCATTAACGCCAAATTCAATACCAACATTATCTTTAGGTAGTGATGGCGCTGCTAACGTGCTGATTAGGCCTGCCGCTCCAGGTACAGGGGTAATTGCTGGTGGTTCAATTAGAACGGTTCTAGAATTAGCTGGTATAAAGAATGTCTTGGCAAAAAGATTGGGCAGCAAAACACCTTTGAATAATGCAAGAGCTGCCATGGTAGCTCTTTCTCAATTAAGAACACATAAAACTGTTTCAAGGGAGAGAGGTATCTCACTTGAACAGCTCTACATGGGACGTTCACTAAAAAAAGGACCTTTTGTAGCAGATAGCCTGCTAAGGTAGAAAAACAAAATACTGATAATGACAAGGTTATCAAAACTTGGTCGAGATCCTCTACGATTTTACCTTTAATGATTGGCCACACAATCGCCGTACATAATGGCAAGACTCACATTCCAGTATTTATTACTGAACAAATGATTGGTCATAAACTTGGTGAATTTGCTCCTACACGCACTTACCGAGGTCATATAAGAGATAAGAAAATGTCACGTCGTAATGCAGCAGTAAAAAGACCAGTTCTGCCTGATCCTCAATTTAATAGTCTTGCTTCAATGATGATTTCTCGATTGATGAAACATGGTAAAAAATCTACAGCTCAAAGAATATTGTCTGATGCGTTTTTAATAAGCGAGAGAACAGGTGGTAATGCAGTGGAATTATTTGAAACAGCTGTAAAAAATGCTACTCCTCTTGTCGAGGTACGAGCTAGAAGAGTTGGGGGTGCAACATATCAAGTACCTATGGAAGTTCGCCAAGAGAGGGGTACAGCTATGGCTTTAAGATGGCTTGTTACATTTTCACGTGCAAGAAACGGGAAAAGCATGTCCCAAAAACTTGCTGGCGAGTTGATGGATGCAGCAAATGAAACTGGTAGTGCCGTTAAAAAAAGAGAAGATACTCATAAAATGGCAGAAGCTAATAAAGCTTTTGCACATTACAGATATATGCTTAGTCCAAAACGTACTAAATTCCGTAAACAACATAGAGGCAGAATGAGGGGTGTAGCCTCAAAAGGCAATACTATTGCATTTGGTCAATTTGCTCTCCAAGCTCAAGACTGTGGCTGGGTAACTGCACGTCAGATTGAAGCAAGCAGAAGAGCTATGACCAGATATATCAAGCGTGGTGGTCAAATCTGGATAAGAATATTTCCTGATAAACCCGTAACTATGAGACCTGCCGAAACCAGAATGGGTTCTGGTAAAGGTAATCCAGAGTTTTGGGTAGCAGTTGTAAAACCCGGAAGAATACTTTTTGAAATGGGTGGTATCACTGAAGAAACTGCAAAGGAAGCTATGCGTTTGGCTCAATATAAACTTCCTGTAAAAACTAAATTTATGCCAGGATTGCAGGAATTGACATACCTCGCGAAAAGCGAGTTGAAATTGCACTTACATACGTTTATGGAATTGGTCTAACAAGATCAAAATTCTTGCTAATACGGGGGTAAACCCTGATACTCGCGTCAAAGACCTGATTCTGATGTGCAAAAACTAAGAGGTGCCACAGAATTTACTTTAGAAGGAGACTTGAGAAGAAAAGAGGGAATGGCTTTAAAACGTCTACAAGATATAGGGTGTGTAAGAGGAAGAAGACACAGAATGAGTCTTCCAGTTAGAGGACAAAGAACTAGAACCAATGCAAGAACAAGAAGGGGTTCTAGGAAAACAGTTGCTGGAAGAAAAAAAATTTAAATAATCTAATTAATATAGATAATTCTAATACTGAACTGGATCAATTAAGAGTTTGTTAGGAAAAAAAGGTGATTTGTCAATCATCTTCTATGGGTCAATTATCTGCTGATAGACCAATTGTTGGCCAGAAGGCAAATTTAATAAAGAATTTGCAAGAATTAATAACTGAAAGGAAGCAAGATAGAAAAAATTGATGTAACCCTTCGATTGGAACACCGGAAATCACCCTTTAATTTCAACGATGAAATAATAGACATTTTTTGTGGCTTAGGATACTCAGTTGGGCCCAGAAATAGAAACTGATTTTTATAATTTTGAGTCGCTAAATATACCCAAAAATCATCCTGCAAGAGATATGCAGGATACTTTTTACTTAGATGAACTTTTAAGGACCCACACTTCTCCTGTTCAGATAAGGTACTTAGAAAAAAATCCTCCTCCAGTAAGAATTATTGCCCCTGGTAGGGTGTATAGGAGAGATGCTGTAGATGCAACTCATTCCCCTGTATTTAATCAGGTTGAGGTTTTAATAGATCAAGATGTTAATTTTAGTCATTTAAGAGGAACAGTTCTTACATTTTTAAAGACTTTTTTTGGAGATATTCCTGTAAGATTTAGAGCTAGTTATTTCCCATTTACTGAACCTTCGGCAGAAGTAGATGTTCAATGGAAAGGTAAATGGTTAGAAGTAATGGGATGTGGAATGGTAGATCCGTCTTAGAATTAGGAATAGATTCTGAGAAATGGACAGGATTTGCAGCCGGATTAGGAGTTGAAAGATTTTGTATGGTAAGACATATTGACGATATCAGAAAATTTTATACAAATGATCTTAGATTCTTAGAACAGTTACATTAAATACACTTAAATCAAACGGCTCTAGAAAAAATTAAGAAAGGGTAGAGGTATCGCAGCTGGTCAGGGTGCTGTGGTTTTGGAATGAGGGGACAAAAGTCACGTTCTGGACCTACACGTCCAGGTTTTGAAGGTGGCCAAATGCCCTTATATAGAAGAGTTCCATTAAAGCATTTTTAATCAAAAGAACTTTTCCATAATCAAATTTTAAATGAAATGAGTTGTTAATCTCGACTCATTAGTTAAAAAAGGATTGATTATCCTTTAAAAATCCTTGGTAATGGTGAACTTAATGTAAAGTTACAAGTCCAAGCTGCTTTTACTAAAGCAAAACAAAAAATTGAGGATGCGGGTGGATCTTGCGAGGCCGATGTAATAAGCCAGTTATTACTGAGAAAGCTACAAATGCGCTAGATAACCGATATACTTTTGAAGTAGATCATAGAGCGGCAAAACCACAAATAAAGGCAGCTGTTGAATGTTAAAGTCATAGGAGTGAACACTATGAATCCTCCTAGGAGAACAAGAAGATCCGGTAAACGTTCTCAGGTCAAGAAGGCAATTGTGCGTCTTGCTGAAGGAATCCAACTATTTCCAATGTCAAGAATCGGAAAAACACCAGTACTTCCAGAGAAAGTTACAGTTTGATGGATTAACAGTTACAGTTAAAGGCCCAAAGGGTGAGTTAAAACGTGCCTGAGGGAGTTAGTTTTAAGAAAGATAATACTGTTGTCGTAAGTCCTATCAAGGCAGAGACATGGTTTATGTAGAGCCTTAATTGCAAATATGGTTGAAGGGGTAACTCAAGGTTTTTCAAAGAAACTAGAAATTGTTGGCGTTGGATCAAGAGCACAAGTAAAAGGTAAAAATCTTGTTGTAAGTGCAGGATATAGTCATCCTGTAGAAATGACCCCCCCTGATGGTATAACATACAAAGTTGAGAGTAATACAAACGTTACCGTATCTGGAATTGATAAGGAAATTGTTGGCAATGAAGCAGCAAAAATCAGATCAATTAGACCTCCAGAGCCCTATAAAGGAAAAGGAATTAAATACCATGATGAGAGAATTCTCAGAAAAGCTGGTAAAATGGCAAAAAAAATTGTTGCAGTTATCAAGCTTGCTCTGCAAGCAGGCAAGGCTAATCCTGCTCCTCCTGTAGGTCCAGCTTTAGGACAACATGGTGTCAATATCATGGCATTTTGTAAAGAATACAACGCAAGGACACAAGATAAAGCAGGTTTTGTAATTCCAGTTGAAATTTCAGTTTTTGAAGATAGAAGCTTTACTTTTATCACAAAAACACCTCCTGCTTCCGTCTTAATAACAAAAGCAGCTGGTATAGAGAAAGGTTCAGGTGAATCTGCAAAAGGTGTTGGATAAGTAAAGCTCAATTAGAAGAAATAGCCAAAACTAAGCTTCCTGATCTAAACTGTTCTAGTGTTGAATCAGCAATGAAAGTAATTGAGGGTACTGCCCGTAATATGGGCGTCTCTATCACTCTAAAAAATCGCTACAAAGAATCAATAAGACCAAAACTTTTAAAAGACCTTGGTCTTAAAAATATTCATCAAGTACCTAAAGTTGTCAAAGTCAACGTTAACAGAGGTCTTGGTGAGGCAGCTTCAAATTCTAAAGCTCTAGAAGCCTCTTTAAACGAAATGGCAACAATTACAGGACAAAAGGCACTTGTAACTAGGGCTAAAAAAGCTATCGCGGGTTTTAAAATTCGTGAGGGCATGCCAATTGGTTGTACAGTTACTTTGAGAGGAGACAGGATGTATTCATTTTTGGAGAGATTTATAAATCTAGCTTTACCAAGAATAAGAGACTTTAGAGGAGTTAATCCAAAAAGTTTCGATGGGAGAGGTAATTATACCGTTGGTGTGAAAGAGCAATTGATCTTTCCTGAAATCTCTTTTGATAAGATTGATTCAATAAGAGGTATGGATATAACTATCGTCACTAGTGCTCAGATCAAGAAGGTAAAGCTCTTTTGCAAGAGTTAGGAATGCCTTTATGCCCACCATCTCGCAATTAGTAGGTTCAGAAAGAAAACGTCTGACAAAGAAAACAAAATCTCCTGCATTAAAAGCTTGCCCTGAGAGAAGAGGGGTATGTACAAGAGTCTATACATCAACACCAAAGAAGCCTAATTCAGCTTTGAGGAAAGTTGCTAGGGTTAGATTAACTTCTGGTTTCGAAGTAACTGCTTATATTCCTGGGATTGGACATAATTTGCAAGAACATTCTGTAGTACTACTGAGGGGTGGAAGAGTCAAGGATTTACCAGGAGTTAGATATCATATAATAAGGGGAACATTAGATACGGCTGGAGTCAAAGATAGACGTCAATCCCGATCTAAGTATGGAGCAAAAGCTCCAAAGAAAGAATTAAATTAAATTCTGAAATTACTGAAAAGATTGATACGAAAAGATCTTTTTGATTTGAGATTCAAGCAAGCTACAAGACAGCTGAAAACTCATTCAAAAAGTTGCGCAATTACTCACTCTATGGGACATAAAATTAATCCTTCTGGACTAAGATTAGGAATTACACAGGAGCATCGCTCCAAGTGGTTTGCTTCTAAAACATATCCAGTTCTTCTCCAAGAAGATTTTATTCGTACCTTCATACAAAAAAAATATGCAGCAGGAATTAGCGATGTTTTAATAGCTAGAAAAGCTGATCAACTGGAACTTGAATTAAAAACAGCAAGACCAGGAGTTATAGTTGGAAGACAAGGAAGTGGGATTGAAGAATTAAGATCTGGCATCCAAAAAACCATAGGGGATAGAGTTAGAATAAATGTTGTAGAAGTTGAACGCGTAGATGCTGATGCTTTTTTACTAGCTGAGTATATTGCGCAACAACTTGAGAAAAGAGTCGCCTTTAGAAGAACTATAAGGATGGCCTTACAAAGAGCTCAAAGGGCTGGAGTCTTAGGTCTTAAAATTCAAGTAGGGGGAAGGTTGAATGGTGCTGAAATAGCTAGAACTGAATGGACTAGAGAAGGTAGAGTTCCATTACATACATTGAGAGCTGAAATTGACTATGCAACAGCTAATACAACTTACGGTGTTTTAGGCATTAAAGTTTGGGTTTTCAAAGGTGAAGTTCTTCCTAAAGAAGAGCAAAAAACAGGTTCAAAGAAATCTAAACGTAATGTACCTAATGGTGTGGTACATATACAAAGCACATTTAATAATACAATTGTCTCAATTACTGACACCTCTGGTCAAGTAATTTCTTGGTCTTCGGCAGGGGCAAGTGGTTTTAAGGGCGCTCGTAAAGGTACACCATTTGCAGCTCAAACAGCTGCTGAAGCTGCAGCAAGAAGGGCACTTGATGTTGGTATGAGACAAATAGAAGTACTAGTTAGGGGCCCTGGCGCAGGTAGGGAAACGGCCATAAGAGCTTTACAAGTGGCCGGATTAGAAATAACTCTAATAAGAGATGTTACTCCATTACCTCATAATGGATGTAGAAGACCTAAACGGAGACGCGTTCTAGAGAATAAGCAACAAATCGTGAGATTAAACTATTAAACGACTCGGAAATGGCTGTAGTTCTTGACTATAAAGGTTTAACTATCAAAGAGATGTCAGATTTGCGATCTAGATTGCAAACAAGTAATGGCATTTGCAAAGTTACTAAAAATTCATTAATGCGTAAAGCTATTGATGGAGATAGTAATCTTGAATCTTTACTGACCGGAACAAATGCTTTTGTCTTAATCAAAGAAGATGTTGGTGGTGCTGTAAAAGCTATCCAATCTTTTCAAAAAGACACCAAAAAATCCGAAACCAAAGGAGCTTTATTTGAAGGCAGACTTCTTGAAATAAAAGAAATTGCAAGTCTTCCATCTAAAGAAGTATTGATGGCAAAAATTGCTGGCGCTCTTAATGGCGTTGCAACAATTGCGATTATTAATGAATCACTTCAACAAATGTCAAATCACGATCCTATTTCAGATATGCTTACTCGAATTAGAAATGCGAGTCAAAAACATACAACCACAACTATCCCAGGTTCAAAAATGTCAGTATCGCCAAAGTACTTCAAAAAGAGGGATTCATTTCTGATATGGTGAAGGTTATCACAAATAATACTCGGTCTCAAATAAGTGGTAAACCTACTATTCGATCCATGCAAAGAGTTAGTAAACCTGGTTTGAGAATATATAAAAATACTAGAAGTTTACCAAAAGTTCTTGGAGGTCTTGGAGTTGCCATAATTTCAACCTCTAAAGGCGTTATGAGTGATCGCGATGCTAGGAAGCAAGGCATTGGCGGCGAAGTCCTCTGCTATGTGGATTCATAGTAATTAATAAACATCTCATGATTGTGTTAAACAAATAAGGAAGTTACTAAAAAAGGTCGGGCAGGAACTCTTGATCCAGAAGTCATTGGAACATTACCTATAGCTGTAGGCAATGCAACAAGATTTATTCAATATCTTAAAACTTACATAGGATTAAGTTAGGGATAAGAACAAGCACTGATGATATTCACGGAGAAATAATTAATAGTGATGAAAAATTAGATCATAAATAAATTTAGAGGATTAAACAACCGCCTAAAGTATCTAGTGTGCACGTCAATGGTGAGAGAGCTTATAAAAAATCGAATTTGAATTAGCACCAAGAGAAGTAAAAATAGACGAACTTAATGAAATGGGATCAAATAAAATGTTCAGCTGGCACATACATAAGAGCAATTGCAAGAGATATAGGAGAATCCGAAGGTTGCCTAACTAAAGCTTGTGGCTTTGATGAACAAAACTCGATAATATGTGAATTCCAACAAGCTCTCAATCACATTTCTTAAGTAATGAAGAATTGGCCAGGAAGACTTTCCAGAAAATTACAAACCCAAAAAAGACATAGAAGATTAAGAAGCTTAATTGGCGTCCAAGACTATCTGTTTTTCGCTCTAATAACCATATTTATGCCCAGGTCATAGATGATGCTCAAGTAACTATTTGCTCAGCTTCAACTGTTGATAAGGAAATAAGAGTTGTAATTCTTCTTCGTCGGAAAATTATTAGCAAAGAGAGCGATAAAGGTATTAAGCAAGTAATTTTTGACCGTGGAGGTAACTTATATCACGGCAGAGTAAAGGCACTTGCAGACGCTGCTCGTGAAGCTGGCCTGGTATTC----------------------------------------------------------------------------------------------------------------------------------------------------------------------------------------------------------------------------------------------------------ATAGCAGAAGTAAGCTAGCAATGGTTCAAACTGGGTTAAAGATCAATTAGAAAATTTAGTATCTATAGAAGCTATGGCAACTCAAGGTGACAAAATCCTTGATGTAGCCTTAGCAAAAATAGGCGACAAAGGCTTATTTACAAAGGAACTTGAAGCACAAATGCTCGTAGGCCATGCAGATATAGCTGTACATTCTCTGAAAGATTTACCAACCAATTTGCCTGATGGCCTTATAGGATGCATTACAAAAAGGGAGGATCCTGCAGATGCTTTAGTAGTTAACTATAAATTAGAAACCTTACCTGAAGGTTCGATTGTGGGAACAAGCTCTCTAAGAAGACTTGCACAATTAAGAAATAAGTACCCACATCTTGTTTTCAAAGATATCAGGGGAAATGTTATTACAAGAATTGAAAAATTAGATGCAGGAGAAGATTGTATAATTCTTGCGGCCGCTGGTTTAAAGAGATTAGGCTTTGGAGTTCACCAGATCCCAAGTGAAATTTCCCTTCATGCCGTTGGCCAAGGAGCACTAGGCATTGAATGTAAAGATAAAAAAGTTGAAATTATAAATATCTTAGAAGATAAACCCACCAAAGATGTCTAGCAGAAAGGGCTTTTTTAAGAGAGCTTGAAGGAGGATGCCAAGTCCCAATAGGTGTGAATAGTCAACTCTTACTGGTATGGTTGCTTGATGGTGAACTTATTAAAGACCAAATTACCCGAATAGGCAAAGAACTAGCAAAAAAATTAGGTGCCGATGAAATAAAGAAAGAATTGGTACTGTTGTCAGCGACAAAATGGATAAAACAGTTGTTGTTGCTGTAACAGATATCCACATCCCACTTATAAAAAAATTGTAAGTAGAACTACACGATATAAGGCGCATGATCCGGAAAATGCATGTTAGGTGATCGAGTTATTAGAGAAACTAGACCGCTCAGTGCCCATAAGAGATGGGCAATAGAAGAGATTCTAAAACTCCATCTTTAGAAACAATTGAAAGAAATTGGTTTTTAGTTGACGCAAAAGATAAGACGCTTGGTAGACTTGCTACAGAAATTGCAACTGTATTGAGAGGTAAGAATAAACCAACATTTACACCTCATCTAGATACTGGAGATTTTGTCATTGTAGTAAATGCCGAGAAAATTGAGGTAACAGGTAAAAAAGCCAAAAATTGTACAGGAGACATTCTGGAAGACCAGGAGGAATGAAAATTGAAAAATTTGAGTCTTTACAAGAAAGAATTCCTGAAAGAATCATCGAGCAAGCTGTTAAGGGCATGCTGCCTCATAATTCTTTAGGAAGACAGCAGTTTAAAAAACTAAAAGTCTATAAAGGTGCTGATCATCCTCATGCTGCTCAGAATCCTGTATTATTTGGAATAGATGAAGTTGGAAGGGGTTTTTGGTCCAGTTTTTTCAGCGGTTGTAGTATTATGGAGTAACAGATAGTAAAAAATTAACTTCCAAAAAAAGAAACTTTTACCAATTTTATCTTCAGATTATGGAATTGGGCAATCTTCTGTTAGAGAAATAGATTAGGTATCAGGCTACAGAACTTTCAATGATAAGAGCTTTAAAACCTTGATGGCAGAAGAGGAGATCGATAGCTTCAGCAAGCATAGTTGCTAAAGCCCGCGACCTAATGGAGAGATTAGAAAAAAAATACTCAGGATAAAAAATAAAGGCTATGGTACACAAACCTTCACAGGGATAGTTTTATGCGAATCTGGAGATGTAAAAGTAATTAATGGCAAGGACAAAGGGAAAACTGGTGAGGTTTTAAAAACTATCCCTGAAAACAGAGTCGTTGTAAAGGGAATTAACCTCAGGACTAAACATGTAAAACCAACTCAGGAAGGAGAAACTGGAAGAATACTTACAGAAGAAGCATCTTTACATGCATCAAATGTAATGTTCTTTTCAAAAATCTTACAAGTATTGAATTTATTGATGAGGGAAGAAAAGAAGATTGAAGAAAACTGGTG
>AG-347-I06
ATGGCTGTTGTATCACTATCAGAAATGATGGAAGCTGGTGCTCATTTTGGGCATCAAACTAGACGTTGGAATCCCAAGATGTCTATATATATTGCGCGAGAAATGGAGTTCATATTATTGACCTTGTAAAAACAGCATTGTGTATGAACAATGCATATAAATGGACGAGGCTGCAAAAAGCGGTAAACGTTTCCTATTTGTAGGTACAAAAAAACAAGCATCAGATGTAGTAGCTCAGGAAGCTACACGCTGCGGAGCTGCATATGTAAATCAAAGATGGCTTGGAGGGATGTTGACTAATTGGACAACAATGAAAGCTAGGATTGAGAGATTAAAGGATTTAGAAAGAATGGAAAGTGGTTCAATAGCAATGAGGCCTAAAAAAGAAGCTGCAGTATTAAGGAGAGAACTTGAAAGATTACAAAAATACTTAGGTGGACTTAAGGGTATGAGAAGATTACCAGATGTAGTTGTATTGGTTGATCAGAGAAGAGAATCTAATGCAGTATTAGAAGCTAGAAAATTAGATATCTCATTAGTATCAATGTTGGATACAAATTGCGATCCGGATTTGTGTGAAGTTCCAATTCCTTGTAATGATGATGCCGTTAGATCTGTGCAACTTATTTTGGGAAGACTTGCAGATGCCATAAATGAAGGTAGGCACAACAAAAAATAAGAATAAGACTAAAAGCATTCGATAGAAGAATGCTGGATTTATCTTGTGACAAAATAATCCAAACTGCTGATACTACTTCTGCCTCGGCAATTGGTCCAATACCTTTACCTACAAAAAGAAAGATTTATTGTGTCCTTAGATCACCACATGTTGACAAAGATTCTAGAGAGCATTTTGAAACAAGAACACATAGAAGAATAATAGATATTTACAGTCCTTCTGCAAAAACTATTGATGCTTTAATGAAACTAGATCTTCCTAGCGGCGTAGATATAGAAGTTAAACTTATGAAAAAACTATCTAAAAGAATGGCGGCTCTATCAACAAAGATAGAAGATCGTACGCACCACTTGAAGCTCTTAATCAAGGAAAATGCTAATGCAAAATTTGATGAAACTATTGAAGCACATATACGTCTAGGTATTGATCCAAAATATACCGATCAACAATTAAGGACCACTGTTGCATTACCACATGGTACTGGCCAAAGCATAATTGCAGTAATTACAAGCGGTGAGAATGTATCGAAAGCTAAGGCTGCTGGTGCAGATTTTGGCGAAGAAGATCTTGTAGAAAGCATCAATAAAGGAAATATGGAGTTTGATCTACTTATTGCAACTCCAGATATGATGCCAAAGGTTGCAAAATTAGGAAGAGTTTTAGGACCTAGAGGTTTAATGCCTAATCCTAAAGCTGGGACAGTAACTAATGACATTGCTGCAATAAAAGAATTCAAAGCTGGTAAGCTCGAATTTAGAGCCGATAAGGCTGGAATCGTTCATGTCCGCTTTGGAAAAGCAAGTTTCACAAAAGAGGCTCTGTTTGACAACTTAAAAACCTTACAAGAATCAATTGATAAAAATAAACCAAGTGGAGCTAAAGGAAAGTATTGGAAAACTTTTTATGTAACTTCAACAATGGGGCCTTCAGTTCAACTAGACATAAATGCTATAAAATCTATCATTAAGAAGAAAAAAGAGACCACAAGACAAAGGCAAGGAGAGCAATGGAATTAAAGGCTGCCAAAGAGGCGAAACAAGTAAGACCTGAAATGATAGTTGAGGAGAATTTAACTGTTCAAGAATTAGCTGATAAATTAAGCCTTGAAAGTTCTGAAATAATAAAATCTCTTTTCTTCGGCATAACGGCAACTGTTACTCAATCACTTGACTTAGCTACTATCGAAACAGTAGCAGAAGAATTTGGTGTGGTTTTACAAGATGATATCATGATTGAATGATATTGATAATCTAAGAAGACCGCCTGTTATCACAGTGATGGGTCATGTAGATCATGGCAAAACAAGTCTTTTAGATTCCATCAGAGAATCAAGAGTAGCTTCGGGAGAAGCAGGGGGCATCACTCAACACATAGGAGCTTATCAATTTGAACAAAAAAAATTAACTTTTCTTGATACCCCTGGTCATGAAGCCTTTACTGCAATGAGAGCAAGGGGTACAAAGGTTACAGATGTAGCTGTTCTTGTAGTTGCTGCAGATGATGGAGGCCTCAAACGCTAGAGGCTATCAGTCATGCAAGAGCTGCAAAAGTACCAATAGTTGTTGCAATAAATAAAATTGACAAAGAAGGGGCTTCTCCAGACAGAGTAAAACAGGAACTATCAGAAAAAGATTTAATTGCTGAAGATTGGGGAGGCGATGTGATGGTTCCAGTAAGTGCTATCAAAAAAACATTGATAAATTACTCGAAATGATCTTATTAGTTTCAGATGTAGAAGATCTACAAGCTAACCCTGATAGATTTGCAAAAGGTACTGTTATTGAAGCCCACCTAGACAAAGCAAAAGGACCTGTGGCTACTTTGTTAGTACAAAATGGAACCTTGAAATCTGGAGATGTTTTAGCTGCGGGTTCAGTCCTTGGAAAAATTAGAGCAATGGTTGATGAACATGGAGAATCAAAGAAGCAGGGCCATCATTCCCAGTGGAAGCGCTAGGATTCAGTGAAGTACCTACTGCAGGGGATGAATTCGAAGTCTACCCTGATGAGAAAACTGGTCGAGCCATTGTCGGAGAAAGGGCAACAAATGCTAGAGCCACAAAATTAGCTCAGCAAAGAAGAGTTATCATCCTTATCCAAGCAAATGATGGAGAACTTAAGGAGTTAAACTTAATTCTTAAGGCTGATGTTCAAGGTAGTGTTGAAGCAATATTAGGATCACTAGAACAATTACCAAATGAAGTTCAAGTCAGAGTCCTACTTTCTGCTCCTGGAGAAATAACTGAGACAGATATCGATCTCGCTGCTGCATCTGGGTCAGTAATCATTGGATTTAACACTTCATTGGCTTCTGGCGCGAAGAGAGCAGCTGATGCTAATGACGTTGACATAAGAGAATATGAAGTAATTTATAAGCTCTTAGAAGATATTCAGTTAGCAATGGAGGGGTTACTTGAACCCGATCTCGTCGAAGAATCATTAGGGCAAGCCGAAGTTAGAGCAACTTTCTCAGTTGGTAAAGGAGCTATAGCAGGCTGTTATATACTGGTAAATTGCAAAGGAATTGTGAGAGTAAAGTAATATTTGAGGGTAATTTAGACTCTCTAAAAAGTAAAGATGATGTAAAAGAAGTACAGGATTTGAATGTGGAGTTGGCTGCGATTTCTCGAAGGAGATGTAATCGAAGCATTCAAGTTTGTCACCAAAAAAAGAAAGTTTTAGCTATTGAAACAAGTTGTGATGAGACATCTGTCTCAATAGTTCAAATATTGCCTCTCAAATTGAAGATCATTCAAAATGGGGAGGAGTTGTGCCTGAACTTGCAGCTAGAAAGCATTTAGAATACCTTTTGTTTTAGATAAGGCTCTAGAAGAAGCAATATTGAGGAAGTCGATATTGCTTCAACTGTAGCTCCTGGATTAGTTGGTTGTTTGTTGGCTCTATAACTGCAAGATCACTTTACATTCAAAACCATTTTTGGGAATTCATCATTTGGAGGGGCATTTATCTTCAATCTAAATCTTTTCTTTACTTGTTAGCGGCGGGCATACTGAATTGATAAGGGTAGATGATAGGGGTATGCAAAGACTTGGGAAAAGTTTTGATGATGCTGCTGGAGAAGCCTTTGATAAAGTTGGCAGACTATTAGGTCTTATCCAGGAGGACCGGCAATTGAAAAGATTGCTAAAAATGGGGACCCTTACCAAAATGTAAGATCTATGATTTCTCTTTTAGTGGTTTAAAAACTGCCGTATTAAGGTTGAGAGAATAAATTCCTATTCCAGATATTGCTGCAAGTTTTGAGGTAGTGGCAGAGGTCTTGGTAGAGAGAAAAATGCGCGATCATAACGATAATGTAGTTGTGGTTGGGGGAGTGGCTGCTAACAATTAAGAAAAATGATGATTAATCTATTAAAGTTCATTTAGCGCCTCTTGATCTTTGTACAGATAATGCGGCAATGATTGGAGCGGCGGCTTTGTTCAGAATCAAATCCCTTAAATTAGGTGTGCTCATGGTATGTTCGCGGATCAGCCTCTAAAGTGAGAAGAGTTTTGGATCAGATAAGGGGTAGATCTTATAGAGATGCATTGATTATGTTGGAATTTATGCCTTACAGATCTACAGACCCCATTACTAAAGTTCTAAGATCTGCTGTTGCTAATGCAGAACATCTTGGAATGGATCCATCTACCCTAGTTATTTCCTCTGCATGGGCTAATAGTGGTCCATGAAAAGGTATAGACCCAGAGCTCAAGGTCGAGCTTTTTCAATTAAAAAACAGACTTGCCACATCAGTATTTCTGTATGACAATTTAAAGTGGGATGGTAAAAAATCAGGCGTTACTCTTGATTTAGTTGCTAAAGAAACTTCTTCGGCAGACTTAATCCATAGAGCAGTCCTTAGACAGTTAGCAAATAGACAAGGGACAGCAACTTTGACAAGATCTGAAGTGCGCGGGGGCGGTAGAAAGCCATACAAACAAAAAGGTACAGGAAGAGCTCGTCAAGGATCAATAAGGACCCCCTTAAGACCTGGTGGCGGAATTATTTTTGGACCGAAGCCACGTTCTTACAATCTTGATATGAATCGTAAGGAACGTAGATTAGCTCTTAGAACAGCTCTTATGTCCAGAGTATCTGATGTTGAAGATTTTTCCTAAAACAAGTGATATCATCAATGGCCTCGATTAGGTATAGAAAAAGTTTTGGTTATTCTGATATTATAAATCCATTAATAATATTGAGAAAGTAAAATTAATCGCCGCCGATCAATTAAATGTATTTGATATTCTCAATGCCAATTTGGTAATAGGTCAAGCGATAAAATTCAGGAGGTTATGGCAATACGTAAATTTAAACCTTATACACCTGGCACTAGAGAGTAGTTACTGACTTTAGTGAAATCACAAGAAACCTGAAAGATCACTAATAGTTTCAAAACATAGAAAGGCAGGAATAATCGTGGAGTTATCACTTGTCGTCATCGTGGAGGTGGTCACAAAAGGCAATATAGATTGGTCGACTTTAGAAGAGATAAGCTAAAGTTGCAGCTATACACTACGATCCTCATAGAAATGCAAGGTTGGCGCTTTTATTTTACGATGGAGAGAAAAGATATATTATCGCTCCAGCAGGAGTAAAAGTAGGACAAAATGTCATTTCTGGGTGTTCCAATTGAAGATGGAAATGCAATGCCGCTTTCTGTTATGCCATTAGGATCTAGTGTTCATTGTGTTGAGTTATACGCAGGTAGGGGTGCTCAAATGGTTAGATCCGCAGGAGCTAGTGCTCAAGTTATGGCAAAAGAGGGAGATTATGTTGCTTTAAAACTCCCATCTACTGAGGTAAGACTTGTAAGAAAAGAATGCTATGCAACTCTTGGTGAAGTAGGTAATTCTGAAATAAGAAATACTAGCTTAGGTAAAGCAGGAAGAAGAAGATGGCTTGGAAGAAGGCCTCAAGTAAGAGGTAGTGTAATGAACCCATGTGATCATCCACATGGAGGAGGAGAGGGAAAAGCACCAATTGGTAGAGGCCCAGTTACTCCATGGGGTAAGCCAGCTCTTGGTCTAAAGACACGTAAAAAGAACAAACCAAGTAATAAATTAGTTGTTCGAAGACGCCGAAAGCTGTGTATTGGGGAACTGGAAGAAGAAAAACTTCAGTAGCTAGAGTTCGCTTGATTCCAGGAAATGGATAAAAATTAATGGTCGTGCTGGAGATGATTACTTATTTAATCCTAAAAGCCCCTTTGCAAACATTAGGCCTAATTCTTATGATATTTTTGTAAATGTTTTTGGTGGTGGATTGACTGGTCAAGCAGACGCTATTAAGCAAGGTGCAGCTCGAGCACTTTGCGAATTATCTCCTGACAATAGGAAACCGCTAAAAACGGAAGGCCATCTCAGTAGAGATCCTAGAGCTAAGGAAAGAAGAAAATATGGTCTTAAAAAAGCAAGAAAAGCCCCTCAATTCTCTAAACGTATGTCTATCGGAATTTTAGGAAAGAAATTGGGCATGTCCCAACTTTTCGATGATAAAGGTACTGTACCAGTTACTCTTATAGAGGCTGGTCCATGCCGCGTCACTCAATTGAAAACAACTGGATGGTTATACTGCCGTTCAGATAGGTTATGGGAGAAGCATTTAAGCAAACCTAAGGGACATTTAAATCAGGCGAAGAACTTTTCATTTGAATATAGGAAACTTTATGAAATCGGAAATAACTGTAACTTTGAGGTTGGTCAAAAAGTTGATATCAGTGGCAAATCTATGGGTAGAGGTTTTGCAGGTTACCAGAAAAGACATGGTTTTAGCAGAGGTCCCATGAGTCATGGTTCGAAAAATCATAGAGCACCAGGATCTACAGGAGCAGGAACACCGGGTAGAATTTATCCAGGGAAAAGAATGGCAGGAAGATATGGAGGAAAACAGATAACTACCAAAGGATTTTCTAAAAATTGATAGAATTTGCTCGTAGTAAAGGGTTCTGTTCCAGGTAAGCCCGGCTCAATTGTCAACATTAAGCCATGAAAGTTTCTCTTGGTTGAATGATTTAGTAGAGAAGATCTCTCTGAGAAATTGTCTATTGGTGGATTTGAGGTTGAATCATTAGAAGATTGTAAATGGTGTTGTTTTGGGTAAGGTAAAACACTGACAAACTTTTGCCAAGTCGATATTCAAATTATTTGTGGTGCAATATTAAACCATTTATGTTGTTGCTACTGTCGGCGCGAAATTATTAACTATTAAAAGAAGTGAAATTAGAGGTGTAGTGAAGGAATGATATGCTCACTGCAAGAACTGGGTTTAAGCGAAGGGATTGAGATCATTCTGGGCACCCCAGAATTGCTTTTAAATGATGATTTAGCCATTACAGCTAATAGACCTGACGGAATGTCTGTTATTGGTATAGCCCGTGAAATTTCTGCCCTTATTTATACGATAAGCTGTATTGAGTAAATTCGCCAAATTGGCTTAAAGACCGTATAGAATCAGGTATAAAATCTATTAATTTGTTGATTTGACGAATTATATTCTTTTAGAACAAGGTCAACCTTTGCATGCGTTTGATGATAAACTGGATTTTAAGAAAAGGCAAGGATAATGAATTATTTGCTTAGATGGTAAAGAATATAACTTAAATGAAAATATCACTGTTATTACTTGTGATAAACCGGTAGCTATTGCTGGGGTGATAGGCGGTGAGACTTCTGTAACAAATACTACATTTACCTTGAAGGTGCTGTTTTTAATCCCTATAAGAAAATCTTCAAAGGCGGTTGGCATAAGAACAGAATCTAGTAGCAGGTATGAAAAAGGCATTTCAAAATACAATAGGGCAATTAATCTTTTGGAAGAATATTTTTCTGTTAAAGGATATCAAACTACGAAGAAAAATACATAAAATTCTTGGTGATAATGAAATAGTTAAAATAGGTTGTGCTAATAGAGATTTAGAAATAGATTTAATTGAAGAAATAGCGAGATTAATAGGGTATGACAGATTCGACTTAAAACTTCCTAATAAGCCTGGAAAATTGTCATCCAGTTGGCTAAAAAATTTTATAGAAAACGGTTTTAACGAGGTACTAAGTTACTCTCTAAATCCTTTGTTATTAGAAACAAGCTGTCTTAGAAATATCTGGAAAGAACATTTGGAGATAGTAAATCGTAATATAAAAGCTGGACAAGAAAGTTGTTTTATATTTGAAATTGGAAATATTTTTCAAGAAGAAGTTCTGGTGCGATCTATGGAAATGGTTAATTATTACCAGGCCAGAGGAAAGTTAAAGGAGGCTTTTTGAACATAAAAATTGATAAACTTCATCCAGGAAGAACAGCGAAATTAGATGCAGGTTATTTTGGTGAAATACATCCATGATTCAACAAGAAACTTATTTAACAGTTGCCGATAATAGCGGAGCAAAAAGACTCCAATGTATTAGGGTTTTGGTTCTAATAGAAGGTATGCACATGTCGGGGATGTAATCGTAGCAACTGTAAAAGATGCTCTTCCTAACATGGGAGTTAAGAAATCTGAAGTTGTTAAAGCTGTTATCGTCAGAACTAAAGCAACATTAAGAAGAAATACTGGTAATTCAATTAGATTTGATGATAATGCGGCAGTATTGATTAATGAAGATAAGAATCCAAAAGGTACTAGAGTCTTTGGTCCTGTAGCTAGAGAACTGCGGGAAATTATACAAAGATTGTTTCTCTTGCTCCGGAGGTGATTGATTGGCAAGAAAGAGTTGTTCAAATTCGACGTGTTTCTAAGACTGTTAAGGGTGGAAAAAAAATGAGTTTTAGAGCAATTGTTGTTGTAGGTAATGAGAAAGGTCAAGTTGGAGTTGGAGTTGGTAAAGCAGGAGATGTCATTGGTGCTGTGAGAAAGGGAGTTTCAGATGGTAAAAAGAATCTTGTTAGAGTGCCTTTAACCCCTAATTCAATACCGACTTTATCTAAAGGTCGAGATGGTGCTGCTAATGTACTGATAAGACCAGCTGCCCCAGGTACAGGTGTAATTGCTGGTGGTTCAATAAGAACAGTTTTAGAATTAGCTGGCATAAAAAATGTCTTAGCAAAAAGATTGGGTAGTAAAACACCTTTGAATAATGCAAGAGCTGCTATGGTAGCTCTTGCTCAATTAAGAACACACAAATCTGCCTCAAGGGAGAGAGGCATCTCACTTGAACAGCTCTACATGGGACGTTCACTAAAAAAAGGACCTTTTATAGCAGATAGCCTGCTAAGGTAGAAAAACAAAATACCGATAATGACAAGGTTATCAAAACTTGGTCAAGATCCTCTACGATTTTACCTTTAATGATCGGTCATACAATCGCTGTACATAATGGCAAGACTCACATTCCAGTATTTATTACTGAACAAATGATTGGTCATAAACTCGGTGAATTTGCTCCTACGCGTACTTATCGAGGTCATATAAGAGATAAGAAAATGTCACGTCGTAATGCCGCAGTAAAAAGACCAGTTCTTCCAGATCCTCAATTTAATAGTCTTGCTTCAATGATGATTTCTCGATTGATGAAACATGGTAAAAAATCTACAGCTCAAAGAATATTGTCTGATGCTTTTTTGATAAGTGAGAGAACAGGTGGGAATGCAGTGGAATTATTCGAAACAGCTGTAAAAAATGCTACTCCTCTTGTCGAGGTACGAGCTAGAAGAGTTGGTGGCGCAACATATCAAGTACCCATGGAAGTACGCCAAGAGAGGGGCACAGCTATGGCATTAAGATGGCTTGTTACATTTTCACGTGCAAGAAATGGCAAAAGTATGTCCCAAAAACTTGCTGGTGAGTTGATGGATGCAGCAAATGAAACTGGTAGTGCAGTTAAAAAAAGAGAAGATACTCACAAAATGGCTGAAGCTAACAAAGCTTTTGCACATTACAGATATATGCTTAGTCCAAAACGTACTAAATTCCGTAAACAACATAGAGGCAGAATGAGGGGTGTAGCCTCAAAAGGTAATACTATTGCATTCGGTCAATTTGCTCTCCAAGCTCAAGACTGTGGCTGGGTAACTGCACGTCAGATTGAAGCAAGCAGAAGAGCTATGACTAGATATATCAAACGTGGTGGTCAAATCTGGATAAGAATATTTCCTGATAAACCCGTAACCATGAGACCTGCCGAAACCAGAATGGGTTCTGGTAAAGGTAATCCAGAGTTTTGGGTCGCAGTTGTAAAACCTGGAAGAATACTTTTTGAAATGGGTGGTATCACTGAGGAAATTGCAAAGGAAGCTATGCGTCTGGCTCAATACAAACTTCCTGTAAAAACTAAATTTATGCCAGGATTGCAGGAATTGACATACCTCGCGAAAAGCGAATTGAAATTGCACTTACATACGTCTATGGAATTGGTTTAACTAGATCAAAATTCTTGCTAATACGGGCGTAAACCCCGATACTCGTGTCAAAGACCTGATTCTGATGTGCAAAAACTAAGAGGTGCCACAGAATTCACCTTAGAAGGGGATTTGAGAAGAAAAGAGGGAATGGCTTTAAAACGTCTACAAGATATAGGGTGTGTAAGAGGAAGAAGACATAGAATGAGTCTTCCAGTAAGGGGTCAAAGAACTAGAACCAATGCAAGAACAAGACGGGGTTCTAGGAAAACAGTTGCTGGAAGGAAAAAAAACTTAATAATCTAAATAATATAGTTAATTCTAATACTGAACTGGATCAATTGAGAGTTTGCTAGGAAAAAAAGGTGATTTATCAATTATCTTCGATGGGGCAATTATCTGCCGATAGACCAATTATTGGCCAGAAGGCAAATTTAATAAAGAATTTGCAAGAACTAATTACTGAAAGGAAGCAAGATAGAGAAAATTGATGTAACCCTTCAATTGGAACTCCGGGAATCATCCTTTAATTTTAACGACGAAATAATAGATATTTTTTGTGGTTTAGGATACTCAGTTGGGCCCTGAAATAGAAACTGATTTTTATAATTTTGAGTCCCTCAACATACCAAAAAATCATCCCGCAAGAGATATGCAAGATACTTTCTACTTAGATGAACTTTTAAGGACCCATACTTCTCCTGTTCAGATAAGGTACTTAGAGAAAAATCCTCCTCCAGTAAGAATTATTGCTCCCGGGCGAGTATATCGGAGAGATTCAGTGGATGCTACTCATTCCCCTGTATTTAATCAGGTTGAGGTTTTAATCGATCAAGACATTAATTTTAGTCATTTAAGAGGAACAGTTCTTACATTTTTAAAGACCTTTTTTGGAGATATTCCTGTAAGATTTAGAGCTAGTTATTTCCCATTTACTGAACCTTCAGCAGAAGTAGACGTCCAGTGGAAAGGTAAATGGCTAGAAGTAATGGGCTGCGGAATGGTAGATCCGTCTTAGAATTAGGAATAGATTCTGAAAAATGGACTGGTTTTGCAGCAGGATTAGGAGTTGAGAGATTTTGTATGGTGAGACATATTGACGACATCAGAAAATTTTATACAAATGATCTTAGATTCTTAGAACAGTTACATTAAATACACTTAAATCAAACGGCTCGAGAAAAAACTAAGAAAGGGTAGAGGGATTTCAGCCGGTCAGGGAGCTGTGGTTTTGGAATGAGAGGACAAAAGTCACGTTCTGGACCTACACGTCCAGGTTTTGAAGGTGGCCAAATGCCTTTATATAGAAGAGTTCCATTAAAGCACTTTTAATCAAAAGAACTTTTCCATAATTAATTTTTAAATGAAAAGAACAGTTAATCTTGACTCACTAGTGAAGAAGGGATTAATAATCCTTTAAAAATTCTTGGTAATGGAAAAATTAATGTAAAACTAAAAGTCCAAGCTGCATTTACAAAAGCAAAACAAAAAATTGAGGACGCAGGTGGAACTTGCGAGGCCGATGTAATACGCCAGTTATTACTGAAAAAGCTACAAATGCACTAGATAACCAATATACTTTCGAAGTAGATCATAGAGCGGCTAAACCACAAATAAAGGCAGCTATTGAATGTTAAAGTCATAGGAGTTAACACTATGAATCCTCCTAGGAGAACAAGAAGATCCGGTAAACGTTCTCAGGTCAAGAAGGCAATTGTACGTCTTGCTGAAGGAATCCAACTATTTCCAATGTCAAGAATCGGAAAAACACCAGTAATTCCAGAGAAAGTCACAGTTTGATGGATTAACAGTTACAGTGAAAGGCCCAAAGGGTGAGTTAAAACGTGCCTGAGGGAGTTAGTTTTAAGAAAGAAAATACAGTTGTCGTAAGTCCTATCGAGGCAGAGGCATGGTTTATGTAGAGCCTTAATTGCAAATATGGTTGAAGGGGTTACTCAAGGTTTTTCAAAGAAACTAGAAATTGTTGGCGTCGGATCAAGAGCGCAAGTAAAAGGCAAAAATCTAGTTGTAAGTGCAGGATATAGTCATCCTGTAGAAATGATCCCCCCTGATGGTATAACATACAAAGTTGAGAGTAATACAAACGTTACTGTATCTGGAATTGATAAGGAAATTGTTGGCAATGAAGCAGCAAAAATCAGATCAATTAGACCTCCAGAGCCATATAAAGGAAAAGGAATTAAATACCATGATGAGAGAATTCTCAGAAAAGCTGGTAAAATGGCAAAAAAAATTGTTGCAGTTATCAAGCTTGCTCTACAAGCAGGCAAAGCAAATCCTGCTCCTCCTGTAGGGCCAGCATTAGGACAACATGGTGTCAATATCATGGCATTTTGCAAAGAATACAACGCAAGGACACAAGATAAAGCAGGTTTTGTAATTCCAGTCGAGATTTCTGTTTTTGAAGATAGAAGCTTTACTTTTATCACAAAAACACCTCCTGCTTCCGTCTTAATAACAAAAGCAGCTGGTATAGAGAAAGGTTCAGGTGAATCCGCAAAAGGTGTTGGATAAGTAAAGCTCAATTAGAAGAAATAGCCAAAACTAAGCTTCCTGATCTAAACTGTTCTAGTGTTGAATCAGCGATGAAAGTAATTGAGGGTACTGCTCGTAATATGGGTGTCTCTATCACTCTAAAAAATCGCTACAAAGAATCAATAAGACCAAAACTTTTAAAGGACCTTGGTCTTAAAAATATTCATCAAGTACCTAAAGTTGTCAAAGTCAACGTTAATAGAGGTCTTGGTGAAGCAGCTTCGAATTCGAAAGCTCTTGAAGCCTCTTTAAATGAAATGGCAACAATTACAGGACAAAAGGCTTTAGTAACTAGGGCCAAAAAAGCTATCGCGGGTTTTAAAATTCGTGAAGGCATGCCGATTGGTTGTACTGTTACTTTGAGAGGAGACAGGATGTATTCCTTTTTGGAGAGATTTATAAATCTAGCTTTACCAAGAATAAGAGACTTCAGAGGAGTTAATCCAAAAAGTTTCGATGGGAGAGGGAATTATACCGTTGGAGTGAAAGAGCAATTGATTTTTCCTGAAATCTCTTTTGATAAAATAGACTCAATAAGAGGTATGGATATAACTATTGTCACTAGTGCTCAGATCAAGAAGGTAAAGCTCTTTTGCAGGAGTTAGGAATGCCTTTATGCCCACCATCTCCCAATTAGTAGGTTCAGAAAGAAAACGTCTGACAAAGAAAACAAAATCTCCTGCATTAAAATCTTGCCCTGAGAGAAGAGGGGTATGTACAAGAGTCTATACATCAACACCAAAAAAGCCTAATTCAGCTTTGAGAAAAGTTGCTAGGGTTAGATTAACTTCTGGTTTCGAAGTAACGGCTTACATACCAGGTATTGGACATAACTTGCAAGAACACTCTGTAGTCCTACTAAGGGGCGGAAGAGTTAAGGACTTACCAGGAGTTAGATATCATATAATAAGGGGAACTTTAGATACTGCTGGAGTCAAAGATAGACGACAATCCAGGTCTAAGTATGGAGCAAAAGCTCCAAAAAAGGAATTAAATTAAATTCTGAAATTACTGAAAAGATTGATACGAAAAGATCTTTTTGACTTGAGATTCAAGCAAGCTACAAGACAGCTCAAAACTCATTTAAAAAGTTGCGCAATTACTCACTCTATGGGACATAAAATACATCCTTCTGGACTAAGATTAGGAATTACACAAGAGCATCGCTCTAAGTGGTTTGCTTCTAAAACATATCCAATTCTTCTCCAAGAAGATTTTATTCGTACCTTCATACAAAAAAAATATGCAGCAGGAATTAGCGATGTCTTAATAGCAAGAAAAGCTGACCAACTGGAACTTGAATTAAAAACAGCAAGACCAGGAGTTATTGTTGGAAGACAAGGAAGTGGTATTGAAGAATTAAGATCTGGCATTCAAAAAACTATAGGTGATAGGGTCAGAATAAACGTTGTTGAAGTTGAACGCGTAGACGCTGATGCTTTTTTACTAGCTGAATATATTGCTCAACAACTAGAAAAAAGAGTCGCCTTTAGAAGAACTATTAGGATGGCCTTACAAAGGGCTCAAAGGGCTGGAGTTCTAGGTCTTAAAATTCAAGTAGGGGGAAGATTGAATGGTGCTGAAATAGCTAGAACTGAATGGACTAGAGAAGGTAGAGTACCTTTACATACTTTGAGAGCTGAAATTGACTACGCAACAGCTAATACAACTTACGGTGTTCTAGGCATTAAAGTTTGGGTTTTCAAAGGTGAAGTTCTCCCTAAAGAAGAACAAAAAACAGGTTCAAAGAAATCTAAACGTAATGTACCTAATGGTGTGGTACATATCCAAAGCACATTTAATAATACTATCGTCTCAATTACTGACACCTCTGGTCATGTAATTTCTTGGTCTTCTGCGGGCGCAAGTGGATTCAAAGGCGCTAGGAAAGGTACGCCATTTGCTGCTCAAACAGCTGCCGAAGCTGCAGCTAGAAGAGCACTTGATCAAGGTATGAGACAAATAGAAGTACTAGTTAGAGGGCCCGGCGCAGGTAGGGAAACGGCCATAAGAGCTTTACAAGTGGCCGGATTAGAAATAACTCTAATAAGAGATGTAACTCCATTACCTCATAATGGATGTAGAAGACCTAAACGGAGACGCGTTCTAGAGAATAAGCAAAAAATCGTGAGATTAAACTTTTAGACGACTCGGAAATGGCTGTAGTTCTTGACTATAAAGGTTTAACTATCAAAGAGATGTCAGATTTGCGATCTAGATTGCAAACAACTAACGGCATCTGCAAAGTTACTAAAAATTCATTAATGCGCAAAGCTATTGATGGAGATAGTAATCTTGAATCTTTACTGACCGGAACAAATGCTTTTGTGTTAATTAAAGAAGATGTTGGTGGTGCTGTAAAAGCCATCCAATCTTTTCAAAAAGACACCAAAAAATCCGAGACCAAAGGAGCTTTATTTGAAGGCAGACTTCTTGAAATAAAAGAAATTGCAAGTCTTCCATCTAAAGAAGTATTGATGGCAAAAATTGCTGGCGCTCTAAATGGCGTAGCAACAATTGCGATTATC------------------ATGTCAAATCACGATCCTATTTCAGATATGCTTACTCGAATTAGAAATGCGAGTCAAAAACATACAACCACAACAATCCCAGGTTCAAAAATGTCAGTATCGCCAAAGTGCTTCAAAAAGAGGGATTCATTTCAGATATGGTGAAGGTTATCACAAATAATACTCGGTCTAAAATAAGTGGTAAACCTACTATCCGATCTATGCAAAGAGTTAGTAAACCTGGTTTGAGAATATACAAAAATACTAGAGGTTTACCAAAAGTTCTTGGAGGTCTTGGAGTTGCAATAATTTCAACTTCTAAAGGCGTTATGAGTGACCGCGATGCTAGAAAGCAAGGCATTGGCGGCGAAGTCCTCTGCTACGTGGATTCTTAGTAATTAATAAACCTCTCATGATTGCGTTAAACAAATAAGGAAGTTATTAAAAAAGGTCGGTCAGGAACTCTTGACCCAGAAGTTATAGGAATATTACCAATCGCTATAGGCAGTGCAACAAGATTTATTCAATATCTTAAAACTTACATAGGATTAAATTAGGGATAAGAACTAACACTGATGATATTCACGGAGAAATAATTAATAATGATGAAAAATTAGATCATAAATAGATTTAGAGGATTAAACAACCGCCGAAAGTATCTAGTGTGCACGTTAATGGTGAGAGAGCTTATAAGAAATCGAATTTGAATTAGCACCAAGAGAAGTAAAAATAGAAGAACTTAATGAAATGGGACCAAATAAAATGTTCAGCTGGCACATACATAAGATCAATTGCAAGAGATTTGGGTGAATCAGAGGGTTGCCTAACTAAAGCTTGTGGCTTTGATGAAAAACATTCCATAATATCAGAATTCCAACAAGCTCTTAGTCACATTTCTTGGATGAAGAAGAATTGGCCTGGAAGACTTTCCAGAAAATTACAAACCCAAAAAAGACATAGAAGATTAAGGAGCTTAATTGGCGTCCAAGATTATCTGTTTTTCGCTCTAATAACCATATTTATGCCCAGGTCATAGATGATGCTCAAACAACTATTTGCTCAGCTTCAACTGTTGATAAGGAACTGAGAGCTGTAATTCTTCTTCGTTGGAAAATTATTAGCAAAGAGAGCGATAAAGGTATTAAGCAAGTAATTTTTGACCGTGGAGGTAATTTATATCACGGCAGAGTGAAGGCACTTGCAGACGCTGCTCGTGAAGCTGGCTTAGAATTCATGTCATTAGATACAGCTGAAAAACAGAAGCTGATTGAAAATCATCAAGTACATGCAACTGATACAGGTTCAGTTGAAGTTCAAGTAGCAATGCTTTCTAAAAGAATATCGAAATTAAGCATCTTCAAGGAAACATTCATGATTTCGCTTCAAGGCAAGGATTATTAAAAATGATTGGTAAAAGGAAAAGATTACTTTACTTAAAAGACAAAAACGTTCAGAAATATGAACTAGTAAAATTGGAATCAGAATAGCAGAAGTAAGCTAGCTATGGTTCAAACTGGGTTAAAGATCAACTAGAAGATTTAGTATCTATAGAAGCTATGGCAACTCAAGGTGACAAAATACTTGATGTAGCCTTAGCAAAAATAGGAGACAAAGGCTTATTTACAAAAGAACTTGAAGCACAAATGCTCGTGGGTCATGCAGATATAGCAGTACATTCTCTGAAAGATTTACCAACCAATTTACCTAATGGCCTTATAGGATGCATTACAAAAAGGGAGGATCCTGCAGATGCTTTAGTAGTAAACTATAAATTAGAGACCTTACCTGAAGGTTCGATTGTTGGAACAAGCTCTCTAAGAAGACTTGCACAATTAAGAAATAAGTACCCACATCTTATTTTCAAAGATATCAGGGGAAATGTTATTACAAGAATTGAAAAATTAGATGCTGGAGAAGATTGTATAATTCTTGCGGCCGCTGGTTTAAAGAGATTAGGCTTTGGAATTCACCAGATCCCAAGTGAAATTTCCCTTCATGCCGTTGGCCAAGGAGCACTAGGCATTGAATGTAAAGATAAAAAAGTTGAAATTATAAATACCTTAGAAGATAAACCCACCAAAGATGTCTAGCAGAAAGGGCTTTTTTAAGAGAGCTTGAAGGTGGATGCCAAGTACCAATAGGTGTGAATAGTCAACTCTTACTGGTATGGTTGCTTGATGGAGAACTTATTAAAGATCAAATTACCCGAATAGGCAAAGAACTAGCTAAAAAATTAGGTGCCGAAGAAATAAAGAAAGAATTGGTACTGTTGTCAGCGACAAAATGGATAAAACAGTTGTTGTTGCTGTAACAGATATCCACATCCCACTTATAAAAAAATTGTAAGTAGAACTACTCGATATAAGGCGCATGATCCAGAAAATACATGCTAGGTGATCGAGTTATTAGAGAAACTAGACCGCTTAGTGCTCATAAAAGATGGGCCATAGAAGAGATTCTAAAACTCCATCTTTAGAAACAATTGAAAGAAATTGGTTTTTAGTTGACGCAAAAGATAAGACACTTGGTAGACTTGCTACAGAAATTGCAACTGTATTGAGAGGTAAGAACAAACCAACATTTACACCTCATCTAGATACTGGAGATTTTGTCATTGTAGTAAATGCAGAGAAAGTTGAGGTAACAGGTAAAAAAGCCAAAAATTGTACAGGAGACATTCTGGAAGGCCAGGAGGAATGAAAATTGAAAAATTTGAGTCTTTACAAGAAAGAATTCCTGAAAGAATTATCGAGCAAGCTGTTAAGGGCATGCTGCCTCATAACTCTTTAGGAAGACAGCAATTTAAAAAACTAAAAGTTTATAAAGGTGCTGATCATCCTCATGCTGCTCAGAATCCTGTATTATTTGGGATAGATGAAGTGGGAAGGGGTTTTTGGTCCAGTTTTTTCAGCAGTTGTTGAGTTAAGGAGTAACAGATAGTAAAAAATTAACTCCCAAAAAAAGAAACTTTTACCAATTTTATCTTCAGATTATGGAATTGGGCAATCCTCGGCTAGAGAAATAGATTAGGTATAAGGCGACTGAACTTTCAATGATAAGAGCTTTAAAACCTTGATGGCAGAAAAGGAGATCGATAGCTTCAGCAAGCATAGTTGCAAAAGCTCGCGATCTAATGGTGAGGTTAGAAAGAAAATACTCAGGATAAAAAATAAGGGATATGGTACACTAAACTACATAGGAAAAGTTTTATGAGAATCTGGAGATGTAAAAGTAATTAACGGCAAGGACAAAGGGAAAACTGGTGAAGTTTTAAAAACTATCCCTGAAAATAGAGTAGTTGTAAAGGGAATTAACCTTAGGACCAAACATGTAAAACCAACTCAGGAAGGAGAAACTGGAAGAATTCTTACTGAAGAAGCATCTTTACATGCATCAAATGTAATGTTTTTTTCAAAAATCTTACAAGTATTGAATTTATTGATGAGGGAAGAAAAGAAGATTGAAGAAAACTGGTG
>AG-347-I15
ATGGCTGTTGTATCACTATCAGAAATGATGGAAGCTGGTGCTCATTTTGGGCATCAAACAAGACGTTGGAATCCCAAGATGTCTATATATATTGCGCAAGAAATGGAGTTCATATTATTGATCTTGTAAAAACAGCATTGTGTATGAACAATGCATATAAATGGACTAGGCTGCAAAAAGCGGTAAGCGTTTCCTATTTGTTGGTACAAAAAAACAAGCATCGGATGTAGTAGCTCAGGAAGCTACACGCTGTGGAGCTGCATATGTAAATCAAAGATGGCTTGGGGGGATGTTGACTAATTGGACAACAATGAAAGCTAGGATTGAAAGATTAAAGGATTTAGAAAGAATGGAAAGTGGTTCAATAGCAATGAGGCCTAAAAAAGAAGCTGCAGTACTAAGGAGAGAACTTGAAAGATTACAAAAATATTTAGGCGGACTTAAGGGTATGAGAAGATTACCAGATGTAGTTGTTTTGGTTGATCAGAGAAGAGAATCTAATGCAGTATTAGAAGCTAGAAAATTAGATATCTCATTAGTATCAATGTTAGATACTAATTGCGATCCGGATTTATGTGAAGTTCCAATTCCTTGTAACGATGATGCCGTTAGATCTGTGCAACTCATTTTAGGAAGACTTGCAGATGCCATAAATGAGGGTAGGCACAACAAAAAATAAGAATAAGGCTCAAAGCATTTGATAGAAGAATGCTTGATTTATCTTGCGATAAAATAATCCAAACTGCTGATACTACTTCTGCCTCAGCAATTGGTCCAATACCTTTACCTACAAAAAGGAAGATTTATTGTGTCCTAAGATCACCACATGTTGATAAAGATTCTAGGGAGCATTTTGAAACAAGAACACATAGAAGAATAATAGATATCTATAGTCCTTCTGCAAAAACTATTGATGCTTTAATGAAACTTGATCTGCCCAGTGGTGTAGATATAGAAGTTAAACTTATGAAAAAACTATCAAAAAGAATGGCGACTCTATCAAAAAAGATAGAAGATCGTACGCCCCACTCGAAGCTCTTAATCAAAGAAAATGCTAATGCGAAATTTGATGAAACTATAGAAGCGCATATACGGTTAGGGATTGACCCAAAATATACTGATCAACAATTAAGGACCACTGTTGCATTACCACATGGCACTGGCCAAAGCATAATTGCAGTAATCACAAGCGGTGAGAATGTATCGAAAGCTAAGTCTGCTGGTGCAGATTTTGGAGAAGAAGATCTTGTGGAAAGCATCAACAAAGGAAATATGGAGTTCGATCTACTTATTGCAACTCCAGATATGATGCCAAAGGTTGCAAAATTAGGAAGAGTTTTAGGACCTAGAGGTTTAATGCCTAATCCTAAAGCTGGGACAGTAACTAATGATATTGCTGCAATAAAAGAATTCAAAGCTGGTAAGCTCGAATTTAGAGCAGATAAAGCGGGTATCGTTCATGTCCGCTTTGGAAAAGCAAGTTTCACAAAAGAGGCTCTATTTGACAACTTAAAAATTTTACAAGAATCAATTGATAAAAATAAACCAAGTGGAGCCAAAGGAAAGTATTGGAAAACTTTTTATGTGACTTCAACTATGGGTCCTTCAGTTCAGCTAGACATAAATGCTATAAAATCTATAATTAAGAAGAAAAAAGAAACTACAAGGCAAAGGCAAGAAGGGCTATGGAATTAAAGGCTGCTAAAGAGGCTAAGCAAGTAAGGCCTGAAATGATAGTCGAAGATAATTTAACAGTTCAAGAATTGGCTGATAAATTAAGCCTTGAGAGTTCTGAAATAATCAAATCTCTTTTCTTTGGAATAACGGCAACAGTTACTCAATCACTTGACTTAGCAACTATCGAAACAGTAGCAGAAGAATTTGGAGTTGTTTTGCAAGATGATGTTATGATTGAGTGATCTTGATAGTCTAAAAAGACCACCTGTTATCACAGTTATGGGTCATGTAGATCATGGCAAAACTAGTCTTTTAGATTCCATTAGAGAATCAAGAGTAGCATCTGGAGAAGCGGGAGGAATTACTCAACATATAGGAGCTTATCAATTTGAAAAAAAAAAATTAACTTTTCTTGATACCCCTGGGCATGAAGCCTTTACGGCAATGAGAGCAAGGGGTACAAAAGTGACTGATGTAGCCGTTCTAGTAGTAGCAGCAGATGATGGAGACCTCAAACACTTGAGGCTATCAGTCATGCAAGAGCAGCAAAAGTGCCAATCGTTGTTGCAATAAATAAAATTGATAAGGAAGGAGCATCTCCAGAAAGAGTAAAGCAAGAACTATCGGAAAAAGACTTAATTGCTGAAGATTGGGGAGGAGATGTGATGGTTCCGGTGAGTGCAATCAAAAAAATATTGAAAAATTGCTAGAAATGATTTTGTTAGTTTCAGAAGTTGAAGATCTACAAGCTAACCCCAACAGATCGGCCAAAGGTACCGTCATTGAAGCCCATTTAGATAAAGCCAAAGGACCTGTAGCTACTTTGCTAGTACAAAATGGCACATTAAAATCTGGAGATGTTTTAGCTGCAGGTTCTGTCCTTGGAAAAATTAGAGCAATGGTTGATGAACATGGCGAATCAAAGAAGCAGGGCCTTCCTTCCCAGTAGAAGCATTAGGATTCAGTGAAGTACCAACAGCAGGTGATGAATTTGAAGTCTACTCGGATGAAAAAACTGCTCGAGCTATTGTTGGAGAAAGAGCCACAGATGCCAGAGTGACAAAATTAGCTCAGCAAAAAAGAGTTATCCTCCTTATCCAAGCAAATGATGGCGAATTAAAAGAGTTAAACTTAATTCTTAAAGCCGATGTTCAAGGTAGTGTTGAAGCGATATTGGGATCACTAGAACAATTACCAAATGAGGTTCAAGTAAGAGTTTTACTTTCTGCTCCAGGAGAAATAACTGAGACAGATATAGACCTCGCTGCTGCATCAGGATCAGTAATCATTGGGTTTAACACCTCATTAGCCTCTGGAGCAAAAAGAGCAGCTGATGCCAATAATGTTGATATAAGAGAATATGAAGTAATCTATAAACTCCTTGAAGATATTCAGTTGGCTATGGAAGGTTTACTTGAACCCGATCTTGTCGAAGAATCATTAGGTAAGGCTGAAGTTAGAGCAACTTTCGCAGTTGGTAAAGGAGCTATTGCAGGCTGTTATATACTGGAAAGTTACAACGAAATTGTGAGAGTAAGGTAATTTTTGAAGGGAATTTAGACTCTCTAAAAAGTAAGGACGATGTTAAAGAGGTACAGGATTTGAATGTGGAGTGGGCTGTGATTTCTCGAAGGAGACATAATCGAAGCATTCAAATTTGTCACTAAAAAAAGAAAGTTTTAGCTATTGAAACAAGTTGTGATGAGACATCTGTCTCAATAGTTCAAATATTGCTTCTCAAATTGAAGATCATTCAAAATGGGGAGGAGTTGTGCCTGAACTTGCAGCTAGAAAGCACCTAGAATACCTTTTGTTTTAGATAAGGCTTTAGAAGAATCAATATTGAAGAAGTTGACATTGCGTCAACTGTAGCTCCTGGATTAGTTGGTTGTTTGTTGGCTCCATAACTGCAAGATCACTTTACATTCAAAACCATTTTTAGGAATTCATCATTTAGAGGGGCATTTATCCTCAATTTAAATCCTTTCTCTTCTTGTTAGCGGCGGGCATACTGAATTAATAAAGGTTGATGAAAGAAGGATGCAAAGACTTGGGAAAAGTTTTGATGATGCTGCTGGAGAAGCCTTTGATAAAGTTGGCAGACTATTAGGTCTTATCCAGGAGGACCGGCGATTGAAAAGATTGCTAAAAATGGGGATCCTTACCAAAATGTAGGATTTATGATTTCTCTTTTAGTGGTCTAAAAACTGCCGTATTAAGGTCGAGAGATTGGATGCCAATTCCAGATATTGCTGCAAGTTTTGAAGTAGTGGCAGAGGTCTTGGTAGAAAGAAAAATGCGCGATCATAGTGAGAATGTTGTTGTGGTTGGAGGAGTGGCTGCTAACAATTAAGAAAAATGATGATTAATCTATTAAAGTTCATTTAGCTCCCCTTAATCTTTGTACAGATAATGCGGCAATGATTGGAGCGGCAGCGTTGTTCAGGATCAAATCCCTTAAGTTAGGTGTGCTCATGGTACGTTCGCGGATCAGCCTCTAAAGTGAGAAGAGTTTTGGATCAGATAAGGGGTAAGTCTTATAGAGATGCATTGATTATGCTGGAATTTATGCCTTACAGATCTACATACCCCATTACTAAAGTTCTAAGATCTGCGGTTGCCAATGCAGAACATCTTGGAATGGATCCATCTAACTTAGTTATTTCCTCTGCATGGGCTAATAGTGGTCCATGAAAAGGTATAGACCTAGAGCTCAAGGTCGAGCTTTTTCAATTAAAAAACAGACTTGCCATATTAGTATTTCTGTATGACAATCTGAAGTGGGATGGTAACAAGTCAGGCGTTTCTCTCGATTTAGTTGCTAAGGAAACTTCTTCAGCAGACTTAATACATAGAGCAGTCCTTAGGCAGTTAGCAAATAGACAGGGGACAGCAACTTTGACGAGATCTGAAGTGCGTGGTGGTGGTAGAAAGCCATATAAACAGAAAGGTACAGGAAGAGCCCGTCAAGGATCAATAAGGACACCCTTAAGACCTGGTGGCGGAATTATTTTTGGACCGAAGCCACGTTCTTACAATCTTGATATGAATCGTAAGGAACGTAGATTAGCTCTTAGAACAGCACTTATGTCTAGAGTATCTGATGTTGAAGATTTTACCTAAAACAAGTGATATCATAAATGGCCTCGATTAGGTATAGAAAAAGTTTTGGTTATTCTGATGTTATAAATCCATCAATAATATTGAAAAAGTAAAATTAATTGCCGCCGATCAATTAAATGTATTTGATATTCTCAATGCTAATTTGGTCATAGGTCAAGCGATAAAATTCAGGAGGTTATGGCAATCCGTAAATTTAAACCTTATACACCTGGTACTAGAGAGTAGTTACTGACTTTAGTGAAATAACAAGAAACCTGAAAGATCACTAATAGTTTCAAAACATAGAAAGGCAGGAATAATCGTGGAGTTATCACTTGTCGACATCGTGGAGGTGGTCACAAAAGGCAATATAGATTAGTTGACTTTAGAAGAGATAAGCTAAAGTTGCAGCTATACACTACGATCCTCATAGAAATGCAAGGCTGGCACTTTTATTCTATGATGGGGAAAAAAGATATATCATCGCTCCAGCAGGAGTAAAAGTCGGACAAAATGTCATATCTGGGTGTTCCAATTGAAGATGGTAATGCAATGCCACTTTCAGTTATGCCATTAGGTTCTAGTGTTCATTGTGTTGAGTTATATGCAGGCAGGGGTGCTCAGATGGTTAGATCTGCAGGGGCTAGTGCTCAAGTTATGGCAAAAGAGGGAGATTATGTTGCTTTAAAACTCCCATCTACCGAGGTAAGACTTGTAAGAAAAGAATGCTACGCAACTCTTGGTGAAGTTGGTAATTCAGAAATAAGAAATACTAGCTTAGGTAAAGCAGGAAGAAGAAGATGGCTTGGAAGAAGGCCTCAAGTAAGAGGTAGTGTAATGAACCCATGTGATCATCCACATGGAGGAGGAGAGGGAAAAGCACCAATTGGTAGAGGACCAGTTACTCCATGGGGTAAACCAGCTCTTGGATTAAAGACACGTAAAAAGAACAAACCAAGTAATAAATTAGTTGTTCGAAGACGCCGAAAGCTGTGTACTGGGGAACTGGAAGAAGAAAAACTTCAGTAGCTAGAGTTCGCTTGATTCCAGGGAATGGATAAAAATTAATGGTCGTTCTGGAGATGATTACTTATTTAATCCTAAAAGCACCTTTGCAAACATTAGGCCTAATTCTTATGATATTGTTGTAAATGTTTTTGGTGGGGGATTGACTGGTCAAGCAGACGCTATCAAGCAAGGAGCAGCAAGAGCACTTTGTGAATTATCTCCTGATAATAGGAAACCGCTAAAAACTGAAGGTCATCTCAGTAGAGATCCTAGAGCTAAGGAGAGAAGAAAATATGGTCTTAAAAAAGCAAGAAAAGCCCCTCAATTCTCTAAACGTATGTCTATAGGAATTTTAGGAAAAAAATTGGGCATGTCCCAACTTTTCGACGAAAAAGGTACGGTGCCAGTTACTCTTATTGAAGCTGGTCCTTGCCGTATCACTCAATTGAAAACAAACGGATGGTTATACTGCCGTTCAAATAGGTTATGGGATAAGCATATAAGTAAGCCTAAGGGACATTTAAATCAGGTCAAGAACTTTTCATTTGAATACAGGAAACTTTATGAAATCGGAAATAACTGTAACTTTGAGGTTGGTCAAAAAGTTGATATCAGTGGCAAATCTATGGGTAGAGGTTTTGCTGGTTACCAGAAAAGACATGGTTTTAGCAGAGGTCCTATGAGTCATGGTTCAAAAAATCATAGAGCACCTGGATCTACAGGAGCAGGAACACCAGGCAGAATTTATCCTGGTAAAAGAATGGCAGGAAGATATGGAGGAAAACAGATTACGACTAAAGGTTTTTCTAAAAATTGATAAAATTTGCTTGTAGTAAAGGGTTCTGTCCCTGGTAAGCCGGGCTCAGTAATAAACATTAAGCCATGAAAGTTTCTCTTGGTTGAAAAGTTTAGTAGAGAAGATCTTTCTGAGAAATTATCTATTGGTGGATTTGAAGTCGAATCACTAGAAAATTGTTAATGGTGTCGTATTAGGTAAGGTAAAACACTGACAAACTTTTGCCAAGTAGATATTCAAATTATTTGTGGTGCAATATTAAATCATTTATGTTGTTGCTACTGTAGGAACGAAATTATTAACTATTAAAAGAAGCGAAATTAGAGGTGTAGTGAAGGCATGATATGTTCCTTGCAGGAGCTTGGACTAAGCGAAGGTATCGCGATTATATTAGGGACTCCTGCTTTACTTTTAGATGATGATTTAGCCATTACAGCCAACAGACCCGACGGAATGTCAGTTATTGGTATAGCACGAGAAATTTCTGCTCTTATTTACACAATAACCTGTATTAAGTAAATTCGCCAAAATGGATCAAAGATCGTATAGAATCAGGTATTAAATCAATTAATTAGTTGATATAACAAACTATATTCTCTTAGAACAAGGTCAACCTTTGCATGCGTTTGATGATAAACTTGACTTTAAGAAAAGCTAACGATAACGAATTTTATGCTTGGATGGTAAAAATTATGATTTAAATGAAAATATAACAGTAATCACTTGTGATAATCCAATTGCTATTGCAGGGGTGATAGGAGGTGAGACTTCAGTAACCAACACTACATTTATCTTGAAGGGGCTGTTTTTAATCCCTATAAGAAAATCTTCAAGGGAGATTGGATTGAGAACTGAATCCAGTAGTAGATATGAAAAAGGGATTTCAAAATACAATAGGGCAATTAATCTTTTAGAAGAATATTATCCTATTAAAGGATGTAAAGTTAAGAAGAAATATACATAAAATTCTTGGTGACACTGAAATAGTTAATATAGGTTGTCCCAATAGAGATTTAGAAATTGATTTAATTGAAGAGATTGCGAGATTAATAGGCTATGACAGATTTGATTTAAACCTCCCTAACAAGCCTGGAAAATTATCACCCAATTGGCTAAAAAGTTTCATTGAAAACGGTTTTAACGAAGTACTTAGTTATTCTCTTAATCCTTTGTTATTTGAAACTAGCTGCCTGAGGAATATCTGGGAAGAACATTTGAAGATCGTAAATCGTAATATAAAATCTGGACAAAAAAGTTGTTATGTTTTTGAAGTTGGAAATGTTTTTCAAAAAGAAATACTGGAGCAATTTATGGGAATGGTAAATTATTATGAGGCGAGAGGAAAGTTAAAGGAGGCCTTTTAAATATAAAAGTGGACAAACTTCATCCTGGAAGGACAGCGAAATTAGAAGCTGGATATTTTGGTGAAATTCATCCATGATTCAACAGGAAACTTATTTAACAGTTGCCGATAATAGCGGAGCGAAAAGACTCCAATGTATCAGGGTTTTGGTTCTAATAGAAGATATGCGCATGTAGGAGATGTAATCGTAGCAACTGTAAAAGATGCTCTTCCTAACATGGGAGTTAAGAAATCTGAAGTTGTTAAAGCTGTTATCGTCAGAACTAAAGCAACATTAAGAAGAAATACTGGTAATTCAATCAGATTTGATGATAATGCGGCAGTATTGATTAATGAAGATAAGAATCCAAAAGGTACGAGAGTTTTTGGTCCTGTAGCTAGAGAACTGCGGGAAATTATACAAAAATTGTTTCTCTTGCTCCGGAGGTGATTGATTGGCAAGAAAGAGTTGTCCAAATTCGACGTGTTTCTAAAACTGTTAAGGGTGGAAAAAAAATGAGTTTTAGAGCAATTGTTGTTGTAGGTAATGAGAAAGGTCAAGTTGGAGTTGGAGTTGGTAAAGCAGGGGATGTCATTGGTGCTGTGAGAAAGGGAGTTTCAGATGGTAAAAAGAATCTTGTTAGGGTTCCTTTAACTCCAAATTCGATACCGACCTTATCTAAAGGTCGAGATGGTGCTGCTAATGTACTAATTAGACCAGCTGCCCCAGGTACTGGTGTAATTGCTGGTGGTTCAATAAGAACAGTTTTAGAATTAGCCGGCATAAAAAATGTCTTAGCAAAAAGATTGGGTAGTAAAACACCTTTGAATAATGCAAGAGCTGCTATGGTAGCTCTTGCTCAATTAAGAACACACAAATCTGCCTCAAGGGAGAGAGGCATTTCACTTGAACAGCTCTATATGGGACGTTCACTAAAAAAAGGACCTTTTATAGCAGATAGCCTGCTAAGGTAGAAAAACAAAATACTGATAATGACAAGGTTATCAAAACTTGGTCGAGATCCTCTACGATTTTACCTTTAATGATTGGTCACACAATCGCCGTACATAATGGCAAGACTCATATTCCAGTATTTATTACTGAACAAATGATTGGTCATAAACTTGGTGAATTTGCTCCTACACGCACTTACCGAGGTCACATAAGAGATAAGAAAATGTCACGTCGTAATGCAGCAGTAAAAAGACCAGTTCTTCCAGATCCTCAATTTAATAGTCTTGCTTCAATGATGATTTCTCGATTGATGAAACATGGTAAAAAATCTACAGCCCAAAGAATATTGTCTGATGCTTTTTTAATAGGTGAGAGAACAGGTGGTAATGCAGTCGAATTATTTGAAACAGCTGTAAAAAATGCTACCCCTCTTGTCGAGGTACGAGCTAGAAGAGTAGGTGGTGCAACATATCAAGTACCTATGGAAGTACGCCAAGAGAGGGGAACCGCTATGGCATTAAGATGGCTTGTTACATTCTCAAGAGCAAGAAATGGCAAAAGCATGTCCCAAAAACTTGCTGGCGAGTTGATGGATGCAGCAAATGAAACTGGTAGTGCCGTTAAAAAAAGAGAAGATACTCATAAAATGGCAGAAGCTAATAAGGCTTTTGCACATTACAGATATATGCTTAGTCCAAAACGTACTAAATTCCGTAAACAACATAGAGGCAGAATGAGGGGTGTAGCCTCAAAGGGTAATACTATTGCATTTGGTCAATTTGCTCTCCAAGCTCAAGACTGTGGCTGGGTAACTGCACGTCAGATTGAAGCAAGCAGAAGAGCTATGACCAGATACATCAAACGAGGTGGTCAAATCTGGATAAGAATATTTCCTGATAAACCCGTAACCATGAGACCTGCTGAAACCAGAATGGGTTCTGGTAAAGGTAATCCAGAGTTTTGGGTCGCAGTTGTAAAACCTGGAAGAATACTTTTTGAAATGGGTGGTATCACTGAGGAAACTGCAAAGGAAGCTATGCGTCTGGCTCAATACAAACTGCCTGTAAAAACTAAATTTATGCCAGGATTGCAGGAATTGACATACCTCGCGAAAAGCGAGTCGAAATTGCACTTACATACGTCTATGGAATTGGTTTAACGAGATCAAAATTCTTACTAATACGGGTGTAAACCCAAATACTCGTGTCAAAGACCTGATTCTGATGTGCAAAAACTTAGAGGTGCCACAGAATTTACTTTAGAAGGAGATTTGAGAAGAAAGGAGGGAATGGCCCTAAAACGTCTGCAGGATATAGGGTGTGTAAGAGGAAGAAGACATAGAATGAGTCTCCCAGTAAGAGGTCAAAGGACTAGAACAAATGCAAGAACGAGAAGGGGTTCTAGGAAAACAGTTGCTGGAAGAAAAAAAAACTAAATAATCTAAATAACATAGATAATGCCAATACTGAACTGGATAAACTGAGAGTTTATTAGGGAAAAAAGGTGATTTATCAATTATTTTCTATGGGTAAGTTATCTGCCGAAAGACCAATTGTTGGCCAAAAGGCAAATTTAATAAAGAATTTGCAAGACCTAATTACTAAGAGCAAGCAAGATCGAAAAAATTGATGTGACCCTCCATTTGGAACCCCGGAAGCCATCCTTTAATTTCAACGATGAAATAATAGATATTTTTTGTGGTTTGGGTTACTCAGTTGGGCCCTGAAATAGAAACTGATTTTTATAATTTTGAATCTCTTAACATACCTAAAAATCATCCTGCAAGAGATATGCAGGATACTTTTTACTTAGATGAGCTCTTAAGGACTCATACTTCTCCCGTTCAGATAAGATATTTAGAAAAAAATCTTCCTCCAGTGAGAATTATTGCTCCAGGGAGAGTATATAGAAGAGATGCTGTTGATGCTACTCACTCACCTGTATTTAATCAGGTTGAGGTTCTAATTGATAAAGATATTAATTTTAGTCACTTAAGAGGAACGGTTCTAACCTTTCTAAAGACCTTTTTTGGAGATATTCCCGTAAGATTTAGGGCTAGTTATTTCCCATTTACTGAGCCTTCAGCGGAAGTAGACGTTCAATGGAAAGGTAAATGGTTAGAAGTAATGGGCTGTGGAATGGTAGATCCGTATTAGAATTAGGGATAGATTCTGAGAAATGGACTGGATTCGCAGCTGGATTAGGAGTTGAAAGATTTTGCATGGTAAGACATATTGACGATATCAGAAAATTTTATACAAATGACATTAGATTCTTAGAGCAGTTACATTAAATACACTTAAATCAAACGGCTCGAGAAAAAATTAAGAAAGGGTAGAGGAATTGCAGCCGGTCAGGGTGCTGTGGTTTTGGAATGAGAGGACAAAAGTCACGTTCTGGACCTACACGTCCAGGTTTTGAAGGTGGCCAAATGCCACTTTATAGAAGGGTTCCTTTAAAGCACTTTTAATCAAAAAAACTTTTCCATAATCAATTTTTAAATGAAAAGAACAGTTAACCTTGACTCACTAGTTAAGAAGGGATTAATCATCCTTTAAAAATTCTTGGTAATGGAAAAATTAATGTAAAGCTAAAAGTCCAAGCTGCATTTACAAAAGCAAAACAAAAAATTGAGGACGCAGGTGGATCCTGCGAGGCCGATGTAATAAGCCCGTTATTACTGAGAAAGCTACAAATGCGCTAGATAACCAATACACTTTTGAAGTAGATCATAGAGCTGCAAAACCACAAATAAAGGCAGCTGTTGAATGTTAAAGTCATAGGAGTAAACACTATGAATCCTCCTAGGAGAACAAGAAGATCCGGTAAACGTTCTCAGGTCAAGAAGGCAATTGTGCGTCTTGCTGAGGGAATCCAACTATTTCCAATGTCAAGAATCGGAAAAACACCAGTACTTCCAGAGAAAGTTACAGTTTGATGGATTAACAGTTACAGTTAAAGGCCCAAAGGGTGAGTTAAAACGTGCCTGAGGGAGTTAGTTTTAAGAAAGATAATACTGTTGTCGTAAGTCCTATCAAGGCAGAGACATGGTTTATGTAGAGCCTTAATTGCAAATATGGTTGAAGGGGTTAGCCAAGGTTTTTCAAAGAAACTAGAAATTATTGGCGTTGGATCAAGAGCACAAGTAAAAGGTAAAAATCTAGTTGTAAGTGCAGGATATAGTCATCCTGTAGAAATGATCCCCCCTGATGGTATAACATACAAAGTTGAGAGTAATACAAACGTTACCGTATCTGGAATTGATAAGGAAATTGTTGGCAATGAAGCAGCAAAAATCAGATCAATTAGACCTCCAGAGCCATATAAAGGAAAAGGAATTAAATACCATGATGAGAGAATTCTCAGAAAAGCTGGTAAAATGGCAAAAAAAATTGTTGCAGTTATCAAACTTGCTCTACAAGCAGGCAAAGCAAATCCTGCTCCTCCTGTAGGGCCAGCTTTAGGACAACATGGTGTTAATATCATGGCATTTTGTAAAGAATACAATGCAAGGACACAAGATAAAGCAGGTTTTGTAATCCCGGTTGAGATTTCTGTTTTTGAAGATAGAAGCTTTACTTTTATCACAAAAACACCTCCTGCTTCTGTCTTAATAACAAAAGCAGCTGGCATAGAGAAAGGATCAGGTGAATCTGCAAAAGGTGTTGGATCAGTAAAGCTCAATTAGAAGAAATAGCCAAAACTAAGCTTCCTGATCTAAACTGTTCTAGTGTTGAATCAGCAATGAAAGTAATTGAGGGTACTGCTCGTAATATGGGCGTTTCTATTACTCTAAAAAATCGCTACAAAGAATCAATAAGACCAAAACTATTAAAGGATCTTGGTCTTAAAAATATTCATCAAGTACCTAAAGTTGTCAAAGTCAACGTTAACAGAGGTCTTGGTGAGGCAGCTTCAAATTCGAAAGCTCTAGAAGCCTCTTTAAACGAAATGGCAACAATTACAGGACAAAAGGCCCTCGTAACTAGGGCTAAAAAAGCTATCGCGGGTTTTAAAATTCGTGAAGGCATGCCAATTGGTTGTACTGTTACTTTGAGAGGAGATAGGATGTATTCCTTTTTGGAGAGATTTATAAATCTAGCTTTACCAAGAATTAGAGACTTTAGAGGGGTTAATCCAAAAAGTTTCGATGGGAGAGGGAATTATACTGTTGGAGTGAAAGAGCAATTGATTTTTCCTGAAATCTCTTTTGATAAAATAGATTCAATAAGAGGTATGGATATAACTATTGTCACTAGTGCTCAGATCAAGAAGGTAAAGCTCTTTTGCAGGAGTTAGGAATGCCTTTATGCCCACCATCTCTCAATTAGTAGGTTCAGAAAGAAAACGTCTGACAAAGAAAACAAAATCTCCTGCATTAAAAGCTTGCCCTGAGAGAAGAGGGGTATGTACAAGAGTCTATACATCAACACCAAAGAAGCCTAATTCAGCTTTGAGAAAAGTTGCTAGGGTTAGATTAACTTCTGGTTTCGAAGTAACGGCTTATATCCCTGGGATTGGACATAATTTGCAAGAACACTCTGTTGTATTACTTAGGGGTGGAAGAGTTAAGGATTTGCCAGGGGTTAGATATCATATAATAAGAGGAACTTTAGATACGGCTGGAGTCAAAGATAGACGTCAATCTAGATCTAAGTACGGAGCAAAAGCTCCAAAGAAGGAATTAAATTAAATTCTGAAATTACTGAAAAGATTGATACGAAAAGATCTTTTTGATTTGAGATTCAAACAAGCTACAAGACAGCTCAAAACTCATTTAAAAAGTTGCGCAATTACTCACTCTATGGGACATAAAATACATCCTTCTGGACTAAGGTTAGGAATTACTCAAGAGCATCGCTCTAAATGGTTTGCTTCTAAAACATATCCAATTCTTCTCCAAGAAGATTTTATTCGTACCTTCATACAAAAAAAATATGCAGCAGGAATTAGCGATGTTTTAATAGCAAGAAAAGCTGACCAATTGGAACTTGAATTAAAAACTGCAAGACCGGGAGTTATAGTTGGAAGACAAGGAAGTGGAATTGAAGAATTAAGATCTGGCATTCAAAAAACTATAGGGGATAGGGTTAGAATAAACGTTGTAGAAGTTGAACGAGTAGATGCTGATGCTTTTTTACTAGCCGAATATATATCGCAACAACTTGAAAAAAGGGTCGCATTTAGAAGAACTATAAGGATGGCCTTACAAAGGGCTCAAAGGGCTGGAGTCTTAGGTCTTAAAATTCAAGTAGGGGGAAGGCTGAATGGTGCTGAAATAGCGAGAACTGAATGGACTAGAGAAGGTAGAGTTCCATTACATACATTGAGAGCTGAAATTGACTATGCAACAGCTAATACAACTTACGGTGTTTTAGGCATTAAAGTTTGGGTTTTCAAAGGTGAAGTTCTCCCTAAAGAAGAACAAAAAACAGGTTCAAAAAAATCTAAACGTAATGTACCTAATGGTGTGGTACATATCCAAAGCACATTTAATAATACTATCGTCTCAATTACTGACACTTCTGGACATGTAATCTCTTGGTCTTCTGCAGGCGCGAGTGGATTTAAAGGAGCTCGTAAAGGTACTCCATTTGCAGCTCAAACAGCTGCTGAAGCTGCAGCTCGAAGAGCACTTGATCAAGGCATGAGGCAAATAGAAGTATTAGTTAGAGGTCCTGGCGCAGGTAGGGAAACGGCCATAAGAGCTTTACAAGTGGCAGGATTAGAAATAACTCTAATAAGAGATGTAACTCCATTACCTCATAATGGATGTAGAAGACCTAAACGGAGACGCGTTCTAGAGAATAAGCAACAAATCGTGAGATTAAACTATTAAACGACTCGGAAATGGCTGTAGTTCTTGACTATAAAGGTTTAACTATCAAAGAGATGTCAGATTTGCGATCTAGATTGCAAACAACTAAAGGCATTTGCAAAGTTACTAAAAATTCATTAATGCGTAAAGCTATTGATGGAGATGGTAATCTTGAATCTTTACTGACTGGAACAAATGCTTTTGTCTTAATCAAAGAAGATGTTGGTAGTGCTGTAAAAGCTATCCAATCTTTTCAAAAAGACACCAAAAAATCCGAAACCAAAGGAGCTTTATTTGAAGGCAGACTACTTGAAATAAAAGAAATTGCAAGTCTTCCATCAAAAGAAGTATTGATGGCAAAAATTGCTGGCGCTCTTAATGGCGTTACAACAATTGCGATTATTAATGAATCACTTAAACAAATGTCAAATCACGATCCTATTTCAGATATGCTTACTCGAATTAGAAATGCGAGTCAAAAACATACAACCACAACAATACCAGGTTCAAAAATGTCAGTATCGCCAAAGTGCTGCAAAAAGAAGGATTCATTTCTGATATGGTGAGGGTTATCACAAATAATACTCGGTCTCAAATAAGTGGTAAACCTACTATCCGATCCATGCAAAGAGTTAGTAAACCTGGTTTGAGAATATATAAAAATACTAGAGGTTTACCAAAAGTACTTGGAGGTCTTGGAGTTGCTATAATTTCAACTTCTAAAGGCGTTATGAGTGATCGCGATGCTAGAAAGCAAGGCATTGGCGGCGAAGTGCTCTGCTATGTGGATTCTTAGTAATTAATAAACCTCACATGATTGTGTTAGACAAATAAGGAAGTTACTAAAAAAGGTCGGTCAGGAACTCTTGACCCAGAAGTTACAGGAATATTACCAATCGCGATAGGCAGTGCAACAAGATTTATTCAATATCTTAAAACTTACATAGGATTAAATTAGGGATAAGAACTAACACTGATGATATTCACGGAGAAATAATTAATAGTGATGAAAAATTAGATCATAAATAGATTTAGAGGATTAAACAACCGCCGAAAGTATCCAGTGTGCACGTTAATGGTGAGAGAGCTTATAAGAAATCGAATTTGAATTACCACCAAGAGAAATAAAAATAGACGAACTTAATGAAATGGGACCAAATAAAATGTTCAGCTGGCACATACATAAGAGCAATTGCAAGAGATTTAGGAGAATCCGAAGGTTGCCTAACTAAAGCTTGTGGCTTTGATGAACAAAACTCGGTAATATCTGAATTCCAATAAGCTCTTCACCACATTGCTTAAATAATGAAGAATTGGCCGGGAAGACTTTCCAGGAAATTACAAACCCAAAAAAGACATAGAAGATTAAGGAGCTTAATTGGCGTCCAAGATTATCTGTTTTTCGCTCTAATAACCATATTTATGCCCAGGTCATAGATGATGCTCAATCAACTATTTGTTCAGCTTCAACTGTTGATAAGGAACTGAGAGTTGTAATTCTTCTTCGTTGGAAAATTATTAGCTAAGAGAGCTATAAAGGTATTAAGCAAGTAATTTTTGACCGTGGAGGTAATTTATATCACGGCAGAGTAAAGGCACTTGCAGACGCTGCTCGTGAAGCTGGCCTAGAATTTATGTCATTAGATACTGCTGAAAAACAGAAGCTTATTGAAACTCATCAAGTACATCCAACTGATACTGGTTCAGCGGAAGTTCAAGTCGCAATGCTCTCTAAAAGAATATCGAAATTAAGCATCTCCAAGGAAACATACATGATTTCGCTTCAAGGCAAGGATTATTAAAAATGATTGGTAAAAGGAAAAGATTACTATACATAAAAGACAAAAACGTTCAGAGATATGATCTAGTAAAATTGGAATCAGA-----------------------------------------------------------------------------------------------------------------------------------------------------------------------------------------------------------------------------------------------------------------------------------------------------------------------------------------------------------------------------------------------------------------------------------------------------------------------------------------------------------------------------------------------------------------------------------------------------------------------------------------------------------------------------------------------------------------------------------------------------------------------------------------------AAAGAAAGAATTGGTACTGTAGTCAGCGACAAAATGGATAAAACAGTTGTCGTTGCTGTAACAGATATCCACATCCCACTTATAAAAAAATTGTAAGTAGAACTACACGATATAAAGCGCATGATCCAGAAAATATATGTTAGGTGATCGGGTTATTAGAGAAACTAGACCGCTCAGTGCTCATAAAAGATGGGCAATAGAAGAGATTCTAAAACTCCATCTTTAGAGACCATTGAAAGAATTTGGTTTTTAGTTGATGCAAAAGATAAAACACTTGGGAGACTTGCTACAGAAATTGCAACTGTTTTAAGAGGTAAGAATAAACCAACATTTACTCCTCATTTAGATACTGGAGATTTTGTCATAGTAGTTAATGCTGAAAAAGTTGAGGTAACAGGCAAAAAAACCAAAAGTTGTATAGAAGGCATTCTGGCAGACCAGGAGGAATGAAAATTGAAAAATTTGAGTCTCTGCAAGAGAGAATCCCTGAAAGAATCATCGAGCAAGCTGTTAAGGGTATGCTCCCTCATAATTCTTTAGGAAGACAGCAATTTAAAAAACTAAAAGTTTATAAAGGTGCTGATCATCCTCATGCTGCTCAGAATCCTGTATTA--TGGAATGGATGAAGTCGGAAGGGGTTTTTGGTCCAGTTTTCTCAGCAGTTGTAGTATTAAGGAGTAATGGATAGTAAAAAATTAACTCCCAAAAAAAGAAACTTTTTCCAATTTTATCTAAAGATTATGGAATTGGACAATCCTCAGTTAGAGAAATAGATTCGGTATCAGGCAACTGAACTCTCAATGATAAGAGCTTTAAAACCTTGATGGCAAAAAAGGAGATCAATATCTGCAGCGAGCATAATTGCAAAAGCTCGCGATCTAATGGAAAGTTTAGAAAAGAAATATTCAGGATAAAAAATAAAGGATATGGAACACTAATCTGCATAGAAAAAGTTTTATGAGAATCTGGAGATGTAAAGGTAATTAATGGAAAGGAAAAAGGGAAAACTGGTGAGGTTTTAAAAACTATCCCTGAAAATAGGGTAGTTGTAAAAGGAATTAATCTTAGGACTAAACATGTAAAACCAACCCAGGAAGGAGAAACTGGAAGAATACTTACAGAAGAAGCATCTTTACATGCATCAAATGTAATGTTTTTTTCAAAAATCTTACAAGCATTGAATTTATTGATGAGGGAAGAAAAGAAGATTGAAGAAAACTGGTG
>AG-347-I19
ATGGCTGTTGTATCACTATCAGAAATGATGGAAGCTGGTGCTCATTTTGGGCATCAAACTAGACGTTGGAATCCCAAAATGTCTATATATATTGCGCGAGAAATGGAGTTCATATTATTGATCTTGTAAAAACAGCATTGTGTATGAACAATGCATATAAATGGACGAGGCTGCAAAAAGCGGTAAACGTTTTTTATTTGTCGGGACAAAAAAACAAGCATCAGATGTAGTAGCTCAGGAAGCTACACGCTGTGGAGCTGCGTATGTAAATCAAAGATGGCTTGGAGGGATGTTGACTAATTGGACAACAATGAAAGCTAGGATTGAAAGATTAAAGGATCTAGAAAGAATGGAAAGTGGTTCAATAGCAATGAGGCCAAAAAAAGAAGCTGCAGTATTAAGGCGAGAACTTGAAAGATTACAAAAATATTTAGGTGGACTTAAGGGTATGAGAAGATTACCAGATGTAGTCGTATTGGTTGATCAGAGAAGAGAATCTAATGCAGTATTAGAAGCTAGAAAATTAGATATCTCATTAGTATCAATGTTGGATACAAATTGCGATCCGGATTTGTGTGAAGTTCCAATTCCTTGTAACGATGATGCCGTTAGATCTGTGCAACTTATTTTAGGAAGACTTGCAGATGCCATAAATGAGGGTAGGCACAACAAAAAATAAGGATAAGACTCAAAGCATTTGATAGAAGAATGCTTGATTTATCTTGCGACAAAATAATCCAAACTGCTGATACAACTTCTGCCTCAGCAATAGGTCCAATACCTTTACCTACAAAAAGGAAGATTTATTGTGTACTAAGATCACCACATGTTGATAAAGATTCAAGAGAGCATTTTGAAACAAGAACACATCGTAGAATAATAGATATTTATAGTCCTTCTTCAAAAACTATTGACGCTTTAATGAAACTAGATCTCCCTAGTGGTGTAGATATAGAAGTTAAACTTATGAAAAAACTATCCAAAAGAATGGCGGCTCTATCAACAAAGATAGAAGATCGTACGCACCGCTTGAAGCTCTTAATCAAGGACAATGCTAATGCAAAATTTGATGAAACTATTGAAGCACATATACGTTTAGGTATTGATCCAAAATATACCGATCAACAATTAAGGACCACTGTTGCATTACCACATGGTACTGGCCAAAGCATAATTGCAGTAATTACAAGCGGTGAAAATGTATCGAAAGCTAAAGCTGCTGGTGCAGATTTTGGCGAAGAAGATCTTGTAGAAAGCATCAACAAAGGAAATATGGAGTTTGATCTACTTATTGCAACTCCAGATATGATGCCAAAGGTTGCAAAATTAGGAAGAGTTTTAGGACCTAGAGGTTTAATGCCTAATCCTAAAGCTGGGACAGTAACTAATGACATTACTGCCATAAAAGAATTTAAAGCTGGTAAGCTCGAATTCAGAGCAGATAAGGCTGGAATCGTTCATGTCCGCTTTGGAAAAGCAAGTTTCACAAAAGAGGCTCTATTTGACAACTTAAAAACCTTACAAGAATCAATTGATAAAAATAAACCAAGTGGAGCTAAGGGAAAGTATTGGAAAACTTTTTATGTAACTTCAACAATGGGGCCTTCAGTTCAATTAGACATAAATGCTGTAAAAAATATAATTAAAAAGAAAAAAGAGACTACTAGGCAAAGACAAGAAGAGCTATGGAGTTAAAGGCTGCCAAAGAAGCCAAGCAAGTAAGACCTGAAATGATAGTGGAAGATAATTTAACAGTTCAACAATTAGCTGATAAATTAAGTCTTGAAAGTTCCGAAATAATCAAATCTCTTTTTTTTGGAATAACTGCAACTGTTACTCAATCACTTGACTTGGCAACTATTGAAACAGTAGCAGAAGAATTTGGCGTAGTTTTGCAAGATGATATCATGATTGAAAGATATTGATAAGTTAAGAAGACCACCTGTCATTACTGTGATGGGTCATGTAGATCATGGGAAAACAAGTCTTTTAGACTCTATCAGAGAATCAAGAGTAGCTTCGGGGGAAGCAGGGGGCATCACTCAACATATAGGAGCTTATCAATTTGAACAAAGAAAGTTAACCTTTCTTGATACCCCTGGTCATGAAGCCTTTACTGCAATGAGAGCAAGGGGTACAAAGGTTACAGATGTAGCAGTTCTTGTAGTTGCAGCAGATGATGGAGACCTCAAACACTAGAAGCTATAAGTCATGCGAGAGCCGCAAAAGTACCAATTGTTGTTGCAATAAACAAGATTGACAAAGAAGGGGCATCTCCAGACAAAGTAAAGCAGGAACTATCAGAAAAAGATTTAATTGCTGAAGATTGGGGAGGAGATGTGATGGTTCCAGTAAGTGCTATCAAAAAAATATTGATAAATTACTTGAAATGATTTTATTAGTTTCAGAGGTAGAAGATCTACAAGCTAACCCTGATAGATTTGCAAAAGGTACTGTTATTGAAGCCCACCTAGACAAAGCCAAAGGGCCTGTGGCTACTTTGTTAGTACAGAATGGGACCTTGAAATCTGGAGACGTTTTAGCTGCAGGTTCAGTCCTTGGAAAAATTAGAGCAATGGTTGATGAACATGGAGAATCAAAGAAGCAGGACCATCATTCCCAGTGGAAGCGCTAGGGTTCAGTGAAGTACCCACTGCAGGAGATGAATTTGAAGTCTACTCTGATGAAAAAGCTGCTCGAGCCATTGTGGGAGAAAGGGCAACAGATGCTAGAGCCACAAAATTAGCTCAGCAAAGAAGAGTTATCATCATTATCCAAGCAAATGATGGAGAACTAAAGGAGTTAAACTTAATTCTCAAAGCTGATGTTCAAGGTAGTGTTGAAGCGATATTAGGATCACTAGAACAATTGCCAAATGAAGTTCAAGTCAGAGTTCTACTTTCTGCCCCTGGAGAAATAACTGAGACAGATATTGATCTCGCTGCTGCATCAGGGTCAGTAATCGTTGGGTTTAACACCTCATTGGCTTCTGGTGCGAAGAGAGCAGCTGATGCTAATGACGTTGACATAAGAGAATATGAAGTAATCTATAAACTCTTAGAAGATATTCAGTTGGCCATGGAAGGGCTACTTGAACCCGATCTTGTCGAAGAATCATTAGGGCAAGCTGAAGTTAGAGCAACTTTCGCAGTCGGTAAAGGTGCTATTGCGGGCTGTTATATACTGGCAAATTACAAAGGAATTGTGAGAGTAAAGTAATATTTGAGGGTAATTTAGACTCTCTAAAAAGTAAAGATGATGTAAAAGAAGTACGGGTTTTGAATGTGGAGTTGGCTGCGATTTCTCGAAGGAGATGTAATCGAAGCATTCAAATTTGTCACCAAAAAGAGAAAGTTTTAGCTATTGAAACAAGTTGTGATGAGACATCTGTCTCAATAGTTCAAATATTGCCTCTCAAATTGAAGATCATTCAAAATGGGGAGGAGTTGTGCCTGAACTTGCAGCTAGAAAGCATTTAGAGTACCTTTTGTTTTAGATAAGGCTTTAGAAGAATCAATATTGAGGAAGTTGATATTGCATCAACTGTAGCTCCTGGATTAGTTGGTTGTTTGTTGGTTCCATAACTGCAAGATCACTTTACATTCAAAACCATTTTTGGGAATTCATCATTTGGAGGGGCATTTATCTTCAATTTAAATCTTTTCTTTACTTGTTAGCGGTGGGCATACTGAATTGATAAAGGTTGATGAAAGAAGAATGCAAAGACTTGGGAAAAGTTTTGATGATGCTGCTGGAGAAGCCTTTGATAAAGTTGGCAGATTATTAGGTCTTATCCAGGAGGACCGGCAATTGAAAAGATTGCTAAAAATGGGGACCCTTACCAAAATGTAGGATTTATGATTTCTCTTTTAGTGGTCTAAAAACTGCCGTATTAAGGTTGAGAGATTGGATTCCAATTCCTGATATTGCTGCAAGTTTTGAGGTAGTGGCAGAGGTCTTGGTAGAGAGAAAAATGCGCGATCATAATGATAATGTTGTTGTGGTTGGGGGCGTGGCTGCCAACAATTAAGAAAAATGATGATTAATCCATTAAAGTTCATTTAGCTCCCCTTAATCTTTGTACAGATAATGCTGCAATGATTGGAGCAGCGGCGTTATTCAGGATCAAATCCCTTAAATTAGGTGTGCTCATGGTACGTTCGAGGATCAGCCTCTAAAGTAAGAAGAGTTTTGGATCAGATAAGGGGTAGGTCTTATAGAGATGCATTGATTATGTTGGAATTTATGCCTTACAGATCTACAGACCCCATCACTAAAGTTCTAAGATCTGCGGTTGCTAATGCAGAACATCTTGGAATGGATCCATCTACCTTAGTTATTTCCTCTGCATGGGCTAATAGTGGTCCATGAAAAGGTATAGGCCCAGAGCTCAAGGTCGAGCTTTTTCAATTAAAAAACAGACTTGCCACATCAGTATTTCTGTATGACAATCTTAATTGGGATGGTAAAAAATCTGGCGTTAATCTTGATTTAGTTGCTAAAGAAACTTCTTCAGCAGATTTAATACATAGAGCAGTCCTTAGGCAACTAGCAAATAGACAAGGGACAGCAACTTTGACAAGATCTGAAGTGCGTGGAGGCGGAAGAAAGCCATACAAACAGAAAGGTACAGGAAGAGCTCGTCAAGGATCAATAAGGACACCCTTAAGACCTGGCGGTGGAATTATTTTTGGACCGAAACCACGTTCTTACAATCTTGATATGAATCGTAAGGAACGTAGATTAGCTCTTAGAACAGCACTTATGTCTAGAGTTTCTGATGTTGAAGATTTTACCTAAAACAAGTGACATCATTAATGGCCTCGATTAGGTATAGAAAAAGTTTTAGTTATCCTGATGTTATAAATCTATTAATAATATTGAAAAAGTAAAATTAATCGCTGCCGATCAATTAAATGTATTTGATATTCTCAATGCTAATTTGGTAATAGGTCAAGCTATAAAATTCAGGAGGTAATGGCAATTCGTAAATTTAAACCTTACACACCTGGCACTAGAGGGTAGTTACTGACTTTAGTGAAATAACAAGAAACCTGAAAGATCACTTATAGTTTCAAAACATAGAAAGGCAGGAATAATCGTGGAGTTATCACTTGTCGTCATCGTGGAGGTGGTCACAAAAGGCAATATAGATTAGTTGACTTTAGAAGAGATAAGCTAAAGTTGCAGCTATACATTACGATCCTCATAGAAATGCAAGGCTGGCACTTTTATTCTACGATGGGGAAAAAAGATATATTATCGCTCCAGCGGGAGTAAAAGTCGGACAAAATGTCATATCTGGGTGTTCCAATTGAAGATGGTAATGCAATGCCACTTTCTGTTATGCCATTAGGTTCTAGTGTTCATTGTGTTGAGTTATATGCAGGTAAGGGTGCTCAGATGGTTAGATCCGCAGGAGCTAGTGCTCAAGTTATGGCAAAAGAGGGAGATTATGTTGCTTTAAAACTCCCTTCTACCGAGGTAAGACTTGTAAGAAAAGAATGCTACGCAACACTCGGTGAAGTTGGTAATTCTGAAATAAGAAATACTAGCTTAGGTAAAGCAGGAAGAACAAGATGGCTTGGAAGAAGGCCTCAAGTAAGGGGTAGTGTAATGAACCCATGTGATCATCCACATGGAGGAGGAGAGGGGAAAGCACCAATTGGTAGAGGACCAGTTACCCCATGGGGTAAACCAGCTCTTGGATTAAAGACACGTAAAAAGAACAAACCAAGTAATAAATTAGTTGTTCGAAGACGCCGAAAGCTGTGTATTGGGGAACTGGAAGAAGAAAAACTTCAGTAGCTAGAGTTCGCTTGATTCCAGGGAATGGATAAAAATTAATGGTCGTGCTGGAGATGATTACTTATTTAATCCTAAAAGCACCTTTGCAAACATTAGGCCTAATTCTTATGATATTTTGGTAAATGTTTTTGGTGGTGGATTGACTGGTCAAGCAGACGCTATAAAGCAAGGTGCAGCACGAGCACTTTGCGAATTATCTACTGATAATAGGAAACCGCTAAAAACGGAAGGCCATCTCAGTAGAGATCCTAGAGCTAAGGAAAGAAGAAAATATGGTCTTAAAAAAGCAAGAAAAGCTCCTCAATTCTCTAAGCGTATGTCTATAGGAATTTTAGGAAAGAAATTGGGAATGTCCCAACTTTTCGACGATAAAGGTACTGTACCAGTTACTCTTATTGAGGCTGGTCCTTGCCGTGTCACTCAGTTGAAAACAACCGGATGGTTATACCGCCGTTCAGATAGGTTATGGGAAAAGCATATAAGTAAACCTAAGGGACATTTAAATCAGGTGAACAACTTTTCATTTGAATATAGGAAACTTTATGAAATCGGAAATAACTGTAACTTTGAGGTTGGTCAAAAAGTTGATATCAGTGGAAAATCTATGGGTAGAGGTTTTGCTGGTTACCAGAAAAGACATGGTTTTAGCAGAGGCCCTATGAGCCATGGTTCAAAAAATCATAGAGCACCTGGATCTACAGGAGCAGGAACACCAGGCAGAATTTATCCTGGAAAAAGAATGGCAGGAAGATATGGAGGAAAACAGATTACGACCAAAGGGTTTTCTTAAAATTGATGTAATTTGCTTGTTGTAAAGGGTTCTGTCCCCGGTAAGCCAGGCTCAATAGTAAACATCAAGCCATGAAAGTTTCTCTTGGTTGAATAATTTAGTAGAGAAGATCTCTCTGAGAAATTATCTATTGGTGGATTTGAGGTTGAATCATTAGAAGATTGTAAATGGTGTTGTTTTAGGTAAGGTAAAACACTGACAAACTTTTGCCAAGTCGATATTCAAATTATCTGTGGTGCAATATTAAACCATTTATGTTGTTGCTACTGTCGGCGCGAAATTATTAACTATTAAAAGAAGTGAAATTAGAGGTGTAGTGAAGGAATGATATGTTCACTGCAGGAACTGGGTTTAAGCGAAGGGATAGAGATCATTTTGGGCACTCCAGACTTGCTTTTAAATGATGATTTAGCCATTACAGCTAATAGACCTGACGGAATGTCTGTTATGGGTATAGCCCGTGAAATTTCTGCCCTTATTTATACAATAAGCTGCATTGAGTTAATTCGCCAAATTGGCTTAAAGACCGTATAGAATCAGGAATAAAATCTATTAACTAGTTGATTTGACTAATTATATTCTTTTAGAACAAGGTCAACCTTTGCATGCGTTTGATGATAAACTTTCATTTAAGAAAAGGCAAGGATAATGAATTATTTGCTTAGATGGTAAAGAATATAACTTAAATGAAAATATCACAGTTATTACTTGTGATAAACCGGTAGCTATTGCAGGGGTGATAGGCGGTGAAACTTCTGTAACTAATACTACATTTACCTTGAAGGCGCTGTTTTTAATCCCTATAAGAAAATCCTCAAAGGCGGTTGGCATAAGAACAGAATCTAGTAGCAGGTATGAAAAAGGGATATCAAAATACAATAGGGCAATTAATCTTTTAGAAAAATTTTTTTGTATTAAAGGAAATTAAACTACGTAGAAAAATACATAAAATTCTTGGTGATAATGAAATAGTTAAAATAGGTTGTCCTAATAGAGATTTAGAAATAGATTTAATTGAAGAAATAGCGAGATTAATAGGGTATGACAGATTCGACTTAAAACTTCCTAATAAGCCTGGAAAATTGTCATCCAGTTGGCTAAAAAATTTTATAGAAAACGGTTTTAACGAGGTACTAAGCTACTCTCTTAATCCATTGTTATTAGAAACAAGCTGCCTTAGAAACATTTGGAAAGAACATTTGGAGATAGTGAACCGTAATATAAAAGCTGGACAAGCAAGTTGTTATATATTTGAAATTGGAAATGTTTTTCAAGAAGAAGTTCTGGAGCGATTTATGGAAATGGTTAATTATTACCAGGCCAGAGGAAAGTTAAAGGAGGCTTTTTGAACATAAAAATTGATAAACTTCATCCAGGAAGAACAGCCAAATTAGATGCAGGTTATTTTGGTGAAATACATCCATGATTCAACAAGAAACCTATTTAACAGTTGCTGATAATAGCGGAGCGAAAAGACTTCAATGTATTAGAGTTTTGGCTCTAATAGAAGGTATGCACATGTTGGGGATGTAATAGTAGCAACTGTAAAAGATGCTCTACCAAATATGGGAGTTAAGAAATCTGAAGTTGTTAAAGCTGTTATCGTCAGAACTAAAGCAACATTAAGAAGAAATACTGGTAATTCAATTAGATTTGATGACAATGCTGCAGTATTGATTAATGAAGATAAGAATCCAAAAGGTACTAGAGTCTTTGGTCCTGTAGCTAGAGAACTACGGGAAATTATACAAAGATTGTTTCTCTTGCTCCGGAGGTGATTGATTGGCAAGAAAGAGTAGTTCAAATTCGACGCGTTTCTAAGACTGTAAAGGGTGGAAAAAAAATGAGTTTTAGGGCAATTGTCGTTGTAGGTAATGAGAAAGGTCAAGTTGGAGTTGGAGTTGGTAAAGCAGGAGATGTCATTGGTGCAGTTAGAAAGGGAGTTTCGGATGGCAAAAAGAATCTTGTTAAGGTTCCCTTAACTCCAAATTCAATACCAACTTTGTCTAAAGGTCGAGATGGTGCTGCTAATGTACTAATTAGACCAGCTGCCCCAGGTACAGGTGTTATTGCTGGTGGTTCAATAAGAACAGTTTTAGAATTAGCCGGCATAAAAAATGTCTTAGCTAAAAGATTGGGTAGTAAAACACCTTTGAATAATGCAAGAGCTGCTATGGTAGCTCTTTCTCAATTAAGAACACACAAATCTGCCTCAAGGGAGAGAGGCATCTCACTTGAACAGCTCTATATGGGACGTTCACTAAAAAAAGGACCTTTTATAGCAGATAGCCTGCTAAGGTAGAAAAACAGAATACTGATAATGACAAAGTTATCAAAACTTGGTCGAGATCTTCTACGATTTTACCTTTAATGATTGGTCACACAATCGCCGTACATAATGGCAAGACTCACATTCCAGTATTTATTACTGAACAAATGATTGGTCATAAACTTGGTGAATTTGCTCCAACACGCACTTACCGAGGTCATATAAGAGATAAGAAAATGTCACGTCGTAACGCAGCAGTAAAAAGACCAGTTCTTCCTGATCCTCAATTTAATAGTCTTGCTTCAATGATGATTTCTCGATTGATGAAACATGGTAAAAAATCTACAGCTCAAAGAATACTTTCTGATGCTTTTTTAATAAGCGAGAGAACAGGTGGGAATGCGGTGGAATTATTTGAAACAGCCGTAAAAAATGCTACTCCTCTTGTCGAGGTACGAGCTAGAAGAGTTGGTGGTGCAACATATCAAGTACCTATGGAAGTTCGCCAGGAGAGAGGGACTGCAATGGCATTGAGATGGATTGTTACATTCTCACGTGCAAGAAATGGCAAAAGTATGTCCCAAAAACTTGCTGGTGAGTTGATGGATGCAGCAAATGAAACTGGTAGTGCCGTTAAAAAAAGAGAAGATACTCATAAAATGGCAGAAGCCAATAAAGCATTTGCGCATTACAGATATATGCTTAGTCCAAAACGTACTAAATTCCGCAAACAACACAGAGGCAGAATGCGAGGGGTAGCCTCAAAAGGCAATACTATTGCATTCGGTCAATTTGCTCTCCAAGCTCAAGATTGTGGCTGGGTAACTGCACGTCAGATTGAAGCAAGTAGAAGAGCTATGACAAGATATATTAAACGTGGTGGTCAAATCTGGATAAGAATATTTCCAGATAAACCTGTAACAATGAGACCTGCAGAAACTAGAATGGGTTCTGGAAAAGGTAATCCAGAATTTTGGGTCGCAGTTGTAAAACCTGGAAGAATACTTTTTGAAATGGGTGGTATCACTGAGAACATTGCAAAAGAAGCTATGCGTCTTGCTCAATACAAACTTCCTGTAAAAACTAAATTTATGCCAGGATTGCAGGAATTGACATACCTCGCGAAAAGCGAGTTGAAATTGCACTTACATACGTCTATGGAATTGGTTTAACGAGATCAAAATTCTTGCTAATACGGGTGTAAACCCCGATACTCGTGTCAAAGACCTGATTCTGATGTGCAAAAACTAAGAGGTGCCACAGAATTCACTTTAGAAGGGGATTTGAGAAGAAAAGAGGGAATGGCTTTAAAACGTCTACAAGATATAGGGTGTGTAAGAGGAAGAAGACATAGAATGAGCCTTCCAGTAAGGGGTCAAAGAACTAGAACCAATGCAAGAACAAGACGGGGTTCTAGGAAAACAGTTGCTGGAAGAAAAAAAAACTGAATAATCTATATAACATAGATAATTCTAATACTGAACTGGATCAATTAAGAGTTTATTAGGCAAAAAAGGAGATTTGTCAATTATTTTCAATGGGTCAATTATCTGCTGATAGACCAATTGTTGGCCAGAAGGCAAATTTTATAAAGAATTTGCAAGAATTAATAACTGAAAGGAAGCAAGATAGAAAAAATTGATGTAACCCTGCAATTGGAACCCCGGGAATCATCCTTTGACCTCAACGATGAAATAATAGATATTTTTTGTGGTTTAGGTTACTCAGTTGGGCCCTGAAATAGAAACTGATTTTTATAATTTTGAGTCTCTCAATATACCCAAAAATCACCCCGCAAGAGATATGCAGGATACTTTCTACTTAGATCGACTTTTAAGGACCCATACTTCTCCTGTTCAAATAAGATACTTAGAGAAAAATCCTCCTCCAGTAAGAATTATTGCCCCGGGCAGAGTTTATAGGAGAGATGCTGTAGATGCTACTCATTCCCCTGTATTTAATCAGGTTGAGGTTTTAATTGATCAAAATATTAATTTTAGTCATTTAAGAGGAACAGTTCTTACATTTTTAAAGACCTTTTTTGGCGATATTCCTGTAAGATTTAGAGCTAGTTATTTTCCATTTACTGAACCTTCAGCAGAAGTAGATGTTCAATGGAAAGGTAAATGGTTAGAAGTTATGGGATGCGGAATGGTAGATCCGTCTTAGAATTAGGAATAGATTCTGAAAAATGGACTGGGTTTGCAGCTGGATTAGGAGTTGAAAGATTTTGTATGGTAAGACATATTGACGACATTAGAAAATTTTATACAAATGATATTAGATTCTTAGAACAGTTACATTAAATACACTTAAATCAAACGGCTCGAGAAAAAATTAAGAAAGGGTAGAGGTATTGCAGCCGGTCAGGGTGCTGTGGTTTTGGAATGAGAGGACAAAAGTCACGTTCTGGACCTACACGTCCTGGTTTTGAAGGTGGTCAAATGCCTTTATATAGGAGAGTTCCATTAAAGCACTTTTAATCAAAAGAACTTTTCCATAATTAATTTTTAAATGAAATGAATAGTTAATCTAGATTCACTAGTTAAGAAAGGATTAATAATCCTTTAAAAATCCTTGGTAACGGAAAACTCAATGTAAAGTTAAAAGTCCAAGCTGCATTTACGAAAGCAAAACAAAAAATTGAGGACGCAGGTGGATCCTGTGAGGCCGATGTAATACGCCAGTTATTACTGAGAAAGCTACAAACGCACTAGATAACCAATATACTTTTGAGGTAGATCATAGAGCGGCAAAGCCACAAATTAAGGCAGCTATAGAATGTTAAAGTTATAGGAGTTAACACTATGAATCCTCCGAGGAGGACAAGAAGATCCGGCAAACGTTCTCAGGTAAAGAAGGCAATTGTACGTCTTGCTGAAGGAATCCAACTATTTCCAATGTCAAGAATCGGAAAAACACCAGTACTTCCAGATAAAGTTACAGTTTGATGGATTAACAGTTACAGTGAAAGGACCTAAGGGTGAGTTAAAACGTGCCTGAGGGAGTTAGCTTTAAGAAAGATAATACTGTTGTCGTAAGTCCAATCAAGGCAGAGACATGGTTTATGTAGAGCCTTAATTGCAAATATGGTTGAAGGGGTTACTCATGGTTTTTCAAAGAAACTAGAAATTGTTGGTGTTGGATCAAGAGCACAAGTAAAAGGTAAAAATCTAGTTGTAAGTGCTGGATATAGTCATCCTGTAGAAATGATCCCCCCTGATGGTATAACATACAAAGTTGAGAGTAATACAAACGTTACCGTATCTGGTATTGATAAGGAAATTGTTGGCAATGAAGCAGCAAAAATCAGATCAATTAGACCTCCAGAGCCTTATAAAGGTAAAGGAATTAAATACCATGATGAGAGAATACTCAGAAAAGCTGGAAAAATGGCAAAAAAAATTGTTGCAGTTATCAAACTTGCTCTTCAAGCAGGCAAAGCAAATCCTGCTCCTCCTGTAGGGCCAGCTTTAGGCCAACATGGTGTCAATATCATGGCATTTTGCAAAGAATACAACGCAAGAACACAAGATAAAGCAGGTTTTGTAATTCCAGTCGAGATTTCTGTTTTTGAAGATAGAAGCTTTACTTTTATCACAAAAACACCTCCTGCTGCCGTCTTAATAACAAAAGCAGCTGGTATAGAGAAAGGATCAGGTGAATCCGCAAAAGGTGTTGGATAAGTAAAGCTCAATTAGAAGAAATAGCCAAAACTAAGCTTCCTGATCTAAACTGTTCTAGTGTTGAATCAGCAATGAAAGTAATTGAGGGTACTGCTCGTAATATGGGCGTCTCTATCACTCTAAAAAATCGCTACAAAGAATCAATTAGGCCAAAACTGTTAAAAGACCTTGGCCTTAAAAATATTCATCAAGTACCTAAAGTTGTAAAAGTCAACGTTAACAGAGGTCTTGGTGAGGCAGCTTCAAATTCTAAAGCTCTAGAAGCCTCTTTAAATGAAATGGCAACAATTACAGGACAAAAGGCCTTAGTAACTAGGGCCAAAAAAGCTATCGCGGGTTTTAAAATTCGTGAGGGCATGCCTATTGGTTGTACTGTAACTTTGAGAGGAGACAGGATGTATTCTTTTTTGGAGAGATTTATAAATCTAGCTTTACCAAGAATAAGAGACTTTAGAGGAGTTAATCCAAAAAGTTTTGATGGGAGGGGGAACTATACCGTTGGAGTGAAAGAGCAATTGATTTTTCCTGAAATCTCTTTTGATAAAATAGATTCAATAAGAGGTATGGATATAACTATTGTCACTAGTGCTCAGATCAAGAAGGTAAAGCTCTTTTGCAAGAGTTAGGAATCCCTTTATGCCCACCATCTCACAATTAGTAGGTTCAGAAAGAAAACGTCTGACAAAGAAAACAAAATCTCCTGCATTAAAAGCTTGCCCTGAGAGAAGAGGGGTATGTACAAGAGTCTATACATCAACACCAAAGAAGCCTAATTCAGCTTTGAGAAAAGTTGCTAGGGTTAGATTAACTTCTGGTTTCGAGGTAACGGCTTATATTCCTGGGATTGGACATAATTTGCAAGAACACTCTGTAGTACTACTTAGGGGAGGAAGAGTAAAGGATTTGCCAGGAGTTAGATATCATATAATAAGAGGAACTTTAGATACGGCTGGAGTCAAAGATAGACGTCAATCCAGATCTAAGTATGGAGCAAAAGCTCCAAAAAAAGAATTAAATTAAATTCTGAAATTGCCGAGAAGATTGATACGAAAAGATCTTTTTGATTTGAGATTTAAGCAAGCTACTAGACAGCTCAAAACTCATTTAAAAAGTTGCGCAATTACTAACTCTATGGGACATAAAATACATCCTTCTGGACTAAGATTAGGAATTACACAAGAACATCGCTCTAAGTGGTTTGCTTCGAAAACATATCCAATTCTTCTCCAAGAAGATTTTATTCGTACCTTCATACAAAAAAAATATGCAGCAGGAATTAGCGATATTTTAATAGCTAGAAAAGCTGACCAACTGGAACTTGAATTAAAAACTGCAAGACCAGGAGTTATAGTTGGAAGACAAGGAAGTGGGATTGAAGAATTAAGATCTGGTATTCAAAAAACTATAGGGGATAGAGTTAGAATAAACGTAGTCGAAGTTGAACGCGTAGATGCTGATGCTTTCTTACTGGCTGAATATATTGCACAACAACTAGAAAAAAGAGTAGCCTTTAGAAGAACTATAAGGATGGCCTTACAAAGGGCTCAAAGGGCTGGAGTCTTAGGTCTAAAAATACAAGTTGGGGGAAGGTTAAATGGTGCTGAAATAGCTAGAACTGAATGGACTAGAGAAGGTAGAGTGCCATTACACACTTTAAGAGCTGAAATTGACTATGCAACAGCTAATACAACTTACGGTGTTCTAGGCATTAAAGTTTGGGTTTTCAAAGGTGAAGTTCTCCCTAAAGAAGAACAAAAAACAGGTTCAAAGAAATCTAAACGTAATGTACCTAATGGTGTGGTACATATCCAAAGTACATTTAATAATACTATCGTCTCAATTACTGACACCTCTGGTCATGTAATTTCTTGGTCTTCTGCAGGCGCAAGTGGATTTAAAGGCGCTAGGAAAGGTACGCCATTTGCTGCTCAAACAGCTGCCGAAGCTGCAGCTAGAAGAGCACTTGATCAAGGCATGAGACAAATAGAAGTACTTGTTAGAGGGCCTGGCGCAGGTAGGGAAACGGCCATAAGAGCTTTACAAGTGGCCGGATTAGAAATAACTCTAATAAGAGATGTCACTCCATTACCTCATAATGGATGTAGAAGACCTAAACGGAGACGCGTTCTAGAGAATAAGCAACAAATCGTGAGATTAAACTACTAAACGACTCGGAAATGGCTGTAGTTCTTGACTATAAAGGTTTAACTATTAAAGAGATGTCAGATTTGCGATCTAGATTGCAAACAACTAACGGCATTTGCAAAGTTACTAAAAATTCATTAATGCGTAAAGCTATTGATGGAGATAGTAATCTTGAATCTTTACTGACCGGAACAAATGCTTTTGTCTTAATCAAAGAAGATGTTGGTGGTGCTGTAAAAGCTATCCAATCTTTTCAAAAAGACACCAAAAAATCCGAAACCAAAGGAGCTTTATTTGAAGGTAGACTTCTTGAAATAAAAGAAATTGCAAGTCTTCCATCTAAAGAAGTATTGATGGCAAAAATTGCTGGCGCTCTTAATGGCGTTGCAACAATTGCGATTATTAATGAATCACTTAAACAAATGTCAAATCACGATCCTATTTCAGATATGCTTACTCGAATTAGAAATGCGAGTCAAAAACATACAACCACAACAATCCCAGGTTCAAAAATGTCAGTATCGCAAAAGTGCTACAAAAAGAGGGGTTCATTTCTGATATGGTGAAGGTTATCACAAATAATACTCGGCCTCAAATAAGTGGTAAACCTACTATCCGATCTATGCAAAGAGTTAGTAAACCTGGTTTAAGAATTTATAAAAATACTAGAGGTTTACCAAAAGTTCTTGGAGGTCTTGGAGTTGCCATAATATCAACTTCTAAAGGCGTTATGAGTGATCGCGATGCTAGAAAGCAAGGCATTGGCGGTGAAGTCCTTTGCTATGTGGATTCTTAGTAATTAATAAACCTCACATGATTGTGTTAAACAAATAAGGAAGTTATTGAAAAAGGTCGGTCAGGAACTCTTGACCCAGAGGTTATAGGAATATTACCAATCGCGATAGGCAGTGCAACAAGATTTATTCAATATCTTAAAACTTACATAGGATTAAATTAGGGATAAGAACTAACACTGATGATATTCACGGAGAAATAATTAATAGTGATGCAAAATTAGATCATAAATAGATTTAGAGGATCAAACAACCGCCGAAAGTATCTAGTGTGCACGTAAATGGTGAGAGAGCTTATAAGAAATCGAATTTGAATTAGCACCAAGAGAAATAAAAATAGACGAACTTAATGAAATGGGACCAAATAAAATGTTCAGCTGGCACATACATAAGATCAATTGCAAGAGATTTAGGAGGATCCGAGGGTTGCCTAACTAAAGCTTGTGGCTTTGATGAACAAAACTCGATAATATCTGAATTCCAATAAGCTCTTAACCACATTTCTTAAATAATGAGGAATTGGCCGGGAAGACTTTCAAGGAAATTACAAACCCAAAAGAGACATAAAAGATTGAGGAGCTTAATTGGCGTCCAAGATTGTCTGTTTTTCGTTCTAATAACCATATTTATGCCCAGGTTATAGACGATGCTCAAAAAACTATTTGCTCAGCTTCATCTGTTGATAAGGAACTTAGAGTTGTAATTCTTCTTCGTTGGCAAATTACTAGCAAACAGAGCGATAAAGGTATTAAGCAAGTAATTTTTGACCGTGGAGGTAATTTATATCACGGCAGAGTAAAGGCACTTGCAGACGCTGCTCGTGAAGCTGGCCTAGAATTCATGTCATTAGATACAGCTGAAAAACAGGAGCTGATTGAGACTCATCAAGTACATCCAACTGATACAGGTTCAGCCGAAGTTCAAGTAGCACTACTTTCAAAAAGAATATCGAAATTAAGCACCTCCAGGGAAACATACATGATTTCGCTTCAAGGCAAGGATTATTAAAAATGATTGGTAAAAGGAAAAGATTACTTTTCATAAAAGAAAAAAACGTTCAGAGATATGAGCTAGTAAAATTGGAATCAGAATAGCAGAAGCAAACTAGCAATGGTTCAAACTGGGTTAAAGATCAACTAGAAAATTTAGTATCTATTGAAGCCATGGCAACTCAAGGAGATAAAATTCTTGATGTTGCCTTAGCAAAAATAGGAGATAAAGGCTTGTTTACAAAAGAACTTGAAGCACAAATGCTTGTTGGCCAGGCAGACATAGCAGTACATTCTCTAAAAGATTTACCAACGAATTTACCTAGCGGTCTTATAGGTTGTATAACAAAAAGAGAAGACCCTGCTGATGCTTTAGTAGTAAACTATAAATTAGAAACTTTACCCGCGGGTTCAATTATTGGGACAAGCTCTCTAAGAAGACTTGCACAATTAAGAAATAAGTATCCACATCTTGAATTTAAAGATATCAGGGGAAATGTTATTACGAGAATAGAAAAATTAGATGCTGGTGAGGATTGCATAATACTGGCTGCTGCTGGGTTAAAGAGATTGGGTTTTGGAATTCATCAGATTCCAAATGAGATTTCCCTTCATGCTGTTGGTCAAGGAGCACTAGGTATTGAATGTAAAGATAAAAAGGTTGAAATTATAAATGTCTTGAAAGATCAACCTACCAAAGATGTCTAGCGGAAAGAGCTTTTCTAAGAGAGCTTGAAGGGGGATGCCAAGTGCCAATAGGTGTGAATAGTCAACTCTTACTGGTATGGTTGCTCGATGGAGAACTTATTAAAGATCAAATTACCCGAATAGGCAAAGAACTAGCTAAATTACTAGGTGCCGAAGAAATAAAGAAAGAATTGGTACTGTTGTCAGCGACAAAATGGATAAAACAGTTGTTGTTGCTGTAACAGATATCCTCATCCCACTTATAAAAAAATTGTAAGTAGAACTACGAGATACAAGGCACATGACCCCCAAAATACTTGTTAGGTGATCGAGTTATTAGAGAAACTAGACCGCTTAGCGCTCATAAAAGATGGGCAATAGAAGAAATTCTAAAACTCCATCTTTAGAAACAATTGAAAGAAATTGGTTTTTAGTTGACGCACAAGATAAGACTCTTGGTAGACTTGCTGCAGAAATTTCAACTGTATTGAGAGGTAAGAATAAACCAACATTTACACCTCATCTAGATACTGGAGATTTTGTCATTGTAGTAAATGCCGAGAAAGTTGAGGTAACAGGTAAAAAAGCCAAAAATTGTACAGGAGACATTCTGGAAGACCAGGAGGAATGAAAATTGAAAAATTTGAGTCTTTACAAGAAAGAATTCCTGAAAGAATCATCGAGCAAGCTGTTAAGGGCATGCTGCCTCATAACTCTCTAGGAAGACAGCAATTTAAAAAACTTAAAGTTTATAAAGGTGCAGATCATCCTCATGCTGCTCAAAATCCTGTATTATTTGGGATAGATGAAGTTGGAAGGGGTTTTTGGTCCAGTTTTTGCAGCAGTTGTAGTATTAAGGAGTAACCGATAGTAAAAAACTTACTCCCAAAAAAAGAAACTTCTACCAATTTTATCTTCAGATTATGGAATTGGGCAATCTTCGGCCAGAGAAATAGATTAGGTATCAGGCAACAGAACTTTCAATGATAAGAGCTTTAAAACCTTGATGGCAGAAAAGGAGATCGATAGCTTCAGCAAGCATAGTCGCTAAAGCTCGCGATCTAATGGATAGGTTAGAAAAAAAATACTCAGGATAAAAAATAAAGGTTATGGAACACAAAACTTCATAGGAAAAGTTTTATGAGAATCTGGAGATGTAAAAGTAATTAACGGTAAGGACAAAGGGAAAACTGGTGAGGTTTTACAAACAATCCCTGAAAATAGAGTTGTAGTTAAAGGAATTAACCTTAGGACTAAACACGTAAAACCAACTCAGGAAGGAGAAACTGGAAGAATACTTACAGAAGAAGCATCATTACATGCATCAAATGTAATGTTCTTTTCAAAAACCTTACAAGTATTGAATTTATTGATGAGGGAAGAAAAGAAGATTGAAGAAAACTGGTG
>AG-347-I21
ATGGCTGTTGTATCACTATCTGAAATGATGGAAGCTGGTGCTCATTTTGGGCATCAAACTAGACGTTGGAATCCCAAAATGTCTATATATATTGTGCAAGAAATGGAGTTCATATTATTGATCTTGTGAAAACAGCATTGTGTATGAACAATGCTTATAAATGGACAAGGCAGCAAAAAGTGGTAAACGTTTCCTATTTGTCGGTACAAAAAAACAGGCATCAGACGTAGTAGCTCAGGAAGCTACTAGATGTGGAGCTGCATATGTAAATCAAAGATGGCTTGGAGGGATGCTTACTAATTGGACAACAATGAAAGCCAGGATAGAAAGATTAAAGGATCTAGAAAGGATGGAAAGTGGTTCAATCGCAATGAGGCCTAAAAAAGAAGCTGCAGTCTTAAGGAGAGAACTTGAAAGATTACAAAAATACTTAGGTGGACTTAAGGGCATGAGAAGATTACCAGACGTAGTTGTTTTAGTTGATCAGAGAAGAGAATCTAATGCAGTACTAGAAGCTAGAAAACTAGATATTTCCTTAGTATCAATGCTGGATACAAACTGTGATCCGGATTTGTGTGAGGTACCAATTCCATGTAACGATGATGCCGTTAGATCTGTTCAACTTATTTTAGGAAGACTTGCAGACGCTATAAACGAAGGCAGGCACAACAAAAAATTAGAATAAGACTAAAAGCATTTGATAGAAGAATGCTTGATTTGTCTTGCGATAAAATAATACAAACCGCTGATACTACTTCTGCTTCCGCAATAGGTCCAATTCCGTTACCTACAAAAAGAAAGATATATTGTGTCTTACGATCACCTCATGTTGATAAAGATTCGAGAGAGCATTTTGAAACAAGAACTCATAGAAGAATAATTGATATTTATAGTCCTTCCGCGAAAACTATTGATGCTCTAATGAAGTTAGATCTTCCAAGTGGCGTAGATATAGAAGTTAAACTCATGAAAAAACTATCTAAAAGAATGGCGGCTCTATCAACAAAGATAGAAGATCGTACGCCCCACTTGAAGCTCTTAATCAAGGAAAATGCTAATGCAAAATTTGATGAAACTATTGAAGCACATATACGTCTAGGTATTGATCCAAAATATACTGATCAACAATTAAGGACCACTGTTGCATTACCACATGGTACTGGCCAAAGCATAATTGCAGTAATTACAAGCGGTGAGAATGTATCGAAAGCTAAGGCTGCTGGTGCAGATTTTGGCGAAGAAGATCTTGTAGAAAGCATAAACAAAGGAAATATGGAGTTTGATCTACTTATTGCAACTCCAGATATGATGCCAAAGGTTGCAAAATTAGGAAGAGTTTTAGGACCTAGAGGTTTAATGCCTAATCCTAAAGCTGGGACAGTAACTAATGACATTGCTGCAATAAAAGAATTCAAAGCTGGTAAGCTCGAATTTAGAGCAGATAAGGCTGGAATCGTTCATGTCCGCTTTGGAAAAGCAAGTTTCACAAAAGAGGCTCTATTTGATAACTTAAAAACCTTACAAGAATCAATTGATAAAAATAAACCAAGTGGAGCTAAAGGAAAGTATTGGAAAACTTTTTATGTTACTTCAACAATGGGACCTTCAGTTCAAGTTGACATAAATGCTGTAAAATCTATAATTAAGAAGAAAAAGGAAACCACTAGGCAAAGGCAAGAAGAGCTATGGAATTAAAGGCGGCCAAGGAGGCCAAACAAGTAAGGCCGGAAATGATAGTTGAAGATAATTTAACAGTTCAAGAATTAGCTGATAAATTAAGTCTTGAAAGTTCTGAAATAATCAAATCTCTTTTCTTTGGAATTACGGCAACTGTAACTCAATCTCTTGACTTGGCAACTATCGAAACAGTAGCAGAAGAATTTGGAGTGGTTTTGCAAGATGATATCATGATTGAATGATATTGATAGTTTAAAAAGACCGCCTGTTATTACGGTGATGGGGCATGTAGATCATGGCAAAACAAGTTTGTTAGATTCAATCAGAGAATCAAGAGTTGCTTCCGGAGAAGCAGGAGGGATAACTCAACATATAGGAGCTTATCAAGTTGAATCTAAAAAATTAACTTTTCTTGATACACCCGGTCATGAAGCCTTTACAGCAATGAGAGCGAGAGGTACAAAAGTTACTGATGTAGCTGTTCTTGTAGTAGCAGCAGATGATGGAGACCTCAAACACTTGAGGCCATTAGTCATGCAAGAGCTGCAAAAGTTCCAATTGTTGTTGCAATAAACAAAATTGATAAAGAAGGGGCCTCTCCAGAAAGAGTCAAGCAGGAGCTATCAGAAAAAAATTTAATTGCTGAAGATTGGGGAGGAGATGTTATGGTTCCAGTAAGCGCGATCAAAAAAATATTGACAAATTGCTAGAAATGATTCTACTAGTTTCAGAAGTCGAAGATCTACAAGCCAACCCTGATAGATCGGCCAAAGGTACCGTGATTGAGGCCCACCTAGATAAAGCCAAAGGACCTGTAGCTACATTGCTAGTACAAAATGGCACCTTAAAATCTGGGGATGTTTTGGCTGCAGGTTCAGTCCTTGGAAAAATCAGAGCAATGGTTGATGAAAATGGAGAATCAAAGAAGCAGGACCATCATTCCCAGTGGAAGCACTAGGATTTAGTGAAGTACCAACAGCAGGGGATGAATTTGAAGTCTACCCTGATGAGAAAGCTGCACGAGCTGTTGTTGGAGAGAGAGCTACAGATGCTAGAGCGACAAAATTAGCTCAGCAAAGAAGAGTTATCATCCTTATCCAAGCGAATGATGGAGAATTAAAAGAATTAAACTTAATTCTTAAAGCTGATGTTCAAGGTAGTGTCGAAGCGATATTGGGATCACTAGAACAATTGCCAAATGAAGTTCAAGTAAGAGTTCTACTTTCTGCTCCTGGAGAAATAACTGAGACAGATATAGATTTGGCCGCCGCATCAGGATCAGTAATCATAGGTTTTAACACCTCGCTTGCTTCTGGAGCAAAAAGAGCAGCTGATGCGAATGATGTTGACATAAGAGAATATGAAGTAATCTATAAACTCCTAGAAGATATTCAATTAGCCATGGAAGGACTACTTGAACCCGATCTGGTTGAAGAATCATTAGGTAGAGCAGAAGTTCGAGCAACTTTCGCAGTTGGAAAAGGATCTATCGCAGGCTGTTATATACTGGTAAATTACAACGTAATTGTAAGAGTAAGGTAATTTACGAGGGTAATTTAGATTCTCTAAAAAGTAAAGATGATGTAAAAGAAGTACAGGTTTTGAATGCGGAGTTGGCTGCGATTTCTCGAAGGCGACATAATCGAAGCTTTCAAATTTGTGACTAAAAAGAGAAAGTTTTAGCTATTGAAACAAGTTGTGATGAGACATCTGTCTCAGTAGTTCAAATATTGCCTCTCAAATTGAAGATCATTCAAAATGGGGAGGAGTTGTGCCTGAACTTGCAGCTAGAAAGCATTTAGAATACCATTTGTTTTAGATAAGGCTTTACAAGAATCAATATTGAGGAAGTCGACATTGCATCAACTGTAGCTCCTGGTTTAGTTGGTTGTTTGTTGGCTCTATAACTGCAAGATCACTTTACATTCAAAACCATTTTTGGGAATTCATCATTTGGAGGGGCATTTATCCTCAATTTAAATCTTTTCTTTACTTGTTAGTGGCGGACATACTGAATTAATAAAAGTTGATGATAAAAGGATGCAAAGACTTGGTAAAAGTTTTGATGATGCTGCTGGAGAAGCTTTTGATAAAGTTGGCCGATTATTAGGTCTTATCCAGGAGGGCCTGCAATTGAAAAGGTGGCTAAAAATGGGGACCCTTACCAAAATGTAGGATTTATGATTTCTCTTTTAGTGGCCTAAAAACTGCCGTATTAAGGTTGAGAGATTGGATTCCAATTTCTGATATTGCTGCAAGTTTTGAGGTAGTGGCAGAGGTTTTGGTAGAGAGAAAAATGCGCGATTATAGCGATAATGTTGTTGTTGTTGGGGGAGTGGCTGCTAACAATTAAGAAAAATGATGATTAATCTATTAAAGTTCATTTAGCTCCAATTAATCTTTGTACAGATAATGCTGCAATGATTGGAGCGGCGGCGTTGTTCAGGATCAAATCCCTTAAATTAGGTGTGCTCATGGTATGTTCGCGGATCAGCCTCTAAAGTGAGAAGAGTTTTGGATCAGATAAGGGGTAGATCTTATAGAGATGCATTGATTATGTTGGAATTTATGCCTTACAGATCTACAGACCCCATTACTAAAGTTCTAAGATCTGCTGTTGCTAATGCAGAACATCTTGGAATGGATCCATCTACCCTAGTTATTTCCTCTGCATGGGCTAATAGTGGTCCATGAAAAGGTATAGACCCAGAGCTCAAGGTCGAGCTTTTTCAATTAAAAAACAGACTTGCCATATCAGTATTTCTGTATGACAATTTAAAGTGGGATGGTAAAAAATCAGGCGTTACTCTTGATTTTGTAGCTAAAGAAACTTCTTCGGCAGACTTAATCCATAGAGCAGTTCTCAGACAGCTAGCAAATAGACAAGGGACAGCAACTTTGACAAGATCTGAAGTGCGCGGGGGCGGTAGAAAGCCATATAAACAAAAAGGTACAGGAAGAGCTCGTCAAGGATCAATAAGGACACCCTTAAGACCTGGTGGCGGAATTATTTTTGGACCGAAGCCACGTTCTTACAATCTTGATATGAATCGTAAGGAACGTAGATTAGCTCTTAGAACAGCTCTTATGTCCAGAGTATCTGATGTTGAAGATTTTACCTAAAACGAGTGATATCATCAATGGCCTCGATTAGGTATAGAAAAAGTTTTGGTTATTCTGATATTATAAATCCATCAATAATATTGAGAAAGTAAAATTAATCGCCGCCGATCAATTAAATGTATTTGATATTCTCAATGCTAATTTGGTAATAGGTCAAGCGATAAAATTCAGGAGGTTATGGCAATACGTAAATTTAAACCTTATACACCTGGCACTAGAGAGTAGTTACTGACTTTAGTGAAATCACAAGAAACCTGAAAGATCACTAATAGTTTCAAAACATAGAAAGGCAGGAATAATCGTGGAGTTATCACTTGTCGTCATCGTGGAGGTGGTCACAAAAGGCAATATAGATTGGTCGACTTTAGAAGAGATAAGCTAAAATAGCAGCTATACACTACGATCCTCATAGAAATGCAAGGTTGGCACTTTTATTTTACGATGGAGAGAAAAGATATATTATCGCTCCAGCAGGAGTAAAAGTCGGACAAAATGTCATTTCTGGGTGTTCCAATTGAAGATGGAAATGCAATGCCGCTTTCTGTTATGCCATTAGGATCTAGTGTTCATTGTGTTGAGTTATACGCAGGTAGGGGTGCTCAAATGGTTAGATCCGCAGGAGCTAGTGCTCAAGTTATGGCAAAAGAGGGAGATTATGTTGCTTTAAAACTCCCTTCTACTGAGGTAAGACTCGTAAGAAAAGAATGCTACGCAACTCTTGGTGAAGTAGGTAATTCTGAAATAAGAAATACTAGCTTAGGTAAAGCAGGAAGAAGGAGATGGCTTGGAAGAAGGCCTCAAGTAAGAGGTAGTGTAATGAACCCATGTGATCATCCACATGGAGGAGGAGAGGGAAAAGCACCAATTGGTAGAGGCCCAGTTACTCCATGGGGTAAACCAGCTCTTGGACTAAAGACACGTAAAAAGAACAAACCAAGTAATAAATTAGTTGTTCGAAGACGCCGAAAGCTGTGTATTGGGGAACTGGAAGAAGAAAAACTTCAGTAGCTAGAGTACGTTTGATCCCAGGAAATGGATAAAAATTAATGGTCGTTCTGGAGATGATTATTTATTTAACCCTAAAAGCGCCTTTGCAAACATTAGGTCTAATTCTTATGATATTCTAGTAAATGTCTTTGGTGGTGGATTGACAGGTCAAGCAGATGCTATCAAGCAAGGAGCAGCAAGAGCACTTTGCGAATTATCTCCTGATAATAGGAAACCTCTTAAAACTGAAGGTCATCTCAGTAGAGATCCTAGAGCTAAGGAAAGAAGAAAATATGGTCTTAAAAAAGCAAGAAAAGCTCCTCAATTCTCCAAACGTATGTCTATCGGAATTTTAGGAAAGAAATTGGGCATGTCCCAACTTTTCGATGATAAAGGTACGGTACCAGTTACTCTCATAGAGGCTGGTCCGTGCCGCGTCACTCAATTGAAAACAACTGGATGGTTATACCGCCGTTCAGATAGGTTATGGGAGAAGCATTTAAGCAAACCTAAGGGACACTTAAATCAGGTGAAGAACTTTTCATTTGAATATAGGAAACTTTATGAAATCGGAAATAACTGTAACTTTGAGGTTGGTCAAAAAGTTGATATCAGTGGCAAATCTATGGGTAGAGGTTTTGCAGGTTACCAGAAAAGACATGGTTTTAGCAGAGGTCCTATGAGTCATGGTTCAAAAAATCATAGAGCACCAGGATCCACAGGAGCAGGAACACCGGGTAGAATTTATCCAGGGAAAAGAATGGCAGGAAGATATGGAGGAAAACAGATAACTACCAAAGGTTTTTCTAAAAATTGATAGAATTTGCTTGTAGTAAAAGGTTCTGTTCCAGGTAAGCCCGGCTCAATTGTCAACATTAAGCCATGAAAGTTTCTCTTGGTTGAATAATTTAGTAGAGAAGATCTCTCTGAGAAATTATCTATTGGTGGATTTGAGGTTGAATCATTAGAAGATTGTAAATGGTGTTGTTTTAGGTAAGGTAAAACACTGACAAACTTTTGCCAAGTCGATATTCAAATTATATGTGGTGCAATATTAAACCATTTATGTTGTTGCTACTGTCGGCGCGAAATTATTAACTATTAAAAGAAGTGAAATTAGAGGTGTAGTGAAGGAATGATATGTTCACTGCAGGAACTTGGTTTAAGCGAAGGTATAGAGATCATTTTGGGAACTCCAGACTTGCTTTTAAATGATGATTTAGCCATTACAGCTAATAGACCTGACGGAATGTCTGTTATAGGTATAGCCCGTGAAATTTCTGCCCTTATTTATACAATAAGCTGCATTGAGTAAATTCGCCAAATTGGCTTAAAGACCGTATAGAATCAGGTATAAAATCTATAAATTAGTTGATTTGACAAATTATATTCTTTTAGAACAAGGTCAACCTCTGCATGCGTTTGATGATAAACTGGATTTTAAGAAAAGGCAAGGATAACGAATTATTTGCTTAGATGGTAAAGAATATGACTTGAGTGACAATATCACAGTTATTACTTGTGATAAACCGGTAGCTATTGCTGGGGTGATAGGTGGTGAGACTTCTGTAAGTAATACTACATTTACCTTGAAGGCGCTGTTTTTAATCCCTATAAGAAAATCTTCAAAGGCGGTTGGCATAAGAACAGAATCTAGCAGTAGGTATGAAAAAGGGATTTCAAAATACAATAGGGCAATTAATCTTTTAGAAGAATATTTTTCTATTAAAGGATATTAAATTACGGAGAAAAATACATAAAATTCTTGGTGATAATGAAATAGTTAAAATAGGTTGTCCTAATAGAGATTTAGAAATAGATTTAATTGAAGAAATAGCGAGATTAATAGGGTATGACAGATTCGACTTAAATCTTCCTAATAAGCCTGGAAAATTGTCATCCAGTTGGCTAAAAAATTTTATAGAAAACGGTTTTAACGAGGTACTAAGCTACTCTCTTAACCCTTTGTTATTAGAAACAAGCTGTCTTAGAAATATCTGGAAAGAACATTTGGAGATAGTGAACCGTAATATAAAAGCTGGACAAGCAAGTTGTTATATATTTGAAATTGGTAATGTTTTTCAAGAAGAAGTTCTGGTGCGATTTATGGAAATGGTTAATTATTACCAGGCCAGAGGAAAATTAAAGGAGGCTTTTTGAACATAAAAATTGATAAACTTCATCCAGGAAGAACAGCGAAATTAGATGCAGGTTACTTTGGGGAAATACATCCATGATTCAACAAGAAACTTATTTAACAGTTGCTGATAATAGCGGAGCCAAAAGATTACAGTGCATTAGGGTTTTGGCTCTAATAGAAGATACGCACATGTTGGAGATGTAATTGTAGCAACTGTTAAAGATGCTCTTCCGAATATGGGAGTTAAGAAATCAGAGGTTGTTAAAGCTGTCATCGTTAGAACAAAAGCAACACTAAGAAGAAATACTGGTAATTCGATTAGATTTGATGATAATGCTGCCGTTTTGATTAATGAGGATAAGAATCCAAAAGGAACTAGAGTTTTTGGACCTGTAGCAAGAGAACTGCGTGAAATTATACTAAAATTGTTTCTCTTGCTCCGGAGGTGATTGATTGGCAAGAAAGAGTTGTTCAAATTCGACGCGTTTCTAAGACCGTTAAGGGTGGAAAGAAAATGAGTTTTAGAGCAATTGTTGTCGTAGGTAATGAGAAAGGTCAAGTTGGAGTTGGAGTTGGTAAAGCAGGAGATGTTATTGGTGCCGTAAGAAAGGGTGTGTCAGATGGTAAAAAGAATCTTGTTAGGGTTCCCTTAACTCCAAATTCAATACCAACTTTATCTAAAGGTAGAGATGGTGCTGCTAATGTACTAATTAGACCAGCTGCCCCAGGTACAGGGGTAATTGCTGGTGGTTCAATAAGAACAGTTCTAGAATTAGCGGGCATAAAAAATGTCTTAGCAAAAAGATTGGGTAGTAAAACACCTTTGAATAATGCAAGAGCTGCTATGGTTGCTCTTTCTCAATTAAGAACACACAAATCTGCCTCAAGAGAGAGAGGCATCTCACTTGAACAGCTCTATATGGGACGTTCACTAAAAAAAGGACCTTTTATAGCAGATAGCCTGCTAAGGTAGAAAAACAAAATACCGATAATGACAAGGTTATCAAAACTTGGTCAAGATCCTCTACGATTTTACCTTTAATGATCGGTCACACAATCGCTGTACATAATGGCAAGACTCACATTCCAGTATTTATTACTGAACAAATGATTGGTCATAAACTCGGTGAATTTGCTCCTACACGTACTTACCGAGGTCATATAAGAGATAAGAAAATGTCACGTCGTAATGCAGCAGTTAAAAGACCAGTTCTTCCAGATCCTCAATTCAATAGTCTCGCTTCAATGATGATTTCTCGATTGATGAAACATGGGAAAAAATCTACAGCTCAAAGAATATTGTCTGATGCTTTTTTAATAGCTGAGAGAACAGGTGGGAATGCTGTTGAATTATTTGAAACAGCTGTAAAAAATGCTACACCTCTTGTCGAGGTAAGAGCTAGAAGAGTTGGTGGCGCAACATATCAAGTGCCTATGGAAGTACGCCAAGAGAGGGGGACAGCTATGGCACTAAGATGGCTCGTTACATTCTCACGTGCCAGAAATGGGAAAAGTATGTCCCAAAAACTTGCTGGAGAGTTGATGGATGCAGCAAATGAAACGGGAAGTGCAGTTAAAAAAAGAGAAGATACTCATAAAATGGCTGAAGCTAATAAAGCTTTTGCACATTACAGATATATGCTTAGTCCAAAACGCACTAAATTTCGTAAACAACATAGAGGCAGAATGAGAGGAGTTGCTTCCAAAGGCAATACTATTGCTTTCGGTCAATTCGCTCTCCAAGCTCAAGATTGTGGATGGGTCACTGCACGTCAGATTGAGGCAAGTAGACGAGCTATGACAAGATATATTAAACGTGGAGGTCAAATCTGGATAAGAATATTTCCTGATAAGCCTGTAACCATGAGACCTGCTGAAACTAGAATGGGTTCTGGTAAAGGTAATCCAGAGTTTTGGGTTGCAGTTGTAAAACCAGGTAGAATACTTTTTGAAATGGGTGGTATCACTGAGGAAATTGCAAAGGAAGCTATGCGCCTTGCGCAATATAAACTTCCTGTAAAAACAAAATTTATGCCAGGATTGCAGGAATCGACATACCTCGCGAAAAGCGAGTTGAAATTGCACTTACATACGTCTATGGAATTGGTTTGACAAGATCGAAATTCTTGCTAATACGGGTGTAAATCCAGACATTCGTGTAAAAGATCTGATTCTGATGTTCAAAAACTTAGGGGTGCTACAGAGTTCACTTTAGAAGGAGATTTGAGAAGGAAAGAGGGAATGGCCTTAAAACGCTTACAAGATATAGGGTGTGTTAGGGGAAGAAGGCATAGAATGAGTCTTCCTGTAAGAGGTCAAAGAACTAGAACTAATGCAAGAACAAGACGTGGTTCAAGGAAAACAGTAGCAGGAAGAAAAAAAAACTAAATAATCTAAATAATATAGATAATTCTAATACTGAACTGGATCAATTGAGAATTTGCTAGGGAAAAAAGGTGATTTATCAATTATTTTCAATGGGTCAATTATCTTCTGATAGACCAATTATTGGCCAGAAGGCAAACTTAATAAAGAATTTGCAAGAACTAATAACTGAAAGGAAGCAAGATAGAAAAAATTGATGTAACCCTTCAATTGGAACTCCGGGAATCATCCTTTGATTTCAACGACGAAATAATAGATATATTTTGTGGTTTAGGATACTCAGTTGGGCCCTGAAATAGAAACTGATTTTTATAATTTTGAGTCTCTCAACATACCCAAAAATCATCCCGCAAGAGATATGCAGGATACTTTTTACTTAGATGAACTTTTAAGGACCCATACTTCTCCTGTTCAGATAAGGTACTTAGAGAAGAATCCTCCTCCAGTAAGAATTATTGCTCCCGGGAGAGTATATAGGAGAGATGCAGTAGATGCTACTCATTCCCCTGTATTTAATCAGGTTGAGGTTTTAATCGATCAAGACATTAATTTTAGTCATTTAAGAGGAACAGTTCTTACATTTTTAAAGGCCTTTTTTGGAGATATTCCTGTAAGATTTAGAGCTAGTTATTTCCCATTTACTGAACCTTCAGCAGAAGTAGACGTCCAGTGGAAAGGTAAATGGTTAGAAGTAATGGGTTGCGGAATGGTTGATCCGTCTTAGAATTAGGAATTGATTCTGAGAAATGGACTGGTTTTGCAGCAGGATTAGGAGTTGAGAGATTTTGTATGGTGAGACATATCGAAGACATCAGAAAATTTTATACAAATGATATTAGATTCTTAGAACAGTTACATTAAATACACTTAAACCAAACGGTTCGAGAAAAAATTAAGAAAGGGTAGAGGTATTGCAGCCGGTCAAGGTGCTGTGGTTTTGGAATGAGAGGACAAAAGTCACGTTCTGGACCCACACGTCCTGGTTTTGAAGGTGGGCAAATGCCCTTATATAGAAGAGTGCCATTAAAGCACTTTTAATCAAAAGAACTTTTCCATAATTAATTTTTAAATGAAAAGAACTGTTAACCTTGACTTATTAGTTAAGAAAGGATTGATCATCCTTTAAAAATCCTTGGTAACGGAAAAATTAATGTAAAGCTAAAAGTCCAAGCTGCATTCACAAAAGCAAAACAAAAAATTGAGGACGCAGGTGGATCCTGTGAGGCCGATGTAATACGCCAGTTATTACTGAAAAAGCTACAAATGCACTAGATAACCAATATACTTTCGAAGTAGATCATAGAGCGGCTAAACCACAAATAAAGGCAGCTATTGAATGTTAAAGTCATAGGAGTTAACACTATGAATCCTCCTAGGAGAACAAGAAGATCCGGTAAACGTTCTCAGGTCAAGAAGGCAATTGTACGTCTTGCTGAAGGAATCCAATTATTTCCAATGTCAAGAATTGGAAAAACACCAGTACTCCCAGATAAAGTAACGGTTTGATGGATTAATGGTTACAGTCAAGGGCCCTAAAGGTGAGTTAAAACGTGCCCGAGGGAGTTTGTTTTAAAAAAGAAAATACTGTAGTTGTAAGTCCAATCGAGGCAAAGGCATGGTTTATGTAGGGCCTTAATAGCCAATATGGTTGAAGGTGTTAGTCAAGGTTTTTCAAAGAAGCTTGAAATTGTAGGCGTTGGATCCAGAGCACAAGTAAAAGGTAAAAATCTAGTTGTCAGTGCAGGATATAGTCATCCTGTAGAAATGATCCCCCCTGATGGTATAACATACAAAGTTGAAAGTAATACAAACGTTACCGTATCTGGAATTGATAAGGAAATTGTTGGTAATGAAGCAGCAAAAATCAGATCAATTAGACCACCAGAGCCCTATAAAGGAAAAGGAATTAAATACCATGATGAGATTATTCTCAGAAAAGCTGGTAAAATGGCAAAAAAAATTGTTGCAGTTATCAAGCTTGCTCTACAAGCAGGCAAAGCAAATCCTGCTCCTCCTGTAGGGCCAGCTTTAGGACAACATGGTGTCAATATCATGGCATTTTGCAAAGAATACAACGCGAGGACACAAGATAAAGCAGGTTTTGTAATTCCAGTCGAGATTTCTGTTTTTGAAGATAGAAGCTTTACTTTTATAACAAAAACACCTCCTGCTTCCGTTTTAATAACAAAAGCAGCTGGTATAGAGAAAGGTTCAGGTGAATCCGCAAAAGGTGTTGGATAAGTAAAGCTCAATTAGAAGAAATAGCCAAAACTAAGCTTCCTGATTTAAACTGTTCTAGTGTTGAATCAGCAATGAAAGTAATTGAGGGTACTGCTCGTAATATGGGCGTCTCTATCACTCTAAAAAATCGCTACAAAGAATCAATTAGACCAAAACTTTTAAAGGAACTTGGTCTGAAAAATATTCATCAAGTACCTAAAGTTGTCAAAGTCAACGTTAATAGAGGTCTTGGTGAAGCTGCTTCAAATTCAAAAGCTTTAGAGGCTTCTTTAAACGAAATGGCAACAATTACAGGACAAAAGGCCCTAGTTACTAGGGCTAAAAAAGCTATCGCGGGTTTTAAAATTCGTGAAGGTATGCCCATTGGTTGTACTGTAACTTTGAGAGGTGACAGGATGTATTCCTTTTTAGAGAGATTTATAAATCTAGCTTTACCAAGAATAAGAGACTTTAGAGGAGTTAATCCAAAAAGTTTTGATGGAAGAGGAAATTACACTCTTGGAGTGAAAGAGCAATTAATTTTTCCTGAAATCTCTTTTGATAAAATAGATTCGATAAGAGGTATGGATATAACTATTGTCACTAGTGCACAGATCAAGAGGGTAAAGCTCTCTTGCAAGAGTTAGGAATGCCTTTATGCCCACCATCTCACAATTAATTGGTTCAGAAAGAAAACGTCTGACTAGGAAAACAAAATCTCCAGCATTAAAAGCTTGCCCGGAGAGAAGAGGAGTTTGTACAAGAGTCTATACATCAACACCTAAAAAACCTAATTCAGCTTTGAGAAAAGTTGCGAGGGTTAGATTGACCTCTGGTTTCGAAGTAACAGCTTACATACCAGGAATTGGACATAATTTACAAGAACACTCTGTAGTATTACTTAGAGGTGGAAGAGTTAAGGATTTACCAGGAGTTAGATACCATATAATAAGAGGAACATTAGATACGGCTGGAGTCAAAGATAGACGTCAATCCAGGTCTAAGTATGGAGCAAAAGCTCCAAAAAAAGAATTAAATTAAATTCTGAAATTACTGAAAAGATTGGTACGAAAAGATCTTTTTGATTTGAGATTCAAGCAAGCTACGAGACAGCTCAAAACTCATTCAAAAAGTTGCGCAATTACTAACTCTATGGGACATAAAATACATCCTTCTGGACTAAGATTAGGAATTACACAAGAGCATCGCTCTAAGTGGTTTGCTTCTAAAACATATCCAATTCTTCTCCAAGAAGATTTTATTCGTACCTTCATACAAAAAAAATATGCTGCAGGAATTAGCGATGTCTTAATAGCAAGAAAAGCTGACCAACTGGAACTTGAATTAAAAACAGCAAGGCCAGGGGTGATAGTTGGAAGACAAGGAAGTGGTATTGAAGAATTAAGATCTGGAATTCAAAAGACTATTGGTGATAGGGTAAGAATAAATGTTGTTGAAGTTGAGCGAGTTGACGCTGATGCCTTTTTACTCGCTGAATATATTGCACAACAACTAGAAAAAAGAGTCGCTTTTAGAAGAACTATAAGGATGGCCTTGCAAAGGGCTCAAAGGGCTGGTGTCCTCGGTCTTAAAATACAAGTAGGTGGTAGGTTGAATGGCGCTGAAATTGCTAGAACAGAATGGACTAGAGAGGGTAGAGTTCCTCTACACACTTTAAGGGCTGAAATTGACTATGCAACAGCCAATACCACTTATGGTGTTCTTGGGATTAAAGTTTGGGTTTTCAAAGGTGAAGTTCTTCCTAAAGAAGAACAAAAAACAGGTTCAAAAAAATCTAAACGAAATGTACCTAATGGTGTGGTACATATTCAAAGCACATTTAATAACACTATAGTTTCGATTTCTGACACTTCTGGACATGTAATTTCTTGGTCTTCTGCAGGTGCCAGTGGATTTAAAGGAGCTCGTAAAGGTACGCCATTTGCTGCCCAAACAGCAGCTGAAGCTGCAGCTAGGAGAGCACTTGATCAAGGCATGAGACAAATAGAAGTATTAGTTAGAGGACCTGGCTCAGGTAGGGAAACCGCCATAAGAGCTTTACAAGTGGCAGGATTAGAAATAACTCTAATAAGAGATGTAACTCCATTACCTCATAATGGATGTAGAAGACCTAAACGGAGACGCGTTCTAGAGAATAAGCAAAAAATCGTGAGATTAAACTTTTAGACGACTCGGAAATGGCTGTAGTTCTTGACTATAAAGGTTTAACTATCAAAGAGATGTCAGATTTGCGATCTAGATTGCAAACAACTAACGGCATCTGCAAAGTTACTAAAAATTCATTAATGCGCAAAGCTATTGATGGAGATAGTAATCTTGAATCTTTACTGACCGGAACAAATGCTTTTGTCTTAATTAAAGAAGATGTTGGTGGTGCTGTAAAAGCAATCCAATCTTTTCAAAAAGACACCAAAAAATCCGAGACCAAAGGAGCTTTATTTGAAGGCAGACTTCTTGAAATAAAAGAAATTGCAAGTCTTCCATCTAAAGAAGTATTGATGGCAAAAATTGCTGGCGCTCTTAATGGCGTTGCAACAATTGCGATTATTAATGAATCACTTAAACAAATGTCAAATCACGATCCTATTTCAGATATGCTTACTCGAATTAGAAATGCGAGTCAAAAACATACAACCACATCAATCCCAAGTTCAAAAATGTCAGTATTGCAAAAGTACTTCAAAAAGAGGGATTCATTTCTGACATGGTGAAGGCTACCACAAATAATACTTGGTCTGAAATAAGTGGTAAGCCTACTATCCGATCTATGCAAAGGGTTAGCAAACCTGGTTTGAGAATTTACAAAAATACTAGAGCTTTACCAAAAGTTCTAGGAGGTTTAGGAGTTGCTATCATATCTACTTCTAAAGGTGTCATGAGTGATCGTGATGCGAGGAAGCAAGGTATAGGTGGTGAAGTACTTTGCTATGTGGATTCTTAGTTATTAATAAACCTCTCATGATTGTGTTAAACAAATAAGGAAGTTACTAAAAAAGGTCGGGCAGGGACCCTTGACCCAGAAGTTATAGGAACATTACCAATCGCTATAGGCAGTGCAACAAGATTTATTCAATATCTTAAAACTTACATAGGATTAAACTAGGGATAAGAACTAACACTGATGATATTCACGGAGGAATAATTAATAGTGAAGAAAAATTAGATCATAAATAGATTTAGAGGATTAAACAACCGCCAAAAGTATCTAGTGTTCACGTCAATGGTGAGAGAGCTTATAAAAAATCGAATTTGAATTAGCTCCAAGAGAAGTAAAAATCGATGAACTTAATGAAATGGGACCAAGTACAATGTTCAGCTGGCACATATATAAGAGCAATTGCAAGAGATTTAGGAGAATCTGAAGGTTGCCTAATTAAAGCTTGTGGTTTTGATGAACAAAGCTCGATAATATCTGAATTCCAACAAGCTCTTAATCACATTTCTTAAGTAATGAAGAATTGGCCAGGAAGAATTTCCAGAAAATTACAAACTCAAAAAAGACACAAAAGATTAAGAAGCTTAGTTGGCGTCCAAGATTGTCAGTTTTTCGTTCTAATAACCATATTTATGCCCAGGTTATAGACGATGCTCAAACAACTATTTGCTCAGCTTCAACTGTTGATAAGGAACTAAGAGTTGTAATTCTTCTTCGTTGGAAAATTGTTAGCAAAGAGAGCGATAAAGGTATTAAGCAAGTAATTTTTGACCGTGGAGGTAATATATATCACGGCAGAGTAAAGGCACTTGCAGACGCTGCTCGTGAAGCTGGCCTAGAATTCATGTCATTAGATACAGCTGAAAAACAGAAGCTAATTGAAACTCATCAAGTACATCCAACTGATACGGGTTCGGTAGAAGTTCAGGTGGCAATCCTTTCCAAAAGAATATCTAAATTAAGCACCTCCAAGGAAACATTCATGATTTCGCTTCAAGGCAAGGATTATTAAAAATGATTGGTAAAAGGAAAAGATTACTTTATATAAAAGAGAAGAACGTTCAAAATTACGATCTAGTAAGATAGGAATCAGAATAGCAGAAGTAAACTAGCAATGGTTCAAACTGGGTTAAAGATCAACTAGAAAATTTAGTATCTATAGAAGCTATGGCAACTCAAGGTGACAAAATCCTTGATGTAGCCTTAGCAAAAATAGGGGACAAAGGCTTATTTACAAAAGAACTTGAAGCACAAATGCTCGTAGGACATGCAGATATAGCAGTACATTCTCTCAAAGATTTACCAACCAATTTGCCTAATGGCCTTATAGGATGCATTACAAAAAGGGAGGATCCTGCAGATGCTTTAGTAGTAAACTATAAATTAGAAAACTTACCTGAAGGTTCGATTGTTGGAACAAGCTCCCTAAGAAGACTTGCACAATTAAGAAATAAGTACCCACATCTTGTTTTCAAAGATATCAGGGGAAATGTTATTACAAGAATTGAAAAATTAGATGCAGGAGAAGATTGTATAATTCTTGCAGCCGCTGGTTTAAAGAGATTAGGCTTTGGAATTCATCAGATTCCAAGTGAAGTTTCCCTTCATGCCGTTGGCCAAGGAGCACTAGGCATTGAATGTAAAGATAAAAAAGTTGAAATTATAAATATCCTAGAAGATAAACCCACCAAAGATGTCTAGCAGAAAGGGCTTTTTTAAGAGAGCTTGAAGGAGGATGCCAAGTCCCAATAGGTGTGAATAGTCAACTCTTACTGGTATGGTTGCTTGATGGAGAACTTATTAAAGATCAAATTACCCGAATAGGAAAAGAACTAGCTAAAAAATTAGGTGCCGAAGAAATAAAGAAAGAATTGGTACTGTTGTAAGCGACAAAATGGACAAAACAGTTGTTGTTGCAGTAACAGATACCCACATCCTACTTATAAAAAAATTGTAAGTAAAACTACACGATACAAGGCGCATGACCCGGAAAATACGTGTTAGGTGATCGAGTTATTAGAGAAACTAGACCACTTAGTGCTCACAAGAGATGGGCAATAGAAGAGATTCTAAAACTCCATCTTTAGAAACCATTGAAAGAAATTGGTTTTTAGTTGATGCAAAAGATAAGACACTTGGGAGACTTGCTACAGAAATCGCAACTGTATTAAGAGGTAAGAATAAACCAACATTCACACCTCATCTTGATACTGGAGATTTCGTCATTGTAGTTAATGCTGAAAAAGTTGAGGTAACAGGTAAAAAAGCCAAAAGTTGTATAGAAGACATTCTGGAAGACCGGGAGGAATGAAAATTGAAAAATTTGAGTCTCTACAAGCAAGAATTCCTGAAAGAATTATCGAGCAAGCTGTCAAGGGTATGCTGCCACATAACTCTTTAGGAAGACAGCAATTTAAAAAACTAAAAGTTTATAAAGGTGCTGATCATCCTCATGCTGCTCAGAATCCTGTATTATTTGGAATAGATGAAGTCGGGAAGGGTTTTTGGCCCAGTTTTTTCAGCAGTTGTTGTATTAAGGGGTTCTTGATAGTAAAAAATTAACTACCAAAAAGAGGAACTTTTTCCAATTTTATCTTCAGATTATGGAATTGGGCAATCTTCTGCCAGAGAAATAGATTAGGCATCAGGCAACTGAACTTTCAATGATGCGAGCTTTAAAACCTTGATGGCAACAAAGGAGAGCCGTATCTTCAGCAAGCATAATTGCGAAAGCTCGAGACCTAATGGAAAGGCTTGAAGAAAAATACAGAGGATAAAAAATAAAGGTTATGGCACACTAATCTCCATAGGAAAAGTTTTATGAGAATCTGGAGATGTAAAGGTAATTAATGGAAAGGAAAAAGGAAAAACTGGAGAGGTCCTAAAAACTATCCCTGAAAATAGAGTTGTTGTGAAAGGAATTAACCTTAGGACTAAACATGTAAAACCAACTCAGGAAGGAGAAACTGGTAGAATACTTACAGAGGAGGCATCTTTACATGCATCAAATGTAATGTTTTTTTCAAAAATCTCACAAGTATTGAATTTATTGATGAGGGAAGAAAAGAAGACTTAAGAAAACTGGTG
>AG-347-J06
ATGGCTGTTGTATCACTATCAGAAATGATGGAAGCTGGTGCTCATTTTGGGCATCAAACTAGACGTTGGAATCCCAAGATGTCTATATATATTGCGCTAGAAATGGAGTGCATATTATTGATCTCGTAAAAACAGCATTGTGTATGAACAATGCATATAAATGGACGAGGCTGCGAAAAGTGGTAAACGTTTCCTCTTCGTCGGTACAAAAAAACAAGCCTCAGATGTAGTAGCTCAGGAAGCTACACGCTGTGGAGCTGCATATGTAAATCAAAGATGGCTTGGAGGGATGTTGACCAATTGGACAACAATGAAAGCTAGGATTGAAAGATTAAAGGATCTAGAAAGAATGGAAAGTGGTTCAATAGCAATGAGGCCGAAAAAAGAAGCTGCAGTACTAAGGAGAGAACTCGAAAGATTACAAAAATACTTAGGTGGACTTAAGGGGATGAGAAGATTACCAGATGTAGTTGTATTGGTTGATCAAAGAAGAGAATCTAATGCAGTATTAGAAGCAAGAAAATTAGATATCTCATTAGTATCAATGTTGGATACAAATTGCGATCCGGATTTGTGTGAAGTTCCAATCCCCTGTAACGATGATGCCGTTAGATCTGTGCAGCTTATTTTAGGAAGACTTGCAGATGCCATAAATGAGGGTAGGCACAACAAAAAATAAGAATAAGGCTCAAAGCATTTGATAGAAGAATGCTAGATTTGTCTTGCGACAAAATTATCCAAACTGCTGATACTACTTCTGCCTCAGCAATAGGTCCAATACCTTTACCTACAAAAAGGAAAATTTATTGTGTTCTAAGATCACCACATGTTGATAAAGATTCTAGAGAGCATTTTGAAACAAGAACACATAGAAGAATAATTGATATCTACAGTCCTTCTGCAAAAACTATTGATGCTTTAATGAAACTAGATCTCCCTAGTGGTGTAGATATAGAAGTTAAACTTATGAAAAAACTATCTAAAAGAATGGCGGCTCTATCAACAAAGATAGAAGATCGTACGCACCACTTGAAGCTCTTAATCAAGGAAAATGCTAATGCAAAATTTGATGAAACTATTGAAGCACATATACGTCTAGGTATTGATCCAAAATATACTGATCAACAATTAAGGACCACTGTTGCATTACCACATGGTACTGGCCAGAGCATAATTGCAGTAATTACAAGCGGTGAGAATGTATCGAAAGCTAAGGCTGCTGGTGCAGATTTTGGCGAAGAAGATCTTGTAGAAAGCATCAACAAAGGAAATATGGAGTTTGATCTACTTATTGCAACTCCAGATATGATGCCAAAGGTTGCAAAATTAGGAAGAGTTTTAGGACCTAGAGGTTTAATGCCTAATCCTAAAGCGGGCACAGTAACTAATGACATTGCTGCAATAAAAGAATTCAAAGCTGGTAAGCTCGAATTTAGAGCAGATAAGGCTGGAATCGTTCATGTCCGCTTTGGAAAAGCAAGTTTCACAAAAGAGGCTCTATTTGACAACTTAAAAACCTTACAAGAATCAATTGATAAAAATAAACCAAGTGGAGCTAAAGGAAAGTATTGGAAAACTTTTTATATAACTTCAACAATGGGGCCTTCAGTTCAATTAGACATAAATGCTGTAAAATCTATCATTAAGAAGAAAAAAGAGACCACAAGACAAAGGCAAGGAGAGCAATGGAATTAAAGGCTGCAAAAGAGGCCAAACAAGTAAGACCTGAAATGATAGTTGAAGATAATTTAACTGTTCAAGAATTAGCTGATAAATTAAGCCTTGAAAGTTCTGAAATAATAAAATCTCTTTTCTTCGGCATAACGGCAACTGTTACTCAATCACTTGACTTAGCAACTATCGAAACAGTAGCAGAAGAATTTGGGGTGGTTTTACAAGATGATATCATGATTGAATGATATTGATAATCTAAGAAGACCACCTGTTATTACCGTGATGGGTCATGTGGATCATGGCAAAACAAGTCTTTTAGATTCCATTAGAGAATCAAGAGTAGCTTCGGGGGAAGCAGGAGGCATCACTCAACACATAGGAGCTTATCAATTTGAACAAAAAAAATTAACTTTTCTTGATACCCCTGGTCATGAAGCCTTTACTGCAATGAGAGCAAGGGGTACAAAGGTTACAGATGTAGCTGTTCTTGTAGTTGCTGCAGATGATGGAGACCTCAAACACTTGAAGCCATCAGTCATGCAAGAGCTGCAAAAGTACCAATTGTCGTTGCAATAAATAAAATTGATAAAGAAGGGGCTTCTCCAGACAAAGTAAAGCAGGAACTATCAGAAAAAGATTTAATTGCTGAAGATTGGGGAGGCGATGTGATGGTTCCAGTAAGTGCTATCAAAAAAACATTGATAAATTACTCGAAATGATCTTATTAGTTTCAGAGGTAGAAGATCTACAAGCTAACCCTGATAGATTTGCAAAAGGTACTGTAATTGAAGCCCACCTAGACAAAGCAAAAGGACCTGTGGCTACTTTGTTAGTACAAAATGGAACCTTGAAATCTGGAGATGTTTTAGCTGCGGGTTCAGTCCTTGGAAAAATTAGAGCAATGGTTGATGAACATGGAGAATCAAAGAAGCAGGGCCATCATTCCCAGTGGAAGCGCTAGGATTCAGTGAAGTACCCACTGCAGGGGATGAATTCGAAGTCTACCCTGATGAAAAAACTGGTCGAGCCATTGTCGGAGAAAGAGCAACAGATGCTAGAGCTACAAAATTAGCTCAGCAAAGAAGAGTTATCATCCTTATCCAAGCAAATGATGGAGAACTAAAGGAGTTAAACTTAATTCTTAAGGCTGATGTTCAAGGTAGTGTTGAAGCGATATTAGGATCACTAGAACAATTACCAAATGAGGTTCAAGTCAGAGTTCTACTTTCTGCTCCCGGAGAAATAACTGAGACGGATATCGATCTTGCTGCTGCATCTGGGTCAGTAATCATTGGATTTAATACCTCATTGGCTTCTGGAGCGAAGAGAGCAGCTGATGCTAATGACGTGGATATAAGAGAATATGAGGTAATTTACAAGCTCCTAGAAGATATTCAGTTAGCCATGGAAGGGCTACTTGAACCCGATCTTGTCGAAGAATCATTAGGGCAAGCTGAAGTTAGAGCAACTTTCGCAGTCGGTAAAGGAGCTATTGCGGGCTGTTATATAGTGGCAAATTACAAAGAAATTGTGAGAGTAAAGTAATATTTGAGGGTAATTTAGACTCTCTAAAAAGTAAAGATGATGTAAAAGAAGTACAGGATTTGAATGTGGAGTTGGCTGCGATTTCTCGAAGGAGATGTAATCGAAGCATTCAAATTTGTCACCAAAAAGAGAAAGTTTTAGCTATTGAAACAAGTTGTGATGAGACATCTGTCTCAATAGTTCAAATATTGCCTCTCAAATTGAAGATCATTCAAAATGGGGAGGAGTTGTGCCTGAACTTGCAGCTAGAAAGCATTTAGAATACCTTTTGTTTTAGATAAGGCTTTAGAAGAATCAATATTGAGGAAGTTGATATTGCGTCAACTGTTGCTCCTGGATTAGTTGGTTGTTTGTTGGCTCTGTAACTGCAAGATCACTTTACATTCAAAACCATTTTTGGGAATTCATCATTTGGAGGGGCATTTATCTTCAATTTAAGTCTTTTCTTTACTTGTTAGCGGCGGGCATACTGAATTGATAAAGGTTGATGATAGAAGGATGCAAAGACTCGGGAAAAGTTTTGATGATGCTGCTGGAGAAGCCTTTGATAAAGTTGGCAGACTATTAGGTCTTATCCAGGAGGACCTGCAATCGAAAAAATTGCTAAAAATGGGGACCCTTACCAAAATGTAAGATCTATGATTTCTCTTTTAGTGGCCTAAAAACTGCCGTATTAAGGTTGAGAGATTGGATTCCAATTCCGGATATTGCTGCAAGTTTTGAGGTAGTGGCAGAGGTCTTGGTAGAGAGAAAAATGCGCGATCATAACGATAATGTAGTTGTGGTTGGGGGAGTGGCTGCTAACAATTAAGAAAAATGATGATTAATCTATTAAAGTTCATTTAGCACCTCTTGATCTTTGTACAGATAATGCGGCAATGATTGGA---------------------------------------------------------------------------------------------------------------------------------------------------------------------------------------------------------------------------------------------------------------------------------------------------------------------------------------------------------------------------------------------------------------------------------------------------------------------------------------------------------------------------------------------------------------------------------------------------------------------------------------------------------------------------------------------------------------------------------------------------------------------------------------------------------------------------------------------------------------------------------------------------------------------------------------------------------------------------------------------------------------------------------------------------------------------------------------------------------------------------------------------------------------------------------------------------------------------------------------------------------------------------------------------------------------------------------------------------------------------------------------------------------------------------------------------------------------------------------------------------------------------------------------------------------------------------------------------------------------------------------------------------------------------------------------------------------------------------AAAGCTGTGTATTGGGGAACTGGAAGAAGAAAAACTTCAGTAGCTAGAGTTCGCTTGATTCCAGGAAATGGATAAAAATTAATGGTCGTGCTGGAGATGATTATTTATTTAATCCTAAAAGCACCTTTGCAAACATTAGGCCTAATTCTTATGATATTTTGGTGAATGTTTTTGGTGGTGGATTGACTGGCCAAGCAGATGCTATAAAGCAAGGGGCAGCTCGAGCACTTTGCGAATTATCTTCTGACAATAGGAAACCGCTGAAAACTGAAGGTCATCTCAGTAGAGATCCTAGAGCTAAGGAAAGAAGAAAATATGGTCTTAAAAAAGCAAGAAAAGCTCCTCAATTCTCTAAACGT-----------------------------------------------------------------------------------------------------------------------------------------------------------------------------------------------------------------------------------------------------------------------------------------------------------------------------------------------------------------------------------------------------------------------------------------------------------------------------------------------------------------------------------------------------------------ATGAAAGTTTCTCTTGGTTGAAAAATTTAGTAGAGAAGATCTCTCTGAGAAATTGTCTATTGGTGGATTTGAGGTTGAATCATTAGAAGATTGTAAATGGTGTTGTTTTAGGTAAGGTAAAACACTGATAAACTTTTGCCAAGTCGATATTCAAATTATCTGTGGTGCAATATTAAACCATTTATGTTGTTGCTACTGTCGGCGCGAAATTATTAACTATTAAAAGAAGTGAAATTAGAGGAGTAGTGAAGGTATGATATGTTCACTACAGGAACTGGGTTTAAGCGAAGGGATAGAGATCATTTTGGGCACTCCAGACTTGCTTTTAAATGATGATTTAGCAATTACAGCTAATAGACCTGACGGAATGTCTGTTATAGGTATAGCCCGTGAAATTTCTGCCCTTTTTTATACAATAAGCTGTATTGAGTAAATTCGCCAAATTGGCTTAAAGACCGTATAGAATCAGGTATAAAATCTATTAATTAGTTGATTTGACAAATTATATTCTTTTAGAACAAGGTCAACCTTTGCATGCATTTGATGATAAACTGGATTTTAAGAAAAGGAAAGGATACCGAATTATTTGCTTAGATGGTAAAGAATATAACTTAAATAAAAATATTACAGTTATTACTTGTGACAAACCGGTAGCTATTGCTGGGGTGATAGGTGGAGAAACTTCTGTGACGAATACTACATTTACCTTGAGGGCGCTGTTTTTAATCCCTATAAGAAAATCATCAAAGGCTGTTGGCATAAGAACAGAATCTAGCAGCAGGTACGAAAAAGGGATTTCAAAATACAATAGGGCAATTAATCTTTTAGAAGAATATTTTTCTATTAAAGGATATTAAACTACGGAGAAAAATACATAAAATTCTTGGTGATCATGAAATAGTTAAATTAGGTTGTCCTAATAGAGATTTAGAAATAGATTTAATTGAAGAAATAGCGAGATTAATAGGTTATGACAGATTCGACTTAAAACTTCCTAATAAGCCTGGAAAATTGTCATCCAGTTGGCTAAAAAATTTTATAGATAATGGTTTTAACGAGGTACTAAGCTACTCACTTAATCCTTTGTTATTAGAAACAAGCTGTCTTAGAAATATCTGGCAAGAACATTTGGAGATAGTGAATCGGAATATAAAAGCTGGACAACCAAGTTGTTATATATTTGAAATTGGAAATGTTTTTCAAGAAGAAGTTCTGGTGCGATTTATGGAAATGGTTAATTTTTACCAGGCTAGAGGAAAGTTAAAGGAGGCTTTTTGAACATAAAAATCGATAAACTTCATCCAGGAAGAACAGCGAAATTAGATGCAGGTTATTTTGGTGAAATACATCC---------------------------------------------------------------------------------------------------------------------------------------------------------------------------------------------------------------------------------------------------------------------------------------------------------------------------------------------------------------------------------------------------------------------------------------------------------------------------------------------------------------------------------------------------------------------------------------------------------------------------------------------------------------------------------------------------------------------------------------------------------------------------------------------------------------------------------------------------------------------------------------------------------------------------------------------------------------------------------------------------------------------------------------------------------------------------------------------------------------------------ATGTCACGTCGTAATGCAGCAGTAAAAAGACCAGTTCTTCCAGATCCTCAATTTAATAGTCTTGCTTCAATGATGATTTCTCGATTAATGAAACATGGCAAAAAATCTACAGCTCAAAGAATATTGTCTGATGCTTTTTTAATAAGCGAAAGAACAGGTGGGAATGCAGTGGAATTATTTGAAACAGCTGTAAAAAATGCTACTCCTCTTGTCGAGGTAAGAGCTAGAAGAGTTGGTGGCGCAACATATCAAGTACCTATGGAAGTTCGTCAAGAGAGAGGTACGGCTATGGCATTAAGATGGCTTGTTACATTCTCACGTGCAAGAAATGGCAAAAGCATGTCACAAAAACTTGCCGGCGAGTTGATGGATGCAGCAAATGAAACTGGTAGTGCCGTTAAAAAAAGAGAAGATACTCATAAAATGGCAGAAGCTAATAAAGCTTTTGCACATTACAGATAT------------------------------------------------------------------------------------------------------------------------------------------------------------------------------------------------------------------------------------------------------------------------------------------------------------------------------------------------------------------------------------------------------------------------------------------------------------------------------------------------------------------------------------------------------------------------------------------------------------------------------------------------------------------------------------------------------------------------------------------------------------------------AACTAAATAATCTAAATAATATAGATAACTCTAATACAGAACTGGATCAATTAAGAGTTTGTTAGGGAAAAAAGGTGATTTGTCAATTATCTTCAATGGGTCAATTATCTGCTGATAGACCAATTATTGGCCAGAAGGCAAATTTAATAAAGAATTTGCAAGAACTAATAACTGAAAGGAAGCAAGATAGAAAAAATTGATGTAACCCTTCAATTGGAACCCCGGAAACCATCCTTTGATTTCAACGATGAAATAATTGATATTTTTTGTGGTTTAGGATACACAGTTGGGCCCTGAAATAGAAACTGATTTTTATAATTTTGAGTCTCTCAATATACCCAAAAATCATCCCGCAAGAGATATGCAGGATACTTTCTACTTAGATGAGCTTTTAAGGACTCATACTTCTCCTGTTCAGATAAGATACTTAGAGAAAAATCCTCCTCCAGCAAGAATTATTGCTCCCGGGAGAGTATATAGGAGAGATGCAGTAGATGCTACTCATTCCCCTGTATTTAATCAGGTTGAGGTTTTAATCGATCAAGACATTAATTTTAGTCATTTAAGAGGAACAGTTCTTACATTCTTAAAGACCTTTTTTGGAGATATTCCTGTAAGATTTAGAGCTAGTTATTTCCCATTTACTGAACCTTCAGCAGAAGTAGACGTCCAGTGGAAAGGTAAATGGCTAGAAGTAATGGGCTGCGGAATGGTAGATCCGTCTTAGAATTAGGAATAGATTCTGAAAAATGGACTGGTTTTGCAGCAGGATTAGGAGTCGAGAGATTTTGTATGGTGAGACATATTGACGACATCAGAAAATTTTATACAAATGATATTAGATTCTTAGAACAGTT----------------------------------------------------------------------------------------------------------------------------------------------------------------------------------------------------------------------------------------------------------------------------------------------------------------------------------------------------------------------------------------------------------------------------------------------------------------------------------------------------------------------------------------------------------------------------------------------------------------------------------------------------------------------------------------------------------------------------------------------------------------------------------------------------------------------------------------------------------------------------------------------------------------------------------------------------------------------------------------------------------------------------------------------------------------------------------------------------------------------------------------------------------------------------------------------------------------------------CAAAAGGGTGTCAATATCATGGCATTTTGCAAAGAATACAACGCAAGGACACAAGATAAAGCAGGTTTTGTAATTCCAGTAGAGATTTCTGTTTTTGAAGATAGAAGCTTTACTTTTATCACAAAAACACCTCCTGCTTCCGTCTTGATAACAAAAGCAGCTGGTATAGAGAAAGGTTCAGGTGAATCCGCAAAAGGTGTTGGATAAGTAAAGCTCAATTAGAAGAAATAGCCAAAACTAAACTTCCTGATCTAAACTGTTCTAGTGTTGAATCAGCAATGAAAGTAATTGAGGGTACTGCTCGTAATATGGGCGTCTCTATC----------------------------------------------------------------------------------------------------------------------------------------------------------------------------------------------------------------------------------------------------------------------------------------------------------------------------------------------------------------------------------------------------------------------------------------------------------------------------------------------------------------------------------------ATGCCCACCATCTCACAATTAGTAGGTTCAGAAAGAAAACGTCTGACAAAGAAAACAAAATCTCCTGCATTAAAAGCTTGCCCTGAGAGAAGAGGGGTATGTACGAGAGTCTATACATCAACACCTAAGAAGCCTAATTCAGCTTTGAGAAAAGTTGCAAGGGTTAGATTAACTTCTGGTTTCGAAGTAACGGCTTATATTCCTGGGATTGGACATAATTTGCAAGAACATTCTGTAGTACTACTTAGGGGTGGAAGGGTTAAGGATTTGCCAGGAGTTAGATATCATATAATTAGAGGAACTTTAGATACGGCTGGAGTCAAAGATAGACGTCAATCCAGATCTAAGTATGGAGCAAAAGCTCCAAAA------------------------------------------------------------------------------------------------------------------------------------------------------------------------------------------------------------------------------------------------------------------------------------------------------------------------------------------------------------------------------------------------------------------------------------------------------------------------------------------------------------------------------------------------------------------------------------------------------------------------------------------------------------------------------------------------------------------------------------------------------------------------------------------------------------------------------------------------------------------------------------------------------------------------------------------------------------------------------------------------------------------------------------------------------------------------------------------------------------------------------------------------------------------CTAGAGAATAAGCAAAAAATCGTGAGATTAAACTTTTAGACGACTCGGAAATGGCTGTAGTTCTTGACTATAAAGGTTTAACTATCAAAGAGATGTCAGATTTGCGATCTAGATTGCAAACAACTAACGGCATCTGCAAAGTTACTAAAAATTCATTAATGCGCAAAGCTATTGATGGAGATAGTAATCTTGAATCTTTACTGACCGGAACAAATGCTTTTGTGTTAATTAAAGAAGATGTTGGTGGTGCTGTAAAAGCAATCCAATCTTTTCAAAAAGACACCAAAAAATCCGAGACCAAAGGAGCTTTATTTGAAGGCAGACTTCTTGAAATAAAAGAAATTGCAAGTCTTCCATCTAAAGAAGTATTGATGGCAAAAATTGCTGGCGCTCTAAATGGCGTAGCAACAATTGCGATTATCAATGAATCACTTAAACAA----------------------------------------------------------------------------------------------------------------------------------------------------------------------------------------------------------------------------------------------------------------------------------------------------------------------------------------------------------------------------------------------------------------------------------------------------------------------------------------------------------------------------------------------------------------------------------------------------------------------------------------------------------------------------------------------------------------------------------------------------------------------------------------------------------------------------------------------------------------------------------------------------------------------------------------------------------------------------------------------------------------------------------------------------------------------------------------------------------------------------------------------------------------------------------------------------------------------------------------------------------------------------------------------------------------------------------------------------------------------------------------------------------------------------------------------------------------------------------------------------------------------ATAGCAGAAGTAAGCTAGCAATGGTTCAAACTGGGTTAAAGATCAGCTAGAAAATTTAGTATCTATAGAAGCTATGGCAACTCAAGGTGACAAAATCCTTGATGTAGCCTTAGCAAAAATAGGCGACAAAGGCTTATTTACAAAAGAACTTGAAGCACAAATGCTCGTAGGCCATGCAGATATAGCAGTACATTCTCTAAAAGATTTACCAACCAATTTGCCTAATGGCCTTATAGGATGCATTACAAAAAGGGAGGATCCTGCAGATGCTTTAGTAGTAAACTATAAATTAGAAAACTTACCTGAAGGTTCGATTGTTGGAACAAGCTCCCTAAGAAGACTTGCACAATTAAGAAATAAGTACCCACATCTAGTTTTCAAAGATATCAGGGGAAATGTTATTACAAGAATTGAAAAATTAGATGCAGGAGAAGATTGCATAATTCTTGCGGCAGCTGGTTTAAAGAGATTAGGCTTTGGAATTCACCAGATCCCAAGTGAAGTTTCCCTTCATGCCGTTGGCCAAGGAGCACTAGGCATTGAATGTAAAGATAAAAAAGTTGAAATTATTAATATCTTGGAAGATAAACCCACCAAAGATGTCTTGCAGAAAGGGCTTTTTTAAGAGAGCTTGAAGGTGGATGCCAAGTCCCAATAGGTGTGAATAGTCAACTCTTACGGGTATGGTTGCTTGATGGAGAACTTATTAAAGATCAAATTACCCGAATAGGCAAAGAACTAGCTAAAAAATTAGGTGCCGAAGAAAT------------------------------------------------------------------------------------------------------------------------------------------------------------------------------------------------------------------AAAACTCCATCTTTAGAAACAATTGAAAGAAATTGGTTTTTAGTTGACGCAAAAGATAAGACGCTTGGTAGACTTGCTACAGAAATTGCAACTGTATTGAGAGGTAAGAATAAACCAACATTTACACCTCATCTAGATACTGGAGATTTTGTCATTGTAGTAAATGCCGAGAAAGTTGAGGTAACAGGTAAAAAAGCCAAAAGTTGTACAGGAGGCATTCTGGAAGACCAGGAGGCATGAAAATTGAAAAATTTGAGTCTTTACAAGAAAGAATTCCTGAAAGAATCATCGAGCAAGCTGTTAAGGGCATGCTGCCTCATAACTCTTTAGGAAGACAGCAATTTAAAAAACTAAAAGTTTATAAAGGTGCGGATCATCCTCATGCTGCTCAGAATCCTGTATTATTTGGAATAGATGAAGTTGGAAGGGGTTTTTGGTCCAGTTTTTGCAGCAGTTGTAGTATTAAGGAGTAACAGATAGTAAAAAACTAACTCCCAAAAGAAGAAACTTTTACCAATTTTATCTTCAGATTATGGAATTGGGCAATCTTCAGCCAAAGAAATAGATTAGGTATCAGGCAACAGAACTTTCAATGATAAGAGCTTTAAAACCTTGATGGCAAAAAAGGAGATCGATAGCTGCAGCAAGTATAGTTGCCAAAGATCGCGACCTAATGGAGAACTTAGAAAAAGTATACTCAGGATAAAAAATAAAGGTTATGGAACACTAAACTTCATAGGAAAAGTTTT---------------------------------------------------------------------------------------------------------------------------------------------------------------------------------------------------------------------------------------------------------------------------
>AG-347-J14
ATGGCTGTTGTATCACTATCAGAAATGATGGAAGCTGGTGCTCATTTTGGGCATCAAACTAGACGTTGGAATCCCAAGATGTCTATATATATTGTGCGAGAAATGGTGTTCATATTATTGATCTTGTAAAAACAGCATTGTGTATGAACAATGCATATAAATGGACGAGGCTGCAAAAAGCGGTAAACGCTTCCTCTTTGTTGGTACAAAAAAACAAGCATCAGATGTAGTAGCTCAGGAAGCTACACGCTGTGGAGCTGCTTATGTAAATCAAAGATGGCTTGGAGGGATGTTGACTAATTGGACAACAATGAAAGCTAGGATTGAAAGATTAAAGGATCTTGAAAGAATGGAAAGTGGGTCAATAGCAATGAGGCCTAAAAAAGAAGCAGCAGTATTAAGGAGAGAACTTGAAAGATTACAAAAATACTTAGGTGGACTTAAGGGTATGAGAAGATTACCAGATGTAGTTGTATTGGTTGATCAGAGAAGAGAATCTAATGCAGTTTTAGAGGCTAGAAAATTAGATATCTCATTAGTATCAATGTTGGATACAAATTGCGATCCGGATTTGTGTGAAGTTCCAATTCCCTGTAACGATGATGCCGTTAGATCTGTGCAACTTATTTTAGGAAGACTTGCAGATGCCATAAATGAGGGTAG---------------------------------------------------------------------------------------------------------------------------------------------------------------------------------------------------------------------------------------------------------------------------------------------------------------ATGAAAAAACTATCTAAAAGAATGGCGGCTCTATCAACAAAGATAGAAGATCGTACGCACCACTCGAAGCTCTTAATCAAGGAAAATGCTAATGCAAAATTTGATGAAACTATTGAAGCACATATACGTCTAGGTATTGATCCAAAATATACTGATCAACAATTAAGGACCACTGTTGCATTACCACATGGTACTGGCCAAAGCATAATTGCAGTAATTACTAGTGGTGAGAATGTATCGAAAGCCAAGGCTGCTGGTGCAGATTTTGGCGAAGAAGATCTTGTAGAAAGCATCAATAAAGGAAATATGGAGTTTGATCTACTTATTGCAACTCCAGATATGATGCCAAAGGTTGCAAAATTAGGAAGAGTTTTAGGACCTAGAGGTTTAATGCCTAATCCTAAAGCTGGGACAGTAACTAATGACATTGCTGCAATAAAAGAATTCAAAGCGGGTAAGCTCGAATTTAGAGCAGATAAGGCTGGAATCGTTCATGTCCGCTTTGGAAAAGCAAGTTTCACAAAAGAGGCTCTATTTGACAACTTAAAAACCTTACAAGAATCAATTGATAAAAATAAACCAAGTGGAGCTAAAGGAAAGTATTGGAAAACTTTTTATGTAACTTCAACAATGGGGCCTTCAGTTCAATTAGACATAAATGCTGTAAAAACTATAATTAAAAAGAAAAAAGAGACTACTAGGCAAAGGCAAGAAGAGCTATGGAGTTAAAGGCTGCCAAAGAAGCTAAACAAGTAAGGCCTGAGATGATAGTAGAGGATAATCTAACAGTTCAAGAATTAGCTGATAAATTAAGTCTTGAAAGTTCTGAAATAATCAAATCACTTTTCTTTGGAATAACTGCAACTGTTACTCAATCACTCGACTTAGCAACTATTGAAACAGTGGCTGAAGAATTTGGGGTGGTTTTGCAAGACGATATCATGATTGAAAGATCTTGATAATCTAAAAAGACCACCTGTTATTACAGTGATGGGTCATGTAGATCATGGCAAAACAAGTCTTCTTGATTCCATCAGAGAATCAAGAGTAGCTTCAGGGGAAGCAGGGGGTATCACACAACACATAGGAGCTTATCAATTTGAAAAAAAAAAATTAACTTTTCTTGATACCCCGGGTCATGAAGCTTTTACTGCAATGAGAGCAAGGGGTACAAAGGTTACAGATGTAGCTGTTCTTGTGGTTGCTGCAGATGATGGCGACCTCAAACACTTGAGGCTATCAGTCATGCAAGAGCTGCAAAAGTACCAATTGTCGTTGCAATAAATAAGATTGACAAAGAAGGGGCATCTCCAGACAGAGTAAAGCAGGAACTATCAGAAAAAGATTTAATTGCTGAAGATTGGGGAGGAGATGTGATGGTTCCAGTAAGTGCTATCAAGAAAACATCGATAAATTACTCGAAATGATTTTATTAGTTTCCGAAGTAGAAGATCTACAAGCTAACCCTGATAGATTCGCAAAAGGTACTGTTATTGAAGCCCACCTAGATAAAGCTAAAGGGCCCGTGGCTACTTTGTTAGTACAAAATGGGACCTTAAGATCTGGAGATGTTTTAGCCGCTGGTCCAGTCCTTGGAAAAATCAGAGCAATGGTTGATGAACATGGAGAATCAAAGAAGCAGGACCATCATTTCCAGTAGAAGCTCTAGGATTCAGTGAAGTACCCACAGCAGGAGATGAATTCGAAGTCTACCCTGATGAAAAAACTGCTCGAGCCATTGTCGGAGATAGGGCAACAGATGCAAGAGCCACAAAATTAGCTCAGCAAAGAAGAGTTATCATCCTTATCCAAGCAAATGATGGAGAACTAAAGGAGTTAAATTTGATTCTCAAAGCTGATGTTCAAGGAAGTGTTGAAGCGATTTTAGGATCACTAGAACAATTACCAAATGAAGTACAAGTCAGAGTTCTACTTTCTGCTCCTGGAGAAATAACTGAGACAGATATAGATCTCGCTGCTGCATCTGGGTCAGTAATCATTGGGTTTAACACCTCATTAGCATCTGGTGCGAAGAAAGCAGCTGATGCTAATGACGTTGATATAAGAGAATATGAAGTAATCTATAAACTTTTAGAAGATATTCAGTTGGCAATGGAAGGACTACTAGAACCTGATCTTGTTGAAGAATCTTTAGGAAAAGCCGAAGTTAGAGCAATTTTCTCAGTTGGTAAAGGAGCTATAGCAGGCTGTTATATACTGGTAAATTACAACGTAATTGTTAGAGTAAAGTAATTTTTGAAGGTAATTTAGACTCACTAAAAAGTAAAGATGATGTTAAAGAGGTACAGGATTTGAATGTGGAGTTGGATGCGATTTCTCGAAGGAGATATAATCGAAGCATTCAAATATGTCACCAAAAAGAGAAAGTTTTAGCTATTGAAACAAGTTGTGATGAGACATCTGTCTCAATAGTTCAAATATTGCCTCTCAGATTGAAGATCATTCAAAATGGGGAGGAGTTGTACCTGAACTTGCAGCTAGAAAGCATTTAGAATACCTTTTGTTTTAGATAAGGCTCTAGAAGAAGCAATATTGAGGAAGTCGATATTGCGTCAACAGTAGCTCCTGGATTAGTTGGTTGTTTGTTGGCTCCATAACCGCAAGATCACTTTACATTCAAAACCATTTTTGGGAATTCATCATTTGGAGGGGCATTTATCTTCAATTTAAATCTTTTCTTTACTTGTTAGCGGCGGGCATACTGAATTGATAAAGGTAGATGATAGTAGGATGCAAAGACTTGGGAAAAGTTTTGATGATGCTGCTGGAGAAGCCTTTGATAAAGTTGGCAGACTATTAGGTCTTATCCAGGAGGACCGGCAATTGAAAAGATTGCTAAAAATGGGGACCCTTACCAAAATGTAAGATCTATGATTTCTCTTTTAGTGGTTTAAAAACTGCCGTATTAAGGTTGAGAATTTGGCTTCCAATTCCAGATATTGCTGCAAGTTTTGAGGTAGTGGCAGAGGTCTTGGTAGAGAGAAAAATGCGCGATCACAGCAATAATGTAGTTGTCGTTGGGGGAGTGGCTGCTAACAATTAAGAAAAATGATGATTAATCTATTAAAGTTCATTTAGCGCCTCTTGATCTTTGTACAGATAATGCGGCAATGATTGGAGCGGCGGCGTTGTTCAGAATCAAATCCCTTAAATTAGGTGTGCTCATGGTATATTCGCGGATCAGCCTCTAAAGTGAGAAGAGTTTTGGATCAGATAAGGGGTAGGTCTTATAGAGATGCATTGATTATGTTGGAATTTATGCCTTACAGATCTACAGACCCAATTACCAAAGTTCTGAGATCAGCGGTTGCCAATGCAGAACATCTAGGAATGGATCCATCTACCTTAGTTATTTCTTCTGCATGGGCGAATAGTGGTCCATGAAAAGGTATAGGCCCAGAGCTCAAGGCCGGGCTTTTTCAATTAAAAAACAGACTTGCCACATCAGTATTTCTGTATGACAATTTAAAGTGGGATGGTAAAAAGTCAGGCGTTACTCTTGATTTAGTTGCTAAAGAAACTTCTTCGGCAGAGTTAATCCATAGAGCCGTCCTTAGACAGCTAGCAAATAGACAAGGTACAGCAACTTTGACAAGATCTGAAGTGCGCGGGGGCGGTAGAAAGCCATACAAACAAAAAGGTACAGGAAGAGCTCGTCAAGGATCAATAAGGACACCCTTAAGACCTGGTGGCGGAATTATTTTTGGACCGAAACCACGTTCTTATAATCTTGATATGAATCGTAAGGAACGTAGGTTAGCTCTTAGAACAGCTCTTATGTCCAGAGTATCTGATGTTGAAGATTTTACCTAAAACAAGTGATATCATTAATGGTCTCGATTAGGTATAGAAAAAGTTTTGGTTATTCTGATATTATAAATCCATTAATAATATTGAGAAAGTAAAATTAATTGCCGCCGATCAATTAAATGTATTTGATATTCTCAATGCCAATTTGGTAATAGGTCAAGCGATAAAATTCAGGAGGTTATGGCAATACGTAAATTTAAACCTTATACACCTGGCACTAGAGAGTAGTTACTGACTTTAGTGAAATCACAAGAAACCTGAAAGATCACTAATAGTTTCAAAACATAGAAAGGCAGGAATAATCGTGGAGTTATTACTTGTCGTCATCGTGGAGGTGGTCACAAAAGGCAATATAGATTGGTCGACTTTAGAAGAGATAAGCTAAAGTTGCAGCTATTCATTACGATCCTCATAGAAATGCAAGGTTGGCACTTTTATTTTACGATGGAGAGAAAAGATATATTATCGCTCCAGCAGGAGTAAAAGTCGGACAAAATGTCATTTCTGGGTGTCCCAATTGAAGATGGAAATGCAATGCCGCTTTCTGTTATGCCATTAGGATCTAGTGTTCATTGTGTTGAGTTATACGCAGGTAGGGGTGCTCAAATGGTTAGATCCGCAGGAGCTAGTGCTCAAGTTATGGCAAAAGAGGGAGATTATGTTGCTTTAAAACTCCCATCTACTGAGGTAAGACTTGTAAGAAAAGAATGCTATGCAACTCTTGGTGAGGTAGGTAATTCTGAAATAAGAAATACTAGCTTAGGTAAAGCAGGTAGAAGAAGATGGCTTGGAAGAAGGCCTCAAGTAAGAGGTAGCGTAATGAACCCATGTGATCATCCACATGGAGGAGGAGAGGGAAAAGCACCAATTGGTAGAGGCCCAGTTACTCCATGGGGTAAGCCAGCTCTTGGACTAAAGACACGTAAAAAGAACAAACCAAGTAATAAATTAGTTGTTCGAAGACGCCGAAAGCTGTTTATTGGGGAACTGGAAGAAGAAAAACTTCAGTAGCTAGAGTTCGCTTGATTCCAGGAAATGGATAAAAATTAATGGTCGTGCTGGAGATGATTACTTATTTAATCCTAAAAGCGCCTTTGCAAACATTAGGCCTAATTCTTATGATATTTTAGTAAATGTTTTTGGTGGTGGATTGACTGGCCAAGCAGATGCTATAAAGCAGGGTGCAGCTCGAGCACTTTGCGAATTATCTCCTGACAATAGGAAACCGCTAAAAACGGAAGGCCATCTCAGTAGAGATCCTAGAGCTAAGGAAAGAAGAAAATATGGTCTTAAAAAAGCAAGAAAAGCTCCTCAATTCTCCAAACGTATGTCTATCGGAATTTTAGGAAAGAAATTGGGCATGTCCCAACTTTTCGATGATAAAGGTACAGTACCAGTTACTCTTATAGAGGCTGGTCCGTGCCGAGTCACTCAATTGAAAACAACTGGATGGTTATACCGCCGTCCAGATAGGTTATGGGAGAAGCACTTAAGCAAACCTAAGGGACACTTAAATCAGGTGAAGAACTTTTCATTTGAATATAGGAAACATTTTGAAATCGGAAATAACTGTAACTTTGAGGTTGGTCAAAAAGTTGATATCAGTGGCAAATCTATGGGTAGAGGTTTTGCAGGTTACCAGAAAAGACATGGTTTTAGCAGAGGTCCTATGAGTCATGGTTCAAAAAATCATAGAGCACCAGGATCTACAGGAGCAGGAACACCAGGTAGAATTTATCCAGGGAAAAGAATGGCAGGAAGATATGGAGGAAAACAGATAACTACCAAAGGATTTTCTAAAAATTGATAGAATTTGCTTGTAGTAAAGGGTTCTGTTCCAGGTAAGCCCGGCTCAATTGTCAATATAAAGCCATGAAAGTTTCTCTTGGTTGAAAAATTTAGTAGAGAAGTTCTCTCTGAGAAATTGTCTATTGGTGGATTTGAGGTTGAGTCACTAGAAGATTGTTAATGGAGTTGTCTTAGGTAAGGTAAAACACTGACAAACTTTTGCCAAGTCGATATCCAAATTATCTGCGGTGCAATATTAAACCATTTATGTTGTTGCTACTGTCGGCGCGAAATTATTAACTATTAAAAGAAGTGAAATTAGAGGTGTAGTGAAGGAATGATATGTTCACTGCATGAACTGGGTTTAAGTGAAGGAATAGAGATCATATTGGGCACTCCAGACTTGCTTTTAAATGATGATTTAGCGATTACAGCTAATAGACCTGACGGAATGTCTGTTATAGGTATAGCTCGTGAAATTTCTGCCCTTATTTATACAATAAGCTGCATTGAGTACATTCTCCAAATTGGCTCAAAGACCGTATAGAATCAGGTATAAAATCTATTAATTTGTTGATTTGACGAATTATATTCTTTTAGAACAAGGTCAACCTTTGCATGCGTTTGATGATAAACTAGATTTTTAGAAAAGGCAAGGAAAACGAATTGTTTGCTTAGATGGTAAAGAATACGATTTAAATGCCAATATCACAGTTATTACTTGTGATAAACCCGTAGCTATTGCTGGGGTGATAGGCGGTGAGACTTCTGTAACTAATACTACATTTACCTTGAAGGCGCTGTTTTTAATCCCTATAAGAAAATCTTCAAAGGCGGTTGGCATAAGAACAGAATCCAGTAGTAGGTATGAAAAAGGGATTTCAAAATACAATAGGGCAATTAATCTTTTAGAAGAATATTTTTCTATTAAATGATATTAAACTACGAAGAAAAATACATAAAATTCTTGGTGATAATGAAATAGTTAACATAGGTTGTCCTAATAGAGATTTAGAAATAGATTTAATTGAAGAAATAGCGAGATTAATAGGGTATGACAGATTCGACTTAAATCTTCCCAATAAACCTGGAAAATTGTCATCCAGTTGGCTAAAAAATTTTATAGAAAATGGTTTTAACGAAGTTCTAAGCTACTCTCTTAATCCTTTGTTATTAGAAACAAGCTGTCTTAGAAATATCTGGAAAGAACATTTGGAGATAGTGAACCGTAATATAAAAGCGGGACAAGCAAGTTGTTATATATTTGAAATTGGAAATGTTTTTCAAGAAGAAGTTCTGGAGCGATTTATGGAAATGGTTAATTATTACCAGGCCAGAGGAAAGTTAAAGGAGGCTTTTTGAATATTAAAATAGATAAACTTCATCCAGGAAGAACAGCGAAATTAGATGCAGGTTATTTTGGTGAAATTCATCCATGATTCAACAAGAAACCTATTTAACAGTTGCCGATAATAGCGGAGCGAAAAGACTCCAATGTATTAGAGTTTTGGTTCTAATAGAAGATACGCACATGTCGGAGATGTGATTGTAGCGACTGTTAAAGATGCTCTTCCGAATATGGGAGTTAAGAAATCTGAAGTTGTGAAAGCCGTGATTGTTAGAACAAAAGCAACATTAAGAAGAAATACTGGTAATTCAATCAGATTTGATGATAATGCTGCCGTTTTGATTAATGAGGATAAGAATCCAAAAGGTACTAGAGTTTTTGGTCCTGTAGCCAGAGAACTGCGGGAAATTATACTAAAATTGTTTCTCTTGCTCCGGAGGTGATTGATTGGCAAGAAAGAGTTGTTCAAATTCGACGTGTTTCTAAGACTGTTAAGGGTGGAAAAAAAATGAGTTTTAGAGCAATTGTTGTTGTAGGTAATGAGAAAGGTCAAGTTGGAGTTGGAGTTGGTAAAGCAGGGGATGTCATTGGTGCGGTGAGAAAGGGAGTTTCGGATGGTAAAAAGAATCTTGTAAGGGTTCCATTAACCCCAAATTCAATACCGACTCTATCTAAAGGTCGAGATGGAGCTGCTAATGTACTAATTAGACCAGCTGCTCCAGGTACAGGTGTAATTGCTGGCGGTTCAATAAGAACAGTTTTAGAATTAGCCGGCATAAAAAATGTCTTAGCAAAAAGATTGGGTAGTAAAACACCTTTGAATAATGCAAGAGCTGCTATGGTAGCTCTTTCTCAATTAAGAACACACAAATCTGCCTCAAGGGAGAGAGGCATCTCACTTGAACAGCTCTATATGGGACGTTCACTAAAAAAAGGACCTTTCATAGCAGATAGCCTGCTAAGGTAGAAAAACAAAATACCGATAATAACAAGGTTATCAAAACTTGGTCAAGATCCTCTACGATTTTACCTTTAATGATCGGTCACACAATCGCTGTACATAATGGCAAGACTCATATTCCAGTATTTATTACTGAACAAATGATTGGCCATAAACTCGGAGAATTTGCTCCTACACGCACTTACCGAGGTCATATAAGAGATAAGAAA------------------------------------------------------------------------------------------------------------------------------------------------------------------------------------------------------------------------------------------------------------------------------------------------------------------------------------------------------------------------------------------------------------------------------------------------------------------------------ATGCTAAGTCCAAAACGAACTAAATTCCGAAAACAACATAGAGGTAGAATGAGGGGGGTAGCCTCAAAAGGTAATACTATTGCATTCGGTCAATTTGCTCTCCAAGCTCAAGATTGTGGATGGGTAACTGCTCGTCAGATTGAGGCAAGTAGACGAGCTATGACAAGATATATCAAACGTGGCGGTCAAATCTGGATAAGAATATTTCCTGATAAACCTGTAACCATGAGACCTGCCGAAACTAGAATGGGTTCTGGTAAAGGTAATCCAGAGTTTTGGGTCGCAGTGGTAAAACCTGGAAGAATACTTTTTGAAATGGGTGGTATAACTGAGGAAATTGCAAAGGAAGCTATGCGCCTGGCTCAGTACAAACTTCCTGTAAAAACAAAATTTATGCCAGGATTGCAGGAATTGACATACCTCGCGAAAAGCGAGTTGAAATTGCACTTACATACGTCTATGGAATTGGTTTAACGAGATCAAAATTCTTGCTAATACGGGTGTAAACCCCGATACTCGTGTCAAAGACCTGATTCTGATGTGCAAAAACTAAGAGGCGCCACAGAATTCACCCTAGAAGGGGATTTGAGAAGAAAAGAGGGCATGGCTTTAAAACGTCTACAAGATATAGGGTGTGTAAGAGGAAGAAGACATAGAATGAGTCTTCCAGTAAGGGGTCAAAGAACTAGAACCAATGCAAGAACAAGACGAGGTTCTAGGAAAACAGTTGCTGGAAGAAAAAAA-----------------------------------------------------------------------------------------------------------------------------------------------------------------------------------------------------------------------------------------------------------------------------------------------------------------------------------------------------------------------------------------------------------------------------------------------------------------------------------------------------------------------------------------------------------------------------------------------------------------------------------------------------------------------------------------------------------------------------------------------------------------------------------------------------------------------------------------------------------------------------------------ACATTAAATACACTTAAATCAAACGGCTCGAGAAAAAATTAAGAAAGGGTAGAGGAATTGCAGCCGGTCAGGGTGCTGTGGTTTTGGAATGAGAGGACAAAAGTCACGTTCTGGACCTACACGTCCAGGTTTTGAAGGTGGCCAAATGCCTTTATATAGAAGAGTTCCATTAAAGCACTTTTAATCAAAAGAACTTTTCCATAATAAATTTTTAAATGAAAAGAACAGTTAACCTCGACTCACTTGTTAAGAAAGGATTGATCATCCTTTAAAAATCCTTGGTAATGGAAAAATTAATGTGAAGTTAAAAGTCCAAGCTGCATTTACAAAAGCAAAACAAAAAATTGAAGACGCAGGTGGATCCTGCGAGGCCGATGTAATACGCCAGTTATTACTGAAAAAGCTACAAATGCACTAGATAACCAATATACTTTCGAAGTGGATCATAGAGCGGCTAAACCACAAATAAAGGCAGCTATTGAATGTTAAAGTCATAGGAGTTAACACTATGAATCCTCCTAGGAGAACAAGAAGATCCGGTAAACGTTCTCAGGTCAAGAAGGCAATTGTACGTCTTGCTGAAGGAATCCAACTATTTCCAATGTCAAGAATCGGAAAAACACCAGTACTTCCAGAGAAAGTTTCAGTTTGATGGATTAACAGTTACAGTGAAAGGTCCAAAGGGTGAGTTAAAACGTGCCTGAGGGAGTTAGTTTTAAGAAAGATAATACTGTTGTCGTAAGTCCTATCAAGGCAGAGACATGGTTTATGTAGAGCTTTAATTGCAAATATGGTTGAAGGGGTGACTCAAGGTTTTTCAAAGAAACTAGAAATTGTTGGCGTTGGATCAAGAGCACAAGTAAAAGGTAAAAATCTAGTTGTAAGTGCAGGATATAGTCATCCTGTAGAAATGATCCCCCCTGATGGTATAACATACAAAGTTGAGAGTAATACAAACGTTACCGTATCTGGAATTGATAAGGAAATTGTTGGCAACGAAGCAGCAAAAATCAGATCAATTAGACCTCCAGAGCCATATAAAGGTAAAGGAATTAAATACCATGATGAGAGAATCCTCAGAAAAGCTGGTAAAATGGCAAAAAAAATTGTTGCAGTTATCAAGCTTGCTCTACAAGCAGGCAAAGCAAATCCTGCTCCTCCTGTAGGGCCAGCTTTAGGACAACATGGTGTCAATATCATGGCATTTTGCAAAGAATACAACGCAAGGACACAAGATAAAGCAGGTTTTGTAATTCCAGTCGAGATTTCTGTTTTTGAAGATAGAAGCTTTACTTTTATCACAAAAACACCTCCTGCTTCCGTCTTAATAACAAAAGCAGCTGGCATAGAGAAAGGTTCAGGTGAATCCGCAAAAGGTGTTGGATAAGTAAAGCTCAATTAGAAGAAATAGCCAAAACTAAGCTTCCTGATCTAAACTGTTCTAGTGTTGAATCAGCAATGAAAGTAATTGAGGGTACTGCTCGTAATATGGGCGTCTCTATCACTCTAAAAAATCGCTACAAAGAATCAATAAGACCAAAACTTTTAAAGGATCTTGGTCTTAAAAATATTCATCAAGTCCCTAAAGTTGTCAAAGTCAACGTTAACAGAGGTCTTGGTGAAGCTGCTTCAAATTCGAAAGCTCTAGAAGCCTCTTTAAACGAAATGGCAACAATTACAGGACAAAAGGCCCTCGTAACTAGGGCTAAAAAAGCTATCGCAGGTTTTAAAATTCGTGAGGGCATGCCGATTGGTTGTACTGTAACTTTGAGAGGAGACAGGATGTATTCCTTTTTGGAAAGATTTATAAATCTTGCTTTACCAAGAATAAGAGACTTTAGAGGAGTTAATCCAAAAAGTTTCGATGGGAGAGGGAATTATACCGTTGGAGTGAAAGAGCAATTGATTTTTCCTGAAATCTCTTTTGATAAAATTGATTCAATAAGAGGTATGGATATAACCATTGTCACTAGTGCTCAGATCATGAAGGTAAAGCTCTTTTGCAGGAGTTAGGAATGCCTTT---------------------------------------------------------------------------------------------------------------------------------------------------------------------------------------------------------------------------------------------------------------------------------------------------------------------------------------------------------------------------------AAGGAATTAAATTAAATTCTGAAATTACAGAAAAGATTGATAAGAAAAGATCTTTTTGATTTGAGATTCAAGCAAGCTACGAGACAGCTCAAAACTCATTCAAAAAGTTGCGCAATTACTAACTCTATGGGACATAAAATTCATCCTTCTGGACTGAGATTAGGAATTACACAAGAGCACCGCTCTAAATGGTTCGCTTCTAAGACATATCCAATTCTTCTCCAAGAAGATTTTATTCGTACATTCATACAAAAAAAATATGCAGCTGGAATCAGCGATGTTTTAATAGCTAGAAAAGCTGATCAACTGGAACTTGAATTAAAAACAGCAAGACCAGGGGTCATAGTTGGAAGACAAGGAAGTGGTATTGAAGAATTAAGATCTGGAATCCAAAAAACTATAGGAGACAGGGTTAGAATTAATGTTGTTGAAGTTGAACGCGTAGACGCCGATGCTTTCTTACTGGCTGAATATATTGCGCAACAACTAGAAAAAAGAGTTGCCTTTAGAAGAACCATTAGAATGGCCCTACAAAGGGCTCAAAGGGCTGGAGTCTTAGGTCTTAAAATACAAGTAGGGGGACGGTTAAATGGTGCTGAAATAGCTAGAACTGAATGGACTAGAGAAGGTAGAGTCCCTTTACATACTTTGAGAGCTGAAATTGACTATGCAACAGCTAATACAACTTACGGTGTTCTAGGTATCAAAGTGTGGGTTTTCAAAGGTGAAGTTCTCCCTAAAGAAGAACAAAAAACAGGTTCAAAGAAATCTAAACGTAATGTACCTAATGGTGTGGTACATATCCAAAGCACATTTAATAATACTATCGTCTCAATTACTGACACCTCTGGTCATGTAATTTCTTGGTCTTCTGCAGGCGCAAGTGGATTTAAAGGAGCTAGGAAAGGAACCCCATTTGCCGCTCAAACAGCTGCCGAAGCAGCAGCTAAAAGGGCACTTGATCAAGGTATGAGACAAATAGAAGTACTAGTTAGAGGGCCTGGCGCAGGTAGGGAAACGGCCATAAGAGCTTTACAAGTGGCCGGATTAGAAATAACTCTAATAAGAGATGTAACTCCATTACCTCATAATGGATGTAGAAGACCTAAACGAAGACGCGTTCTAGAGAATAAGCAAAAAATCGTGAGATTAAACTTTTAGACGACTCGGAAATGGCTGTAGTTCTTGACTATAAAGGTTTAACAATCAAAGAGATGTCAGATTTGCGATCTAGATTGCAAACAACTAACGGCATCTGCAAAGTCACTAAAAATTCATTAATGCGCAAAGCTATTGATGGAGATAGTAATCTTAAATCTTTACTGACCGGAACAAATGCTTTTGTGTTAATTAAAGAAGATGTTGGTGGTGCTGTAAAAGCAATCCAATCTTTTCAAAAAGACACCAAAAAATCCGAGACCAAAGGAGCTTTATTTGAAGGCAGACTTCTTGAAATAAAAGAAATTGCAAGTCTTCCATCTAAAGAAGTATTGATGGCAAAAATTGCTGGCGCTCTAAATGGCGTAGCAACAATTGCGATTATCAATGAATCACTTAAACAAATGTCAAATCACGATCCAATTTCAGATATGCTTACTCGAATTAGAAATGCGAGTCAAAAACATACAACCACAACAATCCCAGGTTCAAAAATGTCAGTATCGCCAAAGTGCTTCAAAAAGAGGGGTTTATCTCTGATATGGTGAAGGTTATCACAAATAATACTCGGTCTCAAATAAGTGGTAAACCTACTATCCGATCTATGCAAAGAGTTAGTAAACCTGGTTTGAGAATATATAAAAATACTAGAGGTTTACCAAAAGTTCTTGGAGGTCTTGGAGTTGCCATAATATCAACTTCTAAAGGCGTCATGAGTGATCGCGATGCTAGAAAGCAAGGCATTGGCGGCGAAGTCCTCTGCTATGT------------------------------------------------------------------------------------------------------------------------------------------------------------------------------------------------------------------------------------------------------------------------------------------------------------------------------------------------------------------------------------------------------------------------------------------------------------------------------------------------------------------------------------------------------------CTTTCCAGGAAATTACAAACCCAAAAAAGACACAAAAGATTAAGGAGCTTAATTGGCGTCCAAGATTGTCTGTTTTTCGCTCTAATAACCATATTTATGCCCAGGTTATAGATGATGCTCAATCAACTATTTGCTCAGCTTCAACTGTTGATAAGGAACTAAGAGTTGTAATTCTTCTTCGTTGGAAAATTATTAGCAAAGAGAGCGATAAAGGTATTAAGCAAGTAATTTTTGACCGTGGAGGTAATTTATATCACGGTAGAGTAAAGGCACTTGCCGACGCTGCTCGTGACGCTGGCCTAGAATTCATGTCATTAGATACAGCTGAGAAACAGAAGCTGATTGAAAATCATCAAGTACATCCAACTGATACAGGTTCAGTTGAAGTGCAAGTAGCAATGCTTTCTAAAAGAATATCGAAATTAAGCATCTTCAAGGTAACATTCATGATTTCGCTTCAAGGCAAGGATTATTAAAAATGATTGGTAAAAGGAAAAGATTACTTTACATAAAAGACAAAAACGTTCAAAAATATGAACTAGTAAAATTGGAATCAGAATAGCAGAAGTAAACTAGCCATGGTTCAAACTGGGTTAAAGATCAATTAGAAAATTTAGTATCTATAGAAGCCATGGCAACTCAAGGAGATAAAATTCTTGATGTAGCCTTAGCAAAAATAGGAGATAAAGGCTTATTTACAAAAGAACTTGAAGCACAAATGCTCGTTGGCCAGGCAGACATAGCAGTACATTCTCTAAAAGATCTACCAACAAATTTACCTAGCGGCCTTATAGGGTGTATAACAAAAAGAGAAGACCCTGCTGATGCTTTAATAGTAAACTATAAATTGGAAACTCTACCCTCAGGCTCAATTGTTGGGACAAGCTCCCTAAGAAGACTTGCACAGTTAAGAAATAAGTATCCGCATCTTGAATTTAAAGATATCAGGGGAAATGTTATTACGAGAATAGAAAAATTAGATGCTGGTGAAGATTGCATAATACTGGCTGCTGCTGGGTTAAAGAGATTGGGTTTTGGAATTCATCAGATTCCAAATGAGATTTCCCTTCATGCTGTTGGTCAAGGAGCTCTAGGTATTGAATGTAAAGATAAAAAGGTTGAAATTATAAATGTCTTGGAAGATCAACCTACCAAAGATGTCTAGCAGAGAGAGCTTTTTTAAGAGAGCTTGAAGGGGGATGCCAAGTGCCAATAGGTGTGAATAGTCAACTCTTACTGGTATGGTTGCTCGATGGGAAACTTATTAAAGATCAAATTACCCGAATTGGCATAGAATTAGCTAAAAAACTCGGTGCCGAAGAAATAAAGAAAGAATTGGTACTGTTGTCAGCGACAAAATGGACAAAACAGTTGTTGTTGCTGTAACAGATATCCACATCCCACTTATAAAAAAATTGTAAGTAGAACTACGAGATATAAGGCGCATGATCCTGAAAATACATGTTAGGTGATCGGGTTATCAGAGAAACTAGACCGCTTAGTGCTCATAAAAGATGGGCAATAGAAGAGATTCTAAAACTCCATCTCTAGAAACAATTGAAAGAAATTGGTTCTTAGTTGACGCGAAAGATAAGACGCTTGGTAGACTTGCTACAGAAATTGCAACTGTATTAAGAGGTAAGAATAAACCAACATTTACACCTCATCTAGATACTGGAGATTTTGTAATTGTAGTAAATGCTGAGAAAGTTGAGGTAACAGGTAAAAAAGCCAAAAATTGTATAGGAGACATTCTGGAAGACCAGGAGGAATGAAAATTGAAAAATTTGAGTCTTTACAAGAAAGAATTCCTGAAAGAATCATCGAGCAAGCTGTTAAGGGCATGCTGCCTCATAATTCATTAGGAAGACAGCAATTTAAAAAACTAAAAGTTTATAAAGGCGCTGATCATCCTCATGCTGCTCAGAATCCTGTATTATTTGGAATAGATGAAGTTGGAAGGGGTTTTTGGTCCAGTTTTTTCAGCAGTTGTAGTATTAAGGAGTAAACGATAGTAAAAAATTAACTCCCAAAAAAAGAAACTTTTACCAATTTTATCGTCAGATTATGGAATTGGGCAATCCTCGGCTAGAGAAATAGATTAGGTATCAGGCGACAGAACTTTCAATGATAAGAGCTTTAAAACCTTGATGGCAGAAAAGGAGATCGATAGCTTCAGCAAGCATAGTTGCTAAAGCTCGCGATCTGATGAAGAGGTTAGAAAGGAAATTCCCAGGATAAAAAATAAAGGTTATGGTACACTAAACTTCATAGGAAAAGTTTCATGAGAATTTGGAGATGTTAAGGTAATTAACGGAAAGGAAAAAGGCAAAACTGGGGAGGTTTTAAAAACTATTCCTGAAAATAGAGTTGTTGTTAAGGGAATTAACCTTAGGACTAAACATGTAAAACCAACTCAGGAAGGGGAAAATGGAAGAATACTCACTGAAGAGGCATCTTTACATGCATCAAATGTAATGTTCTTCTCAAAAATCTTACAAGTATTGAATTTATTGATGAGGGAAGAAAAGAAGATTGAAGAAAACTGGTG
>AG-347-J19
------------------------------------------------------------------------------------------------------------------------------------------------------------------------------------------------------------------------------------------------------------------------------------------------------------------------------------------------------------------------------------------------------------------------------------------------------------------------------------------------------------------------------------------------------------------------------------------------------------------------------------------------------------------------------------------CAACAAAAAATAAGAATAAGACTGAAAGCATTTGATAGAAGAATGCTTGATTTGTCTTGCGATAAAATAATCCAAACTGCTGATACTACTTCTGCTTCAGCAATAGGCCCAATACCTTTACCCACAAAAAGGAAGATTTATTGTGTCTTAAGATCACCTCATGTTGATAAAGATTCTAGGGAGCATTTTGAAACAAGAACACATCGAAGAATAATAGATATCTATAGTCCTTCTGCAAAAACTATTGACGCTTTAATGAAACTAGATCTCCCTAGTGGTGTAGATATAGAAGTTAAACTTATGAAAAAACTATCTAAAAGAATGGCGGCTCTATCAACAAAGATAGAAGATCGTACGCACCACTTGAAGCTCTTAATCAAGGAAAATGCTAATGCAAAATTTGATGAAACTATTGAAGCACATATACGTCTAGGTATCGATCCAAAATATACTGATCAACAATTAAGGACCACTGTTGCATTACCACATGGTACTGGCCAAAGCATAATTGCAGTAATTACAAGCGGTGAGAATGTATCGAAAGCTAAGGCTGCTGGTGCAGATTTTGGCGAAGAAGATCTTGTAGAAAGCATCAACAAAGGAAATATGGAGTTTGATCTACTTATTGCAACTCCAGATATGATGCCAAAGGTTGCAAAATTAGGAAGAGTTTTAGGACCTAGAGGTTTAATGCCTAATCCTAAAGCTGGGACAGTAACTAATGACATTGCTGCAATAAAAGAATTCAAAGCTGGTAAGCTCGAATTTAGAGCAGATAAGGCTGGAATCGTTCATGTCCGCTTTGGAAAAGCAAGTTTCACAAAAGAGGCTCTATTTGATAACTTAAAAACCTTACAAGAATCAATTGATAAAAATAAACCAAGTGGAGCCAAAGGAAAGTATTGGAAAACTTTTTATGTAACTTCAACAATGGGGCCTTCAATTCAAGTCGACATAAATGCTGTAAAATCTATAATCAAGAAGAAAAAAGAGACCACAAGACAAAGGCAAGAAGGGCTATGGAATTAAAGGCAGCTAAAGAAGCCAAACAAATAAGACCTGAGATGATAGTGGAAGATAATCTGACAGTTCAAGAATTAGCAGATAAATTAAGTCTTGAAAGTTCTGAAATAATTAAATCTCTTTTCTTTGGAATAACAGCAACAGTAACTCAATCTCTTGACTTAGCCACTATAGAAACAGTAGCCGAAGAATTTGGAGTAGTTTTGCAAGATGATGTCATGATTGAATGATATAGATAGTCTAAAAAGGCCCCCCGTTATTACTGTTATGGGTCATGTAGATCATGGCAAAACAAGTCTTTTAGACTCGATCAGAGAATCAAGAGTGGCTTCGGGAGAAGCAGGAGGTATAACACAACATATAGGAGCTTATCAATTTGAAAAAAAAAAATTAACTTTTCTTGATACTCCTGGTCATGAAGCCTTTACTGCAATGCGAGCAAGGGGTACAAAAGTTACTGATGTAGCAGTTCTTGTAGTAGCAGCAGATGATGGAGACCTCAAACACTTGAAGCTATTAGTCATGCAAGGGCGGCAAAGGTACCTATTGTTGTTGCAATAAACAAAATTGATAAAGAAGGTGCATCTCCTGAGAAAGTCATGCAAGAACTATCAGAAAAAGATTTGATTGCTGAAGATTGGGGTGGGGATGTAATGGTTCCAGTAAGCGCAATCAAAAAAATATTGATAAATTACTCGAAATGATTTTATTAGTTTCAGAAGTTGAAGATTTACAAGCTAACCCCAACAGATCTGCCAAAGGAACTGTTATCGAAGCCCACCTAGATAAAGCTAAAGGTCCTGTAGCCACTCTATTAGTACAAAACGGTACCTTAAAATCTGGGGATGTTTTAGCTGCAGGCTCAGTCCTTGGAAAAATTAGGGCGATGGTGGATGAACATGGAGAATCAAAGAAGCAGGACCATCATTCCCAGTAGAAGCACTTGGATTCAGTGAGGTCCCGACAGCAGGCGATGAATTTGAAGTCTACTCTGATGAAAAAACTGCTCGAACTATAGTCGGTGATAGAGCTACAGACGCTAGAGCCACAAAATTAGCTCAGCAAAGAAGAGTTATCATCACTATCCAAGCAAATGACGGAGAATTAAAAGAGTTAAACTTAATTCTCAAGGCGGATGTCCAAGGTAGTGTTGAAGCAATATTAGGATCACTAGAACAATTACCAAATGAAGTTCAAGTTAGAGTTCTACTATCTGCACCTGGAGAAATTACTGAGACAGATATAGATCTCGCAGCTGCATCAGGATCAGTGATTATCGGATTTAACACATCATTGGCATCTGGAGCAAAGAAAGCGGCTGATGCAAATGATGTTGATATTAGAGAATATGAAGTAATCTATAAACTCTTAGAAGATATTCAGCTTGCTATGGAAGGTCTTCTTGAACCTGATCTTGTAGAAGAATCATTAGGTAAGGCCGAAGTTCGAGCAACTTTCGCTGTTGGCAAAGGATCTATCGCAGGCTGTTACATACGGGCAAACTACAACGGAATTGTTAGAGTAAAGTAGTTTTTGAGGGCAACTTAGACTCTCTAAAGAGTAAAGATGATGTAAAAGAAGTACAGGATTTGAATGTGGCGTTGGCTGCGATTTCTCGAAGGAGACATAATCGAAGCATTTAAATTTGTCACTAAAAAGAGAAAGTTTTAGCTATTGAAACAAGTTGTGATGAGACATCTGTCTCAATAGTTCAAATGTTGCCTCTCAAATTGAAGATCATTCAAAATGGGGAGGAGTTGTACCTGAACTTGCAGCTAGAAAGCATTTAGAGTACCTTTTGTTTTAGAAAAGGCTTTAGAAGAATCAATATTGAGGAAGTCGATATCGCAGCAACTGTAGCTCCTGGATTAGTTGGTTGTTTGTTGGCTCTATAACTGCAAGATCACTTTACATTCAAAACCATTTTTGGGAATTCATCATTTGGAAGGGCATTTATCTTCAATTTAAATCTTTTCTTTACTTGTTAGCGGCGGGCATACTGAATTGATAAAGGTTGATGATAGAAGGATGCAGAGACTTGGGAAAAGTTTTGATGATGCGGCTGGAGAAGCCTTCGATAAAGTTGGAAGACTATTAGGTCTTATCCTGGAGGACCGGCAATTGAAAAGATTGCTAAAAATGGTGACCCTTACCAAAATGTAGAGTTTATGATTTTTCTTTTAGTGGTCTAAAAACTGCTGTATTAAGGTTGAGAAATTGGATTCCAATTCCTGATATTGCTGCGAGTTTTGAGGTAGTGGCAGAGGTTTTGGTAGAGAGAAAAATGCGCGATCATAGCGATAATGTTGTTGTAGTTGGGGGAGTAGCTGCTAACAATTAAGAAAAATGATGATTAATCTATTAAAGTTCATTTAGCTCCCCTTAATCTTTGTACAGATAATGCGGCAATGATTGGGGCGGCGGCCTTGTTCAGGATCAAATCCCTTAAATTAGGTGTGCTCATGGTATGTTCGCGGATCAGCCTCTAAAGTGAGAAGAGTTTTGGATCAGATAAGGGGTAGATCTTATAGAGATGCATTGATTATGTTGGAATTTATGCCTTACAGATCTACAGACCCCATTACTAAAGTTCTAAGATCTGCTGTTGCTAATGCAGAACATCTTGGAATGGATCCATCTACCCTAGTTATTTCCTCTGCATGGGCTAATAGTGGTCCATGAAAAGGTATAGACCCAGAGCTCAAGGTCGAGCTTTTTCAATTAAAAAACAGACTTGCCATATCAGTATTTCTGTATGACAATTTAAAGTGGGATGGTAAAAAATCAGGCGTTACTCTTGATTTAGTTGCTAAAGAAACTTCTTCGGCAGACTTAATCCATAGAGCAGTTCTTAGACAGCTAGCAAATAGACAAGGGACAGCAACTTTGACAAGATCCGAAGTGCGCGGGGGCGGTAGAAAGCCATACAAACAAAAAGGTACAGGAAGAGCTCGTCAAGGATCAATAAGGACACCCTTAAGACCTGGTGGCGGAATTATTTTTGGACCGAAGCCACGTTCTTACAATCTTGATATGAATCGTAAGGAACGTAGATTAGCTCTTAGAACAGCTCTTATGTCCAGAGTATCTGATGTTGAAGATTTTACCTAAAACAAGTGATATCATCAATGGCCTCGATTAGGTATAGAAAAAGTTTTGGTTATTCTGATATTATAAATCCATTAATAATATTGAGAAAGTCAAATTAATCGCTGCCGATCAATTAAATGTATTTGATATTCTCAATGCCAATTTGGTAATAGGTCAAGCTATAAAATTCAGGAGGTTATGGCAATACGTAAATTTAAACCTTATACACCTGGCACTAGAGAGTAGTTACTGACTTTAGTGAAATCACAAGAAACCTGAAAGATCACTAATAGTTTCGAAACATAGAAAGGCAGGAATAATCGTGGTGTTATCACTTGTCGTCATCGTGGAGGTGGTCACAAAAGGCAATATAGATTGGTCGACTTTAGAAGAGATAAGCTAAGGTTGCAGCTATACACTACGATCCTCATCGAAATGCAAGGTTGGCACTTTTATTTTACGATGGAGAGAAAAGATATATTATCGCTCCAGCAGGAGTAAAAGTCGGACAAAATGTCATTTCTGGGTGTTCCAATTGAAGATGGCAATGCAATGCCGCTTTCTGTTATGCCATTAGGATCTAGTGTTCATTGTGTTGAGTTATACGCAGGTAGGGGTGCTCAAATGGTTAGATCCGCAGGAGCTAGTGCTCAAGTTATGGCAAAAGAGGGAGATTATGTTGCTTTAAAACTCCCATCTACTGAGGTAAGACTTGTAAGAAAAGAATGTTACGCAACTCTTGGTGAAGTAGGTAATTCTGAAATAAGAAATACTAGCTTAGGTAAAGCAGGAAGAAGAAGATGGCTTGGAAGAAGGCCTCAAGTAAGAGGTAGTGTAATGAACCCATGTGATCATCCACATGGAGGAGGAGAGGGAAAAGCTCCAATTGGTAGAGGCCCAGTTACTCCATGGGGTAAGCCAGCTCTTGGACTAAAGACACGTAAAAAGAACAAACCAAGTAATAAATTAGTTGTTCGAAGACGCCGAAAGCTGTGTATTGGGGAACTGGAAGAAGAAAAACTTCAGTGGCTAGAGTTCGTTTGATTCCAGGGAATGGATAAAAATTAATGGTCGTTCTGGAGATGATTATTTATTTAACCCTAAAAGCCCCTTTGCAAACATTAGGCCTAATTCTTATGATATTCTGGTAAATGTTTTTGGTGGTGGATTGACAGGTCAAGCAGATGCTATTAAGCAAGGAGCAGCAAGAGCACTTTGCGAATTATCTCCTGACAATAGGAAACCTCTAAAAACTGAAGGCCATCTTAGTAGAGATCCTAGAGCTAAGGAAAGAAGAAAATATGGTCTCAAAAAAGCAAGAAAAGCCCCTCAATTCTCAAAACGTATGTCTATCGGAATTTTAGGAAAGAAATTGGGCATGTCCCAACTTTTCGATGATAAAGGTACGGTACCAGTTACTCTTATAGAAGCTGGTCCGTGCCGAGTCACTCAATTGAAAACAACTGGATGGTTATACCGCCGTTCAGATAGGTTATGGGAGAAGCATTTAAGCAAACCTAAGGGACACTTAAATCAGGTAAAGAACTTTTCATTTGAATATAGGAAACTTTATGAAATCGGAAATAACTGTAACTTTGAAGTTGGTCAAAAAGTTGATATCAGTGGCAAATCTATGGGTAGAGGTTTTGCAGGTTACCAGAAAAGACATGGTTTTAGCAGAGGTCCTATGAGTCATGGTTCAAAAAATCATAGAGCACCAGGGTCTACAGGAGCAGGAACACCGGGTAGGATTTATCCAGGGAAAAGAATGGCAGGAAGATATGGAGGAAAACAGATAACTACCAAAGGATTTTCTAAAAATTGATAGAATTTGCTCGTAGTAAAGGGTTCTGTTCCAGGTAAGCCCGGCTCAATTGTTAACATTAAGCCATGAAAGTTTCTCTTGGTTGAAAAATCTAGTGGAGAAGATCTCTCTGAGAAATTGTCTATTGGTGGATTTGAGGTTGAATCATTAGAAGATTGTAAATGGCGTTGTTTTAGGTAAGGTAAAACACTGACAAACTTTTGCAAAGTCGATATTCAAATTATTTGTGGTGCAATATTAAGCCATTTATGTTGTTGCTACTGTCGGCGCGAAATTATTAACTATTAAAAGAAGTGAAATTAGAGGTGTAGTGAAGGAATGATATGTTCACTGCAGGAACTTGGTTTAAGCGAAGGGATAGAGATCATTTTGGGCACTCCAGAGTTGCTTTTAAATGATGATTTAGCCATTACAGCTAATAGACCTGACGGAATGTCTGTTATAGGTATAGCCCGCGAAATTTCTGCCCTATTTTATACGATAAGCTGCATTGAGTAAATTCGCCAAATTGGCTTAAAGACCGTATAGAATCTGGTATAAAATCTATTAATTAGTTGATTTGACAAATTATATTCTTTTAGAACAAGGTCAACCTTTGCATGCGTTTGATGATAAACTGTCATTTAAGAAAAGGCAAGGATAACGAATTATTTGCTTAGATGGTAAAGAATATGACTTAAATGAGAATATCACAGTTATTACTTGTGATAAACCGGTAGCTATTGCTGGTTTGATAGGCGGTGAGACTTCTGTGACTAAAACTACATTTACCTTGAAGGAGCTGTTTTTAATCCCTATAAGAAAATCCTCCAAGGCGGTTGGCATAAGAACAGAATCTAGCAGCAGGTATGAAAAAGGGATTTCAAAATACAATAGGGCAATTAATCTTTTAGAAGAACATTTTTCTATTAAAGGATTTCAAACTACGGAGAAAAATACATAAAATTCTTGGTGATGATGAAATAGTTAACATAGGTTGTCCTAATAGAGATTTAGAAATAGATTTAATTGAAGAAATTGCAAGATTAATAGGGTATGACAAATTCGACTTAAAACTTCCTAATAAGCCTGGAAAATTGTCATCCAGTTGGCTAAAAAATTTTATAGAAAATGGTTTTAACGAGGTACTAAGCTACTCTCTTAATCCTTTGTTATTAGAAACTAGTTGTCTTAGAAATATCTGGAAAGAACATTTGGAGATAGTGAACCGTAATATAAAAGCTGGACAAGCAAGTTGTTATATATTTGAAATTGGAAATGTTTTTCAAGAAGAAGTTCTGGCGCTATTTATGGAAATGGTTAATTATTACCAGGCCAGAGGAAAGTTAAAGGAAGCCTTTTGAATATAAAAATTGATAAACTACATCCTGGAAGAACAGCAAAATTAGATGCAGGTTATTTTGGTGAGATTCATCCATGATTCAACAAGAAACTTACTTAACAGTCGCTGATAATAGCGGAGCTAAAAGACTCCAATGTATTAGAGTTTTGGCTCTAATAGAAGGTATGCACATGTTGGGGATGTAATCGTAGCAACTGTAAAAGATGCTCTTCCTAATATGGGAGTTAAGAAATCTGAAGTTGTTAAAGCTGTTATCGTCAGAACTAAAGCAACATTAAGAAGAAATACTGGTAATTCAATCAGATTTGATGACAATGCTGCAGTATTGATTAATGAAGATAAGAATCCAAAAGGTACTAGAGTCTTCGGTCCTGTAGCTAGAGAACTGCGGGAAATTATACAAAGATTGTTTCTCTTGCTCCGGAGGTGATTGATTGGCAAGAAAGGGTTGTTCAAATAAGACGTGTATCTAAAACTGTTAAGGGCGGTAAAAAAATGAGTTTTAGAGCAATAGTTGTTGTTGGAAATGAAAAAGGTCAAGTTGGAGTTGGGGTTGGCAAAGCTGGTGATGTCATTGGTGCAGTAAGAAAGGGAGTTTCAGATGGTAAGAAGAATCTTGTCAGAGTTCCATTAACGCCAAATTCAATACCAACTTTATCTTTAGGAAGTGATGGTGCTGCTAACGTGTTGATTAGGCCTGCCGCTCCAGGTACAGGTGTAATTGCTGGTGGTTCAATTAGAACGGTTTTAGAATTAGCTGGTATAAAAAATGTCTTAGCAAAAAGATTGGGTAGTAAAACACCTTTGAATAATGCAAGAGCTGCTATGGTAGCCCTTTCTCAATTAAGAACACATAAATCTGTTTCAAGGGAGAGAGGGATCTCACTTGAACAGCTCTACATGGGACGTTCACTAAAAAAAGGACCTTTTATAGCAGATAGCCTGCTAAGGTAGAAAAACAAAATACCGATAATGACAAGGTTATCAAAACTTGGTCAAGATCTTCTACGATTTTACCTTTAATGATCGGTCACACAATCGCTGTACATAATGGCAAGACTCACATTCCAGTATTTATTACTGAACAAATGATTGGTCATAAACTCGGTGAATTTGCTCCTACACGCACTTACCGAGGTCATATAAGAGATAAGAAAATGTCACGTCGTAATGCAGCAGTAAAAAGACCAGTCCTTCCTGATCCTCAGTTTAATAGTCTTGCTTCAATGATGATTTCTAGATTGATGAAACATGGCAAAAAATCTACAGCTCAAAGAATATTGTCTGATGCGTTTTTAATAAGCGAGAGAACAGGCGGGAATGCAGTTGAATTATTTGAAACAGCTGTGAAAAATGCTACTCCTCTTGTTGAGGTACGAGCTAGAAGAGTTGGTGGTGCAACGTATCAAGTACCTATGGAAGTTCGCCAAGAGAGGGGTACCGCTATGGCGTTGAGATGGATTGTTACATTCTCACGAGCAAGAAATGGCAAAAGCATGTCTCAAAAACTTGCTGGCGAATTGATGGATGCAGCAAATGAAACTGGTAGTGCCGTCAAAAAAAGAGAAGATACCCATAAAATGGCAGAAGCTAATAAAGCTTTTGCACATTACAGATATATGCTTAGTCCAAAACGTACTAAATTCCGTAAACAACATAGAGGCAGAATGAGGGGTGTAGCCTCCAAAGGTAATACTATTGCATTCGGTCAATTTGCTCTCCAAGCTCAAGACTGTGGCTGGGTAACTGCACGTCAGATTGAAGCAAGCAGAAGAGCTATGACTAGATATATCAAACGTGGCGGTCAAATCTGGATAAGAATATTTCCTGATAAACCAGTAACCATGAGACCTGCCGAAACTAGAATGGGTTCTGGTAAAGGTAATCCAGAGTTTTGGGTCGCAGTTGTAAAACCCGGAAGAATACTTTTTGAAATGGGTGGTATCACTGAGGAAACTGCAAAGGAAGCTATGCGTCTGGCTCAATATAAACTTCCTGTAAAAACTAAATTTATGCCAGGATTGCAGGAATTGACATACCTCGCGAAAAGCGAGTTGAAATTGCACTAACATACGTCTATGGGATTGGTTTAACGAGATCAAAATTCTTGCTAATACAGGTGTAAACCCCGATACTCGTGTCAAAGACCTGATTCTGATGTGCAAAAACTTAGGGGTGCTACAGAATTCACTTTAGAAGGGGATTTGAGAAGAAAAGAGGGAATGGCTTTAAAACGTCTACAAGATATAGGGTGTGTAAGAGGAAGAAGACATAGAATGAGTCTTCCAGTAAGAGGTCAAAGAACTAGAACAAACGCCAGAACAAGACGGGGTTCTAGGAAAACTGTTGCTGGAAGAAAAAAAAACTAAATAATCTAATAAATATTGATAATGCTAATACTGAACTGGATCAATTAAGAGTTTGCTAGGAAAAAAAGGAGATTTGTCAATTATTTTCAATGAGTCAATTATCTGCTGATAGACCAATTGTTGGTCAGAAGGCAAACTTAATAAAGAAATTACAAGAATTAATAACAGAAAGGAAGCAAGATAGAAAAAATTGATGTAACCCTTCAATTGGAACCCCGGAAATCATCCTTTAATTTCAACGATGAAATAATAGATATTTTTTGTGGTTTAGGATACTCAGTTGGGCCCTGAAATAGAAACTGATTTTTATAATTTTGAGTCTCTAAATATACCCAAAAATCATCCTGCAAGAGATATGCAGGATACTTTCTACTTAGATGAACTTTTAAGGACCCATACTTCTCCTGTTCAGATAAGGTACTTAGAGAAAAATCCTCCTCCAGTCAGAATTATTGCCCCGGGGAGAGTGTATAGGAGAGATGCTGTAGATGCTACTCATTCCCCTGTATTTAATCAGGTTGAGGTTTTAATCGATCAAGATATTGATTTTAGTCATTTAAGAGGAACAGTTCTTACATTTTTAAAGACCTTTTTTGGAGATATTCCTGTAAGATTTAGAGCTAGTTATTTCCCATTTACTGAACCTTCGGCAGAAGTAGATGTCCAATGGAAAGGTAAATGGTTAGAAGTAATGGGATGCGGAATGGTAGATCCGTCCTAGAATTAGGAATAGATTCTGAGAAATGGACTGGATTTGCAGCTGGATTAGGAGTTGAAAGATTTTGTATGGTAAGGCATATCGATGATATCAGAAAATTTTATACAAATGATTTAAGATTCTTAGAACAGTTACATTAAATACACTTAAATCAAACGGCTCTAGAAAAAATTAAGAAAGGGTAGAGGTATTGCAGCCGGTCAGGGTGCTGTGGTTTTGGGATGAGAGGACAAAAGTCACGTTCTGGACCCACACGTCCAGGTTTTGAAGGTGGTCAAATGCCTTTATATAGAAGAGTTCCATTAAAGCACTTTTAATCAAAAGCACTTTTCCATAATTAATTTTTAAATGAAAAGAACTGTTAACCTAGACTCACTAGTTAAGAAGGGATTGATCATCCTTTAAAAATTCTTGGTAATGGAAAACTTAATGTAAAGTTAAAAGTCCAAGCTGCATTTACAAAAGCAAAACAAAAAATTGAGGACGCAGGTGGATCCTGCGAGGCCGATGTAATACGCCAGTTATTACTGAAAAAGCTACAAATGCACTTGATAACCAATATACTTTCGAAGTAGATCATAGAGCGGCTAAACCACAAATAAAGGCAGCTATTGAATGTTAAAGTCATAGGAGTTAACACTATGAATCCTCCTAGGAGAACAAGAAGATCCGGTAAACGTTCTCAGGTCAAGAAGGCAATTGTACGTCTTGCTGAAGGAATCCAACTATTTCCAATGTCAAGAATCGGAAAAACACCAGTACTTCCAGATAAAGTTACAGTTTGATGGCTTAACAGTTACAGTGAAAGGCCCTAAGGGTGAGTTGAAACGTGCCTGAGGGAGTTAGTTTTAAGAAAGATAATACTGTTGTCGTAAGTCCTATCAAGGCAGAGACATGGTTTATGTAGAGCCTTAATTGCAAATATGGTTGAAGGGGTTACTCAAGGTTTTTCAAAGAAACTAGAAATTGTTGGCGTTGGATCAAGAGCACAAGTAAAAGGTAAAAATCTAGTTGTAAGTGCAGGATATAGTCATCCAGTAGAAATGATCCCCCCTGATGGTATAACATACAAAGTTGAGAGTAATACAAACGTTACCGTATCTGGAATTGATAAAGAAATTGTTGGCAATGAAGCCGCAAAAATTAGATCAATTAGACCTCCAGAGCCATATAAAGGTAAAGGAATTAAATATCATGATGAGAGAATCCTCAGAAAAGCTGGTAAAATGGCAAAAAAAATTGTTGCAGTTATCAAGCTTGCTCTACAAGCAGGCAAAGCAAATCCTGCTCCTCCTGTAGGGCCAGCTTTAGGACAACATGGTGTCAATATCATGGCATTTTGCAAAGAATACAACGCAAGGACACAAGATAAAGCAGGTTTTGTAATTCCAGTCGAGATTTCTGTTTTTGAAGATAGAAGCTTTACTTTTATCACAAAAACACCTCCTGCTTCCGTCTTAATAACAAAAGCAGCTGGTATAGAGAAAGGTTCAGGTGAATCCGCAAAAGGTGTTGGATAAGTAAAGCTCAATTAGAAGAAATAGCCAAAACTAAGCTTCCTGATCTAAACTGTTCTAGTGTTGAATCAGCAATGAAAGTAATTGAGGGTACTGCTCGTAATATGGGCGTCTCTATCACTCTAAAAAATCGCTACAAAGAATCAATTAGACCAAAACTTTTAAAAGACCTTGGTCTTAAAAATATTCATCAAGTACCTAAAGTTGTCAAAGTCAACGTTAACAGAGGTCTTGGTGAGGCAGCTTCAAATTCAAAAGCTCTAGAAGCCTCTTTAAATGAAATGGCAACAATTACAGGACAAAAGGCCTTAGTAACTAGGGCCAAAAAAGCTATCGCGGGTTTTAAAATTCGTGAGGGCATGGCGATTGGTTGTACTGTAACTTTGAGAGGAGACAGGATGTATTCCTTTTTGGAGAGATTTATAAATCTAGCTTTACCAAGAATAAGAGACTTTAGAGGAGTTAATCCAAAAAGTTTTGATGGGAGAGGGAATTACACCGTTGGAGTGAAAGAGCAGTTGATTTTTCCTGAAATCTCTTTTGATAAAATAGATTCAATAAGAGGTATGGATATAACTATTGTCACTAGTGCTCAGATCAAGAAGGTAAAGCTCTTCTGCAGGAGTTAGGAATGCCTTTATGCCCACCATCTCACAATTAGTAGGTTCAGAAAGAAAACGTCTGACAAAGAAAACAAAATCTCCTGCATTAAAATCTTGCCCTGAGAGAAGAGGGGTATGTACGAGAGTCTATACATCAACACCAAAGAAGCCTAATTCAGCTTTGAGAAAAGTTGCTAGGGTTAGATTAACTTCTGGTTTCGAAGTAACGGCTTACATTCCTGGGATTGGACATAATTTGCAAGAACATTCTGTAGTACTACTTAGGGGTGGAAGAGTCAAAGATTTGCCAGGAGTGAGATATCATATTATAAGAGGAACTTTAGATACGGCTGGAGTCAAAGATAGACGTCAATCCAGATCTAAGTATGGAGCAAAAGCTCCAAAAAAGGAATTAAATTAAATTCTGAAATTACTGAAAAGATAGATACGAAAAGATCTTTTTGATTTGAGATTCAAACAAGCTACTAGACAGCTCAAAACTCATTCAAAAAGTTGCGCAATTACTAACTCTATGGGACATAAAATACATCCTTCTGGACTAAGATTAGGAATTACACAAGAGCATCGCTCTAAGTGGTTTGCTTCTAAAACATATCCAATTCTTCTCCAAGAAGATTTTATTCGTACCTTCATACAAAAAAAATATGCAGCAGGAATTAGCGATGTTTTAATAGCAAGAAAAGCTGACCAACTGGAACTTGAATTAAAAACAGCAAGACCAGGAGTTATAGTTGGAAGACAAGGAAGTGGTATTGAAGAATTAAGATCTGGCATTCAAAAAACTATAGGTGATAGGGTCAGAATAAACGTTGTTGAAGTTGAACGCGTAGACGCTGATGCTTTTTTACTAGCTGAATATATTGCTCAACAACTAGAAAAAAGAGTCGCCTTCAGAAGAACTATTAGGATGGCCTTACAAAGGGCTCAAAGGGCTGGAGTTCTAGGTCTTAAAATTCAAGTAGGGGGAAGATTGAATGGTGCTGAAATAGCTAGAACTGAATGGACTAGAGAAGGTAGAGTGCCTTTACATACTTTGAGAGCTGAAATTGACTACGCAACAGCTAATACAACTTACGGTGTTCTAGGCATTAAAGTTTGGGTTTTCAAAGGTGAAGTTCTCCCTAAAGAAGAACAAAAAACAGGTTCAAAGAAATCTAAACGTAATGTACCTAATGGTGTGGTACATATCCAAAGCACATTTAACAATACTATCGTCTCAATTGCTGACACCTCTGGTCATGTAATTTCTTGGTCTTCTGCAGGCGCAAGTGGATTTAAAGGCGCTCGGAAAGGTACACCATTTGCTGCTCAAACAGCTGCTGAAGCTGCAGCAAGAAGAGCTCTTGATCAAGGCATGAGACAAATAGAAGTATTAGTTAGAGGGCCTGGCGCAGGTAGGGAAACGGCCATAAGAGCTTTACAAGTGGCAGGATTAGAAATAACTCTAATAAGAGATGTAACTCCATTACCTCATAATGGATGTAGAAGACCTAAACGGAGACGCGTTCTAGAGAATAAGCAAAAAATCGTGAGATTAAACTTTTAGACGACTCGGAAATGGCTGTAGTTCTTGACTATAAAGGTTTAACTATCAAAGAGATGTCAGATTTGCGATCTAGATTGCAAACAACTAACGGCATCTGCAAAGTTACTAAAAATTCATTAATGCGCAAAGCTATTGATGGAGATAGTAATCTTGAATCTTTACTGACCGGAACAAATGCTTTTGTCTTAATTAAAGAAGATGTTGGTGGTGCTGTAAAAGCAATCCAATCTTTTCAAAAAGACACCAAAAAATCCGAGACCAAAGGAGCTTTATTTGAAGGCAGACTTCTTGAAATAAAAGAAATTGCAAGTCTTCCATCTAAAGAAGTATTGATGGCAAAAATTGCTGGCGCTCTTAATGGCGTTGCAACAATTGCGATTATTAATGAATCACTTAAACAAATGTCAAATCACGATCCTATTTCAGATATGCTAACTCGAATCAGAAATGCGAGTCAAAAACATACAACCACAACAATCCCAGGTTCAAAAATGTCAGTATCGCTAAAGTGCTTCAAAAAGAGGGGTTCATTTCTGATATGGTGAAGGTTATCACAAATAATACTCGGCCTTAAATAAGTGGTAAACCTACTATTCGATCTATGCAAAGAGTAAGTAAACCTGGTTTGAGAATTTATAAAAATACTAGAGGTTTACCAAAAGTGCTTGGAGGCCTTGGGGTTGCCATAATATCAACTTCTAAAGGTGTCATGAGTGATCGCGATGCCAGGAAGCAAGGCATTGGCGGTGAAGTCCTCTGCTATGTGGATTCTTAGTAATTAATAAACCTCACATGATTGTGTTAAACAAATAAGGAAGTTACTTAAAAAGGTTGGTCAGGAACTCTTGATCCAGAAGTTATAGGAATATTACCAATCGCGATAGGCAGTGCAACAAGATTTATTCAATATCTTAAAACTTACATAGGATTAAATTAGGGATAAGAACTAACACTGATGATATTCACGGAGAAATAATTAATAGTGATGAAAAATTAGATCATAAATAGATTTAGAGGATTAAACAACCGCCGAAAGTATCTAGTGTGCACGTTAATGGTGAGAGAGCTTATAAGAAATCGAATTTGAATTAGCACCAAGAGAAGTAAAAATAGACGAACTTAATGAAATGGGACCAAATAAAATGTTCAGCTGGCACATACATAAGAGCAATTGCAAGAGATTTAGGAGAATCCGAGGGTTGCCTAACTAAAGCTTGTGGCTTTGATGAACAAAACTCGATAATATCTGAATTCCAATAAGCTCTTAACCACATTTCTTAAATAATGAAGAATTGGCCGGGAAGACTTTCCAGGAAATTACAAACTCAAAAAAGACATAGAAGATTAAGGAGCTTAATTGGCGTCCAAGATTGTCTGTTTTTCGCTCTAATAACCATATTTATGCCCAGGTTATAGATGATGCTCAAACAACTATTTGCTCAGCTTCAACTGTTGATAAGGAACTAAGAGTTGTAATTCTTCTTCGTTGGCAAATTACTTGCAAAGAGAGCAATAAAGGTATTAAGCAAGTAATTTTTGACCGTGGAGGTAATTTGTATCACGGCAGAGTAAAGGCACTTGCAGAAGCTGCTCGTGAAGCAGGCCTAGAATTCATGTCATTAGATACAGCTGAAAAACAGAAGCTGATTGAAAATCATCAAGTACATGCAACTGATACAGGTTCAGTTGCAGTACAAGTAGCAATGCTTTCTAAAAGAATATCGAAATTAAGCATCTTCAAGGAAACATTCATGATTTCGCTTCAAGGCAAGGATTATTAAAAATGATTGGTAAAAGAAAAAGATTACTTTACTTAAGAGACAAAAACGTTCAAAAATATGAACTAGTAAAATTGGAATCAGAATAGCAGAAGTAAGCTAGCAATGGTTCAAACTGGGTTAAAGATCAACTAGAAAATTTAGTATCTATAGAAGCCATGGCAACTCAAGGTGACAAAATCCTTGATGTAGCCTTAGCAAAAATAGGCGACAAAGGCTTATTTACAAAAGAACTTGAAGCACAAATGCTCGTAGGCCATGCAGATATAGCAGTACATTCTCTAAAAGATTTACCAACCAATTTGCCTAATGGCCTTATAGGATGCATTACAAAAAGGGAGGATCCTGCAGATGCTTTAGTAGTAAATTATAAATTAGAAAACTTACCTGAAGGTTCGATTGTTGGAACAAGCTCCCTAAGAAGACTTGCACAATTAAGAAATAAGTACCCACATCTTATTTTCAAAGATATTAGGGGAAATGTTATTACAAGAATTGAAAAATTAGATGCAGGAGAAGATTGTATAATTCTTGCGGCCGCTGGTTTAAAGAGATTAGGCTTTGGAATTCACCAGATCCCAAGTGAAGTTTCCCTTCATGCCGTTGGCCAAGGAGCACTAGGCATTGAATGTAAAGATAAAAAAGTTGAAATTATAAATATCTTAGAAGATAAACCCACCAAAGATGTCTAGCAGAAAGGGCTTTTTTAAGAGAGCTTGAAGGTGGATGCCAAGTCCCAATAGGTGTGAATAGTCAACTCTTACTGGTATGGTTGCTTGATGGAGAACTTATTAAAGATCAAATTACCCGAATAGGCAAAGAACTAGCTAAAAAATTAGGTGCCGAAGAAATAAAGAAAGAATTGGTACTGTTGTCAGCGACAAAATGGATAAAACAGTTGTTGTTGCTGTAACAGATACCCACATCCCACTTATAAAAAAATTGTAAGTAGAACTACACGATACAAGGCTCATGACCCCGAAAATACGTGTTAGGTGATCGAGTTATTAGAGAAACTAGGCCGCTTAGCGCTCATAAAAGATGGGCAATAGAAGAGATTCTAAAACTCCATCTTTAGAAACCATTGAAAGAAATTGGTTTTTAGTTGACGCAAAAGATAAGACACTTGGGAGACTTGCGACAGAAATTGCAACTATATTGAGAGGTAAGAATAAACCAACATTTACTCCTCATTTAGATACTGGAGATTTTGTTATTGTAGTAAATGCCGAAAAAGTTGAGGTAACAGGTAAAAAAGCCAAAAATTATATAGAAGACATTCTGGCAGACCAGGAGGAATGAAAATTGAAAAATTTGAGTCTTTGCAAGAAAGAATTCCTGAAAGAATCATCGAGCAAGCTGTTAAGGGTATGCTCCCACATAACTCTTTAGGAAGACAGCAATTTAAAAAACTAAAAGTTTATAAAGGTGCAGATCATCCTCATGCTGCTCAGAATCCTGTATTATTTGGAATAGATGAAGTTGGAAGGGGTTTTTGGTCCAGTTTTTTCAGCAGTTGTAGTATTGAGGAGTGACAGATAGTAAAAAACTAACTCCCAAAAAAAGAAACTTTTACCAATTTTATCTTCAGATTATGGAATTGGGCAATCTTCGGCAAGAGAAATAGATTAGGTATCAGGCAACAGAACTTTCAATGATAAGAGCCTTAAAACCTTGATGGCAAAAAAGGAGATCGATAGCTTCAGCAAGCATAGTTGCCAAAGCACGTGACCTAATGGAAAGGTTAGAAAAAAAATACGCAGGATAAAAAATAAAGGTTATGGTACAGTAAACTTCATAGAAAAAGTTTTATGAGAATCTGGAGATGTAAAAGTAATTAACGGTAAGGACAAAGGGAAAACTGGTGAGGTTTTAAAAACTATCCCACAAAATAGAGTAGTGGTTAAGGGAATTAATCTTAGGACTAAACACGTAAAACCAACTCAGGAAGGAGAAACTGGAAGAATACTTACAGAAGAAGCATCTTTACATGCATCAAATGTAATGTTCTTTTCAAGAATCTTACAAGTATTGAATTTATTGATGAGGGAAGAAAAGAAGATTGAAGAAAACTGGTG
>AG-347-J20
ATGGCTGTTGTATCACTATCTGAAATGATGGAAGCTGGTGCTCATTTTGGGCATCAAACCAGACGTTGGAATCCTAAGATGTCTATATATATTGTGCGAGAAATGGAGTTCATATTATTGATCTTGTAAAAACAGCATTGTGTATGAACAATGCTTATAAATGGACGAGGCAGCAAAGAGTGGTAAGCGTTTCTTATTTGTCGGGACAAAAAAACAAGCATCAGATGTCGTAGCTCAAGAAGCCACAAGATGTGGAGCTGCATACGTAAATCAAAGATGGCTTGGTGGGATGTTGACTAATTGGACAACGATGAAAGCAAGGATTGAAAGATTAAAGGATCTAGAAAGAATGGAAAGTGGTTCAATAGCTATGAGACCTAAAAAAGAAGCTGCAGTTTTAAGGAGAGAACTTGAAAGGTTACAAAAATACCTAGGAGGACTTAAGGGCATGAGGAGATTGCCAGATGTAGTTGTTTTAGTTGATCAGAGGAGAGAATCTAATGCAGTACTAGAAGCTAGAAAATTAGATATCTCACTCGTATCAATGTTGGATACAAACTGTGATCCAGATTTGTGTGAAGTTCCAATTCCATGCAACGATGATGCAGTTAGATCTGTTCAACTCATTTTAGGAAGACTTGCAGATGCAATTAATGAGGGCAG---------------------------------------------------------------------------------------------------------------------------------------------------------------------------------------------------------------------------------------------------------------------------------------------------------------ATGAAAAAACTATCAAAAAGAATGGCGGCTCTATCAACAAAGATAGAAGATCGTACGCTCCACTGGAAGCTCTAAATCAAGGAAAATGCCAATGCTAAATTTGATGAAACTATTGAAGCGCATATACGTTTAGGTATTGATCCAAAATATACTGATCAACAATTAAGAACCACAGTCGCTTTACCACATGGTACTGGCCAAAGTATAATAGCAGTAATTACAAGCGGTGAGAATGTATCTAAAGCTAAGTCTGCTGGTGCAGATTTTGGAGAAGAAGATCTTGTAGAAAGCATCAACAAAGGAAATATGGAATTTGACCTTCTTATTGCAACGCCAGATATGATGCCAAAGGTTGCAAAATTAGGACGAGTTTTAGGACCTAGAGGTTTAATGCCTAATCCTAAAGCTGGGACAGTAACTAATGACATTGCTGCAATAAAAGAATTCAAAGCTGGTAAGCTCGAATTTAGAGCAGATAAGGCCGGAATCGTTCATGTCCGCTTTGGAAAAGCAAGTTTCACAAAAGAGGCCCTATTTGACAACTTAAAAACCTTACAAGAATCAATTGATAAAAATAAACCAAGTGGAGCTAAAGGAAAGTACTGGAAAACTTTTTATGTAACTTCAACAATGGGGCCTTCAGTTCAATTAGACATAAATGCTGTAAAATCCATAATTAAAAAGAAAAAAGAGACTACGCGACAAAGGCAAGAAGAGCTTTAGAATTAAAGGCTGCCAAAGAGGCAAAACAAGTAAGACCTGAAATGATTGTTGAGGATAATTTAACGGTTCAGGAATTAGCTGATAAATTAAGTCTTGAAAGTTCTGAAATAATTAAATCACTCTTTTTTGGAATCACAGCAACTGTAACTCAATCACTTGACTTAGCAACTATAGAGACAGTCGCAGAAGAATTTGGCGTAGTTTTGCAAGATGATGTCATGATTGAATGATATTGATAGTCTAAAAAGGCCACCTGTTATCACAGTAATGGGGCATGTAGATCATGGTAAAACAAGTCTTTTAGATTCTATAAGAGAATCAAGAGTAGCCTCTGGAGAAGCAGGAGGTATAACTCAGCATATAGGAGCTTATCAAGTTGAAAATAAAAAATTAACTTTTCTCGATACCCCTGGTCATGAAGCCTTTACTGCAATGAGAGCAAGAGGTACAAAAGTGACCGATGTAGCTGTTCTTGTAGTAGCTGCAGATGATGGAGACCTCAAACACTTGAGGCTATTAGCCATGCCAGAGCTGCGAAAGTACCAATTGTTGTTGCAATAAATAAAATTGATAAAGAAGGAGCATCTCCAGAAAGAGTTAAGCAAGAGCTTTCAGAAAAAGATCTAATTGCTGAAGATTGGGGAGGAGATGTAATGGTCCCAGTAAGTGCAATCAAAAGAATATTGATAAATTGCTTGAAATGATTTTATTAGTTTCAGAAGTTGAAGATCTACAAGCTAACCCTAATAGATCAGCAAAAGGCACTGTAATTGAAGCCCACCTCGATAAAGCCAAAGGTCCTGTAGCTACTTTATTAGTACAAAATGGCACCTTAAGATCTGGGGATGTTTTAGCCGCAGGTTCAGTACTTGGAAAGATTAGAGCGATGGTTGATGAACATGGAGAATCAAGGAAGCAGGGCCATCTTTCCCAGTAGAAGCACTAGGATTTAGTGAAGTACCTACAGCGGGAGATGAATTTGAAGTATACCCCGACGAGAAAAGTGCCCGAGCAATCGTTGGAGATAGAGCTACAGATGCCAGAGCTACAAAATTAGCTCAGCAAAGAAGAGTTGTCATCCTTATCCAAGCGAATGATGGGGAATTAAAAGAGTTAAACTTAATTCTCAAAGCTGATGTTCAAGGTAGTGTTGAAGCGATATTAGGTTCATTAGAACAATTACCAAATGAAGTTCAAGTTAGAGTTCTACTTTCTGCTCCAGGAGAAATAACTGAAACAGATATAGATCTTGCAGCGGCATCAGGTTCAGTGATCATTGGTTTTAACACCTCATTAGCTTCAGGAGCAAAGAGAGCAGCTGATGCTAATGATGTTGACATTAGAGAATATGAAGTAATCTACAAACTCTTAGAAGATATTCAGATGGCTATGGAAGGTCTCCTTGAACCAGATCTTGTTGAAGAATCATTAGGTAAAGCCGAAGTAAGAGCAACTTTCGCAGTTGGAAAGGGAGCTATCGCAGGCTGTTATATACTGGAAAATTGCAACGTAATTGTGAGAGTAAAGTAATTTTTGAAGGTAATTTAGACTCTCTTAAAAGTAAAGATGATGTAAAAGAAGTACAGGGTTCGAATGTGGAGTTGGTTGTGATTTCTCGAAGGAGACATAATCGAAGCATTTAAATTTGTTACTAAAAAGAGAAAGTTTTAGCTATTGAAACAAGTTGTGATGAGACATCTGTCTCAATAGTTCAAATGTTGCATCTCAAATTGAAGATCATTCAAAATGGGGAGGAGTTGTACCTGAACTTGCAGCTAGAAAGCACTTAGAATACCATTTGTTTTAGATAAGGCTTTAGAAGAATCAATATTGAGGAGGTTGATATTGCTTCAACTGTGGCTCCCGGATTAGTTGGTTGTTTGTTGGCTCAATAACAGCTAGAGCACTTTATATTCAAAGCCATTCTTGGGTATTCATCATTTGGAGGGGCATTTATCTTCAATTTAAGTCTTTCCTTTACTTGTAAGTGGCGGACACACTGAATTAATAAAGGTTGATGATAGAAGAATGCAAAAACTTGGGAAAAGTTTTGATGATGCCGCTGGAGAAGCCTTTGATAAAGTTGGAAGATTATTAGGTCTTACCCTGGAGGACCGGCAATTGAAAAGATTGCTAAAAAAGGCGACCCTTACCGAAGTGTAAGATTTATGATTTCTCTTTTAGTGGATTAAAAACTGCTGTATTAAGGTTGAGAAATTAGATCCCAGTTCCTGATATCGCTGCAAGTTTTGAGGTAGTGGCAGAAGTCTTGGTAGAGAGAAAAATGTGCGATCATAGCGATAATGTTGTTTTAGTTGGGGGAGTAGCAGCTAATAGTTAAGAAAAATGATGATTAATCTATTAAAGTTCATTTAGCTCCCCTTAATCTTTGTACAGATAATGCTGCAATGATTGGAGCTGCGGCATTGTTCAGAATCAAATCCCTTAAGTTAGGTGTGCTCATGGTACATTCGAGGATCAGCCTCTAAAGTGAGAAGAGTTTTGGATCAGATAAGGGGTAGGTCCTATAGAGATGCATTGATTATGTTGGAGTTTATGCCTTACAGATCTACTGATCCCATTACTAAAGTTCTGAGATCTGCGGTTGCTAATGCAGAGCATCTTGGCATGGATCCATCTACCCTAGTAATTTCTTCTGCATGGGCTAATAGTGGTCCATGAAAAGATACAGGCCCAGAGCTCAAGGTCGAGCTTTTTCAATCAAAAAACAGACTTGCCACATCAGTATTTCTGTATGACAATCTTAAGTGGGATGGTAAAAAATCAGGCGTTACTCTTAATTTTGTTGCGAAGGAAACTTCTTCGGCAGACTTAATTCATAGAGCAGTTCTTAGGCAATTAGCAAATAGACAAGGTACTGCAACTTTGACAAGATCTGAAGTACGAGGTGGTGGTAGAAAGCCATATAAACAGAAAGGTACAGGAAGAGCTCGTCAAGGATCAATAAGAACACCCTTAAGACCTGGTGGTGGAATTATTTTTGGACCAAAGCCACGTTCTTACAATCTTGATATGAACCGAAAGGAACGCAGATTAGCATTAAGAACAGCACTTATGTCCAGAGTATCTGATGTTGAAGATTTTACCCAAAACAAGTGATATCGTTAATGGCCTCGATTAGGAATAGAAAAAGTTTTAGTTATTCTGATGTAATCAGTCCATAAATAATATTGAAAAAGTAAAATTAATAGCCGCCGATCAATTAAATGTATTTGATATTCTCAATGCTAATTTGGTCATAGGCCAAGCAATAAAATTCAGGAGGTTATGGCAATTCGTAAATTTAAACCTTATACACCTGGCACTAGAGAGTAGTTACTGATTTTAGTGAAATAACAAGAAACCTGAAAGATCACTCATAGTTTCAAAACATAGAAAGGGAGAAATAATCGAGGAGTTATTACTTGTCGTCATCGAGGAGGTGGTCACAAAAGGCAATATAGATTAGTCGATTTCAGAAGAGACAAGCTAAGGTTGCTGCTATACACTACGATCCTCATAGAAATGCAAGGCTTGCACTTTTATTTTACGATGGAGAGAAAAGATACATTATCGCTCCAGCTGGAGTAAAGGTAGGACAAAATGTCATATCTGGGTGTTCCAATTGAAGATGGAAATGCGATGCCACTTTCTGTTATGCCATTAGGATCAAGTGTTCATTGTGTTGAGTTATATGCAGGAAGAGGTGCTCAGATGGTTAGATCCGCGGGAGCTAGTGCTCAAGTTATGGCAAAAGAGGGAGATTATGTTGCTTTAAAACTCCCATCTACTGAGGTAAGACTTGTTAGAAAAGAATGTTACGCAACACTTGGAGAAGTTGGTAACTCAGAAATAAGAAATACTAGCTTAGGTAAAGCAGGCAGAAGAAGATGGCTTGGTAGAAGGCCTCAAGTAAGAGGAAGTGTAATGAACCCATGTGATCATCCACATGGAGGAGGAGAGGGAAAAGCACCAATTGGTAGAGGTCCTGTTACTCCATGGGGTAAACCAGCTCTAGGGTTAAAGACACGTAAAAAGAACAAACCAAGTAATAAATTAGTAGTTCGAAGACGTCGAAAGCTGTTTATTGGGGAACTGGAAGAAGAAAAACTTCAGTGGCAAGAGTTCGATTAGTTCCAGGAAATGGGTAAAAATTAATGGCCGTTTAGGTGATGATTACTTATTTAATCCTTAAAGCACCATTGCAAACTTTAGGCCTAATTCGTATGATATCTTGGTTAATGTTTATGGCGGTGGATTAACAGGTCAAGCAGATGCTATTAAGCAAGGTGCAGCAAGAGCACTTTGTGAATTATCTCCAGACAATCGGAAACCTCTTAAAACTGAAGGGCATCTCAGTAGAGATCCTAGAGCTAAGGAAAGAAGAAAATATGGTCTAAAAAAAGCACGAAAAGCTCCACAATTCTCTAAACGTATGTCTATAGGAATTTTAGGAAAGAAATTGGGAATGTCCCAACTTTTCGACGACGACGGTACTGTACCAGTTACTCTTATTGAGGCTGGCCCTTGCCGTGTCACGCAATTAAAAACTACTGGATGGTTACACTGCCGTCCAAATAGGTTATGGGATAAGCATATTAGCAAACCTAAGGGACATTTAAATCAGGTGAAGAACTTTTCATTTGAATATAGGAAACTTTATGAAATTGGAAATAACTGTAACTTTGAGGTCGGCCAGAAAGTTGATATCAGTGGTAAATCTATGGGTAGAGGTTTTTCTGGTTACCAGAAAAGACATGGCTTCAGCAGAGGTCCCATGAGTCATGGTTCAAAAAATCATAGAGCTCCAGGTTCTACCGGAGCAGGAACACCAGGGAGAATTTATCCTGGTAAAAGAATGGCAGGAAGATATGGAGGGAAACAGATAACTACAAAAGGTTTTTTTAAAAATTGATAAAACTTACTTGTTGTTAAAGGTTCTGTTCCAGGTAAGCCGGGCTCAATTGTCAACATTAAGCCATGAAAGTTTCTCTTGGTTGAAAAATTTAGTAAAGAAGATCTCTCTGAGAAATTGTCTATTGGTGGATTTGAGGTTGAATCATTAGAAGATTGTAAATGGTGTTGTTTTAGGTAAGGTAAAACACTGACAAACTTTTGCCAAGTCGATATTCAAATCATCTGTGGTGCAATATTAAACCATTTATGTTGTTGCTACTGTCGGTGCGAAATTATTAACTATCAAAAGAAGTGAAATTAGAGGTGTAGTGAAGGAATGATATGTTCACTGCAGGAACTGGGTTTAAGCGAAGGGATAGAGATCATTTTGGGCACTCCAGATTTGCTTTTAAATGATGATCTAGCCATTACCGCTAATAGACCTGACGGAATGTCTGTTATAGGTATAGCCCGCGAAATTTCTGCCCTTATTTATACAATAAGTTGCATTGAGTAAATTCGCCAAATTGGCTTAAAGACCGTATAGAATCAGGTATAAAATCTATTAATTAGTTGATTTGACAAATTATATTCTTTTAGAACAAGGTCAACCTTTGCATGCATTTGATGATAAACTAGATTTTAAGAAAAGGCAAGGATAATGAATTATTTGCTTAGATGGTAAAAAATATGACTTAAATGACAATATCACAGTTATTACTTGTGATAAACCTGTAGCTATTGCAGGGGTGATAGGCGGTGAGACTTCTGTAACTAATACTACATTTACCTTGAAGGCGCTGTTTTTAATCCCTATAAGAAAATCTTCAAAGGCAGTTGGCATAAGAACAGAATCTAGTAGCAGGTATGAAAAAGGGATTTCAAAATACAATAGGGCAATTAATCTTTTAGAAGAATATTTTTCTATTAAAGGATATTAAACTACGGAGAAAAATACATAAAATTCTTGGTGATAATGAAATAGTTAACATAGGTTGTCCAAATAGAGATTTAGAAATAGATTTAATTGAAGAAATAGCGAGATTAATAGGGTATGACAGATTCGACTTAAACCTTCCAAATAAGCCTGGAAAATTGTCATCCAGTTGGCTAAAAAATTTTATAGAAAATGGTTTTAACGAAGTACTAAGCTACTCTCTTAATCCTTTGTTATTAGAAACAAGCTGTCTTAGAAATATCTGGAAAGAACATTTGGAGATAGTGAACCGTAATATAAAAGCTGGACAAGCAAGTTGTTATATATTTGAAATTGGAAATGTTTTTCAAGAAGAAGTTCTGGTGCGATTTATGGAAATGGTTGATTATTACCAGGCCAGAGGAAAGTTAAAGGAGGCTTTTTGAACATAAAAATTGATAAACTTCATCCAGGAAGAACAGCGAAATTAGATGCAGGTTTTTTTGGCGAAATACATCCATGATTCAACAAGAAAGTTATTTGACAGTTGCTGATAATAGTGGCGCTAAAAGACTCCAATGTATTAGGGTTCTGGATCTAATAGAAGGTATGCGCATGTTGGGGATGTAATTGTAGCAACAGTTAAAGATGCACTTCCAAATATGGCAGTAAAGAAATCTGAAGTTGTAAAAGCAGTTATAGTAAGAACGAAAGCAACATTAAGAAGAAATACTGGTAATTCAATTAGATTTGATGATAATGCTGCCGTTTTGATTAACGAAGATAAGAATCCAAAAGGTACTAGAGTTTTTGGTCCTGTAGCCAGAGAGCTGCGGGAAACTATACCAAGATAGTTTCTCTTGCTCCGGAGGTTATTGATTGGCAAGAAAGAGTAGTTCAAATAAGACGCGTATCTAAAACTGTCAAAGGTGGAAAAAAAATGAGTTTTAGAGCAATTGTTGTTGTTGGTAATGAGAAAGGTCAAGTTGGAGTTGGAGTTGGTAAAGCTGGAGATGTCATTGGTGCTGTTAGAAAAGGAGTTTCAGATGGTAAAAAAAATCTTGTTAGGGTTCCATTAACTCCTAATTCAATTCCAACCTTATCCATAGGCAGAGATGGTGCTGCAAACGTGCTGATCAGGCCAGCCGCTCCTGGTACAGGGGTAATCGCTGGGGGTTCAATAAGAACAGTTCTGGAATTGGCGGGGATAAAAAATGTTCTAGCAAAAAGATTGGGTAGTAAAACACCTTTAAACAATGCAAGGGCTGCTATGGTAGCTCTGTCCCAATTAAGAACCCATAAATCTGCTTCAAGGGAGAGAGGCATCTCACTTGAACAGCTCTATATGGGACGTTCACTAAAAAAAGGACCTTTTATAGCAGATAGCCTGCTAAGGTAGAAAAACAAAATACCGATAATGACAAGGTTATTAAAACTTGGTCGAGATCCTCTACAATATTACCTGTAATGATCGGTCACACTATAGCTGTACATAATGGCAAGACTCACATTCCAGTATTTATTACTGAACAAATGATTGGTCATAAACTCGGTGAATTTGCTCCTACACGCACTTATCGAGGTCATATAAGAGATAAGAAAATGTCACGTCGTAATGCCGCAGTAAAAAGACCAGTTCTTCCAGATCCTCAATTTAATAGTCTTGCTTCAATGATGATTTCTCGATTGATGAAACATGGTAAAAAATCCACAGCCCAAAGAATATTGTCTGATGCTTTTTTAATTAGCGAGAGAACAGGTGGGAATGCAGTCGAATTGTTTGAAACAGCTGTAAAAAATGCTACTCCTCTGGTTGAGGTACGAGCTAGAAGAGTTGGAGGTGCTACATATCAGGTACCTATGGAAGTACGCCAAGAGAGGGGTACAGCTATGGCATTAAGATGGCTTGTTACATTTTCACGAGCTAGGAATGGCAAAAGTATGTCCCAAAAGCTTGCTGGTGAGTTGATGGATGCAGCAAATGAAACTGGTAGTGCCGTTAAAAAAAGAGAAGACACACATAAAATGGCTGAAGCTAACAAGGCTTTTGCACATTACAGATATATGCTTAGTCCAAAACGTACTAAATTTCGTAAACAGCACAGAGGCAGAATGAGGGGAGTTGCCTCAAAGGGTAATACTATTGCTTTCGGTCAATTTGCTCTCCAAGCTCAAGACTGTGGGTGGGTAACTGCACGTCAGATTGAGGCAAGTAGACGAGCTATGACAAGATATATAAAACGTGGAGGTCAAATCTGGATAAGAATATTTCCTGATAAACCCGTAACCATGAGACCTGCCGAAACTAGAATGGGTTCTGGTAAAGGTAATCCAGAGTTTTGGGTCGCAGTTGTTAAACCAGGCAGAATCCTTTTTGAAATGGGTGGTATCACTGAGGAAATTGCAAAGGAAGCTATGCGTCTCGCTCAATACAAACTTCCTGTAAAAACAAAATTTATGCCAGGATTGCAGGAATTGACATACCTCGCGAAAAGCGAGTTGAAATTGCACTTACATATGTGTATGGAATTGGTTTGACAAGATCAAAATTCTTGCTAATACTGGTGTAAACCCCGATATTCGTGTCAAAGATCTGATTCAGATGTACAAAAACTTAGAGGTGCTACAGAATTCACTTTAGAAGGAGATTTGAGAAGGAAAGAGGGTATGGCCTTAAAACGATTACAAGATATAGGTTGTATTAGAGGAAGAAGGCATCGAATGAGTCTTCCAGTAAGAGGCCAAAGAACCAGAACCAATGCAAGAACAAGACGTGGTTCTAGAAAAACAGTTGCTGGAAGAAAAAAAAACTAAATAACCTAAATAATATAGATAACTCTAATACTGAACTAGATCAATTGAGAGTTTGCTTGGAAAAAAAGGCGATTTGTCAATTATCTTCGATGGGTCAGTTATCTGCTGATAGACCAATTGTTGGTCAAAAAGCAAATTTAATAAAGAATTTGCAAGAATTAATAACTGAAAGGAAGCAAGATAGAAAAAATTGATGTAACCCTCCAATTGGAACCCCGGGAATCATCCTTTAATTTCAACGATGAAATAATAGATATTTTTTGTGGATTAGGATACTCAGTTGGGTCCTGAAATTGAAACTGATTTTTATAATTTTGAGTCTCTTAATATACCCAAGAATCATCCTGCAAGAGATATGCAAGATACTTTCTACTTAGATGAACTTTTAAGGACACATACTTCTCCTGTGCAGATAAGATATTTAGAAAAAAACCCTCCCCCAGTAAGAATTATTGCCCCCGGGAGAGTATATAGGAGAGATGCTGTAGATGCTACTCATTCCCCTGTTTTTAATCAGGTTGAGGTTTTAATTGATCAAGATATTAATTTTAGCCATTTAAGAGGAACAGTTCTTACATTTTTAAAGACCTTTTTTGGGGATATTCCTGTAAGATTTAGAGCTAGTTATTTCCCATTTACTGAACCTTCAGCAGAAGTAGATGTTCAATGGAAAGGTAAATGGTTAGAAGTGATGGGATGCGGAATGGTAGATCCGTCTTAGAATTAGGAATAGATTCTGAGAAATGGACTGGATTCGCAGCTGGATTAGGAGTTGAAAGATTTTGTATGGTAAGACATATTGATGACATCAGGAAATTTTATACAAATGATCTTAGATTCTTAGGACAGTTACATTAAATACACTCAAATCAAATGGCTCTAGAAAAAATTAAGAAAGGGCAGAGGAATTGCTGCTGGACAGGGTGCTGCGGTTTTGGAATGAGAGGACAAAAGTCACGTTCTGGACCAACACGTCCAGGCTTTGAAGGTGGACAAATGCCTTTGTACAGAAGAGTTCCATTAAAGCATTTTTAATCAAAAAAACTTTTCGATTGTAAATTTTTGAATGAAAAGAACTGTTAACTTAGACTCACTTGTGAAGAAGGGATTAATTATCCTCTAAAAATTCTTGGTAGTGGAGAAGTTAATGTGAAATTAAAAGTACAAGCTGCATTTACAAAAGCAAAACAAAAAATTGAAGATGCAGGTGGATCTTGCGAGGCTGATGTAATACGCCAGTTATTACCGAAAAAGCTACAAACGCTCTAGATAACCAATATACTTTTGAAGTTGATCACAGGGCGGCAAAACCACAAATTAAGGCTGCTATTGAATGTTAAAGTCATAGGCGTTAACACTATGAATCCTCCTAGGAGAACAAGAAGATCCGGTAAACGTTCTCAGGTCAAGAAGGCTATTGTACGTCTTGCTGAAGGAATCCAACTATTTCCAATGTCAAGAATCGGAAAAACCCCAGTAATTCCAGATAAAGTTACAGTTTGAAGGATTAACTGTTACAGTTAAAGGTCCCAAGGGCGAATTAAAACGTGCCTGAGGGAGTTAGTTTTAAAAAAGATAATACTGTCTTTGTAAGCCCTATCAAGGCAAAGACATGGTTTATGTAGAGCTTTAATTGCGAATATGGTTGAAGGTGTAAGTCAAGGGTTTTCAAAAAAACTTGAAATTGTTGGTGTTGGATCTAGAGCACAAGTAAAAGGAAAAAATCTTGTTGTAAGTGCAGGATATAGTCATCCTGTAGAAATGATCCCCCCTGATGGTATAACATACAATGTTGAGAGTAATACAAACGTTACCGTATCTGGAATTGATAAGGAAATTGTTGGTAATGAAGCAGCAAAAATCAGATCAATTAGACCTCCAGAGCCTTACAAAGGAAAAGGAATTAAATACCATGATGAGAGAATTCTCAGAAAAGCTGGTAAAATGGCAAAAAAAATTGTTGCAGTTATTAAGCTTGCTTTACAAGCAGGCAAGGCAAATCCTGCTCCTCCTGTAGGACCAGCTTTAGGACAACATGGTGTCAATATCATGGCATTTTGTAAAGAATACAATGCAAAGACACAAGATAAAGCAGGTTTTGTAATTCCAGTTGAAATTTCTGTTTTTGAAGATAGAAGCTTTACTTTTATCACAAAAACACCTCCTGCTTCCGTTTTAATAACAAAAGCAGCCGGAATAGAAAAAGGATCAGGAGATTCTGCTAAAGGTGTTGGATAAGTAAAGCTCAATTAGAAGAAATAGCCAAAACCAAGCTTCCTGATCTAAACTGTTCTAGTGTTGAATCAGCAATGAAAGTTATTGAGGGTACTGCTCGTAATATGGGCGTCTCTATTACTCTAAAAAATCGCTACAAAGAAACAATAAGACCAAAACTATTAAAGGATCTTGGTCTTAAAAATATTCATCAAGTGCCTAAAGTTGTTAAAGTTAACATTAATCGGGGACTTGGTGAAGCAGCTTCAAATTCTAAATCTCTTGAAGCCTCTTTAAATGAAATGGCAACAATTACAGGACAAAAAGCCTTAGTAACTAGGGCAAAAAAAGCTATAGCGGGTTTTAAAATTCGTGAAGGAATGCCTATTGGTTGTACTGTAACTTTAAGGGGAGACAGAATGTATTCTTTTTTGGAGAGATTTATAAATCTAGCTCTACCAAGAATAAGAGACTTTAGAGGTGTTAATCCAAAAAGTTTTGATGGGAGAGGGAATTACACCGTTGGAGTAAAAGAGCAATTGATTTTTCCTGAAATCTCTTTTGATAAAATAGATTCAATAAGAGGTATGGATATTACTATTGTCACTAGTGCTCAGATCAAGAAGGTAAGGCTCTTTTGCAAGAGTTAGGAATGCCTTTATGCCTACCATCTCGCAATTAATAGGTTCAGAAAGAAAACGTCTGACTAGGAAAACTAAATCTCCTGCACTAAAAGCTTGCCCTGAAAGAAGGGGGGTATGTACGAGAGTTTATACATCAACACCTAAAAAACCTAATTCAGCTTTAAGAAAAGTTGCGAGGGTTAGATTAACTTCTGGTTTTGAAGTAACGGCATATATCCCTGGTATTGGTCATAATTTGCAAGAACACTCAGTAGTGCTTCTTAGGGGTGGAAGAGTTAAGGATTTACCTGGAGTTAGATATCATATAATAAGAGGAACTTTAGATACGGCTGGAGTCAAAGATAGACGTCAATCCAGATCTAAATATGGAGCAAAAGCTCCAAAAAAAGAATTAAATTAAATTCTGAAATTACTGAAAAAATTGATAAGAAAAGATCTCTTTGATTTGAGATTCAAGCAAGCTACTAGACAGCTTAAAACTCATTCAAAAAGTTGCTCAATTATTAACTCTATGGGACATAAAATTCATCCTTCAGGATTAAGATTAGGAATTACACAAGAACATCGCTCAAAATGGTTTGCGTCAAAGACATATCCAATTCTTCTCCAAGAAGACTTTATTCGCAATTTCATCCAGAAAAAATACGCAGCGGGAATCAGCGATGTGTTAATAGCTAGAAAAGCTGATCAATTGGAACTTGAATTAAAAACAGCAAGACCAGGTGTAATAGTTGGAAGACAAGGAAGTGGTATTGAAGAATTAAGATCTGGAATTCAAAAAACCATAGGCGATAGGGTTAGAATAAACGTTGTAGAAGTTGAGAGAGTAGATGCAGATGCTTTTTTACTCGCTGAATATATTGCTCAACAACTGGAAAAAAGAGTCGCATTTAGAAGAACCATTAGGATGGCCTTACAAAGAGCTCAAAGAGCTGGAGTTTTAGGTCTTAAAATACAAGTGGGGGGAAGGTTAAATGGCGCTGAAATAGCTAGAACTGAATGGACTAGAGAAGGTAGAGTACCTTTGCATACTTTGAGAGCAGAAATTGACTATGCAACAGCTAATACTACTTACGGTGTTCTAGGCATAAAAGTTTGGGTTTTCAAAGGTGAAGTTCTCCCTAAAGAAGAACAAAAAACAGGTTCAAAGAAATCTAAACGTAATGTACCAAATGGTGTTGTACATATTCAGAGCACATTTAATAACACTATTGTCTCAATCACTGACACTTCTGGTCATGTAATATCGTGGTCCTCTGCGGGTGCTAGTGGGTTTAAAGGTGCTCGTAAAGGTACCCCATTTGCAGCTCAAACTGCTGCTGAAGCTGCAGCTAGAAGAGCTTTAGACCAAGGTATGAGACAAATAGAGGTATTAGTTAGAGGACCTGGCTCAGGTAGGGAAACGGCCATAAGAGCTTTACAAGTGGCCGGTTTAGAAATAACTCTAATAAGAGATGTAACTCCATTACCTCATAATGGATGTAGAAGACCTAAACGGAGACGCGTTCTAGAGAATAAGCAAAAAATCGTGAGATTAAACTTTTAGACGACTCGGAAATGGCTGTAGTTCTTGACTACAAAGGTTTAACTATCAAAGAGATGTCAGATTTGCGATCTAGATTGCGAACAACTAACGGCATATGCAAAGTTACTAAAAATTCATTAATGCGAAAAGCTATTGATGGAGATAGTAATCTTGAATCTTTACTGACCGGAACAAATGCTTTTGTGTTAATTAAAGAAGATGTTGGCGGTGCTGTAAAAGCAATCCAATCTTTTCAAAAAGACACCAAAAAATCCGAGACCAAAGGAGCTTTATTTGAAGGCAGACTCCTTGAAATAAAAGAAATTGCAAGTCTTCCATCTAAAGAAGTATTGATGGCAAAAATTGCTGGCGCTATTAATGGCATAGCAACAATTGCGATTATCAATGAATCACTTAAACAAATGTCAAATCACGATCCTATTTCAGATATGCTTACTCGAATTAGAAATGCGAGTCAAAAACATACAACTACATCTATCCCAGGTTCAAAAATTTCAGCATTGCCAAAGTGCTCCAAAAAGAAGGTTTCATTTCTGAGATGGTGAAGGTTATCTCAAATAATACTTGGACTAAAATAAGTGGTAAACCCACTATCCGATCTATGCAAAGAGTAAGTAAACCTGGTTTGAGAATTTATAAAAATACTAGAGGCTTACCAAAAGTTCTTGGAGGTCTCGGAGTTGCAATCATCTCAACTTCTAAAGGTGTGATGAGTGATCGAGACGCCAGAAAGCAAGGCATTGGTGGCGAAGTCCTTTGCTATGTGGATTTTTAGTAATTAATAAACCTCTCATGATTGTGTGAAACAAATAAGGAAGTTATTAAAAAAAGTTGGACAGGAACTCTTGATCCAGAGGTTACAGGAACATTGCCAATTGCTTTAGGAAGCGCAACAAGATTTATTCAATACCTAAAAACTTACATAGGATTAAATTAGGTATAAGAACTAACACTGATGATATTCATGGAGAAATAATTAATAGTTATGCGAAATTAGATCATAAATAAATTTAGAGGATTAAACAACCACCAAAAATATCTAGCGTACACATCAATGGTGAGAGAGCTTATAAAAAGGCGAATTCGAATTAGTCCCAAGAGAAGTAAATATTGACGAGCTTAATAAAATGGAATGGAATCAAATGTTCTCCAGGTACATATATAAGATCAATTGCTAGAGATTTTGGCAAATCCGAGGGTTGTCTTATTAAAGCATGTGGATTTCATGAAAAAAATTCTATTATATCAGAATTCCAACAAGCCCTTGATCATATTCCTTAAACAATGAAGAATTGGCCTGGAAGACTTTCCAGAAAATTACAAACGCAAAAAAGACACAGAAGATTAAGAAGCTTAATTGGCGTCCAAGATTGTCCGTTTTTCGCTCCAATAACCATATTTATGCCCAGGTTATTGATGATTCTCAAAAAACTATTTGTTCAGCTTCAACAATCGATAAAGAACTTAAAGCTGCAATTCTTCTTCGTTGGAAAATTATTAGCCAAGAGAGCAATAAAGGTATTAAGCAAGTAATTTTTGATCGCGGAGGGAATTTATATCATGGGAGAGTAAAAGCTTTAGCAGATGCTGCTCGTAATGCAGGCCTAGAATTC----------------------------------------------------------------------------------------------------------------------------------------------------------------------------------------------------------------------------------------------------------ATAGCAGAAGTAAGCTAGCAATGGTTCAAACTGGGTTAAAGATCAACTAGAAAATTTAGTATCTATAGAAGCTATGGCGACTCAAGGTGACAAAATCCTAGATGTAGCCTTAGCAAAAATAGGCGACAAAGGCTTATTTACAAAAGAACTTGAAGCACAAATGCTCGTAGGCCATGCAGATATAGCTGTACATTCTCTGAAAGATTTGCCAACCAATTTGCCTAATGGCCTTATAGGATGCATTACAAAAAGGGAGGATCCTGCAGATGCTTTAGTAGTAAACTATAAACTAGAAACCTTACCTGAAGGTTCGATTATTGGAACAAGCTCTCTAAGAAGACTTGCACAATTAAGAAATAAGTACCCACATCTAGTTTTCAAAGATATCAGGGGAAATGTTATTACAAGAATTGAAAAATTAGATGCAGGAGAAGATTGTATAATTCTTGCGGCCGCTGGTTTAAAGAGATTAGGCTTTGGAATTCACCAGATCCCAAGTGAAATTTCCCTTCATGCCGTTGGCCAAGGAGCACTAGGCATTGAATGTAAAAATAAAGTTTTAGAAATTATAAAAATTTTAGAAGATAAAACAACCTAAGATGTCTAGCAGAAAGGGCTTTTTTAAGAGAGCTTGAAGGTGGATGCCAAGTCCCAATAGGTGTGAATAGTCAACTCTTACTGGCATGGTTGCTTGATGGAGAACTTATTAAAGATCAAATTACCAGATTAGGCAAAGAACTAGCTAAAAAATTAGGCGCCGAAGATATAAAGAAAGAATTGGCACTGTTGTCAGCGACAAAATGGATAAAACAGTTGTTGTAGCTGTAACAGATATCCTCATCCTACTTACAAGAAAATTGTAAGTAGAACCACAAGATATAAGGCACATGATCCAGAAAATACATGTTAGGTGATCGAGTCATTAAAGAAACTAGACCGCTTAGCGCCCATAAAAGATGGGCAATAGAAGAAATCCTAAAACTCCACCACTAGAAACTATTGAAAGAAATTGGTTTTTAGTGGATGCAAAAGATAAGACGCTTGGGAGACTCGCTACAGAGATTGCAACTGTTTTGAGAGGAAAAAATAAACCAACATTTACTCCTCATTTAGACACGGGTGATTTTGTTATTGTTGTTAACGCTGAGAAAGTTGAGGTAACAGGTAAAAAAGCCAGAAATTATATAGAAGACATTCTGGTAGACCAGGAGGAATGAAAGTTGAAAAATTTGAGGCTCTTCAAGAAAGAATTCCTGAAAGAATCATCGAGCAAGCTGTTAAAGGTATGCTGCCTCACAACTCTTTGGGAAGACAGCAATTTAAAAAACTAAAAGTTTATAAAGGTGCTGATCATCCTCATGCCGCCCAAAATCCTGTATTA--TGGAATAGATGAAGTTGGAAGGGGTTTTTGGTCCAGTTTTTTCCGCAGTTGTTGTATTAAGGTGTGACAGATAGTAAAAAATTAACGCAAAAAAAAAGACACTTTTTCCAATTTTATCTTCAGATTATGGAATTGGGCAATCTTCATCAAGAGAAATAGATTCGGCATCAGGCAACTGAACTTTCTATGATTAGGGCTTTAAAACCTTGATGGCAGAAAAGGGGAGCGATATCTTCAGCAAGCATAATTGCCAAAGCCAGGGATCTTATGGAGAGGTTAGAAAAGAAATTTCCTGGATAAAAAATAAAGGGTATGGGACACAAATCTTCATAGAAAAAGCTTTATGAGAATCTGGAGATGTAAAAGTAATAAATGGCAAGGATAAAGGAAAAACCGGTGAGGTTTTAAAAACTATCCCTGAAAATAGAGTTGTTGTTAAGGGAATTAATCTTAGGACAAAACATGTAAAGCCAACTCAGGAAGGAGAAACTGGCAGAATACTCACTGAAGAAGCATCTTTACATGCATCAAATGTGATGTTCTTTTCAAAAATCTCACAAGTATTGAGTTTATTGATGAGGGAAGAAAAGGAGATTAAAGAAAACTGGTG
>AG-347-J21
---------------------------------------------------------------------------------------------------------------------------------------------------------------------------------------------------------------------------------------------------------------------------------------------------------------------------------------------------------------------------------------------------------------------------------------------------------------------------------------------------------------------------------------------------------------------------------------------------------------------------------------------------------------------------------------GCACAACAAAAAATAAGAATAAGATTAAAAGCATTTGATAGAAGAATGCTTGATTTGTCTTGCGATAAAATAATTCAAACTGCTGATACTACTTCTGCTTCAGCAATAGGTCCAATACCTTTACCTACAAAAAGGAAAATATATTGTGTTTTAAGGTCACCACATGTCGATAAAGATTCAAGAGAGCATTTTGAAACTAGAACACATAGAAGAATAATTGATATCTATAGTCCTTCAGCAAAAACTATAGATGCTCTAATGAAGTTGGATCTTCCAAGTGGAGTAGATATAGAAGTTAAACTTATGAAAAAATTATCTAAAAGAATGGCGGCTCTATCAACAAAGATAGAAGATCGTACGCACCACTTGAAGCTCTTAATCAAGGAAAATGCTAATGCAAAATTTGATGAAACTATTGAAGCACATATACGTCTAGGTATTGATCCAAAATATACTGATCAACAATTAAGGACCACTGTTGCATTACCACATGGTACTGGCCAAAGCATAATTGCAGTAATTACAAGCGGTGAGAATGTATCGAAAGCTAAGGCTGCTGGTGCAGATTTTGGCGAAGAAGATCTTGTAGAAAGCATCAACAAAGGAAATATGGAGTTTGATCTACTTATTGCAACTCCAGATATGATGCCAAAGGTCGCAAAATTAGGAAGAGTTTTAGGCCCTAGAGGTTTAATGCCTAATCCTAAAGCTGGGACAGTAACTAATGACATTGCTGCAATAAAAGAATTCAAAGCTGGTAAGCTCGAATTTAGAGCAGATAAGGCTGGAATCGTTCATGTCCGCTTTGGAAAAGCAAGTTTCACAAAAGAGGCCCTATTTGACAACTTAAAAACCTTACAAGAATCAATTGATAAAAATAAACCAAGTGGAGCTAAAGGAAAGTATTGGAAAACTTTTTATGTAACTTCAACAATGGGGCCTTCAGTTCAATTAGACATAAATGCTGTAAAATCGATAATTAAGAAAAAAAAAGAGACTACAAGGCAAAGGCAAGAAGAGCTATGGAATTAAAGGCTGCAAAAGAGGCTAAACAGGTAAGGCCCGAGATGATAGTAGAAGATAATTTAACTGTTCAAGAGTTAGCTGATAAATTAAGTCTTGAAAGTTCTGAAATAATCAAATCTCTTTTCTTCGGAATAACAGCAACTGTCACTCAATCACTTGACTTGGCAACTATCGAAACCGTAGCAGAAGAATTTGGAGTTCCTGTTTTACAAGATGATATGATTGAAAGATATTGATTGTTTAAAAAGGCCTCCTGTTATTACAGTCATGGGTCATGTAGATCATGGTAAAACAAGTCTTCTAGATTCCATCAGAGAATCAAGAGTAGCTTCTGGAGAAGCAGGAGGAATAACTCAACACATAGGAGCTTATCAATTTGAAAAAAAAAAATTAACTTTTCTTGATACCCCTGGTCATGAAGCCTTTACAGCGATGAGAGCAAGGGGTACAAAAGTTACTGATGTAGCAGTTCTTGTAGTGGCGGCAGATGATGGAGACCTCAAACACTTGAGGCCATTAGTCATGCAAGAGCCGCAAAAGTACCAATTGTTGTTGCAATAAATAAAATTGACAAAGAAGGGGCCTCTCCGGAGAAAGTAAAGCAAGAACTTTCAGAAAAAGATTTAATTGCAGAAGATTGGGGAGGAGATGTGATGGTACCAGTTAGTGCAATCAAAAAAATATTGATAAATTGCTTGAGATGATTTTATTAGTATCTGAAGTTGAAGATCTGCAAGCTAACCCTAACAGATCAGCTAAAGGGACTGTCATTGAAGCCCATCTAGATAAAGCCAAAGGTCCAGTCGCAACTTTGCTAGTGCAAAATGGCACCTTAAAGTCTGGAGATGTTTTAGCTGCAGGTTCAGTGCTTGGAAAAATTAGAGCGATGGTTAATGAACATGGAGAATTAAAGAAGCAGGACCATCCTTCCCTGTAGAAGCACTAGGATTCAGTGAAGTGCCAACCGCAGGAGACGAATTTGAAGTCTACCCTGATGAAAAAACTGCACGAGCTATTGTCGGAGAAAGAGCTACAGATGCCAGAGCAACTAAATTAGCTCAACAAAGGAGAGTTATCAAGTTTATCCAAGCAAATGAAGGAGAATTGAAAGAGTTAAATTTAATCCTTAAGGCTGATGTTCAAGGTAGCGTTGAAGCCATATTGGGATCATTAGAACAGTTACCAAATGAAGTTCAAGTCAGAGTTCTACTTTCTGCTCCAGGAGAAATAACTGAGACAGATATAGATCTCGCAGCTGCATCAGGATCGGTAATCATTGGATTTAATACTTCGTTGGCATCTGGAGCAAAGAGAGCGGCTGATGCTAACGATGTTGATATAAGAGAATACGAAGTGATATATAAACTTTTAGAAGATATACAGTTGGCTATGGAAGGTCTGCTTGAACCAGATCTTGTGGAAGAATCATTAGGCAAAGCCGAAGTGCGAGCAACCTTCGCAGTTGGGAAAGGAGCTATCGCAGGCTGTTATATACTGGTAAATTACAACGAAATTGTAAGAGTAAAGTAATTTTTGAGGGCAACTTAGACTCTCTGAAAAGTAAAGATGATGTAAAAGAAGTACAGGATTTGAATGTGGAGTTGGCTGCGATTTCTCGAAGGAGACATAATCGAAGCATTCAAATTTGTTACTAAAAAGAGAAAGTTTTAGCTATTGAAACAAGTTGTGATGAGACATCTGTCTCAATAGTTCAAATATTGCCTCTCAAATAGAAGATCATTCAAAATGGGGAGGAGTTGTGCCTGAACTTGCAGCTAGAAAGCATTTAGAGTACCATTTGTTTTAGATAAGGCTTTAGAAGAATCAATATTGAGGAAGTCGATATTGCATCAACTGTAGCTCCTGGATTAGTTGGTTGTTTGTTGGTTCTATAACTGCAAGATCACTTTGTATTCAAAACCATTTTTGGGAATTCATCATTTGGAGGGGCATTTATCTTCAATTTAAATCTTTTCTTTACTTGTTAGCGGAGGACATACTGAATTGATAAAGGTTGATGAGAGAAGGATGCAGAGACTTGGGAAAAGTTTTGATGATGCTGCTGGAGAAGCCTTTGATAAAGTTGGAAGACTATTAGGTCTTATCCAGGAGGACCGGCAATTGAAAAGATCGCTAAAAATGGGGACCCTTACCAAAATGTAGGATTTATGATTTTTCTTTTAGTGGTCTAAAGACTGCCGTATTAAGGTTGAGAGATTGGATTCCAATTCCTGATATTGCCGCAAGTTTTGAGGTAGTGGCAGAAGTCTTAGTAGAGAGAAAAATGCGCGATCATAGCGATAATGTTGTAGTTGTTGGGGGAGTTGCTGCTAACAATTAAGAAAAATGATGATTAATCTATTAAAGTTCACTTAGCTCCCCTTAAACTTTGTACAGATAATGCGGCAATGATTGGAGCGGCGGCGTTGTTCAGGATCAAATCCCTTAAATTAGGTGTGCTCATGGTATGTTCGAGGATCAGCCTCTAAAGTCAGAAGAGTTCTTGATCAAATAAGAGGCCGGTCATATAGAGATGCATTAATCATGTTGGAATTTATGCCTTACAGATCTACTGATCCAATTACTAAAGTTCTAAGATCTGCAGTTGCTAATGCAGAGCATCTTGGAATGGATCCATCTACCTTAGTTATCTCCTCTGCATGGGCTAATAGTGGTCCATGAAAAGATATAGGCCAAGAGCTCAAGGTAGAGCTTTTTCAATCAAAAAACAGACTTGCCATATCAGTATTTCTGTATGACAATCTTAAGTGGGATGGTAAAAAATCAGGGGTCACTCTTGATTTCGTTGCTAAGGAAACTTCTTCGGCAGACCTAATCCATAGAGCAGTTCTTAGGCAACTAGCAAACAGACAGGGGACTGCAACTTTGACAAGATCTGAAGTACGAGGTGGTGGTAGAAAGCCATACAAACAAAAAGGCACAGGAAGAGCTCGTCAAGGATCAATAAGAACGCCTTTAAGACCTGGGGGTGGAATTATTTTTGGGCCTAAGCCACGTTCTTACAATCTTGATATGAATCGTAAGGAACGTAGATTAGCTCTCAGAACAGCACTAATGTCCAGAGTATCTGATGTTGAAGATTTTACCTAAAACAAGCGACATCATCAATGGCCTCGAATAGGCATAGAAAAAGTTTTAGTTATTCTGATGTAATAAATCCATTAATAATATAGAAAAGGTAAAATTAATCGCAGCCGATCAATTAAATGTATTTGATATTCTCAATGCGAATTTGGTAATAGGTCAAGCAATAAAATTCAGGAGGTTATGGCAATTCGTAAATTTAAACCTTATACACCTGGTACTAGAGAGTAGTTACTGACTTTAGTGAAATAACAAGAAACCTGAGAGATCACTAATTGTACCGAAACATAGAAAGGTAGGAATAATCGTGGAGTTATTACTTGCCGTCATCGTGGAGGTGGTCACAAAAGGCAATATAGATTGGTCGACTTTAGAAGAGATAAGCTAAAGTTGCAGCTATCCATTACGATCCTCATAGAAATGCGAGGCTTGCACTCTTATTTTATGATGGAGAGAAAAGATACATTATTGCTCCAGCTGGATTGAAAGTTGGCCAAAATGTTATATCAGGGTGTTCCAATTGAAGATGGGAATGCAATGCCACTTTCTGTTATGCCATTAGGATCTAGTGTTCATTGTGTCGAGTTATATGCAGGAAGAGGTGCACAAATGGTTAGATCAGCTGGAGCTAGTGCACAAGTTATGGCAAAAGAGGGAGATTATGTTGCTTTAAAACTCCCATCTACCGAGGTAAGACTTGTTAGAAAAGAATGCTATGCAACTCTTGGAGAAGTTGGTAATTCAGAAATAAGAAATACTAGCCTAGGTAAAGCAGGAAGAAGAAGATGGCTTGGAAGAAGGCCACAAGTAAGAGGAAGTGTAATGAACCCATGTGATCATCCACATGGAGGAGGAGAGGGAAAAGCACCAATTGGTAGAGGCCCTGTTACCCCATGGGGTAAGCCAGCTCTTGGGTTAAAGACACGTAAAAAGAACAAACCAAGTAATAAATTAGTAGTTCGAAGACGTCGAAAGCTGTTTATTGGGGAACTGGAAGAAGAAAAACTTCTGTAGCTAGAGTTCGTTTGATTCCAGGGAATGGATTAAAATTAATGGTCGTTCTGGAGATGATTACTTATTTAATCCTTAAAGCACCTTTGCAAACATTAGGTCTAATTCTTACGATATTTTGGTAAATGTCTTTGGCGGTGGATTAACTGGTCAAGCAGATGCTATCAAGCAAGGAGCAGCAAGAGCACTTTGTGAATTATCTCCAGACAATAGGAAACCTTTAAAAACTGAAGGTCATCTCAGTAGAGATCCTAGAGCCAAGGAAAGAAGAAAATATGGTCTTAAAAAAGCAAGAAAAGCTCCACAATTCTCTAAACGTATGTCTATAGGAATTTTAGGAAAGAAATTGGGCATGTCCCAACTTTTTGACGACAAAGGTACAGTACCAGTTACTCTTATTGAGGCTGGTCCATGCCGCGTCACACAATTGAAAACTACCGGATGGTTACACAGCTGTTCAAATAGGCTATGGGAGAAGCATATTAGTAAACCTAAGGGACATTTAAATCAGGTGAAGACCTTTTCATTTGAATATAGGAAACTTTATGAAATCGGAAATAACTGTAATTTTGAAGTTGGCCAGAAAGTTGATATCAGTGGTAAATCTATGGGTAGAGGTTTTGCTGGTTACCAGAAAAGACATGGATTTAGTAGAGGCCCTATGAGTCATGGTTCAAAAAATCATAGAGCTCCAGGTTCTACAGGAGCAGGTACACCAGGCAGAATTTATCCTGGAAAAAGAATGGCAGGTAGATATGGAGGGAAACAGATAACTACCAAAGGTTTTTCTAAAAATCGATAAAATTTGCTTGTCGTAAAAGGTTCTGTCCCAGGTAAGCCTGGCTCAATCGTCAATATTAAGCCATGAAAGTTTCTCTTGGTTGAATAATTTAGTAGAGATGATCTCTCTGAGAAATTGTCTATTGGTGGATTTGAGGTTGAATCATTAGAAGATTGTAAATGGTGTTGTTTTAGGTAAGGTAAAACACTGACAAACTTTTGTAAAGTCGATATTCAAATTATCTGTGGTGCAATATTAAACCATTTATGTTGTTGCTACTGTCGGCGCGAATTTATTAACTATTAAAAGAAGTGAAATTAGAGGTGTAGTGAAGGAATGATATGTTCACTACAGGAACTGGGTTTAAGCGAAGGGATAGAGATCATCTTGGGCACTCCAGACTTGCTTTTAAATGATGATTTAGCTATTACAGCTAATAGACCTGATGGAATGTCTGTTATAGGTATAGCTCGTGAAATTTCTGCCCTTATTTATACAATAAGTTGCATTGAGTAAATTCGCCAAATTGGCTTAAAGACCGTATAGAATCAGGTATAAAATCTATAAACTAGTTGATTTGACTAATTATATTCTTTTAGAACAAGGTCAACCTTTGCATGCGTTTGATGATAAACTAGATTTTTAGAAAAGGTAAGGATAACGAATTATTTGCTTAGATGGTAAAAAATATGATTTAAATGACAATATCACAGTTATTACTTGTGATAAACCAGTAGCAATTGCAGGGGTGATAGGTGGTGAGACTTCTGTTACTAATACTACATTTACCTTGAAGGCGCTGTTTTTAATCCCTATAAGAAAATCTTCAAAGGCGGTTGGCATAAGAACAGAATCTAGCAGCAGGTATGAAAAAGGGATTTCAAAATACAATAGGGCAATTAATCTTTTAGAAGAATATTTTTCTATTAAATGAGGTTAAACTACGGAGAAAAATACATAAAATTCTTGGTGATAATGAAATAGTTAAAATAGGTTGTCCTAATAGAGATTTAGAAATAGATTTAATTGAAGAAATAGCGAGATTAATAGGGTATGACAGATTTGACTTAAAACTTCCTAATAAGCCTGGAAAATTGTCATCCAGTTGGCTAAAAAATTTTATAGAAAACGGTTTTAACGAGGTACTAAGCTACTCTCTTAATCCTTTGTTATTAGAAACAAGCTGTCTTAGAAATATCTGGAAAGAACATTTGGAGATAGTGAACCGTAATATAAAATCTGGACAAGCAAGTTGTTATATATTTGAAATTGGAAATGTTTTTCAAGAAGAAGTTCTGGTGCAATTTATGGAAATGGTTAATTATTACGAGGCCAGAGGAAAGTTAAAGGAGGCTTTTTGAACATAAAAATTGATAAACTTCATCCAGGAAGAACAGCGAAATTAGATGCAGGATATTTTGGTGAAATTCATCCATGATTCAACAAGAAACTTACTTAACAGTTGCAGATAACAGTGGAGCTAAAAGACTCCAGTGTATAAGAGTCTTGGATCTAATAGAAGATATGCACATGTTGGAGATGTTATTGTAGCAACCGTTAAAGATGCTCTTCCGAATATGGGAGTTAAGAAATCTGAGGTTGTGAAAGCTGTCATCGTTAGAACAAAAGCAACATTAAGAAGAAATACTGGTAATTCAATCAGATTTGATGATAATGCTGCTGTTTTGATTAATGAGGATAAGAATCCAAAAGGAACCAGAGTTTTTGGTCCTGTAGCGAGAGAACTGCGGGAAATTACACTAAAATTGTTTCTCTTGCTCCGGAGGTGATTGATTGGCAAGAAAGGGTTGTTCAAATAAGACGCGTTTCTAAAACTGTTAAAGGTGGAAAAAAAATGAGTTTTAGAGCAATCGTTGTTGTTGGTAATGAGAAAGGTCAAGTCGGAGTTGGAGTTGGAAAAGCTGGAGATGTTATTGGTGCGGTTAGAAAAGGAGTTTCAGATGGCAAAAAGAATCTTGTTAGGGTTCCATTAACTCCTAATAGTATACCAACTTTATCTATAGGAAGAGACGGCGCTGCTAATGTACTTATTAGACCAGCCGCGCCAGGTACAGGTGTAATTGCTGGTGGTTCAATTAGAACAGTTTTAGAATTAGCAGGCATAAAAAATGTCTTAGCAAAAAGATTGGGTAGTAAAACACCTTTGAATAATGCAAGAGCTGCTATGGTAGCTCTTGCACAATTAAGAACACACAAATCTGCCTCAAGGGAGAGAGGCATCTCACTTGAACAGCTTTATATGGGACGATCACTAAAAAAAGGACCTTTCATAGCAGATAGCTTGCTAAGGTAGAAAAACAAAACACTGCTAATGACAAGGTTATCAAAACTTGGTCTAGAGCTTCTACGATTTTACCTGTAATGATTGGCCACACAATCGCGGTACATAATGGCAAGACTCATATTCCTGTATTCATAACCGAACAAATGATCGGTCATAAACTTGGAGAATTCGCTCCTACACGAACTTACCGCGGTCACATAAGAGATAAGAAAATGTCCCGTCGTAATGCAGCAGTAAAAAGACCAGTTCTTCCAGATCCTCAATTTAATAGTCTCGCTTCAATGATGATTTCTCGATTGATGAAACATGGTAAAAAATCTACAGCTCAAAGAATATTGTCTGATGCTTTTTTAATAAGTGAGAGAACAGGTGGGGATGCAGTCGAATTGTTTGAGACAGCTGTAAAAAACGCTACTCCTCTGGTTGAGGTAAGAGCTAGAAGAGTTGGTGGCGCAACATATCAAGTGCCAATGGAAGTGCGTCAAGAGAGGGGTACAGCAATGGCATTAAGATGGCTAGTTACATTCTCACGTGCAAGGAATGGCAAAAGTATGTCTCAAAAACTTGCTGGTGAGTTGATGGATGCAGCAAATGAAACTGGTAGTGCAGTTAAAAAAAGAGAAGATACTCATAAAATGGCCGAAGCTAATAAAGCTTTTGCACATTACAGATATATGCTTAGTCCAAAACGTACAAAATTTCGTAAACAACATAGAGGCAGAATGAGGGGAGTGGCCTCTAAAGGTAATACCATCGCTTTCGGTCAATTTGCTCTCCAAGCTCAAGACTGTGGATGGGTCACTGCACGCCAGATTGAGGCAAGTAGACGAGCTATGACAAGATATATCAAGCGTGGAGGCCAAATCTGGATCAGAATTTTTCCTGATAAACCTGTAACTATGAGACCTGCTGAAACCAGAATGGGTTCTGGTAAAGGTAATCCAGAGTTTTGGGTTGCAGTCGTAAAACCTGGAAGAATACTTTTTGAAATGGGTGGTATCACTGAGGAAATTGCAAAAGAAGCTATGCGTCTAGCTCAATACAAACTTCCTGTAAAAACAAAATTCATGCCAGGATTGCAGGAATTGACATACCTCGCGAAAAGCGAGTTGAAATTGCACTTACATACGTCTATGGGATTGGTTTAACAAGATCTAAATTCTTTCAAGTGTGGGTGTAAACCCAGATACTCGTGTTAAAGATCTGATTCTGATATTCAGAAACTTAGAGGTGCTTCAGAGTTTACTTTGGAAGGAGATTTGAGAAGAAAAGAGGGAATGGCCCTAAAACGTTTACAAGATATTGGGTGTGTTAGAGGAAGAAGGCATAGAATGAGTCTTCCAGTGAGAGGACAACGAACTAGAACTAATGCAAGAACGAGAAGGGGTTCAAGAAAAACAGTGGCCGGCAGAAAAAAAAATTAAATAGTCTAAATAATATAGATAATTCTAATACTGAACTGGATCAATTGAGAGTTTGCTAGGAAAAAAAGGTGAGTTGTCGGTTATCTTCAATGGGTCAATTATCTGCTGATAGACCAATTGTTGGACAAAAGGCAAATTTATTAAAGAATTTGCAAGATTTAATAACTAAAAGGAAGCAAGATAGAAAAAGTTGATGTCACCCTTCAATTGGAACACCGGAAATCATCCTCTGATTTCAACGATGAAATAATAGATATTTTTTGTGGTCTAGGATACTCAGTTGGGCCCAGAAATAGAGACTGATTTTTATAATTTTGAATCTCTCAATATACCCAAAAATCATCCCGCAAGAGATATGCAGGATACTTTCTACTTAGATGAACTTTTGAGGACCCATACTTCTCCGGTTCAGATAAGATATCTAGAGAAAAATCCTCCTCCAGTAAGAATAATTGCCCCAGGAAGAGTATATAGGCGAGATGCTGTAGATGCTACTCATTCCCCTGTATTTAACCAGGTTGAGGTTTTAATTGATCAAGATATTAATTTTAGTCATTTAAGAGGAACAGTTCTTACATTTTTAAAAACCTTTTTTGGAGATATTCCAGTAAGATTCAGAGCTAGCTATTTCCCATTTACTGAACCTTCGGCAGAAGTAGATGTTCAATGGAAAGGTAAATGGTTAGAAGTAATGGGCTGCGGAATGGTAGATCCGTTTTAGAATTAGGAATAGATTCTGAGAAATGGACCGGATTCGCAGCTGGATTAGGAGTTGAAAGATTTTGCATGGTTAGACATATTGACGACATCAGAAAATTCTATACAAATGATCTTAGATTCTTAGAGCAGTTACATTAAATACACTTAAATCAAACGGCTCTAGAAAAAATTAAGAAAGGGTAGAGGTATTGCTGCAGGCCAGGGCGCTGCGGTTTTGGAATGAGAGGACAAAAGTCACGTTCAGGACCCACCCGTCCAGGTTTTGAAGGTGGCCAAATGCCTTTATATAGAAGAGTTCCATTAAAGCACTTTTAATCAAAAGAACTTTTCCATAATAAATTTTTAAATGAAAAGAATTGTTAATTTAGATTCATTAGTTAAGAAAGGCCTGCTTATCCTTTAAAAATTCTTGGTAACGGAAAAGTTAATGTAAAGTTAAAAGTTCAGGCTGCATTCACAAAAGCAAAACAAAAAATTGAGGACGCAGGTGGATCCTGTGAGGCTGATGTAATACGCCAGTTATTACGGAGAAAGCTACAAACGCACTAGATAATCAATATACTTTTGAGGTAGATCATAGAGCAGCAAAGCCACAAATAAAGGCAGCTATTGAATGTTAAAGTCATAGGAGTTAACACTATGAATCCTCCTAGGAGAACTAGAAGATCCGGTAAACGTTCTCAGGTCAAGAAAGCGATTGTACGACTTGCAGAAGGAATCCAACTTTTTCCAATGTCAAGAATTGGAAAAACACCAGTACTTCCAGAAAAAGTAACAGTTTGATGGATTAACAGTAACAGTTAAAGGCCCTAAAGGTGAGTTAAAACGTGCCTGAAGGAGTTAGTTTTAAAAAAGATAATACTGTTGTCGTGAGTCCTATCAAGGCAGAGACATGGTTTATGTCGAGCTTTAATTGCAAATATGATTGAAGGGGTTAGTCAAGGTTTTTCAAAGAAACTTGAAATTGTAGGAGTTGGATCCAGAGCACAAGTAAAAGGTAAAAATCTAGTTGTAAGTGCAGGATATAGTCACCCAGTAGAAATGATCCCCCCTGATGGTATAACATACAAGGTTGAGAGTAATACAAACGTTACCGTATCTGGAATTGATAAGGAAATTGTTGGCAATGAAGCAGCAAAAATCAGATCAATTAGACCTCCAGAACCATATAAAGGAAAAGGAATTAAATATCATGATGAGAGAATTCTCAGAAAAGCTGGTAAAATGGCAAAAAAAATTGTTGCAGTTATCAAGCTTGCTCTACAAGCAGGCAAAGCAAATCCTGCTCCTCCTGTAGGGCCAGCTTTAGGACAACATGGTGTCAATATCATGGCATTTTGCAAAGAATACAACGCAAGGACACAAGATAAAGCAGGTTTTGTAATTCCTGTCGAGATTTCTGTTTTTGAAGATAGAAGCTTTACTTTTATCACAAAAACACCTCCTGCTTCCGTCTTAATAACAAAAGCAGCTGGTATAGAGAAAGGTTCAGGTGAATCCGCAAAAGGTGTTGGATAAGTAAAGCTCAATTAGAAGAAATAGCCAAAACTAAGCTTCCTGATCTAAACTGTTCTAGTGTTGAATCAGCAATGAAAGTAATTGAGGGTACTGCTCGTAATATGGGCGTCTCTATCACTCTAAAAAATCGCTACAAAGAATCAATTAGACCAAAACTTTTAAAGGATCTTGGTCTTAAAAATATTCATCAAGTACCTAAAGTTGTCAAAGTCAACGTAAATAGAGGTCTTGGTGAAGCTGCTTCAAATTCAAAAGCTCTTGAAGCCTCTTTAAACGAAATGGCAACAATTACAGGGCAAAAGGCCTTAGTAACTAGGGCTAAAAAAGCTATCGCGGGTTTTAAAATTCGTGAAGGTATGCCGATTGGTTGTACTGTAACTTTGAGAGGGGACAGGATGTATTCCTTTTTGGAGAGATTTATAAATCTTGCTTTACCAAGAATAAGAGACTTTAGAGGAGTTAATCCAAAAAGTTTTGATGGAAGAGGAAACTACACTGTTGGAGTTAAAGAGCAACTGATTTTTCCTGAAATCTCTTTTGATAAAATAGATTCAATAAGAGGTATGGATATAACTATTGTCACTAGTGCTCAGATCAAGAAGGTAAAGCTCTTTTGCAAGAGTTGGGAATGCCTTTATGCCGACCATCTCACAATTAATAGGTTCAGAAAGAAAACGTCTGACTAGGAAAACAAAATCTCCAGCATTAAAGGCTTGCCCTGAGAGAAGAGGGGTTTGTACACGAGTTTATACATCAACACCCAAAAAACCTAATTCAGCTCTAAGAAAAGTTGCAAGAGTAAGATTAACTTCTGGTTTCGAAGTGACAGCTTATATCCCCGGCATTGGGCATAATTTACAAGAACACTCAGTAGTACTACTTAGGGGTGGAAGAGTTAAGGATTTGCCAGGAGTGAGATATCATATAATAAGAGGAACTTTAGATACAGCTGGAGTCAAAGATAGACGTCAATCCAGGTCTAAGTATGGAGCAAAAGCTCCAAAAAAAGAATTAAATTAAATTCTGAAATTACTGAAAAAATTGATACGAAAAGATCTTTTTGATTTGAGATTCAAGCAAGCTACTAGACAGCTCAAAACTCATTTAAAAAGTTGCGCAATTACTTACTATATGGGACATAAAATACATCCTTCTGGACTAAGGTTAGGAATTACGCAAGAGCATCGCTCCAAATGGTTTGCTTCAAAAACATATCCAATTCTTCTTCAAGAAGATTATATTCGTACTTTTATAGAGAAAAAATATGCAGCAGGAATTAGCGATGTACTGATAGCACGGAAAGCTGATCAACTGGAACTTGAATTAAAAACAGCAAGACCAGGTGTGATAGTTGGAAGACAAGGAAGTGGTATTGAAGAATTAAGATCTGGAATTCAAAAAACCATTGGTGATAGGGTCAGAATAAACGTTGTTGAAGTTGAGCGAGTTGATGCAGATGCTTTTTTACTAGCTGAATATATTGCGCAACAACTTGAAAAAAGAGTCGCCTTCAGAAGAACTATAAGGATGGCATTGCAGAGGGCTCAAAGGGCTGGAGTCCTTGGTCTGAAAATACAAGTTGGGGGAAGATTGAATGGTGCTGAAATCGCTAGAACAGAATGGACCAGAGAAGGTAGAGTACCTTTACATACTTTGAGAGCTGAAATTGACTATGCAACAGCTAATACTACTTACGGGGTTTTAGGTATTAAAGTTTGGGTTTTCAAAGGAGAAGTTCTTCCTAAAGAAGAACAAAAAACAGGTTCAAAGAAATCTAAACGTAATGTACCCAACGGTGTGGTACATATTCAAAGTACATTTAATAATACTATTGTTTCAATTACTGACACTTCAGGTCATGTAATTTCTTGGTCTTCTGCAGGTGCGAGTGGATTTAAAGGCGCCCGCAAAGGTACTCCATTTGCCGCTCAAACAGCTGCGGAAGCTGCAGCTAGGAGAGCACTTGATCAAGGCATGAGGCAAATAGAAGTCTTAGTTAGAGGACCAGGCTCAGGTAGGGAAACGGCCATAAGAGCTTTACAAGTGGCCGGTTTAGAAATAACTCTAATAAGAGATGTAACTCCATTACCTCATAATGGATGCAGAAGACCTAAACGGAGACGCGTTCTAGAGAATAAGCAAAAAATCGTGAGATTAAACTTTTAGACGACTCGGAAATGGCTGTAGTTCTTGACTATAAAGGTTTAACTATCAAAGAGATGTCAGATTTGCGATCTAGATTGCAAACAACTAAAGGCATCTGCAAAGTTACTAAAAATTCATTAATGCGCAAAGCTATTGATGGAGATAGTAATCTTGAATCTTTACTGACCGGAACAAATGCTTTTGTGTTAATTAAAGAAGATGTTGGTGGTGCTGTAAAAGCAATCCAATCTTTTCAAAAAGACACCAAAAAAACCGAGACCAAAGGCGCTTTATTTGAAGGCAGACTTCTTGAAATAAAAGAAATTGCAAGTCTTCCATCTAAAGAAGTATTGATGGCAAAAATTGCTGGCGCTCTAAATGGCGTAGCAACAATTGCAATTATCAATGAATCACTCAAACAAATGTCAAATCACGATCCTATTTCAGATATGCTTACTCGAATTAGAAATGCGAGTCAAAAACATACAACTACAAAAATCCCATCTTCAAAAATGTCAGTATTGCCAAAGTGCTGCAAAAAGAGGGTTTCATTTCTGATATGGTGAAGGTTATCACAAATAATACTCGGTTTAAAATAAGTGGTAAACCTACTATTCGATCTATGCAAAGAGTTAGTAAACCTGGTTTGAGAATTTATAAAAATACTAGAGGCTTACCAAAAGTTCTTGGAGGCCTTGGAGTTGCCATCATATCAACATCTAAAGGTGTCATGAGTGATCGCGATGCCAGAAAGCAAGGCATTGGCGGGGAAGTCCTTTGTTATGTGGATTCTTAGTTATTAATAAACCTCTCATGATTGTGTTAAACAAATAAGAAAGTTACTAAAAAAAGTTGGGCAGGAACTCTTGATCCAGAGGTTACAGGAACTTTACCCATTGCTATAGGCAGTGCAACAAGATTTATTCAATATCTGAAGACCTATGTAGGATTAAATTAGGGATAAGAACTAAAACTGATGATATTTACGGAGAGATAATTAATAGTGATGAGAAATTAGATCATAAATAAATTTAGAGGATTAAACAACCGCCAACAGTTTCTAGTGTGCACGTCAATGGTGAGAGAGCTTATAAAAAATCGAATTTGAATTAGCACCAAGAGAAGTAAAAATAGAAGAACTTAATAAAATGGGACCAAATAAAATGTTCAGCTGGTACATATATAAGAGCAATTGCAAGAGATTTAGGTAAATCCGAAGGTTGCCTAACTGAAGCTTGTGGCTTTGACGAACAAAACTCCATAATATCTGAATTCCAACAAGCTCTTAATCACATTTCTTAAATAAAGAAGAATTGGCCTGGAAGACTTTCCAGGAAATTACAAACTCAAAAAAGACACAGAAGATTAAGAAGCTTAATTGGCGTCCAAGATTGTCTGTTTTTCGTTCTAATAACCATATTTACGCTCAGGTTATAGACGATGCTCAAAAAACTATTTGTTCAGCTTCAACTGTAGATAAAGAATTAAGAGTTGTAATTCTTCTTCGTTGGCAAATTATTAGCAAATAGAGCGATAAAGGTATTAAGCAAGTGATTTTCGACCGTGGAGGTAATTTATATCACGGGAGAGTTAAGGCTCTTGCGGATGCTGCTCGCGAAGCTGGCTTAGAATTCATGTCATTAGATACAGCTGAGAAACAGAAGCTTATTGAAACTCATCAAGTACATCCAACTGATACAGGATCAGTTGAAGTTCAGGTAGCAATGCTCTCTAAAAGAATTTCTAAATTAAGCACCTTCAAGGAAACATTCATGATTTCGCTTCAAGGCAAGGATTATTAAAAATGATTGGGAAAAGGAAGAGATTACTTTACATAAAAGATAAAAACGTTAAGAAATATGATCTAGTAAAATTGGAATCAGAATAGCAGAAGTAAACTAGCAATGGTTCAAACTGGGTTAAAGATCAACTAGAAAATTTAGTATCTATAGAAGCTATGGCAACTCAAGGGGACAAAATCCTGGATGTAGCCTTAGCAAAAATAGGCGACAAAGGCTTATTTACAAAAGAACTTGAAGCACAAATGCTCGTAGGCCATGCAGATATAGCAGTACATTCTCTGAAAGATTTACCAACCAATTTACCAAATGGCCTTATAGGATGCATTACCAAAAGGGAAGATCCTGCAGATGCTTTAGTAGTAAACTATAAATTAGAAACCTTACCTGAAGGTTCGATTGTTGGAACAAGTTCTCTAAGAAGACTTGCGCAACTAAGAAATAAGTATCCACATCTTGTTTTCAAAGATATCAGGGGAAATGTTATTACAAGAATTGAAAAATTAGATGCAGGAGAAGATTGTATAATTCTTGCGGCCGCTGGTTTAAAGAGATTAGGCTTTGGAATTCACCAGATCCCAAGCGAAGTTTCTCTTCATGCCGTTGGCCAAGGTGCTCTAGGCATTGAATGTAAAGATAAAAAGGTTGAAATTATAAATGTCTTAGAAGATAAACCCACCAAAGATGTCTGGCAGAAAGAGCTTTTTTAAGACAGCTTGAAGGTGGATGCCAAGTCCCAATAGGTGTTAATAGTAATCTCTTACTGGTATGGTGGCTTGATGGAGAACTTATAAAAGATCAAATTACCTGAATAGGCATAAAACTAGCAAAGAAACTAGGTGCCGACAAAATAAAGAAAGAATTGGTACTGTTGTCAGCGACAAAATGGATAAAACAGTTGTTGTTGCTGTAACAGATATCCACACCCCACTTATAAAAAAATTGTGAGTAGGACTACAAGATACAAGGCGCATGATCCTGAGAATACATGTTAGGTGATCGAGTTATTAGAGAAACTAGACCACTTAGTGCTCATAAAAGATGGGCAATAGAAGAGATCCTAAAACTCCATCTTTAGAAACCCTAGAAAGAAATTGGTTTTTAGTTGATGCAAAAGATAAGACGCTTGGGAGACTTGCTACAGAAATTGCTACTGTTTTAAGAGGTAAGAATAAACCGACATTTACTCCGCATTTAGATACAGGAGATTTTGTCATTGTTGTAAATGCTGAAAAAGTTGAGGTAACAGGCAAAAAAGCCAAAAATTGTACAGAAGACATTCTGGAAGACCAGGAGGAATGAAAATTGAAAAATTTGAGTCTCTTCAAGAGAGAATTCCTGAAAGAATTATCGAGCAAGCTGTTAAAGGTATGTTGCCTCATAACTCTTTAGGAAGACAGCAATTTAAAAAACTAAAAGTTTATAAAGGTGCTGATCATCCTCATGCTGCCCAGAATCCTGTATTATTTGGAATAGACGAAGTTGGAAAGGGTTTTTGGTCCTGTTTTTTCAGCAGTTATTGTACTAAGGGGTAATGGATAGCAAAAAATTAACTCCAAAAAAAAGAAACTTCTGCCAATTTTATCTTCAGATTATGGTATTGGGCAATCCTCGGTCAGAGAAATAGATTAGGGATCAGGCAACCGAACTTTCGATGATAAGAGCTTTAAAACCTTGATGGCAAAAAAGGAGATCAATAGCCTCAGCAAGCATAGTTGCAAAAGCTCGCGACCTTATGGAAAGATTAGAAAAAAAATATACGGGGTAAAAAATAAAGGATATGGTACACGCCTCTTCATAGGAAAAGTTTTATGAGAATCTGGAGATGTAAAGGTAATTAACGGAAAGGAAAAAGGTAAAACTGGAGAGGTCTTAAAAACTATACCTGAAAATAGAGTTGTAGTTAAAGGAATTAACCTTAGGACTAAACATGTAAAACCAACTCAGGAAGGAGAAACTGGAAGAATACTTACTGAAGAAGCATCTTTGCATGCGTCAAATGTAATGTTTTTTTCAAAAATCTTACAAGTATTGAATTTATTGATGAGGGAAGAAAAGAAGATTGAAGAAAACTGGTG
>AG-347-J23
---------------------------------------------------------------------------------------------------------------------------------------------------------------------------------------------------------------------------------------------------------------------------------------------------------------------------------------------------------------------------------------------------------------------------------------------------------------------------------------------------------------------------------------------------------------------------------------------------------------------------------------------------------------------------------------GCACAACAAAAAATAAGAATAAGGCTCAAAGCATTTGATAGAAGAATGCTTGATTTATCTTGCGACAAAATTATCCAAACTGCTGATACAACTTCTGCCTCAGCAATAGGTCCAATACCATTACCTACAAAAAGGAAGATTTATTGCGTACTGAGATCACCTCATGTTGATAAAGATTCTAGAGAACATTTTGAAACAAGAACTCATCGAAGAATAATAGATATCTATAGTCCTTCTGCAAAAACTATTGATGCATTAATGAAACTAGATCTCCCGAGTGGTGTAGATATAGAAGTTAAACTTATGAAAAAACTATCTAAAAGAATGGCGGTTCTATCAACGAAGATAGAAGATCGTACGCTCCACTTGAAGCTCTTAATCAAGGAAAATGCTAATGCAAAATTTGATGAAACTATTGAAGCACATATACGTCTAGGTATTGATCCAAAATATACTGATCAACAATTAAGGACCACTGTTGCATTACCACATGGTACCGGCCAAAGCATAATTGCAGTAATTACAAGTGGTGAGAATGTATCGAAAGCTAAGGCTGCTGGTGCAGATTTTGGCGAAGAAGATCTTGTAGAAAGTATCAACAAAGGAAATATGGAGTTTGATCTACTTATTGCAACTCCAGATATGATGCCAAAGGTTGCAAAATTAGGAAGAGTTTTAGGACCTAGAGGTTTAATGCCTAATCCTAAAGCTGGGACCGTAACTAATGACATTGCTGCAATAAAAGAATTCAAAGCTGGTAAGCTCGAATTTAGAGCAGATAAGGCTGGAATCGTTCATGTCCGCTTTGGAAAAGCAAGTTTCACAAAAGAGGCTCTATTTGATAACTTAAAAACCTTACAAGAATCAATTGATAAAAATAAACCAAGTGGAGCTAAGGGAAAGTATTGGAAAACTTTTTATGTAACTTCAACAATGGGGCCTTCAGTTCAAGTTGACATAAATGCTGTAAAATCTATTATTAAGAAAAAAAAAGAGACCACAAGACAAAGGCAAGGAGAGCAATGGAATTAAAGGCTGCCAAAGAGGCCAAACAAGTAAGGCCTGAAATGATAGTTGAAGAAAATTTAACTGTTCAAGAATTAGCTGATAAATTAAGCCTTGAAAGTTCTGAAATAATAAAATCTCTTTTCTTCGGCATAACGGCAACCGTTACTCAATCACTTGACTTAGCAACTATCGAAACAGTAGCAGAAGAATTTGGGGTGGTTTTACAAGATGATATCATGATTGAATGATATTGATAATCTGAGAAGACCGCCTGTTATTACAGTGATGGGTCATGTAGATCATGGCAAAACAAGTCTTTTAGATTCCATCAGAGAATCAAGAATAGCTTCGGGGGAAGCAGGGGGCATCACTCAACATATTGGAGCTTATCAATTTGAACAAAAAAAATTAACTTTTCTTGATACCCCTGGTCATGAAGCCTTTACTGCAATGAGAGCAAGGGGTACAAAGGTTACAGATGTAGCTGTTCTTGTAGTTGCTGCAGATGATGGAGACCTCAAACGCTTGAAGCTATCAGTCATGCAAAAGCTGCAAAAGTACCAATAGTTGTTGCAATAAATAAAATTGACAAAGAAGGTGCTTCTCCAGACAGAGTAAAGCAGGAACTATCAGAAAAAGATTTAATTGCTGAAGATTGGGGAGGCGATGTGATGGTTCCAGTAAGTGCTATCAAAAAAACATTGATAAATTACTCGAAATGATCTTATTAGTCTCAGAGGTAGAAGATCTACAAGCTAACCCTGATAGATTTGCAAAAGGTACAGTTATTGAAGCCCACCTAGACAAAGCAAAAGGACCTGTGGCTACTTTGTTAGTACAAAATGGAACCTTGAAATCTGGAGATGTATTAGCTGCGGGTTCAGTCCTTGGAAAAATTAGAGCAATGGTTGATGAACATGGAGAATCAGAGAAGCAGGGCCATCATTCCCAGTTGAAGCCCTAGGATTCAGTGAAGTACCCACAGCAGGGGACGAATTCGAAGTCTACCCTGATGAGAAAACTGGTCGAGCCATTGTCGGAGAAAGGGCAACAGATGCTAGAGCCACAAAATTAGCTCAGCAAAGAAGAGTTATCATCCTTATCCAAGCAAATGATGGAGAACTTAAGGAGTTAAACTTAATTCTCAAGGCTGATGTTCAAGGTAGTGTTGAAGCGATATTAGGATCACTAGAACAATTACCAAATGAAGTTCAAGTCAGAGTTCTACTTTCTGCTCCAGGAGAAATAACTGAGACAGATATCGATCTCGCTGCTGCATCTGGGTCAGTAATCATTGGATTTAACACCTCATTGGCTTCTGGCGCAAAGAGAGCAGCTGATGCTAATGACGTTGATATAAGAGAATATGAAGTAATTTATAAACTCTTAGAAGATATTCAGTTAGCCATGGAAGGGCTACTTGAACCCGATCTTGTCGAGGAATCATTAGGGCAAGCTGAAGTTAGAGCAACTTTTGCAGTTGGTAAAGGAGCTATTGCGGGCTGTTATATACTGGCAAATTACAAAGGAATTGTGAGAGTAAAGTAATATTTGAGGGTAATTTAGACTCTCTAAAAAGTAAAGATGATGTAAAAGAAGTACAGGATTTGAATGTGGAGTTGGCTGCGATTTCTCGAAGGAGATGTAATAGAAGCATTCAAGTTTGTCACCAAAAAAAGAAAGTTTTAGCTATTGAAACAAGTTGTGATGAGACATCTGTCTCAATAGTTCAAATATTGCCTCTCAAATTGAAGATCATTCAAAATGGGGTGGAGTTGTGCCTGAACTTGCAGCTAGAAAGCATTTAGAATACCTTTTGTTTTAGATAAGGCTCTAGAAGAAGCAATATTGAGGAAGTCGATATTGCTTCAACTGTAGCTCCTGGATTAGTTGGTTGTTTGTTGGCTCTATAACTGCAAGATCACTTTACATTCAAAACCATTTTTGGGAATTCATCATTTGGAGGGGCATTTATCTTCAATTTAAATCTTTTCTTTACTTGTAAGCGGCGGGCATACTGAATTGATAAAGGTAGATGATAGTAGGATGCAAAGACTTGGGAAAAGTTTTGATGATGCTGCTGGAGAAGCCTTTGATAAAGTTGGCAGACTGTTAGGTCTTATCCAGGAGGACCGGCAATTGAAAAGATTGCTAAAAATGGGGACCCTTACCAAAATGTAAGATCTATGATTTCTCTTTTAGTGGTTTAAAAACTGCCGTATTAAGGTTGAGAGAATAAATTCCAATTCCCGATATTGCTGCAAGTTTTGAGGTAGTGGCAGAGGTCTTGGTAGAGAGAAAAATGCGCGATCATAGCGATAATGTAGTTGTGGTTGGGGGAGTGGCTGCTAACAATTAAGAAAAATGATGATTAATCTATTAAAGTTCATTTAGCTCCTCTTGATCTTTGTACAGATAATGCGGCAATGATTGGAGCGGCGGCGTTGTTCAGAATTAAATCCCTTAAATTAGGTGTGCTCATGGTATGTTCGCGGATCAGCCTCTAAAGTGAGAAGAGTTTTGGATCAGATAAGGGGTAGATCTTATAGAGATGCATTGATTATGTTGGAATTTATGCCTTACAGATCTACAGACCCCATTACTAAAGTTCTAAGATCTGCTGTTGCTAATGCAGAACATCTTGGAATGGATCCATCTACCCTAGTTATTTCCTCTGCATGGGCTAATAGTGGTCCATGAAAAGGTATAGACCCAGAGCTCAAGGTCGAGCTTTTTCAATTAAAAAACAGACTTGCCACATCAGTATTTCTGTATGACAATTTAAAGTGGGATGGAAAAAAATCAGGCGTTAATCTTGATTTAGTTGCTAAAGAAAATTCTTCGGCAGACTTAATCCATAGAGCAGTCCTGAGACAGCTAGCAAATAGACAAGGGACAGCAACTTTGACAAGATCTGAAGTGCGCGGGGGCGGTAGAAAGCCATACAAACAAAAAGGTACAGGAAGAGCTCGTCAAGGATCTATTAGGACACCCTTAAGACCTGGTGGCGGAATTATTTTTGGACCGAAGCCACGTTCTTACAATCTGGATATGAATCGTAAGGAACGTAGATTAGCTCTTAGAACAGCTCTTATGTCCAGGGTATCTGATGTTGAAGATTTTACCTAAAACAAGTGATATCATCAATGGCCTCGATTAGGTATAGAAAAAGTTTTGGTTATTCTGATATTATAAATCCATTAATAATATTGAGAAAGTAAAATTAATCGCCGCCGATCAATTAAATGTATTTGATATTCTCAATGCCAATTTGGTAATAGGTCAAGCGATAAAATTCAGGAGGTTATGGCAATACGTAAATTTAAACCTTATACACCTGGCACTAGAGAGTAGTTACTGACTTTAGTGAAATAACAAGAAACCTGAAAGATCACTAATAGTTTCAAAACATAGAAAGGCAGGAATAATCGTGGAGTTATCACTTGTCGTCATCGTGGAGGTGGTCACAAAAGGCAATATAGATTGGTCGACTTTAGAAGAGATAAGCTAAAGTTGCAGCTATACACTACGATCCTCATAGAAATGCAAGGTTGGCACTTTTATTTTACGATGGAGAGAAAAGATATATTATCGCTCCAGCAGGAGTAAAAGTCGGACAAAATGTCATTTCTGGGTGTTCCAATTGAAGATGGAAATGCAATGCCGCTTTCTGTTATGCCATTAGGATCTAGTGTTCATTGTGTTGAGTTATACGCAGGTAGGGGTGCTCAAATGGTTAGATCCGCAGGAGCTAGTGCTCAAGTTATGGCAAAAGAGGGAGATTATGTTGCTTTAAAACTCCCATCTACTGAGGTAAGACTTGTAAGAAAAGAATGCTATGCAACTCTTGGTGAAGTAGGTAATTCTGAAATAAGAAATACTAGCCTAGGTAAAGCTGGAAGAAGAAGATGGCTTGGAAGAAGGCCTCAAGTAAGAGGTAGTGTAATGAACCCATGTGATCATCCACATGGAGGAGGAGAGGGGAAAGCACCAATTGGTAGAGGCCCAGTTACTCCATGGGGTAAGCCAGCTCTTGGACTAAAGACACGTAAAAAGAACAAACCAAGTAATAAATTAGTTGTTCGAAGACGCCGAAAGCTGTGTATTGGGGAACTGGAAGAAGAAAAACTTCAGTAGCTAGAGTTCGCTTGGTTCCAGGAAATGGATAAAAATTAATGGTCGTTCTGGAGATGATTATTTATTTAATCCTAAAAGCACCTTTGCAAACATTAGGCCTAATTCTTATGATATTTTGGTAAATGTTTTTGGTGGTGGATTGACTGGCCAAGCAGATGCTATAAAGCAAGGTGCAGCAAGGGCACTCTGTGAATTATCTCCTGACAATAGGAAACCGCTAAAAACGGAAGGCCATCTCAGTAGAGATCCTAGAGCTAAGGAAAGAAGAAAATATGGTCTTAAAAAAGCAAGAAAAGCTCCTCAATTCTCTAAACGTATGTCTATCGGAATTTTAGGAAAGAAATTGGGCATGTCCCAACTTTTCGATGATAAAGGTACGGTACCAGTTACTCTTATAGAGGCTGGTCCATGCCGTGTCACTCAATTGAAAACAACTGGATGGTTATACCGCCGTTCAGATAGGTTATGGGAGAAGCATTTAAGCAAACCTAAGGGACACTTAAATCAGGTGAAGAACTTTTCATTTGAATATAGGAAACTTTATGAAATCGGAAATAACTGTAACTTTGAGGTTGGTCAAAAAGTTGATATCAGTGGCAAATCTATGGGTAGAGGTTTTGCAGGTTACCAGAAAAGACATGGTTTTAGCAGAGGTCCTATGAGTCATGGTTCAAAAAATCATAGAGCACCAGGATCTACAGGAGCAGGAACACCGGGTAGAATTTATCCAGGGAAAAGAATGGCAGGAAGATATGGAGGAAAACAGATAACTACCAAAGGATTTTCTAAAAATTGATAGAATTTGCTTGTAGTAAAGGGTTCTGTTCCAGGTAAGCCCGGCTCAATTGTCAACATTAAGCC-----------------------------------------------------------------------------------------------------------------------------------------------------------------------------------------------------------------------------------------------------------------------------------------------------------------------------------------------------------------------------------------------------------------------------------------------------------------------------------------------------------------------------------------GGTCAACCTTTGCATGCGTTTGATGATAAACTAGATTTTAAGAAAAGGCAAGGATAACGAATTATTTGCTTAGATGGTAGAGAACATTACTTAAATGACAATATCACAGTTATTACTTGTGATAAACCAGTAGCTATTGCTGGTGTGATAGGCGGTGAGACTTCTGTAACTAATACTACATTTACCTTGAAGGCGCTGTTTTCAATCCCTATAAGAAAATCTTCAAAGGCTGTTGGCATAAGAACAGAATCTAGCAGTAGATATGAAAAAGGGATTTCAAAATACAATAGGGCAATTAATCTCTTAGAAGAATATTTTTCTATTAAAGGATATTAAACTACGGAGAAAAATACATAAAATTCTTGGTGATAATGAAATAGTTAAAATAGGTTGTCCTAATAGAGATTTAGAAATAGATTTAATTGAAGAAATAGCGAGATTAATAGGGTATGACAGATTCGACTTAAAACTTCCTAATAAGCCTGGAAAATTGTCATCCAGTTGGCTAAAAAATTTTATAGATAATGGTTTTAATGAGGTACTAAGCTACTCCCTTAATCCTTTGTTATTAGAAACAAGCTGTCTTAGAAATATATGGAAAGAACATTTGGAAATAGTTAACCGAAATATAAAAGCTGGACAAGCAAGTTGTTATATATTTGAAATTGGAAATGTTTTTCAAGAAGAGGTTCTGGCGCGATTTTTGGAAATGGTTAACTATTACCAGGCCAGGGGAAAGTTAAAGGAGGCTTTTTGAACATAAAAATTGATAAACTTCATCCAGGAAGAACTGCAAAATTAGATGCAGGTTATTTTGGTGAAATACATCCATGATTCAACAAGAAACTTATTTAACAGTCGCCGATAATAGCGGAGCAAAAAGACTACAATGTATTAGGGTTTTGGCTCTAATAGAAGGTATGCACATGTAGGGGATGTAATCGTAGCAACTGTAAAAGATGCTCTTCCTAACATGGGAGTTAAGAAATCTGAAGTTGTTAAAGCTGTTATCGTCAGAACTAAAGCAACATTAAGAAGAAATACTGGTAATTCAATCCGATTTGATGACAATGCGGCAGTATTGATTAATGAAGATAAGAATCCAAAAGGTACTAGAGTCTTTGGTCCTGTAGCTAGAGAACTGCGGGAAATTATACAAAGATTGTTTCTCTTGCTCCGGAGGTGATTGATTGGCAAGAAAGAGTTGTTCAAATTCGACGAGTTTCTAAGACTGTTAAGGGTGGAAAAAAAATGAGTTTTAGAGCAATTGTTGTAGTAGGTAATGAAAAAGGTCAAGTTGGAGTTGGAGTTGGTAAAGCAGGGGATGTTATTGGTGCGGTGAGAAAGGGAGTTTCAGATGGTAAAAAGAATCTTGTTAGGGTTCCTTTAACCCCAAATTCAATACCGACTTTATCTTTAGGTCGAGATGGTGCTGCTAATGTTCTAATTAGACCAGCAGCCCCAGGTACAGGTGTAATTGCTGGTGGTTCAATAAGAACAGTTTTAGAATTAGCCGGCATAAAAAATGTTTTAGCAAAAAGATTGGGTAGTAAAACACCTTTGAATAATGCTAGAGCTGCTATGGTAGCTCTTTCTCAATTAAGAACACACAAATCTGCCTCTAGGGAGAGAGGCATCTCCCTTGAACAGCTCTATATGGGACGTTCACTAAAAAAAGGACCTTTTATAGCAGATAGCCTGCTAAGGTAGAAAAACAAAATACCGATAATGACAAGGTTATCAAAACTTGGTCAAGATCCTCTACGATTTTACCTTTAATGATCGGTCACACAATCGCTGTTCATAATGGCAAGACTCACATTCCAGTATTTATTACTGAACAAATGATTGGTCATAAACTCGGAGAATTTGCTCCTACCCGCACTTACCGAGGTCATATAAGAGATAAGAAAATGTCACGTCGAAATGCAGCAGTAAAAAGACCAGTTCTTCCTGATCCTCAATTTAATAGTCTTGCTTCAATGATGATTTCTCGATTGATGAAACATGGTAAAAAATCTACAGCTCAAAGAATATTGTCTGATGCGTTTTTAATAGGCGAGAGAACTGGTGGGAATGCAGTGGAACTATTTGAAACTGCTGTGAAAAATGCTACACCTCTTGTTGAGGTAAGAGCTAGAAGAGTTGGTGGCGCAACATATCAAGTACCTATGGAAGTTCGCCAAGAGAGAGGTACAGCTATGGCATTAAGATGGCTTGTTACATTCTCACGTGCAAGAAATGGCAAAAGCATGTCCCAAAAACTTGCTGGTGAGTTGATGGATGCAGCAAATGAAACTGGTAGTGCCGTTAAAAAAAGAGAAGATACTCATAAAATGGCAGAAGCTAATAAAGCTTTTGCACATTACAGATATATGCTTAGTCCAAAACGTACTAAATTCCGTAAACAACATAGAGGCAGAATGAGGGGTGTAGCCTCAAAAGGTAATACTATTGCATTCGGTCAATTTGCTCTCCAAGCTCAAGACTGTGGCTGGGTAACTGCACGTCAGATTGAAGCAAGCAGAAGAGCTATGACTAGATATATCAAACGTGGTGGTCAAATCTGGATAAGAATATTTCCTGATAAACCCGTAACCATGAGACCTGCCGAAACCAGAATGGGTTCTGGTAAAGGTAATCCAGAGTTTTGGGTCGCAGTTGTAAAACCTGGAAGAATACTTTTTGAAATGGGTGGTATCACTGAGGAAACTGCAAAGGAAGCTATGCGTCTGGCTCAATACAAACTTCCTGTAAAAACTAAATTTATGCCAGGATTGCAGGAATTGACATACCTCGCGAAAAGCGAGTTGAAATTGCACTTACATACGTCTATGGAATTGGTTTAACGAGATCGAAATTCTTTCTAATACAGGTGTAAATCCAGATACTCGTGTCAAAGACCTGATTCTGATGTGCAAAAACTTAGAGGTGCCACAGAATTCACTTTAGAAGGGGATTTGAGAAGAAAAGAGGGAATGGCTCTAAAACGTCTACAAGATATAGGGTGTGTCAGAGGAAGAAGACATAGGATGAGTCTTCCTGTGAGAGGTCAAAGAACTAGAACCAATGCAAGAACAAGACGGGGTTCTAGGAAAACAGTTGCTGGAAGAAAAAAAAACTAAATTATCTAAACAATATAGATAATTCAAATACTGAACTGGATCAATTGAGAGTTTGCTAGGGAAAAAAGGTGATTTATCAAGTATTTTCAATGGGTCAATTATCTGCTGATAGACCAATTATTGGCCAGAAGGCAAATTTAATAAAGAATTTGCAAGAACTAATAACTGAAAGGAAGCAAGATAGAAAAAATTGATGTAACCCTTCAATTGGAACACCGGGAATCATCCTTTGATTTCAACGACGAAATAATAGATATTTTTTGTGGTTTAGGGTACTCAGTCGGGACCTGAAATAGAAACTGATTTTTATAATTTTGAGTCTCTCAACATACCCAAAAATCATCCCGCAAGAGATATGCAGGATACTTTCTACTTAGATGAACTTTTAAGGACCCATACTTCTCCTGTTCAGATAAGATACTTGGAGAAAAATCCTCCTCCAGTAAGAATCATTGCTCCTGGGAGAGTATATAGGCGAGATGCGGTAGATGCCACTCATTCCCCTGTATTTAATCAGGTTGAGGTTTTAATCGATCAAGACATTAATTTTAGTCATTTAAGAGGAACAGTCCTTACATTTTTAAAAGCCTTTTTTGGAGATATCCCTGTAAGATTTAGAGCTAGTTATTTCCCATTTACTGAACCTTCAGCAGAAGTAGACGTCCAGTGGAAAGGTAAATGGTTAGAAGTAATGGGTTGCGGAATGGTTGATCCGTCTTAGAATTAGGAATAGATTCTGAGCGATGGACTGGTTTTGCAGCAGGATTAGGAGTTGAGAGATTTTGTATGGTGAGACATATCGACGACATCAGAAAATTTTATACAAATGATATTAGATTCTTAGAACAGTTACATTAAATACACTTAAATCAAACGGCTCGAGAAAAAATTAAGAAAGGGTAGAGGAATTGCAGCCGGTCAGGGTGCTGTGGTTTTGGAATGAGAGGACAAAAGTCACGTTCTGGACCTACACGTCCAGGTTTTGAAGGTGGCCAAATGCCTCTTTATAGAAGAGTTCCATTAAAGCACTTTTAATCAAAAGAACTTTTCCATAATTAATTTTTAAATGAAAAGAACGGTTAACCTTGACTCACTTGTTAAGAAGGGATTAATCATCCTTTAAAAATCCTTGGTAATGGAAAAATCAATGTAAAGCTAAAAGTCCAAGCTGCATTTACAAAAGCAAAACAAAAAATTGAGGACGCAGGTGGATCCTGCGAGGCCGATGTAATAAGCCAGTTATTACTGAAAAAGCTACAAATGCACTAGATAACCAATATACTTTCGAAGTAGATCATAGAGCGGCTAAACCACAAATAAAGGCAGCTATTGAATGTTAAAGTCATAGGAGTTAACACTATGAATCCTCCTAGGAGAACAAGAAGATCCGGTAAACGTTCTCAGGTCAAGAAGGCAATTGTACGTCTTGCTGAAGGAATCCAACTATTTCCAATGTCAAGAATAGGAAAAACACCAGTACTTCCAGAGAAAGTTACAGTTTGATGGATTAACAGTTACAGTTAAAGGCCCAAAGGGTGAGTTAAAACGTGCCTGAGGGAGTTAGTTTTAAGAAAGATAATACTGTTGTCGTAAGTCCTATCAAGGCAGAGACATGGTTTATGTAGAGCTTTAATTGCAAATATGGTTGAAGGGGTTACTCAAGGTTTTTCAAAGAAACTAGAAATTGTAGGCGTTGGATCAAGAGCACAAGTAAAAGGTAAAAATCTAGTTGTTAGTGCAGGATATAGTCATCCTGTAGAAATGATCCCCCCTGATGGTATAACATACAAAGTTGAGAGTAATACAAACGTTACCGTATCTGGAATTGATAAGGAAATTGTTGGCAATGAAGCAGCAAAAATCAGATCAATTAGACCTCCAGAGCCTTATAAAGGAAAAGGAATTAAATATCATGACGAGAGAATTCTCAGAAAAGCTGGTAAAATGGCAAAAAAAATTGTTGCAGTTATCAAGCTTGCTCTACAAGCAGGCAAAGCAAATCCTGCTCCTCCTGTAGGGCCAGCTTTAGGACAACATGGTGTCAATATCATGGCATTTTGCAAAGAATACAATGCACGGACACAAGATAAAGCAGGTTTTGTAATTCCAGTCGAGATTTCAGTTTTTGAAGATAGAAGCTTTACTTTTATCACAAAAACACCTCCTGCTTCCGTCTTAATAACAAAAGCAGCTGGTATAGAGAAAGGTTCAGGTGAATCCGCAAAAGGTGTTGGATAAGTAAAGCTCAATTAGAAGAAATAGCCAAAACTAAGCTTCCTGATCTAAACTGTTCTAGTGTTGAATCAGCAATGAAAGTAATTGAGGGCACTGCTCGTAATATGGGCGTCTCTATCACTCTAAAAAATCGCTACAAAGAATCAATAAGACCAAAACTTTTAAAGGACCTTGGTCTTAAAAATATTCATCAAGTACCTAAAGTTGTCAAAGTCAACGTTAATAGAGGTCTTGGTGAAGCAGCTTCGAATTCGAAAGCTCTTGAAGCCTCTTTAAATGAAATGGCAACAATTACAGGACAAAAGGCTTTAGTAACTAGGGCCAAAAAAGCTATCGCGGGTTTTAAAATTCGTGAGGGCATGCCTATTGGTTGTACTGTAACTTTGAGAGGAGACAGGATGTATTCTTTTTTGGAGAGATTTATAAATCTAGCTTTACCAAGAATAAGAGACTTTAGAGGAGTTAATCCAAAAAGTTTTGATGGGAGAGGTAATTACACCGTTGGCGTGAAAGAGCAATTGATTTTTCCTGAAATCTCTTTTGATAAAATAGATTCAATAAGAGGTATGGATATAACTATTGTCACTAGTGCTCAGATCAAGAAGGTAAAGCTCTTTTGCAGGAGTTAGGAATGCCTTTATGCCCACCATCTCACAATTAGTAGGTTCAGAAAGAAAACGTCTGACAAAGAAAACAAAATCTCCTGCATTAAAAGCTTGCCCAGAGAGAAGAGGGGTATGTACAAGAGTCTATACATCAACACCAAAGAAGCCTAATTCAGCTTTGAGAAAAGTTGCTAGGGTTAGATTAACTTCTGGTTTCGAAGTAACTGCTTATATTCCAGGTATTGGACATAATTTGCAAGAACATTCTGTAGTACTGCTTAGGGGTGGAAGAGTAAAGGATTTGCCAGGAGTTAGATATCATATAATAAGAGGAACTTTAGATACTGCTGGAGTCAAAGATAGACGTCAATCCAGATCTAAGTATGGAGCAAAAGCTCCAAAAAAGGAATTAAATTAAATTCTGAAATTACTGAAAAGATTGATACGAAAAGATCTTTTTGACTTGAGATTCAAGCAAGCTACAAGACAGCTCAAAACTCATTTAAAAAGTTGCGCAATTACTCACTCTATGGGACATAAAATACATCCTTCTGGACTAAGATTAGGAATTACACAAGAGCATCGCTCTAAGTGGTTTGCTTCTAAAACATATCCAATTCTTCTCCAAGAAGATTTTATTCGTACTTTCATACAAAAAAAATATGCAGCAGGAATTAGCGATGTCTTAATAGCAAGAAAAGCTGACCAACTGGAACTTGAATTAAAAACAGCAAGACCAGGAGTTATAGTTGGAAGACAAGGAAGTGGTATTGAAGAATTAAGATCTGGCATTCAAAAAACTATAGGTGATAGGGTCAGAATAAACGTTGTTGAAGTTGAACGCGTAGACGCTGATGCTTTTTTACTAGCTGAATATATTGCTCAACAACTAGAAAAAAGAGTCGCCTTTAGAAGAACTATTAGGATGGCCTTACAAAGGGCTCAAAGGGCTGGAGTTCTAGGTCTTAAAATTCAAGTAGGGGGAAGGTTGAATGGTGCTGAAATAGCTAGAACTGAATGGACTAGAGAAGGTAGAGTACCTTTACATACTTTGAGAGCTGAAATTGACTACGCAACAGCTAATACAACTTACGGTGTTCTAGGCATTAAAGTTTGGGTTTTCAAGGGTGAAGTTCTCCCTAAAGAAGAACAAAAAACAGGTTCAAAAAAATCTAAACGGAATGTACCTAACGGTGTGGTACATATTCAAAGCACATTTAATAATACTATTGTCTCAATCACTGATACCTCTGGTCATGTAATTTCTTGGTCTTCTGCAGGCGCAAGTGGTTTTAAAGGTGCTAGAAAAGGTACTCCATTTGCTGCTCAAACAGCTGCTGAAGCTGCAGCTAGACGAGCACTTGATCAAGGTATGAGACAAATAGAAGTACTAGTTAGAGGCCCTGGCGCAGGTAGGGAAACCGCCATAAGAGCTTTACAAGTGGCCGGATTAGAAATAACTCTAATAAGGGATGTAACTCCGTTACCTCATAATGGATGTAGAAGACCTAAACGGAGACGCGTTCTAGAGAATAAGCAACAAATCGTGAGATTAAACTATTAAACGACTCGGAAATGGCTGTAGTTCTTGACTATAAAGGTTTAACTATCAAAGAGATGTCAGATTTGCGATCTAGATTGCAAACAACTAATGGCATTTGCAAAGTTACTAAAAATTCATTAATGCGTAAAGCTATTGATGGAGATAGTAATCTTGAATCTTTACTGACCGGAACAAATGCTTTTGTCTTAATCAAAGAAGATGTTGGTGGTGCTGTAAAAGCTATCCAATCTTTTCAAAAAGACACCAACAAATCCGAAACCAAAGGAGCTTTATTTGAAGGCAGACTTCTTGAAATAAAAGAAATTGCAAGTCTTCCATCTAAAGAAGTATTGATGGCAAAAATTGCTGGCGCTCTTAATGGCGTTGCAACAATTGCGATTATTAATGAATCACTTCAACAAATGTCAAATCACGATCCTATTTCAGATATGCTAACTCGAATTAGAAATGCGAGTCAAAAACATACAACCACAACAATCCCAGGTTCAAAAATGTCAGTATCGCCAAAGTACTTCAAAAAGAGGGGTTCATTTCTGATATGGTGAAGGTTATCACAAATAATACTTGGCCTCAAATAAGTGGAAAACCTACTATTCGATCTATGCAAAGAGTTAGCAAACCTGGTTTGAGAATATATAAAAATACTAGAGGTTTACCAAAAGTTCTTGGAGGTCTTGGAGTTGCCATAATATCAACTTCTAAAGGCGTTATGAGTGATCGCGATGCTAGAAAGCAAGGCATTGGCGGCGAAGTCCTCTGCTATGTGGATTCTTAGTGATTAATAAACCTCTCATGATTGTGTTAAACAAATAAGGAGATTACTAAAAAAGGTTGGACAGGAACCCTTGACCCTGAAGTTATAGGAACATTACCAATCGCGATCGGCAGTGCAACAAGATTTATTCAATATCTTAAAACTTACATGGGATTAAATTAGGGATAAGAACAAATACTGATGATATTCACGGAGAAATAATCAATAGTTATGAAAAATTAGATCATAAATCGATTTAGAGGATTAAACAACCGCCGAAAGTGTCTAGTGTGCACGTTAATGGTGAGAGAGCTTATAAAAAATCGAATTTGAATTAGCACCAAGAGAAGTAATAATAGACGAACTTAATGAAATGGGACCAAATTAAATGTTCAGCTGGAACATATATAAGATCAATCGCGAGAGATATAGGAGAATCCGAAGGTTGCCTAACTAAAGCTTGTGGCTTTGATGAAGAAAACTCGATAATATCTGAATTCCAACAAGCACTTAATCACATTTCTTAAGTAATGAAGAATTGGCCAGGAAGACTTTCCAGGAAATTACAAACCCAAAAAAGACATAGAAGATTAAGGAGCTTAATTGGCGTCCAAGATTGTCTGTTTTTCGCTCTAATAACCATATTTATGCTCAGGTTATAGACGATGCTCAAACAACTATTTGCTCAGCTTCAACTGTTGATAAAGAACTTAGAGTTGTAATTCTTCTTCGTCGGAAAATTATTAGCAAAGAGAGCTATAAAGGTATTAAGCAAGTAATTTTTGACCGTGGAGGTAATTTATATCACGGAAGAGTAAAGGCACTTGCAGATGCTGCTCGCGAAGCTGGCCTAGAATTC----------------------------------------------------------------------------------------------------------------------------------------------------------------------------------------------------------------------------------------------------------ATAGCAGAAGTAAACTAGCAATGGTTCAAACTGGGTTAAAGATCAACTAGAAAATTTAGTATCTATAGAAGCTATGGCAACTCAAGGTGACAAAATCCTTGATGTAGCATTAGCAAAAATAGGCGACAAAGGCTTATTTACAAAAGAACTTGAAGCACAAATGCTCGTAGGACATGCAGATATAGCAGTACATTCTCTAAAAGATTTACCAACCAATTTGCCTAATGGCCTTATAGGATGCATTACAAAAAGAGAGGATCCTGCAGATGCTTTAGTAGTAAACTATAAATTAGAAAACTTACCTGAAGGTTCGATTGTTGGAACAAGCTCCCTAAGAAGACTTGCACAATTAAGAAATAAGTACCCACATCTTGTTTTCAAAGATATCAGGGGAAATGTTATTACAAGAATTGAAAAATTAGATGCAGGAGAAGATTGTATAATTCTTGCGGCCGCTGGTTTAAAGAGATTAGGCTTTGGAATTCACCAGATCCCAAGTGAAGTTTCCCTTCATGCCGTTGGCCAAGGAGCACTAGGCATTGAATGTAAAGATAAAAAAGTTAAAATTATAAATATCTTAGAAGATAAACCCACCAAAGATGTTTAGCAGAAAGGGCTTTTTTAAGAGAGCTTGAAGGCGGATGCCAAGTCCCAATAGGTGTGAATAGTCAACTCTTACTGGTATGGTTGCTTGATGGAGAACTTATTAAAGATCAAATTACCCGAATAGGCAAAGAACTAGCTAAGAAATTAGGTGCCGAAGAAATAAAGAAAGAATTGGTACTGTTGTCAGCGACAAAATGGATAAAACAGTTGTTGTTGCGGTAACAGATATCCACATCCCACTTATAAAAAAATTGTAAGTAGAACTACTCGATATAAGGCGCATGATCCAGAAAATACATGCTAGGTGATCGAGTTATTAGAGAAACTAGACCGCTTAGTGCTCATAAAAGATGGGCCATAGAAGAGATTCTAAAACTCCATCTTTAGAAACAATTGAAAGAAATTGGTTTTTAGTTGACGCAAAAGATAAGACGCTTGGTAGACTTGCTACAGAAATCGCAACTGTATTGAGAGGTAAGAATAAACCAACATTTACACCTCATCTAGATACTGGAGATTTTGTCATTGTAATAAACGCCGAGAAAGTTGAGGTAACAGGTAAAAAAGCCAAAAATTGTACAGGAGACATTCTGGAAGACCAGGAGGAATGAAAATTGAAAAATTTGAGTCTTTACAAGAAAGAATTCCTGAAAGAATCATCGAGCAAGCTGTTAAGGGCATGCTGCCTCATAATTCTTTAGGAAGACAGCAGTTTAAAAAACTAAAAGTTTATAAAGGTGCTGATCATCCTCATGCTGCTCAGAATCCTGTATTATTTGGAATAGATGAAGTTGGAAGGGGTTTTTGGTCCAGTTTTTGCAGCAGCTGTAGTATTAAGGAGTAACAGATAGTAAAAAACTAACTCCCAAAAAAAGAAACTTTTACCAATTTTATCCTCAGATTATGGAATTGGGCAATCTTCGGCTAGAGAAATAGATTAGGTATCAGGCGACAGAACTTTCAATGATAAGAGCTTTAAAACCTTGATGGCAGAAAAGGAGATCGATAGCTTCAGCAAGCATAATTGCAAAAGCTCGCGATCTAATGGAGAGGTTAGAAAAAAAATACTCAGGATAAAAAATAAAGGTTATGGAACACTAAACTTCATAGGAAAAGTTTTATGAGAATTTGGAGATGTAAAAGTAATTAATGGCAAGGACAAAGGTAAAACTGGTGAAGTTTTAAAAACTATCCCTGAAAATAGAGTAGTTGTAAAGGGAATTAACCTTAGGACCAAACATGTAAAACCAACTCAGGAAGGAGAAACTGGAAGAATTCTTACAGAAGAAGCATCTTTACATGCATCAAATGTAATGTTTTTTTCAAAAATCTTACAAGTATTGAATTTATTGATGAGGGAAGAAAAGAAGATTGAAGAAAACTGGTG
>AG-347-K02
ATGGCTGTTGTATCACTATCAGAAATGATGGAAGCTGGTGCTCATTTTGGGCATCAAACTAGACGTTGGAACCCCAAGATGTCTATATATATTGCGCAAGAAACGGAGTTCATATTATTGATCTTGTTAAAACAGCATTGTGTATGAACAATGCGTATAAATGGACTAGGCAGCAAAAAGCGGTAAACGTTTCCTATTTGTAGGTACAAAAAAACAAGCATCAGATGTTGTGGCTCAAGAAGCTTCCCGTTGTGGAGCTGCATATGTAAATCAAAGATGGCTTGGAGGAATGTTGACTAATTGGACAACAATGAAAGCTAGGATTGAAAGATTGAAGGATCTAGAAAGAATGGAAAGTGGCTCAATAGCAATGAGGCCTAAAAAAGAAGCTGCAGTTTTAAGAAGAGAACTTGAAAGATTACAAAAATACTTAGGCGGTCTTAAGGGCATGAGAAGATTACCAGATGTAGTGGTTTTGGTTGATCAGAGAAGGGAATCTAATGCAGTACTAGAAGCTAGAAAATTAGATATCTCATTAGTATCGATGTTGGATACTAATTGTGACCCAGATTTGTGTGAAGTTCCAATTCCATGTAACGATGATGCAGTTAGATCTGTACAGCTTATATTGGGAAGACTTGCAGATGCCATAAATGAGGGCAGGCGCAACAAAAAATAAGAATAAGACTAAAAGCATTTGATAGAAGAATGCTTGATTTATCTTGCGACAAAATAATTCAAACTGCCGATACTACCTCTGCATCAGCGATAGGTCCAATACCTTTGCCTACAAAAAGGAAGATTTATTGTGTCCTAAGATCACCACATGTTGATAAAGATTCAAGAGAGCATTTTGAAACAAGAACACATCGTAGAATAATTGATATTTATAGTCCTTCCGCAAAAACTATTGATGCTTTGATGAAGTTAGATCTTCCCAGTGGTGTAGATATAGAAGTTAAACTTATGAAAAAACTATCCAAAAGAATGGCGGCTCTATCAACAAAGATAGATGATCGTACGCACCACTTGAAGCTCTTAATCAAGGAAAATGCAAATGCAAAATTTGATGAGACTATTGAAGCACATATACGTTTAGGTATTGACCCAAAATATACTGATCAACAACTAAGGACTACTGTTGCATTACCACATGGTACTGGGCAAAGCATAATTGCTGTAATTACAAGCGGTGAGAATGTATCTAAAGCTAAGGCTGCCGGTGCAGATTTTGGAGAAGAAGATCTTGTAGAAAGCATCAACAAAGGAAATATGGAGTTCGATCTCCTTATTGCGACTCCAGATGTGATGCCAAAAGTTGCAAAATTAGGCAGAGTTTTAGGACCTAGAGGTTTAATGCCTAATCCTAAAGCTGGGACAGTCACTAATGATATTGCTGCAATAAAAGAATTCAAAGCTGGTAAGCTCGAATTTAGGGCAGATAAGGCGGGTATCGTTCATGTCCGTTTTGGAAAAGCAAGTTTCACAAAAGAAGCTCTATTTGACAACTTAAAAACCTTACAAGAATCAATTGATAAAAATAAACCAAGTGGAGCCAAGGGAAAGTATTGGAAAACTTTTTATATAACTTCAACAATGGGGCCTTCTGTTCAAGTAGATATAAATGCTCTA--------------------------------------------------------------------------------------------------------------------------------------------------------------------------------------------------------------------------------------------------------------------------------------------------------------------------------------------------------------------------------------------------------------------------------------------------------------------------------------------------------------------------------------------------------------------------------------------------------------------------------------------------------------------------------------------------------------------------------------------------------------------------------------------------------------------------------------------------------------------------------------------------------------------------------------------------------------------------------------------------------------------------------------------------------------------------------------------------------------------------------------------------------------------------------------------------------------------------------------------------------------------------------------------------------------------------------------------------------------------------------------------------------------------------------------------------------------------------------------------------------------------------------------------------------------------------------------------------------------------------------------------------------------------------------------------------------------------------------------------------------------------------------------AAAGTTTTAGCTATTGAAACAAGTTGTGATGAGACGTCTGTCTCAATAGTTCAAATATTGCATCTCAAATAGAAGATCATTCAAAATGGGGAGGTGTTGTCCCTGAACTTGCAGCAAGAAAGCACTTAGAGTACCCTTTGTTTTAGAAAAGGCTTTAGATACTTCAACATTGAGGAAATAGACATCGCATCAACTGTAGCTCCTGGATTGGTTGGGTGTTTGTAGGCTCTGTTACTGCAAGATCACTTTGCATTCAAAGCCATTTTTAGGAATTCATCATTTGGAGGGACATTTATCTTCAATTTAAATCTTTTCTTTACTCGTTAGTGGCGGACATACTGAATTGATAAAGGTTGATGAAAAAAGGATGCTAAGACTTGGAAAAAGTTTTGATGATGCCGCTGGAGAAGCTTTCGATAAAGTGGGAAGATTATTGGGTCTTATCCTGGAGGACCAGCAATTGAAAAGATTGCTAAAACTGGGGATCCCTACCAAAATGTAGGATTTATGATTTCTCTTTTAGTGGTCTTAAAACTGCTGTATTAAGGTTGAGAAATTAGATCCCAGTGCCAGATATTGCTGCAAGTTTTGAGGTAGTTGCAGAGGTCTTGGTAGAAAGAAAGATGTGCGATCATAGTCAGAATATTGTTGTGGTTGGAGGAGTGGCTGCTAATAATTAAGAAAAATGATGATTAATCTATTAAAGTTCACTTAGCTCCCCTTAATCTTTGCACAGATAATGCAGCGATGATTGGAGCAGCTGCCTTGTTCAGGATTAAATCACTTAAATTAGGTGT---------------------------------------------------------------------------------------------------------------------------------------------------------------------------------------------------------------------------------------------------------------------------------------------------------ATGACAATCTTAAGTGGGATGGTAAAAAATCAGGCGTTACTCTTGATTTAGTTGCCAAAGAAACTTCTTCGGCAGACTTAATCCATAGAGCAGTCCTTAGGCAGCTAGCAAATAGACAAGGGACAGCCACTTTGACAAGATCTGAAGTGCGAGGGGGTGGTAGAAAGCCATACAAACAGAAAGGTACAGGAAGAGCTCGACAAGGATCAATAAGGACACCCCTAAGACCTGGTGGCGGAATTATTTTTGGACCGAAGCCACGTTCCTATAATCTTGATATGAATCGTAAGGAACGTAGATTAGCTCTTAGAACAGCACTTATGTCCAGAGTATCTGATGTTGAAGATTTTACCTAAAACAAGTGATATCATAAATGGCCTCGATTAGGTATAGAAAAAGTTTTGGTTATTCTGATGTTATAAATCCATAAATAATATTGAAAAAGTAAAATTAATCGCCGCCGATCAACTAAATGTATTTGATATTCTCAATGCTAATTTAGTAATAGGTCAAGCGATAAAATTCAGGAGGTTATGGCAATCCGTAAATTTAAACCTTATACACCTGGCACTAGAGAGTAGTTACTGACTTTAGTGAAATAACAAGAAACCTGAGAGATCACTAATAGTTTCAAAACATAGAAAGGCAGGAATAATCGTGGAGTTATTACTTGTCGTCATCGTGGAGGTGGTCACAAAAGGCAATATAGATTAGTCGACTTTAGGAGAGATAAGCTAAAGTTGCTGCTATCCACTACGATCCTCATAGAAATGCAAGGCTAGCACTTTTATTCTACGATGGGGAAAAAAGATATATTATTGCTCCGGCTGGAGTGAAAGTCGGACAAAATGTCATATCTGGGTGTTCCTATTGAAGATGGAAATGCAATGCCACTTTCTGTCATGCCATTAGGATCTAGTGTTCATTGTGTTGAGTTATATGCAGGTAGAGGCGCTCAGATGGTTAGGTCTGCAGGAGCTAGTGCGCAAGTTATGGCAAAAGAGGGAGACTATGTTGCTTTAAAACTCCCATCTACCGAGGTAAGACTTGTACGAAAAGAATGCTATGCAACTCTTGGAGAAGTTGGTAATTCTGAAATAAGAAATACTAGCTTAGGTAAAGCAGGAAGAAGAAGATGGCTTGGAAGAAGGCCACAAGTAAGAGGTAGTGTAATGAATCCATGTGATCATCCACATGGAGGGGGAGAGGGAAAAGCACCGATTGGTAGAGGCCCTGTTACTCCATGGGGTAAACCAGCTCTTGGATTAAAGACACGTAAAAAGAACAAACCAAGTAATAAATTAGTAGTTCGAAGACGTCGAAAGCTGTTTATTGGGGAACTGGAAGAAGAAAAACTTCAGTTGCTCGCGTTCGATTGATTCCTGGGAATGGATTAAAATTAATGGTCGTTCAGGAGATGATTACTTATTTAATCCTAAAAGCTCCTTTGCAAACATTAGGCCTAATTCTTATGATATTCTGGTAAACGTTTTTGGTGGTGGATTAACTGGCCAGGCAGATGCTATTAAGCAAGGTGCAGCTAGAGCTCTTTGCGAATTATCTCCCGATAATAGAAAACCACTAAAAACTGAAGGCCATCTCAGCAGAGATCCTAGAGCTAAGGAAAGAAGAAAATATGGTCTTAAAAAAGCAAGAAAAGCTCCACAATTTTCCAAACGTATGTCTATCGGAATTTTAGGAAAGAAATTGGGCATGTCCCAACTTTTCGACGACAAAGGTACGGTACCAGTTACTCTGATTGAAGCTGGACCTTGCCGTGTCACTCAATTGAAAACAACCGGATGGTTATACTGCCGTTCAGATAGGTTATGGGAGAAGCATATAAGTAAACCTAAGGGACATTTAAATCAGGTGAAGAACTTTTCATTTGAATATAGGAAACTTTATGAAATCGGAAATAACTGTAACTTTCAGGTAGGTCAAAAAGTTGATATCAGTGGTAAATCTATGGGTAGAGGTTTTGCTGGTTACCAGAAAAGACATGGTTTTAGCAGAGGTCCTATGAGTCATGGTTCAAAAAACCACAGAGCGCCAGGATCTACAGGTGCAGGAACACCAGGAAGAATTTATCCTGGGAAAAGAATGGCAGGAAGATATGGAGGAAAACAGATAACTACTAAAGGTTTTTTTAAAAATTGATAAAATTTGCTTGTAGTAAAGGGTTCTGTCCCAGGTAAGCCCGGCTCAATTGTAAATATTAAGCCATGAAAGTTTCTCTTGGTTGAAAAATTTAGTAGAGAAGATCTCTCTGAGAAATTGTCTATTGGTGGATTTGAGGTTGAATCGTTAGAAGATTGTAAATGGTGTTGTTTTAGGTAAAGTAAAACACTGACAAACTTTTGCCAAGTCGATATTCAAATTATCTGTGGTGCAATATTAAGCCATTTATGTTGTTGCTACTGTCGGTGCGAAATTATTAACTATCAAAAGAAGTGAGATTAGAAGTGTAGTGAAGGAATGATATGCTCTCTGCAGGAACTAGGATTAAGCGAAGGGATAGAGATTATTTTGGGCACTCCAGACTTGCTTTTAAATGATGATTTAGCCATTACAGCTAATAGACCTGACGGAATGTCGGTTATAGGTATAGCCCGCGAAATTTCTGCTCTTTTTTATACAATAAGCTGCATTGAGTAAATTCGCCAAAATGGCTTAAAGACCGTATAGAATCAGGTATAAAGTCGATTAATTAGTTGATTTAACAAACTACATTCTTTTAGAACAAGGGCAACCTTTGCATGCGTTTGACGAAAAACTAGACTTTACGAAAAGCCAAGGATAACGAATTATATGTTTAGATGGTAAAAAATATGAATTAAATGACAATATTACGGTAATTACTTGTGATAAACCAATCGCTATTGCTGGGGTGATAGGTGGTGAGACTTCTGTAACCAATACTACATTTACCTTGAAGGCGCTGTTTTTAATCCCTATAAGAAAATCTTCAAAGGCGGTTGGAATTAGAACTGAATCTAGCAGCAGATATGAAAAAGGGATTTCAAAATACATTAGGGCAATTAATCTTTTAGAAGAATATTTTTCTATTAAAGGATATTAAATTACGGAGAAATATACATAAGATTCTTGGTGACACTGAAATAGTTAACATAGGTTGTCCTAATAGAGATTTAGAAATAGATTTAATTGAAGAAATTGCGAGATTAATAGGGTATGACAGATTCGACTTGAACCTTCCTAATAAGCCTGGAAAATTGTCATCCAGTTGGCTAAAAAATTTTACAGAAAATGGTTTCAACGAGGTACTTAGCTACTCTCTTAATCCTTTGTTATTAGAAACTAGCTGCTTAAGAAATATCTGGAAAGAACATTTGGAGATTGTAAACAGAAATATAAAAACTGGACAAACAAGTTGTTTTATATTTGAAGTTGGAAATGTTTTTCAAGAGGAATTACTGGAGCAATTTATGGAAATGGTTAATTATTTTCAGGCTAGAGGAAAGTTAAAGGAAGCATTTTGAATATAAAAATTGATAAACTTCATCCCGGAAGAACAGCAAAATTAGATGCAGGTTATTTTGGTGAAATTCATCCATGATTCAACAAGAAACTTATTTAACAGTTGCTGATAACAGCGGAGCGAAAAGACTCCAATGTATTAGGGTTTTGGCTCAAATAGAAGGTATGCACATGTTGGGGATGTAATCGTAGCAACTGTAAAAGATGCTCTTCCTAATATGGGAGTTAAGAAATCTGAAGTTGTTAAAGCTGTTATCGTCAGAACTAAAGCTACATTAAGAAGAAATACTGGTAACTCAATCAGATTTGATGACAATGCTGCAGTATTGATTAATGAAGATAAGAATCCAAAAGGTACTAGAGTTTTTGGACCTGTAGCTAGAGAACTGCGGGAAATTATACAAAGATTGTTTCTCTTGCTCCGGAGGTGATT------------------------------------------------------------------------------------------------------------------------------------------------------------------------------------------------------------------------------------------------------------------------------------------------------------------------------------------------------------------------------------------------------------------------------------------------------------------------------------ATGGGACGTTCACTAAAAAAAGGACCTTTTGTAGCAGATAGCTTGCTAAGGTAGAAAAACAAAATACTGATAATGACAAGGTTATCAAAACTTGGTCGAGATCATCAACGATTTTACCTTTAATGATCGGTCATACAATCGCTGTACATAACGGCAAGTCTCACATTCCAGTATTTATTACTGAACAAATGATTGGTCATAAACTCGGTGAATTTGCTCCTACACGCACTTATCGAGGTCATATAAGAGATAAGAAAATGTCACGTCGTAACGCAGCAGTAAAAAGACCAGTTCTTCCAGATCCCCAATTCAATAGTCTAGCTTCAATGATGATTTCTAGATTGATGAAGCATGGAAAGAAATCTACAGCTCAAAGAATATTATCTGATGCTTTTCTAATAAGTGAGAGAACTGGCGGTAATGCTGTCGAATTATTTGAAACGGCTGTAAAAAATGCTACTCCTCTTGTTGAGGTAAGAGCTAGGAGGGTTGGTGGTGCCACATATCAAGTGCCTATGGAAGTACGTCAAGAGAGGGGGACAGCTATGGCATTAAGATGGCTCGTTACATTCTCACGTGCAAGAAATGGCAAAAGTATGTCTCAAAAACTTGCTGGTGAGTTAATGGATGCAGCAAATGAAACCGGTAGTTCGGTTAAAAAAAGAGAAGATACTCATAAAATGGCTGAAGCTAATAAAGCTTTTGCGCATTACAGATAT-----------------------------------------------------------------------------------------------------------------------------------------------------------------------------------------------------------------------------------------------------------------------------------------------------------------------------------------------------------------------------------------------------------GCTAGGATTGCAGGAATTGACATACCTCGCGAAAAGCGAGTTGAAATAGCACTTACATACGTATATGGAATTGGTTTAACAAGATCAAAATTCTTGCTAATACTGGTGTAAACCCGGATATTCGTGTAAAAGATCTGATTCTGATGTTCAAAAACTAAGAGGTGCCACAGAGTTTACCCTAGAAGGAGATTTGAGAAGAAAAGAGGGAATGGCCTTGAAACGTTTACAAGATATAGGTTGCGTGAGAGGAAGAAGGCATAGAATGAGTCTTCCAGTAAGAGGCCAAAGAACTAGAACTAATGCAAGAACAAGACGAGGTTCTAGAAAAACAGTTGCTGGAAGAAAAAAAAACTAAATAATCTAAATAATATAGAAAATGCTAAAACTGAATTGGATCAACTAAGAGTTTGCTCGGTAAAAAAGGTGATTTGTCAATTATCTTCAATGGGTCAATTATCTGCTGATAGACCAATTGTTGGCCAGAAGTCAAATTTAATAAAGGATTTGCAAGAATTAATAACTGAAAGGAAGCAAAATCGAAAAAATTGATATAACCCTTCAATTGGAACACCGGAAATCATCCTCTAATTTCAACGATGAAATAATAGATATTTTTTGTGGTTTGGGATACTCAGTTGGGGCCCGAGATAGAAACAGATTTTTATAATTTTGAGTCTCTCAATATACCTAAAAATCATCCCGCTAGAGATATGCAGGATACTTTCTACTTAGATGAACTTTTAAGGACCCATACTTCTCCTGTTCAGATAAGGTACCTAGAGAAAAATCCTCCACCAGTAAGAATTATTGCACCGGGGAGGGTGTATAGAAGAGATGCTGTAGATGCCACTCATTCCCCTGTATTTAATCAAGTTGAGGTTTTAATTGATCAAGATATAAGTTTTAGTCATTTAAGAGGAACAGTTCTTACATTTTTAAAGACCTTTTTTGGAGATATTCCTGTAAGATTTAGAGCGAGTTATTTCCCATTTACAGAGCCTTCGGCAGAAGTAGATGTTCAATGGAAAGGTAAATGGTTAGAAGTAATGGGATGCGGAATGGTAGATCCGTCTTAGAATTAGGAATAGATTCTGAGAAATGGACCGGATTCGCAGCTGGACTAGGAGTTGAAAGATTTTGTATGGTGAGACATATTGATGACATCAGGAAATTTTATACAAATGATCTCAGATTCTTAGAACAGTTACATTAAATACACTTAAATCAAACGGCTCAAGAAAAAATTGAGAAAAGGCAGAGGTATTGCTGCGGGTCAGGGTGCTGTGGTTTTGGAATGAGAGGACAAAAGTCACGTTCTGGACCAACACGTCCAGGCTTTGAAGGTGGCCAAATGCCCTTATATAGAAGAGTTCCATTAAAGCACTTTTAATCAAAAAAACTTTTCTATAATAAATTTTTAAATGAAAAGAATTGTTAATTTAGACTCATTAGTTAAAAAAGGATTGATTATCCCTTAAAAATTCTTGGTAACGGAAAAGTTAATGCAAAGTTAATAGTCCAAGCTGCCTTCACCAAAGCAAAACAAAAAATTGAGGACGCAGGTGGAACTTGTGAGGCCGATGTAATACGCCAGTTATTACTGAGAAAGCTACAAACGCAATAGATAACCAATATACTTTTGAAGTTGATCATAGAGCGTCAAAGCCACAAATAAAGGCTGCTATTGAATGTTAAAGTTATAGGAGTTAACACTATGAATCCTCCAAGAAGAACAAGAAGATCCGGTAAACGTTCTCAGGTCAAGAAGGCAATTGTACGTCTTGCTGAAAAAATCCAATTATTTCCAATGTCAAGAATCGGAAAAACACCAGTACTTCCAGATAAAGTTTCAGTTTGATGGATTAACAGTTACAGTGAAAGGCCCAAAGGGTGAGTTAAAACGTGCCTGAGGGAGTTAGTTTTAAGAAAGATAATACTGTTGTCGTAAGTCCTATCAAGACAGAGACATGGTTTATGTAGAGCTTTAATTGCAAATATGGTTGAAGGGGTTACTCAAGGTTTTTCAAAGAAACTAGAAATTGTTGGCGTTGGATCAAGAGCTCAAGTAAAAGGTAAAAATCTAGTTGTTAGCGCAGGATATAGTCATCCTGTAGAAATGATCCCCCCTGATGGTATAACATACAAAGTTGAAAGTAATACAAACGTTACCGTATCTGGAATTGATAAAGAAATTGTTGGCAATGAAGCAGCAAAAATCAGATCAATTAGACCTCCAGAGCCATATAAAGGTAAAGGAATTAAATACCATGATGAGAGAATTCTCAGAAAAGCTGGTAAAATGGCAAAAAAAATTGTTGCAGTTATCAAGCTTGCTCTACAAGCAGGCAAAGCAAATCCCGCTCCTCCTGTAGGGCCAGCTTTAGGACAACATGGTGTAAATATCATGGCGTTTTGTAAAGAATATAATGCAAGAACACAAGATAAAGCAGGTTTTGTAATTCCAGTTGAGATTTCTGTTTTTGAAGATAGAAGCTTTACTTTTATCACAAAAACACCTCCTGCTTCCGTCTTAATAACAAAAGCAGCTGGTATTGAGAAAGGATCAGGTGAATCCGCAAAAGGTGTTGGATAAGTAAAGCTCAATTAGAAGAAATAGCCAAAACTAAGCTTCCTGATCTAAACTGTTCTAGTGTTGAATCAGCAATGAAAGTAATTGAGGGTACAGCTCGTAATATGGGCGTCTCTATCACTCTAAAAAATCGCTACAAAGAATCAATAAGACCAAAACTATTAAAAGATCTTGGTCTTAAAAATATTCATCAGGTACCTAAAGTTGTCAAAGTCAACGTTAACAGAGGTCTTGGTGAGGCAGCTTCAAATTCGAAATCTCTAGAAGCCTCTTTAAACGAAATGGCAACAATTACAGGACAAAAGGCCTTAATAACTAGGGCTAAAAAAGCTATCGCGGGTTTTAAAATTCGTGAGGGCATGCCGATTGGTTGTACCGTAACTTTAAGAGGAGACAGGATGTATTCCTTTTTGGAGAGATTTATAAATCTTGCTTTACCAAGAATAAGAGACTTTAGAGGAGTTAATCCAAAAAGTTTTGATGGGAGAGGGAATTACACCGTTGGAGTGAAAGAGCAATTAATTTTTCCTGAAATCTCTTTTGATAAAATAGATTCAATAAGAGGGATGGATATAACTATTGTCACTAGTGCACAGATCAAGAGGGTAAAGCTCTCTTGCAAGAGTTAGGAATGCCTTTATGCCCACCATTTCACAATTAGTAGGATCAGAAAGAAAACGCCTGTCCAAAAAAACAAAATCCCCTGCACTAAAAGCTTGTCCTGAGAGAAGAGGCGTTTGTACAAGGGTTTATACATCAACTCCCAAAAAACCTAATTCAGCTCTTAGAAAAGTTGCAAGGGTAAGATTGACCTCAGGTTTCGAAGTGACAGCTTATATCCCCGGAATTGGACATAATTTGCAAGAGCACTCTGTAGTGCTACTAAGGGGGGGAAGAGTTAAGGATTTGCCAGGAGTTAGATATCATATAATAAGAGGTACTTTAGATACAGCTGGAGTCAAAGATAGACGTCAATCCAGATCTAAGTACGGAGCAAAAGCTCCAAAAAAAGAATTAAATTAAATTCTGAAATTAATGAAAAGATTAATACGAAAAGATCTTTTTGACTTGAGATTCAAGCAAGCTACGAGACAGCTCAAAACTCATTTAAAAAGTTGCGCAATTACTAACTCT------------------------------------------------------------------------------------------------------------------------------------------------------------------------------------------------------------------------------------------------------------------------------------------------------------------------------------------------------------------------------------------------------------------------------------------------------------------------------------------------------------------------------------------------------------------------------------------------------------------------------------------------AAAACAGGTTCAAAGAAATCCAAACGTAATGTACCTAATGGTGTGGTACACATTCAAAGTACATTTAATAATACTATCGTCTCAATTACAGACACTTCTGGCCATGTAATTTCTTGGTCATCGGCTGGAGCTAGCGGATTTAAAGGTGCTAGGAAAGGTACTCCATTCGCCGCTCAAACAGCTGCGGAAGCGGCAGCTAGAAGAGCAGTTGATCAGGGTATGAGACAAATAGAGGTATTAGTTAGAGGTCCAGGCTCAGGTAGGGAAACGGCCATAAGAGCTTTACAAGTGGCCGGTTTAGAAATAACTCTAATAAGAGATGTTACTCCATTACCTCATAATGGATGTAGAAGACCTAAACGTAGACGCGTTCTAGAGAATAAGCAACAAATCGTGAGATTAAACTATTAAACGACTCGGAAATGGCTGTAGTTCTTGACTATAAAGGTTTAACTATCAAAGAGATGTCAGATTTGCGATCCAGGTTGCAAACAACTAAAGGCATCTGCAAAGTTACTAAAAATTCATTAATGCGTAAAGCTATTAATGGAGATAGTAATCTTGAATCTTTACTGACCGGAACAAATGCTTTTGTCTTAATTAAAGAAGATGTTGGTGGTGCTGTAAAAGCAATCCAATCTTTTCAAAAAGACACCAAAAAATCCGAAACCAAAGGAGCTTTATTTGAAGGCAGACTTCTTGAAATAAAAGAAATTGCAAGTCTTCCATCTAAAGAAGTATTGATGGCAAAAATTGCTGGCGCTCTGAATGGCGTAGCAACAATTGCGATTATCAATGAATCACTTAAACAAATGTCAAATCACGATCCTATTTCAGATATGCTTACTCGAATAAGAAATGCGAGTCAAAAGCATACAACCACATCAATCCCAAGTTCAAAAATGTCAGTATTGCAAAAGTACTTCAAAAAGAGGGATTCATTTCTGACATGGTGAAGGCTATCACAAATCATACTTGGTCTGAAATAAGTGGTAAGCCTACTATCCGGTCAATGCAAAGAGTTAGTAAACCTGGTTTGAGAATTTATAAAAATACTAGAGCTTTACCAAAAGTGCTTGGAGGTCTTGGAGTTGCCATAATATCAACTTCTAAAGGCGTCATGAGTGATCGCGATGCTAGGAAGCAAGGCATTGGCGGTGAAGTACTTTGCTATGTGGATTCCTAGTAATAAATAAACCTCTCATGATTGCGTTAAACAAATACGGAAATTACTAAAAAAAGTTGGCCAGGAACTCTTGATCCAGAGGTTACAGGAATATTACCAATTGCTATAGGCAGTGCAACAAGATTTATTCAATATCTGAAAACTTATATTGGATTAAATTAGGTATTAGAACAAGTACTGATGATATTCATGGCAAAATAATAAACAGTGATGAGAAATTAGATCATAAATAATTTTAGAGGATTAATCAACCACCAAAAGTATCTAGTGTGCATGTGAATGGAGAGAGAGCTTATAAAAAATCGAATTTGAATTAGAACCAAGAAAAGTAAAAATAGACGAACTTAATGAAATGGGACCAAATAAAATGTTCCGCTGGTACATATATAAGATCAATTGCAAGAGATTTGGGTGAATCCGAGGGTTGCCTAACTAAAGCTTGTGGCTTTGATGAACAAAACTCTATTATATCTGAATTCCCACACGCTCTTAATCACATTTCTTAAGTGAAGAAGAATTGGCCTGGAAGACTTTCCAGGAAATTACAAACCCAAAAAAGACATAGAAGATTAAGGAGCTTGATTGGCGTCCAAGATTGTCTGTTTTTCGTTCTAATAACCATATTTATGCCCAGGTTATAGATGATGCTCAGACAACTATTTGCTCAGCTTCAACTGTTGATAAGGAACTAAGAGTTGTAATACTTCTTCGTTGGCAAATTACTAGCAAAGAGAGCAATAAAGGTATTAAGCAAGTAATTTTTGACCGTGGAGGTAATTTATATCATGGTAGAGTTAAGGCACTTGCTGACGCTGCTCGTGAAGCTGGCTTAGAATTC---------------------------------------------------------------------------------------------------------------------------------------------------------------------------------------------------------------------------------------------------------------------------------------------------------------------------------------------------------------------------------------------------------------------------------------------------------------------------------------------------------------------------------------------------------------------------------------------------------------------------------------------------------------------------------------------------------------------------------------------------------------------------------------------------------------------------------------------------------------------------------------------------------------------------------------------------------------------------------------------------------------------------------------------------------AAAGAAAGAATTGGTACTGTTGTCAGCGACAAAATGGACAAAACAGTAGTTGTTGCTGTAACAGATATCCACATCCCACTTATAAAAAAATTGTAAGTAGAACAACACGATACAAGGCGCATGATCCTGAAAATACATGTTAGGCGATCGAGTTATTAGAGAAACTAGACCACTTAGTGCTCATAAAAGATGGGCAATAGAAGAGATTCTAAAACTCCGTCATTAGAAACTATTGAAAGAAATTGGTTTTTAGTTGACGCAAAAGATAAAAAACTTGGGAGACTTGCTACAGAAATTGCAACCGTTTTAAGAGGAAAAAATAAACCAACATTTACTCCTCATTTAGATACGGGTGATTTTGTGATTGTTGTAAATGCTGAAAAAGTTGAGGTAACAGGTAAAAAAGCCAAAAATTATATAGAAGACATTCTGGCAGGCCAGGAGGAATGAAAATTGAAAAATTTGAGTCTCTTCAGGAAAGAATTCCAGAAAGAATCATCGAGCAAGCTGTTAAGGGTATGCTGCCGCATAATTCTTTGGGAAGACAGCAATTTAGAAAATTAAAAGTTTATAAAGGTGCTGATCATCCTCATGCAGCACAGAATCCTGTATTATTTGGGATAGATGAAGTTGGAAGGGGTTTTTGGTCCAGTTTTCTCTGCGGTTGTAGTATTAAGGAGTAACGGATAGTAAAAAATTAACTTCCAAAAAAAGAAACTTTTGCCAATTTTATCATCAGATTATGGAATTGGACAATCCTCAGCAAGAGAGATAGATTTGGTATCAGGCTACCGAACTTTCAATGATAAGAGCAATAATGCCTTGATGGCAGAAAAGGAGATCAATAGCTTCAGCGAGCATACTTGCGAAAGCTCGCGACCTAATGGAGAGGTTAGAAAAAAAATACTCTGGATAAAAAATAAAGGTTACGGCACACTAATCTTCATAGGAAAAGTTTTATGAGAATCTGGAGATGTAAAAGTAATTAACGGCAAGGACAAAGGGAAAACTGGTGAAGTTTTAAAAACTATCCCTGAAAATAGAGTAGTAGTTAAGGGAATTAATCTTAGAACTAAACACGTAAAACCAACTCAGGAAGGAGAAACTGGAAGAATACTTACAGAAGAAGCATCTTTACATGCATCAAATGTAATGTTCTTTTCAAAAATCTTACAAGTATTGAATTTATTGATGAGGGAAGAAAAGAAGATTGAAGAAAACTGGTG
>AG-347-K10
ATGGCTGTTGTATCACTATCAGAAATGATGGAAGCTGGTGCCCATTTTGGGCACCAAACTAGACGTTGGAATCCCAAGATGTCTATATATATTGCGCGAGAAATGGAGTTCATATTATTGATCTTGTAAAGACAGCATTGTGTATGAATAATGCATATAAATGGACCAGGCTGCCAAAAGTGGTAAACGTTTCCTATTTGTTGGGACAAAAAAACAAGCATCAGATGTAGTAGCTCAGGAAGCTACACGCTGTGGAGCTGCATATGTAAATCAAAGATGGCTTGGAGGGATGTTGACTAATTGGGCAACAATGAAAGCTAGGATTGAAAGATTAAAGGATCTAGAAAGAATGGAAAGTGGTTCAATAGCAATGAGGCCTAAAAAAGAAGCTGCAGTATTAAGGAGAGAACTTGAAAGATTACAAAAATACCTAGGTGGACTTAAGGGTATGAGAAGATTACCAGATGTAGTTGTATTGGTTGATCAGAGAAGAGAATCTAATGCAGTATTAGAAGCTAGAAAATTAGATATCTCATTAGTATCAATGTTGGATACAAATTGCGATCCGGATTTGTGTGAAGTTCCAATTCCTTGTAACGATGATGCCGTTAGATCTGTGCAACTTATTTTAGGAAGACTCGCAGATGCCATAAATGAGGGTAGGCACAACAAAAAATAAGAATAAGACTGAAAGCATTCGATAGAAGGATGCTTGATTTATCTTGCGACAAAATAATCCAAACTGCTGATACTACTTCTGCTTCAGCAATAGGTCCCATACCTTTACCAACAAAAAGGAAGATTTATTGCGTCCTAAGATCACCTCATGTGGATAAAGATTCTCGAGAGCATTTTGAAACAAGAACACATAGAAGAATAATAGATATCTATAGTCCTTCTGCAAAAACTATTGATGCTTTAATGAAACTAGATCTCCCTAGTGGTGTAGATATAGAAGTTAAACTTATGAAAAAACTATCCAAAAGAATGGCGGCTCTATCAACAAAGATAGAAGATCGTACGCACCACTTGAAGCTCTTAATCAAGGAAAATGCTAATGCAAAATTTGATGAAACTATTGAAGCACATATACGTTTAGGTATTGATCCAAAATATACTGATCAACAATTAAGGACTACTGTTGCATTGCCACATGGTACTGGCCAAAGCATAATTGCAGTAATTACAAGTGGTGAGAATGTATCGAAAGCTAAGGCTGCTGGTGCAGATTTTGGAGAAGAAGACCTAGTGGAAAGCATCAATAAAGGAAATATGGAGTTTGATCTACTTATTGCAACTCCAGATATGATGCCAAAGGTTGCAAAATTAGGAAGAGTTTTAGGACCTAGAGGTTTAATGCCTAATCCTAAAGCTGGTACAGTAACTAATGACATTGCTGCAATAAAAGAATTCAAAGCTGGTAAGCTCGAATTTAGAGCAGATAAGGCTGGAATCGTTCATGTACGCTTTGGAAAAGCAAGTTTCACAAAAGAGGCTCTATTTGATAACTTAAAAACCTTACAAGAATCAATTGATAAAAATAAACCAAGTGGAGCTAAGGGAAAGTATTGGAAAACTTTTTATGTAACTTCAACAATGGGGCCTTCAGTTCAAGTTGACATAAATGCTGTAAAAAATATAATTAAAAAGAAAAAAGAGACTACTAGGCAAAGGCAAGACGAGCTATGGAGTTAAAGGCTGCCAAAGAAGCCAAACAAATTAGGCCTGAAATGATAGTGGAAGATAATTTAACAGTTCAAGAATTAGCTGATAAATTAAGTCTTGAAAGTTCTGAAATAATCAAATCTCTCTTTTTTGGAATAACTGCAACTGTTACTCAATCACTCGACTTAGCAACTATTGAAACAGTAGCAGAAGAATTTGGGGTAGTTTTACAAGATGATATCATGATTGAAAGATATTGAAAATCTAAGAAGACCACCTGTCATTACAGTGATGGGTCATGTAGATCATGGCAAAACAAGCCTATTAGATTCTATTAGAGAATCAAGAGTAGCTTCGGGAGAAGCAGGTGGAATCACCCAACACATAGGAGCTTATCAAGTTCATGAAAAAAAATTAACTTTTCTTGATACCCCTGGTCATGAAGCTTTTACTGCAATGAGAGCAAGGGGTACTAAGGTTACAGATGTAGCTGTTCTTGTAGTTGCTGCAGATGATGGAGACCTCAAACACTAGAAGCTATTAGTCATGCAAGAGCTGCAAAAGTGCCAATTGTTGTAGCAATAAATAAAATTGACAAGGAGGGGGCCTCTCCAGACAGAGTAAAGCAGGAACTATCAGAAAAAGATTTAATTGCTGAAGATTGGGGAGGAGATGTGATGGTTCCAGTAAGTGCTATCAAAAAAACATTGATAAATTGCTCGAAATGATCTTATTAGTTTCAGAAGTAGAAGATCTACAAGCTAACCCTAATAGATTTGCAAAAGGAACTGTAATTGAAGCTCACCTAGACAAAGCTAAAGGACCTGTGGCTACTTTGTTAGTACAAAATGGGACACTAAAAGCCGGAGATGTTTTAGCTGCTGGTTCAGTCCTTGGAAAAATAAGAGCAATGGTTGATGAACATGGAGAATCAAAGAGGCAGGACCTTCATTCCCAGTGGAAGCTTTAGGATTCAGTGAAGTACCTACAGCAGGAGATGAATTCGAAGTCTACCCTGATGAGAAAACTGCTCGAGCCATTGTCGGAGAGAGGGCAACAGATGCAAGAGCCACAAAATTAGCTCAGCAAAGAAGAGTTATCATCCTTATCCAAGCAAATGATGGAGAACTAAAGGAGTTGAACTTAATTCTCAAAGCTGATGTGCAAGGTAGTGTTGAAGCTATATTAGGATCACTAGAACAATTACCAAATGAAGTTCAAGTCAGAGTTCTACTTTCTGCTCCTGGAGAAATAACTGAGACAGATATAGATCTTGCTGCTGCATCTGGGTCAGTAATCATTGGATTTAACACCTCATTGGCATCTGGTGCAAAGAGAGCAGCTGATGCTAATGACGTTGATATAAGAGAATATGAAGTAATTTATAAACTCTTAGAAGATATTCAGTTAGCAATGGAAGGACTACTTGAACCCGATCTTGTAGAAGAATCATTAGGTAAAGCTGAAGTTAGAGCAACTTTCTCAGTCGGTAAAGGAGCTATTGCTGGCTGTTATATACTGGCAAGTTACAAAGGAATTGTTAGAGTAAAGTAATATTTGAGGGAAATTTAGACTCTCTAAAAAGTAAAGATGATGTAAAAGAGGTACTGGATTTGAGTGTGGAGTTGGCTGTGATTTTTCGAAGGAGATGTAATAGAAGCATTCAAATTTGTCACCAAAAAGAGAAAGTTTTAGCTATTGAAACAAGTTGTGATGAGACATCTGTCTCAATAGTTCAAATATAGCTTCTCAAATTGAAGATCATTCAAAATGGGGAGGAGTTGTGCCTGAACTCGCAGCTAGAAAGCATTTAGAATACCTCTTGTTTTGGATGAGGCTTTAGAAGAATCAATATTGAGGAAGTCGATATTGCATCAACTGTGGCTCCTGGATTAGTTGGTTGTTTGTTGGCTCTATAACTGCAAGATCACTTTACATTCAAAACCATTTTTGGGAATTCATCATTTAGAGGGGCATTTATCTTCAATTTAAATCTTTTCTTTACTTGTTAGCGGCGGGCATACTGAATTGATAAAGGTTGATGATAGAAGGATGCAAAGACTTGGGAAAAGTTTTGATGATGCTGCTGGAGAAGCCTTTGATAAAGTTGGCAGACTATTAGGTCTTATCCAGGAGGACCGGCAATTGAAAAGATTGCTAAAAAAGGGGACCCTTACCAAAATGTAGGATTTATGATTTCTCTTTTAGTGGTTTAAAAACTGCCGTACTAAGGTTGAGAGATTGGATTCCAATTCCTGATATTGCTGCAAGTTTTGAGGTAGTGGCAGAGGTCTTGGTAGAGAGAAAAATGCGCGATCATAGGGATAATGTTGTTGTGGTTGGGGGAGTGGCTGCTAACAATTAAGAAAAATGATGATTAATCTATTAAAGTTCATTTAGCTCCCCTTAATCTTTGTACAGATAATGCTGCAATGATTGGAGCGGCGGCGTTGTTCAGGATCAAATCCCTTAAATTAGGTGTGCTCATGGTATGTGCGTGGATCAGCCTCTAAAGTGAGAAGAGTTTTGGATCAGATAAGGGGTAGATCTTATAGAGATGCATTGATTATGTTGGAATTTATGCCTTACAGATCTACAGACCCCATTACTAAAGTTCTAAGATCTGCTGTTGCTAATGCAGAACATCTTGGAATGGATCCATCCACCCTAGTTATTTCCTCTGCATGGGCTAATAGTGGTCCATGAAAAGATATAGACCCAGAGCTCAGGGTCGAGCTTTTTCAATTAAAAAACAGACTTGCCATATCAGTATTTCTGTATGACAATTTAAAGTGGGATGGTAAAAAATCAGGCGTTACTCTTGATTTAGTTGCTAAAGAAACTTCTTCGGCAGACTTAATCCATAGAGCAGTCCTTAGACAGCTAGCAAATAGACAAGGGACAGCAACTTTGACAAGATCTGAAGTGCGCGGGGGTGGTAGAAAGCCATATAAACAAAAAGGTACAGGAAGAGCTCGTCAAGGATCAATAAGGACACCCTTAAGACCTGGTGGCGGAATTATTTTTGGACCGAAGCCACGTTCTTACAATCTTGATATGAATCGTAAGGAACGTAGATTAGCTCTTAGAACAGCTCTTATGTCCAGAGTATCTGATGTTGAAGATTTTTCCTAAAACCAGTGATATCATCAATGGCCTCGATTAGGTATAGAAAAAGTTTTGGTTATTCTGATTTAATAAATCCATTAACAATATTGAGAAAGTAAAATTAATCGCCGCCGATCAATTAAATGTATTTGATATTCTCAATGCCAATTTGGTAATAGGCCAAGCGATAAAATTCAGGAGGTTATGGCAATACGTAAATTTAAACCTTATACACCTGGCACTAGAGAGTAGTTACTGACTTTAGTGAAATCACAAAAAACCTGAAAGATCACTAATAGTTTCAAAACATAGAAAGGCAGGAATAATCGTGGAGTTATCACTTGTCGTCATCGTGGAGGTGGTCACAAAAGGCAATATAGATTGGTCGACTTTAGAAGAGATAAGCTAAAGTTGCAGCTATACACTATGATCCTCATAGAAATGCAAGGTTGGCACTTTTATTTTACGATGGAGAGAAAAGATATATTATCGCTCCAGCAGGAGTAAAAGTCGGACAAAATGTCATTTCTGGGTGTTCCAATTGAAGATGGAAATGCAATGCCGCTTTCTGTTATGCCATTAGGATCTAGTGTTCATTGTGTTGAGTTATACGCAGGTAGGGGTGCTCAAATGGTTAGATCCGCAGGAGCTAGTGCTCAAGTTATGGCAAAAGAGGGAGATTATGTTGCTTTAAAACTTCCATCTACTGAGGTAAGACTTGTAAGAAAAGAATGCTACGCAACTCTTGGTGAAGTAGGTAATTCTGAAATAAGAAATACTAGCTTAGGTAAAGCAGGAAGAAGAAGATGGCTTGGAAGAAGGCCTCAAGTAAGAGGTAGTGTAATGAACCCATGTGATCATCCACATGGAGGAGGAGAGGGAAAAGCACCAATTGGTAGAGGCCCAGTTACTCCATGGGGTAAGCCAGCTCTTGGACTAAAGACACGTAAAAAGAACAAACCAAGTAATAAATTAGTTGTTCGAAGACGCCGAAAGCTGTGTATTGGGGAACTGGAAGAAGAAAAACTTCAGTTGCTAGAGTTCGCTTGATTCCAGGTAATGGATAAAGATTAATGGTCGTTCTGGAGATGATTATTTATTTAACCCTAAAAGCACCTTTGCAAACACTAGGCCTAATTCTTATGATATCTTTGTTAATGTATTTGGTGGTGGATTGACAGGTCAAGCAGATGCTATCAAGCAAGGAGCAGCAAGAGCTCTTTGCGAATTATCTCCTGATAATAGGAAACCGCTAAAAACTGAAGGTCATCTCAGTAGAGATCCTAGAGCGAAGGAAAGAAGAAAATATGGTCTTAAAAAAGCAAGAAAAGCTCCTCAATTCTCTAAACGTATGTCTATCGGAATTTTAGGAAAGAAATTGGGCATGTCCCAACTTTTCGATGATAAAGGTACGGTACCAGTTACTCTTATAGAGGCTGGTCCGTGCCGAGTCACTCATTTAAAAACAACTGGATGGTTATACCGCCGTTCAGATAGGCTATGGGAGAAGCATTTAAGCAAACCTAAGGGGCACTTAAATCAGGTGAAGAACTTTTCATTTGAATATAGGAAACTTTATGAAATCGGAAATAACTGTAACTTTGAGGTTGGTCAAAAAGTTGATATCAGTGGCAAATCTATGGGTAGAGGTTTTGCAGGTTACCAGAAAAGACATGGTTTTAGCAGAGGTCCTATGAGTCATGGTTCAAAAAATCATAGAGCACCAGGATCTACAGGAGCAGGAACACCGGGTAGAATTTATCCAGGGAAAAGAATGGCAGGAAGATATGGAGGAAAACAGATAACTACCAAAGGATTTTCTAAAAATCGATAGAATTTGCTTGTAGTAAAGGGTTCTGTTCCAGGTAAGCCCGGCTCAATTGTCAACATTAAGCC-------------------------------------------------------------------------------------------------------------------------------------------------------------------------------------------------------------------------------------------------------------------------------------------------------------------------------------------------------------------------------------------------------------------------------------------------------------------------------------------------------------------------------------------------------------------------------------------------------------------------------------------------------------------------------------------------------------------------------------------------------------------------------------------------------------------------------------------------------------------------------------------------------------------------------------------------------------------------------------------------------------------------------------------------------------------------------------------------------------------------------------------------------------------------------------------------------------------------------------------------------------------------------------------------------------------------------------------------------------------------------------------------------ATGATTCAACAAGAAACTTATTTAACAGTTGCCGATAATAGCGGAGCAAAAAGACTCCAATGTATTAGGGTTTTGGCTCTAATAGAAGGTATGCACATGTTGGAGATGTAATCGTAGCGACTGTAAAAGATGCTCTTCCCAACATGGGAGTTAAGAAGTCTGAAGTTGTTAAAGCTGTTATCGTCAGAACTAAAGCAACATTAAGAAGAAATACTGGTAATTCAATTAGATTTGATGATAATGCGGCAGTATTGATTAATGAAGATAAGAATCCAAAAGGTACGAGAGTCTTTGGTCCTGTGGCTAGAGAACTGCGGGAAATTATACAAAAATTGTTTCTCTTGCTCCGGAGGTGATTGATTGGCAAGAGAGAGTTGTTCAAATTCGACGCGTTTCTAAGACTGTTAAGGGTGGAAAAAAAATGAGTTTTAGAGCGATTGTTGTTGTAGGTAATGAGAAAGGTCAAGTTGGTGTTGGAGTTGGTAAAGCAGGCGATGTCATAGGTGCGGTGAGAAAGGGAGTTTCAGATGGTAAAAAGAATCTTGTTAGGGTTCCCTTAACCCCTAATTCAATACCGACTTTATCTAAAGGTCGAGATGGTGCTGCTAATGTACTTATTAGACCAGCTGCTCCAGGTACAGGTGTAATTGCTGGTGGTTCAATAAGAACAGTTTTAGAATTAGCCGGCATAAAAAATGTCTTAGCAAAAAGATTAGGTAGTAAAACACCTTTGAATAATGCAAGAGCTGCTATGGTAGCTCTTGCTCAATTAAGAACACACAAATCTGCTTCAAGGGAGAGAGGTATCTCACTTGAACAGCTCTATATGGGACGTTCACTAAAAAAAGGACCTTTTATAGCAGATAGCCTGCTAAGGTAGAAAAACAAAATACCGATAATGACAAGGTTATCAAAACTTGGTCAAGATCCTCTACGATTTTACCTTTAATGATCGGTCACACAATCGCTGTACATAATGGCAAGACTCACATTCCAGTATTTATTACTGAACAAATGATTGGTCACAAACTCGGTGAATTTGCTCCTACACGCACTTACCGAGGTCATATAAGAGATAAGAAAATGTCACGTCGTAATGCAGCAGTAAAAAGACCAGTTCTTCCAGATCCTCAATTTAATAGTCTTGCTTCAATGATGATTTCCCGATTGATGAAACATGGTAAAAAATCTACAGCTCAAAGAATATTGTCTGATGCTTTTTTAATAAGCGAGAGAACAGGTGGGAATGCAGTCGAATTATTTGAAACAGCTGTAAAAAATGCTACTCCTCTTGTCGAGGTAAGAGCTAGAAGAGTTGGTGGTGCAACATATCAAGTACCTATGGAAGTACGCCAAGAGAGGGGGACAGCTATGGCATTAAGATGGCTTGTTACATTTTCACGTGCAAGAAATGGCAAAAGTATGTCCCAAAAACTTGCTGGTGAGTTGATGGATGCGGCCAATGAAACTGGAAGTGCAGTTAAAAAAAGAGAAGACACTCACAAAATGGCTGAAGCTAATAAAGCTTTTGCACATTACAGATATATGCTTAGTCCAAAACGTACTAAATTCCGTAAACAACATAGAGGTAGAATGAGGGGTGTAGCCTCAAAAGGTAACACTATTGCATTCGGTCAATTTGCTCTTCAGGCTCAAGACTGTGGCTGGGTAACTGCACGTCAGATTGAAGCAAGCAGAAGAGCTATGACCAGATATATCAAACGTGGTGGTCAAATCTGGATTAGAATATTTCCTGATAAACCCGTAACCATGAGACCTGCCGAAACCAGAATGGGTTCTGGTAAAGGTAATCCAGAGTTTTGGGTCGCAGTTGTAAAACCTGGAAGAATACTTTTTGAAATGGGTGGTATTACTGAGGAAATTGCAAAGGAAGCTATGCGTTTGGCTCAATACAAACTTCCTGTAAAAACTAAATTTATGCCAGGATTGCAGGAATTGACATACCTCGCGAAAAGCGAGTTGAAATTGCACTTACATACGTCTATGGAATTGGTTTAACGAGATCAAAATTCTTGCTAATACGGGTGTAAACCCAGATACTCGTGTCAAAGACCTGATTCTGATGTGCAAAAACTTAGAGGTGCCACAGAATTCACTTTAGAAGGGGATTTGAGAAGAAAAGAGGGAATGGCTTTAAAACGTCTGCAAGACATCGGGTGTGTAAGAGGAAGAAGACATAGAATGAGTCTTCCTGTAAGAGGTCAAAGAACTAGAACCAATGCAAGAACAAGACGGGGTTCCAGGAAAACAGTTGCTGGAAGAAAAAAAAACTAAATAATCTAAATAATATAAGTAATGCTAGTACTGAACTGGATCAGTTAAGAGTTTGCTAGGGAAAAAAGGTGATTTATCAATTATCTTCCATGGGTCAATTATCTGCTGATAGACCAATTGTTGGCCAGAAGGCAAATTTAATAAAAAATTTGCAGGAATTAATAACTGAAAGGAAGCAAGATAGAAAAAATTGATGTAACCCTTCAATTGGAACCCCGGAAATCACCCTTTAATTTCAACGATGAAATAATAGATATTTTTTGTGGTTTGGGATATTCAGTTGGGGCCTGAAATAGAAACTGATTTTTATAATTTTGAGTCTCTCAATATACCCAAAAATCATCCGGCGAGAGATATGCAGGATACTTTTTACTTAGATGAACTTTTAAGAACCCATACTTCTCCTGTTCAGATAAGATACTTAGAGAAAAACCCTCCCCCAGTGAGGATTATTGCTCCAGGGAGAGTTTATAGGAGAGATGCTGTAGATGCTACTCATTCCCCTGTATTTAATCAGGTTGAGGTTTTAATTGATCAAGACATTAATTTTAGTCATTTAAGAGGAACAGTTCTTACATTTTTAAAGACCTTTTTTGGAGATATTCCTGTAAGATTTAGAGCTAGTTATTTCCCATTTACTGAACCTTCAGCAGAAGTAGACGTCCAGTGGAAAGGTAAATGGTTAGAGGTAATGGGCTGCGGAATGGTAGATCCGTCTTAGAATTAGGTATAGATTCTGAGAAATGGACTGGTTTTGCTGCAGGATTAGGAGTTGAGAGATTTTGTATGGTGAGACATATCGACGACATCAGAAAATTTTATACAAATGATATTAGATTCTTAGAACAGTTACATTAAATACACTTAAATCAAACGGATCGAGAAAAAATTAAGAAAGGGTAGAGGTATTGCCGCTGGTCAGGGTGCTGTGGTTTCGGAATGAGAGGACAAAAGTCACGCTCTGGACCCACACGTCCAGGTTTTGAAGGTGGCCAAATGCCTTTATATAGAAGAGTTCCATTAAAACACTTTTAATCAAAAGAACTTTTCTATAATTAATTTTTAAATGAAAAGAACAGTTAATCTTGACTCTCTAGTTAAGAAAGGATTGATCATCCTTTAAAAATCCTTGGTAACGGAAAAATTAATGTAAAGCTCAAAGTTCAAGCTGCATTTACAAAAGCCAAACAAAAAATTGAGGACGCAGGTGGATCCTGTGAGGCCGATGTAATACGCCAGTTATTACTGAAAAAGCTACAAATGTACTAGATAACCAATATACTTTCGAAGTAGATCATAGAGCGGCTAAACCACAAATAAAGGCAGCTATTGAATGTTAAAGTCATAGGAGTTAACACTATGAATCCTCCTAGGAGAACAAGAAGATCCGGTAAACGTTCTCAGGTCAAGAAGGCAATTGTACGTCTTGCTGAAGGAATCCAACTTTTTCCAATGTCAAGAATTGGAAAAACACCAGTACTACCAGATAAAGTAACTATTTGATGGATTAACAGTTACAGTTAAAGGCCCTAAAGGTGAGTTAAAACGTGCCAGAGGGAGTTAGTTTTAAAAAAGATAATGCTGTTGTCGTAAGTCCCATCTAGGCAAAGACATGGTTTATGCAGAGCCCTTATTGCAAATATGGTTGAAGGGGTTAGTCAAGGTTTTTCAAAAAAACTTGAAATTGTAGGCGTTGGATCAAGAGCACAAGTAAAAGGTAAAAATCTAGTTGTTAGTGCAGGATATAGTCATCCTGTAGAAATGATCCCCCCTGATGGTATAACATACAAAGTTGAGAGTAATACAAACGTTACTGTATCTGGAATTGATAAGGAAATTGTTGGTAATGAAGCAGCAAAAATCAGATCAATTAGACCTCCAGAACCATATAAAGGTAAAGGAATTAAATACCATGATGAGAGAATTCTCAGAAAAGCTGGTAAAATGGCAAAAAAAATTGTTGCAGTTATCAAGCTTGCTCTACAAGCAGGCAAAGCAAATCCTGCTCCTCCTGTAGGCCCAGCTTTAGGACAACATGGTGTCAATATCATGGCATTTTGCAAAGAATACAACGCAAGAACACAAGATAAAGCAGGTTTTGTAATTCCAGTCGAGATTTCTGTTTTTGAAGATAGAAGCTTTACTTTTATCACAAAAACGCCTCCTGCTTCCGTTTTAATAACAAAAGCAGCTGGTATAGAGAAAGGATCAGGTGAATCCGCAAAAGGTGTTGGATAAGTAAAGCTCAATTAGAAGAAATAGCCAAAACTAAGCTTCCTGATCTAAACTGTTCTAGTGTTGAATCAGCAATGAAAGTAATTGAGGGTACTGCTCGTAATATGGGCGTCTCTATCACTCTAAAAAATCGCTACAAAGAATCAATAAGACCAAAACTTTTAAAGGACCTTGGTCTCAAAAATATTCATCAAGTACCTAAAGTTGTCAAAGTCAACGTTAACAGAGGTCTTGGTGAGGCAGCTTCAAATTCGAAAGCTTTAGAAGCTTCTTTAAACGAAATGGCAACAATTACAGGACAAAAGGCCCTTGTAACTAGGGCTAAAAAAGCTATCGCGGGTTTTAAAATTCGTGAGGGTATGCCGATTGGTTGTACTGTTACTTTGAGAGGTGACAGGATGTATTCCTTTTTGGAGAGATTTATAAATCTTGCCTTACCAAGAATAAGAGACTTCAGAGGAGTTAATCCAAAAAGTTTTGATGGGAGGGGGAATTATACCGTTGGAGTGAAAGAGCAATTGATTTTTCCTGAAATCTCTTTTGATAAAATAGATTCAATAAGAGGTATGGATATAACAATTGTCACTAGTGCTCAGATCAAGAAGGTAAAGCTCTTTTGCAGGAGTTAGGAATGCCTTTATGCCCACCATCTCACAATTAGTAGGTTCAGAAAGAAAACGTCTGACAAAGAAAACAAAATCTCCTGCATTAAAAGCTTGCCCTGAGAGAAGAGGGGTATGTACAAGAGTATATACATCAACACCAAAAAAGCCTAATTCAGCTTTGAGAAAAGTTGCTAGGGTTAGATTAACTTCTGGTTTCGAAGTAACAGCTTACATACCCGGTATTGGACATAACTTGCAAGAACACTCTGTAGTTCTACTTAGGGGTGGAAGAGTTAAGGATTTACCAGGTGTTAGATATCATATAATTAGAGGAACTTTAGATACGGCTGGAGTCAAGGATAGACGCCAATCCAGGTCTAAGTATGGAGCAAAAGCTCCAAAAAAGGAATTAAATTAAATTCTGAAATTACCGAAAAGATTGATACGAAAAGATCTTTTCGATTTGAGATTCAAGCAAGCTACAAGACAGCTCAAAACTCATTTAAAAAGTTGCGCAATTACTAACTCTATGGGACATAAAATACATCCTTCTGGACTAAGATTAGGAATTACACAAGAGCATCGCTCTAAGTGGTTTGCTTCTAAAACATATCCAATTCTTCTCCAAGAAGATTTTATTCGTACTTTCATACAAAAAAAATATGCAGCAGGAATTAGCGATGTCTTAATAGCAAGAAAGGCTGACCAACTGGAGCTTGAATTAAAAACAGCAAGACCAGGAGTTATAGTTGGAAGACAAGGAAGTGGTATTGAAGAATTAAGATCTGGCATTCAAAAAACTATAGGTGATAGGGTCAGAATCAACGTTGTTGAAGTTGAACGCGTAGATGCTGATGCTTTTTTACTAGCTGAATATATTGCGCAACAACTTGAAAAAAGAGTTGCCTTTAGAAGAACTATAAGAATGGCCTTACAAAGGGCTCAAAGGGCTGGAGTCTTAGGTCTTAAAATTCAAGTAGGGGGAAGGTTGAATGGTGCTGAAATAGCTAGAACTGAATGGACTCGAGAAGGTAGAGTTCCATTACATACATTGAGAGCTGAAATTGACTATGCAACAGCTAATACAACTTACGGTGTTCTAGGTATTAAAGTTTGGGTTTTCAAAGGTGAAGTTCTACCTAAAGAAGAACAAAAAACAGGTTCAAAAAAATCTAAACGTAATGTACCCAACGGTGTGGTACATATCCAAAGCACATTTAATAATACTATTGTCTCAATCTCTGACACATCTGGTCATGTAATTTCTTGGTCTTCTGCAGGCGCAAGTGGATTTAAAGGCGCTAGGAAAGGTACTCCATTTGCTGCCCAAACAGCTGCTGAAGCTGCAGCTAGACGAGCACTTGATCAAGGCATGAGACAAATAGAAGTACTTGTTAGAGGCCCTGGCGCAGGTAGGGAAACGGCCATAAGAGCTTTACAAGTGGCCGGATTAGAAATAACTCTAATAAGAGATGTAACTCCGTTACCTCATAATGGATGTAGAAGACCTAAACGGAGACGCGTTCTAGAGAATAAGCAACAAATCGTGAGATTAAACTATTAAACGACTCGGAAATGGCTGTAGTTCTTGACTATAAAGGTTTAACTATCAAAGAGATGTCAGATTTGCGATCTAGATTGCAAACAACTAACGGCATTTGCAAAGTTACTAAAAATTCATTAATGCGTAAAGCTATTGATGGAGATAGTAATCTTGAATCTTTACTGACCGGAACAAATGCTTTTGTCTTAATCAAAGAAGATGTTGGTGGTGCTGTAAAAGCTATCCAATCTTTTCAAAAAGACACCAAAAAATCCGAAACCAAAGGAGCTTTATTTGAAGGCAGACTTCTTGAAATAAAAGAAATTGCAAGTCTTCCATCTAAAGAAGTATTGATGGCAAAAATTGCTGGCGCTCTTAATGGCGTTGCAACAATTGCAATTATTAATGAATCACTTAAACAAATGTCAAATCACGATCCTATTTCAGATATGCTTACTCGAATTAGAAATGCGAGTCAAAAACATACAACCACATCAATCCCAGGTTCAAAAATGTCAGTATTGCCAAAGTGCTTCAAAAAGAGGGCTTTATTTCTGATATGGTGAAGGCTACCACAAATAATCCTTGGTCTGAAATAAGTGGCAAGCCTACTATTCGCTCCATGCAAAGAGTTAGTAAACCTGGTTTGAGAATTTATAAAAATACTAGAGCTCTACCAAAAGTTCTTGGAGGTCTAGGAGTTGCTATCATATCCACTTCTAAAGGTGTCATGAGTGATCGTGATGCTAGGAAGCAAGGTATAGGTGGTGAAGTACTTTGCTATGTGGATTTTTAGTAATTAATAAACGTCTCATGATTGTGTTAAGCAAATAAGGAAGTTACTAAAAAAGGTTGGGCAGGAACTCTTGACCCAGAAGTTGTAGGAACATTACCAATCGCTATAGGAAGTGCAACAAGATTTATTCAATATCTTAAAACTTATATAGGATTAAATTAGGGATAAGAACTAACACTGATGATATTCACGGAGACATAATTAATAGTAATGAAAAATTAGATCATAAATAGATTTAGAGGATTAAACAACCGCCGAAAGTTTCAAGTGTACACGTCAATGGTGAGCGAGCTTATAAAAAATCGAATTTAAATTAGCACCAAGAGAAGTAAAAATAAAAGAACTTAATGAAGTGGGACCAAATAAAATGTTCAACTGGCACATATATAAGAGCAATTGCAAGAGATTTGGGGGGATCCGAAGGTTGCCTAACTAATGCTTGCGGCTTTGATGAACAAAACTCGATAATATCTGAATTCCAACAAGCTCTTAACCACATTTCTTAAGTAGTGAAGAATTGGCCAGGAAGACTTTCCAGGAAATTACAAACCCAAAAAAGACATAAAAGATTAAGGAGCTTAATTGGCGTCCAAGATTGTCTGTTTTTCGCTCTAATAACCATATTTATGCCCAGGTTATAGATGACGCTCAAACAACTATTTGCTCAGCTTCAACTGTTGATAAGGAACTAAGAGCTGTAATTCTTCTTCGTGGGAAAATTATTAGCAAAAAGAGCGATAAAGGTATTAAGCAAGTAATTTTTGACCGTGGAGGTAATTTATATCACGGCAGAGTAAAGGCACTTGCAGACTCTGCTCGTGAAGCTGGCCTGGAATTCATGTCATTAGATACAGCAGAAAAACAGAAGCTGATTGAAACTCATCAAGTTCATTCTACTGATACAGGTTCAGTGGAAGTGCAGGTGGCGATGCTTTCTAAAAGGATATCGAAATTAAGCACCTCCAAGGAAACATTCATGATTTCGCTTCAAGGCAGGGATTATTAAAAATGATAGGTAAAAGGAAAAGATTACTTTACATAAAAGACAAAAACGTTAATAAATATGATTTAGTAAAATTGGAATCAGAATAGCAGAAGTAAGCTAGCAATGGTTCAAACTGGGTTAAAGATCAACTAGAAAATTTAGTATCTATAGAAGCTATGGCAACACAAGGTGACAAAATCCTGGATGTAGCCTTAGCAAAAATAGGCGACAAAGGCTTATTTACAAAAGAACTTGAAGCACAAATGCTCGTAGGACATGCAGATATAGCAGTACATTCTCTAAAAGATTTACCAACCAATTTGCCCAATGGCCTTATAGGATGCATTACAAAAAGGGAGGATCCTGCAGATGCCTTAGTAGTAAACTATAAATTAGAAAACTTACCTGAAGGTTCGATTGTTGGAACAAGCTCCCTAAGAAGACTTGCACAATTAAGAAATAAGTACCCACATCTTGTTTTCAAAGATATCAGGGGAAATGTTATTACAAGAATTGAAAAATTAGATGCAGGAGAAGATTGTATAATTCTTGCGGCTGCTGGTTTAAAGAGATTAGGCTTTGGAATTCACCAGATCCCAAGTGAAGTTTCCCTTCATGCCGTTGGCCAAGGAGCACTAGGCATTGAATGTAAAGATAAAAAAGTTGAAATTATAAACATCTTAGAAGATAAACCCACCAAAGATGTCTAGCAGAGAGGGCTTTTTTAAGAGAGCTTGAAGGTGGATGCCAAGTCCCAATAGGTGTGAATAGTCAACTCTTACTGGTATGGTTGCTTGATGGAGAACTTATTAAAGATAAAATTACCCGAATAGGCAAAGAACTAGCTAAAAAATTAGGTGCCGAAGAAATAAAGAAAGAATTGGTACTGTTGTCAGCGACAAAATGGATAAAACAGTTGTTGTTGCTGTAACAGATATCCACATCCCACTTATAAAAAAATTGTAAGTAGAACTACGCGATACAAGGCGCATGATCCAGAAAATACATGTTAGGTGATCGAGTTATTAGAGAAACTAGGCCGCTCAGTGCTCATAAAAGATGGGCAATAGAAGAGATTCTAAAACTCCATCTTTAGAAACCATTGAAAGAAATTGGTTTTTAGTTGACGCAAAAGATAAGACACTTGGAAGACTTGCTACAGAAATTGCAACTGTATTGAGAGGTAAGAATAAACCAACATTTACCCCTCATCTAGATACTGGAGATTTTGTTATTGTAGTAAATGCCGAAAAAGTTGAGGTAACTGGTAAAAAAGCCAAAAGTTGTATAGAAGACATTCTGGAAGACCAGGAGGAATGAAAATTGAAAAATTTGAGTCTCTACAAGAAAGAATTCCTGAAAGAATCATCGAGCAAGCAGTTAAGGGTATGCTGCCACACAACTCTTTAGGAAGACAGCAATTTAAAAAACTAAAAGTTTATAAAGGTGCTGATCATCCTCATGCTGCTCAGAATCCTGTATTATTTGGAATAGATGAAGTTGGAAGGGGTTTTTGGTCCAGTTTTTTCAGCAGTTGTAGTATTAAGGTGTAACAGATAGTAAAAAACTAACTCCAAAAAAAAGAAACTTTTACCAATTTTATCTTCAGATTATGGAATTGGGCAATCTTCGGCCAGAGAAATAGATTAGGTATCAGGCTACAGAACTTTCAATGATAAGAGCTTTAGAAAATTGATGGCAGAAAAGGAGATCAATAGCTTCAGCAAGCATAGTTGCCAAAGCTCGCGATCTAATGGAGAGGTTAGAAAAAAAATACTCAGGATAAAAAATAAAGGTTATGGAACACTAAACTTCATAGGAAAAGTTTTATGAGAATCTGGAGATGTAAAAGTAATTAATGGCAAGGACAAAGGGAAAACTGGTGAGGTTTTAAAAACTATTCCTGAAAATAGAGTAGTAGTAAAGGGAATTAACCTTAGGACTAAACATGTAAAACCAACTCAGGAGGGAGAAACTGGAAGAATACTTACAGAGGAAGCATCTTTACATGCATCAAATGTAATGTTCTTTTCAAAAATCTTACAAGTATTGAATTTATTGATGAGGGAAGAAAAGAAGATTGAAGAAAACTGGTG
>AG-347-K15
---------------------------------------------------------------------------------------------------------------------------------------------------------------------------------------------------------------------------------------------------------------------------------------------------------------------------------------------------------------------------------------------------------------------------------------------------------------------------------------------------------------------------------------------------------------------------------------------------------------------------------------------------------------------------------------GCACAACAAAAAATAAGAATAAGACTAAAAGCATTTGATAGAAGAATGCTAGATTTGTCTTGCGATAAAATAATTCAAACTGCCGATACTACTTCTGCTTCAGCAATAGGTCCAATACCTCTACCTACAAAAAGAAAAATTTATTGTGTTCTTAGATCCCCACATGTTGATAAAGATTCTAGAGAGCATTTTGAAACAAGAACTCATCGAAGATTAATAGATATTTATAGTCCGTCTGCAAAAACTATTGATGCTTTGATGAAATTAGATCTTCCTAGTGGTGTAGATATAGAAGTTAAACTT------------------------------------------------------------------------------------------------------------------------------------------------------------------------------------------------------------------------------------------------------------------------------------------------------------------------------------------------------------------------------------------------------------------------------------------------------------------------------------------------------------------------------------------------------------------------------------------------------------------------------------------------------------------------------------------AAATCTATTATCAAGAAGAAAAAAGAGACTACAAGACAAAGGCAAGAAGAGCTTTGGAATTAAAGGCAGCCAAAGAGGCCAAACAAGTAAGACCTGAAATGATAGTGGAGGAAAATTTAACCGTACAAGAATTAGCTGATAAATTGAGTCTTGAAAGTTCTGAAATAATCAAATCTCTCTTCTTTGGAATAACGGCAACTGTTACTCAATCACTTGACTTAGCGACTATAGAAGCTGTAGCAGAGGAATTTGGAGTTGTTTTGCAAGATGATATCATGATTGAATGATATGGATAGTCTAAAAAGGCCACCTGTTATTACCGTGATGGGTCATGTAGATCATGGCAAAACTAGCCTTCTAGATTCTATTAGAGAATCAAGAGTAGCTTCTGGAGAAGCGGGAGGTATAACTCAACATATAGGAGCTTATCAATTTGAAAAAAAAAAGTTAACTTTTCTTGATACTCCAGGTCATGAAGCCTTTACGGCAATGAGAGCAAGGGGTACAAAAGTTACTGATGTAGCTGTTCTTGTAGTAGCTGCAGATGATGGAGACCTCAAACACTTGAGGCTATTAGTCACGCAAGAGCTGCAAAAGTACCAATTGTTGTTGCAATAAATAAAATTGATAAAGAAGGAGCATCTGCAGAAAGAGTCAAGCAGGAATTATCAGAGAGAGATTTAATTGCTGAAGATTGGGGAGGCGATGTTATGGTTCCAGTCAGCGCTATCAAAAAAATATTGATAAATTGCTTGAAATGATTTTATTAGTTTCAGAAGTTGAAGATCTACAAGCCAACCCTGATAGATCAGCCAAAGGTACTGTTATTGAAGCACACCTAGATAAAGCTAAAGGTCCTGTTGCAACTTTGTTAGTACAAAATGGTACCTTAAAATCTGGGGACGTTTTGGCTGCTGGTTCAGTCCTTGGGAAAATTAGAGCAATGGTTGATGAACATGGAGAATCAAAGAAGCAGGACCATCATTCCCAGTGGAGGCACTAGGATTCAGTGAAGTACCCACAGCAGGGGATGAATTTGAAGTCTACTCTGACGAAAAAACTGCTCGAGCCGTAGTAGGAGATAGAGCCACAGATGCTAGAGCCACAAAATTAGCTCAGCAAAGAAGAGTTATCTTCTTTATCCAGGCAAATGATGGAGAATTAAAAGAATTAAACTTAATTCTTAAAGCTGATGTGCAAGGAAGTGTTGAAGCTATATTGGGATCACTGGAACAATTACCAAATGAAGTTCAAGTAAGAGTTTTACTTTCAGCTCCAGGAGAAATAACTGAGACAGATATTGATCTTGCAGCTGCATCAGGGTCAGTGATCATTGGGTTTAATACATCATTAGCATCTGGAGCGAAAAGAGCCGCTGATGCTAATGATGTTGACATAAGAGAATATGAAGTAATCTATAAACTCCTAGAAGATATACAGCTTGCTATGGAAGGTTTACTCGAACCTGATCTAGTCGAAGAATCATTAGGAAAGGCAGAAGTTCGAGCAACTTTCGCAGTTGGTAAAGGGGCTATAGCAGGCTGTTATATACTGGTAAATTACAAAGAAATTGTTAGAGTAAAGTAATATTTGAGGGAAATTTAGACTCTCTAAAAAGTAAAGATGATGTAAAAGAAGTACAGGATTTGAATGTGGAGTTGGCTGTGATTTTTCGAAGGCGACATAATCGAAGCGTTCAAATTTGTTACTAAAAAGAGAAAGTTTTAGCTATTGAAACAAGTTGTGATGAGACATCTGTCTCAATAGTTCAAATATTGCATCCCAAATTGAAGATCATTCAAAATGGGGAGGAGTTGTGCCTGAACTCGCAGCTAGAAAGCACTTAGAGTACCTTTTGTTTTAGATAAGGCTCTAGAAGAATCAATATTGAGGAGGTTGATATTGCATCAACTGTAGCTCCTGGATTAGTTGGTTGTTTGTTGGTTCTATAACTGCAAGATCACTTTATATGCAAAGCCATTTTTGGGGATTCATCATTTGGAGGGACATTTGTCTTCAATCTAAGTCTTTCCTTTACTTGTTAGCGGCGGACATACTGAATTGATAAAGGTTGATGATAGAAGGATGCAGAGACTTGGGAAAAGTTTTGATGATGCTGCTGGAGAAGCCTTTGATAAAGTTGGAAGACTATTAGGTCTTATCCAGGAGGACCGGCAATTGAAAAGATTGCTAAAAATGGGGATCCTTACCAAAATGTAGGATTTATGATTTCTCTTTTAGTGGTCTAAAAACTGCAGTATTAAGGTTGAGAGATTGGATTCCAATTCCTGATATTGCTGCAAGTTTTGAGGTAGTGGCAGAGGTCTTGGTAGAGAGAAAAATGTGCGATCATAGCGATAATGTTGTTGTAGTTGGAGGAGTGGCTGCTAACAATTAAGAAAAATGATGATTAATCTATTAAAGTTCATTTAGCTCCTCTTAATCTTTGTACAGATAATGCTGCAATGATTGGAGCGGCGGCGTTGTTCAGGATCAAATCCCTTAAACTAGGGGTGCTCATGGTATGTTCGAGGATCAGCTTCTAAGGTGAGAAGAGTTTTAGATCAAATAAGGGGTCGTTCATATAGAGATGCATTGATTATGTTGGAATTTATGCCTTATAGATCCACTGAACCTATCACTAAAGTTTTAAGATCTGCAGTTGCTAATGCAGAACACCTTGGAATGGATCCCTCCACCTTAGTTGTTTCCTCTGCATGGGCTAACAATGGTCCATGAAGAGGTATAGACCTAGAGCTCAAGGTAGAGCTTTTTCTATCAAAAAACAGACTTGCCATATAAGTATTTCTGTATGACAATCTTAAGTGGGATGGTAAAAAATCCGGCGTTTCTCTTGATTTAGTTGCTAAAGAAACTTCTTCGGCAGACTTAATACATAGAGCAGTCCTTAGACAGCTAGCAAATAGACAGGGGACAGCAACTTTGACAAGATCTGAAGTGCGTGGGGGCGGTAGAAAGCCATATAAACAGAAAGGTACAGGAAGAGCCCGTCAAGGATCAATAAGGACACCCTTAAGACCTGGTGGCGGAATTATTTTTGGACCGAAGCCACGTTCTTACAATCTTGATATGAATCGTAAGGAACGTAGGTTAGCTCTTAGAACTGCACTTATGTCTAGAGTATCTGATGTTGAAGATTTTACCTAAAACAAGTGATATCATCAATGGTCTCGATTAGGGATAGAAAAAGTTTTGGTTATTCTGATGTTATAAATCCATCAATAATATTGAAAAAGTAAAATTAATTGCCGCCGATCAATTAAATGTATTTGATATTCTCAATGCCAATTTGGTCATAGGGCAAGCGATAAAATTCAGGAGGTTATGGCAATCCGTAAATTTAAACCTTATACACCTGGTACTAGAGAGTAGTCACTGACTTTAGTGAAATAACAAGAAACCCGAAAGATCACTAATAGTTTCAAAACATAGAAAGGCAGGAATAATCGTGGAGTTATCACTTGTCGTCATCGTGGAGGGGGTCACAAAAGGCAATACAGATTAGTTGACTTTAAAAGAGATAAGCTAAAGTTGCAGCTATACACTACGATCCTCATAGAAATGCAAGGCTGGCACTTTTATTCTACGATGGGGAAAAAAGATATATTATCGCTCCTGCAGGTGTAAAAGTCGGACAAACTGTCATATCTGGGTGTTCCAATTGAAGATGGTAATGCAATGCCACTTTCTGTTATGCCATTAGGATCTAGTGTCCATTGCGTTGAATTATATGCAGGTAGGGGTGCTCAGATGGTTAGGTCCGCAGGAGCTAGTGCTCAAGTTATGGCAAAAGAGGGAGATTATGTTGCTTTAAAACTACCATCTACCGAGGTAAGACTTGTAAGAAAAGAATGCTACGCAACTCTTGGTGAAGTTGGTAATTCTGAAATAAGAAATACTAGCTTAGGTAAAGCAGGAAGAAGAAGATGGCTTGGAAGAAGACCTCAAGTAAGAGGAAGTGTAATGAACCCATGTGATCATCCACATGGAGGAGGAGAGGGAAAAGCACCAATTGGTAGAGGCCCTGTTACTCCATGGGGTAAACCAGCTCTTGGTTTAAAGACACGTAAAAAGAATAAACCAAGTAATAAATTGGTAGTTCGAAGACGTCGAAAGCTGTGTATTGGGGGACTGGAAGAAGAAAAACTTCAGTAGCAAGAGTTCGTTTGATTCCAGGGAATGGATAAAAATTAATGGTCGTTCTGGAGATGACTACTTATTTAATCCTTAAAGCACCTTTGCAAACATTAGGTCTAATTCTTATGATATTCTGGTTAATGTTTTTGGTGGTGGATTGAGAGGTCAAGCAGACGCTATTAAGCAAGGAGCAGCAAGAGCACTTTGCGAATTATCTCCTGACAATAGGAAACCGCTCAAAACTGAAGGCCATCTTAGTAGAGATCCTAGAGCTAAGGAAAGGAGAAAATATGGTCTTAAAAAAGCAAGAAAAGCTCCTCAGTTCTCTAAACGTATGTCTATAGGAATTTTAGGAAAGAAATTGGGCATGTCCCAACTTTTCGACGAGAAAGGTACGGTTCCAGTTACTCTTATTGAGGCTGGTCCTTGCCGCATCACTCAATTGAAAACTACAGGACGGTTATACTGCCGTTCAAATAGGTTATGGGATAAGCATATAAGTAAGCCTAAGGGACATTTAAATCAGGCGAAGAACTTTTCATTTGAATATAGGAAACTTTATGAAATCGGAAATAACTGTAACTTTGAGGTTGGTCAAAAAGTTGATATCAGTGGCAAATCTATGGGTAGAGGTTTTGCAGGTTACCAGAAAAGACATGGTTTTAGCAGAGGTCCTATGAGTCATGGTTCAAAAAATCATAGAGCACCTGGATCTACAGGTGCAGGAACACCAGGCAGAATTTATCCTGGGAAAAGAATGGCAGGAAGATATGGAGGAAAACAGATTACTACTAAAGGTTTTTCTAAAAATTGATAAAATTTGCTTGTAGTAAAGGGTTCTGTCCCAGGTAAACCAGGCTCAATAATAAACATTAAGCCATGAAAGTTTCTCTTGGTTGAATAATTTAGTAAAGAAGATCTCTCTGAGAAATTGTCTATTGGTGGATTTGAGGTTGAATCATTAGAAGATTGTAAATGGTGTTGTTTTAGGTAAGGTAAAGCACTGACAAACTTTTGCCAAGTTGATATTCAAATTATCTGTGGTGCAATATTAAACCATTTATGTTGTTGCTACTGTCGGCGCGAAATTATTAACTATTAAAAGAAGTGAAATTAGAGGTGTAGTGAAGGAATGATATGTTCACTTCAGGAACTGGGTTTAAGCGAAGGGATAGAGATCATTTTGGGCACTCCAGACTTGCTTTTAAATGATGATTTAGCTATTACAGCTAATAGACCTGATGGAATGTCTGTTATGGGTATAGCCCGTGAAATTTCTGCCCTTATTTATACAATAAGCTGCATTGAGTAAATTCGCCAAATTGGCTTAAAGACCGTATAGAATCTGGTATAAAATCTATTAATTAGTTGATTTGACAAATTATATTCTTTTAGAACAAGGTCAACCTTTGCATGCGTTTGATGATAAACTAGATTTTAAGAAAAGGGAAGGATAACGAATTATTTGCTTAGATGGCAAAGAATATTACTTAAATGACAACATCACAGTTATTACTTGTGATAAACCGGTAGCAATTGCAGGGGTGATAGGCGGTGAGACTTCTGTAACTAATACTACATTTACCTTGAAGGCGCTGTTTTCAATCCCTATAAGAAAATCTTCAAAGGCGGTAGGCATAAGAACAGAATCTAGCAGCAGGTATGAAAAAGGGATTTCAAAATACAATAGGGCAATTAATCTTTTAGAAGAATATTTTTCTATTAAATGAGGTTAAACTACGGCGAAAAATACATAGAATTCTTGGTGATAATGAAATAGTTAAAATAGGTTGTCCTAATAGAGATTTAGAAATAGATTTAATTGAAGAAATAGCGAGATTAATAGGGTATGACAGATTTGACTTAAAACTTCCTAATAAGCCTGGAAAATTGTCATCCAGTTGGCTAAAAAATTTTATAGAAAATGGTTTTAACGAGGTACTAAGTTACTCTCTTAATCCTTTGTTATTAGAAACAAGCTGTCTTAGGAATATCTGGAAAGAACATTTGGAGATAGTGAACCGTAATATAAAAGCTGGAGAAGCAAGTTGTTATATATTTGAAATTGGAAATGTTTTTCAAGAAGAAGTTCTGGTGCGATTTATGGAAATGGTTAATTATTACCAGGCTAGAGGAAAGTTAAAGGAGGCTTTTTGAACATAAAAATTGATAAACTTCATCCAGGAAGAACAGCGAAATTAGATGCAGGGTATTTTGGTGAAATACATCCATGATTCAACAAGAAAGTTATTTAACAGTTGCCGATAACAGCGGTGCAAAAAGACTCCAATGTATTAGGGTTTTGGTTCTAATAGAAGGTATGCTCATGTCGGAGATGTAATCGTAGCAACTGTAAAAGATGCTCTTCCTAATATGGGAGTTAAGAAATCTGAAGTTGTTAAAGCTGTTATCGTCAGAACTAAAGCAACATTAAGAAGAAATACAGGTAATTCAATCAGATTTGATGATAATGCGGCAGTATTGATTAATGAAGATAAGAATCCAAAAGGTACGAGAGTCTTTGGTCCTGTAGCTAGAGAACTGCGGGAAATTACACAAAGATTGTTTCTCTTGCTCCGGAGGTGATTGATTGGCAAGAAAGAGTAGTTCAAATTAGACGTGTTTCTAAGACCGTTAAGGGTGGAAAAAAAATGAGTTTTAGAGCAATTGTTGTGGTAGGTAATGAGAAAGGTCAAGTTGGAGTTGGAGTTGGTAAAGCAGGGGATGTCATTGGTGCTGTGAGAAAGGGAGTTTCAGATGGTAAAAAGAATCTTGTTAGGGTTCCCTTAACCCCAAATTCAATACCGACATTATCTAAAGGTCGAGATGGTGCTGCCAATGTACTAATTAGACCAGCTGCCCCAGGAACAGGTGTAATTGCTGGGGGCTCTATAAGAACTGTTTTAGAATTAGCCGGCATAAAAAATGTCTTAGCAAAAAGATTGGGTAGTAAAACACCTTTGAATAATGCAAGAGCTGCTATGGTAGCTCTTTCTCAATTAAGAACACACAAATCTGCCTCAAGGGAGAGAGGCATCTCACTTGAACAGCTCTATATGGGACGTTCACTAAAAAAAGGACCTTTTATAGCAGATAGCTTGCTAAGGTAGAAAAACAAAATACTGATAATGACAAGGTTATTAAAACCTGGTCTAGATCTTCCACAATTTTACCTGTAATGATTGGCCATACAATCGCGGTACATAATGGCAAGACTCATATACCTGTATTTATAACTGAACAAATGATAGGCCATAAACTTGGTGAGTTTGCTCCTACGCGTACTTACCGTGGTCATATAAGAGATAAGAAGATGTCACGTCGTAATGCAGCAGTAAAAAGACCAGTTCTTCCAGATCCTCAATTTAATAGTCTTGCTTCAATGATGATTTCACGATTGATGAAACATGGAAAAAAATCTACAGCTCAAAGAATATTGTCTGATGCTTTTTTAATAAGTGAGAGAACAGGTGGTAATGCAGTCGAATTATTTGAAACAGCAGTAAAAAACGCTACACCTCTTGTCGAGGTACGTGCTAGAAGAGTTGGCGGTGCAACATATCAAGTACCTATGGAAGTACGCCAAGAGAGGGGTACAGCTATGGCATTAAGATGGCTTGTTACTTTCTCACGTGCAAGGAATGGCAAAAGTATGTCCCAAAAACTTGCTGGGGAATTGATGGATGCAGCAAATGAAACAGGAAGTGCAGTTAAAAAAAGAGAAGACACTCATAAAATGGCTGAAGCTAATAAAGCTTTTGCACATTACAGATATATGCTTAGTCCAAAACGCACTAAATTCCGTAAACAACATAGAGGCAGAATGAGGGGTGTAGCCTCAAAAGGTAATACTATCGCTTTCGGTCAATTTGCCCTACAAGCTCAAGACTGTGGATGGGTAACTGCACGTCAGATTGAAGCAAGTAGAAGAGCTATGACAAGATATATCAAACGTGGAGGTCAAATCTGGATAAGAATATTTCCTGATAAACCTGTAACCATGAGACCTGCCGAAACCAGAATGGGTTCTGGTAAAGGTAACCCAGAGTTTTGGGTTGCAGTTGTAAAACCTGGGAGAATACTTTTTGAAATGGGCGGTATAACTGAGGAAACTGCAAAGGAAGCTATGCGTCTAGCTCAATACAAACTTCCAGTAAAAACAAAATTCATGCCAGGATTGCAGGAATTGACATACCTCGCGAAAAGCGAGTTGAAATTGCACTTACATACGTCTATGGAATTGGTTTAACGAGATCAAAATTCTTGCTAACACTGGAGTAAATCCAGATACTCGTGTCAAAGACCTGATTCTGATGTGCAAAAACTTAGAGGTGCTACAGAATTCACTTTAGAAGGAGATTTGAGAAGAAAAGAGGGAATGGCTTTAAAACGTTTACAAGATATAGGTTGTGTAAGAGGAAGAAGACATAGAATGAGTCTTCCAGTAAGAGGTCAAAGAACTAGAACCAATGCAAGAACAAGACGGGGTTCTAGGAAAACGGTTGCTGGAAGAAAAAAAAACTAAATAATCTAAATAATATAAATAATGCTAATACTGAACTGGATGAATTGAGAGTCTCCTGGGAAAAAAAGGTGATTTGTCAATTATTCTCAATGGGTCAATTATCCCCTCACAGACCTATTGTTGGTGAGAGGGCAAATTTAATAAAGAATTTGCAAGACTTAATAACTCAAAGGAAGCAAGATAGAGAAAATTGATGTAACCCCTCAATTGGAACACCGGAAATCATCCTTTAATTTCAACGATGAGATCATAGATATTTTTTGTGGTTTAGGGTATTCAGTTGGGTCCTGAAATAGAAAGTGATTTTTATAATTTTGAGTCTCTAAATATACCCAAAAATCATCCTGCAAGAGATATGCAGGATACTTTTTATCTAGATGAACTTTTGAGGACCCATACTTCTCCCGTTCAGATAAGGTACTTAGAAAATAATCCCCCTCCAGTAAGAATTATTGCTCCTGGAAGAGTTTATAGAAGAGATGCTGTAGATGCTACGCACTCCCCTGTATTTAATCAGGTTGAGGTTTTAATAGATAAAGATATTAACTTTAGTCATCTAAGAGGTACAGTTCTTACTTTTTTAAAGACTTTTTTTGGAGATATTCCTGTAAGATTTAGAGCTAGTTATTTCCCATTTACTGAACCTTCCGCAGAAGTAGATGTTCAATGGAAAGGTAAATGGTTGGAAGTAATGGGATGTGGCATGGTTGATCCGTATTAGAATTAGGAATAGATTCTGAGAAATGGACTGGATTCGCAGCTGGATTAGGAGTTGAAAGATTCTGTATGGTGAGACATATTGACGATATCAGAAAATTTTACACAAATGATCTTAGATTTTTAAAGCAGTTACTTTAAATACACTTAAATCAAACGGCTCCAGAAAAAACTAAGAAAGGGTAGAGGAATTGCAGCCGGTCAGGGTGCTGTGGTTTTGGAATGAGAGGACAAAAGTCACGTTCTGGACCTACACGTCCAGGTTTTGAAGGTGGCCAAATGCCTTTATATAGAAGAGTTCCATTAAAGCACTTTTAATCAAAAGAACTTTTCCATAATTAATTTTTAAATGAAAAGAACAGTTAACCTTGACTCACTAGTTAAGAAGGGATTAATCATCCTTTAAAAATCCTTGGTAATGGAAAAATTAATGTAAAGCTAAAAGTCCAAGCTGCATTTACAAAAGCAAAACAAAAAATTGAGGACGCAGGTGGATCCTGCGAGGCCGATGTAATAAGCCAGTTATTACTGAGAAAGCTACAAATGCGCTAGATAACCAATATACTTTTGAAGTTGATCATAGAGCGGCAAAACCACAAATAAAGGCAGCTGTTGAATGTTAAAGTCATAGGAGTTAACACTATGAATCCTCCCAGGAGAACAAGAAGATCCGGTAAACGTTCTCAGGTCAAGAAGGCAATTGTGCGTCTTGCTGAAGGAATCCAACTATTTCCAATGTCAAGAATCGGAAAAACACCAGTACTTCCAGAGAAAGTTACTGTTTGATGGATTAACCGTCACAGTTAAAGGCCCAAAGGGTGAGTTAAAACGTGCCTGAGGGAGTTAGTTTTAAGAAAGATAATACTGTTGTCGTAAGTCCTATCAAGGCAGAGACATGGTTTATGTAGAGCCTTAATTGCAAATATGGTTGAAGGGGTTACTCAAGGTTTTTCAAAGAAACTTGAAATTGTTGGCGTTGGATCAAGAGCACAAGTAAAAGGTAAAAATCTAGTTGTAAGTGCAGGATATAGTCATCCTGTAGAAATGATCCCCCCTGATGGTATAACATACAAAGTTGAGAGTAATACAAACGTTACTGTATCTGGAATTGATAAGGAAATTGTTGGCAACGAAGCAGCAAAAATCAGATCAATTAGACCTCCAGAGCCATATAAAGGAAAAGGAATTAAATACCATGATGAGAGAATTCTCAGAAAAGCTGGTAAA--------------------------------------------------------------------------------------------------------------------------------------------------------------------------------------------------------------------------------------------------------------------------------------------------------------------------------------------------------------------------------------------------------------------------ACTCTAAAAAATCGCTACAAAGAATCAATAAGACCAAAACTTTTAAAGGATCTTGGTCTTAAAAATATTCATCAAGTACCTAAAGTTGTCAAAGTCAACGTTAATAGAGGTCTTGGTGAGGCAGCTTCAAATTCGAAAGCTCTAGAAGCCTCTTTAAACGAAATGGCAACAATTACAGGACAAAAGGCCCTCGTAACTAGGGCTAAAAAAGCTATCGCGGGTTTTAAAATTCGTGAGGGCATGCCGATTGGTTGTACTGTTACTTTGAGAGGAGAAAGGATGTATTCCTTTTTGGAGAGATTTATAAATCTAGCTTTACCAAGAATAAGAGACTTCAGAGGAGTTAATCCAAAAAGTTTCGATGGGAGGGGAAATTATACCGTTGGAGTGAAAGAGCAATTGATTTTTCCTGAAATCTCTTTTGATAAAGTAGATTCAATAAGAGGTATGGATATAACTATTGTCACTAGTGCTCAGATCAAGAAGGTAAAGCTCTTTTGCAGGAGTTAGGAATGCCTTTATGCCCACCATCTCACAATTAGTAGGTTCAGAACGAAAACGTCTGACAAAGAAAACAAAATCTCCTGCATTAAAAGCTTGCCCTGAAAGAAGAGGGGTATGTACAAGAGTCTATACATCAACACCAAAAAAGCCTAATTCAGCTTTGAGAAAAGTTGCGAGGGTTAGATTAACTTCTGGATTCGAAGTAACAGCTTATATTCCTGGAATTGGACATAATTTGCAAGAACACTCAGTAGTATTACTAAGGGGTGGAAGAGTTAAGGATTTGCCTGGAGTTAGATATCATATAATTAGAGGAACTTTAGATACGGCTGGAGTCAAAGATAGACGTCAATCCAGATCTAAGTATGGAGCAAAAGCTCCAAAAAAAGAATTAAATTAAATTCTGAAATTACCGAAAAGATTGATACGAAAAGATCTTTTTGATTTGAGATTCAAACAGGCTACAAGACAGCTTAAAACTCATTTAAAAAGTTGCACAATTACTAACTCTATGGGACATAAAATACACCCTTCTGGATTAAGATTAGGTATTACACAAGAGCATCGCTCCAAATGGTTTGCTTCAAAGACATACCCAATTCTTCTTCAAGAAGATTATATTCGTACTTTTATACAGAAAAAATATGCAGCAGGAATTAGCGATGTATTAATAGCCAGAAAAGCTGATCAACTGGAACTTGAATTAAAAACTGCCAGACCAGGGGTGATAGTTGGAAGACAAGGAAGTGGTATTGAAGAATTAAGATCTGGAATACAGAAAACTATAGGAGATAGGGTCAGAATAAATGTTGTAGAAGTTGAGCGAGTTGATGCAGATGCTTTTTTACTCGCTGAATACATTGCGCAACAATTGGAAAAAAGAGTCGCTTTTAGAAGAACTATTAGGATGGCCTTACAAAGGGCTCAAAGAGCAGGAGTCTTAGGTCTTAAAATTCAAGTAGGAGGAAGGTTAAATGGTGCTGAAATAGCTAGAACTGAATGGACTAGAGAAGGTAGAGTACCTTTACATACTTTGAGGGCTGAAATTGACTATGCAACAGCTAATACAACTTACGGTGTTTTAGGTATTAAAGTTTGGGTTTTCAAAGGTGAAGTTCTTCCTAAAGAAGAACAAAAAACAGGTTCAAAGAAATCTAAACGTAATGTACCTAATGGTGTGGTACATATCCAAAGCACATTTAATAATACTATCGTTTCAATTACTGACACCTCTGGACATGTAATTTCTTGGTCTTCTGCAGGCGCTAGTGGATTCAAAGGCGCTCGTAAAGGTACACCATTTGCGGCTCAAACAGCTGCTGAAGCTGCAGCCAGAAGAGCACTTGATCAAGGTATGAGGCAAATAGAAGTACTAGTTAGAGGCCCTGGCGCAGGTAGGGAAACCGCCATAAGAGCTTTACAAGTGGCCGGATTAGAAATAACTCTAATAAGAGATGTAACTCCATTACCTCATAATGGTTGTAGAAGACCTAAACGAAGACGCGTT--------------------------------------------------------------------------------------------------------------------------------------------------------------------------------------------------------------------------------------------------------------------------------------------------------------------------------------------------------------------------------------------------------------------------------------------------------ATGTCAAATCACGATCCTATTTCAGATATGCTTACTCGAATTAGAAATGCGAGTCAGAAACATACAACCACAACAATCCCAGGTTCAAAAATGTCAGTATCGCCAAAGTGCTTCAAAAAGAGGGATTCATTTCTGATATGGTGAAGGTTATCACAAATAATACTCGGTCTCAAATAAGTGGTAAACCTACTATCCGATCTATGCAAAGAGTTAGTAAACCTGGTTTGAGAATATATAAAAATACTAGAGGTTTACCAAAAGTTCTTGGAGGTCTTGGAGTTGCCATAATTTCAACTTCTAAAGGCGTTATGAGTGATCGCGATGCTAGAAAGCAAGGCATTGGCGGCGAAGTCCTCTGCTATGTGGATTCTTAGTAATTGATAAACCTCTCATGATTGTGTTAAACAAATAAGGAAGTTACTAAAAAAAGTTGGCCAGGAACTCTTGATCCAGAGGTAACGGGAACATTACCAATTGCGATAGGCAATGCAACAAGATTTATTCAATATCTGAAAACTTACATAGGATTAAATTAGGGATAAGAACCAACACTGATGATATTCATGGAGAAATAATTAATCAAAAAGGTAAATTAGATCATAAATACATTTAGAGGATTAAACAACCGCCAAAAGTATCTAGCGTACATGTAAATGGTGAGAGAGCTTATAAAAGATCGAATTTGAATTAGCACCAAGAGAAGTAAAAATAAACGAACTTAATTAAATGGGACCAATTAAAATGTTCCGCTGGCACATATATAAGAGCAATTGCAAGAGATTTAGGAAAATCTGAGGGCTGCCTAACTAAAGCTTGTGGCTTTGACGAACAAAACTCGATAATATCTGAATTCCAACAAGCTCTAAATCATATTTCTTAAGTAATGAAGAATTGGCCAGGAAGACTTTCCAGAAAATTACAAACACAAAAAAGACATAGAAGATTAAGGAGCTTAATTGGCGTCCAAGATTATCTGTTTTTCGCTCTAATAACCATATTTATGCCCAGGTCATAGATGATGCTCAAACAACTATTTGCTCAGCTTCAACTGTTGATAAGGAACTGAGAGTTGTAATTCTTCTTCGTTGGAAAATTATTAGCAAAGAGAGCAATAAAGGTATTAAGCAAGTTATTTTTGACCGTGGAGGTAAACTATATCACGGCAGAGTAAAGGCACTTGCAGACGCTGCTCGAGAAGCTGGCCTAGAATTCATGTCATTAGATACAGCTGAAAAACAGAAGCTTATTGAATCACACCAAGTGCATGCAACTGATACAGGCTCAGTGGAAGTGCAAGTTGCAATGCTCTCTAAAAGAATTTCTAAATTAAGCATCTACAAGGGAATATTCATGATTTTGCATCTAGGCAAGGATTATTAAAAATGATTGGTAAAAGAAAAAGATTACTATACATCAAAGAGAAGAACGTTCAAAAATATGATTTAGTAAAATTGGAATCAGA-----------------------------------------------------------------------------------------------------------------------------------------------------------------------------------------------------------------------------------------------------------------------------------------------------------------------------------------------------------------------------------------------------------------------------------------------------------------------------------------------------------------------------------------------------------------------------------------------------------------------------------------------------------------------------------------------------------------------------------------------------------------------------------------------AAAGAAAGAATTGGTACAGTGGTCAGCGACAAAATGGACAAAACAGTTGTTGTTGCTGTAACAGGTATCCACATCCCACTTATAAAAAAATTGTAAGTAGAACTACACGATATAAGGCGCATGATCCTGAAAATACATGTTAGGTGATCGAGTTATTAGAGAAACTAGACCTCTTAGCGCTCATAAAAGATGGGCAATAGAAGAGATTCT---------------------------------------------------------------------------------------------------------------AAACCAACATTTACTCCTCATTTAGATACTGGAGATTTTGTTATTGTTGTAAATGCCGAAAAAGTTGAGGTAACCGGTAAAAAGGCCAAAAGTTGTATAGAAGACATTCTGGCAGACCAGGAGGAATGAAAATTGAAAAATTTGAGTCTCTGCAAGAGAGAATTCCTGAAAGAATTATCGAGCAAGCTGTTAAGGGTATGCTGCCACATAACTCTTTAGGGAGACAGCAATTTAAAAAATTAAAAGTTTATAAAGGTGCTGATCATCCTCATGCTGCTCAGAATCCTGTATTATTTGGAATAGATGAAGTTGGGAAGGGTTTTTGGTCCAGTTTTCTCAGCGGTTGTAGTATTAAGGAGTAATAGATAGTAAACAATTAACTCCCAAAAAAAGAAACTTTTACGAATTTTAGCTTCTGACTTTGGAATAGGGCAATCCTCGGCTAGAGAAATAGATTTGGCATCAGGCAACTGAACTTTCAATGATAAGAGCTTTAAAACCTTGATGGCAGAAAAGGAGAGCGATAGCTTCAGCAAGCATAGTTGCAAAAGCTCGTGATCTAATGGAAAGGTTAGAAAAAAAATACTCAGGATAAAAAATAAAGGGTATGGTACACTAATCTTCATAGGAAAAGTTTTATGAGAATCTGGAGATGTAAAAGTAATTAATGGCAAGGACAAAGGGAAAACTGGTGAGGTTTTAAAAACTATCCCTGAAAATAGAGTAGTTGTAAAGGGAATTAACCTTAGGACTAAACATGTAAAACCAACTCAGGAAGGAGAAACTGGAAGAATACTTACAGAAGAAGCATCTTTACATGCATCAAATGTAATGTTCTTTTCAAAAATCTTACAAGTATTGAATTCATTGATGAGGGAAGAAAAGAAGATTGAAGAAAACTGGTG
>AG-347-K16
ATGGCTGTTGTATCACTATCAGAAATGATGGAAGCTGGTGCTCATTTCGGGCATCAAACTAGACGTTGGAACCCCAAGATGTCTATATATATTGCGCGAGAAATGGAGTGCATATTATTGATCTCGTAAAAACAGCATTGTGTATGAACAATGCATATAAATGGACGAGGCTGCAAAAAGCGGAAAACGTTTCCTATTTGTCGGTACAAAAAAACAAGCATCAGATGTAGTGGCTCAGGAAGCTACACGCTGCGGAGCTGCATATGTAAATCAAAGATGGCTTGGAGGGATGTTGACTAATTGGACAACAATGAAAGCTAGGATTGAAAGATTAAAGGATCTAGAAAGAATGGAAAGTGGTTCAATAGCAATGAGGCCTAAAAAAGAAGCTGCAGTATTAAGGAGAGAACTTGAAAGATTACAAAAATACTTAGGTGGACTTAAGGGTATGAGAAGATTACCAGATGTAGTTGTATTAGTTGATCAGAGAAGAGAATCTAATGCAGTATTAGAAGCTAGAAAATTAGATATCTCATTAGTATCAATGTTGGATACAAATTGCGATCCGGATTTGTGTGAAGTCCCAATTCCTTGTAACGATGATGCCGTTAGATCTGTTCAACTTATTTTAGGAAGACTTGCAGATGCCATAAATGAAGGTAGGCACAACAAAAAATAAGAATAAGACTGAAAGCATTCGACAGAAGAATGCTCGATTTATCTTGTGACAAAATAATCCAAACTGCTGATAATACTGCTGCCTCAGCAATTGGGCCAATACCTTTACCTACAAAAAGAAAGATTTATTGTGTTCTTAGATCTCCACATGTTGACAAAGATTCCAGAGAGCATTTTGAAACAAGAACACATAGAAGAATAATAGATATCTACAGTCCTTCTGCAAAAACTATTGATGCTTTAATGAAACTAGATCTTCCTAGTGGCGTAGATATAGAAGTTAAACTTATGAAAAAACTATCCAAAAGAATGGCGGCTCTATCAACAAAGATAGAAGATCGTACGCACCACTTGAAGCTCTTAATCAAGGAAAATGCTAATGCAAAATTTGATGAAACTATTGAAGCACATATACGTTTAGGTATTGATCCAAAATATACTGATCAACAATTAAGGACTACTGTTGCATTGCCAAATGGTACTGGCCAAAGCATAATTGCAGTAATTACAAGTGGTGAGAATGTATCTAAAGCTAAGGCTGCTGGTGCAGACTTTGGAGAAGAAGACCTAGTGGAAAGCATCAATAAAGGAAATATGGAGTTTGATCTACTTATTGCAACTCCAGATATGATGCCAAAGGTTGCAAAATTAGGAAGAGTTTTAGGACCTAGAGGTTTAATGCCTAATCCTAAAGCTGGTACAGTAACTAATGACATTGCTGCAATAAAAGAATTCAAAGCTGGTAAGCTCGAATTTAGAGCAGATAAGGCTGGAATCGTTCATGTCCGCTTTGGAAAAGCAAGTTTCACAAAAGAGGCTCTATTTGATAACTTAAAAACCTTACAAGAATCAATTGATAAAAATAAACCAAGTGGAGCTAAGGGAAAGTATTGGAAAACTTTTTATGTAACTTCAACAATGGGGCCTTCAGTTCAAGTTGACATAAATGCTGTAAAATCTATCATTAAGAAGAAAAAAGAGACCACAAGACAAAGGCAAGGAGAGCAATGGAATTAAAGGCTGCCAAAGAGGCCAAACAAGTAAGACCTGAAATGATAGTTGAAGATAATTTAACTGTTCAAGAATTAGCTGATAAATTAAGCCTTGAAAGTTCTGAAATAATAAAATCTCTTTTCTTCGGCATAACGGCAACAGTTACTCAATCACTTGACTTAGCAACTATCGAAACAGTAGCAGAAGAATTTGGGGTGGTTTTACAAGATGATATCATGATTGAATGATATTGATAATCTAAGAAGACCACCTGTTATTACAGTGATGGGTCATGTAGATCATGGCAAAACAAGTCTTTTAGATTCCATCAGAGAATCAAGAGTAGCTTCGGGGGAAGCAGGGGGAATCACTCAACACATAGGAGCTTATCAATTTGAACAAAAAAAATTAACTTTTCTTGATACCCCTGGTCATGAAGCCTTTACTGCAATGAGAGCAAGGGGTACAAAGGTTACAGATGTAGCTGTTCTTGTAGTTGCTGCAGATGACGGAGACCTCAAACGCTTGAAGCTATCAGTCATGCAAGAGCTGCAAAAGTACCAATAGTTGTTGCAATAAATAAAATTGACAAAGAAGGGGCTTCTCCAGACAGAGTAAAGCAGGAACTATCAGAAAAAGATTTAATTGCTGAAGATTGGGGAGGCGATGTGATGGTTCCAGTAAGTGCTATCAAAAAAACATTGATAAATTGCTCGAAATGATCTTATTAGTTTCAGAGGTAGAAGATCTACAAGCTAACCCTGAAAGATTTGCAAAAGGTACTGTTATAGAAGCCCACCTAGACAAAGCAAAAGGACCTGTGGCTACTTTGTTAGTACAAAATGGAACCTTGAAATCTGGAGATGTTTTAGCTGCGGGTTCAGTCCTTGGAAAAATTAGAGCAATGGTTGATGAACATGGAGAATCAAAGAAGCAGGGCCATCATTCCCAGTGGAAGCGCTAGGATTCAGTGAAGTACCTACAGCAGGGGATGAATTCGAAGTCTACCCTGATGAGAAAACTGGTCGAGCAATTGTCGGAGAAAGGGCAACAGATGCTAGAGCTACAAAATTAGCTCAGCAAAGAAGAGTTATCATCCTTATCAAAGCAAATGATGGAGAACTTAAGGAGTTAAACTTAATTCTTAAGGCTGATGTTCAAGGTAGTGTTGAAGCGATATTAGGATCACTAGAACAATTACCAAATGAAGTTCAAGTCAGAGTCCTACTTTCTGCTCCCGGAGAAATAACTGAGACAGATATCGACCTCGCTGCTGCATCTGGGTCAGTAATCATTGGATTTAACACTTCATTGGCTTCTGGCGCGAAGAGAGCAGCTGATGCTAATGACGTTGATATAAGAGAATATGAAGTAATTTACAAACTCTTAGAAGATATTCAGTTGGCCATGGAAGGCCTACTTGAACCCGATCTTGTCGAAGAATCATTAGGGCAAGCTGAAGTTAGAGCAACTTTCTCAGTTGGTAAAGGAGCTATTGCGGGCTGTTATATACTGGTAAATTACAAAGGAATTGTGAGAGTAAAGTAATATTTGAGGGTAATTTAGACTCTCTAAAAAGTAAAGATGATGTAAAAGAAGTACAGGATTTGAATGTGGAGTTGGCTGCGATTTCTCGAAGGAGATGTAATCGAAGCATTCAAGTTTGTCACCAAAAAAAGAAAGTTTTAGCTATTGAAACAAGTTGTGATGAGACATCTGTCTCGATAGTTCAAATATTGCCTCTCAAATTGAAGATCATTCAAAATGGGGAGGAGTTGTGCCTGAACTTGCAGCTAGAAAGCATTTAGAATACCTTTTGTTTTAGATAAGGCTCTAGAAGAAGCAATATTGAGGAAGTCGATATTGCGTCAACTGTAGCTCCTGGATTAGTTGGTTGTTTGTTGGGTCTATAACTGCAAGATCACTTTACATTCAAAACCATTTTTGGGAATTCATCATTTGGAGGGGCATTTATCTTCAATTTAAACCTTTTCTTTACTTGTTAGCGGCGGGCATACTGAATTGATAAAGGTAGATGATAGTAGGATGCAAAGACTTGGGAAAAGTTTTGATGATGCTGCTGGAGAAGCCTTTGATAAAGTTGGCAGACTATTAGGTCTTATCCAGGAGGACCGGCAATTGAAAAGATTGCTAAAAATGGGGACCCTTACCAAAATGTAAGATCTATGATTTTTCTTTTAGTGGTTTAAAAACTGCCGTATTAAGGTTGAGAGATTGGCTTCCAATTCCAGATATTGCTGCAAGTTTTGAGGTAGTGGCAGAGGTCTTGGTAGAGAGAAAAATGCGCGACCATAACGATAATGTAGTTGTGGTTGGGGGAGTGGCCGCTAACAATTAAGAAAAATGATGATTAATCTATTAAAGTTCATTTAGCGCCTCTTGATCTTTGTACAGATAATGCGGCAATGATTGGAGCGGCGGCGTTGTTCAGAATCAAATCCCTTAAATTAGGTGTGCTCATGGTATGTTCGCGGATCAGCCTCTAAAGTGAGAAGAGTTTTGGATCAGATAAGGGGTAGATCTTATAGAGATGCATTGATTATGTTGGAATTCATGCCTTACAGATCTACAGACCCCATTACTAAAGTTCTAAGATCTGCTGTTGCTAATGCAGAACATCTTGGGATGGATCCATCTACCCTAGTTATTTCCTCTGCATGGGCTAATAGTGGTCCATGAAAAGGTATAGACCCAGAGCTCAAGGTCGAGCTTTTTCAATTAAAAAACAGACTTGCCACATCAGTATTTCTGTATGACAATTTAAAGTGGGATGGTAAAAAATCAGGCGTTACTCTTGATTTAGTTGCTAAAGAAACTTCTTCGGCAGACTTAATCCATAGAGCAGTCCTTAGACAGTTAGCAAATAGACAAGGGACAGCAACTTTGACAAGATCTGAAGTGCGCGGGGGCGGTAGAAAGCCATACAAACAAAAAGGTACAGGAAGAGCTCGTCAAGGATCAATAAGGACACCCTTAAGACCTGGTGGAGGAATTATTTTTGGACCGAAGCCACGTTCTTACAATCTTGATATGAATCGTAAGGAACGTAGATTAGCTCTTAGAACAGCTCTTATGTCCAGAGTATCTGATGTTGAAGATTTTACCTAAAACAAGTGATATCATCAATGGCCTCGATTAGGTATAGAAAAAGTTTTGGTTATTCTGATACTATAAATCCATTAATAATATTGAGAAAGTAAAATTAATCGCCGCCGATCAATTAAATGTATTTGATATTCTCAATGCCAATTTGGTAATAGGTCAAGCGATAAAATTCAGGAGGTTATGGCAATACGTAAATTTAAACCTTATACACCTGGCACTAGAGAGTAGTTACTGACTTTAGTGAAATCACAAGAAACCTGAAAGATCACTAATAGTCTCAAAACATAGAAAGGCAGGAATAATCGTGGAGTTATCACTTGTCGTCATCGTGGAGGTGGTCACAAAAGGCAATATAGATTAGTTGACTTTAGAAGAGATAAGCTAAAGTTGCAGCTATACACTACGATCCTCATAGAAATGCAAGGCTTGCACTTTTATTTTACGATGGGGAAAAAAGATATATTATCGCTCCAGCGGGGGTAAAAGTCGGACAAAATGTCATATCTGGGTGTTCCAATTGAAGATGGTAATGCAATGCCACTTTCTGTTATGCCATTAGGATCTAGTGTTCATTGTGTTGAGTTATATGCAGGTAGGGGTGCTCAAATGGTTAGATCCGCAGGAGCTAGTGCTCAAGTGATGGCAAAAGAGGGAGATTATGTTGCTTTAAAACTCCCATCTACTGAGGTAAGACTTGTAAGAAAAGAATGCTATGCAACTCTTGGTGAAGTAGGTAATTCTGAAATAAGAAATACTAGCTTAGGTAAAGCAGGAAGAAGAAGATGGCTTGGAAGAAGGCCTCAAGTAAGAGGTAGTGTAATGAACCCATGTGATCATCCACATGGAGGAGGAGAGGGAAAAGCACCAATTGGTAGAGGCCCAGTTACTCCATGGGGTAAGCCAGCTCTTGGACTAAAGACACGTAAAAAGAACAAACCAAGTAATAAATTAGTTGTTCGAAGACGCCGAAAGCTGTGTATTGGGGAACTGGAAGAAGAAAAACTTCAGTAGCTAGAGTTCGCTTGATTCCAGGAAATGGATAAAAATTAATGGTCGTGCTGGTGATGATTATTTATTTAATCCTAAAAGCACCTTTGCAAACGTTAGGCCTAATTCTTATGATATTTTAGTAAATGTTTTTGGTGGTGGATTGACTGGCCAAGCAGACGCTATAAAGCAAGGAGCAGCTCGAGCACTTTGCGAATTATCCCCTGACAATAGGAAACCGCTCAAAACGGAAGGCCATCTCAGTAGAGATCCAAGAGCTAAGGAAAGAAGAAAATATGGTCTTAAAAAAGCAAGAAAAGCTCCTCAATTCTCTAAACGTATGTCTATCGGAATTTTAGGAAAGAAATTGGGCATGTCCCAACTTTTCGATGATAAAGGTACGGTACCAGTTACTCTTATAGAGGCTGGTCCGTGCCGCGTCACTCAATTGAAAACAACTGGATGGTTATACCGCCGTTCAGATAGGTTATGGGAGAAGCATTTAAGCAAGCCTAAGGGACACTTAAATCAGGTGAAGAACTTTTCATTTGAATATAGGAAACTTTATGAAATCGGAAATAACTGTAACTTTGAGGTTGGTCAAAAAGTTGATATTAGTGGCAAATCTATGGGTAGAGGTTTTGCAGGTTACCAGAAAAGACATGGTTTTAGCAGAGGTCCTATGAGTCATGGTTCAAAAAATCATAGAGCACCAGGATCTACAGGAGCAGGAACACCGGGTAGAATTTATCCAGGGAAAAGAATGGCAGGAAGATATGGAGGGAAACAGATAACTACCAAAGGATTTTCTAAAAATTGATAAAATTTGCTTGTAGTAAAGGGTTCTGTTCCAGGTAAGCCCGGCTCAATTGTCAACATTAAGCCATGAAAGTTTCTCTTGGTTGAATGATTTAGTAAAGAAGATCTCTCTGAGAAATTGTCTATTGGTGGATTTGAGGTTGAATCTTTACAAGATTGTAAATGGTGTTGTTTTAGGTAAGGTAAAACACTGACAAACTTTTGCCAAGTAGATATTCAAATTATCTGTGGTGCAATATTAAACCATTTATGTTGTTGCTACTGTCGGAGCAAAATTATTAACTATTAAAAGAAGTGAGATTAGAGGTGTAGTGAAGGAATGATATGCTCACTGCAAGAACTTGGTTTAAGCGAAGGGATAGAGATAATTTTGGGCACTCCAGAATTACTTTTAAATGATGATTTAGCCATTACAGCTAATAGACCTGACGGAATGTCTGTTATGGGTATAGCCCGTGAAATTTCTGCCCTTATTTATACATTAAGCTGTATTGAGTAAATTCGCCAAGTTGGCTTAAAGACCGTATAGAATCAGGTATAAAATCTATTAATTAGTTGATTTGACAAATTATATTCTTTTAGAACAAGGCCAACCTTTGCATGCGTTTGATGATAAACTGGATTTTAAGAAAAGGCAAAAATAATGAATTATTTGCTTAGATGGTAAAGAATATGACTTAAATGAAAATATCACTGTTATTACTTGTGATAAACCTGTCGCTATTGCGGGGGTGATAGGCGGTGAGACTTCTGTAACAAATACTACATTTACCTTGAAGGCGCTGTTTTTAATCCCTATAAGAAAATCATCAAAGGCGGTTGGAATAAGAACAGAATCTAGCAGCAGGTATGAAAAAGGTATTTCAAAATACAATAGGGCAATTAATCTATTAGAAGAATATTTTTCTATTAAAGGATATTAAACTACGGAGGAAAATACATAAAATTCTTGGTGATAATGAAATAGTTAAAATAGGTTGTCCTAATAGAGATTTAGAAATAGATTTAATTGAAGAAATAGCGAGATTAATAGGGTATGACAGATTCGACTTAAAACTTCCTAATAAGCCTGGAAAATTGTCATCCAGTTGGCTGAAAAGTTTTATAGAAAACGGTTTTAACGAGGTACTAAGCTACTCTCTTAATCCTTTGTTATTAGAAACAAGCTGTCTTAGAAATATCTGGAAAGAACATTTGGAGATAGTGAATCGTAATATAAAATCTGGACAAGAAAGTTGTTATATATTTGAAATTGGAAATGTTTTTCAAGAAGAAGTTCTGGCGCGATTTATGGAAATGGTTAATTATTACCAGGCCAGAGGAAAGTTAAAGGAGGCTTTTTGAACATAAAAATTGATAAACTTCATCCAGGAAGAACAGCAAAATTAGATGCAGGTTATTTTGGGGAAATACATCCATGATTCAACAAGAAACATATTTAACAGTTGCCGATAATAGCGGAGCAAAAAGACTCCAATGTATTAGGGTTTTGGTTCTAATAGAAGGTATGCACATGTCGGGGATGTAATTGTAGCAACTGTAAAAGATGCTCTTCCTAACATGGGAGTTAAGAAATCTGAAGTTGTTAAAGCTGTTATCGTCAGAACTAAAGCAACATTAAGAAGAAATACTGGTAATTCAATCAGATTTGATGACAATGCGGCAGTATTGATTAATGAAGATAAGAATCCAAAAGGTACTAGAGTCTTTGGTCCTGTAGCTAGAGAACTGCGGGAAATTATACAAAGATTGTTTCTCTTGCTCCGGAGGTGATTGATTGGCAAGAAAGAGTTGTTCAAATTCGACGCGTTTCTAAGACTGTTAAGGGTGGAAAAAAAATGAGTTTTAGAGCAATAGTCGTTGTTGGTAATGAGAAAGGTCAAGTTGGAGTTGGAGTTGGTAAAGCAGGGGATGTTATTGGTGCGGTGAGAAAGGGAGTTTCAGATGGTAAAAAGAATCTTGTTAGGGTTCCTTTAACCCCAAATTCAATACCGACTTTATCTTTAGGTCGAGATGGTGCTGCTAACGTGTTGATTAGGCCTGCGGCTCCAGGTACAGGTGTAATTGCTGGCGGTTCAATTAGAACGGTTTTAGAATTAGCTGGTATAAAGAATGTCTTAGCAAAAAGATTGGGCAGTAAAACACCTTTGAATAATGCAAGAGCTGCTATGGTAGCTCTTGCTCAATTAAGAACACATAAATCTGTTTCAAGGGAGAGAGGTATCTCACTTGAACAGCTCTACATGGGACGTTCACTAAAAAAAGGACCTTTTATAGCAGACAGCCTGCTAAGGTAGAAAAACAAAATACTGATAATGACAAGGTTATCAAAACTTGGTCAAGATCCTCTACGATTTTACCTTTAATGATTGGTCACACAATCGCTGTACATAATGGCAAGACTCATATTCCAGTATTTATTACTGAACAAATGATCGGTCATAAACTCGGTGAATTTGCTCCTACACGCACTTACCGAGGTCATATAAGAGATAAGAAAATGTCACGTCGTAATGCAGCAGTAAAAAGACCAGTTCTTCCAGATCCTCAATTTAATAGTCTTGCTTCAATGATGATTTCTCGACTGATGAAACATGGTAAAAAATCTACAGCCCAAAGAATATTGTCTGATGCTTTTTTGATAAGTGAGAGAACAGGTGGGAATGCAGTCGAATTATTTGAGACAGCTGTAAAAAACGCTACTCCTCTTGTGGAGGTAAGAGCAAGAAGAGTTGGTGGTGCAACATATCAAGTACCCATGGAAGTACGCCAAGAGAGGGGTACAGCTATGGCTTTAAGATGGCTTGTTACATTTTCACGTGCAAGAAATGGCAAAAGTATGTCCCAAAAACTTGCTGGTGAGTTGATGGATGCAGCGAATGAAACTGGTAGTGCAGTTAAAAAAAGAGAAGATACACACAAAATGGCTGAAGCTAATAAAGCTTTTGCACATTACAGATATATGCTTAGTCCAAAACGTACTAAATTCCGTAAACAACATAGAGGCAGAATGAGGGGTGTAGCCTCAAAAGGTAATACTATTGCATTCGGTCAATTTGCTCTCCAAGCTCAAGACTGTGGCTGGGTAACTGCACGTCAGATTGAAGCAAGCCGAAGAGCTATGACTAGATATATCAAACGTGGCGGTCAAATCTGGATAAGAATATTTCCTGATAAACCCGTAACCATGAGACCTGCCGAAACCAGAATGGGTTCTGGTAAAGGTAATCCAGAGTTTTGGGTCGCAGTTGTAAAACCTGGAAGAATACTTTTTGAAATGGGTGGTATCACTGAGGAAACTGCAAAGGAAGCTATGCGTCTGGCTCAATACAAACTTCCTGTAAAAACTAAATTTATGCCAGGATTGCAGGAATTGACATACCTCGCGAAAAGCGAGTTGAAATTGCACTAACATACGTCTATGGGATTGGTCTAACGAGATCAAAATTCTTGCTAATACGGGTGTAAACCCGGATACTCGTGTCAAAGACCTGATTCTGATGTGCAAAAACTTAGAGGTGCCACAGAATTCACTTTAGAAGGGGATTTGAGAAGAAAGGAGGGAATGGCTTTAAAGCGTCTACAAGATATAGGGTGTGTAAGAGGAAGAAGACATAGAATGAGTCTTCCAGTAAGAGGTCAAAGAACTAGAACAAATGCCAGAACGAGACGGGGTTCTAGGAAAACAGTTGCTGGAAGGAAAAAAAACTAAATAATCTAAATAATATAGATAATTCTAATACTGAATTGGATCAATTGAGAGTTTGCTAGGAAAAAAAGGTGATTTATCAATTATCTTCTATGGGTCAATTATCTGCTGATAGACCAATTATTGGCCAGAAGGCAAATTTAATAAAGAATTTGCAAGAACTAATAACTGAAAGGAAGCAAAATAGAAAAAATTGATGTAACCCTTCTGTTGGAACACCGGGAAACATCCTTTAATTTCAACGATGAAATAATAGATATTTTTTGTGGTTTAGGATATTCAGTTGGGTCCTGAAATAGAAACTGATTTTTATAATTTTGAGTCTCTGAATATACCTAAAAATCATCCCGCAAGAGATATGCAGGATACATTCTACCTAGACGAACTTTTAAGGACTCATACTTCTCCTGTTCAGATAAGATACTTAGAGAAAAATCCTCCTCCAGTAAGAATTATTGCTCCCGGGAGAGTATATAGAAGAGATGCAGTAGATGCTACTCATTCCCCTGTATTTAATCAGGTTGAGGTTTTAATCGATCAAGACATTAATTTTAGTCATTTAAGAGGAACAGTTCTTACATTTTTAAAGACTTTTTTTGGAGATATACCTGTAAGATTTAGAGCTAGTTATTTCCCATTTACTGAACCTTCAGCAGAAGTAGACGTCCAGTGGAAAGGAAAATGGTTAGAAGTAATGGGCTGCGGAATGGTAGATCCGTCTTAGAATTAGGAATAGATTCTGAGAAATGGACTGGTTTTGCGGCAGGATTAGGAGTAGAAAGATTCTGTATGGTGAGACATATCGACGACATTAGAAAATTTTATACAAATGATCTTAGATTCTTAGAACAGTTACACTAAATACACTTAAATCAAACGGCTCTAGAAAAAATTAAGAAAGGGTAGAGGTATTGCAGCCGGTCAAGGTGCTGTGGTTTTGGAATGAGAGGACAAAAGTCACGTTCTGGACCGACACGTCCAGGTTTTGAAGGTGGCCAAATGCCTTTATATAGAAGAGTTCCATTAAAGCACTTTTAATCAAAAGAACTTTTCCGTAATTAATCTTTAAACGAAAAGAACTGTCAACCTAGACTCACTAGTTAAAAAAGGGTTGATCATCCTTTAAAAATTCTTGGTAATGGAAAACTTAGTGTAAAGTTAAAAGTTCAAGCTGCATTTACAAAAGCAAAACAAAAAATTGAGGACGCAGGTGGATCCTGCGAGGCCGATGTAATAAGCCAGTTATTACTGAAAAAGCTACAAATGCACTAGATAACCAATATACTTTCGAAGTAGATCATAGAGCGGCTAAACCACAAATAAAGGCAGCTATTGAATGTTAAAGTCATAGGAGTTAACACTATGAATCCTCCTAGGAGAACAAGAAGATCCGGTAAACGTTCTCAGGTCAAGAAGGCAATTGTACGTCTTGCTGAAGGAATCCAACTATTTCCAATGTCAAGAATCGGAAAAACACCAGTACTTCCAGAGAAAGTTACAGTTTGATGGATTAACAGTTACAGTTAAGGGCCCAAAGGGTGAGTTAAAACGTGCCTGAGGGAGTTAGTTTTAAGAAAGATAATACTGTTGTCGTAAGTCCTATCAAGGCAGAGACATGGTTTATGTAGAGCTTTAATTGCAAATATGGTTGAAGGGGTTACTCAAGGTTTTTCAAAGAAACTAGAAATTGTAGGCGTTGGATCAAGAGCACAAGTAAAAGGTAAAAATCTAGTTGTAAGTGCAGGATATAGTCATCCTGTAGAAATGATCCCCCCTGATGGTATAACATACAAAGTTGAGAGTAATACAAACGTTACCGTATCTGGAATTGATAAGGAAATTGTTGGCAATGAAGCAGCAAAAATCAGATCAATTAGACCTCCAGAGCCATATAAAGGTAAAGGAATTAAATATCATGATGAGAGAATTCTCAGAAAAGCTGGTAAAATGGCAAAAAAAATTGTTGCAGTTATCAAGCTTGCTCTACAAGCAGGCAAAGCAAATCCTGCTCCTCCTGTAGGCCCAGCTTTAGGACAACATGGTGTCAATATCATGGCATTTTGCAAAGAATACAACGCAAGGACACAAGATAAAGCAGGTTTTGTAATTCCAGTCGAGATTTCTGTTTTTGAAGATAGAAGCTTTACTTTTATCACAAAAACGCCTCCTGCTTCCGTTTTAATAACAAAAGCAGCTGGTATAGAGAAAGGATCAGGTGAATCCGCAAAAGGTGTTGGATAAGTAAAGCTCAATTAGAAGAAATAGCCAAAACTAAGCTTCCTGATCTAAACTGTTCTAGTGTTGAATCAGCAATGAAAGTAATTGAGGGTACTGCTCGTAATATGGGCGTCTCTATCACTCTAAAAAATCGCTACAAAGAATCAATAAGACCAAAACTTTTAAAAGATCTTGGTCTTAAAAATATTCATCAAGTACCTAAAGTTGTCAAAGTCAACGTTAACAGAGGTCTTGGTGAAGCAGCTTCGAATTCGAAAGCTCTAGAAGCCTCTTTAAATGAAATGGCAACAATTACAGGACAAAAGGCTTTAGTAACTAGGGCCAAAAAAGCTATCGCGGGTTTTAAAATTCGTGAGGGCATGCCTATTGGTTGTACTGTAACTTTGAGAGGAGACAGGATGTATTCTTTTTTGGAGAGATTTATAAATCTAGCTTTACCAAGAATAAGAGACTTTAGAGGAGTTAATCCAAAAAGTTTTGATGGGAGAGGTAATTACACCGTTGGCGTGAAAGAGCAATTGATTTTTCCTGAAATCTCTTTTGATAAAATAGATTCAATAAGAGGTATGGATATAACTATTGTCACTAGTGCTCAGATCAAGAAGGTAAAGCTCTTTTGCAGGAGTTAGGAATGCCTTTATGCCCACCATCTCCCAATTAGTAGGTTCAGAAAGAAAACGTCTGACAAAGAAAACAAAATCTCCTGCATTAAAATCTTGCCCTGAGAGAAGAGGAGTATGTACAAGAGTTTATACATCAACACCAAAAAAGCCTAATTCAGCTTTGAGAAAAGTTGCTAGGGTTAGATTAACTTCTGGTTTCGAAGTAACGGCCTATATACCTGGTATTGGACACAACTTGCAAGAACACTCTGTAGTTCTACTAAGGGGTGGAAGAGTTAAGGATTTACCAGGAGTCAGATATCATATAATAAGAGGAACTTTAGATACGGCTGGAGTCAAAGATAGACGACAATCTAGGTCTAAGTATGGAGCAAAAGCTCCGAAAAAGGAATTAAATTAAATTCTGAAATTAATGAAAAGATTGATACGAAAAGATCTTTTTGACTTGAGATTCAAGCAAGCTACAAGACAGCTCAAAACTCATTTAAAAAGTTGCGCAATTACTCACTCTATGGGACATAAAATACATCCTTCTGGACTAAGATTAGGAATTACACAAGAGCATCGCTCTAAGTGGTTTGCTTCTAAAACATATCCAATTCTTCTCCAAGAAGATTTTATTCGTACCTTCATACAAAAAAAATATGCAGCAGGAATTAGCGATGTCTTAATAGCAAGAAAAGCTGACCAATTGGAACTTGAATTAAAAACAGCAAGACCAGGAGTTATAGTTGGAAGACAAGGAAGTGGTATTGAAGAATTAAGATCTGGCATTCAAAAAACTATAGGTGATAGGGTCAGAATAAACGTTGTTGAAGTTGAACGCGTAGACGCTGATGCTTTTTTACTTGCTGAATATATTGCTCAACAACTAGAAAAAAGAGTCGCCTTTAGAAGAACTATTAGGATGGCCTTACAAAGGGCTCAAAGGGCTGGAGTTCTAGGTCTTAAAATTCAAGTAGGGGGAAGGTTGAATGGTGCTGAAATAGCTAGAACTGAATGGACTAGAGAAGGTAGAGTACCTTTGCATACTTTGAGAGCTGAAATTGACTACGCAACAGCTAATACAACTTACGGTGTTCTAGGCATTAAAGTTTGGGTTTTCAAAGGTGAAGTTCTCCCTAAAGAAGAACAAAAAACAGGTTCAAAGAAATCTAAACGTAATGTACCTAATGGTGTGGTACATATCCAAAGCACATTTAATAATACTATCGTCTCAATTTCTGACACCTCTGGACATGTAATATCTTGGTCTTCTGCAGGCGCTAGTGGATTTAAAGGCGCTCGAAAAGGTACACCATTTGCTGCTCAAACAGCTGCTGAAGCTGCAGCTAGAAGAGCACTTGATCAAGGTATGAGGCAAATAGAAGTACTTGTTAGAGGGCCTGGCGCAGGTAGGGAAACGGCCATAAGAGCTTTACAAGTGGCCGGATTAGAAATAACTCTAATAAGAGATGTAACTCCATTACCTCATAATGGATGTAGAAGACCTAAACGAAGACGCGTTCTAGAGAATAAGCAACAAATCGTGAGATTAAACTATTAAACGACTCGGAAATGGCTGTAGTTCTTGACTATAAAGGTTTAACTATCAAAGAGATGTCAGATTTGCGATCTAGATTGCAAACAACTAACGGCATTTGCAAAGTTACTAAAAATTCATTAATGCGTAAAGCTATTGATGGAGATAGTAATCTTGAATCTTTACTGACCGGAACAAATGCTTTTGTCTTAATCAAAGAAGATGTTGGTGGTGCTGTAAAAGCTATCCAATCTTTTCAAAAAGACACCAAAAAATCCGAAACCAAAGGAGCTTTATTTGAAGGCAGACTTCTTGAAATAAAAGAAATTGCAAGTCTTCCATCCAAAGAAGTATTGATGGCAAAAATTGCGGGCGCTCTTAATGGCGTTGCAACAATTGCGATTATTAATGAATCACTTCAACAAATGTCAAATCACGATCCTATTTCAGATATGCTAACTCGAATTAGAAATGCGAGTCAAAAACATACAACCACAACAATCCCAGGTTCAAAAATGTCAGTATCGCCAAAGTACTTCAAAAAGAGGGGTTCATTTCTGATATGGTGAAGGTTATCACAAATAATACTCGGCCTCAAATAAGTGGAAAACCTACTATTCGATCTATGCAAAGAGTTAGTAAACCTGGTTTGAGAATATATAAAAATACTAGAGGTTTACCAAAAGTTCTTGGAGGTCTTGGAGTTGCCATAATATCAACTTCTAAAGGCGTTATGAGCGATCGCGATGCTAGAAAGCAAGGCATTGGCGGCGAAGTCCTCTGCTATGTGGATTCTTAGTAATTAATAAACTTCACATGATTGTGTTAAACAAATAAGGAAGTTACTAAAAAAGGTCGGTCAGGAACTCTTGACCCGGAAGTTATAGGAATATTACCAATCGCGATAGGCAGTGCAACAAGATTTATTCAATATCTTAAAACTTACATAGGATTAAATTAGGGATAAGAACTAACACTGATGATATTCACGGAGAAATAATTAAGAGTGATGAAAAATTAGATCATAAATAGATTTAGAGGATTAAACAACCGCCGAAAGTATCTAGTGTGCACATCAATGGTGAGAGGGCTTATAAAAAATCGAATTTGAATTAGCACCAAGAGAAGTAAAAATAGACGAACTTAATGAAATGGGACCAAATAAAATGTTCAGCTGGCACATACATAAGAGCAATTGCAAGAGATTTAGGGGAATCCGAGGGTTGCCTAGCTAAAGCTTGTGGCTTTGATGAACAAAACTCAATAATATCTGAATTCCAACAAGCTCTGAATCACATTTCTTAAGTACTGAAGAATTGGCCAGGAAGACTTTCCAGGAAATTACAAACCCAAAAAAGACATAGAAGATTAAGAAGCTTAATTGGCGTCCAAGATTGTCTGTTTTTCGCTCTAATAACCATATTTATGCTCAGGTTATAGATGATGCTCAAACAACTATTTGCTCGGCTTCAACTGTTGATAAAGAACTAAGAGTTGTAATTCTTCTTCGTTGGAAAATTATTAGCAAAGAGAGCGATAAAGGTATTAAGCAAGTAATTTTTGACCGTGGAGGTAATTTATATCACGGTAGAGTAAAGGCACTTGCAGATGCTGCTCGTGAAGCCGGCCTAGAATTCATGTCATTAGATACAGCTGAGAAACAGAATCTGATTGAAACACATCAAGTACATCCAACTGATACAGGTTCAGTTGAAGTTCAGGTGGCAATGCTTTCTAAAAGAATATCGAAATTAAGCATCTCCAAGGAAACATTCATGATTTTGCTTCAAGGCAAGGATTATTAAAAATGATTGGGAAAAGGAAAAGATTACTTTACATAAAAGACAAAAATGTTCAGAGATATGATCTAGTAAAATTGGAATCAGAATAGCAGAAGTAAGCTAGCAATGGTTCAAACTGGGTAAAAGATCAACTAGAAAATTTAGTATCTATAGAAGCTATGGCAACTCAAGGTGACAAAATCCTTGATGTAGCCTTAGCAAAAATAGGCGACAAAGGCTTATTCACAAAAGAACTTGAAGCACAAATGCTCGTAGGCCATGCAGATATAGCAGTACATTCTCTAAAAGATTTACCAACCAATTTGCCTAATGGCCTTATAGGATGCATTACAAAAAGGGAGGATCCTGCAGATGCTTTAGTAGTAAACTATAAATTAGAAAACTTGCCTGAAGGTTCGATTGTTGGAACAAGCTCCCTAAGAAGACTTGCACAATTAAGAAATAAGTACCCACATCTTGTTTTCAAAGATATTAGGGGAAATGTTATTACAAGAATTGAAAAATTAGATGCAGGAGAAGATTGTATAATTCTTGCGGCAGCTGGTTTAAAGAGATTAGGCTTTGGAATTCACCAGATCCCAAGTGAAGTTTCCCTTCATGCCGTTGGCCAAGGAGCACTAGGCATCGAATGTAAAGATAAAAAAGTTGAAATTATAAATATCTTAGAAGATAAACCCACCAAAGATGTCTAGCAGAAAGGGCTTTTTTAAGAGAGCTTGAAGGTGGTTGCCAAGTCCCAATAGGTGTGAATAGTCAACTCTTACTGGTATGGTTGCTTGATGGAGAACTTATTAAAGATCAAATTACCCGAATAGGCAAAGAACTAGCTAAAAAATTAGGCGCCGAAGAAATAAAGAAAGAATTGGTACTGTTGTCAGCGACAAAATGGATAAAACAGTTGTTGTTGCTGTAACAGATATCCACATCCCACTTATAAAAAAATTGTAAGTAGAACTACTAGATATAAGGCGCATGATCCAGAAAATACATGCTAGGTGATCGAGTTATTAGAGAAACTAGACCTCTTAGTGCTCAAAAAAGATGGGCCATTGAAGAGATTCTAAAACTCCATCTTTAGAAACCATTGAAAGAAATTGGTTTTTAGTGGACGCAAAAGATAAGACACTTGGGAGACTTGCTACAGAAATCGCAACTGTTTTAAGAGGTAAAAATAAACCAACATTTACACCTCATTTAGATACTGGAGATTTCGTCATTGTAGTTAATGCTGAAAAAGTTGAGGTAACGGGTAAAAAAGCCAAAAGTTGTATAGAAGACATTCTGGAAGACCTGGAGGAATGAAAATTGAGAAATTTGAGTCTCTACAAGAAAGAATTCCTGAAAGAATCATCGAGCAAGCTGTTAAGGGCATGCTTCCTCATAATTCTTTAGGAAGACAGCAATTTAAAAAACTAAAAGTTTATAAAGGTGCTGATCATCCTCATGCTGCTCAGAATCCTGTATTATTTGGGATAGATGAAGTAGGAAGAGGTTTTTGGCCCAGTTTTTTCAGCAGTTGTTGCATTAAGGAGTAACAGATAGTAAAAAATTAACTCCCAAAAAAAGAAACTTTTACCAATTTTATCTTCAGATTATGGAATTGGGCAATCTTCGGCTAGAGAAATAGATTAGGTATCAGGCGACTGAACTTTCAATGATAAGAGCTTTAAAAAATTGATGGCAGAAAAGGAGATCGATAGCTTCAGCAAGCATAGTCGCAAAAGCTCGCGATCTAATGGAGAGGTTAGAAAGAAAATACTCAGGATAAAAAATAAAGGATATGGAACACTAAACTACACAGAAAGAGTTTTATGAGAATCTGGAGATGTAAAAGTAATTAATGGAAAGGACAAAGGGAAAACTGGTGAAGTTTTAAAAACTATCCCTGAAAATAGAGTAGTTGTAAAGGGAATTAACCTTAGGACTAAACATGTAAAACCAACTCAGGAAGGAGAAACTGGAAGAATTCTTACTGAAGAAGCATCATTACATGCATCAAATGTAATGTTTTTTTCAAAAATCTTACAAGTATTGAATTTATTGATGAGGGAAGAAAAGAAGATTGAAGAAAACTGGTG
>AG-347-K17
[truncated: 1,505,550 more chars]
