# Supplementary material for: Emergence of trait variability through the lens of nitrogen assimilation in Prochlorococcus
Source: eLife. 2019 Feb 1;8:e41043. doi: 10.7554/eLife.41043 (PMC6370341; doi:10.7554/eLife.41043)
Supplement: Figure 6—source data 1. [file elife-41043-fig6-data1.zip › 75_coregene_concatenated_phylosift_codon_alignment_LLI.dist]

AG-402-A21 AG-402-A08 0.07813
AG-402-B03 AG-402-A08 0.08258
AG-402-B03 AG-402-A21 0.08242
AG-402-B05 AG-402-A08 0.08533
AG-402-B05 AG-402-A21 0.08867
AG-402-B05 AG-402-B03 0.09039
AG-402-B19 AG-402-A08 0.1092
AG-402-B19 AG-402-A21 0.1077
AG-402-B19 AG-402-B03 0.105
AG-402-B19 AG-402-B05 0.1153
AG-402-C09 AG-402-A08 0.09478
AG-402-C09 AG-402-A21 0.08963
AG-402-C09 AG-402-B03 0.0775
AG-402-C09 AG-402-B05 0.09519
AG-402-C09 AG-402-B19 0.1118
AG-402-G06 AG-402-A08 0.07803
AG-402-G06 AG-402-A21 0.07942
AG-402-G06 AG-402-B03 0.07938
AG-402-G06 AG-402-B05 0.08705
AG-402-G06 AG-402-B19 0.1105
AG-402-G06 AG-402-C09 0.08999
AG-402-G08 AG-402-A08 0.08593
AG-402-G08 AG-402-A21 0.08723
AG-402-G08 AG-402-B03 0.09803
AG-402-G08 AG-402-B05 0.04046
AG-402-G08 AG-402-B19 0.1152
AG-402-G08 AG-402-C09 0.09729
AG-402-G08 AG-402-G06 0.0894
AG-402-I05 AG-402-A08 0.08328
AG-402-I05 AG-402-A21 0.08376
AG-402-I05 AG-402-B03 0.08647
AG-402-I05 AG-402-B05 0.02493
AG-402-I05 AG-402-B19 0.1129
AG-402-I05 AG-402-C09 0.0919
AG-402-I05 AG-402-G06 0.08445
AG-402-I05 AG-402-G08 0.04033
AG-402-I20 AG-402-A08 0.0856
AG-402-I20 AG-402-A21 0.08421
AG-402-I20 AG-402-B03 0.09354
AG-402-I20 AG-402-B05 0.09831
AG-402-I20 AG-402-B19 0.1191
AG-402-I20 AG-402-C09 0.09759
AG-402-I20 AG-402-G06 0.08619
AG-402-I20 AG-402-G08 0.09419
AG-402-I20 AG-402-I05 0.09453
AG-402-I21 AG-402-A08 0.07791
AG-402-I21 AG-402-A21 0.07343
AG-402-I21 AG-402-B03 0.07953
AG-402-I21 AG-402-B05 0.08653
AG-402-I21 AG-402-B19 0.1069
AG-402-I21 AG-402-C09 0.08827
AG-402-I21 AG-402-G06 0.07158
AG-402-I21 AG-402-G08 0.08641
AG-402-I21 AG-402-I05 0.08352
AG-402-I21 AG-402-I20 0.08752
AG-402-I22 AG-402-A08 0.07982
AG-402-I22 AG-402-A21 0.0776
AG-402-I22 AG-402-B03 0.03026
AG-402-I22 AG-402-B05 0.09164
AG-402-I22 AG-402-B19 0.09813
AG-402-I22 AG-402-C09 0.07285
AG-402-I22 AG-402-G06 0.07524
AG-402-I22 AG-402-G08 0.09987
AG-402-I22 AG-402-I05 0.08706
AG-402-I22 AG-402-I20 0.08894
AG-402-I22 AG-402-I21 0.07576
AG-402-K14 AG-402-A08 0.1147
AG-402-K14 AG-402-A21 0.1111
AG-402-K14 AG-402-B03 0.1099
AG-402-K14 AG-402-B05 0.1184
AG-402-K14 AG-402-B19 0.1101
AG-402-K14 AG-402-C09 0.1155
AG-402-K14 AG-402-G06 0.114
AG-402-K14 AG-402-G08 0.1174
AG-402-K14 AG-402-I05 0.1156
AG-402-K14 AG-402-I20 0.1165
AG-402-K14 AG-402-I21 0.112
AG-402-K14 AG-402-I22 0.1028
AG-402-L09 AG-402-A08 0.08272
AG-402-L09 AG-402-A21 0.08112
AG-402-L09 AG-402-B03 0.08351
AG-402-L09 AG-402-B05 0.09137
AG-402-L09 AG-402-B19 0.1019
AG-402-L09 AG-402-C09 0.09611
AG-402-L09 AG-402-G06 0.08199
AG-402-L09 AG-402-G08 0.08961
AG-402-L09 AG-402-I05 0.08884
AG-402-L09 AG-402-I20 0.09003
AG-402-L09 AG-402-I21 0.07936
AG-402-L09 AG-402-I22 0.08197
AG-402-L09 AG-402-K14 0.108
AG-402-L20 AG-402-A08 0.08417
AG-402-L20 AG-402-A21 0.08214
AG-402-L20 AG-402-B03 0.02379
AG-402-L20 AG-402-B05 0.09124
AG-402-L20 AG-402-B19 0.1046
AG-402-L20 AG-402-C09 0.07535
AG-402-L20 AG-402-G06 0.07807
AG-402-L20 AG-402-G08 0.1001
AG-402-L20 AG-402-I05 0.08746
AG-402-L20 AG-402-I20 0.09268
AG-402-L20 AG-402-I21 0.07746
AG-402-L20 AG-402-I22 0.02949
AG-402-L20 AG-402-K14 0.1071
AG-402-L20 AG-402-L09 0.08115
AG-402-M18 AG-402-A08 0.07332
AG-402-M18 AG-402-A21 0.06824
AG-402-M18 AG-402-B03 0.07605
AG-402-M18 AG-402-B05 0.07933
AG-402-M18 AG-402-B19 0.09943
AG-402-M18 AG-402-C09 0.08461
AG-402-M18 AG-402-G06 0.06797
AG-402-M18 AG-402-G08 0.0861
AG-402-M18 AG-402-I05 0.07898
AG-402-M18 AG-402-I20 0.07791
AG-402-M18 AG-402-I21 0.06643
AG-402-M18 AG-402-I22 0.07345
AG-402-M18 AG-402-K14 0.1057
AG-402-M18 AG-402-L09 0.07585
AG-402-M18 AG-402-L20 0.07719
AG-402-M23 AG-402-A08 0.1026
AG-402-M23 AG-402-A21 0.09928
AG-402-M23 AG-402-B03 0.1029
AG-402-M23 AG-402-B05 0.1067
AG-402-M23 AG-402-B19 0.103
AG-402-M23 AG-402-C09 0.109
AG-402-M23 AG-402-G06 0.1028
AG-402-M23 AG-402-G08 0.1103
AG-402-M23 AG-402-I05 0.1029
AG-402-M23 AG-402-I20 0.1214
AG-402-M23 AG-402-I21 0.1034
AG-402-M23 AG-402-I22 0.09881
AG-402-M23 AG-402-K14 0.1104
AG-402-M23 AG-402-L09 0.1005
AG-402-M23 AG-402-L20 0.1023
AG-402-M23 AG-402-M18 0.09304
AG-402-N09 AG-402-A08 0.0984
AG-402-N09 AG-402-A21 0.1033
AG-402-N09 AG-402-B03 0.02648
AG-402-N09 AG-402-B05 0.1094
AG-402-N09 AG-402-B19 0.1304
AG-402-N09 AG-402-C09 0.0873
AG-402-N09 AG-402-G06 0.1011
AG-402-N09 AG-402-G08 0.09989
AG-402-N09 AG-402-I05 0.1018
AG-402-N09 AG-402-I20 0.09982
AG-402-N09 AG-402-I21 0.1014
AG-402-N09 AG-402-I22 0.0312
AG-402-N09 AG-402-K14 0.1222
AG-402-N09 AG-402-L09 0.09629
AG-402-N09 AG-402-L20 0.02598
AG-402-N09 AG-402-M18 0.09235
AG-402-N09 AG-402-M23 0.1326
AG-402-O21 AG-402-A08 0.0874
AG-402-O21 AG-402-A21 0.08834
AG-402-O21 AG-402-B03 0.02429
AG-402-O21 AG-402-B05 0.09033
AG-402-O21 AG-402-B19 0.1103
AG-402-O21 AG-402-C09 0.0768
AG-402-O21 AG-402-G06 0.08554
AG-402-O21 AG-402-G08 0.09828
AG-402-O21 AG-402-I05 0.08563
AG-402-O21 AG-402-I20 0.1001
AG-402-O21 AG-402-I21 0.08538
AG-402-O21 AG-402-I22 0.03359
AG-402-O21 AG-402-K14 0.1125
AG-402-O21 AG-402-L09 0.08983
AG-402-O21 AG-402-L20 0.02375
AG-402-O21 AG-402-M18 0.08179
AG-402-O21 AG-402-M23 0.1053
AG-402-O21 AG-402-N09 0.02761
AG-402-P16 AG-402-A08 0.1114
AG-402-P16 AG-402-A21 0.1131
AG-402-P16 AG-402-B03 0.1073
AG-402-P16 AG-402-B05 0.1156
AG-402-P16 AG-402-B19 0.1219
AG-402-P16 AG-402-C09 0.1155
AG-402-P16 AG-402-G06 0.1019
AG-402-P16 AG-402-G08 0.1211
AG-402-P16 AG-402-I05 0.1153
AG-402-P16 AG-402-I20 0.1387
AG-402-P16 AG-402-I21 0.1034
AG-402-P16 AG-402-I22 0.09884
AG-402-P16 AG-402-K14 0.1275
AG-402-P16 AG-402-L09 0.106
AG-402-P16 AG-402-L20 0.1043
AG-402-P16 AG-402-M18 0.1001
AG-402-P16 AG-402-M23 0.1146
AG-402-P16 AG-402-N09 0.1461
AG-402-P16 AG-402-O21 0.1077
AG-402-P18 AG-402-A08 0.1444
AG-402-P18 AG-402-A21 0.1379
AG-402-P18 AG-402-B03 0.1351
AG-402-P18 AG-402-B05 0.1557
AG-402-P18 AG-402-B19 0.1356
AG-402-P18 AG-402-C09 0.1444
AG-402-P18 AG-402-G06 0.1405
AG-402-P18 AG-402-G08 0.1484
AG-402-P18 AG-402-I05 0.1509
AG-402-P18 AG-402-I20 0.1437
AG-402-P18 AG-402-I21 0.1381
AG-402-P18 AG-402-I22 0.1202
AG-402-P18 AG-402-K14 0.1451
AG-402-P18 AG-402-L09 0.1327
AG-402-P18 AG-402-L20 0.1298
AG-402-P18 AG-402-M18 0.1323
AG-402-P18 AG-402-M23 0.1446
AG-402-P18 AG-402-N09 0.154
AG-402-P18 AG-402-O21 0.1516
AG-402-P18 AG-402-P16 0.1389
AG-409-A10 AG-402-A08 0.07388
AG-409-A10 AG-402-A21 0.08046
AG-409-A10 AG-402-B03 0.08328
AG-409-A10 AG-402-B05 0.07947
AG-409-A10 AG-402-B19 0.1069
AG-409-A10 AG-402-C09 0.08522
AG-409-A10 AG-402-G06 0.07777
AG-409-A10 AG-402-G08 0.08032
AG-409-A10 AG-402-I05 0.07639
AG-409-A10 AG-402-I20 0.08465
AG-409-A10 AG-402-I21 0.07174
AG-409-A10 AG-402-I22 0.08226
AG-409-A10 AG-402-K14 0.1126
AG-409-A10 AG-402-L09 0.0857
AG-409-A10 AG-402-L20 0.08276
AG-409-A10 AG-402-M18 0.06304
AG-409-A10 AG-402-M23 0.0989
AG-409-A10 AG-402-N09 0.1002
AG-409-A10 AG-402-O21 0.0867
AG-409-A10 AG-402-P16 0.11
AG-409-A10 AG-402-P18 0.1528
MIT0801 AG-402-A08 0.08581
MIT0801 AG-402-A21 0.08661
MIT0801 AG-402-B03 0.09082
MIT0801 AG-402-B05 0.04878
MIT0801 AG-402-B19 0.1131
MIT0801 AG-402-C09 0.09071
MIT0801 AG-402-G06 0.0857
MIT0801 AG-402-G08 0.05172
MIT0801 AG-402-I05 0.04259
MIT0801 AG-402-I20 0.094
MIT0801 AG-402-I21 0.08523
MIT0801 AG-402-I22 0.08863
MIT0801 AG-402-K14 0.1167
MIT0801 AG-402-L09 0.09165
MIT0801 AG-402-L20 0.09136
MIT0801 AG-402-M18 0.07965
MIT0801 AG-402-M23 0.1049
MIT0801 AG-402-N09 0.1029
MIT0801 AG-402-O21 0.08951
MIT0801 AG-402-P16 0.1124
MIT0801 AG-402-P18 0.1544
MIT0801 AG-409-A10 0.07791
MIT0912 AG-402-A08 0.07825
MIT0912 AG-402-A21 0.07837
MIT0912 AG-402-B03 0.08476
MIT0912 AG-402-B05 0.08705
MIT0912 AG-402-B19 0.1116
MIT0912 AG-402-C09 0.09198
MIT0912 AG-402-G06 0.07577
MIT0912 AG-402-G08 0.09012
MIT0912 AG-402-I05 0.08319
MIT0912 AG-402-I20 0.08455
MIT0912 AG-402-I21 0.07928
MIT0912 AG-402-I22 0.08512
MIT0912 AG-402-K14 0.1132
MIT0912 AG-402-L09 0.08453
MIT0912 AG-402-L20 0.08342
MIT0912 AG-402-M18 0.06809
MIT0912 AG-402-M23 0.1027
MIT0912 AG-402-N09 0.09925
MIT0912 AG-402-O21 0.0867
MIT0912 AG-402-P16 0.1107
MIT0912 AG-402-P18 0.149
MIT0912 AG-409-A10 0.07405
MIT0912 MIT0801 0.0864
MIT0913 AG-402-A08 0.07793
MIT0913 AG-402-A21 0.07819
MIT0913 AG-402-B03 0.0845
MIT0913 AG-402-B05 0.08716
MIT0913 AG-402-B19 0.1112
MIT0913 AG-402-C09 0.09223
MIT0913 AG-402-G06 0.07604
MIT0913 AG-402-G08 0.09037
MIT0913 AG-402-I05 0.08308
MIT0913 AG-402-I20 0.0851
MIT0913 AG-402-I21 0.07891
MIT0913 AG-402-I22 0.08447
MIT0913 AG-402-K14 0.1132
MIT0913 AG-402-L09 0.08407
MIT0913 AG-402-L20 0.08318
MIT0913 AG-402-M18 0.0679
MIT0913 AG-402-M23 0.102
MIT0913 AG-402-N09 0.1002
MIT0913 AG-402-O21 0.08658
MIT0913 AG-402-P16 0.1107
MIT0913 AG-402-P18 0.1491
MIT0913 AG-409-A10 0.07388
MIT0913 MIT0801 0.08657
MIT0913 MIT0912 0.002477
MIT0915 AG-402-A08 0.08523
MIT0915 AG-402-A21 0.0868
MIT0915 AG-402-B03 0.09014
MIT0915 AG-402-B05 0.04194
MIT0915 AG-402-B19 0.1119
MIT0915 AG-402-C09 0.09159
MIT0915 AG-402-G06 0.08588
MIT0915 AG-402-G08 0.0226
MIT0915 AG-402-I05 0.04155
MIT0915 AG-402-I20 0.09485
MIT0915 AG-402-I21 0.08395
MIT0915 AG-402-I22 0.08886
MIT0915 AG-402-K14 0.1152
MIT0915 AG-402-L09 0.09037
MIT0915 AG-402-L20 0.0915
MIT0915 AG-402-M18 0.08112
MIT0915 AG-402-M23 0.104
MIT0915 AG-402-N09 0.1019
MIT0915 AG-402-O21 0.08964
MIT0915 AG-402-P16 0.1153
MIT0915 AG-402-P18 0.1534
MIT0915 AG-409-A10 0.07843
MIT0915 MIT0801 0.05059
MIT0915 MIT0912 0.08685
MIT0915 MIT0913 0.08669
MIT0917 AG-402-A08 0.07771
MIT0917 AG-402-A21 0.07766
MIT0917 AG-402-B03 0.07987
MIT0917 AG-402-B05 0.08749
MIT0917 AG-402-B19 0.1083
MIT0917 AG-402-C09 0.09329
MIT0917 AG-402-G06 0.07755
MIT0917 AG-402-G08 0.08665
MIT0917 AG-402-I05 0.08423
MIT0917 AG-402-I20 0.08136
MIT0917 AG-402-I21 0.07697
MIT0917 AG-402-I22 0.07582
MIT0917 AG-402-K14 0.1128
MIT0917 AG-402-L09 0.07884
MIT0917 AG-402-L20 0.08039
MIT0917 AG-402-M18 0.07012
MIT0917 AG-402-M23 0.104
MIT0917 AG-402-N09 0.09671
MIT0917 AG-402-O21 0.08548
MIT0917 AG-402-P16 0.1129
MIT0917 AG-402-P18 0.1406
MIT0917 AG-409-A10 0.07911
MIT0917 MIT0801 0.08528
MIT0917 MIT0912 0.07949
MIT0917 MIT0913 0.07944
MIT0917 MIT0915 0.08578
MIT1013 AG-402-A08 0.07767
MIT1013 AG-402-A21 0.08315
MIT1013 AG-402-B03 0.08338
MIT1013 AG-402-B05 0.0902
MIT1013 AG-402-B19 0.1057
MIT1013 AG-402-C09 0.09344
MIT1013 AG-402-G06 0.07638
MIT1013 AG-402-G08 0.08733
MIT1013 AG-402-I05 0.08743
MIT1013 AG-402-I20 0.0886
MIT1013 AG-402-I21 0.07806
MIT1013 AG-402-I22 0.08221
MIT1013 AG-402-K14 0.1087
MIT1013 AG-402-L09 0.07362
MIT1013 AG-402-L20 0.0832
MIT1013 AG-402-M18 0.07089
MIT1013 AG-402-M23 0.09729
MIT1013 AG-402-N09 0.09953
MIT1013 AG-402-O21 0.0859
MIT1013 AG-402-P16 0.1027
MIT1013 AG-402-P18 0.1412
MIT1013 AG-409-A10 0.07883
MIT1013 MIT0801 0.0889
MIT1013 MIT0912 0.07859
MIT1013 MIT0913 0.07837
MIT1013 MIT0915 0.0894
MIT1013 MIT0917 0.08139
MIT1214 AG-402-A08 0.0797
MIT1214 AG-402-A21 0.07425
MIT1214 AG-402-B03 0.081
MIT1214 AG-402-B05 0.08328
MIT1214 AG-402-B19 0.1083
MIT1214 AG-402-C09 0.09291
MIT1214 AG-402-G06 0.07583
MIT1214 AG-402-G08 0.08383
MIT1214 AG-402-I05 0.08011
MIT1214 AG-402-I20 0.08172
MIT1214 AG-402-I21 0.07379
MIT1214 AG-402-I22 0.07975
MIT1214 AG-402-K14 0.1098
MIT1214 AG-402-L09 0.08182
MIT1214 AG-402-L20 0.08063
MIT1214 AG-402-M18 0.06303
MIT1214 AG-402-M23 0.1004
MIT1214 AG-402-N09 0.09274
MIT1214 AG-402-O21 0.08623
MIT1214 AG-402-P16 0.1105
MIT1214 AG-402-P18 0.1388
MIT1214 AG-409-A10 0.07126
MIT1214 MIT0801 0.08333
MIT1214 MIT0912 0.07663
MIT1214 MIT0913 0.07658
MIT1214 MIT0915 0.08238
MIT1214 MIT0917 0.07771
MIT1214 MIT1013 0.08231
NATL1A AG-402-A08 0.08588
NATL1A AG-402-A21 0.08798
NATL1A AG-402-B03 0.08971
NATL1A AG-402-B05 0.04006
NATL1A AG-402-B19 0.1119
NATL1A AG-402-C09 0.09154
NATL1A AG-402-G06 0.08653
NATL1A AG-402-G08 0.01775
NATL1A AG-402-I05 0.0398
NATL1A AG-402-I20 0.09412
NATL1A AG-402-I21 0.08487
NATL1A AG-402-I22 0.08794
NATL1A AG-402-K14 0.1161
NATL1A AG-402-L09 0.09099
NATL1A AG-402-L20 0.09121
NATL1A AG-402-M18 0.08212
NATL1A AG-402-M23 0.105
NATL1A AG-402-N09 0.1025
NATL1A AG-402-O21 0.08953
NATL1A AG-402-P16 0.1168
NATL1A AG-402-P18 0.1527
NATL1A AG-409-A10 0.07961
NATL1A MIT0801 0.04871
NATL1A MIT0912 0.08707
NATL1A MIT0913 0.08712
NATL1A MIT0915 0.01816
NATL1A MIT0917 0.08589
NATL1A MIT1013 0.08977
NATL1A MIT1214 0.08206
NATL2A AG-402-A08 0.08458
NATL2A AG-402-A21 0.08726
NATL2A AG-402-B03 0.08872
NATL2A AG-402-B05 0.03978
NATL2A AG-402-B19 0.111
NATL2A AG-402-C09 0.0914
NATL2A AG-402-G06 0.08576
NATL2A AG-402-G08 0.0192
NATL2A AG-402-I05 0.03902
NATL2A AG-402-I20 0.09456
NATL2A AG-402-I21 0.084
NATL2A AG-402-I22 0.08663
NATL2A AG-402-K14 0.1159
NATL2A AG-402-L09 0.08962
NATL2A AG-402-L20 0.08994
NATL2A AG-402-M18 0.08098
NATL2A AG-402-M23 0.1045
NATL2A AG-402-N09 0.1017
NATL2A AG-402-O21 0.08865
NATL2A AG-402-P16 0.1147
NATL2A AG-402-P18 0.153
NATL2A AG-409-A10 0.07861
NATL2A MIT0801 0.04848
NATL2A MIT0912 0.0856
NATL2A MIT0913 0.08538
NATL2A MIT0915 0.01972
NATL2A MIT0917 0.08528
NATL2A MIT1013 0.08912
NATL2A MIT1214 0.08269
NATL2A NATL1A 0.01492
PAC1 AG-402-A08 0.08367
PAC1 AG-402-A21 0.08673
PAC1 AG-402-B03 0.08842
PAC1 AG-402-B05 0.03909
PAC1 AG-402-B19 0.1104
PAC1 AG-402-C09 0.09003
PAC1 AG-402-G06 0.08518
PAC1 AG-402-G08 0.01856
PAC1 AG-402-I05 0.03826
PAC1 AG-402-I20 0.09465
PAC1 AG-402-I21 0.08428
PAC1 AG-402-I22 0.08736
PAC1 AG-402-K14 0.1153
PAC1 AG-402-L09 0.08958
PAC1 AG-402-L20 0.08952
PAC1 AG-402-M18 0.08068
PAC1 AG-402-M23 0.1029
PAC1 AG-402-N09 0.101
PAC1 AG-402-O21 0.08841
PAC1 AG-402-P16 0.1149
PAC1 AG-402-P18 0.1521
PAC1 AG-409-A10 0.0781
PAC1 MIT0801 0.04639
PAC1 MIT0912 0.08583
PAC1 MIT0913 0.08578
PAC1 MIT0915 0.01897
PAC1 MIT0917 0.08503
PAC1 MIT1013 0.08908
PAC1 MIT1214 0.08244
PAC1 NATL1A 0.01574
PAC1 NATL2A 0.01471
