# Supplementary material for: Emergence of trait variability through the lens of nitrogen assimilation in Prochlorococcus
Source: eLife. 2019 Feb 1;8:e41043. doi: 10.7554/eLife.41043 (PMC6370341; doi:10.7554/eLife.41043)
Supplement: Figure 6—source data 1. [file elife-41043-fig6-data1.zip › 75_coregene_concatenated_phylosift_codon_alignment_LLI.fasta]

>AG-402-A08
ATGGCTGTAGTTTCTCTCTCAGAGATGATGGAAGCTGGTGCTCACTTCGGGCATCAGACAAGAAGATGGAATCCCAAGATGTCTACATCTATTCTGCTCGAAATGGGGTTCATATTATTGATTTAGTTAAAACCGCTGTTTGCATGAACAGCGCATATAAATGGACAAGGCAGCAAGAAGCGGTAAAAGATTCCTTTTTGTGGGTACTAAAAAACAAGCTTCAGAAGTAGTTGCTCAAGAAGCTATTAGGTGCGGAGCTTCCTATGTAAATCAAAGATGGTTAGGAGGTATGCTCACAAATTGGACAACAATGAAAGCAAGAATTGATCGGCTAAAAGATCTCGAAAGAATGGAAAGTGGTGCTATTGCAATGCGTCCAAAAAAGGAAGGAGCCGTATTACGTAGAGAATTAGAACGATTGCAAAAATACTTGGGGGGGCTTAAAGGCATGAGACGACTTCCTGATGTTGTTGTTTTAGTTGATCAAAGACGGGAAACAAACGCTGTTCTTGAGGCTAGAAAACTTGATATTCCATTGGTTTCAATGCTTGATACTAATTGTGATCCAGATCTTTGTGAAATCCCAATACCATGCAATGATGACGCTGTCCGATCAGTTCAACTCGTGTTGGGGAGATTAGCTGATGCTATCAATGAAGGGAGGCACAGCAAAAAATACGAATACGCCTAAAGGCTTTTGATAGAAGAATGCTCGATTTATCTTGCGATAAAATAATTGAGACTGCAGACACAACAGCTGCTTCAGCTATAGGACCTATCCCTCTGCCCACTAAAAGAAAGATTTATTGTGTTCTTCGTTCTCCTCATGTTGATAAGGATTCAAGAGAGCATTTTGAAACAAGAACACATCGACGAATTATTGATATTTACAGCCCTTCTGCAAAGACTATAGATGCCCTAATGAAGCTGGATCTTCCTAGTGGAGTTGATATAGAAGTTAAGCTCATGAAAAATTTTTCTAAAAGAATGACAACGTTACTTTCCAAAGTGGAAGAACGTATTCTCCAATTGAAGCTATAAGTCAAGGAGAATGCTAATGCAAAATTCGATGAGACTATAGAGGCTCATATAAGACTAGGTATTGACCCAAAATATACTGATCAACAACTAAGAACAACTGTTGCCCTACCAAGTGGTACCGGTCAGAAAGTAATAGCAGTAATTACACGCGGGGAAAAAGTTTCTGAGGCGACGAAAGCAGGAGCTGATCTTGGAGAAGAAGATTTAGTTGATTCAATCAACAAAGGAGAAATGAATTTCGACCTGCTAATTTCAACTCCTGACATGATGCCCAAGGTCGCCAAACTTGGAAGAGTGCTAGGCCCTAGAGGGCTTATGCCTAATCCAAAAGCAGGAACAGTGACAAACGATTTAGCAGCCATTAAAGAATTTAAAGCAGGAAAACTTGAATTTAGAGCTGATAAAGCAGGCATTGTCCATGTTCGATTTGGTAAAGCAAGTTTTTCGGAAGATGCTCTACTTGAAAATCTGAAGACATTGCAATTAACAATAGAAAAAAATAAACCAAGCGGAGCAAAAGGAAAATTCTGGAGAAGCTTATTTATTACATCCACCATGGGACCATCAGTAGAAGTAGATATCAACGAATTAAAGCCTTTAATTAAAAAAAAAAAAGAAACAACTCGCCAAAGACAAGACGTGCGATGGAATTAAGAGCCGCGAGAGAAGCAAAACTTGTAAGACCTGAAATGGTTGTTGAAGACAATCTCACAGTCCAAGAGCTTGCTGACATGTTGAGTGTTGAAAGTTCCGAAATTATTAAATCATTGTTTTTCGGAATCACTGCAACTGTCACTCAATCACTAGATCTAGCAACAATCGAAACAGTCGCTGATGAATTCGGCGTAGTTCTTCAAGATGATGTTATGATCGAGAGATTTAAAACACTTAAGAAGACCTCCCGTCGTTACTGTGATGGGGCATGTTGACCATGGTAAAACATCTTTATTAGACGCTATTAGAAAAGCAAGGGTTGCAGCAGGTGAAGCTGGAGGTATTACTCAACACATTGGTGCTTATAAAATTGAGACTAAGAAACTAACTTTTCTTGACACTCCTGGACATGAGGCATTTACAGCCATGAGAGCCAGAGGCACAAGGGTTACAGATGTAGCGATTTTAGTTGTAGCTGCTGATGATGGAGGCCTCAAACCCTTGAAGCTATTAGCCATGCAAGAGCAGCAAAAGTTCCCATTGTCGTAGCTATCAACAAAATTGATAAAGAAGGATCTTCTCCCGACCGCGTAAAACAAGAATTATCAGAGCAGGATTTATTGTCAGAAGAATGGGGAGGAGACGTAATGGTTCCCGTTAGCGCCATTAAAAAAACATCGATAAACTTTTGGAGATGGTTTTGCTAGTAACTGAGGTAGAGGATTTACAAGCAAACCCAGACAGATTGGCCAAAGGTACAGTTATTGAAGCCCACTTAGACAAAGCCAAAGGGCCTGTTGCAACACTACTAGTTCAAAACGGTACCCTCAAATCAGGAGATGTAGTCGCAGCTGGTCCAGTTCTTGGGAAAGTAAGAGCGATGGTAGATGAAAATGGAGGCTTAAAGAAGCAGGTCCATCTTGTCCAGTCGAAGCTCTTGGATTTAGTGAAGTACCAACAGCCGGAGATGAATTCGAAGTTTACCCAGACGAGAAGGCCGCAAGAGCAGTTGTTGGAGAACGCGCCACAGATGCCAGAGCTGCACGACTTGCTCAGCAAAGACGAGTTTTCCTCAATGTCCAAGCAAGCGAGGGTGAACTTAAAGAATTAAATATTATCCTCAAAGCTGATGTTCAAGGAAGTTTAGAGGCAATACTTGGTTCTCTAGAACAGCTTCCTGACGAAGTCCAAGTAAGAGTATTGCTATCAGCACCAGGAGAAATCACTGAGACTGATGTTGACTTAGCAGCGGCCTCTGGTGCTGTCATAGTTGGATTCAACACTTCAATGGCATCGGGCGCCAAACGCGCAGCTGATGCAAATGGTGTTGATGTAAGAGATTATGAGGTTATTTATAAACTTTTAGAAGATATCCAATTAGCAATGGAGGGGCTTTTAGAACCAGAAATGATAGAAGAAGCTCTAGGGGTGGCTGAGGTTAGAGCAATATTCTCAATTGGCAAAAGTGCCGTTGCTGGTTGTTATGTAGTGGGAAAATACAACGGAATTGCCAGAGTCAAATCGTTTTTGAAGGCGATCTAGATTCACTGAAAAGTAAAGATGATGTAAAAGATGTACTGGGTTCGAATGTGGAATAGGTTGTGATTTTGCGAGGGAGATCAAATCGAAGCATTCAAGCTTGTCACTCAAAGAAGATAATTTTATCCCTCGAAACAAGTTGTGACGAGTCTGCAGCGGCTTTGGTGGTAATATAGCCTCACAAATTGAAGAACATGCTAATTGGGGTGGCGTTGTTCCTGAAATTGCTTCAAGAAGGCATTTGGAATTCCATTTCTAATTGAAGAAGTTTTTGCAAAATCATTATAAAAGACATAGATGTAGCAGCAACTGTTACTCCAGGATTAGCAGGTTCACTGTAGGATCAATTACGGCGAGAACACTTTGCATCAAATTCCATTTTTAGGAATTCACCATTTGGAGGGACATCTCTCATCAATATAAACCTTTTTTTTATTGGTTAGTGGAGGACATACTGAATTGATAAAAGTAGATGCTCAAAAGTATCAACGTCTTGGTAGAAGTCATGATGATGCAGCTGGAGAGGCTTTTGATAAGGTTGCAAGACTTCTTGGACTTATCCAGGTGGGCCAGCAATTCAAAAAATAGCTAAATCTGGAGACCCTTCCCAAAAGGGAGAGTATATGACTTTTCTTTTAGTGGATTAAAAACGTCTGTATTTAGATAGAAAAAATCGATACCAATTGAGGATATTGCTGCAAGTTTTGAAGTAGTAGCTGAGGTCTTGGTAGAGAGGACGATGCGCGATGAAGGAAATGCTCTTGTATTAGTAGGAGGAGTTGCTGCAAATATTTAAGGGAAATGATGCTTAAGCAATTAAGATTGCTCTTGCACCTATGGAATTTTGTACTGATAATGCGGCAATGATTGGTGCGGCAGCTTTGTTAAGGTTCAGTTCAATGGAACTAGGTGTGCCCATGGTATATTCGCGGATCTGCCTCAAAAGTTCGGCGTGTTCTTGATCAAATAAGAGGAAGAACTTACAGAGATGCTTTGATCATGCTTGAATTCATGCCTTATCGATCAACTGAGCCAATAACAAAAGTATTGCGATCAGCTGTTGCGAATGCAGAAAATCTTGGTCTTGAACCTTCTTCGCTGGTGATTAGCACTGCTACTGCTGATATGGGCCCATGAAACGTTATAGGCCTAGGGCTCAAGGCAGAGCATTTGCAATTAAAAAGCAGACATGCCACATCAGCATTGCTGTATGGCTATCTTGATTGGCAAGGAAAAGAGGCAGGATCATCAATTGATTTAACTGCCAAAGAATCCTCGGCTGCAGATTTATTACATCGTGCTGTTTTGCGTCAACAAGCTCACAGTCAAGGCACTGCGACTTTGACTAGATCCGAGGTGCGAGGCGGTGGCCGAAAACCTTACAAACAAAAGGGTACTGGTCGAGCAAGGCAAGGCTCAATTAGAACGCCTCTTCGTCCAGGTGGTGGAATTATCTTTGGCCCTAAACCTCGCAAATATAACTTAGAAATGAATAGGAAGGAACGAAGGCTAGCTCTTCGAACTGCTCTAATGGGTAGGATTTCAGACGACTTCGGTTCAACCTAAAACAAGCGAAATTGTGGCTTTACTCGAGTAGGAATTGGGAAAATTCTTATTATTCTGAAGTTATAAATCAATTAGAAACTTAGAAAAAATAAAGCTTATCTCTGCTGATCAATTAAATGTGTTTGACCTTCTCAATGCCAATTTGGTAATAGGCGAAGCATTACTATTAAGGAGGTCATGGCAATAAGAAGTTTCAAACCTTACACACCTGGTACACGAGAGTAGTAACTGATTTTAGTGAGGTTACATCAAACCTGAGCGCTCACTTGTCGTATCTAAACACCGAAAGGGCGCAACAATAGAGGGGTCATTACTTGTCGACATAGAGGAGGAGGGCACAAAAGGTTATATAGGATTGTTGATTTTCGTAGAAATAAGCCAAAGTTGCGGCAATACATTATGACCCTCATAGAAATGCAAGGCTTGCTCTACTCTTTTACGATGGTGAAAAGAGATACATACTTGCACCTGCGGACATAACAATTGGGCAGGAAGTTATTTCAGGATGCACCTATTGAAACTGGTAATGCCCTACCACTTTCTTCAATGCCTTTAGGTTCGAGCGTTCATTGTGTTGAACTCTATCCAGGTCGAGGCGGACAGATGGTTCGTACAGCTGGAGCTAGTGCTCAAGTCATGGCTAAAGAAGGAGATTATGTTGCATTGAAATTACCTTCAACTGAGGTTCGTTTAGTTAGAAAAGAATGCTACGCCACTCTTGGAGAGGTTGGTAATTCTGAAATTAGAAACACAAGTCTTGGAAAAGCAGGAAGACGAAGATGGCTTGGCAGACGGCCTCAAGTTAGAGGAAGTGTCATGAATCCATGTGATCACCCTCATGGAGGAGGAGAGGGAAAGGCACCTGTTGGACGAGGCCCTGTAACTCCTTGGGGTAAAGCTGCTCTTGGCTTGAAAACCAGGAAGAAGAATAAGCCCAGCAATAAATACGTTCTTCGAAAACGACGAAAGTAGTTTACTGGGGGACTGGTAGACGTAAGACATCAGTTGCGAGAGTAAGGTTAACCCCTGGAAAAGGATAATCATCAATGGTCGTCCTGGTGATCATTATTTGTTTAATCCTCAAAGCACCTCTTCAAACTTTAGGTCTGAATCATATGATGTTTTAGTCAATGTGTATGGAGGAGGCTTGACTGGTCAGTCTGGCGCAATAAAGCAGGGAGCTGCTAGAGCTTTATGTGAATTGTCACTTGATAACCGTAAGCCTCTAAAAGTCGAGGGCCATCTTAGTCGCGACCCTAGAGCAAAAGAGAGGCGTAAATATGGGCTGAAAAAAGCTCGTAAAGCTCCACAGTTCTCAAAGAGAATGTCTTTAGGAATCCTAGGTAAGAAGTTGGGTATGTCCCAACTCTTCGATGATCAAGGCACCGTTCCAGTCACTTTGATCGAAGCGGGTCCCTGTCGAATCACTCAATTGAAATCTGCTGGATGGCTATGCCGCTGTACAGATAGGTTTCCAGAAAAACTTATTAACAAGCCTAAAGGTCATCTAAATCAGGAGAGGACCTTTTCATCTGAGTACCGGAAAATTTTTCAGCTGGGAAATAACTGTGATTTCGAAAAAGGTCAAAAAGTTGATGTTAGTGGCGACACTATGGGTAGAGGATTCGCAGGCTATCAAAAGCGACATGGTTTTAGCCGTGGTCCTATGAGTCACGGTTCAAAGAATCATCGATTGCCTGGCTCAACAGGAGCTGGAACTCCCGGTCGTGTTTATCCTGGCAAAAGGATGGCTGGTCGTATGGGCGGTAAAAAAGTCACTACCAGAGGCCTTTTTAAAGATAGATACAATTTATTAGTAGTAAAAGGATCTGTTCCGGGGAAGCCTGGATCTCTTTTAAACATAAGACCATGAAGGTATCAGTTGGCTAAAAGATCTTGTCGAGATGGGTTGGCTGAAAAGCTTTCTATGACGGGCTTTGAAGTTGAATCATTAGAAGACTGCAAAGAATGTTGTTGTTGGTTTTGTACCACACCGAAAAACTTTTGTTCAGTAAATGTAAGTATTGTTTGTGGTGCAACGTAAAAGCTATCACGTTGTGGCGAAGGTTGGAGCCTATTTATTAAAAATAAAATTATCTAATTTACGAGGCGTAGCGAGGGAATGATTTGTTCATTGGATGAATTAGGGATTAATGAAGGTATAGAAATTCTTATTGGTTCAAATGATTATCTTTTGAATGATGAATTAGCTATTACTGCTAACAGACCCGATGGTATGTCTATCGCTGGTATAGCACGAGAAATATCAACTCTAATTTACTCACTTACATATATAGAATTACCATAAATAAATCTATTTTTAATAAATTAAAAATAAGACAAAATTGTATAAACTTGTAGACATAACAAATTTTTTAATGCTTGAACAAGGCCAGCCACTACATGCTTTTGATGATCTTTTAGATTTTTAGAAATGGTAAAGCAGGCGAATTATTGCACTTGATAAAAAAGAATATAAATTAAATGAAAATATTAAGCTAATTACATGCAATATTCCAATTGCAATAGCTGGGGTTATCGGTGGAAATAGTTCCGTAAGCGCTAAAACGTATGGTTGGAAGCCGCTGTTTTTACTCCCAGTTAGAAATAGTAGTAGAGCAATAGGGCTCAGAACAGATGCAAGTAGTAGATACGAAAAGGGCATATCACATGACAACAGAGCTAGTCAACTTATTTCATTAGAATTAGGTGGTAAAAGATATCGAGCTTAGAATAGAAATAAACAAGGTTCTAGGTAAGGATGAGATTGATGAGATTGGATGCCCTTACAGAGATTTAGAAATCGATTTAATAGAAGAGATAGCAAGACTAATTGGCTATGATAATTTCGATTCAAATATGCCCTATGAACCAGGAGTACTAACACCAATTTGGTTACGAAATTTTATCCATAATGGTTTTCAAGAAGTAGTTACTTCCTCACTTAATCCATTACTATCAGAGACAAGTAGATTAAGGAATGTATGGGATGAACATCTTAAAATTCTTCAGAGAAATGTATCATTTGGGGCTGAAGGGTGTTGGATCTTTGAAATAGCAAAGACATACGAAACAAATTTATTGGTTCTTTGACTGGAAGTGGTAGATTATTTTGAAGCAAGAGGAAAGCTTAAGCAATCCCTCTAGGAATTGAAACTGATAAGTTGCATCCGGGTCGAACTTCTCAATTAGAAGGAGGCTTCTTTGGACAAATACACCCATGATTCAGCAAGAAACATTCTTAACCGTTGCAGATAATAGTGGTGCCAAGCGTTTGCAATGTATTAGGGTTTTGGGTCCAATCGTCGTTATGCCCACGTAGGAGATGTGATCGTTGCTTCTGTTAAAGACGCGATGCCAAATATGGGAGTTAAAAAATCGGATGTGGTGAAAGCGGTTGTTGTTCGTACTAGAGCAACAATGCGAAGAGAAACTGGAAATTCAATTCGCTTTGATGACAACGCCGCTGTTCTAATCAATGATGATCAAAACCCAAGAGGTACTAGAGTATTTGGTCCAGTCGCACGAGAATTAAGAGAAATTTTACTAAAATTGTCTCCTTAGCTCCGGAGGTTATTGAATGGCAAGAAAGAGTTGTACAAATTAGAAGGGTTTCGAAAACAGTTAAAGGTGGAAAGAAAATGAGCTTTAGGGCAATAGTTGTAGTTGGAAATGAAAAAGGACAAGTTGGCGTTGGTGTTGGAAAAGCAGGAGATGTTATTGGAGCAGTTCGTAAAGGAGTTGCTGATGGAAAAAAACACCTGGTTCGTGTTCCTTTAACTCGAAACTCGATCCCAACTCTTTCTAACGGTAGAGATGGAGCAGCCAGTGTATTAATTCGTCCTGCAGCTCCTGGAACAGGTGTAATTGCCGGAGGGTCAATTCGCACTGTTTTAGAGTTGGCTGGAATTAAAAACGTACTTGCCAAGAGATTAGGCAGTAAGACGCCTCTTAATAATGCTCGTGCTGCAATGGTTGCTTTAAGTGAGTTAAGAACTCATAAAGCCACTGCAAGAGAGCGTGGAATTTCACTTGAGCAGATTTATATGGGACGTTCACTAAAAAAAGGGCCATTTATTTCAGACAGTTTGCTAAAATCGAGAAGCAAAACTCTAATGATGATAAAGTCATCAAAACATGGTCCAGAGCCTCAACAATTCTGCCAATTATGATTGGTCATACAATTGCTGTTCACAATGGAAAGAGTCACATACCTGTTTTCATAACTGAGCAAATGGTTGGTCACAAGTTAGGAGAGTTTGCACCAACTCGAACCTACAAAGGTCACATCAGAGATAAAAAAATGTCAAGAAGAAACGCAGCAGAAAAAAGACCTGTTCTCCCTGATCCTCAATTCAATAATTTGGCAAGTATGATGGTTCATCGATTGATGAAACATGGGAAGAAATCAACAGCTCAAAAAATTCTTTCTGATGCATTTTTGATTAACGAAAGAACTGGTTCAGATCCGATTGAATTATTTGAAACAGCAGTAAAAAATGTCACGCCTCTTGTTGAAGTTAGAGCAAGAAGGGTAGGTGGAGCTACATATCAGGTTCCAATGGAGGTTCGTCAAGAAAGAGGAATTGCGATGGCGCTTAGATGGTTAGTGAATTTCTCTAGATCAAGAAATGGTAGAAGCATGGCTCAAAAACTTGCTGGGGAGCTGATGGATGCAGCTAATGAGGCTGGAAATGCAGTGAGAAAAAGGGAAGAGACCCACAAGATGGCCGAAGCAAATAAGGCTTTTGCTCACTATCGCTATATGCTTAGTCCCAAAAGAACCAAATTTCGCAAACAACAGAGAGGCCGTATGCGCGGCGTTGCTACTAGAGGCAACAAAATCGCTTTTGGTCAGTTTGCATTGCAAGCTCAAGATTGTGGTTGGGTTACCTCAAGGCAAATCGAGGCAAGTAGACGAGCTATGACTCGTTACGTAAAAAGAGGAGGACAAATTTGGATTCGTATTTTCCCTGATAAGCCAGTAACCATGAGGCCTGCCGAGACAAGAATGGGATCTGGTAAAGGTAACCCAGAATTTTGGGTTGCAGTTGTCAAGCCTGGTCGAATCTTATTTGAAATGGGTGGAATTACAGAGGAAATTGCAAAAGAGGCAATGCGTCTTGCTCAATACAAGCTGCCAGTCAAAACAAAATTTATGCACGGATCTCAGGCATCGATATACCTCGCGAGAAGCGGGTAGAAGTTGCCCTTACTTACATCTATGGTATCGGCTTAACTAGAGCTCAATCCTTGAAAAATCGGGCGTTAACCCTGATATACGTGTAAAGGATTTGACAGTGATGTTCAGAAGCTCAGAGCTGTTACTGAATTCACTCTTGAAGGTGACTTGAGGCGCCAAGAAGGAATGGCTCTGAAACGTCTTCAAGATATAGGATGCGTTCGTGGAAGAAGGCATAGAATGAGTCTCCCTGTTCGTGGACAACGAACAAGGACTAACGCTCGTACACGGAGAGGAGCGAGAAAAACCGTTGCAGGAAGAAAGAAAAGCTTGAGATCCTAAAAGAAATTATTGCTGCTGAAAATGAAATAGAGAAATTAAGGTTTTTCTTGGAAAGAAAGGAAAACTCTCGCATCTATTGGATGAAAAATCTTTCTAGTGAAAGACCTTTAATTGGTCAAAGAACAAACGTTTTAAAAAAATTGCAAGAATTGATAAAGGAAAACAGGCCAGCTAGAAACTATAGATGTTACCCTCCAACTGGTATTTCGGACATCATCCCTTAATAACAACGAGCAAATAATTGATCTTTTCTTAGGACTTGGATACCAAGTCTGGACCTGAAATAGAGAATGATTACTACAATTTCGAGGCACTAAATATCCCACCTGACCATCCTGCAAGAGATATGCAAGATACTTTTTATTTGGGAGGTCTTTTGAGAACTCATACTTCGCCTGTTCAGATCCGTTGCCTTGAGAATAAAAAGCCTCCTGTAAGAATTGTCTCTCCTGGCCGTGTTTATCGGAGAGATGCAGTTGATGCTACTCATTCTCCGGTGTTCCATCAGATTGAGGTCTTAATTGATGAAAAGCTTGACTTTAGTCATTTAAGAGGAACAGTAATGGCTTTTTTAAAAGCGTTTTTTGGAGATCTACCTATTAGATTCAGAGCTAGTTATTTCCCTTTTACAGAGCCATCCGCAGAAGTTGATGTTCAATGGAGAGGTAAATGGTTAGAAGTTATGGGTTGCGGGATGGTAGATCCGTCCTAGAATTAGGGATTGATCCAGAAAAATATAGTGGGTTTGCGGCTGGACTTGGGGTTGAAAGATTTTGCATGGTGCGCCATATCGATGATATTAGGAAGTTATATACAAGTGATCTCAGATTTTTAGAACAATTAAATTAGAATCTCTTCAATCCAATGGATCTAGAAAAAAATGCGTAAAGGTCGAGGTATAGCTGCTGGCCAAGGTGCTGTGGCTTTGGAATGAGGGGACAAAAATCAAGATCAGGCCCTACTCGCCCAGGTTTTGAGGGTGGTCAGATGCCTTTATATAGACGAGTTCCATTAAAGCATTTTTAATCAGAAAAATTTTACTGTCCTCAATGTTTGAATTCAAAGAACTGTCAATCTTGATTTATTGGTAAAGGAGGGTATTTTGATCCTCTAAAAATTCTTGGTAATGGTAAATTAGAAGTAAAATTGACAGTTCAAGCAGCGTTCACAACAGCTAAAAAGAAAATTGAAGAAGTCGGGGGTAAATGTGAGACGGATGTGATTAACCTTTGATAACTGAGAAGGCTACAAAAGCGTTGGATAATCAGTACACTTTTGAAGTCGACCCAAGAGCAGCTAAGCCTGACATAAAAGCTGCCGTTGAACGTCAAGGTTCTTGGTATTAGTACTATGAATCCCCCCAGAAAAAGCAGGAGATCTGGAAAGAGACCACAAGTTAAGAAGGCTGTTGTCCGCCTAGCAGAAGGCATACAGTTGTTCCCAATGTCTCGTACTGGAAAAAAACCAATCTTTCCTGAAAAGGTAGATGTTTGAAGGACTTTCTATCACTGTAAAGGGTCCCAAAGGTGAACTGCACAGTTCCTAATGGAGTTAGCCTTAAGAATGACAATACTATTGTTGTTAACCCAATCCAGGGAAATGCATGGACTATGTAGATCTCTTGTTGCCAATATGGTTGAGGGAGTTAGTAATGGTTTTACGAAAAAACTTGAGATTGTTGGCGTTGGATCAAGAGCCCAAGTAAAAGGTAAAACTCTTGTTGTTAGTGCCGGTTACAGTCATCCAGTTGAGGTTATTCCTCCAGAGGGTATAACTTTTAAAGTTGAAAATAATACAAATGTAACTGTATCTGGACCTGATAAAGAATTAGTTGGCAATGAAGCTGCAAAAATAAGAGCAATCAGGCCCCCAGAACCTTATAAAGGGAAAGGAATCAAATATGAAGGAGAGCAGATAATTAGAAAAGCTGGTAAGATGGCAAAGAAAGTAGTAGCCCTGATTAAGTTGGCCTTACAGGCTGGCAAAGCCAACCCAGCCCCTCCAGTTGGGCCTGCACTAGGTCAACATGGAGTAAATATCATGGCGTTTTGTAAGGAATACAATTCACGCACCCAAGACAAAGCTGGCTTTGTTATTCCTGTAGAAATATCTGTTTTCGAAGATAGAAGTTTTACTTTCATAACAAAAACTCCTCCAGCTTCTGTTTTGATAACTAAAGCAGCAGGTATTGCGAAAGGGTCAGGCGAGTCAGCAAAAGGTGCTGGATTAGTAAAAGTCAACTTGAAGAAATTGCTAAAACCAAACTTCCAGATCTCAATTGCAGAAGCATCGAGTCTGCGATGAAAGTTATTGAGGGAACAGCTAAAAATATGGGTGTTTCCATATCACTAAAAACACGCTATCGAGAGACAATTAGACCAAAGCTTTTAAAAGATCTTGGTTTAAAAAATGTTCACCAAGTTCCTAAGGTGCAGAAAGTCACTTTAAACAGAGGACTTGGTGAAGCTGCATCCAATTCCAAAGCTTTAGAAGCCTCTCTAGCTGAAATGGCAACCATTTCTGGGCAAAAAGCTCTTGTGACAAGAGCCAAGAAAGCAATTGCGACCTTCAAGATTAGACAAGGAATGCCTATAGGTTGCGCAGTCACTCTTAGAGGTGATCGCATGTATGCCTTCTTGGAAAGATTCATTAATTTGGCACTTCCAAGAATCAGAGATTTTCGGGGCGTTAGTCCAAAAAGCTTTGATGGCCGAGGCAATTACACCATTGGAGTCAAAGAGCAACTTATCTTCCCTGAGATTACTTTTGACAAAGTCGACACCATTAGAGGCATGGATATCACAATTGTGACTAGCGCTCTGATGAACAAGGTAAGGCTCTTCTTAGTGAAATGGGAATGCCCTTATGCCAACCATTCAACAGTTGATAAGAACAGAGCGAAAGACTCTAAAAACGAAGACAAAATCTCCTGCTTTGCGAGGTTGCCCGGAAAGGAGAGGGGTATGTACAAGGGTTTACACTTCAACTCCTAAAAAACCTAACTCGGCTCTAAGAAAAGTAGCTCGTGTCAGATTAACCTCAGGTTTTGAAGTTACTGCTTACATTGGTGGTATAGGCCACAACCTTCAAGAACACTCTGTTGTTTTGCTGAGAGGTGGAAGAGTTAAAGATCTTCCAGGAGTTAGATATCACATAGTTAGAGGAACCCTTGATACCGCTGGTGTTAAAGACCGTAGACAGTCAAGATCAAAATATGGAGCTAAATCTCCTAAAAAAGATGTAATCTCTCTGATTATATATCAGAAAAGATTGATTCGTAAAGAACTTTTTGATCTTCGTTTTAAGCAAGCCACTAGACAGCTAGAAACTCATTTAAAAATTGGCTCAACTTTTAACGGTATGGGACATAAAATTCACCCTACTGGAATTAGGCTTGGCATCACCCAAGAGCATCGTTCTAAATGGTATGCAAGTAAAACTTATCCTTTACTACTCCAAGAAGATGATATCCGCACTTTCATCAAGAAAAAGTATGCAGCAGGGATAAGCGATGTATTGATTGCTCGAAAAGCAGATCAGCTTGAAGTCGAATTAAAAACTGCTAGGCCAGGAGTAATTGTTGGCAGGCAGGGAAGTGGTATTGAAGAACTCAGATCTGGTATTCAAAAAACAATCGGTGATAGAGTACGTATCAATGTTGTTGAAGTAGAAAAAGTTGATGCAGATGCTTATCTTCTTGCCGAATATATTGCTCAGCAACTAGAAAAGCGTGTTGCTTTTAGACGAACTATTCGAATGGCTGTTCAAAGAGCACAAAGAGCTGGTGTCTTAGGTCTTAAAATACAAGTAGGCGGAAGGTTGAATGGCGCTGAAATTGCACGTTCTGAATGGACACGAGAAGGAAGAGTTCCTCTCCACACTTTGAGAGCAGAAATTGATTATGCAACTGCTAGTACAACTTATGGCGTTTTAGGAATCAAAGTATGGGTTTTCAAAGGTGAAGTTCTTCCTAAAGAAGAACAGAAAACCGGTTCTAAGAAATCAAAGCGCAACGTTCCCAATGGAGTTGTGCATATTCAAAGTACCTTTAATAACACCATTGTCTCAATTACTGACACATCAGGTGAAGTCATTTCCTGGTCATCAGCAGGAGCCAGTGGGTTTAAAGGAGCTCGAAAAGGTACTCCTTTTGCTGCTCAAACCGCCGCTGAGGTTGCTGCTCGAAGGGCTCTAGAGCAGGGCATGCGTCAAATAGAAGTTCTTGTAAGAGGACCAGGCTCAGGTCGTGAAACCGCAATAAGGGCGTTGCAAGTAGCTGGTCTTGAAATTACTTTGATCAGAGATGTAACTCCTCTCCCTCATAACGGTTGTAGGAGGCCTAAGCGCAGACGCGTTCTGGAAAGCAAAAAACAGATCGTAAGATAGAGCTACTAGATAACTCTGAAATGGCTTTAGTTCTTGACTTTAAGGGCTTATCCACAAAAGAGATGTCTGACTTGCGCTCAAGATTGCAAAAAAGCGATGGCGTTTGCAAGGTCACTAAAAACACCTTGATGCGTCAAGCCATAAAAGGAAAAGAATCCTTGGAGTCATTGCTTACTGGCACTAACGCCTTTGTTTTAATCAAAGGCGATGTTGGCAGTGCTGTTAAAGCTGTACAAGCATTTCAAAAGGAAACTCAAAAGTCTGAGACTAAAGGAGGTCTTTTCGAAGGCAAACTTTTTGAGATCAAAGCGATTGCAAAGCTTCCTAGCAAGGAAGCACTTATGGCACAAATTGCTGGTGCAATAAATTCCATAACAAGCGTCGCTATTATAAAGGAGTCTCTTAAACAAATGGCCAACCACGATCCAATTTCAGACATGCTCACTCGCATCCGAAATGCCAGTGAAAAACATGAAAAAACCAAAGTCCCTGCTTCAAGAATGTCAGTATCGCTAAGGTTCTTCAGCGTGAGGGATTTATTGCAGAAATGGAGAAGGCTTTAGCAGCTCATTCTTGGATTGAAATAACTGGTAAGCCCATTATTCGTTCAATGCAACGAGTCAGTAAACCAGGATTGAGGATTTATAAAAATACTCGAGGATTGCCAAAAGTTTTAGGAGGTCTTGGAGTTGCAATAATTTCTACCTCTAAGGGAGTCATGAGTGATCGTGACGCTCGGAAGCAAGGTGTTGGAGGAGAAGTCCTCTGCTACGTGGATTTGTTGTTATTGATAATCTTCACATGATTGCGTTAATAGACTTCGGAAAGTATTCAAAAAAATTGGGCAGGAACTTTAGACCCCTCAGTTACTGGTGTACTTCCAATAGCAATAGGTAATGCAACAAGATTAATCTCTTATTTGAAAGCTTATATAGGATTCAATTAGGTAAAACCACAAATACTGATGATTCGCAAGGAGAAATAATAGAAAGCGAAAATGATATAAATTCTAGAAAATTTCAGAGGTTATTACAACCTCCTATTTTTTCTAGTGTTCACATTAAAGGAGAGAGAGCTTATAAGAAAGCGAAAAGGATTTATTGCCTAAAAAAGTCACCATAAATAAATTTAATAAGTTGGTCTCAATTAAACTGTTCATCAGGAACATACATTAGATCTTTGGCTAGAGACATTGGAGAATGCGGTGCCTATTTAATTACAGCTTATAACTTTAACGAAAATCATTCAGTATTGCCAGACTAAACCCTATTTTTTAAACATCTTTCTTAATTTCTGAAGAATTGGCCAGGTAGACTTTCAAGAAAACAACAGACCCAAAAACGACATAAACGCTTAAGGAGCTTAAGCGGCGACCAAGACTTGCTGTTTTTCGTTCTAATAACCACATCTATGCTCAAATAATAGATGACGCTCAAAACACTATATGTGCAGCATCCACTCTTGATAAAGACTTGAAAGTTGCGATGCTTCTACGTAGGAGAGCTTGTTGCAAAAAAAGCTTTAAAGGCATCAAACAAGTTATCTTTGACAGAGGTGGGAACATCTATCATGGCAGGGTTAAAGCTCTAGCCGAAGCTGCCAGAGTGGCAGGCTTGAACTTTATGTCACTTGGCACAGAAGAGAAACAAAAACTAATCAACACACATCAAGTACATCCAACTGATACTGGTTCAGTAGAAGTTCAAGTTGCGATGCTTACTACAAGGATCTCAAAATTAAGCACCTTCAGGGCAACATCCATGACTTCTCCTCAAGGCAAGGATTACTTAAAATGATTGGACAACGCAAGAGACTTTTTTATGTACGAACTAAAAGTGAAAAAAGATATGAGCTTATAAATTGGCCATTAGAATCGCCGAAGCCAGCTGGCCATGGTTCAGACTGGGTACGAGATGAACTACAAAAACTTGTCACTATAGAAGCAATGGCTACGCAGGGTGACAAAATACTTGATGTGGCTTTAGCAAAAATAGGAGATAAAGGTCTTTTCACCAAAGAGCTTGAAGCTCAAATGCTTCTCGGTCATGCCGAAATTGCAGTCCACTCACTTAAGGATTTACCCACAAACCTTCCAGATGGATTAATGGGCTGCATCACAGAAAGGGAGGACCCTTCAGACGCTTTAGTCGTTAATCACAAACTTGAGACGCTACCAGAAGGGTCTGTAGTGGGGACTAGTTCCTTAAGACGGCTTGCTCAATTGCGATACCATTATCCACATCTTGTTTTCAAAGATGTAAGAGGAAATGTTATTACAAGATTAGAAAAGCTTGATTCAGGAGAAGACTGTCTTATCTTGGCTGCTGCTGGATTGCAAAGACTTGGTTTTGGAATACATCAGATTCCAACAGATATTTCACTCCATGCGGTGGGTCAGGGAGCTCTTGGTATTGAATGTGTAAGTGGGCAACAAGAGGTACTAGATATTCTTGAACACGAATCAACAAAAGATGTTTAGCAGAAAGGTCTTTCCTCAGAGAACTTGAAGGAGGATGTCAAGTTCCAATAGGCGTTAACGGTGAATTCTTGAAGGAATGGTAGCTAGATGGTAAATTAATTAGAGATTCAGTAAGCAGAGTCGGAATAGACTTAGCTAATGAATTAGGAGCAGGAGAAATAAGGAAATGGTTGGCACTGTTGTCAGTGACAAAATGCAAAAAACAGTAGTTGTAGCTGTAATAGATTTCCACATCCTATCTACCAGAAAATTATTAGTCGTACGACTAGATACAAAGCTCATGATGCGGAAAATCATTGCTGGGAGACAGAGTTATAAAGGAGTCTCCCCCGATGAGCGCTCAAAAACGATGGACGGTTACAGATGTTCTAAGACGCCATCGCAGGATTCAATAGATCGCCAGTGGTTTCTGGTCGATGCAGAGAATCAGACTCTAGGTCGACTAGCTACTGAAGTTGCTAGTGTTCTTAGGGGTAAAACAAAGCCAAATTTCACTCCTCACCTAGATACTGGTGATTTTGTTATTGTTGTAAATGCAGAAAAGATCAAAGTGAGTGGCAAAAAATCCAAAAACTTTATCGCAGACACTCTGGACGACCAGGAGGGATGAAAGTTGAAACCTTCAAGGCCCTTCAGTCTAGGATTCCAGAGAGAATAGTAGAAAAGGCAATCAAAGGAATGTTGCCTCACACGAGGTTGGGAAGGCAATTATTTACTAAACTAAAAGTATACAAAGGCTCTGATCACCCTCATTCAGCTCAAGAACCTAAAGTTCTAGGAGTTGATGAAGTAGGAAAAGGTATTTGGCCCTGTTTTTGCTGCAGCTGTAATTTTAAGGCTTGAAAGATAGTAAAAAATTAACTCCCCGAAAAAGAAATTAGTTCCAATTAAACACTCAGCATGGGGAATAGGTCAGGCTTCAGCAAGAGAAATTGATTCGGCATCCGGCTACTGAAAAAGCGATGCTAAGAGCATTATTCCCTAGACGGCAAAAAAGGTGATCAATTGCTGCTGCAAGTGTTCTAGCAAAAGCCAGAGATTTAATTAAACGACTAGCTCGCAAATACTGTCATTAAAAAACAAAGGTTATGGAACACAAAACTCCACCGAAAAAGCTTCATGAAGATCAGGAGATGTTCAGATTATTTCTGGAAAAGACAAAGGTAAAACTGGTGAAGTCCTTCAAACACTTCCCGAAAATAGAGTTGTAGTTCAAGGAATTAATCAAAGAACAAAGCATGTAAAACCATCACAAGAAGGAGAAACTGGTCGAATAGAGACTAAAGAAACTTCTTTACATGCTTCAAACGTAATGATCTATTCGAAAAAGTTGCTAGCATTGAGTTTGTAGATAAAGGAAGAAACGACGATTAAAGAAGACAGGAG
>AG-402-A21
ATGGCTGTAGTTTCTCTCTCAGAGATGATGGAAGCTGGTGCTCACTTTGGGCACCAGACAAGAAGATGGAATCCCAAGATGTCTACATCTATTCTGCTCGTAATGGGGTTCATATTATTGATTTAGTTAAAACTGCTGTTTGTATGAACAGCGCCTATAAGTGGACAAGGCTGCAAGAAGCGGTAAAAGATTCCTTTTTGTAGGTACTAAAAAACAAGCTTCCGAAGTAGTTGCTCAAGAAGCTATTAGGTGCGGAGCTTCTTACGTCAATCAAAGATGGTTAGGAGGTATGCTTACAAATTGGACAACAATGAAAGCAAGAATTGATAGGCTAAAAGATCTTGAAAGAATGGAAAGTGGTGCAATTGCAATGCGCCCCAAAAAGGAAGGAGCTGTATTACGTAGAGAATTAGAGCGATTGCAAAAATACTTAGGTGGACTTAAAGGAATGAGACGTCTTCCTGATGTTGTTGTTTTAGTTGATCAAAGGCGAGAAACAAACGCTGTATTAGAGGCCAGAAAACTTGATATTCCATTAGTGTCAATGCTTGACACTAATTGTGATCCAGATCTTTGCGAGATTCCAATACCATGTAATGATGATGCTGTTCGATCTGTTCAACTCGTTTTGGGCAGATTAGCTGATGCTATTAATGAAGGGAGGCTCAGCAAAAAATACGCATTCGCCTAAAGGCTTTTGATAGAAGAATGCTAGATTTATCTTGCGATAAAATTATTGAGACTGCAGATACAACAGCTGCTTCAGCAATTGGTCCTATTCCTCTTCCTACAAAAAGAAAAATTTATTGTGTTCTTCGTTCCCCTCATGTTGATAAAGACTCAAGAGAGCATTTTGAAACAAGAACACATAGAAGAATTATTGATATTTATAGCCCTTCAGCAAAGACTATAGACGCTTTGATGAAGTTGGACCTTCCAAGCGGAGTTGATATAGAAGTTAAGCTCATGAAAAATTTTTCTAAAAGAATGACAACGTTACTTTCCAAAGTGGAAGAGCGTATTCTCCAATTGAAGCCATAAGTCAAGGAGAATGCAAATGCAAAATTCGATGAGACTATTGAAGCTCACATAAGACTAGGCATTGATCCAAAATATACTGATCAGCAACTAAGAACGACAGTTGCCTTACCAAGTGGTACTGGTCAGAAAGTAATAGCAGTAGTTACACGTGGAGAAAAAGTTTCTGAGGCAACTAAAGCAGGAGCTGATCTTGGAGAAGAAGATTTAGTTGATTCAATTAACAAAGGAGAAATGGACTTCGACCTACTAATTTCAACTCCGGATATGATGCCTAAGGTTGCAAAACTTGGAAGAGTGCTTGGGCCTAGAGGGCTCATGCCTAATCCAAAAGCAGGAACAGTTACAACCGATTTAGCAGCTATTAAAGAATTTAAGGCAGGAAAACTTGAATTTAGAGCAGACAAAGCAGGAATTGTACATGTCCGATTTGGTAAAGCAAGTTTTTCGGAAGAGGCTCTTCTTGAAAATTTGAAGACATTGCAATTTACAATAGAAAAAAATAAACCAAGCGGAGCAAAAGGAAAATTCTGGAGAAGCTTTTTTATTACATCCACCATGGGACCATCCGTTGAAGTAGATATCAACGAATTA------TTAATTAAAAAAAAAAAAGAAACAACTCGTCAAAGGCAAGACGTGCAATGGAACTTAGGGCCGCCAGAGAAGCAAAACTTGTCAGGCCTGAAATGGTTGTCGAAGACAATCTCACAGTTCAAGAACTTGCCGATATGTTGAGTATTGAAAGTTCTGAAATAATTAAATCATTATTTTTCGGAATTACCGCTACAGTCACTCAATCACTTGACCTGGCAACAATCGAGACAGTTGCTGAGGAATTCGGAGTAGTTCTTCAAGATGATGTTATGATTGAAAGATTTAAAACATTTAAGAAGGCCTCCAGTCGTTACTGTGATGGGGCACGTAGACCATGGAAAGACATCTTTACTTGATGCTATTAGAAAAGCGAGGGTTGCAGCAGGAGAAGCTGGAGGTATAACTCAACACATTGGTGCTTATCAAATTGAGACTGATAAACTAACTTTTCTAGACACTCCTGGGCATGAAGCTTTCACAGCGATGAGAGCTAGAGGTACTAGGGTGACAGATGTTGCGATTTTGGTAGTAGCCGCTGATGACGGAGACCTCAAACTCTTGAAGCCATTAGTCATGCAAGAGCAGCAAAAGTCCCCATTGTCGTGGCAATAAATAAAATTGATAAGGAAGGATCTTCTCCCGATCGAGTAAAACAAGAATTATCAGAGCAAGATTTGTTGTCAGAAGAATGGGGAGGAGACGTAATGGTTCCAGTGAGTGCAATTAAGAAAACATAGATAAACTTTTAGAAATGGTTTTACTCGTAACTGAAGTAGAGGATTTACAAGCAAACCCAGATAGATTGGCAAAAGGTACAGTCATAGAGGCTCACTTAGACAAAGCGAAAGGGCCTGTTGCAACATTACTTGTTCAAAACGGTACCCTCAAGTCAGGAGATGTAGTCGCAGCTGGTCCAGTACTTGGCAAAGTAAGAGCGATGGTAGATGAGAATGGAGAGTTAAAGAAGCAGGTCCATCTTTTCCAGTAGAAGCTCTTGGATTCAACGAAGTACCAACCGCTGGAGATGAGTTCGAGGCTTATCCAGATGAAAAAGCCGCAAGAGCAGTAGTTGGAGAACGTGCTACAGATGCTCGTGCAGCAAGACTTGCACAGCAAAGACGAGTTTTCGTCAATGTCCAAGCAAGTGAAGGTGAACTTAAGGAATTAAACATTATCCTCAAAGCTGATGTTCAAGGAAGTTTAGAAGCAATACTTGGTTCTCTAGAACAGCTTCCTGATGAAGTCCAAGTGAGAGTGTTGCTATCAGCTCCAGGTGAAATTACTGAGACTGATGTTGACCTGGCTGCTGCATCAGGAGCAGTTGTAGTTGGATTCAACACTTCAATGGCATCAGGTGCTAAACGTGCAGCTGACGCAAATGGTGTTGATGTAAGAGATTACGAGGTTATTTATAAACTATTAGAAGATATACAATTAGCTATGGAGGGCCTTCTAGAACCAGAAATGATAGAGGAAGCCTTAGGAGTGGCTGAGGTTAGAGCAATATTCACAATTGGTAAAAGTGCCGTTGCTGGTTGCTATGTAATGGAAAAATACAAAGGAATTGCAAGAGTCAAATCGTTTTTGAAGGCGATCTAGATTCACTGAAAAGTAAAGATGATGTAAAAGACGTACAGGTTTCGAATGCGGAATAGGCTGTGATTTTGCGAAGGAGATCAAATAGAGGCCTTCAAGCTTGTAACTCAAAGAAGATAATTTTATCCCTCGAAACAAGTTGTGACGAGTCTGCAGCGGCTTTAGTGCCAATATAGCTTCACAAATTGAAGAACATGCTAGTTGGGGTGGTGTTGTTCCGGAAATTGCTTCAAGAAGACATTTGGAATTCCATTTTTAATTGAAGAGGTTTTTGCAAAATCGTTATAAAAGATATAGATGTAGCCGCAACTGTTACTCCAGGTTTGGCTGGTTCCCTGTCGGGTCAATCACGGCAAGAACTTTTTGCATCAAATTCCATTTTTAGGAATTCATCATTTGGAGGGACATCTTTCATCAATATAAACCTTTTTTTTATTGGTTAGTGGAGGTCATACTGAATTGATAAAAGTAGATGTTAATAATTATCAACGTTTAGGTAGAAGTCATGATGATGCAGCTGGAGAAGCTTTTGATAAGGTCGCAAGACTTTTGGGCCTTATCCAGGGGGTCCAGCAATTCAAAAAATAGCTAAATTTGGAGATCCTTCCCAAAAGGGAGAGTTTATGACTTTTCTTTTAGTGGTTTAAAAACGGCTGTATTTCGATAGAAAAAATCGATACCAATCGAGGATATTGCTGCAAGTTTTGAAGTAGTTGCTGAGGTCTTAGTAGAGAGGACGATGTGCGATCAAGGTAATTCTCTTGTTTTAGTGGGTGGAGTTGCTGCAAATCTTTAAGGGAAATGATGCTTAATCAATTAATATTGCTCTTGCACCAATGGAATTTTGTACTGATAATGCAGCAATGATTGGGGCGGCAGCTTTGTTAAGGTTAAGCTCAATGGAACTTGGTGTGCACATGGTACATCCGCGGATCTGCTTCAAAAGTACGCCGAGTTCTTGATCAAATAAGAGGAAGAACTTACAGAGATGCCTTAATCATGCTTGAATTTATGCCTTATCGATCAACTGAGCCAATAACTAAGGTATTACGCTCAGCTGTTGCTAATGCAGAAAATCTTGGCCTGGATCCTTCTTCTCTAGTTATTACAACTGCTACGGCTGATATGGGTCCATGAAACGCTATAGGCCTAGAGCCCAAGGCAGAGCATTTGCTATTAAAAAGCAAACATGCCATATCAGCATTGCTGTATGGCTATCTTGATTGGCAAGGCAAAGAGGCTGGATCATCAATTGATTTAACTGCCAAAGAATCCTCAGCAGCAGATTTATTACATCGTGCTGTTTTGCGTCAACAGGCTCACAGTCAAGGGACTGCAACTTTGACTAGGTCAGAGGTTCGAGGAGGCGGGCGGAAACCCTACAAGCAAAAGGGTACTGGTAGAGCAAGGCAAGGTTCAATCAGGACTCCTCTTCGACCAGGAGGTGGAATTGTATTTGGCCCTAAACCTCGTAAATATAGCTTGGAAATGAATAGGAAGGAACGAAGGTTAGCTCTTCGTACTGCTCTAATGAGTAGGATTTCAGACGACTTCGGTTCAACCTAAAACAAGCGAAATTGTTTCTTTACTCGAGTAGGAATTGGGAAAATTCTTATTATTCTGAAATTATAAATCAATTAGAAACTTAGAAAAAACAAAGCTTATCTCTGCTGATCAATTAAATGTGTTTGACCTTCTCAATGCCAATTTGGTAATAGGCGAAGCATTACCATTAAGGAGGTAATGGCAATAAGAAGTTTCAAACCTTACACACCTGGTACTCGAGAGTAGTAACTGATTTTAGTGAAGTTACATCAAACCTGAGCGTTCACTTGTCGTATCTAAACATCGAAAGGGCGTAACAACAGAGGAGTAATCACTTGTCGTCATAGAGGTGGAGGGCACAAAAGGTTATATAGGATTGTTGATTTTCGTCGAAATAAGCCAAAGTTGCTGCAATACATTATGACCCTCATCGGAATGCAAGACTTGCTTTACTTTTTTACGATGGTGAAAAGAGATACATACTTGCACCTGCGGACATAACCGTTGGGCAAGAAGTTATTTCAGGATGCACCAATTGAAACTGGTAATGCTTTACCACTTTCTTCAATGCCTTTAGGCTCGAGCGTTCATTGTGTTGAACTGTATCCAGGTCGAGGCGGACAGATGGTTCGTACCGCTGGAGCTAGTGCCCAAGTAATGGCTAAAGAAGGAGATTATGTTGCATTGAAATTACCTTCAACCGAAGTCCGTTTAGTGAGAAAAGAATGCTACGCCACACTTGGAGAGGTTGGTAATTCTGAAATTAGAAATACAAGCCTTGGAAAAGCTGGAAGAAGAAGATGGCTTGGCAGAAGACCTCAAGTTAGAGGTAGTGTCATGAATCCATGTGATCACCCGCATGGAGGAGGAGAGGGAAAGGCACCTGTTGGACGAGGCCCTGTGACTCCTTGGGGTAAAGCCGCTCTTGGTTTAAAAACCAGGAAGAAGAATAAGCCCAGCAATAAGTATGTCCTTCGTAAACGACGAAAGTAGTTTACTGGGGGACTGGTAGACGCAAAACATCTGTAGCTAGAGTAAGGTTAACTCCTGGAAAAGGATAATTATCAATGGTCGGCCCGGAGACCATTATCTGTTTAATCCTTAAAGCTCCTCTAAAAACTTTAGGGTTGAATCATATGATGTCTTAGTAAATGTATATGGGGGGGGGTTGACTGGTCAGTCTGACGCCATCAAGCAGGGGGCTGCTAGAGCTTTATGTGACTTATCACTCGATAATCGAAAGCCATTGAAAGTGGAAGGCCATCTTAGTCGAGATCCTAGAGCGAAAGAAAGGCGTAAATACGGTCTCAAAAAAGCTCGCAAAGCTCCACAATTCTCCAAGAGA-----------------------------------------------------------------------------------------------------------------------------------------------------------------------------------------------------------------------------------------------------------------------------------------------------------------------------------------------------------------------------------------------------------------------------------------------------------------------------------------------------------------------------------------------------------------ATGAAGGTATCAGTTGGCTAAAACATCTTGTCGAGATGAATTGGCTGAAAAGCTTTCAATGACAGGCTTTGAAGTTGAATCAATAGAAGACTGCAAAGAATGTTGTTATTGGTTATGTACCACACCGAAAAGCTTTTGTTCAGTAGATGTTAGTATTGTTTGTGGTGCAACGTAAGAGCTATCACGTTGTGGCGAAGGTTGGAGCCTATTTACTAAAAATAAAATTATCTAATTTACGAGGTGTAGCGCAGGAATGATTTGTTCATTGGATGAATTAGGGATTAATGAAGGTATAGAAATTCTTATTGGTACAAATGATTATCTTTTGAATGATGAATTAGCTATTACTGCTAACAGACCTGATGGTATGTCTATGGCTGGTATAGCACGAGAAATATCAACAATAATTTACTCACTTACTTATATAGAATAGACATAAATAAATCTATATCTAATAAATTAAAATTAAGACAAAATTGTATAAACTTGTAGACATAACAAATTTTTTAATGCTTGAACAAGGCCAGCCACTACATGCCTTTGATGATCTATTAGATTTTTAGAAATGGTAGAGAAAAAGAATTATTGCACTCGATAAAAAAGAATATAAATTAAATGAAAATATAAAGGTAATTACATGCGATATTCCAATTGCAATAGCTGGGGTTATCGGAGGAAACAGTTCCGTAAGTGCTAAAACGTTTGGTTGGAAGCAGCTGTATTTACTCCCAGTTAGAAATAGTAGTAGAGAAATAGGGCTCAGAACAGATGCAAGTAGTAGATACGAAAAGGGTATATCACATGACAACAGAGCTAGTGATCTTATTTCTTTAGAATTAGGTGGTAAAAGATATCAATCTTAGAATAGAAATAAACAAAGTTCTAGGTAAGGATGAGATTGCTAACATTGGCTGCCCTTATAGAGATTTAGAAATCGATTTAATAGAAGAGATAGCAAGGCTAATTGGATATGATAATTTTGATTCGAATATGCCAGATGAGCCAGGAGTACTAAAACCAATTTGGTTACGAAATTTTATTCACAATGGTTTTCAAGAAGTAGTGACTTCATCACTTAATCCATTACTATCAGAGACTAGTAGATTAAGAAATGTATGGGATGAACATCTTAAAATTCTTCAGAGGAATGTATCATTTGGAGCTGAAGGGTGTTGGATCTTTGAAATAGCGAAAACATACGAAACAAATTTATTGGTGCTTTGACTGGAAGTGGTAGATTATTTTGAAGCAAGAGGAAAACTTAAGCAATCCCTCTGGGAATTGAAATCGATAAGATGCATCCGGGTCGAACTTCTGAATTAGAAGGAGGCTTCTTCGGACAAATACACCCATGATTCAACAAGAAACATTCTTAACCGTTGCAGATAATAGTGGTGCCAAGCGTTTGCAATGTATTAGGGTCTTGGGTCTAATCGCCGATATGCTCATGTAGGCGATGTGATCGTTGCTTCTGTTAAAGATGCGATGCCAAATATGGGAGTCAAAAAATCAGATGTGGTGAAAGCGGTTGTTGTTCGAACAAGAGCAACAATGCGAAGAGAGACTGGCAATTCAATTCGCTTTGATGACAACGCTGCTGTTCTCATCAATGATGATCAAAACCCAAGAGGGACAAGAGTATTTGGTCCCGTTGCACGAGAATTAAGAGAAATTTTACTAAAATTGTCTCCTTAGCTCCAGAGGTTATTGAATGGCAAGAACGTGTTGTCCAAATCAGAAGGGTTTCCAAAACAGTCAAAGGCGGAAAGAAAATGAGTTTTAGGGCAATTGTTGTAGTAGGAAATGAAAAAGGACAAGTTGGAGTTGGGGTTGGAAAGGCTGGAGATGTTATTGGTGCAGTTCGTAAAGGAGTGGCTGATGGAAAAAAACATCTAGTTCGTGTTCCTTTAACTCGAAATAGCATTCCTACTCTCTCTAATGGTAGAGATGGAGCAGCAAGTGTATTAATTCGTCCTGCAGCGCCTGGAACAGGCGTAATTGCGGGAGGTTCTATTCGTACTGTTTTAGAGTTGGCTGGAATTAAAAATGTACTTGCAAAGAGGTTAGGTAGTAAGACCCCTCTTAATAATGCTCGTGCTGCAATGGTTGCTTTAAGTGAGTTAAGAACTCATAAAGCCACAGCAAAAGAGCGTGGTATTTCTCTTGAGCAGATTTATATGGGACGTTCACTAAAAAAAGGGCCATTTATTTCAGACAGTTTGCTAAAATCGAGAAGCAAAACTCTAATGAAGATAAAGTCATCAAAACATGGTCCAGAGCCTCAACAATTTTGCCAATTATGATTGGTCATACAATTGCTGTTCACAATGGAAAGAGCCATATACCTGTTTTCATAACTGAGCAAATGGTTGGACATAAGTTAGGTGAGTTTGCTCCAACTCGAACCTACAAAGGTCATATCAGAGACAAAAAAATGTCAAGAAGAAACGCAGCAGAAAAAAGACCTGTTCTCCCTGATCCTCAGTTCAATAATTTGGCAAGTATGATGGTCCATCGATTGATGAAACATGGGAAGAAATCAACAGCTCAAAAAATTCTTTCTGATGCCTTTTTAATTAACGAACGAACTGGTTCAGACCCGATTGAATTATTTGAAACAGCAGTAAAAAATGTCACACCTCTTGTTGAAGTGAGAGCTAGAAGGGTAGGTGGAGCCACATACCAGGTTCCAATGGAGGTTCGTCAAGAAAGAGGAACTGCAATGGCGCTCAGATGGTTAGTAAATTTCTCTAGATCAAGAAATGGTAGAAGCATGGCTCAAAAACTTGCTGGGGAGCTAATGGATGCTGCTAATGAAGCTGGAAATGCAGTAAGGAAGAGGGAAGAGACCCATAAAATGGCCGAGGCAAATAAAGCTTTTGCTCATTATCGCTATATGCTTAGTCCCAAAAGAACCAAATTTCGTAAACAACAAAGAGGCCGTATGCGCGGTGTTGCTACTAGAGGCAACAAAATCTCTTTCGGTCAGTTTGCATTGCAAGCTCAAGACTGTGGATGGGTTACCTCAAGGCAAATTGAGGCAAGTCGACGAGCAATGACTCGTTATGTCAAAAGGGGAGGACAGATTTGGATTCGTATTTTCCCTGATAAGCCAGTAACGATGAGACCTGCTGAAACAAGAATGGGATCTGGTAAAGGTAATCCAGAATTTTGGGTTGCAGTTGTTAAGCCTGGTCGAATCTTGTTTGAAATGGGTGGCATTACAGAGACAATTGCAAAAGAGGCAATGCGTCTTGCTCAATACAAGCTGCCAGTCAAAACAAAATTTATGCACGAATCTCAGGCATCGATATACCTCGCGAAAAGCGAGTAGAAGTTGCCCTTACTTACATCTATGGTATCGGCTTGACCAGAGCTCAATTCTCGAAAAGTCAGGAGTTAATCCTGATATTCGTGTAAAGGATTTGATAGTGATATTCAGAAGCTCAGAGCTGTTACTGAATTCACGCTTGAAGGAGATTTGAGGCGCCAAGAGGGCATGGCCCTTAAACGACTTCAAGACATAGGGTGTGTTCGTGGAAGAAGGCATAGAATGAGTCTTCCTGTTCGTGGACAACGAACCAGAACTAATGCTCGTACACGAAGAGGAGCAAGAAAAACAGTTGCAGGAAGAAAGAAA--------------------------------------------------------------------------------------------------------------------------------------------------------------------------------------------------------------------------------------------------------------------------------------------------------------------------------------------------------------------------------------------------------------------------------------------------------------------------------------------------------------------------------------------------------------------------------------------------------------------------------------------------------------------------------------------------------------------------------------------------------------------------------------------------------------------------------------------------------------------------------------------TTAGAATCTCTTCAGTCAAATGGATCTAGAAAAAAACGCGTAAAGGTCGAGGAATTGCTGCAGGCCAAGGAGCTGCGGCTTTGGAATGCGGGGGCAAAAATCTCGATCAGGACCTACTCGACCAGGTTTTGAAGGTGGTCAGATGCCTTTGTATAGGCGAGTGCCATTAAAGCATTTTAAATCGGAATGATTTTACTGTCATTAATGTTTGAAT---------------------------------------------------------------------------------------------------------------------------------------------------------ACTGATGTGATAAACCTTTGATAACTGAGAAGGCTACAAAAGCTTTGGATAATCAGTACACTTTTGAGGTCGATCCAAGAGCCGCTAAGCCTGAAATAAAAGCTGCTGTCGAATGTCAAGGTTCTCGGTATTAGTACTATGAATCCTCCTAGAAAAAGTAGGAGATCTGGAAAGAGACCTCAAGTTAAGAAAGCTGTGGTTCGCTTGGCAGAAGGCATTCAGTTGTTCCCAATGTCTCGTACTGGAAAAAAACCAATCTTTCCTGAAAAGGTAGATGTTTGAAGGACTTTCCATAACTGTTAAAGGTCCTAAAGGGCAATTGCAACGTGCCTGATGGAGTAACCGTTAAAAATGACAACACCATTTTTGTTAAACCTAGCTAGGGAAATGCATGGACTATGTAGATCTCTAGTGGCAAATATGGTTGAGGGTGTTAGAAATGGTTATACAAAAAAACTTGAGATTGTTGGTGTTGGCTCAAGAGCCCAAGTTAAAGGAAAAACTCTTGTTGTTAGTGCCGGTTACAGTCATCCAGTTGAGGTTGTTCCTCCAGAAGGCATAACTTTTAAAGTTGAAAATAATACAAATGTAATTGTAACTGGACCTGACAAAGAATTAGTTGGTAATGAAGCTGCCAAAATAAGAGCAATTAGACCTCCAGAACCTTATAAAGGTAAAGGAATTAAATATGAAGGAGAACAGATAATTAGAAAAGCTGGTAAGATGGCAAAGAAAGTAGTAGCCCTGATCAAGTTAGCCTTACAGGCTGGCAAAGCTAACCCAGCTCCTCCCGTTGGACCTGCGCTTGGTCAACATGGGGTAAATATAATGGCGTTTTGTAAAGAATACAATTCGCGCACCCAAGACAAAGCTGGCTTTGTTATTCCTGTAGAAATATCAGTTTTCGAAGATAGAAGTTTTACTTTCATCACAAAAACTCCTCCCGCTTCTGTTTTGATAACTAAAGCTGCAGGTATTGCGAAAGGTTCAGGCGAGTCTGCTAAAGGTGCTGGATTAGTAAAAGTCAACTTGAAGAAATTGCTAAGACAAAACTTCCAGATCTCAATTGCAGCAGCATTGAATCAGCGATGAAAGTTATTGAGGGGACAGCCAAAAACATGGGGGTTTCCATATCATTAAAAACCCGCTATCGAGAGACAATTAGACCAAAGCTTTTAAAAGACCTTGGACTAAAGAATGTTCATCAAGTTCCTAAGGTGCAGAAAGTCACTTTAAATAGAGGACTTGGTGAAGCTGCATCTAATTCAAAAGCTTTAGAAGCTTCTCTAGCAGAAATGGCAACAATTTCTGGGCAAAAAGCTCTTGTGACAAGAGCCAAGAAAGCTATTGCAACCTTTAAGATCAGACAAGGCATGCCTATAGGTTGTGCAGTCACACTTAGAGGTGATCGAATGTATGCATTTTTGGAAAGGTTCATTAATTTGGCACTTCCAAGAATCAGAGATTTCCGGGGTGTAAGCCCAAAAAGCTTTGATGGCCGAGGAAACTACACCATTGGAGTAAAAGAGCAACTTATTTTCCCAGAGATTACTTTTGACAAAGTCGACACTGTTAGAGGTATGGATATCACAATTGTGACCACTGCTCTGATGAACAAGGTAAGGCTCTTCTTAGTGAAATGGGAATGCCCTTATGCCAACCATTCAACAGTTGATAAGAACAGAGCGAAAGACTCTAAAAACGAAGACAAAATCTCCTGCTTTGCGAGGTTGCCCAGAAAGGAGAGGAGTATGTACAAGGGTTTACACCTCAACTCCTAAAAAACCTAACTCGGCCCTTAGAAAGGTAGCTCGTGTAAGATTAACCTCAGGTTTTGAAGTTACTGCTTATATCGGTGGTATTGGTCACAACCTTCAAGAACACTCTGTAGTTTTACTGAGAGGTGGGAGGGTTAAAGATCTACCGGGAGTTAGATATCACATAGTTAGAGGAACTCTTGATACCGCTGGGGTGAAAGACCGTAGACAGTCAAGATCAAAATACGGAGCTAAATTTCCTAAAAAAGATGTAATCTCTCTGATTAGATATCAGAAAAGATTGATTCGTAAAGAACTTTTTGATCTTCGTTTTAAGCAAGCCACTAGACAGCTAGAAACTCATTCAGAAATTGGCTCAACTTTTAACGGTATGGGACATAAAATTCACCCCACTGGAATTAGACTTGGCATCACCCAAGAGCATCGTTCTAAATGGTACGCAAGTAAAACTTACCCTTTACTACTCCAAGAAGATGATATACGCACTTTCATCAAGAAAAAATATGCAGCAGGTATAAGCGATGTATTGATTGCTCGAAAAGCAGATCAGCTCGAGGTCGAATTAAAAACTGCTAGGCCAGGAGTAATTGTAGGTAGGCAAGGAAGTGGCATTGAAGAACTAAGATCTGGTATTCAAAAAACAATAGGTGATAGAGTACGAATAAATGTAGTTGAAGTAGAAAAAGTTGATGCCGATGCTTATCTTCTTGCAGAATATATTGCACAGCAACTTGAAAAACGTGTTGCATTTAGACGAACAATTCGAATGGCTGTGCAAAGAGCACAAAGAGCTGGTGTTTTAGGTCTAAAAATACAAGTTGGTGGAAGGTTAAATGGCGCTGAAATCGCCCGTTCTGAATGGACACGTGAAGGCAGAGTTCCTCTCCACACTTTGAGAGCAGAAATCGATTATGCAACTGCTAGTACAACCTATGGCGTTTTAGGAATCAAAGTATGGGTTTTTAAAGGTGAAGTTCTTCCTAAAGAAGAACAGAAATCCGGTTCTAAGAAGTCAAAGCGCAATGTTCCAAACGGAGTTGTGCATATTCAAAGTACCTTCAACAACACCATTGTCTCAATTACTGATACTTCTGGTGAAGTCATTTCCTGGTCATCAGCAGGAGCCAGCGGATTTAAAGGAGCTCGCAAAGGTACTCCTTTCGCTGCTCAAACCGCTGCCGAACTTGCAGCTCGAAGGGCACTAGAGCAAGGAATGCGTCAAATAGAAGTTCTAGTAAGAGGGCCAGGCTCAGGTCGTGAAACCGCAATAAGGGCGTTGCAAGTAGCTGGCCTTGAAATTACTTTAATCAGAGATGTAACTCCTCTACCTCATAACGGTTGTAGGAGACCTAAGCGCAGACGCGTTCTGGAAAGCAAAAAACAGATCGTACAATAGAGCTACTAGATACCTCCGAAATGGCTTTAGTTCTTGATTACAAGGGCTTATCCACAAAAGAGATGTCTGACTTGCGCTCAAGATTGCAAAAAAGCGATGGCATCTGCAAGGTCACTAAAAACACCTTGATGCGTCAAGCCATAAAAGGGAAAGACTCCTTGGAGTCATTGCTTACTGGAACTAACGCCTTTGTTTTAATCAAAGGTGATGTTGGGAGTGCTGTTAAAGCTGTTCAAGCATTTCAAAAGGAAACTCAAAAGTCTGAGACTAAAGGAGGTCTTTTCGAAGGCAAACTTTTTGAAATCAAAGCGATTGCAAAACTTCCTAGCAAGGAAGCACTTATGGCACAAATTGCTGGTGCAATGAATTCCATAACAAGCCTCGCTATCATAAATGAGTCTCTTAAACAAATGGCCAACCACGATCCAATTTCAGACATGCTCACTCGTATAAGAAATGCAAGTGAAAAGCATGAAAAAACCAAAGTCCCTGCTTCAAGAATGTCAGTATTGCTAAGGTTCTTCAGCGTGAGGGATTTATTGCAGAAATGGAGAAGGCTTTAGCAGCTCATTCTTGGATTGAAATAACTGGTAAGCCTATTATTCGTTCAATGCAGCGAGTGAGTAAACCAGGTTTGAGGATTTATAAAAATACTCGAGGATTACCAAAAGTTCTAGGAGGCCTTGGGGTTGCAATAATTTCTACATCTAAAGGAGTCATGAGTGATCGTGATGCTCGCAAGCAAGGCGTTGGAGGAGAAGTCCTCTGCTACGTGGATTTGTTGTCATTGATAAACTTCTCATGATTGCGTCAATAGACTTAGAAAAGTCTTCAAAAAAATTGGACAGGAACTCTAGACCCCTTAGTCACAGGAGTACTTCCAATAGCGATAGGAAATGCGACACGATTAATCTCTTATTTTAAAGCCTATACAGGATTCAGCTAGGTGCCACTACTAAAACTGATGATATGCAAGGAGATATTATAGAAAGCGAAAATGATCTAAATTCTAAAAAATTTTAAAGGATATTACAACCTCCGATTTTTTCTAGTGTTCATATTAAAGGAGAAAGAGCTTATAAAAAAGCGAGAAAGATTTAATTCCTAAAAAAGTTACTATAAATAAATTTAATAAGCTGGTTTCAATTAAACTGCTCAACAGGAACATACATTAGATCCTTGGCTAGAGACATTGGAGATTGTGGTGGCTATTTGATTACAGCATATAGTTTTAATGAAAATCATTCAGTAATGCCAGAAATCCTAAT-TTTTTCAAGCATCTTTCTTAATTTCTGAAGAGTTGGCCAGGAAGACTTTCTAGAAAACAGCAGACCCAAAAACGACATAAACGCTTGAGGAGCTTAAGTGGCGACCAAGGCTTGCTGTGTTTCGTTCTAATAACCACATCTATGCTCAGATTATAGATGATGCTCAAAACACTATATGTGCCGCATCAACCCTGGATAAAGATTTAAAGGTTGCGATGCTTCTACGTAGGAGAGCTTGTTGCAAAAAAAGCTTTAAAGGTATCAAACAAGTTATCTTTGACAGGGGTGGAAACATCTATCATGGCAGGGTTAAAGCTCTAGCCGAAGCTGCCAGAGTGGCAGGCTTGACCTTTATGTCACTTGGCACAGAAGAGAAACAAAAGCTGATCAACACACATCAAGTACATCCAACTGATACTGGTTCAGTAGAAGTTCAAGTTGCAATGCTTACTTCAAGGATCTCAAAATTAAGCATCTTCAGGGCAACATCCATGATTTCTCCTCAAGACAAGGATTGCTCAAAATGATTGGACAACGCAAAAGACTTTTATATGTACGAACTAAAAGTGAAAAAAGATATGAGCTCATAAATTAGCCATTAGAATCGCCGAAGCCAGCTGGCCATGGTTCAGACTGGGTACGAGATGAGCTGCAAAATCTTGTCACTATCGAAGCAATGGCTACGCAGGGTGACAAAATACTTGATGTAGCATTAGCAAAAATAGGAGATAAAGGTCTTTTCACTAAAGAACTTGAAGCTCAAATGCTTATTGGTCATGCCGAAATTGCAGTCCACTCACTGAAAGATTTACCTACCAACCTTCCAGAAGGATTAATTGGCTGCATAACAGAAAGGGAGGATCCTTCGGACGCGTTAGTAGTTAATTACAAACTAGAAACTCTCCCAGAAGGTTCTGTAGTGGGGACTAGCTCCTTAAGAAGGCTTGCTCAATTACGCTACCATTATCCAAATCTTGTTTTCAAAGATGTAAGAGGAAATGTTATCACTCGATTAGAAAAACTTGACTCAGGAGAAGACTGTCTTATCTTAGCTGCTGCTGGATTACAAAGACTTGGTTTTTGAATACATCAGATTCCAACAGATATTTCTCTCCATGCTGTGGGTCAAGGAGCTCTTGGAATTGAATGTGTAAGTGGTCAACAAGAGGTGCTAGATATTCTTGAACACGAATCAACAAAAGATGTTTAGCAGAAAGGTCCTTCCTCAGAGAGCTTGAAGGAGGATGTCAAGTTCCAATAGGCGTTAACGATGAATTCTTGAGGGTATGGTTGCTAGATGGTAAATTAATTAGAGATTCGGTAAGCAGAGTCGGTATAGACTTAGCTAATGAATTAGGTGCAGGAGAAATAAGGAAATGGTAGGCACTGTTGTCAGTGACAAAATGCAAAAGACAGTAGTTGTAGCTGTAATAGGTTTCCACATCCCATCTATCAGAAAATTATTAGTCGCACTACTCGATATAAAGCTCATGATGCAGAAAATCATTGCTGGGAGACAGAGTTATTAAAGAGTCACCTCCTATGAGCGCTCATAAACGATGGACGGTTACAGATGTTCTAAGACTCCATCTCACGATTCAATTGATCGCCAGTGGTTTCTGGTAGATGCAGAGAATCAAACTCTTGGTCGACTAGCAACTGAAGTTGCTAGTCTACTTAGGGGTAAGACAAAGCCAAATTTCACCCCTCACTTAGATACTGGGGATTTTGTTATTGTCGTAAATGCAGAAAAGATCAAAGTAACTGGCAAAAAATCCAAAAACTTTATCGCAGACATTCTGGACGTCCAGGAGGAATGAAAGTTGAAACCTTTAAGGCTCTTCAATCTAGAATTCCAGAGAGAATAGTTGAAAAAGCGATCAAAGGAATGTTGCCTCACACAAGGTTAGGGAGGCAATTATTTACAAAACTGAAAGTATATAAAGGCTCTGATCATCCTCATTCTGCTCAAGAACCAAAAATTCTAGGAGTTGATGAAGTAGGGAAAGGTATTTGGCCCCGTTTTTGCTGGAGCAGTAATATTAAGGCCTGAAGGACAGTAAAAAATTAAGCCCCCGAAAAAGACATTAGTTCCAATAAAAAACTCAATATGGGCGATAGGCCAGGCTTCAGCAAGAGAAATTGACTCGGAATCCGGCTACTGAGAAAGCAATGCTAAGAGCATTAGAACCTAGACGGCAAAAAAGGTGATCAATTGCAGCCGCAAGTGTTTTAGCAAAAGCAAGAGATTTGATTAAACGACTAGCTCGCCAATACAGTCTTTAAATAATAAGGGGTATGGAACACAAAACTCCATCGAAAAAGTTTTATGAAGATCAGGAGATGTTCAGATTATTTCTGGAAAGGACAAAGGTAAAACCGGAGAAGTCCTTCAAACTCTTCCCGAAAATAGAGTTGTAGTTCAAGGAATTAATCAAAGAACAAAGCATGTAAAACCATCACAGGAAGGAGAAACTGGTCGAATTGAGACCAAAGAAACTTCTTTACATGCCTCCAATGTAATGATCTATTCGAAAAAGTCGCTAGTATTGAATTTGTAGATAAAGGAAGAAACGACGATTGAAGAAGACAGGAG
>AG-402-B03
ATGGCTGTAGTTTCTCTCTCAGAGATGATGGAAGCTGGTGCTCACTTTGGGCATCAGACAAGAAGATGGAACCCCAAGATGTCTACATCTATTCTGCTCGTAATGGGGTTCATATTATTGATTTAGTCAAAACCGCTGTTTGTATGAACAGTGCTTATAAATGGACTAGGCGGCAAGAAGCGGTAAAAGATTCCTTTTTGTAGGAACTAAAAAACAAGCTTCCGAAGTCGTTGCTCAAGAAGCAATTAGATGTGGAGCGTCCTACGTCAATCAAAGATGGTTGGGAGGGATGCTTACTAATTGGACAACAATGAAGGCAAGAATTGATCGACTAAAAGATCTTGAAAGGATGGAAAGTGGTGCTATTGCAATGCGCCCTAAGAAGGAGGGAGCTGTTTTACGTAGAGAACTAGAACGATTACAGAAATATCTAGGCGGACTAAAGGGAATGAGACGTCTCCCTGATGTTGTCGTCTTGGTTGATCAAAGGCGTGAGACAAATGCTGTTCTTGAGGCTAGGAAGCTAGATATTCCATTGGTATCAATGCTTGACACCAATTGCGATCCAGATCTTTGTGAAATTCCCATACCATGCAATGATGATGCTGTTCGGTCTGTCCAACTAGTTTTGGGTAGATTAGCTGATGCTATCAATGAAGGAAGGCACAGCAAAAAATACGTATCCGCCTAAAGGCTTTTGATAGAAGGATGCTTGATTTATCTTGCGATAAGATAATTGAGACTGCAGATACTACAGCTGCTTCAGCAATAGGGCCTATTCCTCTTCCTACTAAAAGAAAAATTTATTGTGTTCTCCGATCCCCTCATGTTGATAAAGATTCGAGAGAGCATTTTGAGACAAGAACACATAGGAGAATTATTGATATTTACAGCCCTTCAGCAAAGACTATTGACGCTTTAATGAAGTTGGATCTACCAAGCGGAGTTGATATAGAAGTTAAGCTCATGAAAAACTTTTCTAAAAGAATGACAACGTTACTTTCCAAAGTGGAAGAGCGTATTCTCCAATTGAAGCCATAAGTCAAGGAGAATGCAAATGCAAAATTCGATGAGACTATTGAAGCTCATATAAGGCTAGGTATCGACCCAAAATATACTGATCAACAACTCAGGACGACAGTTGCCCTACCAAGTGGTACTGGTCAGAAAATAATAGCAGTAGTTACACGTGGAGAAAAAGTATCTGAAGCGACAAAAGCAGGCGCAGATTTTGGAGAGGAAGATCTAGTTGATTCAATTAACAAAGGGGAAATGAACTTCGACCTGCTAATTTCCACTCCCGATATGATGCCCAAAGTCGCAAAACTTGGAAGAGTACTTGGGCCTAGAGGACTTATGCCTAATCCAAAGGCTGGGACAGTTACAACTGATTTAGCGGCTATTAAAGAATTTAAAGCAGGAAAACTTGAATTTAGAGCAGATAAAGCTGGAATTGTGCATGTTCGATTTGGTAAAGCAAGTTTTTCGGAAGAAGCTCTCCTTGAAAATTTGAAGACATTGCAATTAACAATCGAAAAAAATAAACCAAGCGGAGCAAAAGGAAAATTCTGGAGAAGCTTTTTTATTACATCTACCATGGGACCATCAGTAGAAGTAGATATCAACGAATTAAAGCCTTTAATGAAAAAAAAAAAAGAAACAACTCGCCAAAGACAAGACGTGCGATGGAATTAAGAGCCGCTAGAGAAGCAAAACTTGTAAGACCTGAAATGGTCGTTGAAGACAATCTCACAGTTCAAGAGCTTGCTGACATGTTGAGTGTTGAAAGTTCCGAAATCATCAAATCATTATTTTTCGGAATTACTGCAACTGTCACTCAATCATTAGATCTAACGACAATCGAAACAGTTGCGGAAGAATTCGGCGTAGTTCTTCAAGATGATGTTATGATTGAGAGATTTAAAACACTTAAGAAGGCCTCCTGTCGTTACGGTGATGGGGCATGTGGACCATGGGAAAACCTCCTTACTTGATGCGATCAGAAAAGCGAGAGTTGCAGCAGGAGAGGCTGGAGGCATAACACAACATATTGGTGCTTATCAAATTGAGACTGATAAACTAACTTTTCTTGACACTCCTGGACATGAAGCTTTTACAGCGATGAGAGCTAGAGGCACAAGGGTTACAGATGTAGCGATTTTAGTTGTAGCTGCAGATGACGGAGGCCTCAAACCCTTGAAGCTATTAGTCATGCAAGAGCGGCAAAAGTTCCCATTGTCGTAGCAATTAATAAAATCGATAAAGAAGGATCTTCTCCAGACCGCGTAAAACAAGAGTTATCAGAACAGGATTTATTATCAGAAGAGTGGGGAGGAGACGTAATGGTTCCCGTTAGCGCAATTAAAAAAACATAGATAAACTTTTAGAAATGGTTTTACTAGTAACTGAAGTAGAAGATTTACAGGCAAATCCAGATAGATTGGCAAAAGGTACAGTTATAGAAGCACACCTAGACAAAGCGAAAGGGCCTGTTGCAACTTTACTAGTTCAAAACGGTACCCTTAATTCAGGAGATGTAGTCGCAGCTGGTCCAGTGCTTGGGAAAGTAAGGGCAATGGTAGATGAAAATGGAGAATTAAAGAGGCAGGTCCATCTTGTCCAGTAGAAGCACTTGGATTCAGTGAAGTGCCAACAGCTGGTGATGAGTTTGAAGTTTACCCAGACGAAAAGGCCGCAAGAGCAGTGGTTGGAGAACGTGCCACAGATGCTCGAGCAGCAAGACTTGCGCAGCAAAGACGAGTTTTCTTCAATGTCCAAGCAAGTGAGGGTGAACTTAAAGAATTAAACATAATCCTTAAAGCTGATGTTCAAGGAAGCTTAGAAGCGATACTTGGTTCGTTAGAACAGCTTCCTGACGAAGTCCAAGTAAGAGTATTGCTATCAGCTCCAGGTGAAATTACTGAAACTGATGTTGATTTAGCAGCAGCCTCTGGTGCGGTAATAGTTGGATTCAACACTTCAATGGCATCGGGTGCTAAACGGGCAGCTGATGCGAATGGTGTTGACGTAAGAGATTACGAGGTTATTTATAAGCTTTTAGAAGATATCCAATTAGCCATGGAGGGTCTTCTAGAACCAGAAATGATAGAAGAAGCCTTAGGGGTTGCTGAGGTCAGAGCAATATTTTCAATCGGCAAAAGCGCCGTTGCTGGTTGCTATGTACTGGAAAAATACAACGGAATTGCTAGAGTCAAATCGTTTTTGAAGGCGATCTAGATTCACTGAAGAGTAAAGATGACGTAAAAGATGTACAGGTTTCGAATGCGGAATAGGATGTGATTTTGCGAAGGAGATCAAATAGAAGCCTTCAAGCTTGTAACTCAAAGGAGATAATTTTATCCCTCGAAACAAGTTGTGACGAGTCTGCAGCCGCTTTGGTGGTAATATTGCTTCACAAGTTGAAGAACATGCTAATTGGGGAGGCGTTGTTCCTGAAATTGCTTCAAGAAGACATTTAGAATTCCATTTTTAATAGAAGAAGTTTTTGCGAAATCACTATAAAAGATATTGATGTAGCCGCGACTGTTACTCCAGGATTAGCCGGTTCACTGTTGGATCAATTACGGCAAGAACTTTTTGCACCAAATTCCATTTTTAGGAATACATCATTTGGAGGGACATCTTTCATCAATTTAAACCTTTTTTTTATTGGTAAGTGGAGGTCATACTGAATTAATAAAAGTAGACTCTCAGAAGTATCAACGTCTTGGTAGAAGTCATGATGATGCGGCTGGAGAAGCTTTTGACAAAGTCGCAAGATTGCTGGGACTTATCCTGGAGGTCCAGCAATTCAGAAAATAGCTGAATATGGAGATCCTTCCCAAAAGGTAGAGTCTATGACTTTTCTTTTAGTGGTTTGAAAACTGCTGTTTTTCGATAGAAAAGCTCGATACCTATAGAGGATATTGCTGCAAGTTTTGAAGTAGTAGCTGAGGTTCTAGTTGAGAGGACGTTGTGTGATCAAGGGAATTCTCTTGTCTTGGTTGGAGGGGTTGCAGCAAATAATTAAGGAGAATGATGAGTAATCAATTAAAGTAGCTCTTGCTCCTATGGAATTTTGTACTGATAATGCGGCAATGATTGGGGCGGCAGCTTTGTTAAGGTTAAGTTCAATGGAATTAGGCGTGCCCATGGTATATTCGCGGATCTGCTTCAAAAGTTCGACGTGTTCTTGATCAAATAAGAGGAAGAACTTATAGGGATGCTTTGATCATGCTTGAATTCATGCCTTATCGATCAACTGAGCCAATAACAAAAGTATTGCGATCAGCTGTTGCGAATGCAGAAAATCTTGGTCTTGAACCTTCTTCTCTGGTGATTAGCACTGCTACTGCTGATATGGGCCCATGAAACGCTATAGGCCTAGGGCTCAGGGCAGAGCATTTGCAATTAAAAAGCAGACATGCCATATCAGCATTTCTGTATGGCTATCTTGATTGGCAAGGCAAAGAGACTGGCTCATCAATTGATTTAACTGCCAAGGAATCATCTGCAGCAGATCTATTACATCGCGCTGTTTTGCGTCAGCAAGCTCACAGCCAAGGGACTGCATCTTTGACTAGGTCTGAGGTTCGAGGCGGCGGTAGAAAACCCTATAAGCAAAAGGGTACTGGTAGAGCAAGGCAAGGTTCAATTAGAACTCCTCTTCGCCCTGGAGGTGGAGTTATTTTCGGCCCTAAGCCTCGGAAATATAACTTGGAAATGAATAGGAAGGAACGAAGGCTAGCTCTTCGCACTGCTTTAATGAGTAGAATTTCAGATGACTTTGGCTCAACCTAAGACAAGTGAAATTGTTGCCGTACTCGAGTTGGAATTGGCAAAATTCTTATTATTCTGAAATTATTAATCAATTAGAAACTTAGAAAAAATCAAGCTTATTTCTGCTGATCAATTAAATGTGTTTGACCTTCTGAATGCCAATTTGGTAATAGGTGAAGCATTACCATTAAAGAGGTAATGGCAATAAGAAGTTTCAAACCTTACACACCAGGCACTCGAGAGTCGTAACTGACTTTAGTGAAGTTACATCAAGCCTGAACGCTCACTTGTCGTATCAAAACATCAAAAGGACGCAATAACCGAGGAGTAATTACTTGTCGTCATCGAGGTGGCGGGCACAAAAGGTTATATAGGATTGTTGATTTTCGTCGAAATAAGCCAAAGTTGCGGCTATACATTATGACCCTCATCGCAATGCAAGACTTGCTTTACTCTTTTACGATGGTGAAAAGAGATATATTCTTGCGCCTGCAGACATAACGGTTGGTCAAGAAGTTATTTCAGGATGCACCAATTGAAACTGGTAATGCCTTACCTCTTTCCTCAATGCCTTTAGGCTCCAGCGTTCATTGTGTTGAACTTTATCCCGGTCGAGGAGGACAGATGGTTCGTACAGCTGGAGCTAGTGCTCAAGTTATGGCTAAAGAAGGAGATTATGTTGCGTTGAAATTACCCTCTACTGAGGTTCGTTTAGTTAGAAAAGAATGCTATGCAACACTTGGAGAGGTGGGAAATTCTGAAATTAGAAATACAAGTCTTGGAAAGGCTGGGAGAAGAAGGTGGCTAGGTAGGCGACCTCAAGTTAGAGGAAGTGTTATGAATCCATGTGATCACCCACATGGAGGAGGAGAGGGTAAGGCACCAGTTGGACGAGGTCCTGTTACGCCATGGGGTAAAGCTGCTCTTGGTTTGAAAACCAGGAAGAAGAATAAGCCTAGTAATAAGTACGTTCTTCGAAAACGACGAAAGTAGTTTACTGGGGTACTGGTAGACGTAAGACATCAGTAGCCAGAGTTAGATTAACTCCCGGAAAAGGATAATCATAAATGGTCGCCCTGGTGACCATTACTTGTTTAATCCTTAAAGCTCCTTTGAAAACTTTAGGATTGAATCATATGACGTTTTAGTTAATGTCTATGGTGGAGGATTGACTGGTCAGTCTGACGCCATAAAGCAGGGTGCTGCTAGGGCTTTATGTGACTTATCACTTGATAACCGGAAGCCTTTGAAAGTAGAGGGTCACCTTAGTCGAGACCCTAGAGCAAAAGAAAGACGCAAATATGGTCTCAAAAAAGCTCGTAAAGCTCCACAATTCTCAAAGAGAATGTCTTTAGGAATCTTAGGTAAGAAGTTGGGTATGTCCCAACTCTTCGATGATGAAGGCACCGTTCCAGTCACTTTGATCGAAGCGGGTCCCTGTCGAATCACTCAATTGAAGTCTGCCGGATGGCTATGCTTCTGTGCAAATAGGCTTTCAGAAAAACTTATCAACAAGCCTAAAGGTCATCTAAATCAGGAGATCACCTTTTCATCTGAGTACCGGAAAATTTTTGAACTTGGAAATAACAGTGATTTCAAAACAGGTCAAAAGGTTGATGTTAGCGGCGACACAATGGGTAGAGGATTCGCTGGTTATCAAAAGCGACATGGGTTTAGCCGAGGTCCTATGAGCCACGGTTCGAAAAATCATCGATTACCTGGTTCAACAGGAGCTGGAACTCCTGGGCGTGTTTATCCCGGCAAGAGGATGGCTGGTCGTATGGGTGGTAAAAAAGTTACTACGAGAGGCCTTTCTAAAGATAGATACAATTTATTAGTAGTGAAGGGATCTGTTCCAGGTAAGCCTGGATCTCTTCTAAACATAAGACCATGAAGGTATCAGTTGGCTAAAAGATCTTGTCGAGATGAATTAGCTGAAAAGCTTTCAATGACAGGCTTTGAAGTTGAATCATTAGAAGACTGCAAAAAATGTTGTTATTGGTTATGTGCCACACCGAAAAGCTTTTGTTCAGTAGATGTTAGTATTGTTTGTGGTGCAACGTTAAAGCTATCACGTTGTGGCGAAGGTTGGAGCCTATTTATTAAAAATAAAATTATCTACTTTACGAGGCGTAGCGCAGGAATGATTTGTTCATTGGATGAATTAGGGATTAATGAAGGTATAGAAATTCTTATTGGTTCAAATGATTATCTTTTGAATGATGAATTAGCTATTACTGCCAACAGACCTGATGGTATGTCTATTGCTGGTATAGCACGAGAAATATCAACCATAATTTACTCACTTACTTATATAGAATAGACATAAATAAATCTATATCTAATAAATTAAAATTAAGACAAAATTGTATAAATTTGTTGACATAACAAATTTTTTAATGTTTGAGCAAGGCCAGCCACTGCATGCCTTTGATGATTTATTAGATTTTTAGAAATGGTAGAGAAGGCGAATAATTGCACTCGATAAAAAAGAATATAAATTAAATGAAAATATAAAGGTAATTACATGCGATTTTCCAATTGCAATAGCTGGGGTTATCGGAGGAAACAGTTCCGTAAGTGCTAAAACGTTTGGTTGGAAGCAGCTGTATTTACACCCAGTTAGAAATAGTAGTAGAGAAATAGGGCTCAGAACAGATGCAAGTAGTAGATACGAAAAAGGTATATCAAATGACAACAGAGCTAGCGAGCTTATTTCATTAGAATTAGGTGGTAAAAGATATCAATATTAGAATAGAAATAAACAAGGTTCTAGGTAAGGATGAGATTGCTAACATTGGCTGCCCTTACAGAGATTTAGAAATCGATTTAATAGAAGAGATAGCAAGACTGATTGGATATGATAATTTTGATTCACGTATGCCTGATGAGCCAGGAGTACTAACACCAATTTGGTTACGAAATTTTATCCATAATGGTTTTCAAGAAGTAGTGACTTCATCGCTTAATCCATTACTATCAGAGACTAGTAGCTTAAGAAATGTATGGGATGAACATCTTAAAATTCTTCAGAGAAATGTATCGTTTGGAGCTGAAGGGTGTTGGATCTTTGAAATAGCAAAGACATACGAAACAAATTTATTGGTGCTTTGACTGGAAGTGGTAGATTATTTTGAAGCAAGAGGAAAACTTAAGCAATCCCTCTCGGAATTGAAACTGATAAGATGCATCCGGGTAGAACATCTGAATTAGAAGGAGGCTTCTTCGGACAAATACACCCATGATTCAGCAAGAAACATTCTTAACCGTTGCAGATAACAGTGGTGCCAAGCGTTTGCAATGTATTAGGGTCTTGGTTCTAATCGTCGCTATGCCCACGTAGGAGATGTGATTGTTGCTTCTGTTAAAGATGCGATGCCTAATATGGGAGTCAAAAAATCAGATGTCGTTAAAGCGGTTGTTGTTCGTACTAGAGCAACAATGCGTAGAGAGACTGGAAATTCAATTCGCTTTGATGACAACGCTGCTGTTCTTATCAATGATGATCAAAACCCAAGAGGTACTAGGGTGTTTGGTCCCGTCGCACGAGAATTAAGAGAAATTTCACTAAAATTGTCTCTTTAGCTCCGGAGGTTATTGAATGGCAAGAACGTGTTGTCCAAATCAGAAGGGTTTCCAAAACTGTCAAAGGTGGAAAGAAAATGAGTTTTAGAGCAATAGTTGTAGTAGGAAATGAAAAAGGACAAGTTGGTGTTGGGGTTGGAAAAGCTGGAGATGTCATTGGTGCTGTTAGAAAAGGAGTCGCTGATGGAAAAAAACACTTAGTTCGTGTTCCTTTAACACGAAATAGCATTCCAACTCTCTCTAATGGTAGAGATGGAGCAGCGAGTGTATTAATTCGTCCTGCAGCGCCTGGAACTGGTGTAATTGCGGGGGGGTCAATTCGTACTGTCTTAGAGTTGGCAGGAATTAAAAATGTACTTGCTAAGAGATTAGGTAGTAAGACCCCTCTCAATAATGCTCGTGCTGCAATGGTTGCTTTAAGTGAGTTAAGAACTCATAAAGCCACAGCAAAAGAGCGCGGTATTTCACTTGAGCAGATTTATATGGGACGTTCACTAAAAAAAGGACCATTTATTTCAGACAGTTTGCTAAAATCGAGAAGCAAAATTCTAATGATGATAAAGTCATCAAAACATGGTCCAGAGCCTCAACAATTCTGCCAATGATGATTGGCCATACAATTGCTGTTCACAATGGAAAGAGTCACATACCTGTTTTCATAACTGAGCAAATGGTTGGACACAAGTTAGGAGAGTTTGCACCAACTCGAACCTACAGAGGTCACATCAGAGATAAAAAAATGTCAAGAAGAAACGCTGCAGAAAAAAGACCTGTTCTCCCTGATCCACAGTTTAATAATTTGGCGAGTATGATGGTTCATCGGTTGATGAAACATGGGAAGAAATCGACAGCTCAAAAAATACTTTCAGATGCTTTTTTGATCAATGAGAGAACTGGGTCAGATCCGATTGAGCTATTCGAAACGGCAGTGAAAAATGTCACACCTCTTGTTGAAGTAAGAGCGAGAAGAGTAGGTGGTGCTACATATCAGGTTCCAATGGAGGTACGTCAGGAAAGAGGAACTGCGATGGCTCTAAGATGGTTGGTAAATTTCTCAAGATCAAGAAATGGTAGAAGCATGGCTCAAAAGCTTGCTGGGGAACTTATGGATGCAGCGAATGAAGCTGGAAACGCAGTGAGAAAGAGGGAAGAGACACATAAAATGGCTGAAGCGAATAAAGCTTTTGCTCATTATCGTTACATGCTTAGTCCCAAAAGAACCAAGTTTCGCAAACAACAGAGAGGCCGTATGCGCGGCGTTGCTACTAGAGGCAACAAAATCGCTTTTGGTCAGTTTGCATTGCAAGCTCAAGATTGTGGTTGGGTTACTTCAAGACAAATCGAGGCAAGCAGACGAGCTATGACTCGTTATGTAAAAAGGGGAGGACAAATTTGGATTCGTATTTTCCCTGATAAGCCTGTAACGATGAGGCCTGCCGAGACAAGAATGGGATCTGGTAAAGGTAACCCAGAATTTTGGGTTGCAGTTGTTAAGCCCGGTCGAATTTTATTTGAAATGGGTGGCATTACAGAGGAAATAGCAAAAGAGGCAATGCGTCTTGCTCAATACAAGCTGCCAGTCAAAACAAAATTTATGCACGGATTTCAGGCATCGACATACCTCGCGAAAAGCGTGTAGAAGTTGCCCTTACTTACATCTACGGCATTGGCTTAACCAGAGCCCAATCCTTGAAAAATCAGGAGTTAATCCTGATGTTCGTGTAAAGGATTTGATAGTGATATTCAGAAGCTCAGAGCTGTTACTGAATTCACTCTTGAAGGAGATTTGAGGCGCCAGGAAGGAATGGCGCTTAAAAGACTTCAAGATATTGGATGTGTCCGTGGACGCAGGCATCGAATGAGCCTTCCTGTTCGTGGACAACGAACAAGAACTAACGCTCGTACACGCAGAGGAGCTAGAAAAACTGTTGCAGGAAGAAAGAAAAGCTTGAAATTTTAAAAGACATTGCTGCTGCTGAAAATGAAATAGAAAAATTGAGGTTTTTCTTGGAAAGAAAGGAAAACTCTCATTTCTATTGGATGAAGAATCTTTCGAGTGAAAGACCTTTAATTGGTCAAAGAGCGAACGTTTTAAAAAAATTGCAAGAATTAATAAAGGAAAACAAGACAGATAGAAACTATAGATGTTACCCTCCAACTGGTATTTCGGACATCACCCCTTAATAACAACGAACAAATAATTGATCTCTTCTTAGGTCTCGGTTATCAAGTCTGGTCCAGAGATAGAAAATGATTACTACAATTTTGAAGCACTAAATATCCCGCCTGATCATCCTGCTAGAGATATGCAAGATACTTTTTATTTAGGAGGTCTTTTAAGAACACATACTTCCCCTGTTCAGATTCGTTGTCTTGAAAGTAAGGAGCCTCCAGTAAGGATTGTTTCTCCTGGTCGGGTATATCGTAGAGATTCAGTTGATGCGACTCATTCACCGGTTTTTCATCAAATAGAGGTATTAATTGATGAAAATCTTGACTTTAGCCATTTGAGAGGAACTGTAATGGCTTTTTTAAAAGCGTTTTTTGGAGATTTACCAATTAGGTTCAGAGCTAGTTATTTTCCATTTACAGAGCCATCAGCAGAAGTTGATGTTCAATGGAGAGGAAGATGGTTAGAGGTTATGGGTTGTGGAATGGTCGATCCGTTCTGGAATTAGGAATTGATCCAGAAAAATATAGTGGATTTGCCGCTGGCCTTGGTGTCGAGAGATTCTGTATGGTTAAACATGTAGATGATATTCGAAAGTTATATACAAGTGATCTCAGATTTTTAGAACAATTAAATTAGAATCTCTTCAGTCAAATGGATCTAGAAAAAAACACGTAAAGGTCGAGGTATCGCTGCTGGCCAAGGAGCTGCGGTTTTGGGATGAGGGGCCAAAAATCTCGATCAGGTCCTACTCGCCCAGGCTTTGAGGGTGGTCAGATGCCTTTGTATAGAAGAGTTCCATTAAAGCATTTTCAATCAGAAAAATTTTACCGTCCTCAATGTTTGAATGAAAAGAACTGTTAATCTTGATTCATTGGTCAAGGAGGGTATTTTGATCCTCTAAAAATTCTTGGCAACGGTAAATTAGAAGTTAAATTGACTGTTCAAGCTGCTTTTACAACAGCCAAAAAGAAAATTGAAGAGATCGGCGGTAAATGTGAGACTGATGTTATTAACCCTTAATAACTGAGAAGGCTACAAAAGCTTTGGATAATCAGTACACTTTTGAAGTCGATCCAAGAGCAGCTAAGCCTGATATAAAAGCTGCTGTAGAGTGTCAAGGTTCTTGGTATTAGCACTATGAATCCTCCAAGGAAAAGTAGAAGATCTGGAAAGAGGCCACAAGTTAAGAAGGCTGTGGTTCGCTTAGCAGAAGGCATACAGTTGTTCCCAATGTCTCGTACTGGAAAAAAACCAATCTTTCCTGAAAAGGTAGATGTTTGAAGGACTTTCTATCACTGTTAAAGGTCCTAAAGGTGAACTGCATCGTCCCTGATGGAGTAAGCCTCAAAGATGACAAAACTATTGTTGTTAAACCAATCCAGGGAAATGCATGGGCTATGTAGATCTCTTGTTGCAAATATGGTTGAGGGAGTTAGTAATGGTTTTACAAAAAAACTTGAGATTGTTGGTGTTGGCTCAAGAGCTCAAGTAAAAGGAAAAACTCTTGTTGTTAGTGCCGGTTATAGTCATCCTGTTGAGGTTGTCCCTCCTGAAGGCATAACTTTTAAAGTTGAAAATAATACAAATGTGATAGTAACTGGGCCTGATAAAGAATTAGTTGGCAATGAAGCTGCCAAAATAAGAGCAATTAGGCCTCCAGAACCCTATAAAGGCAAGGGAATCAAATATGAAGGAGAACACATAATTAGAAAAGCTGGTAAGATGGCAAAGAAAGTAGTAGCCCTGATCAAGTTGGCCTTGCAGGCTGGCAAAGCCAACCCAGCCCCTCCCGTTGGGCCTGCGCTAGGTCAACATGGGGTGAACATAATGGCGTTTTGTAAAGAATACAATTCGCGCACCCAAGACAAAGCTGGCTTTGTTATTCCTGTAGAAATATCCGTTTTTGAAGATAGAAGTTTTACTTTCATAACAAAAACTCCACCTGCTTCTGTTTTGATAACTAAAGCAGCAGGTATTGCAAAAGGGTCAGGAGAGTCAGCGAAAGGTGCTGGATTAGCAAAAGTCAACTTGAAGAAATAGCCAAGACAAAACTTCCAGATCTCAACTGCAGCAGCATCGAATCAGCGATGAAAGTTATTGAGGGAACAGCCAAAAATATGGGGGTTTCCATATCACTAAAAACCCGTTATCGAGAGACAATTAGACCAAAGCTTTTAAAAGATCTTGGTCTGAAAAATGTTCATCAAGTTCCTAAAGTGCAGAAGGTCACTTTAAATAGAGGTCTTGGTGAAGCCGCAACGAATTCAAAAGCTTTAGAAGCCTCTCTAAAGGAAATGGCAACAATCTCGGGGCAAAAAGCTCTTGTGACAAGGGCTAAGAAAGCAATTGCTACTTTCAAAATCAGACAAGGAATGCCTATTGGTTGCGCAGTCACACTTAGAGGTGATCGCATGTATGCCTTCTTGGAAAGGTTCATAAATCTGGCACTTCCAAGAATTAGAGATTTTCGTGGTGTCAGTCCTAAAAGCTTTGATGGCCGAGGAAATTACACCATTGGAGTCAAAGAACAACTTATTTTCCCTGAAATTACTTTTGACAAAGTCGACACCATTAGAGGCATGGATATCACAATTGTGACCAGTGCTCCGATGAGCAAGGTAAGGCTCTTCTTAGTGAAATGGGAATGCCCTTATGCCAACCATTCAACAGTTGATAAGAACAGAGCGAAAGACTCTTAAAACAAAGACAAAATCTCCTGCTTTGCGAGGTTGTCCTGAAAGGAGGGGAGTATGTACAAGGGTCTACACCTCAACTCCCAAAAAACCTAACTCAGCTCTCAGAAAAGTAGCTCGTGTAAGATTAACCTCTGGTTTTGAAGTGACTGCATACATAGGTGGTATCGGACATAATCTTCAAGAACACTCGGTTGTTTTGTTGAGAGGCGGGAGAGTGAAAGATCTTCCAGGAGTTAGATATCACATAGTCAGAGGAACCCTTGATACGGCTGGTGTGAAGGATCGAAAGCAGTCAAGATCAAAATATGGAGCTAAATCTCCTAAAAAAGATGTAATCTCTCTGATTAGATATCAGAAAAGATTGATTCGTAAAGAACTTTTTGATCTTCGTTTTAAGCAAGCCACTAGACAGCTAGAAACTCATTCAAAAATTGGCTCAACTTTTAACGGTATGGGACATAAAATTCACCCCACTGGAATTAGGCTTGGCATCACCCAAGAGCATCGTTCTAAATGGTATGCAAGTAAGACTTATCCTTTACTACTCCAAGAAGATGATATCCGCACTTTCATCAAGAAAAAGTATGCAGCAGGGATAAGCGATGTATTGATTGCTCGAAAAGCAGATCAGCTTGAGGTCGAATTAAAAACTGCTAGGCCAGGAGTAATTGTTGGTAGGCAGGGAAGTGGTATTGAAGAACTCAGATCTGGTATTCAAAAAACAATCGGTGATAGAGTACGTATCAATGTTGTTGAAGTAGAAAAAGTTGATGCAGATGCTTATCTTCTTGCCGAATATATTGCTCAGCAACTAGAAAAGCGTGTTGCCTTTAGACGGACTATTCGAATGGCTGTTCAAAGAGCACAAAGAGCTGGTGTCTTAGGTCTTAAAATACAAGTAGGCGGAAGGTTGAATGGCGCTGAAATCGCCCGTTCCGAATGGACACGAGAAGGAAGAGTCCCTCTCCACACTTTGAGAGCAGAAATCGATTACGCAACTGCTAGTACAACCTATGGCGTTTTAGGAATCAAAGTATGGGTTTTCAAAGGTGAAGTTCTTCCTAAAGAAGAACAGAAATCCGGTTCTAAGAAGTCAAAGCGCAACGTTCCAAATGGAGTTGTGCATATTCAAAGTACCTTCAATAACACCATTGTCTCAATTACTGACACCTCTGGTGAAGTCATTTCCTGGTCATCAGCGGGAGCAAGCGGATTCAAAGGAGCTCGAAAAGGTACTCCTTTTGCTGCTCAGACCGCTGCTGAAGTTGCGGCCCGAAGGGCCCTAGAGCAAGGAATGCGTCAAATAGAAGTTCTTGTAAGAGGACCAGGCTCAGGTCGTGAAACCGCAATAAGAGCGTTGCAAGTAGCTGGTCTTGAAATTACTTTGATCAGAGATGTCACTCCTCTTCCTCATAATGGTTGTAGGAGGCCTAAGCGCAGACGCGTTCTGGAAAGCAAAAAACAGATCGTACATTAGAGCTACTAGATAACTCCGAAATGGCTTTAGTTCTTGATTACAAGGGCTTATCCACAAAAGAGATGTCTGACTTGCGCTCAAGATTGCATAAAAGCGATGGCGTCTGCAAGGTCACTAAAAACACCTTGATGCGTCAAGCCATAAAAGGAAAAGATTCCTTGGAGTCATTGCTTACTGGAACTAACGCCTTTGTTTTAATCAAAGGAGATGTTGGGAGTGCTGTTAAAGCTGTACAAGCATTTCAAAAGGAAACTCAAAAGTCTGAAACTAAAGGAGGTCTTTTCGAAGGCAAACTTTTTGAGATCAAGGCGATTGCAAAACTTCCTAGCAAGGAAGCACTTATGGCACAAATTGCAGGTGCAATGAATTCCATAACAAGCATCGCCATTATAAATGAGTCTCTTAAACAAATGGCCAACCACGATCCAATTTCAGACATGCTCACTCGCATACGAAATGCAAGTGAAAAACATGAAAAAACCAAAGTCCCTGCTTCAAGAATGTCAGTATCGCTAAGGTGCTTCAGCGTGAGGGATTTATTGCAGAAATGGAGAAGGCTTTAGCAGCTCATTCTTGGATTGAAATAACTGGTAAGCCCATTATTCGTTCAATGCAGCGAGTGAGTAAACCAGGATTGAGGATTTATAAAAATACTCGAGGATTGCCAAAAGTTTTAGGAGGTCTTGGAGTTGCAATAATCTCTACCTCTAAGGGAGTCATGAGTGATCGTGATGCTCGCAAACAAGGTGTTGGAGGAGAAGTCCTCTGCTATGTGGATTTGTTGTCATTGATAAACTTCTCATGATTGCGTCAATAGACTACGTAAAGTATTCAAAAAAGTTGGACAGGAACTCTAGACCCCTCAGTTACTGGAGTACTTCCAATAGCAATAGGTAATGCGACAAGATTAATCTCTTATTTTAAAGCTTATAAAGGATTCAGTTAGGTACCACTACAAATACTGATGATTTGCAAGGAGAAATAATAAAAAGCGAAAATGATATAAATAGTAGAAAGTTTTAGAGGATATTACAACCGCCCATTTTTTCTAGTGTTCACATCAAAGGAGAGAGAGCTTATAAGAAAGCGAAAAAGATTTGGTTCCTAAAAAAGTTAGTATTAACAAATTTAATAAGCTGGTCTCAATTAAACTGTTCTACAGGAACATACATTAGATCTTTAGCTAGAGACATTGGGCAATGCGGTGGTTGTTTAGTTACAGCTTATAATTTCACCGAAGAATCCATATTGCTTCCTGACTTAACCCTATTTTTGAAACACCTTTCCTAATTTATGAAGAATTGGCCAGGAAGGCTCTCAAGAAAACAACAGACACAAAAAAGACATAAACGCTTGAGGAGCTTAAGCGGCGACCAAGACTTGCTGTTTTTCGTTCTAATAACCACATCTATGCTCAAATAATAGATGATGCCCAAAGCACTATATGTGCTGCATCAACCTTAGATAAAGACTTAAAAGTTGCGATGCTTCTACGTCGGAGAGCTTGTTGCGAAAAAAGCTTTAAAGGCATCAAACAAGTTATCTTTGACAGAGGTGGGAACATCTATCATGGCAGGGTTAAAGCTCTAGCCGAAGCTGCCAGAGTGGCAGGCTTGAACTTTATGTCACTTGGCACAGAAGAGAAACAAACGCTAATCAACACACATCAAGTTCATCCAACTGATACCGGTTCAGTAGAGGTTCAAGTGGCTATGCTTACTACTAGAATCTCAAAATTAAGCATCTTCAAGGCAACATCCACGATTTCTCCTCTAGACAAGGATTGCTTAAAATGATTGGTCAGCGTAAAAGACTTTTTTATGTACGGACTAAAAGTGAAAAAAGATATGAGCTTATAAATTAGCTATTAGAATCGCCGAAGCCAGCTGGCCATGGTTCAGACTGGGTAAGAGATGAACTACAAGATCTTGTCACTATCGAAGCAATGGCTACACAGGGTGACAAAATACTTGATGTAGCATTAGCAAAAATAGGAGATAAAGGTCTTTTCACTAAAGAACTGGAAGCTCAAATGCTTCTTGGTCATGCCGAAATTGCAGTCCACTCACTTAAAGATTTACCTACGAACCTTCCAGAGGGATTAATTGGCTGTATAACAGAAAGGGAGGATCCTTCAGATGCGTTAGTCGTTAATCACAAACTAGAGACTCTGCCTGAAGGTTCTGTAGTGGGGACAAGTTCATTAAGAAGGCTTGCTCAATTGCGCTACCATTATCCACATCTTGTTTTCAAAGATGTACGAGGAAATGTTATTACTCGATTAGAAAAGCTTGACTCAGGAGAAGACTGTCTTATCTTGGCAGCTGCTGGATTGCAAAGGCTAGGTTTTGGAATACATCAGATTCCAACAGATATTTCTCTTCATGCTGTGGGACAAGGAGCACTTGGCATTGAATGTGTAAGTGGTAAACAAGAGGTACTAGATATTCTTGAACACGAATCAACAAAAGATGTTTAGCAGAAAGGTCTTTCCTCAGAGAGCTTGAAGGAGGATGTCAAGTTCCAATAGGCGTTAACGATGAATTCTTGAAGGAATGGTCGCTAGATGGTAAATTAATCAGAGATTCGGTAAGCGGAGTAGGAATAGACTTAGCTAATGAATTAGGTGCAGGAGAAATAAGGAAATGGTCGGCACTGTTGTCAGTGACAAAATGCAAAAAACAGTAGTTGTGGCTGTAATAGATTTCCACATCCTATCTACCAAAAAATTATTAGTCGTACGACTAGATATAAAGCTCATGATGCAGAAAACCATTGCTGGGAGACAGAGTTATTAAAGAGTCTCCTCCAATGAGCGCTCACAAACGATGGACGGTTACAGATGTTCTAAAACTCCATCGCCGGATTCAATAGATCGCCAGTGGTTTCTGGTGGATGCAGAGAATCAGACTCTTGGTCGACTAGCAACTGAAGTTGCCAGTGTCCTAAGGGGTAAGACAAAGCCAAATTTTACTCCTCACTTAGATACTGGAGATTTTGTTATTGTCGTAAATGCTGAAAAGATCAAAGTAACCGGCAAAAAATCCAAAAGCTTTACCGCAGACATTCCGGACGTCCAGGTGGTATGAAAGTTGAAACCTTTAAGGCTCTTCAATCTAGAATCCCTGAGAGGATAGTTGAAAAGGCAATTAAAGGAATGCTTCCTCACACAAGGCTAGGAAGGCAATTATTTACGAAACTCAAAGTTTATAAAGGCTCTGATCATCCTCATTCAGCGCAAGAACCTAAAATTCTAGGCGTTGACGAAGTAGGAAAAGGTATTTGGCCCTGTCTTCGCAGGGGCTGTCATCTTAAGGTTTGAAGGACAGCAAAAAACTAAGCCAACGCAAAAGATATTAGTTCCAATAAAATCAATAGCTTGGTCATTAGGCCAGGCTTCAGCAAGAGAAATTGACTCGGTATACGGCTACTGAAAAAGCAATGGTAAGAGCATTAGAACCTAGACGGCAAAAAAGGCGATCAATTGCTGCTGCCAGCGTTTTAGCAAAAGCAAGAGATTTAATTAAACGGCTTGCTCCCATATACAGTCTTTAAAAAACAAGGGTTATGGAACACAAGACTCCACCGAAAAAGTTTTATGAAGATCAGGAGATGTTCAGATTATTTCTGGAAAGGACAAGGGTAAAACCGGTGAAGTCCTTAAAACACTTCCCGAAAATAGAGTTTTAGTCCAAGGAATTAACCAAAGAACAAAGCATGTAAAACCCTCACAGGAAGGAGAAACTGGTCGAATAGAGACCAAAGAATTTTCCTTGCATGCCTCAAATGTAATGATCTACTCGAGAAAGTTGCTAGTATTGAATTTGTAGATAAAGGAAGAAACGACGATTAAAAAAGACTGGGG
>AG-402-B05
ATGGCTGTAGTTTCTCTCTCAGAGATGATGGAAGCTGGTGCTCACTTTGGGCATCAGACAAGAAGATGGAATCCCAAGATGTCTACATCTATTCTGCTCGTAATGGGGTTCATATAATTGATCTAGTTAAAACAGCTGTTTGTATGAACAGCGCCTATAAATGGACAAGGCTGCAAGAAGCGGTAAAAGATTCCTTTTTGTAGGTACTAAGAAACAAGCTTCCGAAGTAGTTGCCCAAGAAGCTATTAGGTGCGGAGCTTCTTACGTCAATCAAAGATGGTTAGGAGGTATGCTTACAAATTGGACAACAATGAAAGCAAGAATTGACAGGCTAAAAGATCTTGAACGAATGGAAAGTGGTGCTATTGCAATGCGACCCAAAAAGGAAGGAGCCGTATTACGAAGAGAATTGGAACGATTGCAAAAATATCTGGGTGGACTTAAAGGAATGAGACGTCTTCCTGATGTTGTTGTTTTAGTTGATCAAAGGCGAGAAACAAACGCTGTTTTAGAGGCCAGAAAACTCGATATTCCTTTGGTGTCAATGCTTGATACTAATTGTGATCCAGATCTTTGCGAGATTCCCATACCATGTAATGACGATGCTGTTCGATCTGTTCAACTGGTTTTGGGGAGATTAGCTGATGCTATCAATGAAGGGAGGCACAGCAAAAAATACGCATTCGCCTAAAGGCTTTTGATAGAAGAATGCTAGATTTATCTTGCGATAAAATAATTGAGACTGCAGACACAACAGCTGCTTCAGCGATAGGTCCCATTCCTCTTCCTACAAAAAGAAAAATTTATTGTGTGCTTCGTTCACCTCATGTTGATAAAGATTCAAGAGAGCATTTTGAGACAAGAACACATAGAAGAATTATCGATATTTATAGTCCTTCCGCAAAGACAATAGACGCTTTAATGAAGTTAGATCTTCCTAGTGGAGTTGATATAGAAGTTAAGCTCATGAAAAATTTTTCAAAAAGGATGACAACGTTACTTTCCAAAGTGGAAGAACGTATTCTCCAATTGAAGCTATAAGTCAAGGAAAATGCCAATGCAAAATTCGATGAGACTATTGAAGCTCATATAAGACTCGGTATTGACCCAAAATATACTGATCAGCAACTAAGGACAACAGTTGCCTTACCAAGTGGGACCGGTCAGAAAATAATAGCGGTTATTACACGCGGTGAGAAAGTGAATGAAGCAACTAAAGCAGGTGCTGATCTTGGAGAGGAAGATTTAGTTGATTCAATCAACAAAGGAGAAATGAACTTTGACCTCCTAATTTCAACTCCAGATATGATGCCTAAGGTAGCAAAACTTGGGAGAGTGCTTGGTCCTAGAGGGCTTATGCCTAATCCAAAAGCAGGAACAGTTACGACCGATTTAGAAGCTATTAAAGAATTTAAAGCAGGAAAACTTGAATTCAGAGCAGACAAAGCAGGAATTGTTCACGTTCGATTCGGTAAAGCAAGTTTTTCAGAAGAGGCACTCCTTGAAAATCTGAAGACTCTGCAAGCAACAATAGAAAAAAACAAACCAAGCGGTGCAAAAGGTAAATTTTGGAGAAGCTTCTTTATCACGTCTACAATGGGACCATCCATAGAAGTAGATATAAACGAATTA---------ATGAGAAAAAAAAAAGAAACAACTCGCCAAAGGCAAGACGTGCGATGGAATTAAGAGCCGCTAGAGAAGCAAAACTCATAAGACCGGAAATGGTTGTTGAAGACAATCTCACAGTTCAAGAGCTTGCTGACATGTTGAGTGTTGAGAGTTCCGAAATAATTAAATCATTATTTTTTGGAATTATTGCAACTGTTACGCAATCACTAGATCTAGCAACAATCGAAACAGTTGCTGAGGAATTTGGCGTAGTTCTTCAAGATGATGTTATGATTGAGAGATTTAAAATACTTAAGAAGACCTCCTGTCGTTACGGTGATGGGGCACGTTGATCATGGGAAAACATCTTTACTAGACGCTATTAGAAAAGCAAGGGTTGCAGCAGGGGAAGCTGGAGGGATTACTCAGCACATTGGTGCTTATCAAATTGAGACTGATAAACTAACTTTTCTTGATACCCCTGGACATGAAGCTTTTACAGCGATGAGAGCTAGAGGCACTAGGGTCACAGATGTAGCGATTTTAGTTGTAGCTGCTGATGATGGAGGCCTCAAACCCTCGAAGCTATTAGCCATGCAAGAGCCGCAAAAGTTCCCATTGTCGTAGCAATCAACAAAATTGATAAAGAAGGATCTTCTCCTGACCGCGTAAAACAAGAGTTATCAGAGCAGGATTTATTGTCAGAAGAATGGGGAGGAGACGTTATGGTTCCCGTTAGTGCCATTAAAAAAACATTGATAAACTTTTAGAGATGGTTTTACTCGTAACTGAGGTAGAGGATTTACAAGCTAACCCAGACAGATTGGCTAAAGGTACAGTAATTGAAGCCCACTTAGACAAAGCGAAAGGGCCTGTTGCAACATTACTAATTCAAAACGGTACCCTTAAATCAGGAGATGTAGTCGCAGCTGGTCCAGTGCTTGGGAAAGTAAGAGCGATGGTAGATGAAAATGGAGGATTAAAGAAGCAGGTCCATCTTGTCCAGTGGAAGCTCTTGGATTCAGTGAAGTACCAACAGCTGGAGATGAGTTTGAAGTTTACCCGGATGAGAAGGCTGCAAGAGCAGTTGTGGGAGAACGCGCCACAGATGCTAGAGCCGCAAAACTAGCTCAGCAAAGACGAGTTTTCCTCGATGTCCAAGCAAGTGAGGGTGAACTTAAAGAATTAAATATCATCCTCAAAGCTGACGTGCAAGGAAGTTTAGAAGCAATACTTGGTTCTCTAGAACAGCTTCCTGACGAGGTCCAAGTAAGAGTATTACTATCAGCTCCAGGAGAAATCACTGAAACTGATATTGATTTAGCAGCGGCCTCTGGTGCAGTCATAGTTGGATTTAACACTTCAATGGCATCGGGTGCTAAGCGCGCAGCTGATGCTAATGGTGTTGACGTAAGAGATTACGAGGTTATTTATAAACTTTTAGAAGATATCCAATTAGCAATGGAGGGTCTTCTAGAACCAGAAATGGTAGAGGAAGCTCTTGGTGTTGCTGAGGTTAGAGCAATATTTTCAATTGGCAAAAGTGCCGTTGCTGGTTGCTATGTAATGGAAAAATACAACGGAATTGCCAGAGTCAAATCGTTTTTGAAGGCGATCTAGATTCACTAAAAAGTAAAGATGACGTCAAAGATGTACAGGCTTCGAATGCGGAATAGGCTGTGATTTCGCGAGGGAGATCAAATCGAAGCCTTCAAGCTTGTTACTCAAAGAAGATAATTTTATCCCTCGAAACAAGTTGTGACGAGTCTGCAGCGGCTTTGGTGCTAATATAGCTTCACAAATTGATGAACATTCTAATTGGGGTGGTGTTGTTCCAGAAATCGCTTCAAGAAGACATTTAGAATTCCATTTTTAATTGAAGAGGTTTTTGCAAAATCATTATAAAAGATATAGATGTAGCCGCAACTGTTACTCCAGGATTAGCAGGATCACTGTCGGATCAATTACGGCAAGAACTTTTTACATCAAATTCCATTCTTAGGTATCCATCATTTGGAGGGACATCTTTCCTCAATATAAACCTTTTTTTTATTGGTTAGTGGAGGACACACTGAATTGATAAAAGTAGATGTTAAAAAGTATCAACGTCTTGGTAGAAGTCATGATGATGCGGCTGGAGAAGCTTTTGATAAGGTTGCAAGACTTTTGGGACTTATCCAGGGGGCCCTGAAATTCAAAAAATAGCTAAATCGGGAGACCCTTTCCAAAAGGAAGAGTCTATGACTTTTCTTTTAGTGGTTTAAAAACGGCTGTATTTCGATAGAAAAAATTGATACCAATAGAGGATATTGCTGCAAGTTTTGAAATAGTGGCTGAGGTCTTAGTAGAGAGGAAAATGTGCGACCAAGGTAATTCTCTTGTTTTAGTTGGAGGAGTTGCTGCAAATGTTTAAGGGAAATGATGCTTAATCAATTGATATTACTCTTGCACCAATGGAATTTTGTACTGATAATGCGGCAATGATTGGGGCGGCAGCTTTGTTAAGATTGAGTTCAATGGAATTAGGTGTGCTCATGGTACATCCGCGGATCTGCTTCAAAAGTACGACGTGTTCTTGATCAAATAAGAGGAAGAACTTACAGGGATGCGTTAATTATGCTTGAATTCATGCCTTATCGATCAACTGAGCCAATAACAAAGGTATTGAGATCAGCTGTTGCTAATGCAGAAAATCTTGGACTTGATCCTTCTTCTTTGATGATTTCTACTGCTACGGCTGACATGGGCCCATGAAGCGTTATCGGCCTAGAGCTCAAGGCAGAGCATTTGCTATTAAAAAGCAGACGTGCCACATCAGCATTGCTGTATGACTATCTTGATTGGCAAGGAAAAGAGGCTGGATCATCAATTGATTTGACTGCAAAGGAATCCTCGGCTGCAGATTTATTACATCGTGCTGTTTTGCGTCAACAGGCTCACAGTCAAGGGACTGCAACTTTGACTAGGTCTGAGGTTCGAGGAGGTGGGCGAAAACCCTACAAGCAAAAGGGTACTGGTAGAGCAAGACAAGGCTCCATTAGAACTCCTCTTCGACCAGGAGGTGGAATTATATTTGGCCCTAAGCCTCGTAAATATAACTTGGAAATGAATAGGAAGGAACGAAGACTAGCTCTTCGTACTGCTCTAATGGGTAGAATTTCAGACGACTTCGGTTCAACCTAAAACAAGTGAAATTGTTGCTCTACTCGAGTAGGAATTGGGAAAATTCTTATTATTCTGAAATTATAAATCAATTAAAAATTTAGAGAAAGTAAAGCTTATCTCTGCTGATCAATTAAATGTGTTTGATCTTCTCAATGCCAATTTGGTAATAGGCGAAGCATTACCATCAAGGAGGTCATGGCAATAAGAAGTTTCAAACCTTACACACCAGGTACTCGAGAGTCGTGACTGACTTTAGTGAAGTTACATCAAACCTGAACGCTCACTTGTCGTATCTAAACATCGAAAGGGCGCAACAATAGAGGAGTAATTACTTGTCGACATAGAGGAGGAGGGCACAAAAGGTTATATCGGATTGTTGATTTTCGTCGAAATAAGCCAAAGTTGCGGCAATACATTATGACCCACATCGGAATGCAAGACTTGCTCTACTTTTCTACGATGGTGAAAAGAGATACATACTTGCACCTGCGGACATAACAGTTGGGCAAGAAGTTATTTCAGGATGCACCAATTGAAACTGGTAATGCTCTACCACTTTCTTCAATGCCTTTAGGTTCGAGCGTTCATTGTGTTGAACTGTATCCAGGTCGAGGCGGACAGATGGTTCGTACAGCTGGAGCTAGTGCCCAAGTCATGGCTAAAGAAGGAGATTATGTTGCATTGAAATTACCTTCAACTGAAGTTCGTTTAGTTAGAAAAGAATGCTACGCCACACTTGGAGAGGTTGGTAATTCAGAAATTAGAAATACGAGCCTTGGAAAAGCTGGAAGAAGAAGATGGCTTGGAAGACGACCTCAAGTTAGAGGAAGTGTCATGAATCCATGTGATCACCCTCATGGAGGTGGAGAGGGAAAAGCCCCTGTTGGGCGTGGTCCTGTAACCCCTTGGGGTAAAGCTGCTCTTGGCTTGAAAACTAGGAAGAAGAATAAGCCAAGTAATAAGTACGTACTTCGAAAGCGACGAAAGTAGTTTACTGGGGAACTGGCAGACGGAAGACATCGGTCGCCAGAGTTAGATTAACTCCAGGAAAAGGATAACCATCAATGGTCGCCCTGGTGACCATTACTTGTTTAATCCTTAAAGCTCCTTTGAAAACTTTAGGATTGAATCATATGACGTTTTAGTTAATGTCTATGGTGGAGGATTGACTGGTCAGTCTGACGCAATAAAGCAAGGTGCTGCAAGGGCTTTATGTGACTTATCACTTGATAACCGTAAGGCTTTGAAAGTAGAGGGTCACCTCAGTCGAGATCCTAGAGCAAAAGAAAGACGCAAATATGGTCTTAAAAAAGCTCGTAAAGCTCCACAATTCTCAAAGAGAATGTCTTTAGGAATCTTAGGTAAGAAGTTGGGTATGTCCCAACTCTTCGATGATCAAGGCACCGTTCCAGTCACTTTGATCGAAGCGGGTCCCTGTCGAATCACTCAATTGAAATCTGCTGGATGGCTATTCCTCTGTACAGATAGGCTTTCAGAAAAACTGATTAACAAACCTAAAGGTCACCTAAATCAGGAAATGACCTTTTCATCTGAGTACCGGAAAATTTTTGAACTTGGAAATAACCGTGATTTCGAAAAAGGTCAAAAAGTTGATGTTAGTGGTGACACTATGGGTAGAGGATTTGCTGGTTATCAAAAGCGACATGGTTTTAGCCGAGGTCCTATGAGTCACGGTTCAAAGAATCATCGATTGCCTGGTTCAATAGGAGCTGGAACTCCAGGTCGTGTTTACCCTGGTAAAAGGATGGCTGGTCGTATGGGTGGTAAAAAAGTCACTACCAGAGGACTTTCTAAAGATAGATACAATTTATTGGTAGTAAAAGGATCCGTTCCAGGGAAGCCAGGATCTCTTTTAAACATAAGACCATGAAGGTATCTGTTGGCTAAAAGATCTTGTCGAGACGAGCTTTCTGAAAAGCTGTCAATGACAGGCTTTGAGGTTGAATCTTTAGAAGACTGCAAAGAATGTTGTTATTGGTTTTGTGCCGCACCGAAAAGCTTTTGTTCTGTAGATGTTAGCATTGTTTGTGGTGCAATGTAAAAGCTTTCACGTAGTGGCGAAGGTTGGAGCTTATTTACTAAAAATAAAATTATCTAATATACGTGGCGTAGCGAGGGAATGATTTGTTCGCTGGAAGAATTAGGTATTAATGAAGGTATTGAAATTCTTATTGGTACAAATGATTACCTTTTGAATGATGAATTAGCTATTACTGCTAATAGACCTGATGGTATGTCAATGGTAGGTATTGCACGAGAAATATCTACAATAATATACTCAATTACGTATATAGAATTGACACAAATAAAACTATTTTTAATAAATTAAGATTAAAACAAAATTGTATAAATTTGTAGACATAACAAATTATTTAATGCTTGAACAGGGACAACCATTACATGCTTTTGATGATCTATTAGATTTTTAGAAATGGTAAGGAAGGTGAATTGTCGCACTTGATAAAAAGGAATATAAGATAAATCCAACGATAAAGTTGATTACCTGCGATATTCCAATAGCAATAGCAGGAGTTATAGGTGGAAATAGTTCTGTAAGTGATAAAACATTTGGTTAGAAGCTGCTGTATTTGCACCCAATTAGAAATAGTAGTAGAGAAATAGGTCTTAGGACAGATGCAAGTAGTAGGTACGAAAAAGGAATATCACATGACTACAGAGCTAGTGAACTAATTTCTGTTCAGTTAGGGGGGGAAAAGTATTAATCTAAGAATGAAAATCAATAGCGTCTTAGGTGAAGATAAGATTGTTATCATTGGTCTCCCTTATAGAGATTTAGAAATTGATTTAATAGAGGAGATAGCGAGGCTAATTGGATATGATAATTTTGATTCAAATATGCCAGATGAGCCAGGAGTACTTTCACCAAATTAGTTACGAAATTTCATCCATAATGGTTTTCAAGAGGTAGTTACTTCTTCACTTAATCCATTACTATCAGAGACAAGTAGATTAAGAAATGTATGGGATGAACATCTTAAAATACTCCAGAGAAACGTATCTTTTGGAGCTGAAGGTTGTTGGATCTTTGAAATAGCAAAGACATACGAAACTAATTTGTTGGTGCATTGACTGGAAGTGGTAGACTATTTTGAAGCAAGAGGCAAACTTAAGCAATCTCTCTTGGAGTTGTGACTGATAAGATGCATCCAGGCCGAACTTCTGAATTAGAAGGCGGCTTCTTTGGTCAAATTCATCCATGATTCAGCAAGAAACATACTTAACCGTTGCAGATAATAGTGGTGCCAAGCGTTTGCAATGTATAAGGGTCTTGGTTCTAATCGCCGTTATGCCCATGTAGGCGATGTAATTGTTGCTGCTGTTAAAGATGCGATGCCAAATATGGGAGTAAAAAAATCAGATGTCGTTAAAGCGGTTGTTGTTCGTACTAGAGCCACAATGCGTAGAGAGACTGGAAATTCAATTCGCTTTGATGACAACGCTGCTGTTCTTATCAATGATGATCAAAACCCAAAAGGCACTAGGGTATTTGGTCCCGTCGCACGAGAATTAAGAGAAATTTTACTAAAATTGTCTCTTTAGCCCCGGAGGTTATTGAATGGCAAGAAAGAGTTGTCCAAATTAGAAGGGTTTCTAAAACAGTCAAAGGTGGAAAGAAAATGAGTTTTAGAGCAATAGTTGTAGTAGGCAATGAAAAAGGACAAGTTGGCGTTGGTGTAGGGAAAGCTGGAGATGTTATTGGTGCCGTTCGTAAAGGAGTTGCTGACGGCAAAAAACATTTAGTTCGTGTGCCTTTAACTCGAAATTCGATTCCAACTCTCTCTAACGGTAGAGATGGATCGGCAAGTGTGTTGATTCGTCCTGCAGCTCCTGGAACAGGCGTAATTGCTGGGGGGTCAATTCGTACTGTTTTAGAGTTGGCTGGAATTAAGAATGTACTTGCAAAGCGATTAGGCAGTAAGACCCCTCTTAATAATGCTCGTGCTGCAATGGTTGCTTTAAGTGAGTTAAGAACTCATAAAGCCACAGCAAAAGAGCGTGGTATTTCACTTGAGCAGATTTATATGGGACGTTCACTCAAAAAAGGGCCATTTATTTCAGACAGTTTGCTAAAATCGAGAAGCAAAATTCTAATGACGATAAAGTCATCAAAACATGGTCAAGAGCTTCAACAATTCTGCCATTGATGATTGGCCACACAATTGCTGTTCACAATGGAAAGAGCCACATACCTGTTTTTATAACTGAGCAAATGGTTGGACACAAGTTAGGTGAGTTTGCCCCAACTCGAACCTACAGAGGTCACATCAGAGATAAAAAAATGTCAAGAAGAAACGCAGCAGAAAAAAGACCTATTCTCCCTGATCCCCAATTCAATAATTTGGCAAGCATGATGGTCCATCGATTGATGAAACACGGGAAGAAATCAACAGCTCAAAAAATACTTTCTGATGCCTTTTTGATCAACGAACGAACTGGTTCAGACCCGATTGAATTATTTGAAACAGCAGTGAAAAATGTAACACCTCTTGTTGAAGTGAGAGCGAGAAGAGTCGGTGGAGCTACATATCAAGTCCCAATGGAAGTTCGTCAAGAAAGAGGGATTGCAATGGCACTTAGATGGTTGGTAAATTTCTCTAGATCGAGAAATGGTAGAAGCATGGCTCAAAAACTTGCTGGAGAGCTTATGGATGCAGCGAATGAAGCTGGAAATGCAGTGAGGAAGAGGGAAGAGACCCATAAGATGGCCGAAGCTAATAAAGCTTTTGCTCACTATCGTTATATGCTTAGCCCAAAAAGAACCAAATTTCGCAAACAACAAAGAGGCCGTATGCGCGGAGTTGCTACTAGAGGTAACAAAATCGCTTTTGGTCAGTTTGCATTACAAGCTCAAGACTGTGGATGGGTCACATCAAGACAAATTGAGGCAAGTCGACGAGCTATGACTCGTTATGTAAAAAGGGGAGGACAGATTTGGATTCGTATTTTCCCCGATAAGCCAGTTACTATGAGACCTGCTGAAACAAGAATGGGGTCTGGTAAAGGTAATCCAGAATTTTGGGTTGCAGTTGTCAAACCTGGTCGAATCTTGTTTGAAATGGGCGGAATTACAGAGGCAATTGCAAAAGAGGCAATGCGTCTTGCTCAATACAAGTTGCCTGTAAAAACAAAATTTATGCACGGATTTCAGGCATCGATATACCTCGCGAAAAGCGGGTAGAAGTTGCCCTTACTTACATTTACGGCATTGGTTTAACCAGAGCCCAATCCTTGAAAAATCAGGTGTTAATCCTGATATTCGTGTAAAGGATTTGATAGTGATATTCAGAAGCTCAGAGTTGTTACTGAATTCACTCTGGAAGGAGACTTGAGGCGCCAAGAAGGAATGGCGCTTAAACGACTCCAAGATATTGGATGTGTCCGCGGACGTAGGCATCGAATGAGCCTTCCTGTTCGTGGACAACGAACAAGAACTAACGCTCGCACAAGGAGAGGAGCGAGAAAAACTGTTGCAGGAAGAAAGAAA--CTTGAGATTCTAAAAGAAATTGCTTCTGCTGAAAATGAAATAGAGAAATTAAGGTTTTCCTTGGAAAGAAAGGAAAACTCTCACTTCTTTTGGATGAAAAATCTTTCTAATGAAAGACCTTTAATTGGTCAAAGAGCGAACGTTTTAAAAAAATTGCAAGAATTAATCAAGGAAAACAGGCCAGATGGAAACTATAGATGTTACCCTCCAACAGGTATTCCGGACATCACCCCTTAATAACGACGAGCAAATAATTGATCTTTTCTTGGGGCTTGGATACCAAGTTTGGTCCTGAGATAGAGAATGATTACTACAATTTCGAGGCACTAAATATTCCACCTGATCATCCTGCAAGAGATATGCAAGATACTTTTTATCTGGGAGGTCTTTTAAGAACTCATACATCGCCTGTTCAGATTCGTTGCCTTGAAAGCAAAAAGCCACCTGTAAGAATTGTCTCACCAGGTCGGGTTTATCGAAGAGATGCAGTTGATGCAACTCATTCGCCTGTGTTCCACCAGGTTGAGGTCTTAATTGATGAAAAGCTTGACTTTAGTCATCTTAGAGGAACAGTAATGGCATTTCTAAAAGCATTCTTTGGAGATCTTCCTATTCGATTCAGAGCTAGCTATTTCCCATTTACGGAGCCATCAGCAGAAGTTGATGTCCAATGGAGAGGTAAGTGGTTAGAAGTTATGGGTTGCGGGATGGTAGATCCGTCTTGGAATTAGAGATTGATCCAGAAAAATATAGTGGATTTGCTGCTGGACTTGGGGTTGAAAGATTTTGCATGGTTCGTCATCTTGATGATATTAGAAAGTTATATACAAGTGATCTTAGATTTTTAGAACAATTAAATTAGAATCTCTTCAATCAAATGGATCTAGAAAAAAATGCGTAAAGGTCGAGGTATAGCTGCTGGCCAAGGGGCTGCGGTTTTGGTATGAGGGGGCAAAAATCTAGATCAGGACCTACTCGCCCAGGGTTTGAGGGTGGTCAGATGCCTTTATACAGACGAATTCCACTAAAGCATTTTTAACCAGAAAAATTTTACTGTCCTCAATGTTTGAATGCAAAGAACTGTTAACCTTGATTTATTGGTCAAGGAGGGTATTTTGATCCTCTAAAAATCCTTGGTAATGGGAAATTAGAAGTAAAATTAACTGTTCAAGCAGCGTTTACAACAGCTAAAAAGAAAATTGAAGAAGTTGGGGGTTCATGTGAGACTGATGTGATTAACCTTTGATAACTGAGAAGGCTACAAAAGCTTTGGATAATCAGTACACTTTTGAAGTCGATCCAAGGGCAGCTAAGCCTGACATAAAAGCTGCTGTAGAATGTCAAGGTTCTTGGAATCAGTACCATGAATCCTCCAAGAAAAAGCAGGCGATCAGGAAAGAGACCTCAAGTGAAGAAGGCTGTGGTCCGCCTAGCAGAAGGCATACAGTTGTTCCCAATGTCTCGTACTGGAAAAAAACCAATCTTTCCTGAAAAGGTAGATGTTTGAAGGGCTTTCCATAACTGTAAAAGGTCCAAAAGGGGAGCTGCAACGTTCCTAATGGGGTAAGCCTCAAAGAAGAAAACTTTATTTTGGTTAAACCCATCTAGGGAAATGCATGGGCTGTGTAGATCTCTAGTTGCCAATATGGTTGAGGGAGTGAGTAATGGTTTTACAAAAAAACTTGAGATTGTTGGTGTTGGATCAAGAGCCCAAGTAAAAGGAAAAACTCTTGTTGTTAGTGCCGGTTACAGTCATCCAGTTGAGGTTGTTCCTCCAGAAGGCATAACTTTTAAAGTTGAAAATAATACAAATGTAATTGTAACTGGACCCGATAAAGAATTAGTTGGGAATGAAGCTGCCAAAATAAGAGCAATCAGGCCCCCAGAACCATATAAAGGCAAAGGAATCAAATATGAAGGAGAACAAATAATCAGAAAAGCTGGTAAGATGGCAAAGAAAGTAGTAGCCCTGATCAAGTTGGCCTTACAGGCTGGCAAAGCCAACCCTGCTCCTCCTGTTGGCCCTGCACTTGGTCAACATGGGGTAAACATAATGGCGTTTTGCAAAGAATACAATTCGCGAACACAAGACAAAGCTGGCTTTGTTATTCCTGTAGAAATATCAGTTTTCGAAGATAGAAGTTTTACTTTCATAACAAAAACACCTCCTGCTTCTGTTTTGATAACTAAAGCAGCAGGAATTGCGAAAGGTTCAGGAGAGTCAGCGAAAGGTGCTGGATTAGTAATAGTCAACTTGAGGAAATTGCTAAAACAAAACTTCCTGATCTCAATTGCAGCAGCATCGAATCAGCGATGAAAGTCATTGAAGGAACTGCCAAAAATATGGGTGTTTCCATATCACTAAAAACCCGTTACCGAGAGACAATTAGACCAAAGCTTTTAAAAGATCTTGGTCTAAAAAATGTTCATCAAGTTCCTAAGGTGCAGAAAGTCACTTTAAATAGAGGTCTTGGTGAAGCAGCAACGAATTCAAAAGCTTTAGAGGCCTCTCTAAATGAAATGGCAACAATCTCGGGGCAAAAGGCTCTTGTGACAAGGGCTAAGAAAGCAATTGCTACTTTTAAGATCAGACAAGGAATGCCTATAGGTTGCGCAGTCACTCTTAGAGGTGATCGCATGTATGCATTCTTGGAAAGGTTCATAAATCTGGCACTTCCAAGAATCAGAGATTTTCGTGGTGTGAGTCCAAAAAGCTTTGATGGCCGAGGGAATTACACCATTGGAGTAAAAGAGCAACTTATTTTCCCTGAGATTACTTTTGACAAAGTCGACACCATTAGAGGTATGGATATCACAATTGTGACCAGTGCTCTGATGAACAAGGTAAGGCTCTTCTAAGTGAAATGGGAATGCCCTT------------CAAAAGCTACTGCAGCAAAAAAAACAGTTGCTAAAAAGGCAACAGAGAAGGCAGTTGCTAAAAAGGCTACAGCAAAGAAGGGCAGTAGCTACTAGGGTTTACACCTCAACTCCAAAAAAACCCAACTCGGCTCTAAGAAAAGTAGCTCGTGTCAGATTAACTTCCGGATTTGAAGTTACTGCTTATATTGGTGGTATTGGTCACAACCTTCAAGAACACTCTGTAGTTTTGCTTAGGGGTGGAAGGGTTAAAGATCTTCCTGGAGTTAGATATCACATAGTCAGAGGAACTCTTGATACCGCTGGTGTTAAAGACCGTAGACAGTCAAGATCAAAATATGGAGCTAAATCTCCTAAAAAAGATGTAATCTCTCTGATTAGATATCAGACAAGATTCATTCGTAAAGAACTTTTTGATCTTCGTTTTAAGCAAGCAACTAGACAGCTAGAAACTCATTCAAAAATTGGCTCAACTTTTAACGGTATGGGACATAAAATTCACCCTACCGGAATTAGGCTTGGCATCACCCAAGAACATCGTTCTAAATGGTACGCAAGTAAAACTTATCCCTTATTGCTGCAAGAAGATGATATCCGTACCTTCATCAAGAAAAAATATGCAGCAGGCATAAGTGATGTATTGATTGCCCGCAAAGCAGATCAACTTGAGGTTGAATTGAAAACTGCTAGGCCTGGAGTAATTGTTGGTAGGCAAGGAAGTGGGATTGAAGAACTCAGATCGGGTATTCAAAAAACAATTGGTGATAGAGTCCGCATAAATGTGGTTGAAGTAGAAAAAGTTGATGCTGATGCTTATCTTCTCGCTGAATATATTGCGCAGCAACTTGAAAAGCGTGTTGCTTTTAGAAGAACAATTCGAATGGCTGTTCAAAGAGCTCAAAGAGCTGGTGTTTTAGGTCTGAAAATACAAGTTGGTGGAAGGTTGAATGGTGCTGAAATAGCACGTTCTGAATGGACACGTGAAGGGAGAGTTCCTCTCCACACTTTGAGAGCAGAAATAGATTATGCAACTGCTACTACAACCTATGGCGTTTTAGGAATCAAAGTATGGGTTTTTAAAGGCGAAGTTCTTCCTAAAGAAGAACAAAAATCCGGTTCTAAGAAGTCAAAGCGCAACGTTCCAAATGGAGTTGTGCATATTCAAAGTACCTTCAATAACACCATTGTCTCAATTACTGACACTTCTGGTGAAGTCATTTCCTGGTCATCAGCAGGAGCAAGCGGATTTAAAGGAGCTCGAAAAGGGACTCCTTTTGCTGCTCAGACCGCTGCCGAACTTGCAGCCCGAAGGGCACTAGAGCAAGGAATGCGTCAAATAGAAGTTCTTGTTCGAGGACCAGGCTCAGGTCGTGAAACCGCAATAAGAGCGTTGCAAGTAGCTGGTCTTGAAATTACTTTGATCAGGGATGTAACTCCTCTTCCTCATAACGGTTGCAGGAGACCTAAGCGCAGACGCGTTCTGGAAAGCAAAAAGCAGATCGTAAAATAGAGCTATTAGACAACTCCGAAATGGCATTAGTTCTTGATTACAAGGGCTTATCCACAAAAGAGATGTCTGACTTGCGCTCAAAATTGCAACAAAGCGATGGTGTATGCAAGGTCACTAAAAACACCTTGATGCGTCAAGCCATAAAAGGAAAAGATTCCTTGGATTCATTGCTTACTGGAACCAACGCCTTTGTTTTAATCAAAGGAGATGTTGGCAGTGCTGTTAAAGCTGTACAAGCATTTCAAAAAGAAACTCAAAAGTCTGAGACAAAAGGAGGTCTTTTCGAAGGCAAACTCTTTGAAATCAAAGCGATTGCAAAACTTCCGAGCAAGGAAGCACTTATGGGACAAATTGCTGGTGCATTGAATTCCGTAACAAGCATCGCTATTATCAACGAGTCTCTTAAACAAATGGCCAACCACGATCCAATTTCAGACATGCTCACTCGCATACGAAATGCGAGTGAAAAACATGAAAAAACCAAAGTCCCTGCTTCAAGAATGTCAGCATCGCTAAGGTTCTTCAACGTGAGGGATTTATTGCAGAAATGGAGAAGGCTTTAGCAGCTCATTCTTGGATTGAAATAACTGGGAAGCCAATTATTCGTTCAATGCAGCGAGTCAGTAAGCCTGGTTTAAGGATTTATAAAAATACTCGAGGATTACCAAAAGTTTTAGGGGGTCTTGGAATAGCAATAATTTCTACCTCTAACGGTGTCATGAGTGATCGTGATGCTCGCAAGCAAGGTGTTGGAGGAGAAGTCCTCTGCTACGTGGATTTGTTGTCATCGATAAACTTCTCATGATTGTGTCAACAGACTTAGAAAAGTATTCAAAAAAATTGGACAGGAACTCTAGACCCCGCAGTTACTGGTGTACTTCCAATAGCAATAGGTGATGCGACAAGATTAATCTCTTATTTTAAAGCTTATACAGGATCCAGTTAGGTGCTACTACAAATACTGATGACATGCAAGGGGAAATTATAGAATCAAAAGTTGATATAAATTCTAGAAAATTTTAGAGGATATCACAACCTCCAATTTTTTCTAGTGTTCACATTAAAGGCGAGAGAGCTTATAAGAAAGCGAAAAAGATTTAATTCCTAAAAAAGTTACGATAAATAATTTTAATAAACTGGTCTCAATTAGACTGCTCAACAGGAACATACATTAGATCCTTGGCTAGAGACATTGGAGATTGCGGTGGTTATTTGTTTGCAGCATATAATTTTAACGAACATTCAGTAAAACTTCCTGACTTAATCCTATTTTTTAAACATCTTTCTTAATTTCTGAAGAATTGGCCAGGCAGACTTTCTAGAAAACAACAGACCCAAAAACGACATAAACGCTTGAGGAGCTTAAGCGGCGACCAAGACTTGCTGTTTTTCGTTCTAATAACCACATCTATGCTCAAATAATAGATGATGCTCAAAACACTATATGTGCAGCATCAACTCTTGATAAAGACTTGAAAGTTGTGATGCTTCTACGTAGGAGAACTTGTTGCGAAAAAAGCTTTAAAGGCATCAAACAAGTTATCTTTGATAGAGGTGGGAACATCTACCATGGCAGGGTTAAAGCTCTAGCCGATGCTGCCAGAGTGGCAGGCTTGAACTTTATGTCACTTGGCACAGAAGAGAAACAAAATCTAATCAACACACATCAAGTACATCCAACTGATACTGGCTCAGCAGAAGTTCAAGTTGCGATGCTTACCACAAGGATCTCAAAATTAAGCATCTTCAAGGCAATATCCATGATTTCTCCTCAAGACAAGGATTGCTCAAAATGATTGGGCAGAGAAAAAGACTTTTTTATGTACGTTCTAAAAGTGAAAAAAGATATGAGCTCATAAATTAGCTATTAGAATCGCCGAAGCCAGCTGGCCATGGTTCAGACTGGGTACGAGATGAACTACAAGATCTTGTTACTATCGAAGCAATGGCTACGCAGGGTGACAAAATACTTGATGTAGCTTTAGCAAAAATAGGAGATAAAGGTCTTTTCACTAAAGAGCTTGAAGCTCAAATGCTTCTTGGTCATGCCGAAATTGCAGTCCACTCACTTAAGGATTTACCCACGAACCTTCCAGAGGGATTAATTGGCTGCATCACACAAAGGGAAGATCCTTCAGACGCGCTAGTCGTTAACCACCAACTAGAGACTTTGCCAGAAGGTTCTGTAGTTGGGACTAGTTCCTTAAGAAGGCTTGCTCAATTGCGATATCATTATCCACATCTTGTTTTTAAAGATGTACGAGGAAATGTTATTACACGATTAGAAAAGCTTGACTCAGGATATGACTGTCTTATCTTGGCTGCTGCTGGATTGCAAAGACTTGGTTTTGGAATACATCAGATTCCAACAGATATTTCACTCCATGCTGTAGGACAGGGAGCTCTTGGTATTGAATGTGTAAGTGGTCAACAAGAGGTGTTAGATATTCTTGAACACGAATCAACAAAAGATGTTTAGCAGAAAGGTCTTTCCTCAGAGAGCTTGAAGGAGGATGTCAAGTTCCAATAGGCGTTAACGATGAATTCTTGAAGGAATGGTCGCTAGATGGCAAATTAATTAGAGACTCGGTAAGCAGAGTAGGCATAGACTTAGCCAAAGGCCTTGGAGCAGGAGAAATAAAGAAATGGTTGGCACTGTTGTCAGTGACAAAATGCAAAAAACAGTAGTTGTGGCTGTAACAGATTTCCACATCCTATCTACCAAAAAATTATTAGTCGTACCACTAGATATAAAGCCCATGATGCAGAAAACCATTGCTGGGAGACAGAGTTATTAAAGAGTCTCCTCCTATCAGCGCTCACAAACGATGGACGGTTATAGATGTTCTAAGACTCCATCGCCGGATTCAATAGATCGCCAGTGGTTTCTGGTGGATGCAGAGAATCAGACTCTTGGTCGATTAGCAACTGAAGTTGCTAGTGTTCTTAGGGGTAAGACAAAGCCAAATTTCACTCCTCACCTAGATACTGGTGATTTTGTTATTGTCGTAAATGCAGAAAAGATCAAAGTAACCGGCAAAAAAGCCAAAAGCTTTATCGCAGACATTCTGGACGTCCTGGTGGTATGAAAGTTGAAACCTTCAAGGCTCTTCAATCCAGAATCCCTGAGAGAATAGTTGAAAAGGCAATTAAAGGAATGCTGCCTCACACAAGGTTAGGAAGGCAATTATTTACGAAACTCAAAGTTTATAAAGGCTCTGATCATCCTCATTCAGCGCAAGAACCTAAAATTCTTGGAGTTGATGAAGTGGGAAAAGGTATTTGGTCCTGTTTTCGCAGCAGCAGTTATCTTAAGGTTTGAAAGACAGTAAAAAATTAAGTCATCGACAAAGAAATTAGTTCCGATAAAATCAATAGCTTGGGCAATTGGACAAGGTTCAGCAAGAGAAATAGACTGGGCATACGGCTACTGAGAAAGCTATGCTAAGAGCTTTAGAACCTAGACGGCAAAAGAGGTGATCAATTGCTGCTGCAAGTGTATTAGCGAAAGCTAGGGATTTAATTAAACGACTAGCTCGCAAATATAATTGTTAAAAAACAAGGGGTATGGAACACAAAACTCCACCGAAAAAGTTTTATGAAGATCAGGAGATGTTCAGATTATTTCTGGAAAGGACAAGGGTAAAACCGGTGAAGTCCTAAAAACACTTCCCGAAAATAGAGTTTTAGTTCAAGGAATTAATCAAAAAACAAAGCATCTAAAACCATCACAGGAAGGAGAAACTGGTCGAATAGAAACCAAAGAATTTTCCTTACATGCCTCAAATGTAATGATCTACTCGAAAAAGTTGCTAGTATTGAGTTTGTAGATAAAGGAAGAAACGACGATTAAAAAAGACTGGCG
>AG-402-B19
ATGGCTGTAGTTTCTCTCTCAGAGATGATGGAAGCTGGTGCTCACTTTGGGCATCAGACAAGAAGATGGAATCCCAAGATGTCTACATCTATTCCGCTCGAAATGGAGTTCATATTATTGATCTTGTTAAAACTGCTGTTTGTATGAACAGTGCATATAAATGGACTCGGCAGCACGAAGTGGAAAGAGATTCCTTTTTGTAGGTACTAAAAAACAAGCTTCTGAAGTAGTTGCTCAAGAAGCTATTAGGTGCGGCGCTTCATACGTTAATCAAAGATGGTTGGGAGGCATGCTTACAAATTGGACAACCATGAAAGCTAGAATTGACCGCCTAAAAGATCTTGAAAGAATGGAAAGTGGTGCTATTGCGATGCGCCCCAAAAAGGAAGGGGCTGTACTACGTAGAGAATTAGAAAGATTGCAAAAATATTTAGGTGGATTGAAAGGGATGAGACGCTTGCCTGATGTTGTCGTTTTAGTTGATCAAAGGAGAGAGACAAATGCTGTTTTAGAGGCTCGAAAACTCGATATTCCATTGGTATCAATGCTTGATACTAATTGTGACCCAGATCTTTGTGAAATCCCTATCCCATGCAATGATGATGCTGTTCGATCAGTTCAACTTGTTTTGGGTAGATTGGCTGATGCTATTAATGAAGGAAGGCTCAGCAAAAGATTCGCATACGCCTTAAGGCGTTTGATAGAAGAATGCTTGATTTGTCCTGCGATAAAATAATAGAGACTGCAGATACAACTTCTGCATCAGCTATAGGTCCTATTCCTCTCCCTACAAAAAGGAAAATATACTGTGTTTTGCGGTCCCCACATGTTGATAAAGATTCAAGAGAACATTTTGAGACCAGAACGCATAGGCGAATTATTGATATATACAGCCCTTCAGCAAAGACTATTGATGCTCTTATGAAGTTGGATCTTCCAAGTGGTGTTGATATAGAAGTTAAGCTCATGAAAAATTTTTCAAAAAGAATGACCACTTTACTTTCCAAAGTGGAAGAGCGTATTCTCCTATTGATGCAATAAGTAAAAGAAAATGCCAATGCAAAATTCGATGAGACTATTGAAGCTCATATAAGACTTGGTATTGACCCAAAATATACTGATCAGCAGCTCAGGACGACAGTTGCTTTACCAAGTGGTACCGGTCAGAAAATAATAGCAGTTGTTACACGTGGTGAAAAAGTGGCAGAGGCGACTAAAGCAGGTGCTGATCTTGGAGAAGAGGACTTAGTTGATACAATCAACAAAGGAGAAATGAACTTTGACCTTCTAATTTCAACTCCAGATATGATGCCCAAAGTCGCCAAACTTGGAAGAGTACTTGGGCCTAGAGGGCTAATGCCTAATCCAAAAGCCGGAACAGTTACGACCGATCTGGCAGCTATTAAAGAATTCAAAGCAGGAAAACTTGAATTCAGAGCTGACAAAGCAGGTATTGTGCATGTTCGATTTGGTAAAGCAAGTTTTTCAGAAGAAGCACTCCTTGAAAATTTAAAGACTTTGCAAGTAACAATAGAAAAAAATAAACCAAGCGGAGCAAAAGGTAAATTCTGGAGAAGCTTCTTCATTACATCCACCATGGGTCCATCAGTAGAAGTAGATATCAGCGAATTAAAGCCTTTAATTAAAAAAAAAAAAGAAACAACGCGTCAAAGACAAGACGCGCCATGGAATTAAGGGCCGCTAGGGAAGCAAAACTTGTAAGGCCTGAAATGGTTGTTGAAGACAATCTCACAGTTCAAGAACTTGCTGACATGTTGAGTGTAGAAAGCTCTGAAATCATCAAGTCATTATTTTTCGGAATTACTGCCACTGTCACACAATCCTTGGATTTAGCGACTATTGAAACAGTTGCAGAAGAATTCGGTGTTGTTCTTCAAGATGATGTCATGATTGAAAGATTTAAAAAACTTAAGAAGGCCACCGGTCGTTACTGTAATGGGGCACGTGGATCATGGAAAAACATCTTTATTAGATGCTATTAGAAAAGCAAGAGTTGCAGCAGGAGAAGCTGGAGGCATTACTCAACATATTGGTGCTTATCAAATTGAGACTGATAAACTAACTTTTCTAGACACTCCTGGGCATGAAGCTTTCACTGCAATGAGGGCCAGAGGCACAAGAGTTACCGATGTAGCGATTTTGGTTGTAGCCGCTGATGACGGAGGCCTCAAACCCTTGAAGCAATAAGCCATGCAAGAGCAGCAAAAGTTCCAATTGTAGTAGCAATTAATAAAATTGATAAAGAAGGCTCATCTCCCGACCGAGTAAAACAAGAATTATCAGAACAAGATTTATTGTCAGAAGAATGGGGAGGAGACGTAATGGTTCCCGTAAGCGCCATTAAAAAAACATAGATAAACTTTTAGAAATGGTTTTACTTGTCACTGAAGTAGAAGATCTACAGGCAAACCCAGATAGATTGGCAAAAGGAACTGTAATAGAGGCTCACTTAGACAAAGCGAAAGGGCCTGTTGCCACATTACTTGTACAAAATGGCACCCTTAAATCTGGGGATGTGCTTGCTGCTGGTCCTGTGCTTGGGAAAGTTAGAGCGATGGTAGATGAAAATGGAGAATAAAAGAAGCAGGTCCATCATGTCCCGTAGAAGCCCTTGGATTCAACGAAGTACCAACTGCTGGGGATGAGTTTGAAGTTTATCCAGATGAAAAAGCAGCAAGATCCGTAGTTGGAGAGCGTGAAACAGATGCTCGTGCAGCAAGACTTGCTCAACAAAGACGAGTTTTCTTCAATGTCCAAGCCAGTGAGGGTGAACTTAAAGAATTAAACATTATTCTTAAGGCTGATGTTCAAGGAAGTTTAGAGGCAATACTTGGATCTTTAGAACAACTACCAGACGAAGTCCAAGTTCGGGTATTGTTATCGGCTCCAGGAGAAATCACTGAGACTGATGTCGATTTAGCAGCAGCCTCTGGTGCAGTTATTGTAGGGTTCAATACTTCAATGGCATCTGGAGCAAAACGCGCAGCTGATGCGAATGGTGTTGACGTAAGAGATTACGAAGTTATTTATAAGCTTTTAGAAGATATTCAATTAGCAATGGAGGGACTACTAGAACCAGAAATGATAGAAGAGAGCTTAGGGGTTGCAGAGGTAAGAGCAATCTTCTCAATTGGCAAAAGTGCAGTTGCTGGATGTTATGTACTGGAAAGATACAACGTAATTGTCAGAGTCAAATTGTTTTTGAAGGCGATTTAGATTCACTGAAAAGCAAAGACGATGTAAAAGAAGTACAGGTTTCGAATGCGGAATAGGTTGCGATTTTGCGAAGGCGATCAAATAGAAGCATTCAAACTAGTTACACAAAAAAGATAATTTTATCCCTCGAAACAAGTTGTGACGAGTCTGCAGCGGCTCTCGTGCTAATATAGCTTCTCAGATTGAAGAACATTCCAGGTGGGGTGGTGTTGTGCCAGAAATAGCCTCAAGAAGACATCTGGAGTTCCATTTTTAATCGAACAAGTTTTTTTGAAATCATTTTAAAAGATATTGATGTCGCTGCGACAGTTACTCCAGGATTGGCAGGCTCTCTGTCGGATCAATTACAGCAAGAACTATTTGCATCAAATTCCTTTTCTGGGTGTTCATCATTTGGAAGGACATCTCTCGTCAATCTCCTCCTTTTTTCTGTTAGTAAGTGGAGGTCATACTGAATTAATTAGAGTAGATGCCGAAAAGTTTCAGCGTCTTGGTAGAAGTCATGATGATGCGGCTGGAGAAGCTTTTGATAAAGTCGCAAGATTATTGGGTCTTATCCAGGAGGACCAGCGATACAGAAAGTCGCAAAGTCTGGAAATCCTTCCCAAAGGGCAGGGTCTATGATTTCTCATTTAGTGGCTTAAAAACAGCTGTTTTTAGATAGATAAACTTGATCCCTTTAGAGGATATTGCAGCAAGTTTTGAAATAGTTGCTGAAGTTTTAGTTGAAAGGACGTTGTGCGATCAAGGGAATTCCCTTGTATTGGTTGGAGGGGTCGCTGCAAATGATTAAGAAAAATGATGCTTAGTCAATTAATGTCTCTCTTGCACCAATGGAATTTTGCACTGATAATGCGGCAATGATTGGAGTAGCAGCTTTGTCCAGATTAAGCTCAATGGAATTAGGAGTGCTCATGGTACATTCGCGGATCTGCTTCAAAAGTACGCCGTGTTCTTGATCAAATAAGAGGCAGAACCTATAGAGATGCATTAATCATGCTTGAATTTATGCCTTATCGATCAACTGAGCCAATAACTAAGGTATTGAGATCAGCTGTTGCTAATGCAGAAAATCTTGGTCTTGATCCTTCTTCTTTGGTAATTACTACTGCTACGGCTGATATGGGCCCATGAAACGTTATCGGCCTAGAGCTCAAGGCAGAGCGTTTGCCATCAAAAAGCAGACATGCCACATCAGCATTTCTGTATGACTATCTTGATTGGCAAGGCAAAGAAGCTGGATCATCAATTGATTTAACCGCTAAGGAATCCTCAGCAGCAGATTTATTACATCGTGCTGTTTTGCGTCAACAGGCCCACAGTCAAGGAACTGCAACTCTGACTAGGTCTGAGGTTCGAGGCGGCGGTCGCAAACCCTATAAGCAAAAGGGAACTGGTAGAGCAAGACAAGGCTCGATTAGAACTCCTCTTCGTCCAGGCGGTGGAATTACCTTTGGCCCTAAGCCTCGGCAATATAATTTAGAGATGAATAGGAAGGAACGGAGACTAGCTCTTCGTACTGCTCTCATGAGTAGGCTCTCAGACGACTTTGGCTTAACCTAAAACAAGTGAAATTCTTGCCCTACTAGGATAGGAATTCAAAAAATTCTCATTATTCTGAGATCATTAATCAATTAGAAATTTAGAAAAAATCAAACTTATTTCTGCTGATCAATTAAATGTGTTTGACCTTCTCAATGCCAATTTGGTAATAGGTGAAGCATTACTATTAAGGAGGTAATGGCAATAAGAAGTTTTAAACCCTATACACCTGGTACTCGAGAGTAGTCACTGACTTTAGTGAAGTTACCTCAAGCCAGAGCGTTCACTCCTTGTTTCTAAGCATCGAAAGGGCGTAATAATAGAGGAGTTATTACTTGTCGCCACAGAGGTGGGGGGCACAAAAGGTTATATAGGATTGTTGATTTTCGTCGTAATAAGCGAAGGTTGCCGCAATTCATTATGACCCTCATCGGAATGCAAGACTTGCACTTCTCTTTTACGATGGTGAGAAGAGATATATTCTTGCACCTGCAGGGATAACTGTTGGTCAAGAAGTGGTTTCGGGATGCCCCAATTGAAACTGGTAATGCTTTACCACTTTCTTCCATGCCCTTAGGTTCAAGTGTTCATTGTGTGGAGTTATATCCAGGTCGAGGAGGACAGATGGTTCGCACTGCTGGAGCTAGTGCTCAGGTTATGGCTAAAGAAGGCGATTATGTCGCTTTGAAATTACCTTCAACTGAGGTTCGTTTAGTCAGACAAGAATGCTACGCAACCCTTGGAGAGGTTGGGAATTCTGAAATTAGAAATACAAGCTTAGGAAAAGCTGGAAGAAGAAGATGGCTTGGTAGACGACCTCAAGTGAGAGGAAGTGTTATGAATCCATGTGACCACCCACATGGAGGAGGAGAAGGCAAGGCACCAGTTGGTCGTGGACCTGTGACGCCTTGGGGCAAGGCGGCTCTTGGGTTGAAAACCAGGAAGAAGAACAAGCCTAGTAACAAGTACGTTCTTAGAAAACGTCGAAAGTTGTTTACTGGGGAACTGGTAGACGAAAGACTTCAGTAGCCAGGGTGAGATTAACTCCTGGCAAAGGATTGTTATCAATGGTCGCCCTGGAGATCATTATTTGTTCAATCCTTAAAGCTCCATTGAATACACTAGGCTTGATTCTTATGATGTTTTAGTTAATGTATACGGTGGAGGTTTGACTGGTCAGTCTGATGCTATAAAGCAGGGCGCTGCTAGAGCTTTATGTGACCTATCTCTTGATAATCGCAAGCCCCTGAAAGTAGAGGGCCATCTTAGTCGTGATCCCAGAGCAAAAGAGAGGCGTAAATATGGCCTTAAAAAAGCTCGTAAAGCTCCCCAATTCTCAAAGAGAATGTCTTTAGGAATCTTAGGTAAGAAGTTGGGCATGTCCCAACTCTTCGATGATCAAGGCACCGTTCCAGTCACATTGATCGAAGCGGGTCCCTGTCGAATCACTCAATTGAAATCTACTGGATGGCTATTCCGCTGTACAGATAGGCTTTCAGAAAAACTTATTAACAAGCCTAAAGGTCATCTAAATCAGGAGATGACCTTTTCATCTGAGTACCGGAATCTATTTAAACTTGGAAATAACTGTGATTTCGAAAAAGGTCAAAAAGTTGATGTTAGTGGCGACACTATGGGTAGAGGATTCGCAGGTTATCAAAAGCGACATGGCTTTAGCCGAGGTCCTATGAGTCACGGTTCAAAGAATCATCGCTTACCTGGTTCGACAGGAGCTGGAACTCCTGGTCGCGTTTATCCCGGGAAAAGGATGGCTGGTCGTATGGGTGGTAAAAAAGTCACCACAAGAGGCCTTTCTGAAGATAGATACAATTTATTGGTAGTAAAAGGATCTGTTCCAGGGAAGCCAGGATCTCTTTTAAATATTAGACCATGAAGGTATCAGTTGGCTAAAAGATCTTGTCGAGATGAATTAGCTGAAAAGCTTTCTATGACTGGCTTTGAAGTTGAATCATTAGAAGACTGCTAAGAATGTTGTTATTGGTTTTGTAACACACCGAAAAACTTTTGTTCAGTAGATGTTAGTATTGTTTGTGGTGCAACGTAAAAGCTATCACGTTGTTGCAAAGGTTGGAGCCTATTTATTAAAAATAAAATTATCTAATTTAAGAGGCGTAGCGCAGGGATGATTTGTTCATTGGATGAATTAGGGATTAATAAAGGTATAGAAATTCTTATTGGTTCAAACGATTATCTTCTGAATGATGAATTAGCTATTACTGCTAACAGACCAGATGGTATGTCTATGGCTGGTATAGCACGAGAAATATCAACTATAATTTACTCACTTACTTATATAGAATTGACATAAATAAATCTATTTTTTATAAATTAAAATTAAGACAAAATTGTATAAACTAGTAGACATAACAAATTATTTAATGCTTGAACAAGGCCAGCCACTCCATGCCTTTGATGATCTATTAGATTTTAAGAAAAGGTAAATCAGGAGAATTATTGCACTTGATAAAAAAGAATATAAATTAAATGAAAATATAAAGGTAATTACATGCGATTTTCCAATTGCAATAGCTGGCGTTATTGGTGGAAATAGTTCAGTAAGTGCTAAAACGTTTGGTTAGAAGCCGCTGTGTTTACTCCCAGTTAGAAGTAGTAGTAGAGAAATAGGGCTCAGGACAGATGCAAGTAGTAGATATGAAAAGGGTATATCATATGACAACAGAGCTAGTGAACTTATTTCGTTAGAATTAGGTGGTAAGCGATGTCAATCTTAGAATTGAAATAAATAAGATTCTAGGTAAAGATGAAATTGCTCACATTGGTTGTCCTTACAGAGATTTAGAAATCGATTTAATTGAAGAAATAGCAAGACTAATTGGATATGATAATTTCGATTCAAATATGCCCCATGAGCCTGGAGTACTAACACCAATTTGGTTACGAAATTTTATCCATAATGGTTTTCAAGAAGTAGTTACTTCATCACTTAATCCATTACTAACAGAGACAAGTAGATTAAGAAATGTATGGGATGAACATCTTAAAATTCTTCAGAGAAATGTATCATTTGGGGCTGAAGGGTGTTGGATCTTTGAAATAGCAAAGACATACGAAACAAATTTGTTGGTTCTTTGACTGGAAGTGGTAGATTATTTTGAAGCAAGAGGAAAACTTAAGCAATCCCTCTAGGAATTGAAACTGATAAGATGCATCCAGGTCGAACATGTGAAGTTGAAGGAGGTTTCTTTGGACAAATACACCCATGATTCAGCAAGAAACATTTCTCACTGTTGCAGATAACAGCGGTGCCAAGCGCTTGCAATGTATTAGGGTCTTGGATCTAATCGTCGGTATGCCCACGTAGGTGATGTCATTGTCGCGTCTGTTAAAGATGCGATGCCAAACATGTCAGTTAAAAAGTCAGACGTTGTCAAAGCTGTAGTAGTTCGTACTAGAGCAACTATGCGAAGAGAGACAGGAAATTCAATTCGCTTTGATGACAACGCTGCTGTTCTTATCAATGATGATCAAAACCCAAGAGGTACTAGGGTGTTTGGTCCCGTCGCACGAGAATTAAGAGAAATTTTACTAAAATCGTCTCTTTAGCTCCGGAGGTTATTGAATGGCAAGAACGAGTTGTTCAAATTAGAAGGGTTTCCAAAACAGTCAAAGGCGGAAAGAAAATGAGTTTTAGAGCGATAGTTGTAGTAGGTAATGAAAAAGGTCAAGTAGGGGTTGGGGTTGGAAAGGCTGGAGATGTTATTGGTGCTGTGCGAAAAGGCGTTGCTGATGGTAAGAAACATTTAGTTCGTGTTCCACTAACTCGAAATAGCATACCAACTCTTTCTAATGGTAGAGATGGAGCGGCAAGTGTATTAATTCGTCCTGCAGCTCCTGGAACAGGGGTAATTGCGGGAGGTTCAATTCGAACTGTTTTAGAGTTGGCTGGAATAAAAAATGTTCTTGCTAAGAGGCTAGGTAGTAAGACTCCTCTCAATAACGCTCGTGCTGCAATGGTTGCATTAAGTCAGTTGCGAACTCATAAAGCCACAGCAAAAGAGCGTGGTATTTCACTTGAGCAGATTTATATGGGACGTTCACTTAAAAAAGGGCCTTTTATTTCAGACAGTTTGCTAAAATTGAGAAGCAAAACTCTAATGATGATAAAGTCATCAAAACTTGGTCCAGAGCTTCAACAATTTTGCCAATGATGATTGGCCATACAATTGCTGTTCACAATGGTAAGAGCCATATACCTGTTTTTATAACTGAGCAAATGGTTGGTCACAAATTAGGAGAATTTGCTCCAACTCGAACCTACAGAGGTCACATCAGAGATAAAAAAATGTCTAGAAGAAACGCTGCTGAAAAAAGACCTGTTCTCCCAGATCCACAATTTAATAATTTAGCGAGCATGATGGTTCATCGTTTGATGAAGCATGGCAAAAAATCAACAGCTCAAAGAATATTATCTGATGCTTTTTTAATTAATGATAGAACTGGTTCAGATCCTATTGAATTGTTTGAAACTGCAGTAAAAAATGTTACCCCTCTTGTTGAAGTGAGAGCACGAAGAGTTGGAGGAGCAACATATCAGGTTCCTATGGAGGTTCGCCAGGAAAGAGGAATTGCTATGGCGCTCAGATGGTTAGTAAATTTCTCAAGATCAAGAAATGGTAGAAGTATGGCTCACAAACTTGCTGGGGAACTAATGGATGCGGCTAATGAGGCTGGAAACGCAGTCAGGAAAAGGGAAGAGACGCATAAAATGGCTGAAGCAAACAAGGCTTTTGCGCATTATCGCTATATGCTTAGTCCCAAAAGAACCAAATTTCGCAAACAACAAAGAGGCCGTATGCGCGGCGTTGCCACTAGAGGCAACAAAATCGCGTTTGGTCAATTTGCTTTGCAAGCCCAAGACTGTGGGTGGGTTACCTCAAGGCAAATTGAGGCGAGTCGACGAGCTATGACTCGTTATGTGAAAAGGGGAGGACAGATTTGGATTCGTATTTTCCCCGATAAGCCAGTAACGATGAGGCCTGCTGAAACAAGAATGGGATCTGGTAAAGGTAATCCAGAATTTTGGGTTGCTGTTGTCAAACCTGGTCGAGTCTTGTTTGAGATGGGTGGAATTACAGAGGAAATTGCAAAAGAGGCAATGCGTCTTGCTCAATACAAGTTGCCAGTAAAAACAAAATTTATGCACGGATTGCAGGCATCGATATACCTCGCGAAAAGCGAGTAGAAGTTGCCTTAACTTACATCTATGGTATTGGTTTAACCAGAGCCCAATCCTTGAAAAATCAGGAGTTAATCCTGATATTCGTGTAAAGGATTTGATAGTGATGTTCAGAAGCTTAGAGCTGTTACTGAATTCACACTTGAAGGAGATTTGAGACGCCAGGAAGGAATGGCACTGAAACGACTTCAAGATATTGGATGTGTCCGTGGACGTAGGCACAGGATGAGTTTGCCGGTCCGAGGACAACGAACTAGGACAAATGCTCGCACTCGAAGGGGATCGAGAAAAACTGTTGCAGGAAGAAAGAAAAGCTTGAAATTTTAAAAGAGATTGCTGCTGCTGAAAATGAAATAGAGAAATTAAGGTTTTCCTTGGAAAAAAAGGGAAACTCTCACTTTTGTTAGATGAAAAATCTTTCTAATGAGAGACCTTTAATTGGACAAAGGGCGAATGTTTTAAAAAAATTGCAAGAGTTAATAAAAGAAAGCAAACAAGATAGAAACTATAGATGTTACCCTCCAACAGGGGTACAGGACATCACCCTTTAATAACGACGAGCATATAATTGATCTTTTATTGGGATTAGGATATTCAGTGTGGGCCTGAAATAGAAAATGATTACTACAATTTTGAAGCACTAAATATTCCACCCGATCATCCTGCTAGAGATATGCAGGATACGTTTTATTTAGGAGGTCTTTTAAGAACTCATACTTCGCCTGTTCAGATTCGTTGTCTTGAGAGCCAGAATCCACCTGTGAGGATTGTATCTCCTGGACGGGTTTATAGAAGAGATGCAGTTGATGCCACTCATTCACCGGTTTTTCACCAAATAGAGGTATTAATTGATGAAGGACTTGATTTTAGCCATTTGAGAGGAACAGTAATGGCTTTCTTGAAGGCATTTTTTGGAGACTTGCCGATTAGATTCAGAGCTAGTTATTTTCCATTTACTGAACCATCAGCAGAAGTTGATGTTCAATGGAGAGGTAAATGGTTAGAGGTTATGGGTTGCGGAATGGTAGATCCGTTCTGGAATTAGGGATTGATCCAGAAAAATATAGTGGATTTGCCGCTGGACTTGGTGTTGAAAGATTTTGTATGGTTCGTCATTTAGATGACATTCGAAAGTTATATACAAGTGATCTCAGATTTTTAGAACAATTAAATTGGAATCTCTTCAGTCAAATGGATCTAGAAAAAAATGCGTAAAGGTCGAGGTATTGCTGCTGGGCAAGGTGCTGTGGTTTTGGAATGAGGGGTCAAAAATCCCGATCAGGACCAACTCGACCAGGCTTCGAGGGTGGTCAAATGCCTCTATATAGGCGTGTACCATTAAAACATTTTTAATCAGAAAAACTTTACTGTCCTCAATGTTTGAATGCAAAGAACAGTCAACCTTGATTTATTGGTTAAAGAAGGAATTTTGATCCTCTCAAGATTCTTGGGAATGGTAAATTAGAAGTCAAACTCACTGTTCAAGCAGCCTTCACAGTAGCCAAAAAGAAAATTGAAGAAGTTGGTGGAACATGTGAGACTGATGTGATTAACCTTTAATTACTGAGAAGGCTACAAAAGCTTTGGATAATCAGTACACTTTTGAAGTCGATCCAAGAGCGGCTAAGCCTGATATAAAAGCTGCTGTTGAATGTCAAGGTTCTTGGTATTAGTACCATGAACCCTCCAAGAAAAAGCAGACGATCTGGGAAGAGACCTCAAGTCAAAAAGGCTGTGGTTCGCCTTGCAGAAGGCATTCAGTTGTTCCCTATGTCTCGAACTGGAAAAAAACCAATCTTTCCTGAAAAGGTAGATATTAGAAGGCCTTTCAATCACAGTAAAAGGTCCCAAAGGTCAACTTCAGCGTTCCTGATGGAGTAATCCTCAAAAACGACAATTCAATTATTGTTAAACCAATCAAGGGAAATGCATGGATTATGTAGATCTCTTGTTGCAAATATGGTTGAGGGAGTCAGCAATGGTTATACAAAAAAACTTGAGATTGTTGGTGTTGGCTCAAGAGCTCAGGTAAAAGGTAAAACTCTTGTTGTTAGTGCAGGCTATAGTCACCCTGTTGAGGTTGTTCCTCCTGAAGGAATAACTTTCAAAGTAGAAAATAATACAAATGTGATTGTAACCGGACCTGATAAAGAATTAGTTGGCAATGAAGCTGCAAAAATAAGAGCAATAAGGCCTCCAGAACCATATAAAGGTAAAGGAATCAAATATGAAGGTGAACAAATAATTAGAAAAGCTGGTAAAATGGCAAAGAAAGTAGTAGCCCTGATCAAGTTAGCCTTACAGGCTGGCAAAGCCAACCCAGCTCCTCCCGTTGGGCCTGCACTTGGTCAACATGGGGTAAACATAATGGCGTTTTGTAAGGAATACAATTCACGCACCCAAGACAAAGCTGGCTTTGTTATCCCTGTAGAAATATCAGTTTTTGAAGATAGAAGTTTTACTTTCATAACAAAAACGCCTCCTGCTTCAGTTTTGATAACTAAAGCAGCGGGTATTGCTAAAGGCTCAGGAGAGTCAGCGAAAGGTGCTGGATTAGTAAAAGTCAACTTGAAGAAATTGCTAAAACAAAACTTCCAGATCTCAATTGCAGTAATATCGAATCTGCGATGAAAGTTATTGAGGGAACCGCCAAAAATATGGGAGTTTCCATATCACTAAAAACCCGCTATCGAGAAACAATTAGACCAAAGCTTTTAAAAGATCTTGGTCTGAAAAATGTTCATCAAGTTCCTAAAGTGCAAAAAGTTACTTTAAACAGAGGGCTTGGTGAAGCTGCACAGAATTCCAAGGCATTAGAAGCTTCTCTAGCTGAAATGGCAACAATTTCTGGACAAAAAGCACTCGTTACAAGGGCCAAGAAAGCTATTGCTACTTTTAAGATCAGACAAGGAATGCCAATAGGTTGCGCAGTCACACTTAGGGGTGATCGGATGTACGCATTCTTAGAAAGGTTCATTAATTTGGCGCTTCCAAGAATCAGAGATTTTCGTGGTGTGAGTCCAAAAAGCTTTGATGGCCGCGGAAATTACACCATTGGAGTCAAAGAACAACTTATTTTCCCTGAGATTACTTTTGACAAAGTCGACACTATTAGAGGCATGGACATCACGATTGTTACCAGTGCTCTGATGAACAAGGTAAGGCTCTCCTTAGTGAAATGGGAATGCCTTTATGCCAACCATTCAACAGTTGATAAGAACAGAGCGAAAGACTCTTAAAACAAAGACTAAATCTCCTGCTTTGCGAGGTTGTCCAGAAAGAAGAGGAGTATGTACTAGGGTTTACACCTCAACTCCTAAAAAACCTAACTCGGCTCTTCGAAAAGTAGCTCGTGTCAGATTGACTTCAGGATTTGAAGTAACAGCATATATTGGTGGAATTGGTCACAACCTTCAAGAACACTCTGTTGTTTTGCTTAGAGGTGGAAGAGTCAAAGATCTTCCAGGAGTCAGATATCACATAGTTAGAGGAACTCTTGATACCGCTGGTGTGAAGGATCGTCGTCAGTCGAGATCTAAATATGGAGCTAAATCTCCTAAAAAAGATGTAATCTCTCTGATTAGATATCAGAAAAGATTGATTCGTAAAGAACTTTTTGATCTTCGTTTTAAGCAAGCCACTAGACAGCTAGAAACTCATTCAAAAATTAGCTCAACTTTTAACGGTATGGGACATAAAATTCACCCTACTGGCATTAGGCTTGGTATTACCCAAGAGCATCGTTCTAAATGGTACGCAAGTAAAACTTATCCTTTACTACTCCAAGAAGATGATATTCGTACTTTCATCAAGAAAAAATATGCTGCAGGGATAAGTGATGTATTGATTGCTCGAAAAGCAGATCAACTTGAGGTCGAATTAAAAACTGCTCGGCCTGGAGTAATTGTTGGTAGGCAAGGAAGTGGTATTGAAGAACTCAGATCTGGTATTCAAAAAACAATTGGTGATCGAGTACGCATCAATGTTGTTGAAGTAGAAAAAGTCGATGCTGATGCTTTCCTTCTTGCAGAATATATTGCTCAGCAACTAGAGAAGCGTGTTGCATTTAGACGAACAATTCGAATGGCTGTTCAAAGAGCACAAAGAGCTGGTGTTTTAGGCCTGAAAATTCAAGTCGGTGGAAGGTTGAATGGAGCAGAAATTGCACGTTCTGAATGGACCCGTGAAGGAAGAGTCCCTCTGCATACTTTGAGAGCAGAAATTGATTATGCAACCGCAAGTACAACTTATGGCGTTTTAGGAATCAAGGTATGGGTATTCAAAGGCGAAGTTCTTCCTAAAGAAGAACAGAAATCCGGTTCTAAGAAGACAAAGCGCAACGTTCCAAATGGAGTTGTGCATATTCAAAGTACCTTCAATAACACCATTGTTTCTATTACTGACACTTCTGGTGAAGTTATCTCCTGGTCATCGGCCGGTGCAAGTGGATTTAAAGGGGCTCGAAAGGGCACCCCTTTTGCCGCTCAAACTGCTGCTGAAGTTGCGGCTAGAAGAGCCTTAGAACAAGGCATGCGTCAAATCGAGGTTCTTGTAAGAGGACCTGGATCTGGTCGTGAAACCGCAATAAGAGCGTTGCAAGTAGCTGGTCTTGAAATTACTTTGATTAGAGATGTCACACCTCTTCCTCATAACGGTTGTAGGAGGCCTAAACGCAGACGCGTTCTGGAAAGCAAAAAACAGATCGTCAAATAGAGCTACTAGATAACTCCGAAATGGCTTTAGTTCTTGATTACAAGGGCTTATCCACAAAAGAGATGTCTGACTTGCGCTCAAGATTGCAAAAAAGCGATGGCGTATGCAAGGTCACTAAAAACACCTTGATGCGTCAAGCCATAAAAGGAAAAGATTCCTTGGATTCATTGCTTACTGGAACAAACGCCTTTGTATTAATCAAAGGCGATGTTGGAAGTGCTGTTAAAGCTGTACAAGCATTTCAAAAGGAAACTCAAAAATCTGAGACTAAAGGAGGTCTGTTCGAAGGCAAACTCTTTGAAATCAAAGCGATTGCAAAACTTCCTAGCAAGGAAGCACTTATGGCACAAATTGCTGGTGCGGTTAATTCCATAACAAGCATCGCTATTATCAACGAGTCTCTTAAACAAATGGCCAACCACGATCCAATTTCAGACATGCTCACTCGCATACGCAATGCAAGTGAAAAACATGAAAAAACCAAAATCCCTGCTTCAAGAATGTCAGTATAGCTAAGGTTCTTCAACGAGAGGGATTCATAGCAGAAATGGAGAAGGCTTTAGCAGCTCATTCTTGGATTGAAATAACCGGTAAGCCCATTATTCGTTCAATGCAGCGGGTTAGTAAGCCTGGGCTCAGGATTTATAAAAACACTCGGGGATTGCCAAAAGTGTTAGGAGGGCTTGGAGTTGCAATAATTTCCACTTCTAAGGGAGTCATGAGTGATCGTGATGCTCGCAAGCAAGGTGTTGGAGGAGAAGTCCTCTGTTATGTGGATTTGTTGTTATTGATAAACCTCTCATGATTGCGTGAATCGACTTCGAAAAATATTCAAGAAAGTTGGACAGGTACTCTTGACCCCTCAGTAACAGGAGTCCTTCCAATAGCCATTGGTGATGCAACTAGATTAATCCCTTTTTTTAAGGCTTACAAAGGATTCAATTAGGTTCCTCTACGAATACTGATGACATACAAGGAGAGTTAATAGAATCAAAAAGAAATTTAAACAATAGACAGTTTTAGAGGATATTACAACCGCCTATATTTTCTAGTGTTCACATTAAAGGAGAAAGAGCTTATAAGAAAGCGAAAAAGCTTTAAATCCTAAGAAAATCACTATAAACAAATTTAATCAGCTGGTCTCAAATAGACTGCTCCTCAGGGACATACATTAGATCATTAGCTAGAGATATTGGCAAATGTGGTGCTTGCTTAGTTAAAGCTTATAGTTTTAATGAAAATTCAATATTACTTCCAGACTTAGTCCAATTTTTAGAGCATCTTTCTTAAGTTCGGAAGAATTGGCCAGGAAGACTTTCTAGAAAACAACAGACCCAAAAACGACATAAACGCTTGAGAAGCTTAAGCGGCGCCCTAGGCTTGCGGTTTTTCGTTCTAATAACCATATCTATGCTCAAATCATAGATGATGCTCAAAACACTATATGTGCTGCGTCAACCCTTGATAAAGACTTAAAAGTTGCGATGCCTCTACGTAGGAGAGCTTGTTGCAAAAAAAGCTTTAAAGGCATCAAACAAGTTATCTTTGATAGGGGTGGAAACATCTATCATGGCAGGGTTAAAGCTCTAGCCGACGCTGCCAGAACGGCAGGCTTGAACTTTATGTCACTTGGCACAGAAGAGAAACAAAAGCTAATCAACAATCATCAAGTTCATCCAACTGATACAGGTTCAGTAGAAGTACAAGTCGCCATGCTTACGACAAGGATCTCTAAATTAAGCATCTTCAAGGAAATATCCATGATTTTTCCTCAAGACAAGGTTTGCTTAAAATGATTGGACAACGCAAAAGACTTTTTTATGTAAGAAATAAAAGTGAAAAAAGATATGAAATAATAAATTAGCTATCAGG-----------------------------------------------------------------------------------------------------------------------------------------------------------------------------------------------------------------------------------------------------------------------------------------------------------------------------------------------------------------------------------------------------------------------------------------------------------------------------------------------------------------------------------------------------------------------------------------------------------------------------------------------------------------------------------------------------------------------------------------------------------------------------------------------AAGGAAATGGTAGGCACTGTTGTCAGTGACAAAATGCAAAAAACAGTTGTAGTAGCAGTAATCGATTTCCACATCCTATCTACCAGAAAATTATTAGTCGTACTACACGATATAAAGCTCATGATGCAGACAATAATTGCTGGGTGACAGAGTTATTAAGGAGTCTCCTCCTATGAGCGCTCATAAACGATGGACTGTGACCGATGTTCTAAGACTCCATCACCGGATTCAATTGATCGCCAGTGGTTTCTAGTGGATGCAGAGAATCAGACTCTTGGTAGATTAGCAACTGAAGTTGCTAGTGTTCTTAGGGGTAAGACAAAGCCAAATTTCACCCCTCATTTAGATACCGGTGATTTTGTGATTGTCGTAAATGCAGAAAAGATCAAAGTAACTGGCAAAAAACCCAAAAACTTTATCGAAGACACTCTGGACGTCCTGGAGGAATGAAAGTAGAAACCTTTAAGGCCCTACAATCAAGAATTCCAGAGAGAATAGTTGAAAAGGCAATAAAAGGAATGCTTCCTCATACAAGGTTAGGGAGACAATTATTTACTAAACTCAAAGTATATAAAGGTTCTGAGCACCCTCATTCAGCACAGGAGCCTAAACTACTAGGAGTTGATGAAGTTGGCAAAGGTATTTGGTCCAGTTTTTGCTGGAGCCGTGATATTAAGGGTTGAAAGATAGTAAAAAATTAAATACCCGCCAGAGGAGTTAGTTCCAATCAAATCAATAGCTTGGTCACTAGGTCAGTCATCTGCAAGGGAAATTGATTCGGGATTCGGCTACGGAAAAAGCAATGCTAAGAGCATTAGAACCTAGACGGCAACAAAGGGGATCAATTGCAGCTGCCAGTGTTTTAGCAAAAGCTAGAGATTTAATTCAGCGATTAGCATGCAAATATCATCAGTAAAAAATAAGGGGTATGGAACTCTAAATTGCACCGAAAAAGTTTTATGAAAATAAGGAGATGTTCAGATTATTTCTGGAAAGGACAAGGGTAAAACTGGCGAAGTTCTTCAAACACTTCCTGAAAATAGAGTTGTAGTTCAAGGAATAAATCAAAGAACAAAGCATGTAAAACCATCTCAAGAAGGAGAAACTGGTCGCATAGAGACCAAAGAAACTTCTTTACATGCTTCAAATGTAATGATTTACTCGAAAAAGTTGCTAGTATTGAATTTCTAGATAAAGGAAGAAACGACGATTAAAGAAGACAGGGG
>AG-402-C09
ATGGCTGTAGTTTCTCTCTCAGAGATGATGGAAGCTGGTGCTCACTTTGGGCATCAGACAAGAAGATGGAATCCCAAGATGTCTACATCTATTCTGCTCGTAATGGGGTTCATATTATTGATCTAGTCAAAACTGCTGTTTGTATGAACAGTGCCTATAAATGGACTAGGCAGCAAGGAGTGGTAAAAGATTCCTTTTTGTAGGAACTAAGAAACAAGCCTCAGAAGTCGTGGCTCAAGAAGCCATAAGATGCGGCGCCTCCTACGTTAACCAAAGATGGTTGGGAGGGATGCTTACAAATTGGACAACAATGAAAGCAAGAATTGATCGACTAAAAGATCTTGAAAGAATGGAAAGTGGTGCTATTGCAATGCGCCCCAAGAAGGAGGGTGCTGTGTTACGTAGAGAACTAGAACGATTGCAGAAATATCTTGGTGGACTAAAAGGAATGAGACGTCTTCCTGATGTTGTCGTCTTAGTTGATCAAAGGCGTGAGACAAACGCTGTCCTAGAAGCCAGGAAACTTGATATCCCATTAGTGTCAATGCTTGATACCAATTGCGATCCAGATCTTTGTGAAATTCCCATACCATGCAATGATGATGCTGTTAGATCTGTTCAACTTGTTTTGGGTAGATTAGCTGATGCTATCAATGAAGGGAGGCACAGCAAAAAATACGTATACGCCTAAAGGCTTTTGATAGAAGAATGCTTGATTTATCTTGCGATAAAATAATTGAGACTGCAGACACAACAGCTGCTTCAGCAATAGGGCCAATTCCTCTTCCTACAAAAAGAAAAATTTATTGTGTTTTGCGTTCCCCTCATGTTGATAAAGATTCAAGAGAGCATTTTGAAACCAGAACACATAGACGAATTATTGATATTTATAGCCCTTCAGCAAAGACTATAGATGCTCTAATGAAGTTGGACCTCCCAAGCGGAGTTGATATAGAAGTTAAGCTCATGAAAAATTTCTCTAAAAGGATGACAACGTTACTTTCCAAAGTGGAAGAACGTATTCTCCAGTTGAAGCAATAAGTTAAGGAAAATGCCAATGCAAAATTCGATGAGACTATTGAAGCTCACATAAGACTTGGTATTGACCCAAAATATACCGATCAGCAACTTAGAACGACGGTTGCCTTGCCAAGTGGTACTGGTCAAAAAATAATAGCAGTCGTTACTCGTGGTGAGAAAGTGTCTGAGGCAACAAAAGCAGGCGCTGATCTTGGCGAAGAGGATTTAGTTGATACGATCAATAAAGGAGAAATGAACTTTGACCTTTTAATTTCAACTCCAGATATGATGCCCAAGGTCGCCAAACTTGGAAGAGTGCTTGGTCCCAGAGGGCTTATGCCTAATCCAAAAGCTGGAACAGTTACGACCGATCTTGCAGCTATCAAAGAATTTAAAGCAGGAAAACTTGAATTCAGAGCAGACAAAGCTGGTATTGTTCATGTTCGATTTGGTAAAGCAAGTTTTTCTGAAGAAGCGCTCCTTGAGAATTTGAAGACTTTACAAGTAACAATAGAAAAAAATAAACCAAGCGGAGCAAAAGGTAAATTCTGGAGAAGCTTCTTTATTACATCCACCATGGGGCCATCAGTAGAAGTAGATATCAACGAATTA------TTAATTAAAAAAAAAAAAGAAACAACCCGTCAAAGGCAAGACGTGCAATGGAATTAAGAGCCGCTAGGGAAGCAAAACTTGTAAGACCTGAAATGGTTGTTGAAGACAATCTCACAGTTCAAGAGCTTGCTGATATGTTGAGTGTTGAAAGTTCCGAAATCATTAAATCATTATTTTTTGGAATTACTGCCACTGTCACCCAATCACTAGATCTAGCCACAATAGAGACAGTCGCTGAGGAATTCGGCGTAGTTCTTCAAGATGATGTTATGATTGAGAGATTTAAAACACCTCAGAAGGCCACCAGTCGTTACCGTGATGGGGCATGTAGATCATGGAAAGACATCTTTACTAGACGCTATTAGAAAAGCAAGGGTTGCCGCAGGAGAAGCTGGAGGAATAACTCAACACATAGGTGCTTATCAAATTGAGACTGATAAACTAACTTTTCTTGACACTCCTGGACATGAAGCTTTCACAGCCATGAGAGCTAGAGGTACCAGAGTTACAGATGTGGCGATTTTGGTAGTCGCAGCTGATGATGGAGGCCTCAAACCCTTGAAGCTATCAGCCATGCAAGAGCCGCAAAAGTTCCGATTGTCGTGGCAATAAATAAAATTGATAAAGAAGGATCTTCGCCCGACCGAGTAAAACAAGAACTATCAGAGCAGGATTTATTGTCAGAAGAGTGGGGTGGAGATGTAATGGTTCCAGTAAGTGCCATTAAAAAAACATAGATAAACTTTTAGAAATGGTTTTGCTCGTAACTGAAGTAGAAGATTTACAAGCGAACCCAGACAGATTGGCAAAAGGCACAGTTATAGAAGCCCACTTAGACAAAGCTAAAGGGCCTGTAGCAACATTACTAGTTCAAAACGGCACCCTTAAGTCAGGAGATGTTGTAGCAGCTGGACCAGTGCTTGGCAAAGTGAGAGCAATGGTAGATGAGAATGGAGGATCAAAGAAGCAGGTCCATCTTGTCCAGTTGAAGCTCTTGGATTCAGTGAGGTTCCAACAGCTGGTGATGAGTTCGAGGTTTATCCAGATGAAAAGGCAGCAAGAGCAGTTGTTGGAGAACGCGCCACAGATGCTCGTGCCGCAAGACTTGCTCAGCAAAGACGAGTTATCTTCAATGTCCAAGCAAGTGAAGGTGAACTTAAGGAATTAAACATTATCCTCAAAGCAGATGTTCAAGGAAGTTTAGAAGCAATACTTGGTTCTCTAGAACAGCTTCCTGACGAAGTCCAAGTCAGAGTTTTGCTATCAGCTCCAGGTGAAATTACTGAGACTGATGTTGACTTAGCAGCGGCTTCTGGTGCAGTCATAGTTGGATTCAACACTTCTATGGCATCGGGTGCCAAACGCGCAGCTGACGCAAATGGTGTTGATGTAAGGGATTACGAGGTTATTTATAAACTATTAGAAGATATCCAATTAGCTATGGAGGGTCTTCTAGAACCAGAAATGATAGAGGAAGCTCTAGGAGTGGCTGAGGTTAGAGCAATATTCTCAATTGGCAAAAGTGCCGTTGCTGGTTGCTATGTACTGGAAAAATACAACGTAATTGCCAGAGTCAAATCGTTTTTGAGGGTGATCTAGATTCACTGAAAAGTAAAGATGATGTCAAAGATGTACAGGTTTCGAATGTGGAATAGGTTGCGATTTTGCGAAGGAGATCAAATCGAAGCTTTCAAGCTAGTAACTCAAAGAAG--------------------------------------------------------------------------------------------------------------------------------------------------------------------------------------------------------------------------------------------------------------------------------------------------------------------------------------------------------------------------------------------------------------------------------------------------------------------------------------------------------------------------------------------------------------------------------------------------------------------------------------------------------------------------------------------------------------------------------------------------------------------------------------------------------------------------------------------------------------------------------------------------------------------------------------------------------------------------------------------------------------------------------------------------------------------------------------------------------------------------------------ATGGCTATCTTGATTGGCAAGGCAAAGAGACTGGCTCATCAATTGATTTAATTGCCAAGGAATCATCTGCAGCAGATCTTTTGCATCGTGCTGTTTTGCGCCAGCAGGCTCACAGCCAGGGGACTGCATCTTTAACTCGGTCTGAGGTTCGTGGCGGCGGTCGAAAACCCTACAAGCAAAAGGGTACTGGCAGAGCAAGGCAAGGTTCAATTAGAACTCCTCTTCGCCCTGGAGGTGGCGTTATATTTGGCCCTAAGCCTAGGAAATATAACTTGGAAATGAATAGGAAGGAACGAAGGTTAGCTCTTCGTACTGCTCTAATGAGTAGAATTTCAGAT---AAAGACTTCACCTAAGACTAGTGAAATTATTGCTCTACTCGGGTAGGGATTGGGAAGATTCTTATTATTCTGAAATTGTTAATCAATTAGAAACTTAAAAAAAATCAAGCTTATTTCTGCCGATCAACTAAACGTGTTTGACCTTCTGAATGCCAAATTGGTAATAGGTGAAGCATTACCATTAAGGAGGTCATGGCAATAAGAAGTTTCAAACCTTATACACCAGGCACTCGAGAGTTGTAACTGACTTTAGTGAAGTTACATCAAGCCTGAGCGCTCACTTGTCGTATCAAAACATCGAAAGGACGAAACAACCGAGGAGTAATTACTTGTCGACATCGAGGTGGCGGGCATAAGAGGTTATATAGGATTGTTGATTTTCGTCGAAATAAGCCAAAGTCGCCGCAATTCATTATGACCCTCATCGCAATGCAAGACTTGCTCTACTCTTTTACGACGGTGAAAAGAGATACATACTTGCACCTGCGGACATAACAGTTGGGCAAGAAGTTATTTCAGGATGCACCAATTGAAACTGGTAATGCTTTACCACTTTCTTCAATGCCTTTAGGCTCGAGCGTTCATTGTGTTGAACTGTATCCAGGTCGAGGCGGACAGATGGTTCGTACAGCTGGAGCTAGCGCCCAAGTCATGGCTAAAGAAGGAGATTACGTTGCGTTGAAATTACCTTCAACTGAGGTTCGTTTAGTCAGAAAGGAATGCTATGCCACCCTTGGAGAGGTTGGTAATTCTGAGATTAGAAATACAAGCCTTGGAAAAGCTGGAAGAAGAAGATGGCTTGGCAGACGACCTCAAGTTAGAGGAAGTGTCATGAATCCATGTGATCACCCTCATGGAGGAGGAGAAGGAAAGGCACCTGTTGGACGAGGTCCTGTCACACCTTGGGGTAAAGCTGCTCTTGGTCTGAAAACCAGGAAGAAAAACAAGCCTAGCAACAAGTACGTTCTTCGAAAACGACGAAAGTAGTTTACTGGGGAACCGGTAGACGTAAGACATCAGTAGCCAGGGTTAGGTTGACTCCTGGAAAAGGATAATTATCAATGGTCGGCCTGGTGACCATTACTTATTTAATCCTCAAAGCACCTTTGAAAACTCTAGGATTGAATCATATGATGTTTTAGTTAATGTTTATGGTGGAGGTTTGACCGGTCAATCTGACGCCATTAAGCAAGGAGCTGCTAGAGCTTTATGTGATTTATCTCTTGATAATCGTAAAGCTCTAAAAATAGAGGGCCACCTTAGTCGTGACCCTAGAGCAAAAGAAAGGCGTAAATATGGTCTTAAAAAAGCTCGTAAAGCTCCTCAATTCTCAAAGAGAATGTCTTTAGGAATCTTAGGTAAGAAGTTGGGTATGTCCCAACTCTTCGATGATGAAGGCACCGTTCCAGTCACTTTGATCGAAGCGGGTCCCTGTCGAATCACTCAATTGAAGTCTGCCGGATGGCTATGCTGCTGTTCAAATAGGCTTTCAGACAAACTTATCAACAAGCCTAAAGGCCATCTAAATCAGGAGATGGTCTTTTCATCTGAGTACCGGAAAATTTTTGAACTTGGAAATAACAGTGATTTTAAAACAGGTCAAAAGGTTGATGTTAGCGGCGACACAATGGGTAGAGGATTCGCGGGTTATCAAAAGCGTCATGGTTTTAGCCGAGGTCCTATGAGCCACGGTTCAAAAAATCATCGATTACCTGGTTCAACAGGAGCTGGAACTCCTGGTCGTGTTTATCCTGGGAAGAGGATGGCTGGTCGCATGGGTGGCAAAAAAGTTACTACGAGAGGCCTTTCTCAAGATAGATACAATTTATTAGTAGTAAAGGGATCTGTCCCAGGTAAGCCTGGATCTCTTTTAAACATAAGACCATGAAGGTATCTGCTGGCTAAAAGATCTTGTCGAGATGAATTGGCTGAAAAGCTTTCAATGACAGGGTTTGAAGTTGAATCATTAGAAGACTGCAAAGAATGTTGTTATTGGTTTTGTACCGCACCGAAAGGCTTTTGTTCTGTAGATGTTAGTATTGTTTGTGGTGCAATGTAAAAGCTATCACGTTGTAGCGAAGGTTGGAGCCTATTTATTAAAAATAAAATTCTCTAACCTACGCGGCGTAGCGAAGGAATGATTTGTTCATTGGAGGAATTAGGCATTAATGAAGGTATAGAAATTCTTATTGGCACAAATGATTATCTTTTGAATGATGATCTGGCTATTACTGCAAATAGACCTGATGGTATGTCTATGGTTGGTATAGCAAGAGAAATAGCGACAATAATTTATACACTTACATATATAGAATAGACATAAATAAAACTATTTCTAATAAAATAAAATTAAAACAAAATTCTATAAATTTGTAGACATATCAAATTACCTAATGCTTGAACAAGGTCAGCCTTTACATGCCTTTGATGATCTTTTAGATTTTTAGAAATGGTAAAGAGGGAGAATTGTTGCGCTTGATAAAAAAGAATATAAATTAAATGAAAATATAAACTTAATTACATGTGATATTCCAATTGCAATAGCTGGAGTTATTGGTGGAAATAGTTCTGTAAGTCATGGTACATTTGGTTAGAAGCAGCTGTATTTACACCCAATAAGAAATAGTAGTAGAGAAATAGGCCTGAGGACAGATGCAAGCAGTAGATACGAAAAAGGTATCTCATATGACAACAGAGCAAGTAATATTATCTCATTAGAATTAGGTGGGAAGAAGTATTAATCTTAGATTAGAAATTAACTGCATCCTAGGATCTGATGAAATTGCTAGAATTGGTTGCCCTTATAGAGATTTAGAAATTGATTTAATAGAAGAGATAGCAAGATTAATTGGATACGATAATTTTGATTCAAATATGCCCGAAGAGCCAGGAGTATTAACACCAAATTAGTTACGAAATCTCATCCACAATGGTTTTCAAGAAGTAGTTACTTCTTCACTTAATCCATTACTGTCAGAGACAAGTAGATTAAGAAATGTATGGGATGAACATCTTAATATTCTTCACAGAAATGTATCTTCTGGAGCTGAAGGGTGTTGGATCTTTGAAATAGCAAAAACATACGAAACTAATTTGTTGGTGCTTTGACTGGAAGTGGTGGATTATTTTGAAGCAAGAGGAAAACTTCAGCAATCTCTCTAAGAATTGAAACTGATAAGATGCATCCGGGTAGAACTTCTGAAATAGAAGGAGGCTTCTTTGGACAAATTCATCCATGATTCAGCAAGAAACATTCTTAACCGTTGCAGATAACAGTGGTGCCAAGCGTTTGCAATGTATTAGGGTCTTGGTTCTAATCGTCGGTATGCCCACGTAGGCGATGTGATTGTTGCTTCTGTTAAAGATGCGATGCCAAATATGGGAGTCAAAAAATCAGATGTCGTTAAAGCGGTTGTTGTTCGCACTAGAGCAACAATGCGTAGAGAGACTGGAAATTCAATTCGCTTTGATGATAACGCTGCTGTTCTTATCAATGATGATCAAAACCCAAGAGGTACTAGGGTTTTTGGTCCCGTCGCACGAGAATTAAGAGAAATTTCACTAAAATTGTCTCTTTAGCTCCGGAGGTTATTGAATGGCAAGAACGTGTTGTTCAAATTAGAAGGGTCTCCAAAACTGTAAAAGGTGGAAAGAAAATGAGTTTTAGGGCAATAGTTGTAGTAGGAAATGAAAAAGGACAAGTTGGCGTTGGGGTTGGAAAAGCTGGAGATGTTATAGGGGCCGTTCGTAAAGGAGTTGCTGATGGGAAAAAACATTTAGTTCGTGTTCCTTTAACCCGAAATAGTATTCCAACTCTCTCTAATGGTCGAGATGGAGCAGCGAGCGTTTTAATCCGTCCTGCAGCGCCTGGAACAGGTGTAATTGCTGGTGGTTCAATTCGTACTGTTTTAGAATTGGCTGGGATTAAAAATGTACTTGCTAAGAGATTAGGTAGTAAGACCCCTCTCAATAATGCTCGTGCAGCAATGGTTGCGTTAAGTGAGCTAAGAACTCATAAAGCCACAGCAAAAGAGCGTGGTATTTCACTTGAGCAGATTTATATGGGACGTTCACTAAAAAAAGGGCCATTTATTTCAGACAGTTTGCTAAAATCGAGAAGCAAAACTCTAATGACGATAAAGTCATCAAGACATGGTCCAGAGCCTCAACAATTCTGCCAATGATGATTGGCCATACAATTGCTGTTCACAATGGAAAGAGTCACATACCCGTTTTCATAACTGAGCAAATGGTTGGACACAAGTTAGGAGAGTTTGCACCAACTCGAACCTATTCT---------------------ATGTCAAGAAGAAACGCTGCAGAAAAAAGACCTGTTCTCCCTGATCCACAATTTAATAATTTGGCGAGTATGATGGTTCATCGTTTGATGAAACATGGGAAGAAATCAACAGCTCAAAAAATTCTTTCTGATGCTTTTTTGATTAATGAAAGAACTGGCTCAGATCCCATTGAGCTATTCGAAACAGCAGTGAAAAATGTCACACCTCTTGTTGAAGTTAGAGCGAGAAGAGTGGGTGGTGCTACATATCAGGTTCCAATGGAGGTTCGTCAAGAAAGAGGAATTGCTATGGCACTTAGATGGTTAGTAAATTTCTCAAGATCAAGAAATGGTAGAAGCATGGCTCAAAAGCTTGCTGGGGAGCTCATGGATGCAGCCAACGAGGCTGGAAATGCAGTGAGGAAGAGGGAAGAGACTCATAAGATGGCCGAGGCAAACAAAGCTTTTGCGCACTATCGCTAT-----------------------------------------------------------------------------------------------------------------------------------------------------------------------------------------------------------------------------------------------------------------------------------------------------------------------------------------------------------------------------------------------------------GCACGGATCTCAGGCATCGACATACCTCGCGAAAAGCGGGTAGAAGTTGCCCTTACTTACATCTATGGTATCGGCTTAACCAGAGCTCAATCCTCGAAAAATCGGGCGTTAATCCTGATATACGTGTAAAGGATTTGACAGTGATGTTCAGAAGCTCAGAGCTGTTACTGAATTCACCCTTGAAGGAGATTTGAGGCGCCAAGAAGGAATGGCCTTGAAACGTCTTCAAGATATCGGATGTGTTCGTGGAAGAAGGCATAGGATGAGTCTTCCTGTTCGTGGTCAACGAACCAGAACTAATGCTCGTACACGTAGAGGAGCTAGAAAAACTGTTGCAGGAAGAAAGAAAAGCTTGAGATTTTAAAAGAGATTGCTGCTGCTGAAAGTGAAATAGAAAAAATGAGGTTTTTCTTGGAAAGAAAGGAAAACTCTCACTTCTATTGGATGAAAAATCTTTCAAGTGAAAGACCTTTGATTGGTCAAAGAGCCAACGTTTTAAAAAAATTACAAGAATTAATAAAAGAAAACAAGCCAGATAGAGACTATAGATGTTACCCTCCAACTTGCATTAAGGACATCACCCTTTAATAACAACGAGCAAATAATTGACCTTTTCTTAGGTCTTGGATACCAAGTTTGGCCCTGAAATAGAAAATGATTACTACAATTTTGAGGCACTAAATATTCCGCCTGATCATCCTGCTAGAGATATGCAAGACACTTTTTATTTGGGAGGTCTTTTAAGAACCCATACTTCTCCTGTTCAGATTCGTTGTCTTGAAAGTAAGAAGCCTCCTGTGAGGATTGTTTCTCCTGGTCGGGTTTATCGAAGAGATGCAGTTGATGCGACTCATTCACCAGTTTTTCATCAAATAGAGGTATTGATTGATGAAGGTCTCGACTTTAGCCATTTGAGAGGAACGGTAATGGCTTTCTTAAAAGCGTTTTTTGGAGATTTACCCATTCGTTTCAGAGCTAGCTATTTCCCATTTACAGAACCATCAGCAGAAGTTGATGTTCAATGGAGAGGTAAATGGTTAGAGGTAATGGGTTGTGGAATGGTCGACCCGTTTTAGAGTTAGGGATCGATCCAGAAAAATATAGTGGATTCGCTGCTGGACTTGGTGTTGAGAGGTTCTGTATGGTTAGGCATATTGATGACATTCGAAAGTTATATACAAGTGATCTCAGATTTCTAGAACAATT---TTAGAATCTCTTCAATCAAATGGATCTAGAAAAAAATGCGTAAAGGTCGAGGTATAGCTGCTGGCCAAGGAGCTGCGGCTTTGGAATGAGAGGGCAAAAATCTCGATCAGGTCCTACTCGCCCAGGCTTTGAGGGTGGTCAGATGCCTTTATATAGAAGAGTTCCATTAAAGCATTTTAAATCAGAAGAATTTTACCGTCCTCAATGTTTGAATGC---GAGTTGTTAATCTTGACTCATTGGTCAAGGAGGGCATTTTGATCCACTAAAAATTCTTGGTAACGGTAAATTAGAAGTGAAATTAACTGTTCAAGCGGCTTTTACAAGAGCTAAAAAGAAAATTGAAGAAGTTGGCGGTAAATGTGAGACGGATGTTATTAACCCTTAATAACTGAGAAGGCTACAAAAGCTTTGGATAATCAGTACACGTTTGAAGTCGATCCAAGAGCAGCTAAGCCTGATATAAAAGCTGCTGTAGAGTGTCAAGGTTCTTGGTATTAGCACTATGAATCCTCCAAGAAAAAGTAGGAGATCTGGAAAGAGGCCACAAGTGAAGAAGGCTGTGGTTCGCTTAGCAGAAGGGATACAGTTGTTCCCCATGTCTCGTACTGGAAAAAAACCAATCTTTCCTGAAAAGGTAGATGTTCGATGGACTTTCCATCACTGTTAAAGGTCCCAAAGGACAACTGCAACGTTCCTAATGGGGTAAGTCTCAAAAATGAGAATACTCTTATTGTTAAGCCTATCCAGGGAAATGCATGGACTATGTAGATCTCTTGTTGCAAATATGGTTGAGGGAGTTAGTAATGGTTTTACAAAAAAACTTGAGATTGTTGGTGTTGGCTCAAGAGCTCAAGTGAAAGGGAAAACTCTTGTTGTTAGTGCTGGTTATAGCCATCCTGTTGAGGTTGTTCCTCCAGAAGGCATCACTTTTAAAGTTGAAAATAATACAAATGTGATCGTAACTGGACCTGATAAAGAACTAGTTGGCAATGAGGCTGCCAAAATCAGAGCAATTAGGCCGCCAGAACCCTATAAAGGTAAGGGAATCAAATATGAAGGAGAAAAAATAATTAGAAAAGCTGGTAAGATGGCAAAGAAAGTAGTAGCCCTGATCAAGTTAGCCTTACAGGCTGGCAAAGCTAATCCAGCTCCTCCCGTTGGCCCTGCGCTAGGTCAACACGGAGTAAACATAATGGCTTTTTGCAAGGAATACAATTCGCGCACGCAAGACAAAGCTGGCTTTGTTATTCCTGTAGAAATATCAGTTTTCGAAGATAGAAGTTTTACTTTCATAACAAAAACACCTCCTGCTTCGATTTTGATTACTAAAGCAGCGGGTATTGCAAAAGGATCAGGAGAGTCAGCAAAAGGTGCTGGATTAGTAAAAGTCAGCTTGAAGAAATTGCTAAAACAAAACTTCCAGATCTCAATTGCAGTAGCATCGAATCTGCGATGAAAGTTATTGAGGGAACTGCCAAAAACATGGGAGTTTCCATATCACTAAAAACCCGTTATCGAGAGACAATTAGACCAAAGCTTTTAAAAGATCTTGGTCTGAAAAATGTTCATCAAGTTCCTAAGGTGCAGAAAGTCACTTTAAATAGAGGTCTTGGTGAAGCCGCAACGAATTCAAAAGCTTTAGAAGCCTCTCTAAAGGAAATGGCAACAATCTCGGGGCAAAAAGCTCTTGTGACAAGGGCTAAGAAAGCAATTGCTACTTTTAAAATCAGACAAGGAATGCCTATTGGTTGCTCAGTCACACTTAGAGGTGATCGCATGTATGCATTCTTGGAAAGGTTCATAAATCTGGCACTTCCAAGAATCAGAGATTTTCGTGGTGTCAGTCCTAAAAGCTTTGATGGCAGAGGAAATTACACCATTGGAGTCAAAGAGCAACTTATTTTCCCTGAGATTACTTTTGACAAAGTCGACACCATTAGAGGCATGGATATCACAATTGTGACCAGTGCTCTGATGAGCAAGGTAAGGCTCTGCTAAGTGAAATGGGAATGCCCTTATGCCAACCATTCAACAGTTGATAAGAACAGAGCGAAAGACTCTAAAAACAAAGACAAAATCTCCTGCGTTGCGAGGTTGTCCTGAACGGAGAGGAGTATGTACAAGGGTTTACACCTCAACCCCTAAAAAGCCTAACTCTGCCCTTAGGAAAGTAGCTCGTGTGAGATTGACCTCTGGTTTTGAAGTGACTGCTTACATTGGAGGTATCGGACATAATCTTCAAGAACACTCAGTTGTTCTATTGAGAGGTGGGAGAGTGAAGGATCTTCCAGGAGTTAGATACCACATAGTCAGAGGAACTCTTGATACTGCAGGTGTAAAGGACCGTAAGCAGTCAAGGTCAAAATATGGAGCTAAATCTCCTAAA------------------------------------------------------------------------------------------------------------------------------------------------------------------------------------------------------------------------------------------------------------------------------------------------------------------------------------------------------------------------------------------------------------------------------------------------------------------------------------------------------------------------------------------------------------------------------------------------------------------------------------------------------------------------------------------------------------------------------------------------------------------------------AAATCCGGTTCTAAGAAGTCAAAGCGCAACGTTCCTAATGGAGTTGTGCATATTCAAAGTACCTTCAATAACACCATTGTCTCAATTACTGACACTTCTGGTGAAGTCATTTCCTGGTCATCAGCTGGAGCTAGCGGGTTTAAAGGAGCTCGAAAAGGCACACCTTTTGCTGCTCAAACCGCTGCTGAACTTGCTGCCCGAAGGGCGCTAGAACAAGGGATGCGTCAAATAGAAGTTCTTGTAAGAGGACCAGGCTCAGGTCGTGAAACCGCAATAAGGGCGTTGCAAGTAGCTGGTCTTGAAATTACTTTGATCAGAGATGTAACTCCTCTCCCTCATAACGGTTGTAGGAGGCCTAAGCGCAGACGCGTTCTGGAAAGCAAAAAACAGATCGTCAAATAGAGCTACTAGATAACTCCGAAATGGCTTTAGTTCTTGATTACAAGGGCTTATCCACGAAAGAGATGTCTGATTTGCGCTCAAGATTGCAAAAAAGCGATGGCATATGCAAGGTCACTAAAAACACCTTGATGCGTCAAGCCATAAAAGGAAAAGATTCCTTGGACTCATTGCTTACTGGAACTAACGCTTTTGTTTTAATCAAAGGCGATGTTGGCAGTGCTGTTAAAGCTGTACAAGCATTTCAAAAGGAAACTCAAAAATCTGAGACGAAAGGAGGTCTTTTCGAAGGCAAACTCTTTGAAATCAAAGCGATTGCAAAACTTCCAAGCAAGGAAGCACTTATGGCACAAATTGCTGGTGCAATGAATTCCATAACTAGCATCGCTATGATCAATGAGTCTCTTAAACAAATGGCCAACCACGATCCAATTTCAGACATGCTCACGCGCATTCGAAATGCAAGTGAAAAGCATGAACAAACCAAAGTCCCTGCTTCAAGAATGTCAGTATCGCTAAGGTTCTTCAGCGTGAGGGTTTTATCGCAGAAATGGAGAAGGCTTTAGCAGCTCATTCTTGGATTGAAATAACAGGTAAGCCCATTATTCGTTCTATGCAGCGAGTAAGTAAACCAGGGTTGAGGATTTATAAGAACACTCGAGGATTACCAAAAGTTTTAGGGGGCCTTGGAGTTGCGATAATTTCTACCTCAAAGGGGGTTATGAGTGATCGTGATGCTCGCAAGCAAGGTGTTGGAGGAGAAGTCCTCTGCTATGTGGATTTGTTGTCATTGATAAACTTCTCATGATTGCGTCAATAGACTTCGAAAAGTGTTTAAAAAAATTGGACAGGGACTCTAGACCCCTCAGTCACTGGAGTACTGCCTATAGCAATAGGTGATGCAACAAGATTAATCTCTTACTTTAAAGCTTATACAGGATTCAGTTGGGGACCACTACTAGTACTGATGATACTCAAGGAGAAATTATACAAAGCGAAAATTATATAAATTCTAGAAAATTTCAGAGGATATTACAACCTCCTATTTTTTCTAGTGTTCACATTAAAGGAGAGAGAGCTTATAAGAAAGCGAAAAAGATTTAATTCCTAAAAAAGTGACCATAAACAAATTTAATAAGCTGGTCACAATTGAACTGCTCAACAGGAACATACATTAGATCTTTGGCTAGAGACATTGGATATTGCGGTGGCCACTTAGTTACAGCTTATAATTTTAACGAGAATTCAGTATTACTTCCTGACTTAATCCAATTTTTCAAACATCTTTCTTAATTTCTGAAGAATTGGCCAGGAAGACTCTCCAGAAAACAACAGACACAAAAACGACATAAACGCTTGAGGAGCTTAAGCGGCGACCAAGACTTGCTGTTTTTCGTTCTAATAACCACATCTATGCTCAAATAATTGATGATGCTCAAAGCACTATATGCGCTGCATCAACTTTGGATAAAGAATTGAAAGTTGCGATGCCTCCACGTTGGAGAGCTTGTTGCAAAAAAAGCTTTAAAGGCATCAAACAAGTTATCTTTGACAGAGGTGGGAACATCTATCATGGCAGGGTTAAAGCTCTAGCCGAAGCTGCCAGAGTGGCAGGCTTGAACTTTATGTCACTTGACACAGAAGAAAAACAAAAGCTAATCAACACACATCAAGTTCATCCAACTGATACTGGCTCAGTAGAAGTTCAAGTGGCGATGCTTACTACAAGAATCTCAAAATTAAGCATCTTCAGGGCAACATCCATGATTTCTCTTCAAGACAAGGATTGCTTAAAATGATTGGACAGCGAAAACGACTATTTTATGTCCGAACTAAAAGTGAAAAAAGATATGAGCTTATAAATTAGCTATTAGAATCGCCGAAGCCAGCTGGCCATGGTTCAAACTGGGTACGAGATGAACTACAAGATCTTGTCACTATCGAAGCAATGGCTACGCAGGGTGACAAAATACTTGATGTGGCATTAGCAAAAATAGGAGATAAAGGTCTTTTCACTAAAGAACTTGAAGCTCAAATGCTTGTCGGACATGCCGACATCGCAGTTCACTCCCTGAAAGATTTACCTACCAACCTTCCAGAAGGATTGATTGGCTGCATAACAGAAAGGGAGGATCCTTCCGACGCGTTAGTCGTTAATTACAAATTAGAATCTCTTCCAGAAGGTTCTGTAGTGGGGACTAGCTCCTTGAGAAGGCTTGCTCAATTGCGATACCACTATCCACATCTTGTTTTCAAGGATGTACGAGGAAATGTTATTACAAGATTAGAGAAGCTTGACTCAGGAGAAGACTGTCTTATCTTGGCTGCTGCTGGATTACAAAGACTTGGTTTTGGAATACATCAGATTCCAACAGATATTTCACTCCATGCTGTGGGACAAGGAGCTCTTGGCATTGAATGTGTAAGTGGTCAACAAGAAGTTCTAGATATTCTTGAACACGAATCAACAAAAGATGTTTAGCAGAGAGGTCTTTCCTAAGAGAGCTTGAAGGAGGATGTCAAGTTCCTATAGGCGTTAACAATGAATTCTTGAGGGTATGGTTGCTAGATGGTAAATTAATTAGAGATTCGGTAAGCAGAGTTGGAATAGACTTAGCCAATGAATTAGGTGCAGGAGAAAT------------------------------------------------------------------------------------------------------------------------------------------------------------------------------------------------------------------AAGACTCCATCGCCGGATTCAATAGATCGCCAGTGGTTTCTGGTGGATGCAGAGAATCAGACTCTTGGTAGATTAGCAACCGAAGTTGCTAGCGTGCTGAGAGGTAAGACAAAGCCAAATTTCACTCCTCATTTAGATACTGGTGATTTTGTCATTGTCGTAAATGCAGAAAAGATCAAAGTAACCGGCAAAAAATCCAAAAGCTTTACCGTAGACACTCTGGACGGCCTGGTGGAATGAAAGTGGAAACCTTTAAGTCTCTTCAATCAAGAATTCCAGAGAGAATAGTTGAAAAGGCAATTAAAGGAATGCTTCCTCACACAAGGTTAGGAAGGCAATTATTTACTAAACTCAAAGTCTATAAGGGCTCTAATCATCCCCATTCAGCTCAAGAACCTAAAATTCTAGGCGTTGATGAGGTAGGCAAAGGTATTTGGCCCTGTTTTCGCAGGAGCTGTAATATTAAGGTTTGAAAGACAGCAAGAAATTAAGTCATAGACAAAGATATTAGTTCCAATAAAATCCATAGCTTGGTCAATAGGCCAGTCCTCAGCAAGAGAAATCGACTCGGAATCCGGCTACTGAGAAAGCAATGCTAAGAGCATTGGAACCTAGACGGCAAAAGAGGTGATCAATTGCTGCAGCAAGCATTTTAGCAAAAGCAAGAGATTTAATTAAACGATTAGCTAACAAATACAGTCTTTAAAAAATAAAGGTTATGGAACAGCAACCTCCATCGAAAAAGTTTTATGAAGATCAGGAGATGTTCAGATTATTTCTGGAAAGGACAAAGGTAAAACCGGTGAAGTACTTAAAACACTTCCCGAAAATAGAGTTTTAGTCCAAGGAATTAACCAAAGGACAAAGCATGTTAAACCATCACAGGAAGGAGAAACTGGTCGAATAGAGACCAAAGAATTTCCCATGCATGCCTCAAATGTAATGATCTACTCGAGAAAGTTGCTAGTATTGAATTTCTAGATAAAGGAAGAAACGACGATTAAAAAAGACTGGGG
>AG-402-G06
ATGGCTGTAGTTTCTCTCTCAGAGATGATGGAAGCTGGTGCTCACTTTGGGCATCAGACAAGAAGATGGAATCCCAAGATGTCTACATCTATTCGGCTCGTAATGGGGTTCACATTATTGATCTGGTTAAAACGGCTGTTTGTATGAATAGCGCCTATAAATGGACAAGGCTGCAAGAAGCGGTAAAAGATTCCTGTTCGTAGGGACTAAAAAACAAGCTTCTGAGGTGGTTGCTCAAGAAGCTACTCGTTGTGGAGCTTCCTACGTCAACCAAAGATGGTTAGGAGGAATGCTTACAAATTGGACAACAATGAAAGCTAGAATTGACCGCTTAAAAGATCTTGAAAGAATGGAAAGTGGTGCTATTGCAATGCGCCCTAAAAAGGAAGGTGCCGTATTACGTAGAGAATTAGAACGATTGCAAAAATATCTAGGTGGACTTAAAGGGATGAGACGTCTTCCAGATGTTGTCGTTTTAGTTGATCAAAGGCGAGAAACAAACGCTGTACTAGAGGCCAGAAAGCTTGATATACCATTGGTGTCAATGCTTGATACTAATTGCGATCCAGATCTTTGTGAAATCCCAATACCATGCAATGATGATGCCGTCCGTTCTGTTCAACTTGTTTTGGGTAGATTGGCTGATGCTATCAATGAGGGGAGGCACAGCAAAAAATACGTATACGACTTAAGGCTTTTGATAGAAGAATGCTCGATTTATCCTGCGATAAAATAATCGAGACTGCAGATACAACAGCTGCTTCAGCGATAGGGCCTATTCCCCTCCCTACAAAAAGAAAAATTTATTGTGTTCTTCGATCGCCTCATGTTGATAAAGATTCAAGAGAGCACTTTGAAACAAGAACACATAGAAGAATTATTGATATTTATAGTCCTTCAGCAAAGACTATAGACGCATTAATGAAGTTGGACCTACCTAGCGGAGTTGATATAGAAGTTAAGCTCATGAAAAATTTTTCAAAAAGAATGACATCGTTACTTTCCAAAGTGGAAGAGCGTATTCACCAATCGAAGCGATAAGTCAAGGAAAATGCCAATGCAAAATTCGATGAAACTATTGAAGCGCATATTAGACTCGGTATCGATCCGAAATACACTGATCAGCAGCTAAGGACAACAGTTGCGCTACCCAGTGGTACTGGCCAAAAAATAATAGCAGTAGTTACACGTGGTGAGAAAGTATCTGAGGCGACTAAAGCAGGGGCTGATATTGGAGAAGAAGATTTAGTTGATTCAATCAACAAAGGAGAAATGAACTTCGACCTGCTAATTTCAACTCCAGATATGATGCCTAAGGTTGCAAAACTTGGGAGAGTGCTTGGTCCTAGAGGGCTTATGCCTAATCCAAAAGCAGGAACAGTTACTACCGATTTAGTAGCTATTAAAGAATTTAAAGCAGGTAAACTTGAATTTAGAGCAGACAAAGCAGGAATTGTCCATGTGCGATTTGGTAAAGCAAGTTTTTCTGAAGAGGCTCTCCTTGAAAATTTGAAGACATTACAACTAACAATCGAAAAAAATAAACCAAGCGGAGCAAAAGGAAAATTCTGGAGAAGCTTTTTTATTACCTCCACAATGGGACCATCAGTAGAAGTAGATTTAAACGAATTA------TTAATTAAAAAAAAGAAAGAAACAACTCGTCAAAGGCAAGACGGGCGATGGAATTAAGGGCAGCTAGAGAGGCAAAATTAGTAAGACCTGAAATGGTTGTTGAAGACAATCTCACAGTTCAAGAACTTGCTGACATGTTGAGTGTTGAAAGCTCTGAAATCATTAAATCATTATTTTTCGGAATTACTGCAACGGTTACTCAATCACTAGATCTAGCAACTATCGAGACAGTTGCTGAGGAATTTGGTGTGGTTCTTCAAGATGATGTTATGATTGAGAGATTTAAAACACTTAAGAAGACCTCCCGTCGTTACTGTGATGGGACACGTGGACCATGGAAAAACATCTTTACTTGATGCCATTAGAAAAGCAAGGGTTGCAGCAGGGGAAGCTGGAGGTATTACTCAACACATTGGTGCTTATCAAATTGAGACTGATAAACTAACTTTTCTTGACACTCCTGGGCATGAAGCCTTCACAGCCATGAGAGCTAGAGGAACCAGGGTTACGGATGTTGCGATCTTAGTTGTAGCTGCAGATGACGGAGGCCTCAAACTCTTGAGGCTATTAGCCATGCAAGAGCAGCAAAAGTTCCCATTGTCGTAGCAATCAACAAAATAGATAAAGAAGGGTCCTCTCCCGACCGAGTAAAACAAGAGTTATCAGAGCAGGATTTACTGTCCGAAGAGTGGGGTGGAGACGTAATGGTGCCCGTCAGCGCAATTAAAAAAACATAGATAAACTTTTAGAAATGGTTTTGCTCGTAACCGAAGTAGAAGATTTACAAGCGAACCCAGATAGATTGGCAAAAGGAACAGTTATCGAGGCACACTTAGATAAAGCGAAAGGACCCGTTGCAACATTACTGGTTCAAAACGGCACCCTTAAGTCAGGAGATGTAGTAGCAGCAGGTCCAGTGCTGGGAAAAGTCAGGGCCATGGTAGATGAGAATGGAGAATTAAAGAGGCAGGTCCATCTTGTCCCGTGGAAGCTCTTGGATTCAGTGAAGTGCCAACAGCTGGTGATGAATTCGAGGTTTACCCAGATGAAAAGGCTGCAAGAGCAGTGGTCGGAGAACGTGCCACAGATGCTCGAGCGGCAAGACTTGCTCAGCAAAGACGAGTTTTCCTCGATGTCCAAGCAAGTGAGGGTGAACTTAAAGAATTAAATATTATCCTTAAAGCAGATGTACAAGGAAGCTTAGAGGCAATACTGGGCTCTTTAGAGCAGCTTCCTGACGAAGTACAAGTAAGAGTTTTGCTTTCAGCTCCCGGCGAAATCACCGAGACTGATGTTGACTTAGCAGCAGCGTCTGGTGCAGTCATTGTTGGATTCAATACTTCAATGGCTTCGGGCGCAAAACGTGCAGCTGATGCGAATGGTGTTGACGTTAGAGATTATGAGGTTATTTATAAGCTTTTAGAGGATATCCAATTAGCCATGGAGGGTCTTCTAGAACCAGAAATGATAGAAGAAGCCTTAGGAGTCGCTGAGGTTAGAGCAATATTCTCAATTGGCAAAAGTGCCGTTGCTGGTTGTTATGTAATGGAAAGATACAAAGAAATTGCCAGAGTCAAATAGTTTTTGAAGGCGATCTAGATTCGCTGAAAAGTAAAGATGACGTAAAAGATGTACAGGTTTCGAATGCGGAATAGGTTGTGATTTTGCGAAGGAGATCAGATAGAAGCATTCAAGCTTGTAACCCAAAGAAGATAATTTTATCCCTCGAAACAAGTTGTGACGAGTCTGCAGCGGCTTTAGTGGGAATATAGCTTCACAAATTGAAGAACATGCTAATTGGGGTGGGGTTGTTCCGGAAATTGCTTCAAGAAGACACTTGGAATTCCATATTTAATTGAAGAAGTTTTTGCAAAATCTTTATACAAGATATAGATGTAGCTGCAACTGTTACTCCAGGATTAGCAGGTTCACTGTAGGATCAATAACTGCAAGAACTTTTTGCATCAAATTCCATTTTTAGGAATTCATCATTTGGAGGGACATCTCTCATCAATATAAGCCTTTTTTTTATTAGTTAGTGGAGGACATACTGAATTGATCAAGGTAGATCTTCAAAAGTATCAACGTCTTGGGAGAAGTCATGATGATGCTGCAGGAGAAGCTTTTGATAAGGTTGCAAGACTACTTGGACTTATCCAGGTGGGCCTGCAATTCAACAAATAGCTAAATCTGGAGATTCTTCCCAAAAGGGAGAGTATATGACTTTTCTTTTAGTGGTTTGAAAACCTCTGTTTTTAGATAGAAAAAATCGATACCAATAGAGGATATAGCTGCAAGTTTTGAAGTAGTGGCGGAGGTCCTAGTAGAGAGGACGATGTGCGATCAAGGTAATTCTCTTGTATTAGTAGGTGGAGTTGCTGCAAATGTTTACGGGAAATGATGCTTAGGCAGTTAATATTGCTCTTGCACCAATGGAATTTTGTACTGATAATGCGGCAATGATTGGTGCGGCAGCTTTGTTAAGATTGAGTTCAATGGAACTAGGTGTGCTCATGGTATATTCGCGGATCTGCTTCAAAAGTTCGACGTGTTCTTGATCAAATAAGAGGAAGAACTTACAGGGATGCTTTGATCATGCTTGAATTTATGCCTTATAGATCAACTGAGCCAATAACAAAAGTCTTGCGATCAGCTGTTGCGAATGCAGAAAATCTTGGTCTTGAGCCTTCTTCGCTTGTGATTAGCACTGCTACAGCTGATATGGGCCCATGAAACGTTATAGGCCTAGGGCTCAAGGCAGGGCATTTGCAATTAAAAAGCAGACATGCCACATCAGCATTGCTGTATGACTATCTTGATTGGCAAGGCAAAGAGGCTGGATCATCAATTGATTTAACCGCCAAGGAATCTTCGGCAGCAGATTTATTACACCGTGCTGTTTTGCGTCAACAGGCTCACAGCCAAGGGACTGCAACTTTGACTAGGTCTGAGGTTCGAGGAGGCGGGCGAAAACCTTACAAGCAAAAGGGTACTGGTAGAGCAAGACAAGGTTCAGTTAGGACTCCTCTTCGACCAGGAGGTGGGATTATATTTGGTCCTAAGCCTCGCAAATATAACTTGGAAATGAATAGGAAGGAACGAAGGCTAGCTCTTCGTACTGCTTTAATGAGTAGGATTTCAGATGACTTCGGTTCCACCTAAAACAAGTGAAATTCTTGCTCTACTCGAGTAGGAATCGGGAAAATTCTTATTATTCTGAGATTATCAATCAATAAGAAACTTAGAAAAGATAAAGCTTATCTCTGCTGATCAATTAAATGTGTTTGACCTTCTCAATGCCAATTTGGTAATAGGCGAAGCATTACCATTAAGGAGGTCATGGCTATAAGAAGTTTCAAACCTTACACACCTGGTACTCGAGAGTAGTAACTGACTTTAGTGAAGTTACATCAAACCTGAGCGTTCACTTGTAGTATCCAAGCATCGAAAGGTCGAAATAATAGAGGGGTAATTACTTGTCGTCATAGAGGAGGAGGGCATAAAAGGTTATATAGGATTGTTGATTTCCGTCGAAATAAGCCAAAGTTGCTGCAATTCATTATGACCCACACCGGAATGCAAGACTTGCTCTACTCTTTTACGACGGTGAAAAGAGATACATACTTGCACCTGCGGACATAACAGTTGGGCAAGAAGTTATTTCAGGATGCACCAATTGAAATTGGTAATGCTTTACCACTTTCTTCAATGCCTTTAGGTTCAAGTGTCCATTGTGTTGAACTTTATCCAGGTAGAGGCGGACAGATGGTTCGTACAGCTGGAGCTAGCGCCCAAGTCATGGCTAAAGAAGGAGATTACGTTGCATTGAAGTTACCTTCAACTGAGGTTCGTTTAGTCAGAAAGGAATGCTATGCCACCCTTGGAGAGGTTGGTAATTCTGAGATTAGAAATACAAGCCTTGGAAAAGCTGGAAGAAGAAGATGGCTTGGCAGACGACCTCAAGTTAGAGGAAGTGTCATGAATCCATGTGATCACCCTCATGGAGGAGGAGAAGGAAAGGCACCTGTTGGTCGTGGTCCTGTGACACCTTGGGGGAAAGCTGCTCTTGGCTTGAAAACCAGGAAGAAAAATAAGCCCAGCAACAAGTATGTTCTTAGAAAACGACGAAAGTAGTCTACTGGGGAACTGGTAGACGTAAGACATCAGTAGCAAGAGTGAGACTAACTCCTGGAAAAGGATAGTTATTAATGGTCGACCTGGTGACCATTACTTGTTCAATCCTTAAAGCCCCTTTAAAGACTTTAGGTTTGAATCATATGATGTTTTAGTTAATGTATATGGCGGGGGATTGACTGGTCAGTCAGATGCAATAAAACAAGGAGCTGCCAGAGCTTTATGTGATTTGTCTATTGATAATCGTAAGGCTCTTAAAGTTGAGGGGCACCTCAGTCGAGATCCTAGAGCAAAAGAGAGGCGTAAATATGGTCTCAAAAAAGCTCGTAAAGCTCCACAATTCTCTAAGAGAATGTCTTTAGGAATCCTAGGTAAGAAGTTGGGTATGTCCCAGCTCTTCGATGATCAAGGCACCGTTCCAGTCACTTTGATCGAAGCGGGTCCCTGTCGAATCACTCAATTGAAATCTGCTGGATGGCTACGCCGCTGTACAGATAGGCTTTCAGAAAAACTTATTAACAAGCCTAAAGGTCATCTAAATCAGGAGAGGACCTTTTCATCTGAGTACCGGAAAATTTTTCAGCTTGGCAATAACTGTGATTTCGAAAAAGGTCAAAAAGTTGATGTTAGTGGCGACACAATGGGTAGAGGATTTGCCGGTTATCAAAAGCGGCATGGTTTTAGCCGAGGCCCTATGAGTCACGGTTCAAAGAATCATCGATTGCCTGGTTCAACAGGCGCCGGAACTCCTGGCCGTGTTTATCCTGGGAAAAGGATGGCTGGTCGTATGGGCGGCAAAAAAGTCACTACCAGAGGCCTTTTTAAAGATAGATACAATTTATTAGTAGTAAAAGGATCTGTGCCAGGGAAGCCTGGATCTCTTTTAAACATAAGACCATGAAGGTATCAGTTGGCTAAAAGATCTTGTCGAGATGAATTGGCTGAAAAGCTTTCAATGACAGGCTTTGAAGTTGAATCATTAGAAGACTGCAAAGAATGTTGTTATTGGTTATGTACCACACCGAAAAGCTTTTGTTCAGTAGACGTTAGTATTGTTTGTGGTGCAACGTAAAAGCTATCACGTTGTGGCGAAGGTTGGAGCCTATTTATTAAAAATAAAATTATCTAATTTACGAGGCGTAGCGCAGGAATGATTTGTTCTTTGGATGAACTAGGGATTAATGAAGGTATAGAAATTCTTATTGGTTCAAATGATTATCTTTTGAATGATGAATTAGCTATTACTGCTAACAGACCTGATGGGATGTCTATGGCTGGTATAGCACGAGAAATATCAACAATAATTTACTCACTTACGTATATAGAATAAACATAAATAAGTCTATATCTAATAAATTAAAATTAAGACAAAATTGTATAAACTTGTTGACATAACAAATTTTTTAATGCTTGAGCAAGGCCAGCCACTTCATGCCTTTGATGATCTATTAGATTTTTAGAAATGGTAGAGAAGGAGAATTATTGCACTCGATAAAAAAGAATATAAATTAAATGAAAATATAAAAGTAATTACATGTGATGTTCCAATTGCAATAGCTGGGGTTATCGGAGGAAACAGTTCCGTAAGTGAAAAAACGTTTGGTTAGAAGCAGCTGTATTTACCCCCAGTTAGAAATAGTAGTAGAGAAATAGGGCTCAGAACAGATGCAAGTAGTAGATACGAAAAGGGGATATCATATGACAACAGAGCTAGTGATCTTATATCGTTAGAATTAGGTGGTAAAAGATATAAATCTTAGAATAGAAATTAACAAGGTTCTAGGTAAGGATGAGATTGCTAACATTGGCTGCCCTTACAGAGATTTAGAAATCGATTTAATAGAAGAGATTGCAAGACTAATTGGATATGATAATTTTGATTCGAATATGCCAGATGAGCCAGGAGTATTAAAACCAATTTGGTTACGAAATTTTATCCACAATGGTTTTCAAGAAGTAGTGACTTCATCACTTAATCCATTATTATCAGAGACTAGTAGATTAAGAAATGTATGGGATGAACATCTTAAAATTCTTCAGAGAAATGTATCATTTGGAGCTGAAGGGTGTTGGATCTTTGAAATAGCAAAGACATACGAAACAAATTTATTGGTGCTTTGACTGGAAGTGGTAGATTATTTTGATGCAAGAGGAAAACTTAAGCAATCCCTCTCGGAATTGAAACTGATAAGATGCATCCAGGTCGAACTTCGGAATTAGAAGGAGGCTTCTTTGGACAAATACACCCATGATTCAGCAAGAAACATTCTTAACCGTTGCAGATAACAGTGGTGCCAAGCGTCTGCAATGTATTAGGGTCTTGGTTCTAATCGTAGGTATGCCCATGTAGGCGATGTGATTGTTGCTTCTGTTAAAGATGCGATGCCAAATATGGGAGTCAAAAAATCAGATGTCGTTAAAGCGGTTGTTGTTCGAACTAGAGCAACAATGCGTAGAGAGACTGGAAATTCAATTCGCTTTGATGACAACGCTGCTGTTCTCATAAATGATGATCAAAACCCAAGAGGTACTAGGGTGTTTGGTCCCGTCGCACGAGAATTAAGAGAAATTTCACTAAAATTGTTTCTTTAGCTCCGGAGGTTATTGAATGGCAAGAACGAGTTGTTCAAATTAGAAGGGTTTCGAAAACAGTTAAAGGTGGAAAAAAAATGAGCTTCAGGGCAATAGTTGTAGTAGGCAATGAAAAAGGACAAGTTGGCGTTGGTGTAGGAAAAGCTGGAGATGTTATTGGCGCCGTTCGTAAAGGAGTTGCTGATGGAAAAAAACATCTTGTTCGTGTTCCATTAACTCGAAATAGTATCCCAACTCTTTCTAACGGTAGAGATGGAGCAGCAAGTGTATTGATTCGTCCTGCAGCACCTGGAACAGGTGTGATTGCAGGGGGTTCAATTCGTACTGTTTTAGAGCTGGCTGGAATTAAAAATGTACTTGCTAAGCGATTAGGTAGTAAGACACCACTTAATAATGCTCGTGCTGCAATGGTTGCTTTAAGTGAGTTAAGAACTCATAAAGCCACAGCAAAAGAGCGTGGTATTTCACTTGAGCAGATTTATATGGGACGTTCACTAAAAAAAGGGCCATTTATTTCAGACAGTTTGCTAAAATCGAGAAGCAAAACTCTAATGACGATAAAGTCATCAAAACATGGTCCAGAGCCTCAACAATTCTGCCAATGATGATTGGCCATACAATTGCTGTTCACAATGGAAAGAGTCACATACCCGTTTTCATAACTGAGCAAATGGTTGGACACAAGTTAGGAGAGTTTGCACCAACTCGAACCTACAGAGGTCACATCAGAGATAAAAAAATGTCAAGAAGAAACGCAGCAGAAAAAAGACCTGTTCTCCCTGATCCTCAGTTCAATAATTTGGCAAGTATGATGGTCCATCGATTGATGAAACATGGTAAGAAATCAACAGCTCAAAAAATACTTTCTGATGCCTTTTTGATCAACGAACGAACTGGTTCAGATCCGATTGAGTTATTTGAAACAGCAGTGAAAAATGTCACACCTCTTGTAGAAGTGAGAGCGAGAAGAGTAGGTGGAGCTACTTACCAGGTCCCAATGGAGGTTCGACAGGAAAGAGGGATTGCGATGGCACTCAGATGGTTGGTAAATTTCTCAAGATCAAGAAATGGAAGAAGCATGGCTCAAAAACTTGCTGGGGAGCTAATGGATGCTGCGAATGAAGCTGGAAATGCAGTGAGGAAGAGGGAAGAGACCCATAAGATGGCCGAAGCAAACAAAGCTTTTGCTCACTATCGTTATATGCTTAGTCCCAAAAGAACCAAATTTCGCAAACAACAAAGAGGCCGTATGCGCGGCGTTGCTACTAGAGGCAACAAAATCGCTTTCGGTCAGTTTGCATTGCAAGCTCAAGATTGTGGTTGGGTTACCTCTAGACAAATCGAGGCTAGTAGACGAGCTATGACTCGTTATGTAAAAAGGGGAGGACAAATTTGGATTCGTATTTTCCCTGATAAGCCTGTAACGATGAGGCCTGCCGAGACAAGAATGGGATCGGGTAAAGGTAACCCCGAATTTTGGGTTGCAGTTGTCAAGCCTGGTCGAATTTTATTTGAAATGGGTGGCATTACAGAGGAAATTGCAAAAGAGGCAATGCGTCTTGCTCAATACAAGCTGCCAGTAAAAACAAAATTTATGCACGGATTGCAGGCATCGACATACCTCGCGAAAAGCGGGTTGAAGTTGCTTTAACTTACATCTATGGTATTGGCTTAACAAGAGCTCAATCCTCGAAAAATCAGGAGTTAATCCTGATATTCGTGTGAAGGATTTGACAGTGATGTTCAGAAGCTCAGAGCTGTTACTGAATTCACAGTTGAAGGAGATTTGAGGCGCCAAGAAGGCATGGCGCTGAAACGACTTCAAGATATCGGGTGTGTCCGTGGACGTAGGCACAGAATGAGTCTTCCTGTTCGTGGACAACGAACTAGAACTAACGCTCGTACTAGGAGAGGAGCGAGAAAAACTGTTGCAGGAAGAAAGAAAAGCTTGAGATTCTAAAAGAAATTTCTGCTGCTGAAAATGAAATAGAGAAATCAAGGTTTTCCTTGGGAAGAAAGGAAAACTCTCACTTCTATTGGATGAAAAATCTTTCTGATGAAAGACCTTTGATTGGTCAAAGAGCGAACGTTTTAAAAAAATTGCAAGAATTAATAAAGGAAAACAAGCCAGATAGAAACTATAGATGTTACCCTCCAAAAGGAATCTCGGTCATCATCCCTTAATAACAACGAGCAAATAATTGATCTTTTCTTAGGTCTTGGATACCAAGTTTGGACCTGAGATAGAAAATGATTACTACAATTTTGAGGCACTAAATATTCCACCTGACCATCCTGCAAGAGATATGCAAGATACTTTTTATTTGGGAAACCTTTTAAGAACTCATACTTCTCCTGTTCAAATTCGTTGTCTTGAAAGCAAAAAACCTCCTGTAAGAATTGTCTCTCCTGGTCGGGTTTACCGAAGAGATGCAGTTGATGCTACTCATTCGCCGGTGTTCCACCAGATTGAAGTCTTAATTGATGAAAAGCTTGACTTTAGTCATTTAAGAGGAACAGTAATGGCGTTCTTAAAAGCTTTTTTTGGAGATCTTCCTATTCGATTCAGAGCAAGTTATTTCCCCTTTACGGAGCCATCAGCAGAAGTTGATGTTCAATGGAGAGGTAAATGGTTAGAAGTTATGGGTTGCGGGATGGTAGATCCGTCCTGGAGTTAGGGGTTGATCCAGAAAAATATAGTGGTTTTGCTGCTGGACTTGGAGTGGAAAGATTCTGTATGGTTCGACATGTCGATGATATTAGAAAGTTATATACAAGTGATCTCAGATTTTTAGAACAATTAAATTAGAATCTCTCCAATCAAATGGGTCTAGAAAAAAATGCGTAAAGGTCGAGGTATCGCTGCTGGCCAAGGAGCTGTGGCTTTGGGATGAGGGGACAAAAATCTAGATCAGGTCCTACTCGCCCAGGTTTTGAAGGTGGTCAGATGCCTTTATACCGACGAGTCCCATTAAAGCATTTTTAATCAGAAAAGTTTTACTGTCCTTAATGTTTGAATTCAAAGAACTGTTAACCTTGACCTATTAGTTAAGGAGGGCATATTAATCCTTTGAAAATTTTAGGTAACGGTAAATTAGAAGTGAAATTGACTGTTCAAGCCGCCTTCACAACAGCCAAAAAGAAAATTGAAGAAGCTGGTGGTACGTGTGAAACTGATGTGATTAACCTTTGATAACCGAGAAGGCTACAAAAGCTTTAGATAATCAGTACACTTTTGAAGTCGATCCAAGAGCAGCTAAGCCTGACATAAAAGCTGCTGTTGAATGTCAAGGTTCTTGGTATTAGTACTATGAATCCACCAAGAAAAAGCAGAAGATCTGGAAAGAGACCTCAAGTGAAGAAGGCTGTGGTTCGCCTAGCAGAAGGCATACAGTTGTTCCCAATGTCTCGTACTGGAAAAAAACCTATCTTTCCTGAAAAGGTAGATGTTTGAAGGACTTTCTATCACTGTTAAAGGTCCAAAAGGTGAACTGCAACGTTCCTGATGGAGTAAGCCTTAAAGATGAAAACACCATTGTTGTTAAACCCATCCAGAGAAATGCATGGGCTATGTAGATCACTTGTTGCCAACATGGTTGAAGGAGTTAGTAATGGTTTTACAAAAAAACTTGAGATTGTTGGTGTTGGCTCAAGAGCCCAAGTAAAGGGAAAAACTCTTGTCGTTAGCGCTGGTTATAGCCATCCAGTTGAGGTCGTTCCTCCAGAAGGGATAACTTTCAAAGTTGAAAATAATACAAATGTAATTGTAACTGGACCTGATAAAGAATTAGTTGGCAATGAAGCTGCCAAAATAAGAGCAATCAGACCCCCTGAACCTTACAAAGGGAAAGGAATCAAATATGAAGGAGAACAGATAATTAGAAAAGCTGGTAAGATGGCAAAGAAAGTAGTAGCCCTGATCAAGTTGGCCTTACAGGCTGGCAAAGCCAATCCAGCACCTCCTGTTGGGCCTGCGCTTGGTCAACATGGGGTAAACATAATGGCGTTTTGTAAGGAATACAATTCGCGCACCCAAGACAAAGCTGGCTTTGTTATTCCTGTAGAAATATCAGTTTTCGAAGATAGAAGTTTTACTTTCATAACAAAAACTCCTCCTGCATCTATTTTGATAACCAAAGCAGCAGGTATAGAGAAAGGGTCTGGGGAATCTGCAAAAGGTGCTGGATTAGTAAAAGTCAACTTGAAGAAATTGCAAAAACAAAACTTCCAGACCTCAATTGCAGCAGCATCGAATCAGCGATGAAAGTTATTGAGGGAACAGCAAAAAATATGGGGGTTTCCATATCACTAAAAACCCGTTATCGAGAGACAATTAGACCAAAGCTTTTAAAAGATCTTGGTCTGAAAAATGTTCATCAAGTTCCTAAGGTGCAGAAGGTCACTTTAAATAGAGGTCTTGGTGAAGCCGCAACGAATTCAAAAGCTTTAGAAGCCTCTCTAAAGGAAATGGCAACAATCTCGGGGCAAAAAGCTCTTGTGACAAGGGCTAAGAAAGCAATTGCTACTTTTAAAATCAGACAAGGAATGCCTATTGGTTGCGCAGTCACACTTAGAGGAGATCGCATGTACGCATTCCTTGAAAGGTTCATAAATCTGGCACTTCCAAGAATCAGAGATTTTCGCGGTGTCAGTCCTAAAAGCTTTGATGGCCGAGGAAATTACACCATTGGAGTCAAAGAACAACTTATTTTCCCTGAGATTACTTTTGACAAAGTCGACACCATCAGAGGCATGGATATCACAATTGTGACCAGTGCTCTGATGAGCAAGGCAAGGCTCTGCTGAGTGAAATGGGAATGCCCTTATGCCAACCATTCAACAGTTGATCAGAACAGAGCGAAAGACTCTAAAAACGAAGACGAAATCTCCTGCTTTGCGAGGTTGCCCAGAAAGGAGAGGCGTATGTACAAGGGTATATACCTCAACTCCCAAGAAACCAAACTCCGCCCTAAGAAAAGTAGCTCGTGTGAGATTAACCTCAGGTTTTGAAGTTACTGCTTATATCGGTGGTATTGGTCATAACCTTCAAGAGCACTCTGTAGTTTTACTCAGAGGAGGGAGGGTTAAAGATTTGCCCGGAGTTAGATATCACATAGTTAGAGGAACTCTTGATACAGCTGGGGTTAAAGACCGTAGACAGTCAAGATCAAAATACGGTGCTAAATCTCCTAAAAAAGATGTAATCTCTCTGATTAGATATCTGAAAAGATTGATTCGGAAAGAACTTTTTGATCTTCGTTTTAAGCAAGCCACTAGACAGCTAGAAACTCATTCAAAAATTGGCTCAACTTTTAACGGTATGGGACATAAAATTCACCCTACTGGAATTAGGCTTGGCATCACCCAAGAGCATCGTTCTAAATGGTATGCAAGTAAAACTTATCCTTTACTACTCCAAGAAGATGATATCCGCACTTTCATTAAGAAAAAGTATGCAGCAGGGATAAGCGATGTATTGATAGCTCGAAAAGCAGATCAGCTTGAGGTCGAATTAAAAACTGCTAGGCCAGGAGTAATTGTGGGTAGGCAGGGAAGTGGTATTGAAGAACTCAGATCTGGTATTCAAAAAACAATCGGTGATAGAGTACGTATAAATGTTGTTGAGGTAGAAAAAGTTGATGCAGATGCTTATCTTCTTGCCGAATACATTGCTCAGCAACTAGAAAAGCGTGTTGCCTTTAGACGAACTATTCGAATGGCTGTTCAAAGAGCACAAAGAGCTGGTGTCTTAGGTCTTAAAATACAAGTAGGAGGAAGGTTGAATGGCGCTGAAATAGCACGTTCTGAATGGACACGAGAAGGAAGAGTTCCTCTCCACACTTTGAGAGCAGAAATCGATTATGCAACTGCTAGTACAACCTATGGAGTTTTAGGAATCAAAGTATGGGTTTTCAAAGGTGAAGTTCTTCCTAAAGAAGAACAGAAATCCGGTTCTAAGAAATCAAAGCGCAATGTTCCAAACGGAGTTGTGCATATTCAAAGTACCTTCAATAACACCATTGTCTCAATTACTGATACTTCTGGTGAGGTAATTTCCTGGTCATCAGCAGGAGCAAGTGGGTTTAAAGGAGCTCGAAAAGGGACTCCTTTTGCTGCTCAAACTGCTGCTGAAGTTGCAGCCCGTAGGGCATTAGAACAAGGAATGCGCCAGATAGAAGTTCTTGTAAGAGGACCAGGTTCAGGTCGTGAAACCGCAATACGTGCGTTGCAAGTAGCTGGTCTTGAAATTACTTTAATCAGGGATGTAACTCCTCTCCCGCATAATGGTTGTAGGAGACCTAAACGCAGACGCGTTCTGGAAAGCAAAAAACAGATCGTACCATAGAGCTACTAGACAACTCTGAAATGGCTTTAGTTCTTGATTACAAGGGCTTATCCACAAAAGAGATGTCTGACTTGCGCTCAAGATTGCAAAAAAGCGATGGCGTCTGCAAGGTCACTAAAAACACCTTGATGCGTCAAGCCATAAAAGGAAAAGATTCCTTGGAATCATTGCTTACTGGAACTAACGCCTTTGTTTTAATCAAAGGAGATGTTGGGAGTGCTGTTAAAGCTGTACAAGCATTTCAAAAGGAAACTCAAAAGTCGGAGACTAAAGGAGGTCTTTTCGAAGGCAAACTTTTTGAGATCAAGGCAATTGCAAAACTTCCGAGCAAGGAAGCACTTATGGCACAAATTGCTGGTGCAATGAATTCCATAACAAGCATTGCTATTATCAATGAATCTCTTAAACAAATGGCCAACCACGATCCAATTTCAGACATGCTCACTCGCATAAGAAATGCAAGTGAAAAACATGAAAAAACCAAAATCCCTGCTTCAAGAATGTCAGTATCGCTAAGGTGCTTCAGCGTGAGGGATTTATTGCAGAAATGGAGAAGGCTTTAGCAGCTCATTCTTGGATTGAAATAACTGGTAAGCCGATTATTCGTTCAATGCAGCGAGTGAGTAAACCAGGATTGAGAATTTATAAAAATACTCGAGGATTACCAAAAGTTTTAGGAGGCCTTGGAGTTGCAATAATCTCTACCTCTAAGGGAGTCATGAGTGATCGTGATGCTCGTAAACAAGGAGTTGGAGGAGAAGTCCTCTGCTACGTGGATTTGTTGTCATTGATAAACTTCTCATGATTGCGTCAATAGACTTAGAAAAGTATTCAAAAAAATTGGACAGGAACTCTCGACCCCTCAGTGACAGGAGTACTTCCAATTGCAATAGGCAATGCAACAAGATTAATCTCTTATTTTAAAGGTTATACAGGATCCAGTTAGGTGCAACGACAAATACTGATGATATGCAAGGAAAAATTATAGAAAGCGAAAATGATATAAATTCTAGAAAATTTCAGGGGATACTACAACCTCCAATTTTTTCAAGTGTTCATATAAAAGGAGAGAGAGCTTATAAGAAAGCGAAAAAGATTTAATTCCTAAAAAAGTGACCATAAATAAATTTAATAAGCTGGTCTCAATTAGACTGTTCAACAGGAACATATATTAGATCTTTAGCAAGAGATATTGGAGATTGCGGTGGGTATTTAATTACAGCATATAATTTTAACGAAAATTCAGTAATACTTCCAGACTTAATCCTATTTTTTAAACATCTTTCTTAATTTCTAAAGAATTGGCCCGGAAGACTTTCTAGAAAACAACAAACTCAAAAACGACATAAACGCTTGAGGAGCTTAAGCGGAGGCCAAGACTTGCTGTCTTTCGTTCTAATAACCACATCTATGCTCAAATAATAGATGACGCTCAAAACACTATATGTGCAGCATCAACTCTTGATAAAGACTTGAAAGTTGTGATGCTTCTACGTAGGAGAGCTTGTTGCAAAAAAAGCTTTAAAGGCATCAAACAAGTTATCTTTGACAGAGGTGGGAACATCTATCATGGCAGGGTTAAAGCTCTAGCCGAAGCTGCCAGAGTGGCAGGCTTGAACTTTATGTCACTTGGCACAGAAGAGAAACAAAAGCTAATCAACACACATCAAGTACATCCAACTGATACTGGTTCAGTAGAAGTTCAAGTTGCGATGCTTACAACAAGAATCTCAAAATTAAGCATCTTCAGGGAAACATTCATGATTTCTCCTCAAGACAAGGATTGCTTAAAATGATTGGACAGCGCAAAAGACTTTTTTACGTTCGAACCAAAAGTGAAAAAAGATATGAGCTTATAAATTAGCTATTAGAATCGCCGAAGCCAGCTGGCCATGGTTCAAACTGGGTACGAGATGAACTACAAGATCTTGTCACAATCGAAGCAATGGCTACGCAGGGAGACAAAATACTTGATGTAGCTTTAGCAAAAATAGGAGATAAAGGTCTTTTTACTAAAGAACTTGAAGCTCAAATGCTTCTAGGTCATGCAGAAATTGCAGTCCACTCGCTTAAGGATTTACCTACACACCTTCCAGATGGATTAATGGGCTGCATAACAGAAAGGGAGGACCCTTCGGACGCGTTAGTAGTTAATCACAAGCTAGAAACTCTGCCAGAGGGTTCTGTTGTAGGGACTAGTTCCTTAAGAAGGCTAGCTCAATTGCGATACCATTATCCACATCTTGTTTTCAAAGATGTACGAGGAAATGTTATTACACGATTAGAAAAGCTTGACTCAGGAGAAGACTGTCTTATCTTGGCTGCTGCTGGATTACAAAGACTTGGTTTTGGAATACATCAGATTCCAACAGATATTTCACTACATGCTGTGGGGCAGGGAGCTCTTGGTATTGAATGTGTAAGTGGTAAACAAGAGGTACTAGATATTCTCGAACACGCCTCAACAAAAGATGTTTAGCAGAAAGGTCTTTCCTCAGAGAGCTTGAAGGAGGATGTCAAGTTCCAATAGGCGTTAACGATGAATTCTTGAAGGAATGGTCGCTAGATGGTAAATTAATTAGAGATTCGGTAAGCCGAGTCGGAATAGACTTAGCCAATGAATTAGGAGCAGGAGAAATAAGGAAATGGTCGGCACTGTTGTCAGTGACAAAATGCAAAAAACAGTAGTTGTAGCTGTAATAGATTTCCACATCCTATCTATCAAAAAATTATTAGTCGTACGACTAGATATAAAGCTCATGATGCAGAAAACCATTGCTGGGAGACAGAGTTATTAAAGAGTCTCCTCCAATGAGCGCTCATAAACGATGGACGGTTACAGATGTTCTAAGACTCCATCGCCGGATTCAATTGATCGCCAGTGGTTTTTGGTGGATGCAGAGAATCAGACTCTTGGTCGACTAGCAACCGAAGTTGCCAGTGTACTAAGGGGTAAAACAAAGCCAAATTTCACCCCTCACTTAGATACTGGTGATTTTGTTATTGTTGTAAATGCAGAAAAGATTAAAGTTACTGGTAAAAAAGCCAAAAACTTTATCGCAGACACTCTGGGCGTCCAGGAGGAATGAAAGTTGAAACCTTTAAGGCTCTTCAATCTAGAATTCCAGAACGAATAGTTGAAAAGGCAATTAAAGGTATGCTGCCTCATACAAGACTAGGTAGGCAATTATTTACTAAGCTGAAAGTCTATAAAGGCTCTGATCACCCCCATTCAGCTCAAGAACCTAAAATTCTAGGGGTTGATGAAGTAGGTAAAGGTATTTGGTCCTGTTTTCGCTGGCGCTGTAATCTTAAGGCTTAAAAGACAGTAAAAAATTAAACCACCAACAAAGAAATTAGTTCCAATAAAATCAATAGCCTGGTCAATAGGCCAAGCTTCAGCAAGAGAAATTGATTCGGTATCCGGCTACTGAGAAAGCAATGCTTAGAGCATTAGAACCTAGATGGCAAAAAAGGTGATCAATTGCTGCTGCGAGTGTTTTAGCAAAAGCCAGAGATTTAATGAAACGACTTGCTCTCAAATACAGTATTTAAAAAACAAAGGTTATGGAACTCAAAACTCCATAGAAAAAGTTTTATGAAGATCAGGAGATGTTCAGATTATTTCTGGAAAGGATAAGGGTAAAACCGGTGAAGTTCTTAAAACACTTCCTGAAAATAGAGTTTTAGTCCAAGGAATTAACCAAAGAACAAAGCATGTAAAACCTTCACAGGAAGGAGAAACTGGTCGAATAGAGACTAAAGAATTTTCCTTGCATGCCTCAAATGTAATGATCTATTCGAGAAAGTTGCCAGTATTGAATTTGTAGATAAAGGAAGAAACGACGATTGAAAAAGACTGGGG
>AG-402-G08
ATGGCTGTAGTTTCTCTCTCAGAGATGATGGAAGCTGGTGCTCACTTTGGGCATCAGACAAGAAGATGGAATCCCAAGATGTCTACATCTATTCTGCTCGTAATGGGGTTCATATTATTGATCTTGTTAAAACGGCTGTTTGTATGAACAGCGCCTATAAATGGACAAGGCCGCAAGAAGCGGTAAAAGATTCCTTTTTGTAGGTACCAAAAAACAAGCTTCCGAAGTAGTTGCTCAAGAAGCTATTAGATGCGGAGCTTCTTACGTCAATCAAAGATGGTTAGGAGGTATGCTTACAAATTGGACAACAATGAAAGCAAGAATTGACAGGCTAAAAGATCTTGAACGCATGGAAAGTGGTGCTATTGCAATGCGCCCCAAAAAGGAAGGAGCCGTATTACGAAGAGAATTAGAACGATTGCAAAAATACCTAGGTGGACTTAAAGGTATGAGACGTCTTCCTGATGTTGTTGTTTTAGTTGATCAAAGGCGAGAAACAAACGCTGTTTTAGAGGCCAGAAAACTCGATATTCCATTGGTATCAATGCTTGATACTAATTGTGATCCAGATCTTTGCGAGATTCCAATACCATGTAATGACGATGCTGTTCGGTCTGTTCAACTCGTTTTGGGTAGATTAGCTGATGCTATTAATGAAGGGAGGCACAGCAAAAAATACGCATTCGCCTAAAGGCTTTTGATAGAAGAATGCTTGATTTATCTTGCGATAAAATAATTGAGACTGCAGATACAACAGCTGCTTCAGCGATAGGTCCCATTCCTCTTCCTACAAAAAGAAAAATTTATTGTGTTCTTCGTTCACCTCATGTTGATAAAGATTCAAGAGAGCATTTTGAGACAAGAACACATAGAAGAATTATCGATATTTACAGTCCTTCCGCAAAGACAATAGATGCTTTAATGAAGTTGGATCTTCCTAGTGGAGTTGATATAGAAGTTAAGCTCATGAAAAATTTTTCTAAAAGAATGACAACGTTACTTTCCAAAGTGGAAGAGCGTATTCTCCAATTGAAGCTATAAGTCAAGGAGAATGCTAATGCAAAATTTGATGAGACAATTGAAGCTCATATAAGACTGGGTATTGACCCAAAATATACTGATCAGCAACTAAGGACAACAGTTGCCTTGCCAAGTGGGACCGGTCAGAAAATAATAGCGGTAGTAACACGCGGTGAGAAAGTGAATGAAGCAACTAAAGCAGGCGCTGATCTTGGAGAGGAAGATTTAGTTGATTCAATCAACAAAGGAGAAATGAACTTTGACCTTCTAATTTCAACTCCAGATATGATGCCTAAAGTAGCCAAACTTGGTAGAGTGCTTGGTCCTAGAGGGCTTATGCCTAATCCAAAAGCAGGAACAGTTACGACCGATTTAGAAGCTATTAAAGAATTTAAAGCAGGAAAACTTGAATTCAGAGCAGACAAAGCAGGAATTGTTCACGTTCGATTTGGTAAAGCAAGTTTTTCAGAAGAGGCACTCCTTGAAAATCTGAAGACGCTGCAAACAACAATAGAAAAAAATAAACCAAGCGGTGCAAAAGGTAAATTTTGGAGAAGCTTCTTTATCACATCTACAATGGGACCATCAGTAGAAGTAGATATAAACGAATTA----------TAAAAAAAAAAAAAGAAACAACTCGTCAAAGGCAAGACGTGCAATGGAATTAAGAGCCTCTAGAGAAGCAAAACTTGTAAGACCGGAAATGGTTGTTGAAGACAATCTCACAGTTCAAGAGCTTGCTGACTTGTTGAGTGTTGAGAGTTCCGAAATCATTAAATCATTATTTTTCGGAATTACTGCAACTGTTACTCAATCACTAGATCTAGCGACAATTGAGACAGTTGCTGAGGAATTCGGCGTAGTTCTTCAAGATGATGTTATGATTGAGAGATTTAAAATACTTAAGAAGACCTCCCGTCGTGACGGTGATGGGGCACGTTGATCATGGAAAAACATCTTTACTAGACGCTATTAGAAAAGCAAGGGTTGCAGCAGGGGAAGCTGGAGGCATTACTCAACACATTGGTGCTTATCAAATTGAGACTGATAAACTAACTTTCCTTGACACCCCTGGACATGAAGCTTTTACAGCGATGAGAGCTAGAGGAACTAGGGTCACAGATGTAGCGATTTTAGTTGTAGCTGCTGATGATGGAGGCCTCAAACCCTCGAAGCTATTAGCCATGCAAGAGCAGCAAAAGTCCCCATTGTCGTAGCAATCAACAAAATTGATAAAGAAGGATCTTCTCCCGACCGCGTAAAACAAGAGTTATCTGAACAGGATTTATTGTCAGAAGAATGGGGAGGAGACGTAATGGTTCCCGTCAGTGCCGTTAAAAAAACATCGATAAACTTCTAGAGATGATTTTACTCGTAACTGAGGTAGAGGATTTACAAGCAAACCCAGACAGATTGGCTAAAGGTACCGTAATTGAAGCCCACTTAGACAAAGCGAAAGGGCCTGTTGCAACATTACTAGTTCAAAATGGCACCCTTAAATCAGGAGATGTAGTCGCAGCTGGTCCAGTGCTTGGGAAAGTAAGAGCGATGGTAGATGAAAATGGAGGATTAAAGAAGCAGGTCCATCTTGTCCAGTTGAAGCTCTTGGATTCAGTGAAGTACCAACAGCTGGAGATGAGTTCGAAGTTTACCCAGATGAAAAGGCCGCAAGAGCAGTTGTGGGAGAACGCGCCACAGACGCTAGAGCCGCAAGACTTGCTCAGCAAAGACGAGTTTTCCTCGATGTCCAAGCAAGTGAGGGTGAACTTAAAGAATTAAATATCATCCTCAAAGCTGACGTTCAAGGAAGTTTAGAAGCAATACTTGGCTCTCTAGAACAGCTTCCTGACGAGGTCCAAGTAAGAGTATTACTATCAGCTCCAGGTGAAATCACTGAAACTGATATTGACTTAGCAGCGGCCTCTGGTGCCGTCATAGTTGGATTCAACACTTCAATGGCATCGGGCGCTAAGCGCGCAGCTGATGCTAATGGTGTTGACGTAAGAGATTACGAAGTTATTTATAAACTTTTAGAAGATATCCAATTAGCAATGGAGGGCCTTCTAGAACCAGAAATGATAGAAGAAGCTCTTGGTGTTGCTGAGGTTAGAGCAATCTTTTCAATTGGCAAAAGTGCCGTTGCTGGTTGTTATGTAATGGAAAAATACAACGGAATTGCCAGAGTCAAATCGTTTTTGAAGGCGATCTAGATTCACTAAAAAGCAAAGATGACGTCAAAGATGTACTGGCTTCGAATGCGGAATAGGCTGTGATTTCGCGAAGGAGATCAAATCGAAGCCTTCAAGCTAGTAACTCAAAGAAGATAATTTTATCCCTCGAAACAAGTTGTGACGAGTCTGCAGCGGCTTTGGTGCTAATATAGCTTCACAAATTGATGAACATGCTAATTGGGGTGGTGTTGTTCCAGAAATCGCTTCAAGAAGACATTTAGAATTCCATTTTTAATTGAAGAGGTTTTTGCAAAATCATTATAAAAGATATAGATGTAGCCGCAACTGTTACTCCAGGATTAGCAGGATCGCTATCGGATCAATTACGGCAAGAACTTTTTACATCAAATTCCATTCTTAGGTATCCATCATTTGGAGGGACATCTTTCCTCAATATAAACCTTTTTTTTATTGGTTAGTGGAGGACACACTGAATTGATAAAAGTAGATGTTAAAAAGTATCAACGTCTTGGTAGAAGTCATGATGATGCAGCTGGAGAAGCTTTTGATAAGGTTGCAAGACTTTTGGGACTTATCCAGGGGGCCCTGCAATTCAAAAAATAGCTAAATCGGGAGACCCTTTCCAAAAGGAAGAGTCTATGACTTTTCTTTTAGTGGTTTAAAAACGGCTGTATTTCGATAGAAAAAATTGATACCAATAGAGGATATTGCTGCAAGTTTTGAAATAGTGGCTGAGGTCTTAGTAGAGAGGAAAATGTGCGACCAAGGTAATTCTCTTGTTTTAGTTGGAGGAGTTGCTGCAAACGTTTAAGGGAAATGATGCTTAATCAATCGATATTACTCTTGCTCCAATGGAATATTGTACTGATAATGCGGCAATGATTGGGGCGGCAGCTTTGTTACGATTGAGTTCAATGGAATTAGGTGTGCTCATGGTACATCCGCGGATCTGCTTCAAAAGTAAGACGTGTTCTTGATCAAATAAGAGGAAGAACTTACAGGGATGCATTAATTATGCTTGAATTTATGCCTTACCGATCAACTGAGCCAATAACAAAGGTATTGAGATCAGCTGTTGCTAATGCAGAAAATCTCGGACTTGACCCTTCTTCTTTGATGATTTCCACTGCTACGGCTGACATGGGCCCATGAAGCGCTATCGGCCTAGGGCTCAAGGCAGAGCATTTGCTATCAAAAAGCAGACGTGCCACATCAGCATTTCTGTATGACTATCTTGATTGGCAAGGGAAAGAGGCTGGATCATCAATTGATTTGACTGCAAAGGAATCCTCAGCTGCAGATTTATTACATCGTGCTGTTTTGCGTCAACAGGCTCACAGTCAAGGGACTGCAACTTTGACTAGGTCTGAGGTTCGAGGAGGTGGGCGAAAACCCTACAAGCAAAAGGGGACTGGTAGAGCAAGACAAGGCTCAATTAGAACTCCTCTTCGACCAGGAGGTGGAATTATATTTGGCCCTAAGCCTCGCAAATATAACTTGGAAATGAATAGGAAGGAGCGAAGGCTAGCTCTTCGTACTGCTCTAATGAGTAGAATTTCAGACGACTTCGGTTCAACCAAAAACAAGTGAAATTGTTGCTCTACTCGAGTAGGAATTGTGAAAATTCTCATTATTCTGAAATTATAAATCAATTAAAAACTTAGAGAAAGTAAAGCTTATCTCTGCCGATCAATTAAATGTGTTTGATCTTCTCAATGCCAATTTGGTAATAGGCGAAGCATTACCATTAAGGAGGTCATGGCAATAAGAAGTTTCAAACCTTACACAGCTGGTACTCGAGAGTAGTAACTGACTTTAGTGAAGTTACATCAAACCTGAACGATCACTTGTAGTATCCAAACATCGAAAGGGCGCAATAATAGAGGAGTAATTACTTGTCGACATAGAGGAGGGGGGCATAAGAGGTTATATCGGATTGTTGATTTTCGTCGAAATAAGCCAAAGTTGCGGCAATACATTATGACCCACATCGGAATGCAAGACTTGCTTTACTTTTCTACGATGGTGAAAAGAGATACATACTTGCTCCTGCTGATATAACTGTTGGGCAAGAAGTTATTTCAGGATTCACCAATTGAAACTGGTAATGCTTTACCACTTTCTTCAATGCCTTTAGGCTCGAGCGTTCATTGTGTTGAGCTGTATCCAGGCCGAGGCGGTCAGATGGTTCGTACAGCTGGAGCTAGTGCCCAAGTCATGGCTAAGGAAGGAGATTATGTTGCTTTGAAATTACCCTCAACTGAAGTTCGTTTAGTTAGAAAAGAATGCTACGCCACTCTAGGAGAGGTTGGTAATTCAGAAATTAGAAATACGAGCCTTGGAAAAGCTGGAAGAAGAAGATGGCTTGGAAGACGACCTCAAGTTAGAGGAAGTGTCATGAATCCATGCGATCACCCTCATGGAGGTGGAGAGGGAAAAGCACCTGTTGGACGTGGTCCTGTAACCCCTTGGGGTAAAGCTGCTCTTGGCTTAAAAACTAGGAAGAAGAATAAGCCTAGTAATAAGTACGTTCTTCGAAAACGACGAAAGTAGTTTACTGGGGAACTGGTAGACGCAAGACATCTGTAGCCAGAGTTAGATTAACTCCTGGAAAAGGATCATCATTAATGGTCGCCCTGGTGACCATTACTTGTTTAATCCTTAAAGCTCCTTTGAAAACTTTAGGATTGAATCATATGATGTTTTAGTTAATGTCTATGGTGGAGGCTTGACTGGTCAGTCTGATGCCATTAAACAAGGAGCTGCAAGAGCTTTATGTACTTTATCTCTTGATAATCGTAAACCTCTAAAATTAGAGGGTCACCTTAGTCGTGACCCTAGAGCAAAAGAAAGGCGTAAATATGGTCTCAAAAAAGCTCGTAAAGCTCCTCAATTCTCTAAGAGAATGTCTTTAGGAATCTTAGGTAAGAAGTTGGGTATGTCCCAATTCTTCGATGATCAAGGCACCGTTCCAGTCACTTTGATCGAAGCGGGTCCCTGTCGAATCACTCAATTGAAATCTGCTGGATGGCTATGCCGCTGTACAGATAGGCTTTCAGAAAAACTTATTAACAAACCTAAAGGTCACCTAAATCAGGGAATGACCTTTTCATCTGAGTACCGGAAAATTTTTGAACTTGGAAATAACCGTGATTTTGAAAAAGGTCAAAAAGTTGATGTTAGTGGTGACACTATGGGTAGAGGATTCGCTGGTTATCAAAAGCGACATGGATTTAGCCGAGGTCCTATGAGTCACGGCTCAAAGAATCATCGATTACCTGGTTCAATAGGAGCTGGAACTCCAGGTCGTGTTTATCCTGGAAAAAGGATGGCTGGTCGAATGGGCGGTAAAAAAGTCACTACCAGAGCACTTTCTAAAGATAGATACAATTTATTGATAGTAAAAGGATCCGTTCCAGGGAAGCCTGGATCTCTTTTAAATATAAGACCATGAAGGTATCTGTTGGCTAAAAGATCTTGTCGAGACGAGCTTTCTGAAAAGCTCTCAATGACAGGCTTTGAGGTTGAATCTTTAGAAGACTGCAAAGAATGTTGTTATTGGTTTTGTGCCGCACTGAAAAGCTTTTGTTCTGTAGATGTTAGCATTGTTTGTGGTGCAATGTAAAAGCTTTCACGTAGTGGCGAAGGTTGGAGCTTATTTACTAAAAATAAAATTATCTAATTTACGTGGCGTAGCGAGGGAATGATTTGTTCGCTGGAAGAATTAGGTATTAATGAAGGTATTGAAATTCTTATTGGTACAAGTGATTACCTTTTGAATGATGAATTAGCTATTACTGCTAATAGACCTGATGGTATGTCAATGGTAGGTATTGCACGAGAAATATCTACAATAATATACTCAATTACGTATATAAAATTGACACAAATAAAAATATTTTTAACAAATTAAGATTAAAACAAAATTGTATAAATTTGTAGACATAACAAATTATTTAATGCTTGAACAGGGACAACCATTACATGCTTTTGATGATCTATTAGATTTTTAGAAATGGTAAGGAAGGTGAATTGTCGCTCTTGATAAAAAGGAATATAAGATAAATCCAAAGATAAAGTTGATTACCTGCGATATTCCAATAGCAATAGCAGGAGTTATAGGTGGAAATAGTTCTGTAAGTGATAAAACATTTGGTTAGAAGCTGCTGTATTTACACCCAATTAGAAATAGTAGTAGAGAAATAGGTCTTAGGACAGATGCAAGTAGTAGGTACGAAAAAGGAATATCACATGACTACAGAGCTAGTGAACTAATTTCTGTTCAGTTAGGGGGGGAAAAGTATTAATCTAAGAAAGGAAATCAATAGCGTCTTAGGTGAAGATGAGATTGTTATCATTGGTCTCCCTTATAGAGATTTAGAAATTGATTTAATAGAGGAGATAGCGAGACTAATTGGATATGATAATTTTGATTCAAATATGCCAGATGAGCCAGGAGTACTGTCACCAAATTAGTTACGAAATTTCATCCATAATGGTTTTCAAGAGGTTGTTACTTCTTCACTTAATCCATTACTATCAGAGACAAGTAGATTAAGAAATGTATGGGATGAACATCTTAAAATACTCCAGAGAAACGTATCTTTTGGAGCTGAAGGTTGTTGGATCTTTGAAATAGCAAAGACATACGAAACCAACTTGCTGGTGCATTGACTGGAAGTGGTAGATTATTTTGAGGCAAGAGGAAAACTTAAGCAATCTCTCTTGGAATTGAGACTGATAAGATGCATCCAGGACGAACTTCTGAATTAGAAGGCGGTTTCTTTGGTCAAATTCATCC----------------------------------------------------------------------------------------------------------------------------------------------------------------------------------------------------------------------------------------------------------------------------------------------------------------------------------------------------------------------------------------------------------------------------------------------------------------------------------------------------------------------------------------------------------------------------------------------------------------------------------------------------------------------------------------------------------------------------------------------------------------------------------------------------------------------------------------------------------ATGGGACGTTCACTCAAAAAAGGGCCTTTTATTTCAGACAGTTTGCTAAAATCGAGAAGCAAAACTCTAATGACGATAAAGTCATCAAAACATGGTCAAGAGCTTCAACAATTCTGCCATTGATGATTGGCCACACAATTGCTGTTCACAATGGAAAAAGCCACATACCTGTTTTTATAACTGAGCAAATGGTTGGACACAAGTTAGGTGAGTTTGCCCCAACTCGAACCTACAGAGGTCACATCAGAGATAAAAAAATGTCAAGAAGAAACGCAGCAGAAAAAAGACCTGTTCTCCCTGATCCTCAGTTCAATAATTTGGCAAGTATGATGGTTCATCGATTGATGAAACATGGGAAGAAATCAACAGCTCAAAGAATACTTTCTGATGCCTTTTTAATCAACGAACGCACTGGTTCAGACCCGATTGAATTATTTGAAACAGCAGTGAAAAATGTCACACCTCTAGTTGAAGTGAGAGCTAGAAGGGTAGGTGGAGCTACATATCAGGTTCCAATGGAAGTTCGTCAAGAAAGAGGGATTGCGATGGCGCTCAGATGGTTGGTAAATTTCTCTAGGTCAAGAAATGGTAGAAGTATGGCTCAAAAACTTGCTGGGGAGCTCATGGATGCAGCTAATGAAGCTGGAAATGCAGTGAGGAAGAGGGAAGAGACCCATAAAATGGCCGAAGCAAATAAAGCTTTTGCGCACTATCGGTAT--------------------------------------------------------------------------------------------------------------------------------------------------------------------------------------------------------------------------------------------------------------------------------------------------------------------------------------------------------------------------------------------------------------------------------------------------------------------------------------------------------------------------------------------------------------------------------------------------------------------------------------------------------------------------------------------------------------------------------------------------------------------------CTTGAGATTCTAAAAGAAATTGCTTCTGCTGAAAATGAAATAGAGAAATTAAGGTTTTCCTTGGAAAGAAAGGAAAACTCTCACTTCTATTGGATGAAAAATCTTTCTAATGAAAGACCTTTAATTGGTCAAAGAGCGAACGTTTTAAAAAAATTGCAAAAATTAATCAAGGAAAACAAGCCAGATGGAAACTATAGATGTTACCCTCCAACAGGAATTCCGGACATCACCCCTTAATAACGACGAGCAAATAATTGATCTTTTCTTGGGTCTTGGATACCAAGTTTGGTCCTGAGATAGAGAATGATTACTACAATTTCGAGGCACTGAATATTCCACCTGATCATCCTGCAAGAGATATGCAAGATACTTTTTATCTGGGAGGTCTTTTGAGAACTCATACATCGCCTGTTCAGATTCGTTGCCTTGAAAGTAAAAAGCCACCTGTAAGAATTGTTTCACCCGGTCGGGTTTATCGAAGAGATGCAGTTGATGCAACTCATTCGCCTGTGTTCCACCAGGTTGAGGTCTTAATTGATGAAAAGCTTGACTTTAGTCATTTAAGAGGAACAGTAATGGCCTTTTTAAAAGCATTTTTTGGAGATCTTCCTATTCGATTCAGGGCTAGCTATTTCCCATTTACGGAGCCATCAGCAGAAGTTGATGTCCAATGGAGAGGTAAGTGGTTAGAAGTTATGGGTTGCGGGATGGTCGATCCGTCTTAGATTTAGGGATTGATCCAGAAAAATATAGTGGATTTGCTGCTGGACTAGGGGTTGAAAGATTTTGCATGGTTCGTCATTTAGATGATATTAGAAAGTTATATACAAGTGATCTCAGATTTTTAGAACAATT----------------------------------------------------------------------------------------------------------------------------------------------------------------------------------------------------------------------------------------------------------------------------------------------------------------------------------------------------------------------------------ACTGATGTGATTAACCTTTGATAACTGAGAAGGCTACAAAAGCTTTGGATAATCAGTATACGTTTGAAGTAGATCCAAGGGCAGCTAAGCCAGATATAAAAGCTGCTGTAGAATGTCAAGGTTCTTGGTATTAGTACTATGAATCCTCCAAGAAAAAGCAGACGATCCGGAAAGAGGCCTCAAGTGAAGAAGGCTGTGGTCCGCCTAGCTGAAGGCATACAGTTGTTCCCA------------------------------------------------------------------------------------------------------------------------------------------------------------------------------------------------------------------------------------------------------------------------------------------------------------------------------------------------------------------------------------------------------------------------------------------------------------------------------------------------------------ATGGCAAAGAAAGTAGTAGCCCTGATCAAGTTGGCCTTACAGGCTGGCAAAGCCAACCCTGCTCCTCCCGTTGGGCCTGCGCTTGGTCAACACGGGGTAAACATAATGGCATTTTGTAAGGAATACAATTCGCGAACCCAAGACAAAGCTGGCTTTGTTATTCCTGTAGAAATATCAGTTTTCGAAGATAGAAGTTTTAGTTTCATAACAAAAACCCCTCCTGCTTCTGTTTTGATAACTAAAGCAGCAGGAATTGCAAAAGGTTCAGGAGAGTCAGCGAAAGGTGCTGGATTAGTACAAGTCAACTTGAGGAAATTGCTAAAACAAAACTTCCTGATCTCAATTGCAGCAGCATCGAATCAGCGATGAAAGTTATTGAAGGAACTGCCAAAAATATGGGTGTTTCCATA----------------------------------------------------------------------------------------------------------------------------------------------------------------------------------------------------------------------------------------------------------------------------------------------------------------------------------------------------------------------------------------------------------------------------------------------------------------------------------------------------------------------------------------ATGCCAACCATTCAACAGTTGATAAGAACAGAGCGAAAGACTCTAAAAACGAAGACAAAATCTCCTGCTTTGCGAGGTTGCCCTGAAAGGAGAGGAGTATGTACAAGGGTTTACACCTCAACTCCCAAAAAACCTAACTCGGCTCTAAGAAAAGTAGCTCGTGTTAGATTAACCTCAGGTTTTGAAGTTACTGCTTATATTGGTGGTATTGGTCACAACCTCCAAGAACACTCTGTAGTTTTACTGAGAGGTGGAAGGGTTAAAGATCTACCAGGAGTGAGATATCACATAGTTAGAGGATCTCTTGATACCGCTGGGGTTAAAGACCGTAGACAGTCAAGATCAAAATACGGAGCTAAATCTCCAAAA------------------------------------------------------------------------------------------------------------------------------------------------------------------------------------------------------------------------------------------------------------------------------------------------------------------------------------------------------------------------------------------------------------------------------------------------------------------------------------------------------------------------------------------------------------------------------------------------------------------------------------------------------------------------------------------------------------------------------------------------------------------------------------------------------------------------------------------------------------------------------------------------------------------------------------------------------------------------------------------------------------------------------------------------------------------------------------------------------------------------------------------------------------------CTGGAAAGCAAAAAGCAGATCGTAAAATAGAGCTATTAGACAATTCCGAAATGGCATTAGTTCTTGATTACAAGGGCTTATCCACAAAAGAGATGTCTGACTTGCGCTCAAGATTGCAACAAAGCGATGGTGTATGCAAGGTCACTAAAAACACCTTGATGCGTCAAGCCATAAAAGGAAAAAATTCCTTGGATTCATTGCTTACTGGAACCAACGCCTTTGTTTTAATCAAAGGAGATGTTGGAAGTGCTGTTAAAGCTGTACAAGCATTTCAAAAGGAAACTCAAAAATCTGAGACTAAAGGAGGTCTTTTCGAAGGCAAACTTTTTGAAATCAAAGCGATTGCAAAACTTCCTAGCAAGGAAGCACTTATGGGACAAATTGCTGGTGCATTGAATTCCATAACAAGCATCGCTATTATCAACGAGTCTCTTAAACAA------------------------------------------------------------------------------------------------------------------------------------------------------------------------------------------------------------------------------------------------------------------------------------------------------------------------------------------------------------------------------------------------------------------------------------------------------------------------------------------------------------------------------------------------------------------------------------------------------------------------------------------------------------------------------------------------------------------------------------------------------------------------------------------------------------------------------------------------------------------------------------------------------------------------------------------------------------------------------------------------------------------------------------------------------------------------------------------------------------------------------------------------------------------------------------------------------------------------------------------------------------ATGTCACTTGGCACAGAAGAGAAACAAAATCTAATCAACACACATCAAGTACATCCAACTGATACTGGCTCAGCAGAAGTTCAAGTTGCGATGCTTACTACAAGGATCTCAAAATTAAGCATCTTCAAGGCAATATCCATGATTTCTCCTCAAGACAAGGATTGCTCAAAATGATTGGGCAGAGAAAAAGACTTTTTTATGTACGTTCTAAAAGTGAAAAAAGATATGAGCTCATAAATTAGCTATTAGAATCGCCGAAGCCAGCTGGCCATGGTTCAGACTGGGTGCGAGATGAACTACAAGATCTTGTCACTATCGAAGCAATGGCTACTCAAGGTGACAAAATACTTGATGTAGCTTTAGCAAAAATAGGAGATAAAGGTCTTTTCACTAAAGAGCTTGAAGCTCAAATGCTTCTCGGTCATGCCGAAATTGCAGTCCACTCACTCAAGGATTTACCCACAAACCTTCCAGAGGGACTAATTGGCTGCATCACAGAAAGGGAAGATCCTTCAGATGCGTTAGTCGTTAATCACAAACTAGAGACTCTGCCAGAAGGTTCTGTAGTGGGGACTAGTTCATTAAGAAGGCTTGCTCAATTGAGATACCATTATCCACATCTTGTTTTCAAAGATGTAAGAGGAAATGTTATTACACGATTAGAAAAGCTTGACTCAGGAGAAGACTGTCTTATCTTGGCTGCTGCTGGATTGCAAAGACTTGGTTTTGGAATACATCAGATCCCAACAGATATTTCACTCCATGCTGTGGGGCAAGGAGCTCTTGGTATTGAATGTCAACAAAAGGTACTAGATATTTTAAAAACACTTGAACACGAATCAACAAAAGATGTTTAGCTGAAAGGTCTTTCCTCAGAGAGCTTGAAGGAGGATGTCAAGTTCCAATAGGCGTTAACAATGAATTCTTGAAGGAATGGTCGCTAGATGGTAAATTAATTAGAGATTCAGTAAGCGGAGTAGGAATAGACTTAGCCAATGAATTAGGAGCAGGGGAAAT----------------------------------------------------------------------------------------------------------------------------------------------------------------------------------------------------------------------------------------------------------------------------------------------------------------------------------------------------------------------------------------------------------------------------------------------------------------------------------------------------------------------------------------------------------------------------------------------------------------------------------------TGGAGTTGATGAAGTGGGAAAAGGTATTTGGCCCTGTTTTTGCGGCAGCGGTTATTTTAAGGTTTGAAAGACAGTAAAAAATTAAGTCATCGACAAAGACATTAGTTCCGATAAAATCAATAGCTTGGACAATTGGCCAAGCTTCAGCAAGAGAAATAGACTTGGCATCCGGCTACTGAGAAAGCCATGCTAAGAGCATTAGAACCTAGACGGCAAAAGAGGCGATCAATTGCTGCTGCAAGTGTATTAGCAAAAGCCAGGGATTTAATTAAACGACTAGCTCGCAAATACAATTGTTAAAAAATAAGGGGTATGGAACACAAAACTCCACCGAAAAAGTTTT---------------------------------------------------------------------------------------------------------------------------------------------------------------------------------------------------------------------------------------------------------------------------
>AG-402-I05
ATGGCTGTAGTTTCTCTCTCAGAGATGATGGAAGCTGGTGCTCACTTTGGGCATCAGACAAGAAGATGGAATCCCAAGATGTCTACATCTATTCTGCTCGTAATGGGGTTCATATAATTGATCTAGTCAAAACGGCTGTTTGTATGAACAGCGCCTATAAATGGACAAGGCTGCAAGAAGCGGTAAAAGATTCCTTTTTGTAGGTACTAAAAAACAAGCTTCCGAAGTAGTTGCTCAAGAAGCTATTAGGTGCGGAGCTTCATACGTCAATCAAAGATGGTTAGGAGGTATGCTTACAAATTGGACAACAATGAAAGCAAGAATTGACAGGCTAAAAGATCTTGAACGAATGGAAAGTGGTGCTATTGCAATGCGACCCAAAAAGGAAGGAGCCGTATTACGAAGAGAATTGGAACGATTGCAAAAATACCTGGGTGGACTTAAAGGAATGAGACGTCTTCCTGATGTTGTTGTTTTAGTTGATCAAAGGCGAGAAACAAACGCTGTTTTAGAGGCCAGAAAACTCGATATTCCTTTGGTTTCAATGCTTGATACTAATTGTGATCCAGATCTTTGCGAGATTCCAATACCATGTAATGACGATGCTGTTCGATCTGTTCAACTAGTTTTGGGGAGATTAGCTGATGCTATAAATGAAGGGAGGCACAGCAAAAAATACGCATTCGCCTAAAGGCTTTTGATAGAAGAATGCTCGATTTATCTTGCGATAAAATAATTGAGACTGCAGACACAACAGCTGCTTCAGCGATAGGTCCCATTCCTCTTCCTACAAAAAGAAAAATTTATTGTGTTCTTCGTTCACCTCATGTTGATAAAGATTCAAGAGAGCATTTTGAAACAAGAACACATAGAAGAATTATCGATATTTACAGTCCTTCCGCAAAGACAATAGACGCTTTAATGAAGTTAGATCTTCCTAGTGGAGTTGATATAGAAGTTAAGCTCATGAAAAATTATTCTAAAAGGATGACAACGTTACTTTCCAAAGTGGAAGAGCGTATTCTCCAATTGAAGCCCTAAGTCAAGGAGAATGCCAATGCAAAATTCGATGAGACTATTGAAGCTCATATAAGACTCGGTATTGACCCAAAATATACTGATCAGCAACTAAGGACAACAGTTGCCTTACCAAGTGGGACCGGTCAGAAAATAATAGCGGTTATTACACGCGGCGAGAAAGTGAATGAAGCAACTAAAGCAGGTGCTGATCTTGGAGAGGAAGATTTAGTTGATTTAATCAATAAAGGAGAAATGAACTTTGACCTCCTAATTTCAACTCCAGATATGATGCCTAAGGTAGCAAAACTTGGGAGAGTGCTTGGTCCTAGAGGGCTTATGCCTAATCCAAAAGCAGGAACAGTTACGACCGATTTAGAAGCTATTAGAGAATTTAAAGCAGGAAAACTTGAATTCAGAGCAGACAAAGCAGGAATTGTTCACGTTCGATTCGGTAAAGCAAGTTTTTCAGAAAAGGCACTCCTTGAAAATCTGAAGACTCTGCAAGCAACAATAGAAAAAAATAAACCAAGCGGTGCAAAAGGTAAATTTTGGAGAAGCTTCTTTATCACGTCTACAATGGGACCATCCATAGAAGTAGATATAAACGAATTA---CCTTTAATGAGAAAAAAAAAAGAAACAACTCGCCAAAGGCAAGACGTGCGATGGAATTAAGAGCCGCTAGAGAAGCAAAACTAATAAGACCGGAAATGGTTGTTGAAGACAATCTCACGGTTCAAGAGCTTGCTGATATGTTGAGTGTTGAGAGTTCCGAAATCATTAAATCATTATTTTTTGGAATTATTGCAACTGTTACGCAATCACTAGATCTAGCGACAATCGAAACAGTTGCTGAGGAATTTGGTGTAGTTCTTCAAGATGATGTTATGATTGAGAGATTTAAAATACTTAAGAAGACCTCCCGTCGTTACCGTGATGGGGCACGTTGATCATGGAAAAACATCTTTACTAGACGCTATTAGAAAAGCAAGAGTTGCCGCAGGGGAAGCCGGAGGCATTACTCAACACATTGGCGCTTATCAAATTGAAACTGATAAACTAACTTTTCTTGACACCCCTGGGCATGAAGCTTTTACAGCGATGAGAGCTAGAGGAACAAGGGTCACAGATGTAGCGATTTTAGTTGTAGCTGCTGATGATGGAGGCCTCAAACTCTAGAAGCTATTAGCCATGCAAGAGCAGCAAAAGTCCCCATTGTCGTCGCAATCAACAAAATTGATAAAGAAGGATCTTCTCCCGATCGCGTAAAACAAGAGTTATCAGAGCACGATTTATTGTCAGAAGAATGGGGAGGAGACGTAATGGTTCCCGTTAGTGCAATTAAAAAAACATTGATAAACTTTTAGAGATGGTTTTGCTAGTAACTGAGGTAGAGGATTTACAAGCAAACCCAGACAGATTGGCTAAAGGTACAGTTATTGAAGCCCACTTAGACAAAGCTAAAGGGCCTGTAGCAACATTATTAGTTCAAAACGGTACGCTCAAATCAGGAGATGTAGTTGCAGCTGGTCCAATACTTGGAAAAGTAAGAGCGATGGTGGATGAAAATGGAGGCTTAAAGAAGCAGGTCCATCTTATCCAGTCGAAGCCCTTGGCTTTAGCGAAGTACCAACAGCTGGTGATGAATTCGAAGTTTATCCAGATGAAAAAGCCGCGAGAGCAGTGGTTGGAGAACGAGCAAACGATGCTCGTGCAGCGCGACTTGCTCAGCAAAGACGAGTTTTCGTCGATGTCCAAGCAAGTGAGGGTGAACTTAAAGAATTAAATATTATCCTCAAAGCTGATGTACAAGGAAGCATAGAAGCAATACTTGGTTCTCTAGAGCAGCTTCCTGACGAAGTCCAAGTAAGAGTATTGCTATCAGCTCCAGGTGAAATCACTGAGACTGATGTTGACTTAGCAGCGGCCTCTGGTGCTGTCATAGTTGGATTCAATACTTCAATGGCATCAGGCGCTAAACGAGCCGCTGATGCAAATGGCGTTGACGTAAGAGATTACGAGGTTATTTATAAGCTTTTAGAAGATATCCAATTAGCTATGGAGGGTCTTCTAGAACCAGAAATGATAGAAGAAGCACTTGGGGTCGCTGAGGTTAGAGCAATATTCTCAATTGGTAAAAGTGCCGTTGCTGGTTGCTACGTAATGGGAAAATACAACGTAATTGCCAGAGTCAAGTCGTTTTCGAAGGCGATCTAGACTCATTGAAAAGTAAAGATGACGTCAAAGATGTACAGGTTTCGAATGCGGAATAGGTTGTGATTTTGCGAAGGTGATCTAATAGAAGCCTTCAAGCTTGTAACCCAAAGAAGATAATTTTATCCGTCGAAACAAGTTGTGACGAGTCTGCAGCGGCTTTGGTGCTAATATAGCTTCACAAATTGATGAACATGCTAATTGGGGTGGTGTTGTTCCAGAAATCGCTTCAAGAAGACATTTAGAATTCCATTTTTAATTGAAGAGGTTTTTGCAAAATCATTATAAAAGATATAGATGTAGCCGCAACTGTTACTCCAGGATTAGCAGGATCACTGTCGGATCAATTACGGCAAGAACTTTTTACATCAAATTCCGTTCTTAGGTATCCATCATTTGGAGGGACATCTTTCCTCAATATAAACCTTTTTTTTATTGGTTAGTGGAGGACACACTGAATTGATAAAAGTAGATGTTAAAAAGTATCAACGTCTTGGTAGAAGTCATGATGATGCGGCTGGAGAAGCCTTTGATAAGGTTGCAAGACTTTTGGGACTTATCCAGGGGGCCCTGCAATTCAAAAAATAGCTAAATCGGGAGACCCTTTCCAAAAGGAAGAGTCTATGACTTTTCTTTTAGTGGTTTAAAAACGGCTGTATTTCGATAGAAAAAATTGATACCAATAGAGGATATTGCTGCAAGTTTTGAAATAGTGGCTGAGGTCTTAGTAGAGAGGAAAATGTGCGACCAAGGTAATTCTCTTGTTTTAGTTGGAGGAGTTGCTGCAAACCTTTAAGGGAAATGATGCTTAATCAATTGATATTACTCTTGCACCAATGGAATTTTGTACTGATAATGCGGCAATGATTGGGGCGGCAGCTTTGTTAAGATTGAGTTCAATGGAATTAGGTGTGCTCATGGTACATCCGCGGATCTGCTTCAAAAGTACGACGTGTTCTTGATCAAATAAGAGGAAGAACTTACAGGGATGCGTTAATTATGCTTGAATTCATGCCTTATCGATCAACTGAGCCAATAACAAAGGTATTGAGATCAGCTGTTGCTAATGCAGAAAATCTTGGACTTGATCCTTCTTCTTTGATGATTTCCACTGCTACTGCTGATATGGGCCCATGAAGCGCTATCGGCCTAGGGCTCAAGGCAGAGCATTTGCTATTAAAAAGCAGACGTGCCACATCAGCATTGCTGTATGACTATCTTGATTGGCAAGGAAAAGAGGCTGGATCATCAATTGATTTGACTGCAAAGGAATCCTCGGCTGCAGATTTATTACATCGTGCTGTTTTGCGTCAACAGGCTCACAGTCAAGGGACTGCAACTTTGACTAGGTCTGAGGTTCGAGGAGGTGGGCGAAAACCCTACAAGCAAAAGGGTACTGGTAGAGCAAGACAAGGCTCCATTAGAACTCCTCTTCGACCAGGAGGTGGAATTATATTTGGCCCTAAGCCTCGCAAATATAACTTGGAAATGAATAGGAAGGAACGAAGACTAGCTCTTCGTACTGCTCTAATGGGTAGAATTTCAGACGACTTCGGTTCAACCTAAAACAAGTGAAATTGTTGCTCTACTCGAGTAGGAATTGGGAAAATTCTTATTATTCTGAAATTATAAATCAATTAAAAATTTAGAGAAAGTAAAGCTTATCTCTGCTGATCAATTAAATGTGTTTGATCTTCTCAATGCCAATTTGGTAATAGGCGAAGCATTACCATTAAGGAGGTCATGGCAATAAGAAGTTTCAAACCTTACACACCAGGTACTCGAGAGTCGTAACTGACTTTAGTGAAGTTACATCAAACCTGAACGCTCACTTGTCGTATCTAAACATCGAAAGGGCGCAACAATAGAGGAGTAATTACTTGTCGACATAGAGGAGGAGGGCACAAAAGGTTATATCGGATTGTTGATTTTCGTCGAAATAAGCCAAAGTTGCGGCAATACATTATGACCCACATCGGAATGCAAGACTTGCTCTACTTTTCTACGATGGTGAAAAGAGATACATACTTGCACCTGCGGACATAACAGTTGGGCAAGAAGTTATTTCAGGATGCACCAATTGAAACTGGTAATGCTCTACCACTTTCTTCAATGCCTTTAGGTTCGAGTGTTCATTGTGTTGAACTGTATCCAGGTCGAGGCGGACAGATGGTTCGTACAGCTGGAGCTAGTGCCCAAGTCATGGCTAAAGAAGGAGATTATGTTGCATTGAAATTACCTTCAACTGAAGTTCGTTTAGTTAGAAAAGAATGCTACGCCACACTTGGAGAGGTTGGTAATTCAGAAATTAGAAATACGAGCCTTGGAAAAGCTGGAAGAAGAAGATGGCTTGGAAGACGACCTCAAGTTAGAGGAAGTGTCATGAATCCATGTGATCACCCTCATGGAGGTGGAGAGGGAAAAGCACCTGTTGGACGTGGTCCTGTAACCCCTTGGGGTAAAGCTGCTCTTGGCTTGAAAACTAGGAAGAAGAATAAGCCAAGTAATAAGTACGTACTTCGAAAACGACGAAAGTAGTTTACTGGGGAACTGGTAGACGTAAGACATCGGTAGCCAGAGTTAGATTAACTCCTGGAAAAGGATAATGATCAATGGTCGCCCTGGTGACCATTACTTGTTTAATCCTTAAAGCTCCTTTGAAAACTTTAGGATTGAATCATATGACGTTTTAGTTAATGTCTATGGTGGAGGATTGACTGGTCAGTCTGACGCAATAAAGCAAGGTGCTGCAAGGGCTTTATGTGAATTATCACTTGATAACCGTAAGCCTTTGAAAGTAGAGGGTCACCTCAGTCGAGATCCTAGAGCAAAAGAAAGACGCAAGTATGGTCTTAAAAAAGCTCGAAAAGCTCCACAATTCTCAAAGAGAATGTCTTTAGGAATCTTAGGTAAGAAGTTGGGTATGTCCCAACTCTTCGATGATCAAGGCACCGTTCCAGTCACTTTGATTGAAGCGGGTCCCTGTCGAATCACTCAATTGAAATCTGTCGGATGGCTATGCCTCTGTACAGATAGGCTTTCAGAAAAACTTATTAACAAACCTAAAGGTCACCTAAATCAGGAAATGACCTTTTCATCTGAGTACCGGAAAATTTTTGAACTGGGAAATAACCGTGATTTCGAAAAAGGTCAAAAAGTTGATGTTAGTGGTGACACTATGGGTAGAGGATTCGCTGGTTATCAAAAGCGACATGGTTTTAGCCGAGGTCCTATGAGTCACGGTTCAAAGAATCATCGATTGCCTGGTTCAATAGGAGCTGGAACTCCAGGTCGTGTTTACCCTGGTAAAAGGATGGCTGGTCGTATGGGCGGTAAAAAAGTCACTACAAGAGGACTTTCTAAAGATAGTTAAAATCTATTGGTAGTCAAAGGATCCGTTCCAGGGAAGCCAGGATCTCTTTTAAACATAAGACCATGAAGGTATCTGTTGGCTAAAAGATCTTGTCGAGACGAGCTTTCTGAAAAGCTGTCAATGACAGGCTTTGAGGTTGAATCTTTAGAAGACTGCAAAGAATGTTGTTATTGGTTTTGTGCCGCACCGAAAAGCTTTTGTTCTGTAGATGTTAGCATTGTTTGTGGTGCAATGTAAAAGCTTTCACGTAGTGGCGAAGGTTGGAGCTTATTTACTAAAAATAAAATTATCTAATTTACGTGGCGTAGCGAGGGAATGATTTGTTCGCTGGAAGAATTAGGTATTAATGAAGGTATTGAAATTCTTATTGGTACAAATGATTATCTTTTGAATGATGAATTAGCTATTACTGCTAATAGACCTGATGGTATGTCAATGGTAGGTATTGCACGAGAAATCTCTACAATAATATACTCAATTACGTATATAGAATTGACACAAATAAAACTATTTTTAATAAATTAAGATTAAAACAAAATTGTATAAATTTGTAGACATAACAAATTATTTAATGCTTGAACAGGGACAACCATTACATGCTTTTGATGATCTATTAGATTTTTAGAAATGGTAAGGAAGGTGAATTGTCGCACTTGATAAAAAGGAATATAAGATAAATCCAACGATAAAGTTGATTACCTGCGATATTCCAATAGCAATAGCAGGAGTTATAGGTGGAAATAGTTCTGTAAGTGATAAAACATTTGGTTAGAAGCTGCTGTATTTACCCCCAATTAGAAATAGTAGTAGAGAAATAGGTCTTAGGACAGATGCAAGTAGTAGGTACGAAAAAGGAATATCACATGACTACAGAGCTAGTGAACTAATTTCTGTTCAGTTAGGGGGGGAAAAGTATTAATCTAAGAATGAAAATCAATAGCGTCTTAGGTGAAGATAAGATTGTTATCATTGGTCTCCCTTATAGAGATTTAGAAATTGATTTAATAGAGGAGATAGCGAGGCTAATTGGATATGATAATTTTGATTCAAATATGCCAGATGAGCCAGGAGTACTTTCACCAAATTAGTTACGAAATTTCATCCATAATGGTTTTCAAGAGGTAGTTACTTCATCACTTAATCCATTACTATCAGAGACAAGTAGATTAAGAAATGTATGGGATGAACATCTTAAAATACTCCAGAGAAACGTATCTTTTGGAGCTGAAGGTTGTTGGATCTTTGAAATAGCAAAGACATACGAAACTAATTTGTTGGTGCATTGACTGGAAGTGGTAGATTATTTTGAAGCAAGAGGCAAACTTAAGCAATCTCTCTTGGAGTTGAGACTGATAAGATGCATCCAGGCCGAACTTCTGAATTAGAAGGCGGCTTCTTTGGTCAAATTCATCCATGATTCAGCAAGAAACATACTTAACCGTTGCAGATAATAGTGGTGCCAAGCGTTTGCAATGTATAAGGGTCTTGGTTCTAATCGCCGTTATGCCCATGTAGGCGATGTAATTGTTGCTGCTGTTAAAGATGCGATGCCAAATATGGGAGTAAAAAAATCAGATGTCGTTAAAGCGGTTGTTGTTCGTACTAGAGCCACAATGCGTAGAGAGACTGGAAATTCAATTCGCTTTGATGACAACGCTGCTGTTCTTATCAATGATGACCAAAACCCAAAAGGCACTAGGGTATTTGGTCCCGTCGCACGAGAATTAAGAGAAATTTTACTAAAATTGTCTCTTTAGCCCCGGAGGTTATTGAATGGCAAGAAAGAGTTGTCCAAATTAGAAGGGTTTCTAAAACAGTCAAAGGTGGAAAGAAAATGAGTTTCAGAGCAATAGTTGTAGTTGGCAATGAAAAAGGACAAGTTGGCGTTGGTGTAGGAAAAGCGGGAGATGTTATTGGTGCCGTTCGTAAAGGAGTTGCTGACGGCAAAAAACATTTAGTTCGTGTGCCTTTAACTCGAAATTCGATTCCAACTCTCTCTAACGGTAGAGATGGATCGGCAAGTGTGTTGATTCGTCCTGCAGCTCCTGGAACAGGCGTAATTGCTGGGGGTTCAATTCGTACTGTTTTAGAGTTGGCTGGAATTAAGAATGTACTTGCAAAGCGATTAGGCAGTAAGACCCCTCTTAATAATGCTCGTGCTGCAATGGTTGCTTTAAGTGAGTTAAGAACTCATAAAGCCACAGCAAAAGAGCGTGGTATTTCACTTGAGCAGATTTATATGGGACGTTCACTCAAAAAAGGGCCATTTATTTCAGACAGTTTGCTAAAATCGAGAAGCAAAATTCTAATGACGATAAAGTCATCAAAACATGGTCAAGAGCTTCAACAATTCTGCCATTGATGATTGGCCACACAATTGCTGTTCACAATGGAAAGAGCCACATACCTGTTTTTATAACTGAGCAAATGGTTGGACACAAGTTAGGTGAGTTTGCCCCAACTCGAACCTACAGAGGTCACATCAGAGATAAAAAAATGTCAAGAAGAAACGCAGCAGAAAAAAGACCTGTTCTCCCCGATCCCCAATTCAATAATTTGGCAAGCATGATGGTCCATCGATTGATGAAACACGGGAAGAAATCAACAGCTCAAAAAATACTTTCTGATGCCTTTTTGATCAACGAACGAACTGGTTCAGATCCGATTGAATTATTTGAAACAGCAGTGAAAAATGTCACACCTCTTGTTGAAGTTAGAGCCAGAAGAGTCGGTGGAGCTACATATCAGGTCCCAATGGAAGTTCGTCAAGAAAGAGGGATTGCCATGGCACTTAGATGGTTGGTAAATTTCTCAAGATCGAGAAATGGTAGAAGCATGGCTCAAAAACTTGCTGGAGAGCTTATGGATGCAGCTAATGAAGCTGGAAATGCAGTGAGGAAGAGAGAAGAGACCCATAAGATGGCCGAAGCTAATAAAGCTTTTGCTCACTATCGTTATATGCTTAGCCCAAAAAGAACCAAATTTCGCAAACAACAAAGAGGCCGTATGCGCGGTGTTGCTACTAGAGGCAACAAAATCGCTTTTGGTCAGTTTGCATTACAAGCTCAAGACTGTGGATGGGTCACATCAAGACAAATTGAGGCAAGTCGACGAGCTATGACTCGTTATGTAAAAAGGGGAGGACAGATTTGGATTCGTATTTTCCCCGATAAGCCAGTTACTATGAGACCTGCTGAAACAAGAATGGGGTCTGGTAAAGGTAATCCAGAATTTTGGGTTGCAGTTGTCAAGCCTGGTCGAATCTTGTTTGAAATGGGCGGGATTACAGAGGCAATTGCAAAAGAGGCAATGCGTCTTGCTCAATACAAGTTGCCTGTAAAAACAAAATTTATGCACGGATTTCAGGCATCGATATACCTCGCGAAAAGCGGGTAGAAGTTGCCCTTACTTACATTTACGGCATTGGTTTAACCAGAGCCCAATCCTTGAAAAATCAGGTGTTAATCCTGATATTCGTGTAAAGGATTTGATAGTGATATTCAGAAGCTCAGAGCTGTTACTGAATTCACTCTGGAAGGAGACTTGAGGCGCCAAGAAGGAATGGCGCTTAAACGACTTCAAGATATTGGATGTGTCCGCGGACGTAGGCATCGAATGAGCCTTCCTGTTCGTGGACAACGAACAAGAACTAACGCTCGCACAAGGAGAGGAGCTAGAAAAACTGTTGCAGGAAGAAAGAAA--CTTGAGATTCTAAAAGAAATTGCTTCTGCTGAAAATGAAATAGAGAAATTGAGGTTTTCCTTGGAAAGAAAGGAAAACTCTCACTTCTATTGGATGAAAAATCTTTCTAATGAAAGACCTTTAATTGGTCAAAGAGCGAACGTTTTAAAAAAATTGCAAGAACTAATAAAGGAAAACAGGCCAGATGGAAACTATAGATGTTACCCTCCAACAGGTATTTCGGACATCACCCCTTAATAACGACGAGCAAATAATTGATCTTTTTTTGGGGCTTGGATACCAAGTTTGGTCCTGAGATAGAGAATGATTATTACAATTTCGAGGCACTAAATATTCCACAAGATCATCCTGCAAGAGATATGCAAGATACTTTTTATCTGGGAGGTCTTTTGAGAACTCATACATCGCCTGTTCAGATTCGCTGCCTTGAAAGCAAAAAGCCACCTGTAAGAATTGTCTCACCTGGTCGGGTTTATCGAAGAGATGCAGTTGATGCAACTCATTCTCCTGTGTTCCACCAGGTTGAGGTCTTAATTGATGAAAAGCTTGACTTTAGTCATTTAAGAGGAACCGTAATGGCCTTTCTAAAAGCATTCTTTGGAGACCTTCCTATTAGATTCAGAGCTAGCTATTTCCCATTTACGGAGCCATCAGCAGAAGTAGATGTCCAATGGAGAGGTAAGTGGTTAGAAGTTATGGGTTGCGGGATGGTAGATCCGTCTTAGAATTAGGGATTGATCCTGAAAAATATAGCGGATTTGCTGCAGGACTTGGGGTTGAAAGATTTTGTATGGTTCGTCATCTGGATGATATTAGAAAGTTATATACAAGTGATCTCAGATTTTTAGAACAATTAAATTAGAATCTCTTCAATCAAATGGATCTAGAAAAAAATGCGTAAAGGTCGAGGTATAGCTGCTGGCCAAGGGGCTGCGGCTTTGGCATGAGGGGGCAAAAATCTAGATCAGGACCTACTCGCCCAGGGTTTGAGGGTGGTCAGATGCCTTTATACAGACGAGTTCCATTAAAGCATTTTTAATCAGAAAAATTTTACTGTCCTCAATGTTTGAATGCAAAGAACTGTTAACCTTGATTTATTGGTCAAGGAGGGTATTTTAATCCTCTAAAAATCCTTGGTAATGGGAAATTAGAAGTAAAATTGACTGTTCAAGCAGCGTTTACAACAGCTAAAAAGAAAATTGAAGAAGTTGGGGGTTCATGTGAGACTGATGTGATTAACCTTTGATAACTGAGAAGGCTACAAAAGCTTTGGATAATCAGTACACTTTTGAAGTCGATCCAAGGGCAGCTAAGCCTGACATAAAAGCTGCTGTAGAATGTCAAGGTTCTTGGTATCAGTACCATGAATCCTCCAAGAAAAAGCAGGCGATCCGGAAAGAGACCTCAAGTGAAGAAGGCTGTGGTCCGCCTAGCAGAAGGCATACAGTTGTTCCCAATGTCTCGTACTGGAAAAAAACCAATCTTTCCTGAAAAGGTAGATGTTTGAAGGGCTTTCCATAACTGTAAAAGGTCCAAAAGGGGAGCTGCAACGTTCCTAATGGGGTAAGCCTCAAAGAAGAAAACTTTATTTTGGTTAAACCCATCTAGGGAAATGCATGGGCTGTGTAGATCTCTAGTTGCCAATATGGTTGAGGGAGTGAGTAATGGTTTTACAAAAAAACTTGAGATTGTTGGTGTTGGATCAAGAGCCCAAGTAAAAGGAAAAACTCTTGTTGTTAGTGCTGGTTACAGTCATCCAGTTGAGGTTGTTCCTCCAGAAGGCATAACTTTTAAAGTTGAAAATAATACAAATGTAATTGTAACTGGACCCGATAAAGAATTAGTTGGGAATGAAGCTGCCAAAATAAGAGCAATCAGGCCCCCAGAACCATATAAAGGCAAAGGAATTAAATATGAAGGAGAACAAATAATCAGAAAAGCTGGTAAGATGGCAAAGAAAGTAGTAGCCCTGATCAAGTTGGCCTTACAGGCTGGCAAAGCTAACCCTGCTCCTCCGGTTGGGCCTGCGCTTGGTCAACATGGGGTAAACATAATGGCGTTTTGCAAAGAATACAATTCGCGAACACAAGACAAAGCTGGCTTTGTTATTCCTGTAGAAATATCAGTTTTCGAAGATAGAAGTTTTACTTTCATAACAAAAACACCCCCTGCTTCTGTTTTGATAACTAAAGCAGCAGGAATTGCGAAAGGTTCAGGAGAGTCAGCGAAAGGTGCTGGATTAGTACTAGTCAACTTGAGGAAATTGCTAAAACAAAACTTCCTGATCTCAATTGCAGCAGCATCGAATCAGCGATGAAAGTTATTGAAGGAACTGCCAAAAATATGGGTGTTTCCATATCACTAAAAAACCGTTACCGAGAGACAATTAGACCAAAGCTTTTAAAAGATCTTGGTCTCAAAAATGTTCATCAAGTTCCTAAGGTGCAGAAAGTCACTTTAAATAGAGGTCTTGGTGAAGCAGCAACGAATTCAAAAGCTTTAGAGGCCTCTCTAAAGGAAATGGCAACAATCTCGGGGCAAAAGGCTCTTGTGACAAGGGCTAAGAAAGCAATTGCTACTTTTAAGATCAGACAAGGAATGCCTATAGGTTGCGCAGTCACTCTTAGAGGTGATCGCATGTATGCATTCTTGGAAAGGTTCATAAATCTGGCACTTCCAAGAATCAGAGATTTTCGTGGTGTGAGTCCAAAAAGCTTTGATGGCCGAGGGAATTACACCATTGGAGTCAAAGAGCAACTTATTTTCCCTGAGATTACTTTTGACAAAGTCGACACCATTAGAGGTATGGATATCACAATTGTGACCAGTGCTCTGATGAACAAGGTAAGGCTCTTCTAAGTGAAATGGGAATGCCTTTATGCCAACCATTCAACAGTTGATAAGAACAGAGCGAAAGACTCTAAAAACAAAGACAAAGTCTCCTGCTTTGCGAGGTTGCCCTGAAAGGAGAGGAGTCTGTACAAGGGTTTACACCTCAACTCCAAAAAAACCTAACTCGGCTTTAAGAAAAGTAGCTCGTGTCAGATTAACTTCAGGATTTGAAGTTACTGCATATATTGGTGGTATTGGTCACAACCTTCAAGAACACTCTGTAGTTTTGCTCAGAGGTGGAAGGGTTAAGGATCTTCCGGGAGTTAGATATCACATAGTCAGAGGAACTCTTGATACCGCTGGGGTTAAAGACCGTAGACAGTCAAGATCAAAATATGGAGCTAAATCTCCCAAAAAAGATGTAATTTCTCTGATTAGATATCAGACAAGATTCATTCGTAAAGAACTTTTTGATCTTCGTTTTAAGCAAGCCACTAGACAGCTAGAAACTCATTCAAAAATTGGCTCAACTTTTAACGGTATGGGACATAAAATTCACCCTACCGGAATTAGGCTTGGTATCACCCAAGAACATCGTTCTAAATGGTATGCAAGTAAAACTTATCCCTTATTGCTGCAAGAAGATGATATCCGTACTTTTATCAAGAAAAAATATGCAGCAGGCATAAGTGATGTATTGATTGCCCGCAAAGCAGATCAACTTGAGGTTGAATTGAAAACTGCTAGGCCTGGAGTAATTGTTGGTAGGCAAGGAAGCGGGATTGAAGAACTCAGATCGGGTATTCAAAAAACAATTGGTGATAGAGTCCGCATAAATGTAGTTGAAGTAGAAAAAGTTGATGCTGATGCTTATCTTCTGGCTGAATATATTGCGCAGCAACTTGAAAAGCGTGTTGCTTTTAGAAGAACAATTAGAATGGCTGTTCAAAGAGCTCAAAGAGCTGGTGTTTTAGGTCTGAAAATACAAGTGGGTGGAAGGTTGAATGGTGCTGAAATAGCACGTTCTGAATGGACACGCGAAGGGAGAGTTCCTCTCCACACTTTGAGAGCAGAAATCGATTATGCAACCGCTACTACAACCTATGGCGTTTTAGGAATCAAAGTATGGGTTTTTAAGGGCGAAGTTCTTCCTAAAGAAGAACAAAAATCCGGTTCTAAGAAGTCAAAGCGCAACGTTCCCAATGGAGTTGTGCATATTCAAAGTACCTTCAATAACACCATTGTCTCAATTACTGACACTTCTGGTGAAGTCATTTCCTGGTCATCAGCAGGAGCAAGCGGATTCAAAGGAGCTCGAAAAGGTACTCCTTTTGCTGCTCAGACCGCGGCTGAACTTGCAGCCCGAAGGGCCCTTGAGCAAGGAATGCGTCAAATAGAAGTTCTTGTGCGAGGACCAGGCTCAGGTCGTGAAACCGCAATAAGAGCGTTGCAAGTAGCTGGTCTTGAAATTACTTTGATCAGAGATGTAACTCCTCTTCCTCATAACGGTTGCAGGAGACCTAAGCGCAGACGCGTTCTGGAAAGCAAAAAGCAGATCGTAAAATAGAGCTATTAGACAACTCCGAAATGGCATTAGTTCTTGATTACAAGGGCTTATCCACAAAAGATATGTCTGACTTGCGCTCAAGATTGCAACAAAGCCATGGTGTATGCAAGGTCACTAAAAACACCTTGATGCGTCAAGCCATAAAAGGAAAAGATTCCTTGGATTCATTGCTTACTGGAACCAACGCCTTTGTTTTAATCAAAGGAGATGTTGGCAGTGCTGTTAAAGCTGTACAAGCATTTCAAAAAGAAACTCAAAAGTCTGAGACAAAAGGAGGTCTTTTCGAAGGCAAACTCTTTGAAATCAAAGCGATTGCAAAACTTCCTAGCAAGGAAGCACTTATGGGACAAATTGCTGGTGCATTGAATTCCATAACAAGCATCGCTATTATCAACGAGTCTCTTAAACAAATGGCCAACCACGATCCAATTTCAGACATGCTCACTCGCATTCGAAATGCGAGTGAAAAACATGAAAAAACCAAAGTCCCTGCTTCAAGAATGTCAGTATCGCTAAGGTTCTTCAACGTGAGGGATTTATTGCAGAAATGGAGAAGGCTTTAGCAGCTCATTCTTGGATTGAAATAACTGGGAAGCCAATTATTCGTTCAATGCAGCGAGTCAGTAAGCCTGGTTTAAGGATTTATAAAAATACTCGAGGATTACCAAAAGTTTTAGGGGGTCTTGGAATTGCAATAATTTCTACCTCTAACGGTGTCATGAGTGATCGTGATGCTCGCAAGCAAGGTGTTGGAGGAGAAGTCCTCTGCTACGTGGATTTGTTGTCATCGATAAACTTCTCATGATTGTGTCAACAGACTTAGAAAAGTATTCAAAAAAATTGGACAGGAACTCTAGACCCCGCAGTTACTGGTGTACTTCCAATAGCAATAGGTGATGCGACAAGATTAATCTCTTATTTTAAAGCTTATACAGGATCCAGTTAGGTGCCACTACAAATACTGATGACATGCAAGGGGAAATTATAGAATCAAAAGTTGATATAAATTCTAGAAAATTTTAGAGGATATCACAACCTCCCATTTTTTCTAGTGTTCACATTAAAGGCGAGAGAGCTTATAAGAAAGCGAAAAAGATTTAATTCCTAAAAAAGTTACGATAAATAATTTTAATAAACTGGTCTCAATTAGACTGCTCAACAGGAACATACATTAGGTCCTTGGCTAGAGACATTGGAGATTGCGGTGGTTATTTGTTTGCAGCATATAATTTTAACGAACATTCAGTAAAACTTCCTGACTTAATCCTATTTTTTAAACATCTTTCTTAATTTCTGAAGAATTGGCCAGGAAGACTTTCTAGAAAACAACAGACCCAAAAACGACATAAACGCTTGAGGAGCTTAAGCGGCGACCAAGACTTGCTGTTTTTCGTTCTAATAACCACATCTATGCTCAAATAATAGATGATGCTCAAAACACTATATGTGCAGCATCAACTCTTGATAAAGACTTGAAAGTTGTGATGCTTCTACGTAGGAGAGCTTGTTGCGAAAAAAGCTTTAAAGGCATCAAACAAGTTATCTTTGATAGAGGTGGGAACATCTACCATGGCAGGGTTAAAGCTCTAGCCGATGCTGCCAGAGTGGCAGGCTTGAACTTTATGTCACTTGGCACAGAAGAGAAACAAAATCTAATCAACACACATCAAGTACATCCAACTGATACTGGCTCAGCAGAAGTTCAAGTTGCGATGCTTACCACAAGGATCTCAAAATTAAGCATCTTCAAGGCAATATCCATGATTTCTCCTCAAGACAAGGATTGCTCAAAATGATTGGGCAGAGAAAAAGACTTTTTTATGTACGTTCTAAAAGTGAAAAAAGATATGAGCTCATAAATTAGCTATTAGAATCGCCGAAGCCAGCTGGCCATGGTTCAGACTGGGTAAGAGATGAACTACAAGATCTTGTCACTATCGAAGCAATGGCTACACAGGGTGACAAAATACTTGATGTAGCATTAGCAAAAATAGGAGATAAAGGTCTTTTCACTAAAGAACTTGAAGCTCAAATGCTTCTTGGGCATGCCGAAATTGCAGTCCACTCACTTAAAGATTTACCTACGAACCTTCCAGAGGGATTAATTGGCTGCATAACAGAAAGGGAGGATCCTTCAGACGCGTTAGTCGTTAATCACAAACTAGAGACTCTGCCAGAAGGTTCTGTAGTGGGGACCAGCTCCTTAAGAAGGCTTGCTCAATTGCGATATCATTATCCACATCTTGTTTTCAAAGATGTACGAGGAAATGTTATTACACGATTAGAAAAGCTTGACTCAGGAGAAGACTGTCTTATCTTGGCTGCTGCTGGATTGCAAAGGCTTGGTTTTGGAATACATCAGATTTCTACAGACATTTCTCTGCATGCTGTGGGACAAGGAGCACTTGGCATTGAATGTCAACAAGCGGTAGTAGATATTTTAAAAACACTTGAACACGAATCAACAAAAGATGTTTAGCAGAAAGGTCTTTCCTCAGAGAGCTTGAAGGAGGATGTCAAGTTCCAATAGGCGTTAACGATGAATTCTTGAAGGAATGGTCGCTAGATGGTAAATTAATTAGAGATTCGGTAAGCAGAGTAGGAATAGACTTAGCTAATGAATTAGGTGCAGGAGAAATAAAGAAATGGTTGGCACTGTTGTCAGTGACAAAATGCAAAAAACAGTAGTTGTGGCTGTAACAGATTTCCACATCCTATTTACCAAAAAATTATTAGTCGTACGACTAGATATAAAGCCCATGATGCAGAAAACCATTGCTGGGAGACAGAGTTATTAAAGAGTCTCCTCCTATCAGTGCTCACAAACGATGGACGGTTACAGATGTTCTAAGACTACATCGCCTGATTCAATAGAACGCCAGTGGTTTCTGGTGGATGCAGAGAATCAGACTCTCGGTCGACTAGCAACTGAAGTTGCTAGTGTCCTAAGGGGTAAGACAAAGCCAAATTTCACTCCTCACTTAGATACTGGTGATTTTGTTATTGTCGTAAATGCAGAAAAGATCAAAGTAACCGGCAAAAAAGCCAAAAGCTTTACCGCAGACATTCTGGACGTCCAGGTGGTATGAAAGTTGAAACCTTTAAGGCTCTTCAATCTAGAATCCCTGAGAGAATAGTTGAAAACGCAATTAAAGGAATGCTGCCTCACACAAGGTTAGGTAGGCAATTATTTACGAAACTCAAAGTTTATAAAGGCTCTGATCATCCTCATTCAGCGCAAGAACCTAAAATTCT-------------------------------------------------------------------------------------------------------------------------------------------------------------------------------------------------------------------------------------------------------------------------------------------------------------------------------------------------------ATGAAGATCAGGAGATGTTCAGATTATTTCTGGAAAGGACAAGGGTAAAACCGGTGAAGTCCTAAAAACACTTCCCGAAAATAGAGTTTTAGTTCAAGGAATTAATCAAAAAACAAAGCATCTTAAACCATCACAGGAAGGAGAAACTGGTCGAATAGAAACCAAAGAATTTTCCTTACATGCCTCAAATGTAATGATCTACTCGAAAAAGTTGCTAGTATTGAGTTTGTAGATAAAGGAAGAAACGACGATTAAAAAAGACTGGGG
>AG-402-I20
ATGGCTGTAGTTTCTCTCTCAGAGATGATGGAAGCTGGTGCTCACTTTGGGCATCAGACAAGAAGATGGAATCCCAAGATGTCTACATCTATTCTGCTCGAAATGGGGTTCATATTATTGATTTAGTTAAAACTGCTGTTTGCATGAACAGCGCCTATAAATGGACAAGGCTGCCAGAAGCGGTAAGAGATTCCTTTTTGTAGGAACTAAAAAACAGGCTTCCGAAGTAGTTGCGCAAGAAGCTATCAGGTGTGGGGCCTCCTACGTTAATCAAAGATGGTTAGGAGGTATGCTTACAAATTGGACAACTATGAAAGCAAGAATTGATCGATTAAAAGATCTTGAAAGAATGGAAAGTGGTGCTATAGCAATGCGCCCCAAAAAAGAAGGAGCCGTATTACGCAGAGAATTAGAACGATTACAAAAATACCTAGGTGGACTCAAAGGAATGAGACGTCTTCCTGATGTCGTTGTTTTAGTTGATCAAAGGAGAGAAACAAACGCAGTTTTAGAGGCCCGAAAACTTGATATACCATTGGTTTCAATGCTTGATACTAATTGCGATCCAGATCTTTGTGAAATTCCCATACCATGCAATGATGACGCTGTTAGATCAGTGCAACTCATTTTAGGTAGATTGGCTGATGCCATTAATGAAGGAAGGCACAGCAAAAAATTCGCATTCGTCTAAAGGCTTTTGATAGGAGAATGCTAGATTTATCTTGCGATAAAATAATTGAGACTGCAGATACAACCGCTGCTTCAGCAATAGGCCCTATACCTCTTCCTACAAAAAGAAAAATTTATTGTGTTCTACGTTCGCCTCATGTTGATAAAGATTCAAGAGAGCATTTTGAAACAAGAACACATAGACGAATTATTGATATTTACAGTCCATCTGCGAAGACTATTGATGCTTTAATGAAGTTGGACCTTCCAAGCGGAGTTGATATAGAAGTTAAGCTCATGAAAAATTTTTCTAAAAGAATGACAACGTTACTCTCCAAAGTGGAAGAGCGTATTCACCAATTGAGGCTATAAGTAAAAGAAAATGCCAATGCAAAATTCGATGAGACTATAGAAGCTCACATAAGACTAGGTATTGACCCAAAATATACTGATCAGCAACTAAGGACGACGGTCGCATTACCAAGCGGAACCGGTCAAAAAATTATTGCAGTAGTTACACGCGGTGAAAAAGTTGCTGAAGCAACTAAAGCAGGTGCAGATCTTGGAGAGGAGGATTTAGTTGATTCAATTAACAAAGGAGAAATGGACTTTGACCTTCTAATTTCAACTCCAGATATGATGCCCAAGGTGGCTAAACTTGGAAGAGTGCTTGGTCCAAGAGGGCTTATGCCTAATCCAAAAGCAGGAACAGTTACTACTGATCTAGCAGCTATTAAAGAATTTAAAGCAGGAAAACTTGAATTCAGGGCAGACAAAGCAGGAATTGTTCATGTTCGATTTGGTAAAGCAAGTTTTTCAGAAGATGCACTCCTTGAAAATTTGAAGACATTGCAATTAACAATAGAAAAAAATAAACCAAGCGGAGCAAAAGGAAAATTCTGGAGAAGCTTTTTTATTACATCCACAATGGGACCCTCGGTAGAAGTAGATATCAACGAATTAAAGCCTTTAATGAAAAAAAAAAAAGAAACAACACGTCAAAGACAAGACGGGCCATGGAATTAAGGGCAGCTCGAGAAGCAAAACTTGTAAGACCAGAAATGGTTGTTGAAGACAATCTCACAGTTCAAGAACTCGCTGATATGTTGAGTGTTGAAAGCTCTGAAATCATTAAATCATTGTTTTTCGGGATTACTGCAACTGTCACTCAATCACTTGATCTGGCAACAATAGAAACAGTTGCTGAGGAATTCGGGGTAGTTCTTCAAGATGATGTTATGATTGAGGGATTTAAAACACTTAAGAAGACCTCCCGTTGTTACCGTGATGGGCCATGTGGACCATGGGAAAACATCTTTACTTGATGCTATTAGGAAAGCCAGAGTGGCTGCAGGAGAAGCTGGAGGTATAACTCAACACATTGGTGCTTATCAAATTGAGACTGATAAGCTAACTTTCCTTGACACCCCTGGGCATGAAGCTTTTACGGCTATGAGAGCCAGAGGAACCAGGGTGACCGATGTAGCGATTTTGGTTGTTGCCGCTGATGACGGAGGCCTCAAACCCTTGAGGCTATTAGCCATGCAAGAGCAGCAAAAGTTCCCATTGTCGTAGCAATTAACAAAATTGATAAAGAAGGAGCATCTCCGGACCGAGTAAAACAAGAATTATCAGAGCAAGATTTATTGTCAGAAGAATGGGGAGGAGATGTTATGGTTCCAGTCAGTGCCATTAAAACAACATAGATAAACTTTTAGAAATGGTTTTACTGGTAACTGAAGTAGAGGATTTACAAGCCAACCCAGATAGATTGGCAAAAGGCACAGTTATAGAAGCACACTTAGATAAAGCTAAAGGCCCCGTAGCAACATTACTAGTTCAAAACGGAACCCTTCAATCAGGAGATGTAGTTGCAGCTGGTCCAGTGCTTGGAAAAGTTAGGGCGATGGTAGATGAAAATGGAGAATAAAAGCGGCAGGTCCCTCTTGTCCGGTAGAGGCTCTTGGTTTCAGCGAAGTACCAACAGCTGGAGATGAATTTGAAGTTTATCCTGATGAGAAGTCAGCGAGAGCAGTTGTGGGAGAACGAGCTACTGATGCTCGTGCCGCACGGCTTGCGCAGCAGAGACGGGTTTTCTTCAATGTCCAAGCCAGTGAAGGGGAACTTAAAGAATTAAATATCATCCTAAAAGCTGATGTTCAAGGAAGTTTAGAGGCAATACTAGGTTCTCTAGAACAGCTCCCCGACGAAGTCCAAGTAAGAGTATTGTTATCAGCTCCAGGTGAAATTACTGAGACTGATGTTGACCTAGCTGCAGCTTCTGGTGCAGTAATAGTTGGTTTCAACACTTCAATGGCATCGGGTGCTAAACGCGCAGCTGATGCGAATGGCGTTGATGTAAGGGATTACGAAGTTATTTATAAACTTTTAGAAGATATCCAACTAGCTATGGAGGGTCTTTTAGAACCAGAGATGATAGAAGAAGCTCTAGGGATTGCTGAGGTTAGAGCAATATTCTCAATTGGCAAAAGTGCCGTTGCTGGTTGCTATGTAATGGAAAAATACAACGGAATTGCAAGGGTCAAGTCGTCTTTGAAGGCGATCTAGATTCCCTGAAAAGTAAAGATGATGTTAAAGATGTACAGGATTCGAATGCGGAATAGGATGTGATTTTGCGAGGGGGATCAAATAGAAGCCTTTAAGCTCGTAACCCAGAGAAGATAATTTTATCCCTCGAAACAAGTTGTGACGAGTCTGCAGCAGCTTTAGTGCTAATATAGCTTCACAAATTAAAGAGCATGCTAATTGGGGAGGCGTTGTCCCAGAAATTGCTTCAAGAAGACATTTGGAATTCCATTTTTAATTGAAGAAGTTTTTACAAAATCATTATTCAAGATGTAGATATTGCCGCAACTGTTACACCAGGATTAGCAGGTTCACTGTTGGATCCATTACGGCAAGAACTTTTTGCATCAAATTCCATTTTTAGGAATTCATCATTTGGAGGGACATCTCTCATCAATATAAGCCTTTTTTTTATTGGTTAGTGGAGGACATACTGAATTGATAAAAGTAGATGCGCAAAAGTATCAACGTCTTGGTAGAAGTCATGATGATGCAGCCGGAGAAGCTTTTGATAAGGTCGCTAGACTTCTAGGTCTTATCCAGGGGGGCCAGCAATTCAAAAAATAGCTAAATCTGGAGATCCTTCCCAAAAGGGAGAGTCTATGATTTTTCTTTTAGTGGTTTGAAAACGGCTGTATTTCGATAGAAAAAATTGATACCAATAAATGATATTGCTGCAAGTTTTGAAGTGGTGGCTGAGGTTTTGGTAGAGAGGACGATGTGCGATCAAGGTAATTCTCTTGTCTTAGTGGGAGGAGTTGCTGCAAATGTTTAAGAGAAATGATGCTTAATCACTCAAGATTTCTCTCGCACCAATGGAATTTTGTACTGATAATGCGGCAATGATTGGGGCGGCAGCTTTGTTAAGGTTTAGTTCAATGGAACTAGGTGT----------------------------------------------------------------------------------------------------------------------------------------------------------------------------------------------------------------------------------------------------------------------------------------------------------------------------------------------------------------------------------------------------------------------------------------------------------------------------------------------------------------------------------------------------------------------------------------------------------------------------------------------------------------------------------------------------------------------------------------------------------------------------------------------------------------------------------------------------------------------------------------------------------------------------------------------------------------------------------------------------------------------------------------------------------------------------------------------------------------------------------------------------------------------------------------------------------------------------------------------------------------------------------------------------------------------------------------------------------------------------------------------------------------------------------------------------------------------------------------------------------------------------------------------------------------------------------------------------------------------------------------------------------------------------------AAAGTAGTTTACTGGGGAACTGGTAGACGTAAGACATCAGTAGCTAGAGTAAGGTTAACCCCTGGAAAAGGATAATCATTAATGGACGCCCAGGTGACCATTATTTGTTTAATCCTTAAAGCACCTCTTCAAACTTTAGGCCTGAATCTTATGATGTTTTAGTCAACGTTTATGGAGGAGGTTTGACAGGTCAGTCTGATGCCATTAAGCAGGGCGCTGCAAGGGCTTTATGTGACTTGTCACTTGATAACCGTAAGCCTCTTAAAGTAGAGGGCCACCTGAGTCGAGATCCAAGAGCAAAAGAGAGGCGTAAATATGGTCTCAAAAAAGCCCGCAAAGCTCCTCAATTCTCAAAGAGA-----------------------------------------------------------------------------------------------------------------------------------------------------------------------------------------------------------------------------------------------------------------------------------------------------------------------------------------------------------------------------------------------------------------------------------------------------------------------------------------------------------------------------------------------------------------ATGAAGGTATCAGTTGGCTAAAAGATCTTGTCGAGATGAATTGGCTGAAAAGCTTTCAATGACAGGCTTTGAAGTTGAATCATTAGAAGACTGCAAAGAATGTTGTTATTGGATATGTACCTCACCGAAAAGCTTTTGTTCAGTAGATGTTAGTATTGTTTGTGGCGCAACGTAAAAGCTATCACGTTGTGGCGAAGGTTGGAGCCTATTTATTAAACATAAAATTATCTAATTTACGAGGCGTAGCGCAGGAATGATTTGTTCATTGAATGAATTAGGGATTAATGAAGGTATAGAAATTCTTATTGGTTCAAATGATTATCTTTTGAATGATGAATTAGCTATTACTGCTAACAGACCTGATGGTATGTCTATGGCGGGTATAGCACGAGAAATATCAACAATAATTTATTCACTTACGTATATAGAATAGACATAAATAAATCTATATCTAATAAATTAAAATTAAGACAAAATTGTATAAACTTGTAGATATAACAAATTTTTTAATGCTTGAGCAAGGCCAGCCACTACATGCCTTTGATGATCTATTAGATTTTTAGAAATGGGAAAGAAACCGAATTATTGCACTAGATAAAAAAGAATATAAATTAAATAAAAATATAAAGGTAATTACATGCGATATTCCAATTGCAATAGCTGGGGTTATCGGAGGAAACAGTTCAGTAAGTACTAAAACATTTGGTTGGAAGCTGCTGTATTCACACCCAGTTAGAAATAGTAGTAGAGAAATAGGGCTCAGAACAGATGCAAGTAGTAGATACGAAAAGGGGATATCATATGACAACAGAGCTAGTGATCTTATTTCGTTAGAATTAGGTGGTAAAAGATATCAATCTTAGATTAGAAATAAACAAAGTTCTAGG-----------------------------------------------------------------------------------------------------------------------------------------------------------------------------------------------------------------------------------------------------------------------------------------------------------------------------------------------------------------------------------------------------------------------------------------------------------------------------------------------------------------------------------------------------------------------------------------------------------------------------------------------------------------------------------------------------------------------------------------------------------------------------------------------------------------------------------------------------------------------------------------------------------------------------------------------------------------------------------------------------------------------------------------------------------------------------------------------------------------------------------------------------------------------------------------------------------------------------------------------------------------------------------------------------------------------------------------------------------------------------------------------------------------------------------------------------------------------------------------------------------------------------------------------------------------------------------------------------------ATGTCAAGAAGAAACGCAGCAGAAAAAAGACCTGTTCTCCCTGATCCTCAGTTCAATAATTTGGCAAGTATGATGGTCCATCGATTGATGAAGCACGGGAAGAAATCAACAGCGCAAAAAATTCTTTCTGATGCCTTTTTGATTAACGAGAGAACTGGCTCAGACCCGATTGAATTATTTGAAACAGCAGTAAAAAATGTCACACCTCTTGTTGAAGTGAGAGCAAGAAGAGTTGGTGGAGCTACATATCAGGTTCCAATGGAGGTCCGTCAAGAGAGAGGGACTGCAATGGCACTAAGATGGTTGGTAAATTTCTCAAGATCAAGAAATGGTAGAAGCATGGCTCAAAAACTTGCTGGGGAGCTTATGGATGCAGCCAATGAAGCTGGAAATGCAGTGAGGAAGAGGGAAGAGACCCACAAGATGGCCGAAGCAAATAAAGCTTTTGCTCATTATCGCTAT-----------------------------------------------------------------------------------------------------------------------------------------------------------------------------------------------------------------------------------------------------------------------------------------------------------------------------------------------------------------------------------------------------------GCACGGATCTCAGGCATCGATATACCTCGCGAAAAGCGGGTTGAAGTTGCTCTCACTTACATCTACGGTATTGGCTTAACCAGAGCTCAATCCTCGAAAAATCTGGGGTTAACCCTGATATTCGTGTAAAGGATTTGACAGTGATGTTCAGAAACTCAGAGCTGTAACTGAATTTACACTTGAAGGAGATTTAAGGCGCCAAGAAGGAATGGCCCTGAAACGTCTTCAAGATATAGGATGTGTTCGTGGAAGAAGGCATAGAATGAGTCTTCCTGTTCGTGGACAACGAACTAGAACCAACGCTCGTACACGGAGAGGAGCGAGGAAAACCGTTGCAGGAAGAAAGAAAAGCTTGAGATTCTAAAAGAAATTGCAGCTTCTGAAAATGAAATAGAGAAATTAAGGTTTTCCTTGGAAAGAAAGGAAAGCTCTCAATTCTATTGGATGAAAAATCTTTCTAATGAAAGACCTTTAATTGGCCAGAGAGCCAACGTTTTAAAAAAATTGCAAGAATTAATAAAGGAAAACAGGCCAGATAGAAACTATAGATGTTACCCTCCAAAAGGTATTTCGGACATCACCCCTTAATAACAACGAGCAAATAATTGATCTTTTCTTGGGCCTTGGTTACCAAGTTTGGACCTGAGATAGAGAATGATTATTACAATTTCGAAGCCCTAAATATTCCACCTGACCATCCTGCAAGAGATATGCAAGATACTTTCTATTTGGGAGGTCTTTTAAGAACTCATACTTCGCCTGTTCAGATTCGTTGTCTTGAAAGCAAAAAGCCCCCTGTAAGAATTGTCTCTCCTGGCAGGGTTTATCGAAGAGATGCAGTTGATGCCACTCATTCGCCTGTCTTTCACCAGATTGAGGTCTTAATTGATGAAAAAATTGATTTTAGTCATTTAAGAGGTACTGTAATGGCTTTTTTAAAAGCGTTTTTTGGAGATCTTCCTATTAGATTTAGAGCTAGTTATTTCCCCTTTACGGAGCCATCAGCAGAAGTTGATGTTCAATGGAGAGGTAAATGGTTAGAAGTTATGGGTTGCGGGATGGTAGATCCGTCCTAGAATTAGGTATTGATCCAGAAAAATATAGTGGATTTGCTGCTGGACTTGGGGTGGAAAGATTTTGCATGGTTCGTCATGTAGATGATATTAGAAAGTTATATACAAGTGATCTCAGATTTTTAGAACAATT-------------------------------------------------------------------------------------------------------------------------------------------------------------------------------------------------------------------------------------------------------------------------------------------------------------------------------------------------------------------------------------------------------------------------------------------------------------------------------------------------------------------------------------------------------------------------------------------------------------------------------------------------------------------------------------------------------------------------------------------------------------------------------------------------------------------------------------------------------------------------------------------------------------------------------------------------------------------------------------------------------------------------------------------------------------------------------------------------------------------------------------ATGGCAAAGAAAGTAGTAGCCCTGATCAAGTTGGCCTTACAGGCTGGCAAAGCCAACCCAGCTCCTCCCGTTGGACCTGCCCTAGGTCAACATGGAGTAAACATAATGGCGTTTTGTAAGGAATACAATTCGCGCACCCAAGACAAAGCTGGCTTTGTTATTCCTGTAGAAATATCTGTTTTTGAAGATAGAAGTTTTACTTTCATAACAAAAACCCCTCCTGCTTCAGTTTTGATAACTAAAGCAGCTGGTATCGCGAAAGGCTCAGGCGAGTCAGCGAAAGGTGCCGGATTAGTAAAAGTCAACTTGAGGAAATTGCTAAGACTAAACTCCCAGATCTAAATTGCAGCAGCATCGAATCTGCGATGAAAGTTATTGAAGGGACGGCCAAAAATATGGGAGTTTCCATA----------------------------------------------------------------------------------------------------------------------------------------------------------------------------------------------------------------------------------------------------------------------------------------------------------------------------------------------------------------------------------------------------------------------------------------------------------------------------------------------------------------------------------------ATGCCAACCATTCAACAGTTGATAAGAACAGAGCGAAAGACTCTAAAAACAAAGACAAAATCTCCTGCTTTGCGAGGTTGTCCAGAAAGGAGAGGAGTTTGTACCAGGGTTTACACCTCCACTCCTAAAAAACCTAACTCTGCTCTAAGAAAAGTCGCTCGTGTTAGATTAACATCAGGATTTGAAGTGACTGCTTACATAGGTGGTATCGGTCACAACCTTCAAGAGCACTCTGTGGTTTTGCTGAGAGGTGGAAGAGTTAAGGACCTACCAGGAGTGAGATATCACATAGTCAGAGGAACTCTTGATACCGCTGGGGTTAAAGACCGTAGACAGTCAAGATCAAAATATGGAGCTAAATCTCCTAAG------------------------------------------------------------------------------------------------------------------------------------------------------------------------------------------------------------------------------------------------------------------------------------------------------------------------------------------------------------------------------------------------------------------------------------------------------------------------------------------------------------------------------------------------------------------------------------------------------------------------------------------------------------------------------------------------------------------------------------------------------------------------------AAATCCGGTTCTAAGAAATCAAAGCGCAACGTTCCCAATGGGGTTGTGCATATTCAAAGTACCTTCAATAACACCATTGTCTCAATTACTGATACATCTGGTGAAGTTATTTCCTGGTCATCGGCAGGAGCGAGTGGATTTAAAGGAGCTCGAAAAGGCACTCCTTTTGCTGCTCAAACCGCTGCTGAAGTCGCTGCTAGAAGGGCTCTAGAACAAGGAATGCGTCAAATAGAAGTTCTTGTAAGAGGACCAGGTTCAGGTCGTGAAACCGCAATAAGGGCGTTGCAAGTAGCTGGTCTTGAAATTACTTTGATCAGAGATGTAACTCCTCTCCCTCATAACGGTTGTAGGAGACCTAAACGCCGACGCGTTCTGGAAAGCAAAAAACAGATCGTACGATAGAGCTACTAGATAACTCTGATATGGCTTTAGTTCTTGATTACAAGGGCTTATCCACAAAAGAGATGTCTGACTTGCGCTCAAGGTTGCAAAAAAGCGATGGCGTCTGCAAGGTCACTAAAAATACCTTGATGCGTCAAGCCATAAAAGGAAAAGATTCCTTGGAGTCATTGCTCACTGGAACTAACGCCTTTGTTTTAATCAAAGGAGATGTTGGTAGTGCTGTTAAAGCTGTACAAGCATTTCAAAAGGAAACTCAAAAGTCTGAGACTAAAGGAGGTCTTTTCGAAGGCAAACTTCTTGAGATCAAGGCAATTGCAAAACTTCCTAGCAAGGAAGCACTTATGGCACAAATTGCTGGTGCAATGAATTCCATAACAAGCATCGCTATTATAAATGAGTCACTTAAACAA----------------------------------------------------------------------------------------------------------------------------------------------------------------------------------------------------------------------------------------------------------------------------------------------------------------------------------------------------------------------------GGATTTGTTGTCATTGATAAACTTCTCATGATTGCGTCAATAGACTTAGAAAAGTATTCAAAAAAGTTGGACAGGAACTCTAGACCCTTTAGTCACAGGAGTACTTCCAATAGCAATAGGCAATGCAACAAGATTAATCTCTTATTTTAAAGCTTATAAAGGATTCAGCTTGGTGCAACTACAAATACTGATGATATGCAAGGAGAAATTATAAAAAGCGAAGATGATATAAATTCTAGAAAAATTTAGAGGCTATTACAACCTCCCATTTTTTCTAGTGTTCATATAAAAGGAGAGAGGGCTTATAAGAAAGCGAAAAAGATTTAATCCCTAAAAAAGTTATCATAAATAAATTTAATAAGCTGGTCTCAATTAAACTGCTCAACAGGAACATATATTAGATCCTTAGCTAGAGATATTGGAAATTGCGGTGGCTATTTGTTTACAGCATATGATTTCAACGAAAGTTCAATAATACTTCCTGACTTACTCCAATTTTTTAAACATCTTTCTTAATTTCTGAAGAATTGGCCAGGAAGA--------------------------------------------------------------------------------------------------------------------------------------------------------------------------------------------------------------------------------------------------------------------------------------------------------------------ATGTCACTAGGCACAGAAGAGAAACAAAAGCTAATCAACACACATCAAGTACATCCAACTGATACAGGTTCAGTAGAAGTTCAAGTGGCGATGCTTTCTACAAGAATCTCAAAATTAAGCATCTTCAGGGGAACATCCATGATTTCTCTTCAAGACAAGGATTACTAAAAATGATTGGACAGCGCAAAAGACTCTTTTATGTGCGAACTAAAAGTGAAAAAAGATATGAGCTTATAAATTAGCTATTAGAATCGCCGAAGCCAGCTGGCCATGGTTCAGACTGGGTACGAGATGAACTACAAGATCTTGTCACTATCGAGGCAATGGCTACGCAGGGTGACAAAATACTTGATGTAGCATTAGCCAAAATAGGTGATAAAGGTCTTTTCACAAAAGAACTTGAAGCTCAAATGCTTGTTGGTCATGCCGAAATTGCGGTCCACTCATTAAAAGATTTACCTACTAATCTTCCAGAGGGATTAATTGGCTGCATCACAGAAAGGGAGGATCCTTCAGACGCGTTAGTCGTTAATCACAAACTAGAGACTCTGCCAGAAGGTTCTGTAGTGGGGACTAGTTCCTTAAGAAGGCTTGCTCAATTGCGATACCATTATCCACATCTTGTTTTCAAAGATGTACGAGGAAATGTTATTACACGATTAGAAAAGCTTGACTCAGGAGAAGACTGTCTTATCTTGGCTGCTGCTGGGTTGCAAAGGCTTGGTTTTGGAATACACCAGATTCCAACAGATATTTCACTCCATGCTGTGGGACAGGGAGCTCTTGGTATTGAATGTGTAAGTGGTCAACAAGAGGTACTAGATATTCTTGAACACGAATCAACAAAAGATGCTTAGCAGAAAGGTCTTTCCTCAGAGAGCTTGAAGGAGGATGTCAAGTTCCAATAGGTGTTAACGGTGAATTCTTGAAGGAATGGTCGCTAGATGGTAAATTAATTAGAGATTCGGTAAGCAGAGTAGGAATAGACTTAGCCAATGAATTAGGGGCAGGAGAAAT------------------------------------------------------------------------------------------------------------------------------------------------------------------------------------------------------------------AAGACTCCATCGCCGGATTCAATAGATCGCCAGTGGTTTCTGGTGGATGCAGAGAATCAGACTTTAGGTAGATTAGCAACTGAAGTTGCTAGTGTTCTTAGAGGAAAAACAAAGCCAAATTTCACTCCTCATTTAGATACTGGTGATTTTGTCATTGTTGTCAATGCAGAAAAGATCAAAGTAACCGGTAAAAAATCCAAAAACTTTATCGCAGACACTCGGGACGTCCTGGAGGAATGAAAGTTGAAACCTTTAAGGCTCTACAATCCAGAATTCCAGAGCGAATAGTTGAAAAGGCAATCAAAGGAATGTTGCCGCACACAAGATTAGGAAGGCAATTATTTACTAAACTCAAAGTCTATAAAGGCGCTGATCACCCTCATTCAGCTCAAGAACCAAAAATTCTAGGAATTGATGAAGTAGGGAAAGGTATTTGGCCCTGTTTTCGCTGGGGCTGTAATACTAAGGCTTGAAAGACAGTAAAAAATTAAGCCCCCTACAAAGACATTAGTTCCAATTAAATCAATAGCTTGGTCAATAGGCCAAGCTTCAGCTAGAGAAATTGATTTGGCATCCGGCTACTGAAAAAGCAATGCTAAGAGCATTAGAACCTAGACGGCAAAAAAGGTGATCAATTGCTGCTGCCAGTGTTTTAGCAAAAGCAAGAGATTTAATTAAACGACTAGCATGCCAATACAGCAATTAAAAAACAAAGGTTATGGAACACCAAACTCCACAGAAAAAGTTTT---------------------------------------------------------------------------------------------------------------------------------------------------------------------------------------------------------------------------------------------------------------------------
>AG-402-I21
ATGGCTGTAGTTTCTCTTTCAGAGATGATGGAAGCTGGTGCTCACTTTGGGCATCAGACAAGAAGATGGAATCCCAAGATGTCTACATCTATTCTGCTCGAAATGGGGTTCATATTATTGATCTGGTTAAACCGGCTGTTTGTATGAACAGCGCCTATAAGTGGACAAGGCGGCAAGAAGCGGTAAAAGATTCCTTTTTGTAGGTACAAAAAAACAAGCTTCCGAAGTAGTTGCTCAAGAAGCTATTAGGTGCGGAGCTTCTTACGTCAATCAAAGATGGTTAGGAGGTATGCTTACAAATTGGACAACAATGAAAGCAAGAATTGATAGGCTAAAAGATCTCGAAAGAATGGAAAGTGGTGCTATTGCAATGCGTCCCAAAAAGGAAGGAGCCGTATTAAGAAGAGAATTAGAACGATTGCAAAAATACTTAGGTGGACTTAAAGGGATGAGGCGTCTGCCAGATGTTGTTGTTTTAGTTGATCAAAGGCGAGAAACTAACGCTGTGTTAGAGGCCAGAAAACTTGATATTCCATTAGTATCAATGCTTGATACTAATTGTGATCCAGATCTTTGCGAGATTCCAATACCATGTAATGATGATGCTGTTCGATCTGTTCAACTCGTTTTGGGCAGATTGGCTGATGCGATCAATGAAGGGAGGCACAGCAAAAAATACGCATTCGTCTAAAGGCTTTTGATAGAAGAATGCTGGATCTATCTTGCGATAAAATAATTGAAACTGCAGACACAACAGCTGCTTCAGCAATAGGCCCTATACCTCTTCCTACAAAAAGAAAAATTTACTGTGTTCTTCGTTCGCCCCATGTAGATAAAGATTCTAGAGAGCATTTTGAGACAAGAACACATAGACGGATTATTGATATTTATAGCCCTTCAGCAAAGACTATAGATGCTTTAATGAAATTGGACTTGCCCAGCGGAGTTGATATAGAAGTTAAGCTCATGAAAAATTTTTCCAAAAGAATGACAACGTTGCTTTCCAAAGTGGAAGAACGTATTCTCCAATTGAAGCAATAAGTAAAGGAAAATGCCAATGCAAAATTCGATGAGACTATTGAAGCTCATATAAGACTAGGTATTGACCCTAAATATACTGATCAGCAATTAAGAACGACAGTTGCCTTACCAAGTGGCACCGGTCAAAAAATAATAGCAGTCGTTACACGCGGTGAAAAAGTAGCTGAGGCGACTAAAGCAGGGGCTGATCTTGGAGAGGAGGACTTAGTTGAGTCAATCAACAAAGGAGAGATGAACTTTGATCTTCTAATTTCAACTCCAGATATGATGCCCAAGGTCGCCAAACTTGGAAGAGTTCTTGGTCCTAGAGGGCTTATGCCAAACCCAAAAGCAGGAACAGTTACGACCGATCTATCAGCTATTAAAGAATTTAAAGCAGGAAAACTTGAATTCAGAGCAGACAAGGCAGGAATTGTGCATGTTCGATTTGGTAAAGCAAGTTTTTCGGAAGAGGCACTCCTTGAAAATCTGAAGACTTTGCAAGTAACAATAGAAAAAAATAAACCAAGCGGAGCAAAAGGAAAATTCTGGAGAAGCTTTTTTATTACATCCACCATGGGACCATCCGTAGAAGTAGATATCAACGAATTAAAGCCTTTAATTAAAAAAAAAAAAGAGACAACTCGTCAAAGGCAAGGCGTGCAATGGAATTAAGAGCCGCTAGAGAAGCAAAACTGGTAAGGCCTGAAATGGTTGTCGAAGACAATCTCACAGTTCAAGAACTTGCTGATATGTTGAGTGTAGAAAGTTCTGAAATAATTAAATCATTATTTTTCGGAATTACTGCGACTGTTACTCAATCACTTGATCTAGCAACAATCGAAACAGTTGCTGAGGAATTCGGGGTAGTTCTTCAAGATGATGTTATGATTGAGAGATTTAAAACATCTAAGAAGGCCTCCTGTCGTTACTGTCATGGGACACGTGGACCATGGGAAAACATCTTTACTAGACGCTATAAGAAAAGCAAGGGTTGCAGCAGGAGAAGCTGGAGGTATAACTCAACACATTGGTGCTTATCAAATCGAGACTGATAAACTAACTTTTCTTGACACTCCTGGGCATGAAGCTTTTACAGCGATGAGAGCCAGAGGCACCAGGGTTACAGATGTAGCGATTTTAGTTGTAGCTGCTGATGACGGAGGCCCCAAACCCTTGAAGCTATTAGCCATGCAAGAGCAGCAAAGGTCCCTATTGTAGTAGCAATTAATAAAATTGATAAAGAAGGATCTTCTCCCGATCGCGTAAAACAAGAGTTATCAGAGCAAGATTTATTATCAGAAGAATGGGGAGGAGACGTAATGGTTCCCGTTAGCGCGATTAAAAAAACATAGATAAACTATTAGAAATGGTTTTGCTCGTAACTGAAGTAGAGGATTTACAAGCAAACCCAGACAGATTGGCCAAAGGTACAGTTATTGAAGCCCACTTGGATAAAGCTAAAGGACCTGTTGCAACATTACTAGTGCAAAACGGTACCCTTAAATCAGGAGATGTAGTCGCAGCGGGTCCTGTACTTGGGAAAGTAAGAGCGATGGTTGATGAAAACGGAGGATTAAAGAAGCAGGTCCATCTTTTCCAGTAGAAGCTCTTGGATTCAGTGAAGTCCCAACTGCAGGTGATGAGTTCGAAGTTTACCCAGATGAAAAGGCCGCAAGAGCAGTGGTTGGAGAGCGTGCCACAGATGCTCGGGCAGCAAGACTTGCTCAGCAAAGACGAGTTTTCTTCGATGTCCAAGCAAGTGAAGGTGAACTTAAAGAATTAAATATCATCCTCAAAGCGGATGTACAAGGTAGCTTAGAAGCAATACTTGGTTCTTTAGAGCAACTTCCAGATGAAGTCCAAGTAAGAGTTTTGCTCTCAGCTCCAGGTGAAATCACTGAGACTGATGTTGACTTAGCAGCGGCATCTGGTGCGGTCATTGTTGGATTCAATACTTCAATGGCATCGGGTGCCAAACGCGCAGCTGATGCGAATGGTGTTGATGTAAGGGATTATGAGGTTATCTATAAGCTTTTAGAAGATATCCAATTAGCTATGGAGGGTCTTCTAGAACCTGAAATGATAGAAGAAGCCTTAGGGATCGCTGAGGTTAGAGCAATATTCTCAATTGGCAAAAGTGCTGTTGCTGGTTGCTATGTAACGGAAAAATTCAACGTAATTGCCAGAGTCAAATCGTTTTTGAAGGAGATCTAGATTCACTAAAAAGTAAAGATGATGTAAAAGACGTACAGGCTTCGAATGTGGAATAGGTTGTGATTTTGCGAAGGAGATCAAATAGAAGCATTCAAGCTTGTAACCCAAAGAAGATAATTTTATCCCTCGAAACAAGTTGTGACGAGTCAGCGGCGGCTTTAGTGCAAATATAGCTTCACAAATTGAAGAACATGCTAATTGGGGTGGAGTGGTTCCAGAAATTGCTTCAAGAAGACATTTGGAATCCCATTTTTAATTGAAAAGGTTTTTGAAAAATCATTATAAAAGATATAGATGTCGCGGCAACTGTGACTCCAGGATTAGCAGGTTCACTGTCGGATCTATCACTGCACGAACTTTTTGCATCAAATTCCATTTTTAGGAATTCATCATCTAGAGGGACATCTTTCATCAATATAAACCTTTCTTTTATTAGTTAGTGGAGGTCATACTGAATTAATAAAAGTAGATATTCAAAAGTATCAACGTCTCGGTAGAAGTCATGATGATGCAGCTGGAGAAGCTTTCGATAAGGTTGCAAGACTTCTGGGACTTATCCAGGGGGGCCAGCAATTCAAAAAATAGCTAAATCTGGAGATCCTTCCCAAAAGGGAGAGTTTATGACTTTTCTTTTAGTGGCTTAAAAACTGCTGTATTTCGATTGAAAAAATCGATACCAATAGAGGATATTGCTGCAAGTTTTGAAGTTGTGGCTGAGGTTTTAGTAGAGAGGACGATGTGCGATCAAGGCAACTCTCTTGTCTTAGTAGGTGGGGTTGCCGCAAATGTTTAAGGGACATGATGCTTAATCAATTAATATTACCCTTGCACCAATGGAATTTTGTACTGATAATGCAGCAATGATTGGGGCAGCAGCTTTGTTAAGATTAAGTTCAATGGAATTAGGTGTGCCCATGGTATATTCGCGGATCTGCTTCAAAAGTTCGACGTGTTCTTGATCAAATAAGAGGAAGAACTTACAGGGATGCTTTGATCATGCTTGAATTTATGCCGTATCGATCAACTGAGCCAATAACAAAAGTATTGCGATCAGCTGTTGCGAATGCAGAAAATCTTGGTCTTGAACCTTCTTCGCTTGTTATTAGCACTGCTACCGCTGATATGGGCCCATGAAACGTTATAGGCCTAGGGCTCAGGGCAGAGCATTTGCAATTAAAAAGCAGACATGCCACATCAGCATTTCTGTATGGCTATCTCGATTGGCAAGGTAAAGAGGCTGGATCATCAATTGATTTAACCGCTAAGGAATCTTCGGCAGCAGATTTATTACATCGTGCTGTGTTGCGTCAACAGGCTCATAGCCAAGGGACTGCAACTTTGACTAGGTCTGAGGTTCGAGGAGGCGGGCGAAAACCCTACAAGCAAAAGGGTACAGGTAGAGCTAGGCAAGGTTCAATTAGGACTCCTCTTCGACCAGGAGGTGGAATTATATTTGGGCCTAAGCCTCGTAAATATAACTTGGAAATGAATAGAAAGGAACGAAGGCTAGCTCTTCGGACTGCTCTAATGAGTAGGATTTCAGACGACTTCGGTTCAACCTAAAACAAGCGAAATTCTTGCTCTACTCGAGTAGGAATCGGGAAAATTCTTATTATTCTGAAATTATAAATCAATTAGAAACTTAGAAAAGATAAAGCTTATCTCTTCTGATCAATTAAATGTGTTTGACCTTCTCAATGCCAATTTGGTAATAGGTGAAGCGTTACCATTAAGGAGGTCATGGCAATAAGAAGTTTCAAACCTTACACACCTGGCACTCGAGAGTAGTAACTGACTTTAGTGAAGTTACATCAAACCTGAGCGCTCACTTGTCGTATCTAAACATCGAAAGGGCGTAATAACAGAGGGATAATTACTTGTCGGCATAGAGGAGGAGGGCATAAAAGGCTATATAGGATTGTTGATTTTCGTCGAAATAAGCCAAAGTTGCGGCAATTCATTATGACCCACATCGGAATGCAAGACTTGCTCTACTTTTTTACGACGGTGAAAAGAGATACATACTTGCACCTGCGGACATAACAGTTGGGCAAGAAGTTATTTCTGGATGCACCAATTGAAACTGGTAATGCTTTACCACTTTCTTCTATGCCTTTAGGTTCGAGCGTTCATTGTGTTGAACTTTATCCAGGTCGTGGCGGACAGATGGTTCGTACAGCTGGAGCTAGCGCACAAGTCATGGCTAAAGAAGGAGATTACGTTGCGTTGAAATTACCTTCAACTGAGGTTCGTTTAGTTAGAAAGGAATGCTACGCCACCCTTGGAGAGGTTGGTAATTCTGAGATTAGAAATACAAGCCTCGGAAAAGCTGGAAGAAGAAGATGGCTTGGCAGACGACCTCAAGTTAGAGGAAGTGTCATGAATCCATGTGATCACCCTCATGGAGGAGGAGAAGGAAAGGCACCTGTTGGACGTGGTCCTGTGACTCCTTGGGGTAAAGCTGCTCTTGGTTTGAAAACCAGGAAGAAAAATAAGCCCAGCAACAAGTACGTCCTTCGAAAACGACGAAAGTCGTTTACTGGGGGACTGGTAGACGAAAGACATCAGTAGCAAGAGTTAGGTTAACCCCTGGAAAAGGATCATTATCAACGGTCGACCCGGTGACCACTACTTGTTTAATCCTTAGAGCTCCTTTACAAACACTTGGCTTGAATCATATGATGTTTTAGTTAATGTATATGGTGGAGGTTTGACCGGTCAGTCTGACGCGATAAAGCAGGGAGCTGCTAGAGCTTTATGTGACTTATCTCTTGATAATCGTAAACCTTTGAAAGTAGAGGGCCACCTTAGTCGCGACCCTAGAGCCAAAGAGAGGCGTAAATATGGTCTCAAAAAAGCTCGTAAAGCTCCACAATTCTCAAAGAGAATGTCTTTAGGAATCTTAGGTAAGAAGTTGGGGATGTCCCAACTCTTCGATGATCAAGGCACCGTTCCAGTCACTTTGATCGAAGCGGGTCCCTGTCGAATCACTCAATTGAAATCTGCTGGATGGCTATGCCGCTGTGCAGATAGGTTTTCAGAAAAACTTATTAACAAGCCTAAAGGTCATCTAAATCAGGAGATGATCTTTTCATCTGAGTACCGGAAAATTTTTAAACTTGGGAATAACTGTGATTTCGAAAAAGGTCAAAAAGTTGATGTTAGTGGCGACACTATGGGTAGAGGATTCGCAGGTTATCAAAAGCGACATGGTTTTAGTCGAGGCCCAATGAGTCACGGTTCAAAGAATCATCGATTACCTGGCTCGACAGGGGCAGGAACTCCTGGTCGTGTTTATCCTGGGAAAAGGATGGCTGGTCGTATGGGTGGCAAAAAAGTCACTACCAGAGGCCTTTTTAAAGATAGATACAATTTATTAGTAGTAAAAGGATCTGTGCCAGGGAAGCCTGGATCTCTTTTAAACATAAGACCATGAAGGTATCCCTTGGCTAAAAGATCTTGTCGAGATGAATTGGCTGAAAAGCTTTCAATGACAGGCTTTGAAGTTGAATCATTAGAAGACTGCAAAGAATGTTGTTATTGGTTATGTACCACACCGAAAAGCTTTTGTTCAGTAGATGTTAGTATTGTTTGTGGTGCAACGTAAAAGCTATCACGTTGTGGCAAAGGTTGGAGCCTATTTATTAAACATAAAATTATCTAATTTAAGAGGAGTAGCGAAGGAATGATTTGTTCATTGGATGAATTAGGAATTAATGAAGGTATAGAAATTCTTATTGGTTCAAATGATTATCTTTTGAATGATGAATTAGCTATTACTGCTAACAGACCTGATGGTATGTCTATTGTTGGTATAGCACGAGAAATCTCAACAATAATTTACTCACTTACGTATATAGAATAGACATAAATAAATCTATATCTAATAAATTAAAATTAAGACAAAATTGTATAAACTTGTAGACATAACAAATTTTTTAATGTTTGAGCAAGGCCAGCCACTACATGCTTTTGATGATCTATTAGATTTTTAGATATGGTATAAAAGGCGAATTGTTGCACTCGATCAAAAAGAATATAAATTAAATGAAAATATAAAGGTAATTACATGCGATATTCCAATTGCAATAGCTGGGGTTATCGGAGGAAACAGTTCCGTAAGTGCTAAAACGTTTGGTTGGAAGCAGCTGTATTTTCTCCCAGTTAGAAATAGTAGTAGAGAAATAGGGCTTAGAACAGATGCAAGTAGTAGATACGAAAAGGGTATATCACATGACAACAGAGCTAGTGATCTTATTTCGTTAGAATTAGGCGGTAAAAGATATCAATCTTAGAATAGAAATAAACAAGGTTCTAGGTAAGGATGAGATTGCTAACATTGGATGCCCTTACAGAGATTTAGAAATCGATTTAATAGAAGAAATAGCAAGACTAATTGGATATGATAATTTTGATTCGAATATGCCAGATGAGCCAGGAGTACTAAAACCAATTTAGTTACGAAATTTTATCCACAATGGATTTCAAGAAGTAGTGACTTCATCACTTAATCCATTACTATCAGAGACTAGTAGATTAAGAAATGTATGGGATGAACATCTTAAAATTCTTCAGAGAAATGTATCATTTGGAGCTGAAGGTTGTTGGATCTTTGAAATAGCAAAGACATACGAAACAAATTTATTGGTGCTTTGACTGGAAGTGGTAGATTATTTTGAAGCAAGAGGAAAACTTAAGCAATCCCTCTTGGAATTGAAACTGATAAGATGCATCCTGGTCGAACTTCTGAATTAGAAGGAGGCTTCTTCGGACAAATCCACCCATGATTCAGCAAGAAACTTTCTTAACCGTTGCAGATAACAGTGGTGCCAAGCGTTTGCAATGTATTAGGGTCTTGGCTCTAATCGTCGGTATGCCCACGTAGGCGATGTGATTGTTGCTTCTGTTAAAGATGCTATGCCAAATATGGGAGTGAAAAAATCAGATGTCGTTAAAGCGGTTGTTGTTCGGACCAGAGCAACAATGCGTAGAGAGACTGGAAATTCAATTCGCTTTGATGACAACGCTGCTGTTCTTATCAATGATGATCAAAACCCAAGAGGCACTAGGGTGTTTGGTCCTGTCGCACGAGAATTAAGAGAAATTTCACTAAAATTGTCTCTTTAGCTCCGGAGGTTATTGAATGGCAAGAAAGAGTTGTTCAAATTAGAAGGGTTTCGAAAACAGTCAAAGGTGGAAAGAAAATGAGTTTTAGGGCAATAGTTGTTGTAGGCAACGAAAAAGGTCAAGTTGGTGTTGGTGTAGGCAAAGCTGGTGATGTAATTGGTGCTGTTCGTAAAGGAGTCGCTGATGGGAAAAAACATCTAGTTCGTGTCCCTTTAACTAGAAATAGCATCCCAACTCTCTCTAACGGTAGAGATGGGGCAGCAAGTGTATTAATTCGTCCTGCAGCTCCTGGAACAGGTGTAATTGCTGGTGGCTCAATTCGTACTGTATTAGAGTTGGCCGGAATTAAAAATGTACTTGCTAAGCGATTAGGTAGTAAGACCCCTCTGAATAACGCTCGAGCTGCAATGGTTGCTTTAAGTGAGTTAAGAACTCATAAAGCGACAGCAAAAGAGCGTGGTATTTCACTTGAGCAGATTTATATGGGACGTTCACTAAAAAAAGGGCCATTTATTTCAGACAGTTTGCTAAAATCGAGAAGCAAAACTCTAATGATGATAAAGTCATCAAGACATGGTCCAGAGCCTCAACAATTCTGCCAATGATGATTGGCCATACAATTGCTGTTCACAATGGAAAGAGTCACATACCCGTTTTCATAACTGAGCAAATGGTTGGACACAAGTTAGGAGAGTTTGCACCAACTCGAACCTACAGAGGTCATATCAGAGATAAAAAAATGTCAAGAAGAAACGCAGCAGAAAAAAGACCTGTACTACCTGATCCTCAGTTCAATAATTTGGCAAGTATGATGGTCCATCGATTGATGAAGCATGGTAAGAAATCAACAGCTCAAAAAATTCTTTCTGATGCTTTTTTGATTAACGAACGAACTGGTTCAAACCCGATTGAATTATTTGAAACAGCAGTGAAAAATGTTACACCTCTTGTTGAAGTGAGAGCTAGAAGGGTCGGTGGAGCTACATATCAGGTGCCAATGGAGGTCCGTCAAGAAAGAGGGACCGCAATGGCACTCAGATGGTTGGTAAATTTCTCAAGATCAAGAAATGGTAGAACCATGGCTCAAAAACTCGCTGGAGAGCTAATGGATGCAGCTAATGAAGCTGGAAACGCAGTGAGGAAGAGGGAAGAGACCCATAAGATGGCCGAAGCAAATAAAGCTTTCGCTCATTATCGCTATATGCTTAGTCCCAAAAGAACCAAATTCCGCAAACAACAAAGAGGCCGTATGCGCGGCGTTGCTACTAGAGGCAACAAAATCTCTTTTGGTCAGTTTGCATTGCAAGCTCAAGATTGTGGTTGGGTTACCTCAAGACAAATCGAGGCTAGTAGACGAGCTATGACTCGTTATGTCAAAAGGGGAGGACAAATTTGGATTCGTATTTTCCCTGATAAGCCTGTAACGATGAGGCCTGCCGAGACAAGAATGGGATCTGGTAAAGGTAACCCAGAATTTTGGGTTGCAGTTGTCAAGCCTGGTCGAATCTTGTTTGAAATGGGTGGAATTACAGAGGAAATTGCAAAAGAGGCAATGCGTCTTGCTCAATACAAGCTGCCAGTAAAAACAAAATTTATGCACGGATCTCAGGCATCGATATACCCCGCGAAAAGCGGGTGGAAGTTGCCCTTACTTACATCTATGGCATCGGCTTAACCAGAGCTCAATCCTTGAAAAATCAGGAGTTAATCCTGATATTCGTGTAAAGGATCTGATAGTGATGTTCAGAAGCTTAGAGCTGTTACTGAATTCACACTTGAAGGAGATTTGAGACGCCAAGAAGGAATGGCACTTAAACGACTTCAAGATATCGGATGTGTTCGTGGAAGAAGGCATAGAATGAGTCTTCCTGTTAGAGGCCAACGAACTAGAACTAATGCTCGTACTCGAAGAGGGTCGAGAAAAACTGTTGCAGGAAGAAAGAAAAGCTTGAGATATTAAAAGAGATTGCTGCTTCAGAAAGTGAAATAGAAAGATTAAGGTTTTCCTTGGAAAGAAAGGAAAACTCTCACTTCTATTGAATGAAAAATCTTTCTAGCGAAAGACCCTTAATTGGTCAAAGAGCGAACGTTTTAAAAAAACTACAAGAATTAATAAAGGAAAACAGGCCAGATAGAAACTATAGATGTTACCCTGCAACTGGTATTTCGGACATCACCCGTTAATAACAACGAGCAAATAATTGATCTTTTCTTAGGGCTTGGATACCAAGTTTGGACCTGAGATAGAAAATGATTACTACAATTTTGAGGCATTAAATATTCCTCCTGATCATCCAGCCAGAGATATGCAAGATACTTTCTATTTGGGCCATCTTTTAAGGACTCATACTTCACCTGTTCAGATTCGTTGCCTTGAGAGGGAAAAACCTCCGGTTAGAATCGTTTCTCCTGGTCGGGTTTATCGAAGAGATGCAGTTGATGCTACTCATTCGCCAGTGTTCCATCAGGTTGAGGTCTTAATTGATGAAAAGCTTGACTTTAGCCATTTAAGAGGAACGGTAATGGGTTTTTTAAAAGCGTTTTTTGGAGATCTGCCTATTCGTTTTAGAGCTAGTTATTTTCCATTTACTGAGCCATCAGCAGAAGTTGATGTTCAATGGAGAGGCAAATGGCTAGAGGTTATGGGTTGCGGAATGGTAGATCCGTTCTAGAATTAGGGATTGATCCAGAAAAATATAGTGGATTTGCGGCTGGACTTGGTGTGGAAAGATTTTGTATGGTGCGTCATGTGGATGATATTCGAAAGTTATACACAAGTGATCTCAGATTTTTAGAACAATTAAATTAGAATCTCTCCAATCTAATGGATCTAGAAAAAGATGCGTAAAGGTCGTGGTATAGCTGCTGGTCAAGGAGCTGCGGCTTTGGGATGAGAGGGCAGAAATCTCGATCAGGTCCTACTCGCCCAGGCTTTGAGGGTGGTCAGATGCCTTTGTATAGACGAGTTCCATTAAAGCATTTTTAATCAGAAGAATTTTACTGTCCTCAATGTTTGAATTCAAAGAACTGTTAACCTTGATTTATTGGTCAAGGAAGGGATTTTGATCCTTTGAAAATTCTTGGCAATGGAAAATTAGAAGTGAAATTAACCGTTCAAGCAGCTTTCACAGCAGCCAAAAAGAAAATCGAAGAAGTCGGGGGTACTTGT---ACTGATGTGATTAACCTTTGATAACTGAGAAGGCTACAAAAGCTTTGGATAATCAGTACACTTTTGAAGTCGATCCAAGAGCAGCTAAGCCTGACATAAAAGCTGCTGTTGAATGTCAAGGTACTTGGTATTAGTACTATGAATCCACCAAGAAAAAGTAGAAGATCTGGAAAGAGACCTCAAGTGAAGAAGGCTGTGGTTCGCCTAGCAGAAGGCATACAGTTGTTCCCAATGTCTCGTACTGGAAAAAAACCTATCTTTCCTGAAAAGGTAGATGTTTGAGGGACTTTCCATCACTGTAAAAGGTCCTAAAGGTGAACTGCATAGTTCCTGATGGAGTAAGCCTCAAAAATGACAACACAATTATTGTTAACCCTATCCAAAGAAATGCATGGGCTGTGTAGATCGCTGGTTGCGAATATGGTTGAGGGGGTTAGTACTGGTTTTACGAAAAAACTTGAGATTGTTGGTGTTGGATCAAGAGCACAAGTAAAAGGAAAAACTCTTGTTGTTAGTGCTGGATATAGTCATCCAGTTGAGGTTGTCCCTCCTGAAGGCATAACATTTAAAGTTGAAAATAATACAAATGTGATAGTAACTGGACCTGATAAAGAATTAGTGGGCAACGAAGCTGCCAAAATAAGAGCAATTAGGCCCCCAGAGCCTTATAAAGGTAAAGGAATCAAATATGAAGGAGAACAGATAATTAGAAAAGCTGGCAAGATGGCAAAGAAAGTAGTAGCCCTGATCAAGTTGGCCTTACAGGCTGGCAAAGCCAACCCAGCTCCTCCCGTTGGGCCTGCTCTGGGTCAACATGGGGTGAATATAATGGCGTTTTGTAAGGAATACAATTCGCGAACCCAAGACAAAGCTGGCTTTGTTATCCCTGTAGAAATATCAGTTTTCGAAGATAGAAGTTTTACTTTCATAACAAAAACCCCTCCTGCTTCAGTTTTAATAACTAAAGCGGCAGGAATTGCCAAAGGTTCAGGAGAGTCAGCAAAAGGTGCTGGATTAGTAAAAGTCAACTTGAAGAAATTGCTAAAACAAAACTTCCAGATCTCAATTGCAGCAGCATAGAATCAGCGATGAAAGTTATTGAGGGCACCGCCAAAAATATGGGAGTTTCCATATCACTAAAAACCCGTTATCGAGAGACAATTAGACCAAAGCTTTTAAAAGATCTTGGTCTGAAAAATGTACATCAAGTTCCTAAGGTGCAGAAAGTCACCTTAAACAGAGGACTTGGTGAAGCTGCCTCTAATTCAAAGGCTTTAGAAGCTTCTCTGGCTGAAATGGCAACAATTTCGGGTCAAAAAGCTTTGGTTACAAGGGCCAAGAAAGCAATTGCTACTTTTAAAATCAGACAAGGAATGCCCATAGGTTGTGCCGTCACACTTAGAGGTGATCGCATGTACGCATTCTTGGAAAGGTTCATAAATTTGGCACTTCCAAGAATCAGAGATTTTCGTGGTGTGAGTCCAAAAAGCTTTGATGGCAGAGGAAATTACACCATTGGAGTCAAAGAGCAACTTATTTTCCCTGAGATTACTTTTGACAAAGTCGACACCATTAGAGGCATGGATATCACAATTGTGACTAGTGCTCTGATGAACAAGGTAAGGCCCTTCTTAGTGAAATGGGAATGCCTTTATGCCAACCATTCAACAGTTAATAAGAACTGAGCGAAAGACTCTAAAAACGAAGACAAAATCCCCTGCTTTGCGAGGTTGCCCAGAAAGGAGAGGAGTCTGTACAAGGGTTTACACCTCAACTCCCAAAAAACCTAACTCGGCCCTGAGAAAAGTAGCTCGTGTGCGATTAACCTCAGGCTTCGAAGTTACTGCTTATATTGGTGGTATTGGCCACAACCTTCAAGAGCACTCTGTTGTTTTACTGAGAGGTGGAAGGGTTAAAGATCTACCGGGAGTTAGATATCACATAGTCAGAGGAACTCTTGATACCGCTGGGGTTAAAGACCGCAGACAGTCAAGATCAAAATACGGAGCTAAATCTCCTAAAAAAGATGTAATCTCTCTGATTAGATATCAGAAAAGATTGATTCGTAAAGAACTTTTTGATCTTCGTTTTAAGCAAGCTACTAGACAGCTAAAAACTCATTCAAAAATTGGCTCAACTTTTAACGGTATGGGACATAAAATTCACCCCACTGGAATTAGGCTTGGCATCACCCAAGAGCATCGTTCTAAATGGTACGCAAGTAAAACTTATCCTTTACTACTCCAAGAAGATGATATACGTACTTTCATCAAGAAAAAGTATGCAGCGGGGATAAGCGATGTATTGATTGCTCGAAAAGCAGATCAACTTGAGGTCGAATTAAAAACTGCTAGGCCAGGAGTAATTGTTGGTAGGCAGGGAAGTGGTATTGAAGAACTCAGATCTGGTATTCAAAAAACAATCGGTGATAGAGTACGCATCAATGTTGTTGAAGTAGAAAAAGTTGATGCAGATGCTTATCTTCTTGCCGAATATATTGCTCAGCAACTAGAAAAGCGTGTTGCTTTTAGACGAACTATTCGAATGGCTGTTCAAAGAGCACAAAGAGCTGGTGTCTTAGGTCTTAAAATACAAGTAGGCGGAAGGTTGAATGGCGCTGAAATCGCACGTTCTGAATGGACACGAGAAGGGAGAGTTCCTCTCCACACTTTGAGAGCAGAAATCGATTACGCAACTGCTAGTACAACCTATGGAGTTTTAGGAATCAAAGTATGGGTTTTTAAAGGTGAAGTTCTTCCTAAAGAAGAACAGAAATCCGGTTCTAAGAAGTCAAAGCGCAATGTTCCAAATGGAGTTGTGCATATTCAAAGTACCTTCAACAACACCATTGTCTCAATTACTGATACTTCTGGTGAGGTTATTTCCTGGTCATCAGCAGGAGCTAGCGGATTCAAAGGAGCTCGAAAAGGTACTCCTTTTGCAGCCCAAACCGCTGCTGAAGTCGCAGCCCGAAGAGCTTTAGAGCAAGGAATGCGTCAAATAGAAGTTCTTGTAAGAGGACCAGGCTCAGGTCGTGAAACCGCAATAAGGGCATTGCAAGTAGCTGGTCTTGAAATTACTTTGATCAGAGATGTAACTCCTCTCCCTCACAACGGGTGTAGGAGACCTAAACGCAGACGCGTTCTGGAAAGCAAAAAACAGATCGTACGATAGAGCTATTAGATAACTCTGAAATGGCTTTAGTTCTTGATTACAAGGGCTTATCCACAAAAGAGATGTCTGACTTGCGCTCAAGATTGCAAAAAAGCGATGGCATTTGCAAGGTCACTAAAAACACCTTGATGCGTCAAGCCATAAAAGGAAAAGAATCCTTGGAGTCATTACTTACTGGCACTAACGCCTTTGTTTTAATCAAAGGAGATGTTGGGAGTGCTGTTAAAGCTGTACAAGCATTTCAAAAGGAAACTCAAAAGTCTGAGACTAAAGGAGGTCTTTTCGAAGGCAAACTTTTTGAGATCAAAGCGATTGCAAAACTTCCTAGCAAGGAAGCACTTATGGCACAAATTGCTGGTGCAATGAATTCCATAACAAGCATCGCTATTATAAATGAGTCTCTTAAACAAATGGCCAACCACGATCCAATTTCAGACATGCTCACTCGCATACGAAATGCAAGTGAAAAACATGAAAAAACCAAAGTCCCTGCTTCAAGAATGTCAGTATCGCTAAGGTTCTTCAGCGTGAGGGATTTATTGCAGAAATGGAGAAGGCTTTAGCAGCTCATTCTTGGATTGAAATAACTGGTAAACCTATTATTCGCTCAATGCAGCGAGTTAGTAAACCAGGATTGAGGATTTATAAAAACACTCGAGGATTACCAAAAGTTCTAGGAGGCCTTGGAGTTGCAATAATTTCTACCTCTAAGGGGGTCATGAGTGATCGTGATGCACGAAAACAAGGAGTTGGAGGAGAAGTCCTCTGCTACGTGGATTTGTTGTCATTGATAAACTTCTCATGATTGCGTCAATAGACTTCGCAAGGTATTCAAAAAAATTGGACAGGAACCCTAGATCCCTCAGTGACAGGAGTACTTCCAATTGCAATAGGGAATGCGACAAGATTAATTTCCTATTTTAAAGCATATACAGGATTCAATTAGGGACCACTACAAATACTGATGATATGCAAGGAGAAATTATAGAGAGCGAATATGATATAAATTTTAGAAAATTTTAGAGGATATTACAACCTCCCATGTTTTCTAGTGTTCATATAAAGGGAGAGAGAGCTTATAAGAAAGCGAAAAAGATTTAATTCCTAAAAAAGTTAATATCAATAAATTTAATAAGCTGGTCAAAAAACAACTGCTCAACAGGAACATATATTAGATCCTTGGCTAGAGACATTGGAAATTGCGGTGGCTATTTAGTTACAGCTTATAATTTCAATGAAAATCATGTATTACTTCCTGACTTAAGCCCATTTTTTAAACATCTTTCTTAATTTCTGAAGAATTGGCATGGAAGACTTTCTAGAAAACAACAGACCCAAAAACGACATAAACGCTTGAGGAGCTTAAGTGGCGACCAAGACTTGCTGTCTTTCGATCTAATAACCACATCTATGCTCAAATAATAGATGATGCTCAAAACACTATATGTGCTGCATCAACTTTGGATAAAGATTTGAAAGTTGTGATGCATCTACGTGGGAGAACTCGTTGCAAAAAAAGCTTTAAAGGCATCAAACAAGTTATCTTTGACAGGGGTGGGAACATCTATCATGGCAGGGTTAAAGCTCTAGCCGAAGCTGCCAGAGTGGCAGGCTTGAACTTTATGTCACTAGGCACAGAAGAGAAACAGAAGCTAATCAACACACATCAAGTACATCCAACTGATACTGGATCAGTAGAAGTTCAAGTTGCCATGCTTACTACAAGAATTTCAAAATTAAGCATCTTCAGGGCAACATCCATGATTTCTCCTCAAGACAAGGATTGCTCAAAATGATTGGACAGCGAAAAAGACTTTTTTATGTACGAACTAAAAGTGAAAAAAGATATGAGCTCCTAAATTAGCTATTAGAATCGCCGAAGCCAGCTGGCCATGGTTCAGACTGGGTAAGAGATGAACTACAAGATCTTGTCACTATCGAAGCAATGGCTACGCAGGGTGACAAAATTCTTGATGTAGCATTAGCAAAAATAGGAGATAAAGGTCTTTTCACTAAAGAACTTGAAGCTCAAATGCTTCTTGGTCATGCCGAAATCGCAGTCCACTCACTTAAGGATTTACCTACAAACCTTCCAGATGGATTAATAGGCTGCATAACAGAAAGGGAAGATCCTTCGGACGCATTAGTCGTTAATTACAAACTAGAAACGCTGCCAGAAGGTTCTGTAGTGGGAACTAGTTCCTTAAGAAGGCTTGCTCAATTGAGATACCATTATCCACATCTTATTTTCAAAGATGTACGTGGAAATGTTATTACACGATTAGAAAAGCTTGACTCAGGAGAAGACTGTCTTATCTTGGCTGCTGCTGGATTACAAAGACTTGGTTTTGGAATACATCAGATACCAACAGATATTTCACTGCATGCTGTGGGACAAGGCGCTCTTGGTATTGAATGTGTAAATGGTAATCAAGAGGTATTAGATATTCTTGAACACGAATCAACAAAAGATGTTTAGCAGAAAGGTCTTTCCTCAGAGAGCTTGAAGGAGGATGTCAAGTTCCAATAGGCGTTAACGATGAATTCTTGAGGGTATGGTTGCTAGATGGTAAATTAATTAGAGATTCCTTAAGCTGAGTCGGAATAGACTTAGCCAATGACTTAGGTGCAGGAGAAATAAGGAAATGGTCGGCACTGTTGTCAGTGACAAAATGCAAAAAACAGTAGTTGTGGCCGTAATAGATTTCCACATCCTATCTACCAAAAAATTATTAGTCGTACGACTAGATATAAAGCCCATGATGCAGAAAACCATTGCTGGGAGACAGAGTTATTAAAGAGTCTCCTCCAATGAGCGCTCACAAACGATGGACAGTTACAGATGTTCTAAGACTCCATCGCAGGATTCTATTGATCGCCAGTGGTTTCTGGTGGATGCAGAGAATCAGACTCTAGGCCGACTAGCAACTGAAGTTGCTAGTGTACTTAGAGGTAAGACAAAGCCAAATTTTACTCCTCACTTAGATACGGGTGATTTTGTTATTGTAGTAAATGCTGAAAAGATCAAAGTAACCGGAAAGAAATCCAAAAACTTTATCGCAGACACTCTGGACGTCCAGGAGGAATGAAGGTTGAAACCTTTAAGGCACTTCAATCTAGAATTCCAGAGAGAATAGTTGAAAAGGCAATCAAAGGAATGTTGCCTCACACAAGGTTAGGACGACAATTGTTTACTAAACTCAAAGTTTACAAAGGCTCTGAGCATCCTCATTCAGCCCAAGAACCTAAAACCCTAGGAGTTGATGAAGTAGGTAAAGGTATTTGGCCCTGTTTTCGCTGGAGCTGTAATCTTAAGGCTTGAAGGACAGTAAAAAATTGAACCATAGACGGAGATGTTAGTTCCAATAAAATCAATAGCATGGTCTATCGGCCAGTCTTCATCAAGAGAAATTGACTGGGTATCAGGCTACTGAAAAAGCCATGCTCAGAGCATTAGAGCCTAGACGGCAAAAAAGGTGATCAATTGCTGCTGCCAGTGTTTTAGCAAAAGCAAGAGATTTAATTAAACGTCTAGCTCACAAATACAGCCTTTAAAAAATAAGGGGTATGGAACACAAAACTCCACCGAAAAAGTTTTATGAAGATCAGGAGATGTTCAGATTATTTCTGGAAAGGACAAGGGTAAAACCGGTGAAGTCCTTAAAACACTTCCCGAAAATAGAGTTTTAGTTCAGGGAATTAACCAAAGAACAAAGCATGTCAAACCCTCACAGGAAGGAGAAACTGGTCGAATAGAGACTAAAGAATTTTCCTTGCATGCCTCAAATGTAATGATCTACTCGAGAAAGTTGCTAGTATTGAATTTGTAGATAAAGGAAGAAACGACGATTAAAAAAGACTGGGG
>AG-402-I22
ATGGCTGTAGTTTCTCTCTCAGAGATGATGGAAGCTGGTGCTCACTTTGGGCATCAGACAAGAAGATGGAACCCCAAGATGTCTACATCTATTCTTCTCGTAATGGGGTTCATATTATTGATTTAGTCAAAACCGCTGTTTGTATGAACAGTGCTTATAAATGGACTAGGCCGCAAGAAGCGGTAAAAGATTCCTTTTTGTAGGAACTAAAAAACAAGCTTCCGAAGTGGTTGCTCAAGAAGCTATTAGATGTGGAGCGTCCTACGTCAATCAAAGATGGTTGGGAGGGATGCTTACTAATTGGACAACAATGAAGGCAAGAATTGATCGACTAAAAGATCTTGAAAGGATGGAAAGTGGTGCTATTGCAATGCGCCCCAAGAAGGAGGGAGCTGTTTTACGTAGAGAACTAGAACGATTACAAAAATATCTAGGCGGACTAAAGGGAATGAGACGTCTACCTGATGTTGTCGTCTTAGTTGATCAAAGGCGTGAGACAAATGCTGTTCTTGAGGCTAGGAAGCTAGATATTCCATTGGTATCAATGCTTGACACCAATTGCGATCCAGATCTTTGTGAAATTCCCATACCATGCAATGATGATGCTGTTCGATCTGTTCAACTAGTTTTGGGTAGATTAGCTGATGCTATCAATGAAGGAAG----------------------------------------------------------------------------------------------------------------------------------------------------------------------------------------------------------------------------------------------------------------------------------------------------------------------------------------------------------------------------------------------------------------------------------------------------------------------------------------------------------------------------------------------------------------------------------------------------------------------------------------------------------------------------------------------------------------------------------------------------------------------------------------------------------------------------------------------------------------------------------------------------------------------------------------------------------------------------------------------------------------------------------------------------------------------------------------------------------------------------------------------------------------------------------------------------------------------------------------------------------------------------------------------------------------------------------------------------------------------------------------------------------------------------------------------------------------------------------------------------------------------------------------------------------------------------------------------------------------------------------------------------------------------------------------------------------------------------------------------------------------------------------------------------------------------------------------------------------------------------------------------------------------------------------------------------------------------------------------------------------------------------------------------------------------------------------------------------------------------------------------------------------------------------------------------------------------------------------------------------------------------------------------------------------------------------------------------------------------------------------------------------------------------------------------------------------------------------------------------------------------------------------------------------------------------------------------------------------------------------------------------------------------------------------------------------------------------------------------------------------------------------------------------------------------------------------------------------------------------------------------------------------------------------------------------------------------------------------------------------------------------------------------------------------------------------------------------------------------------------------------------------------------------------------------------------------------------------------------------------------------------------------------------------------------------------------------------------------------------------------------------------------------------------------------------------------------------------------------------------------------------------------------------------------------------------------------------------------------------------GCCCATGGTATATTCGCGGATCTGCTTCAAAAGTTCGACGTGTTCTTGATCAAATAAGAGGAAGAACTTATAGGGATGCTTTGATCATGCTTGAATTCATGCCTTATCGATCAACTGAGCCAATAACAAAAGTATTGCGATCAGCTGTTGCGAATGCAGAAAATCTTGGCCTTGAACCTTCTTCGCTGGTGATTAGCACTGCTACTGCCGATATGGGCCCATGAAACGTTATAGGCCTAGGGCTCAGGGCAGAGCATTTGCAATTAAAAAGCAGACATGCCACATCAGCATTGCTGTATGGCTATCTTGATTGGCAAGGAAAAGAGACTGGCTCATCAATTGATTTAACTGCGAAGGAATCATCTGCAGCAGATTTATTGCATCGCGCTGTTTTGCGCCAGCAAGCTCACAGCCAAGGGACTGCATCTTTGACTAGATCTGAGGTTCGAGGGGGTGGTAGAAAACCCTATAAGCAAAAGGGTACTGGTAGAGCAAGGCAAGGTTCAATTAGAACTCCTCTTCGCCCTGGGGGTGGGGTTATTTTCGGCCCTAAGCCTCGGAAATATAACTTGGAAATGAATAGGAAGGAACGAAGGCTAGCTCTTCGAACTGCTCTAATGAGTAGAATTTCAGATGACTTTGGCTCAACCTAAGACAAGTGAAATTGTTGCCGTACTAGAGTTGGAATTGGCAAAATTCTTATTATTCTGAAATTATTAATCAATTAGAAACTTAGAAAAAATCAAGCTTATTTCTGCTGATCAATTAAATGTGTTTGACCTTCTGAATGCCAATTTGGTAATAGGTGAAGCATTACCATTAAGGAGGTAATGGCAATAAGAAGTTTCAAACCTTACACACCAGGCACTCGAGAGTCGTAACTGACTTTAGTGAAGTTACATCAAGCCTGAGCGCTCACTTGTCGTATCAAAACATCAAAAGGACGCAACAACCGAGGAGTAATTACTTGTCGTCATCGAGGTGGCGGGCACAAAAGGTTATATAGGATTGTTGATTTTCGTCGAAATAAGCCAAAGTTGCGGCTATACATTATGACCCTCATCGCAATGCAAGACTTGCTTTACTCTTTTACGATGGTGAAAAGAGATATATTCTTGCGCCTGCAGACATAACGGTTGGTCAAGAAGTTATTTCAGGATGCACCAATTGAAACTGGTAATGCCTTACCTCTTTCCTCAATGCCTTTAGGTTCCAGCGTTCATTGTGTTGAACTGTATCCCGGTCGAGGAGGACAGATGGTTCGTACAGCTGGAGCTAGTGCTCAAGTTATGGCTAAAGAAGGCGATTATGTTGCGTTGAAATTACCCTCTACTGAGGTTCGTTTAGTCAGAAAAGAATGCTACGCAACACTTGGAGAGGTGGGAAATTCTGAAATTAGAAATACAAGCCTTGGAAAGGCTGGGAGAAGAAGGTGGCTAGGTAGACGACCTCAAGTTAGAGGAAGTGTTATGAATCCATGTGATCACCCACATGGAGGAGGAGAGGGTAAGGCACCAGTTGGACGAGGTCCTGTTACGCCATGGGGTAAAGCTGCTCTTGGTTTGAAAACCAGGAAGAAGAATAAGCCCAGTAATAAGTACGTTCTTCGAAAACGACGAAAGTAGTTTACTGGGGAACTGGTAGACGTAAAACATCCGTAGCAAGAGTGAGATTAACTCCTGGAAAAGGATAATTATCAATGGTCGACCTGGTGACCATTATTTGTTCAATCCTTAAAGCTCCTTTGAAAACTTTAGGACTGAATCATATGATGTTTTAGTTAATGTCTATGGTGGAGGTTTGACCGGTCAATCTGACGCTATAAAGCAAGGAGCTGCAAGAGCTTTATGTGATTTATCTCTTGATAATCGCAAGCCTTTAAAAGTAGAAGGTCACCTTAGTCGTGACCCTAGAGCCAAAGAAAGGCGTAAATATGGTCTTAAAAAAGCTCGTAAGGCTCCTCAATTCTCAAAGAGAATGTCTTTAGGAATCTTAGGTAAGAAGTTGGGTATGTCCCAACTCTTTGATGATGAAGGCACCGTTCCAGTCACTTTGATCGAAGCGGGTCCCTGTCGAATCACTCAATTGAAGTCCCCCGGATGGCTATGCTTCTGTGCAAATAGGCTTTCAGAAAAACTTATCAACAAGCCTAAAGGTCATCTAAATCAGGAGATGACCTATTCATCTGAGTACCGGAAAATTTTTGAACTTGGAAATCACAGTGATTTCAAAACAGGTCAAAAGGTTGATGTGAGCGGCGACACAATGGGTAGAGGATTCGCTGGTTATCAAAAGCGACATGGGTTTAGCCGAGGTCCTATGAGCCACGGTTCGAAAAATCATCGATTACCTGGTTCAACAGGAGCTGGAACTCCTGGGCGTGTTTATCCCGGCAAGAGGATGGCTGGTCGTATGGGTGGTAAAAAAGTTACTACGAGAGGCCTTTCTAAAGATAGATACAATTTATTAGTAGTAAAGGGATCTGTTCCAGGTAAGCCTGGATCTCTTCTAAACATAAGACCATGAAGGTATCAGTTGGCTAAAAGATCTTGTCGAGATGAATTGGCTGAAAAGCTTTCAATGACAGGCTTTGAAGTTGAATCATTAGAAGACTGCAAAGAATGTTGTTATTGGTTATGTACCACACCGAAAAGCTTTTGTTCAGTAGATGTTAGTATTGTTTGTGGTGCAACGTAAAAGCTATCACGTAGTGGCGAAGGTTGGAGCCTATTTATTAAAAATAAAATTATCTAATTTACGAGGCGTAGCGCAGGAATGATTTGTTCATTGGATGAATTAGGGATTAATGAAGGTATAGAAATTCTTATTGGTTCAAATGATTATCTTTTGAATGATGAATTAGCTATTACTGCTAACAGACCTGATGGTATGTCTATGGCTGGTATAGCACGAGAAATATCAACAATAATTTACTCACTTACGTATATAGAATAGACATAAATACATCTATATCAAATAAATTAAAATTAAGACAAAATTGTATAAACTTGTAGACATAACAAATTTTATAATGCTCGAGCAAGGCCAGCCTCTACATGCCTTTGATGATCTATTAGATTTTTAGAAATGGTAGAGAAGGCGAATTATTGCACTCGATAAAAAAGAATATAAATTAAATGAAAATATAAAGGTAATTACATGCGATATTCCAATTGCAATAGCTGGGGTTATCGGAGGAAACAGTTCCGTAAGTACTAAAACGTTTGGTTGGAAGCAGCTGTATTTACTCCCAGTTAGAAACAGTAGTAGAGAAATAGGGCTCAGAACTGATGCAAGTAGTAGATACGAAAAGGGTATATCAGATGACAACAGAGCTAGTGATCTAATTTCGTTAGAATTAGGTGGTAAAAGATATCAATCTTAGAATAGAAATAAACAAGGTTCTAGGTAGGGATGAGATTGCTAACATTGGCTGCCCTTACAGAGATTTAGAAATCGATTTAATAGAAGAGATAGCAAGACTAATTGGATATGATAATTTTGATTCGAATATGCCAGATGAGCCAGGAGTACTAAAACCGATTTGGTTACGAAATTTTATCCACAATGGTTTTCAAGAAGTAGTGACTTCATCACTTAATCCATTACTATCTGAGACTAGTAGATTAAGAAATGTATGGAATGAACATCTTAAAATTCTTCAGAGAAATGTATCATTTGGAGCTGAAGGGTGTTGGATCTTTGAAATAGCAAAGACATACGAAACAAATTTATTGGTGCTTTGACTGGAAGTGGTGGATTATTTTGAAGCAAGAGGAAAACTTCAGCAATCCCTCTCGGAATTGAAACTGATAAGATGCATCCTGGTCGAACTTCTGAATTAGAAGGAGGCTTCTTTGGACAAATACATCCATGATCCAGCAAGAAACATTCCTAACCGTTGCAGATAATAGTGGTGCAAAGCGTTTGCAATGTATTAGAGTCTTGGTTCCAATCGTCGTTATGCCCATGTAGGTGATGTGATCGTTGCTTCTGTTAAAGATGCAATGCCAAATATGGGAGTCAAAAAATCAGATGTAGTGAAAGCTGTTGTAGTTCGTACTAGAGCAACAATGCGTAGAGAGACTGGAAATTCAATTCGCTTTGATGACAACGCTGCTGTTCTTATCAATGATGATCAAAACCCAAGAGGAACAAGGGTCTTTGGACCCGTTGCGCGAGAATTAAGAGAAATTTTACTAAAATTGTCTCTTTAGCACCTGAGGTTATTGAATGGCAAGAACGTGTTGTCCAAATCAGAAGAGTCTCCAAAACTGTCAAAGGTGGAAAGAAAATGAGTTTTAGGGCAATAGTTGTAGTAGGAAATGAAAAAGGACAAGTTGGTGTTGGTGTTGGAAAAGCTGGAGATGTCATTGGTGCTGTTCGTAAAGGAGTTGCTGATGGGAAAAAACATTTAGTTCGTGTTCCTTTAACTCGAAATAGCATTCCAACTCTCTCTAATGGTAGAGATGGTGCAGCAAGTGTATTAATTCGTCCCGCAGCGCCTGGAACAGGAGTAATTGCGGGGGGTTCAATTCGTACTGTTTTAGAGTTGGCTGGAATTAAAAATGTACTTGCTAAGAGATTAGGTAGTAAGACCCCTCTCAATAATGCTCGTGCTGCAATGGTTGCTTTAAGTGAGTTAAGAACTCATAAAGCCACAGCAAAAGAGCGTGGTATTTCACTTGAGCAGATTTATATGGGACGTTCACTAAAAAAAGGGCCATTTATTTCAGACAGTTTGCTAAAATCGAGAAGCAAAACTCTAATGACGATAAAGTCATCAAAACATGGTCCAGAGCTTCAACAATTCTGCCAATGATGATTGGCCATACAATTGCTGTTCACAACGGCAAGAGTCACATACCTGTTTTCATAACTGAGCAAATGGTTGGACACAAGTTAGGAGAGTTTGCACCAACTCGAACCTACAGAGGTCACATCAGAGATAAAAAAATGTCAAGAAGAAACGCTGCAGAAAAAAGACCTGTTCTCCCTGATCCACAGTTTAATAATTTAGCGAGTATGATGGTTCATCGGTTGATGAAACATGGGAAGAAATCGACAGCCCAAAAAATACTTTCAGATGCTTTTTTGATCAATGAGAGAACTGGCTCAGATCCGATTGAGCTATTCGAAACGGCAGTGAAAAATGTCACACCTCTTGTTGAAGTAAGAGCGAGAAGAGTGGGTGGTGCTACATATCAGGTTCCCATGGAGGTACGTCAGGAAAGAGGCACTGCGATGGCTCTAAGATGGTTAGTAAATTTCTCAAGATCAAGAAATGGTAGAAGCATGGCTCAAAAGCTTGCTGGGGAACTTATGGATGCTGCTAATGAAGCTGGAAATGCAGTGAGAAAGAGGGAAGAGACACATAAAATGGCTGAAGCGAATAAAGCTTTTGCACATTATCGTTACATGCTTAGTCCCAAAAGAACCAAATTTCGCAAACAACAGAGAGGCCGTATGCGCGGCGTTGCTACTAGAGGCAACAAAATCGCTTTTGGTCAGTTTGCATTGCAAGCTCAAGATTGTGGTTGGGTTACCTCAAGACAAATCGAGGCAAGCAGACGAGCTATGACTCGTTATGTAAAAAGGGGAGGACAAATTTGGATTCGTATTTTCCCTGATAAGCCTGTAACGATGAGGCCTGCCGAGACAAGAATGGGATCTGGTAAAGGTAACCCAGAATTTTGGGTTGCAGTTGTTAAGCCTGGTCGAATTTTATTTGAAATGGGTGGCATTACAGAGGAAATTGCAAAAGAGGCAATGCGTCTTGCTCAATACAAGCTGCCAGTAAAAACAAAATTTATGCACGGATTTCAGGCATCGACATACCTCGCGAAAAGCGTGTAGAAGTTGCCCTTACTTACATCTACGGCATTGGCTTAACCAGAGCCCAATCCTTGAAAAATCAGGAGTTAATCCTGATGTTCGTGTAAAGGATTTGATAGTGATATTCAGAAGCTCAGAGCTGTTACTGAATTCACTCTTGAAGGAGATTTGAGGCGCCAGGAAGGAATGGCGCTTAAAAGACTTCAAGATATTGGATGTGTACGTGGACGGAGGCATCGAATGAGCCTTCCTGTTCGTGGACAACGAACAAGAACTAACGCTCGCACCAGAAGAGGAGCGAGAAAAACTGTTGCAGGAAGAAAGAAAAGCTTGAAATTTTAAAAGACATTGCTGCTGCTGAAAATGAAATAGAGAAATTGAGGTTTTTCTTGGAAAGAAAGGAAAACTCTCATTTCTATTGGATGAAGAATCTTTCGAGTGAAAGACCTTTAATTGGTCAAAGAGCGAACGTTTTAAAAAAATTGCAAGAATTAATCAAGGAAAACAAGCCAGATAGAAACTATAGATGTTACCCTCCAACAGGTATTTAGGACATCACCCCTTAATAACAACGAACGAATAATTGACCTCTTCTTAGGTCTCGGGTATCAAGTCTGGTCCAGAGATAGAAAATGATTACTACAATTTTGAAGCACTAAATATCCCTCCTGATCATCCAGCTAGAGATATGCAAGATACTTTTTATTTAGGAGGTCTTTTAAGAACACATACTTCCCCTGTTCAGATTCGTTGTCTTGAAAGTAAGAAGCCTCCTGTAAGGATTGTTTCTCCTGGTCGGGTATATCGTAGAGATTCAGTTGATGCGACTCATTCACCGGTTTTTCATCAAATAGAGGTATTGATTGATGAAAACCTTGATTTTAGCCATTTGAGAGGAAGTGTAATGGCTTTTTTAAAAGCGTTTTTTGGAGATTTACCAATTCGTTTCAGAGCTAGTTATTTTCCATTTACAGAACCATCAGCAGAAGTTGATGTTCAATGGAGAGGAAAATGGTTAGAGGTTATGGGTTGTGGAATGGTCGATCCGTTCTGGAATTAGGGATTGATTCAGAAAAATATAGTGGATTTGCTGCTGGACTTGGTGTTGAGAGATTCTGTATGGTTAAACATGTAGATGATATTCGAAAGTTATATACAAGTGATCTCAGATTTTTAGAACAATTAAATTAGAATCTCTTCAATCAAATGGATCTAGAAAAAAATGCGTAAAGGTCGAGGTATAGCGGCTGGTCAAGGAGCTGCGGCTTTGGGATGAGGGGACAAAAATCTCGATCAGGTCCTACTCGCCCAGGCTTTGAAGGTGGACAGATGCCTTTGTATAGACGAGTTCCATTAAAGCATTTTTAATCAGAAAAATTTTACCGTCCTAAATGTTTGAATGCAAAGAACTGTTAACCTTGATTCATTGGTTAAGGAGGGTATTTTAATCCTCTAAAAATTCTTGGCAACGGTAAATTAGAAGTCAAATTGACTGTTCAAGCTGCATTCACAATAGCTAAAAATAAAATTGAAGAGATCGGCGGTAAATGTGAGACTGATGTTATTAACCCTTAATAACTGAGAAGGCTACAAAAGCTTTGGATAATCAGTACACTTTTGAAGTCGATCCAAGAGCAGCTAAGCCTGATATAAAAGCTGCTGTAGAGTGTCAAGGTTCTTGGTATTAGCACTATGAATCCTCCAAGGAAAAGTAGGAGATCTGGAAAGAGGCCACAAGTTAAGAAGGCTGTGGTTCGCTTAGCAGAAGGCATCCAGTTGTTCCCAATGTCTCGTACTGGAAAAAAACCAATCCTTCCTGAAAAGGTGGATGTTTGAAGGACTTTCTATCACTGTAAAAGGTCCCAAAGGGCAACTGCAGCGTTCCTAATGGAGTAAGCCTCAAAAATGACAACACCCTTGTTGTTAAACCGATCTAGGGAAATGCATGGACTATGTAGATCTCTTGTGGCAAATATGGTTGAGGGCGTTAGCAATGGTTTTACAAAAAAACTTGAGATTGTTGGTGTTGGTTCAAGAGCTCAAGTAAAAGGAAAAACTCTTGTTGTTAGTGCCGGTTATAGTCATCCAGTTGAGGTTGTCCCTCCAGAAGGCATAACTTTTAAAGTTGAAAATAATACAAATGTGACCGTAACTGGACCTGATAAAGAATTAGTTGGCAATGAAGCTGCCAAAATAAGAGCAATTAGGCCTCCAGAACCCTATAAAGGTAAGGGAATCAAATATGAAGGAGAACAGATAATTAGAAAAGCTGGTAAGATGGCAAAGAAAGTAGTAGCCCTGATCAAGTTGGCCTTACAGGCTGGCAAAGCCAACCCAGCCCCTCCCGTTGGGCCTGCGCTAGGTCAACATGGGGTGAACATAATGGCGTTTTGTAAAGAATACAATTCGCGCACCCAAGACAAAGCTGGCTTTGTTATTCCTGTAGAAATATCCGTTTTCGAAGATAGAAGTTTTACTTTCATAACAAAAACTCCACCTGCTTCTGTTTTGATAACTAAAGCAGCAGGTATTGCAAAAGGATCAGGAGAGTCAGCGAAAGGTGCTGGATTAGCAAAAGTCAACTTGAAGAAATTGCCAAAACAAAACTTCCAGATCTCAACTGCAGCAGCATCGAATCAGCGATGAAAGTTATTGAGGGAACAGCCAAAAATATGGGGGTTTCCATATCACTAAAAACCCGTTATCGAGAGACAATTAGACCAAAACTTTTAAAAGATCTTGGTCTGAAAAATGTTCATCAAGTTCCTAAAGTGCAGAAGGTCACTTTAAATAGAGGTCTTGGTGAAGCCGCAACGAATTCAAAAGCTTTAGAAGCCTCTCTAAAGGAAATGGCAACAATCTCGGGGCAAAAAGCTCTTGTGACAAGGGCTAAGAAAGCAATTGCTACTTTCAAAATCAGACAAGGAATGCCTATTGGTTGCGCTGTCACACTTAGAGGTGATCGCATGTATGCATTCTTGGAAAGGTTCATTAATTTGGCACTTCCAAGAATCAGAGATTTTCGTGGTGTCAGTCCTAAAAGCTTTGATGGCCGAGGAAATTACACCATTGGAGTCAAAGAACAACTTATTTTCCCTGAGATTACTTTTGACAAAGTCGACACCATTAGAGGCATGGATATCACAATTGTGACCAGTGCTCTGATGAGCAAGGTAAGGCTCTTCTAAGTGAAATGGGAATGCCCTTATGCCAACCATTCAACAGTTGATAAGAACAGAGCGAAAGACTCTTAAAACAAAGACTAAATCTCCTGCTTTGCGAGGTTGTCCCGAAAGGAGGGGAGTATGTACAAGGGTCTACACCTCAACTCCTAAAAAACCTAACTCAGCCCTCAGAAAAGTCGCTCGTGTAAGATTAACCTCTGGCTTTGAAGTGACTGCATACATAGGTGGTATCGGACATAATCTTCAAGAACACTCAGTTGTTTTGTTGAGAGGCGGGAGAGTGAAAGATCTTCCAGGAGTTAGATATCACATAGTCAGAGGAACTCTTGATACGGCTGGTGTGAAGGATCGAAAGCAGTCAAGATCAAAATATGGAGCTAAATCTCCTAAAAAAGATGTAATCTCTCTGATTAGATATCAGACAAGATTGATTCGTAAAGAACTTTTTGATCTTCGTTTTAAGCAAGCCACTAGACAGCTAGAAACTCATTCAAAAATTGGCTCAACTTTTAACGGTATGGGACATAAAATTCACCCCACTGGAATTAGGCTTGGCATCACCCAAGAGCATCGTTCTAAATGGTATGCAAGTAAGACTTATCCTTTACTACTCCAAGAAGATGATATCCGCACTTTTATCAAGAAAAAGTATGCAGCAGGGATAAGCGATGTATTGATTGCTCGAAAAGCAGATCAGCTTGAGGTCGAATTAAAAACTGCTAGGCCAGGAGTAATTGTTGGTAGGCAGGGAAGTGGTATTGAAGAACTCAGATCTGGTATTCAAAAAACAATCGGTGATAGAGTACGTATCAATGTTGTTGAAGTAGAGAAAGTTGATGCAGATGCTTATCTTCTTGCCGAATATATTGCACAGCAACTAGAAAAGCGTGTTGCCTTTAGACGGACTATTCGAATGGCTGTTCAAAGAGCACAAAGAGCTGGTGTCTTAGGTCTTAAAATACAAGTAGGCGGAAGGTTGAATGGGGCTGAAATCGCACGTTCTGAATGGACACGAGAAGGAAGAGTCCCTCTCCACACTTTGAGAGCAGAAATTGATTATGCAACGGCTAGTACAACCTATGGCGTTTTAGGAATCAAAGTATGGGTTTTCAAAGGTGAAGTTCTTCCTAAAGAAGAACAAAAATCCGGTTCTAAGAAGTTAAAGCGCAACGTTCCAAATGGAGTTGTGCATATTCAAAGTACCTTCAATAACACCATTGTCTCAATTACTGACACCTCTGGTGAAGTCATTTCCTGGTCATCAGCGGGAGCAAGCGGATTCAAAGGAGCTCGAAAAGGTACTCCTTTTGCTGCTCAGACTGCTGCTGAAGTTGCGGCCCGAAGGGCCCTAGAGCAAGGAATGCGTCAAATAGAAGTTCTTGTAAGAGGACCAGGCTCAGGTCGTGAAACCGCAATAAGAGCGTTGCAAGTAGCTGGTCTTGAAATTACTTTGATCAGAGATGTTACTCCTCTTCCTCATAACGGTTGTAGGAGGCCTAAGCGCAGACGCGTTCTGGAAAGCAAAAAACAGATCGTACATTAGAGCTACTAGATAGCTCCGAAATGGCTTTAGTTCTTGATTACAAGGGCTTATCCACAAAAGAGATGTCTGACTTGCGCTCAAGATTGCATAAAAGCGATGGCGTCTGCAAGGTCACTAAAAACACCTTGATGCGTCAAGCCATAAAAGGAAAAGATTCCTTGGAGTCATTGCTTACTGGAACTAACGCCTTTGTTTTAATCAAAGGAGATGTTGGGAGTGCTGTTAAAGCTGTACAAGCATTTCAAAAGGAAACTCAAAAGTCTGAGACCAAAGGAGGTCTTTTCGAAGGCAAACTTTTTGAGATCAAGGCGATTGCAAAACTTCCTAGCAAGGAAGCACTTATGGCACAAATTGCAGGTGCAATGAATTCCATAACAAGCATCGCTATTATAAATGAGTCTCTTAAACAAATGGCCAACCACGATCCAATTTCAGACATGCTCACTCGCATACGAAATGCAAGTGAAAAACATGAAAACACCAAAGTCCCTGCTTCAAGAATGTCAGTATCGCTAAGGTGCTTCAGCGTGAGGGATTTATTGCAGAAATGGAGAAGGCTTTAGCATCTCATTCTTGGATTGAAATAACTGGTAAGCCCATTATTCGTTCAATGCAGCGAGTGAGTAAACCAGGATTGAGGATTTATAAAAATACTCGAGGATTACCAAAAGTTTTAGGAGGCCTTGGAGTTGCAATAATTTCTACCTCTAAGGGAGTCATGAGTGATCGTGATGCTCGGAAACAAGGTGTTGGAGGAGAAGTCCTCTGCTACGTGGATTTGTTGTCATTGATAAACTTCTCATGATTGCGTCAATAGACTTCGTAAAGTATTCAAAAAAATTGGACAGGAACTCTAGACCCCTCAGTTACTGGAGTACTTCCAATAGCAATAGGGAATGCGACAAGATTAATCTCTTATTTTAAAGCTTATCAAGGATTCAGTTAGGTACCACTACAAATACTGATGATTTGCAAGGAGAAATAATAAAAAGCGAAAATGATATAAATACTAGAAAGTTTTAGAGGATATTACAACCGCCTATTTTTTCTAGTGTTCACATCAAAGGAGAGAGAGCTTATAAGAAAGCGAAAAAGATTTGGTTCCTAAAAAAGTTAGTATTAACAAATTTAATAAGCTGGGAGTTATTAAACTGTTCTACAGGAACATACATTAGATCTTTAGCTAGAGACATTGGGGAATGCGGTGGTTGTTTAGTTACAGCTTATAATTTCACTGAAAAACATTGCATACTTCCTGACTTAACCCTATTTTTTAAACATCTTTCCTATCTACAGAAGAATTGGCCAGGAAGGCTCTCAAGAAAACAACAGACACAAAAACGACATAAACGCTTAAGGAGCTTAAGCGGCGACCAAGACTTGCTGTTTTTCGTTCTAATAACCACATCTATGCTCAAATAATAGATGATGCTCAAAGCACTATATGTGCTGCATCAACCTTGGATAAAGAATTAAAAGTTGCGATGCTTCTCAGTCGGAGAGCTTGTTGCAAAGAAAGCTTTAAAGGCATCAAACAAGTTATCTTTGATAGAGGTGGGAACATCTATCATGGCAGGGTTAAAGCTCTAGCCGAAGCTGCCAGAGTGGCAGGCTTGAACTTTATGTCACTAGGCACAGAAGAGAAACAAAAGCTAATCAACACACATCAAGTACATCCAACTGATACCGGTTCAGTAGAAGTTCAAGTGGCTATGCTTACTACAAGAATCTCAAAATTAAGCATCTTCAGGGGAACATCCATGACTTTTCCTCAAGGCAAGGATTGCTTAAAATGATTGGTCAGCGTAAAAGACTTTTTTATGTACGAACTAAAAGTGAAAAAAGATATGAGCTTATAAATTAGCTATTAGA-----------------------------------------------------------------------------------------------------------------------------------------------------------------------------------------------------------------------------------------------------------------------------------------------------------------------------------------------------------------------------------------------------------------------------------------------------------------------------------------------------------------------------------------------------------------------------------------------------------------------------------------------------------------------------------------------------------------------------------------------------------------------------------------------AAGGAAATGGTCGGCACTGTTGTCAGTGACAAAATGCAAAAAACAGTCGTAGTAGCAGTAATAGATTTCCACATCCTATCTACCAAAAAATTATTAGTCGTACGACTAGATATAAAGCTCATGATGCAGAAAACCATTGCTGGGAGACAGAGTCATCAAAGAGACTCCTCCCATGAGCGCTCACAAACGATGGACGGTTACAGATGTTCTAAGACTCCATCACCGGATTCAATAGATCGCCAGTGGTTTCTGGTTGATGCAGAGAATCAGACTCTCGGTCGACTAGCAACTGAAGTTGCTAGTGTCCTAAGAGGTAAGACAAAGCCAAACTTCACTCCTCACTTAGATACTGGTGATTTTGTTATTGTCGTAAATGCAGAAAAGATCAAAGTAACCGGGAAAAAATCCAAAAGCTTTATCGTAGACACTCTGGACGTCCTGGAGGAATGAAAGTGGAAACTTTTAAGGCTCTTCAATCCAGAATCCCAGAGAGAATTGTTGAAAAGGCAATTAAAGGAATGCTTCCTCACACAAGGCTAGGAAGGCAATTATTTACCAAACTCAAAGTTTATAAAGGCTCTGATCATCCTCATTCAGCTCAGGAACCTAAAATTCT-------------------------------------------------------------------------------------------------------------------------------------------------------------------------------------------------------------------------------------------------------------------------------------------------------------------------------------------------------ATGAAGATCAGGAGATGTTCAGATTATTTCTGGAAAGGACAAGGGTAAAACCGGTGAAGTCCTTAAAACACTTCCCGAAAATAGAGTTTTAGTCCAAGGAATTAACCAAAGAACAAAGCATGTAAAACCCTCACAGGAAGGGGAAACTGGTCGAATAGAGACTAAAGAATTTTCCTTGCATGCCTCAAATGTAATGATCTACTCGAGAAAGTTGCTAGTATTGAATTTGTAGATAAAGGAAGAAACGACGATTAAAAAAGACTGGGG
>AG-402-K14
ATGGCTGTAGTTTCTCTCTCAGAGATGATGGAAGCTGGCGCTCACTTTGGGCATCAGACTAGAAGATGGAATCCTAAGATGTCTACATCTATTCAGCTCGTAATGGAGTCCATATTATTGACTTAGTCAAAACCGCTGTTTGTATGAACAGTGCATATAAATGGACTAGGCAGCAAGAAGCGGGAAAAGATTTCTCTTTGTAGGTACAAAAAAACAAGCATCTGAAGTTGTTGCTCAAGAAGCTACCCGATGCGGAGCCTCCTATGTTAATCAAAGATGGTTAGGAGGTATGCTTACAAATTGGACAACCATGAAAGCAAGAATTGATCGATTAAAAGATCTTGAAAGAATGGAAAGTGGTGCTATTGCAATGCGCCCCAAGAAGGAAGGAGCCGTCTTGCGTAGGGAATTAGAAAGATTACAAAAATATCTGGGTGGACTAAAAGGGATGAGACGTTTACCTGATGTTGTCGTTTTGGTAGATCAAAGGCGAGAGACAAATGCCGTTTTAGAGGCAAGAAAACTTGATATTCCATTGGTATCAATGCTCGATACCAATTGTGATCCAGATCTTTGTGAAATTCCTATCCCATGCAATGATGATGCTGTCCGATCTGTTCAACTTGTACTGGGTAGATTAGCTGATGCTATCAATGAAGGAAGGCTCAGCAAAAAATACGCATACGCCTTAAGGCTTTTGATAGAAGAATGCTTGATTTGTCCTGCGAGAAAATAATTGAGACTGCAGATACGACATCTGCGTCAGCAATAGGGCCAATACCTCTCCCTACAAAAAGGAAAATTTATTGTGTTTTGCGCTCACCTCATGTGGACAAAGACTCAAGAGAGCATTTCGAGACAAGAACTCACAGACGTATTATTGATATTTATAGTCCCTCAGCAAAAACTATAGATGCTCTAATGAAGTTGGACCTTCCAAGTGGAGTTGATATAGAAGTTAAGCTCATGAAAAATTATTCTAAAAGAATGACAACGTTACTTTCAAAGTTGGAAGAACGTATGCCCCAATTGAAGCTATCAGTTAAAGAAAATGCTAACGCAAAATTTGATGAGACTATTGAAGCTCATATAAGACTTGGTATTGACCCAAAATATACTGATCAACAACTGAGGACTACAGTTGCCCTTCCTAATGGTACCGGGCAGAAAGTCATAGCAGTTGTTACTCGTGGTGAGAAAGTTTCTGAAGCAACTAAAGCAGGGGCAGATCTTGGAGAAGAAGATTTAGTTGACTCAATCAACAAAGGAGAAATGAACTTTGATCTTCTAATATCAACACCAGATATGATGCCTAAGGTTGCAAAACTAGGAAGAGTGCTCGGTCCTAGAGGCCTGATGCCTAATCCTAAGGCCGGAACAGTTACTACTGATCTAGTAGCTATTAAAGAATTTAAAGCGGGAAAACTCGAATTCAGAGCAGATAAAGCAGGAATTGTTCATGTTCGATTTGGTAAAGCAAGTTTTTCGGAAGATGCACTTCTTGAAAATCTTAAAGTTTTACAGGCAACAATAGAAAAAAACAAACCCAGCGGTGCAAAGGGGAAATTCTGGAGAAGCTTCTTCATTACATCCACTATGGGGCCTTCAGTAGAAGTAGATATCAACGAATTA------TTAATTAAGAAAAAGAAAGAAACAACTCGTCAAAGACAAGACGTGCGATGGAATTGAGGGCTGCTAGAGAAGCCAAGCTGGTAAGGCCTGAAATGGTTGTTGAAGATAATCTCACAGTTCAAGAACTTGCTGACATGTTGAGTGTTGAAAGCTCTGAGATAATAAAATCACTATTTTTCGGCATTACTGCCACTGTCACCGAGTCGCTTGATCTAGCAACAATCGAAACAGTTGCAGAGGAATTCGGGGTAGTTCTTCAAGATGATGTTATGATTGAGAGATTTAAAACACTTAAGAAGGCCTCCCGTCGTTACTGTGATGGGGCATGTTGATCATGGAAAGACTTCTCTTCTAGACGCTATAAGAAAAGCGAGGGTTGCGGCAGGAGAAGCTGGAGGCATAACTCAACACATCGGTGCTTATCAAATTGAGACCGATAAACTAACTTTTCTTGACACTCCTGGACATGAAGCTTTCACAGCAATGCGAGCTCGAGGAACCAGAGTGACAGATGTAGCAATTTTGGTTGTAGCAGCTGATGACGGAGGCCTCAAACCCTAGAAGCCATTAGCCATGCAAGAGCAGCAAAAGTTCCTATTGTCGTAGCAATCAACAAAATCGATAAAGAGGGGGCATCCCCTGACCGCGTCAAGCAAGAGTTGTCGGAACAAGATTTACTATCAGAAGAATGGGGAGGAGACGTCATGGTTCCTGTCAGCGCCATTAAAACAACATAGATAAGCTTCTAGAAATGGTTCTACTTGTAACTGAAGTGGAGGATTTACAAGCAAATCCAGACAGGTTGGCAAAAGGAACTGTCATAGAAGCCCACTTAGATAAAGCGAAAGGACCTGTTGCAACATTATTAGTACAAAACGGTACGTTGAGATCAGGAGATGTAGTTGCTGCTGGTCCAGTGCTTGGGAAAGTAAGAGCGATGGTAGATGAAAATGGAGGATTAAAGAGGCAGGTCCATCGTGTCCAGTAGAGGCTCTTGGTTTCAGTGAAGTACCAACAGCTGGAGATGAGTTCGAGGTTTACCCAGATGAAAAAGCGGCAAGAGCAGTAGTAGGAGAGAGAGCAACAGATGCTCGAGCAGCACGATTAGCTCAGCAAAGACGCGTTCTCTTCGATGTCCAAGCTAGTGAGGGAGAACTTAAAGAATTAAATATCATCCTTAAAGCTGACGTGCAGGGAAGTTTAGAAGCAATTCTTGGATCTCTAGAACAACTCCCTGACGAAGTACAAGTAAGAGTATTGTTATCAGCCCCAGGTGAAATCACTGAGACTGATGTTGACTTAGCTGCAGCCTCAGGTGCAGTTATCGTCGGATTCAATACTTCAATGGCGTCTGGTGCTAAACGTGCCGCTGATGCGAATGGTGTTGACGTAAGGGATTACGAAGTTATTTATAAACTTTTAGAAGATATCCAATTAGCCATGGAAGGTCTATTAGAACCAGAAATGATAGAAGAAGCACTAGGGTCAGCAGAAGTAAGAGCCATTTTCTCAATAGGCAAAAGTGCAGTTGCTGGATGTTATGTAATGGGAAGATACAACGGAATTGTCAGAGTCAAATAGTTTTTGAAGGTGATCTCGATTCACTAAAAAGCAAAGATGATGTTAAAGACGTACAGGTTTCGAATGCGGAATAGGTTGTGATTTTGCGAAGGAGATCAAATTGAAGCCTTCAAATTAGTAACACAACGAAGATAATTTTATCCCTCGAAACAAGTTGTGACGAGTCCGCTGCTGCTCTGGTGCTAATATAGCTTCGCAAATCGAAGAACATGCTAATTGGGGTGGGGTCGTTCCAGAAATTGCTTCAAGAAGACATTTGGAATTCCATTTTTAATTGAAGAAGTTTTTACAAAATCATTATAAAAGATGTAGATGTTGCTGCAACTGTTACGCCAGGGTTGGCAGGTTCACTGTTGGATCAATTACCGCAAGAACTTTTTGCATCAAATCCCATTTTTAGGAATTCATCATTTGGAGGGACACCTTGCATCAGTTTAAACCTTTTCTTTGCTTGTAAGTGGAGGTCACACAGAATTGATAAAAGTTGATGTTCAAAGCTATGAACGTCTTGGTAGAAGCCATGATGATGCAGCTGGTGAAGCTTTTGATAAAGTTGCAAGATTGCTTGGACTTATCCAGGAGGTCCAGCAATTCAGAAAATAGCTAAATCTGGAGATCCTTCCCAAAAGGAAGAGTTTATGACTTTTCTTTTAGTGGTTTGAAAACCGCTGTCTTCCGATAGAAAAACTAGATGCCTATACAAGATATTGCCGCAAGCTTTGAAGTAGTAGCTGAAGTATTAGTAGAGAGGACGTTGCGCGAGCAAGGGGATACTCTTGTCTTGGTTGGAGGCGTTGCCGCTAATGATTAAGGACAATGATGCTTAATCAATTAACCTCGCTCTTGCGCCAATGGAATTTTGCACTGATAATGCGGCAATGATTGGGGCTGCAGCTTTGCTAAGATTAAGCTCAATGGAATTAGGTGTGCTCATGGTATATTCGCGGGTCTGCTTCAAAAGTAAGACGTGTTCTTGATCAAATCAGAGGAAGAACTTACAGAGATGCATTAATCATGCTTGAATTCATGCCTTACAGATCAACGGATCCAATAACGAAGGTATTACGATCAGCAGTTGCAAATGCAGAACATCTTGGTCTTGATCCTTCTTCTTTGGTGATTACCACTGCTACGGCTGACATGGGCCCATGAAACGGTATAGGCCTAGGGCTCAAGGCAGAGCATTTGCTATCAAAAAGCAGACATGTCATATCAGCATTTCTGTATGGCTATCTTGATTGGCAAGGCAAAGAGTCTGGCGAATCAATTGATTTAACTGCCAAAGAATCCACAGCAGTTGATCTATTGCATCGAGCCGTTTTGCGACAGCAGGCCCACAGTCAAGGGACGGCAACTTTGACTAGATCTGAGGTACGAGGCGGTGGAAGAAAACCCTACAAGCAAAAGGGTACAGGTAGAGCAAGGCAAGGCTCTATTAGAACTCCTCTTCGTCCAGGAGGTGGAATTGTATTTGGTCCTAAGCCTAGGAAATATAATTTGGAAATGAATAGGAAGGAGCGAAGGCTAGCTCTTCGTACTGCTCTGATGAGTAGAATTTCAGACGACTTCGGCTCAACCTAAGACAAGTGAAATTGTTGCTCTACTCGAGTAGGAATTTCTAAGATTTTGATTATTCTGAGATTATAAATCGATTAGAAACTTAGAAAAAATCAAGCTAATTTCTGCTGATCAATTAAATGTGTTTGACCTTCTCAATGCCAATTTGGTAATAGGTGAAGCATTACTATTAAGGAGGTCATGGCAATAAGAAGTTTCAAACCCTATACCCCTGGTACTCGAGAGTAGTAACTGACTTTAGTGAAGTTACTGCAAGCCTGAGCGCTCCCTTGTAGTATCTAAGCATCGAAAGGGCGCAATAATAGAGGAGTTATTACTTGTAGACATAGAGGAGGGGGGCACAAAAGGTTATATAGGATTGTTGATTTTCGTCGTAATAAGCAAAAGTTGCAGCAATACATTATGACCCTCATCGCAATGCAAGACTTGCTTTACTTTTCTATGATGGAGAGAAGAGATATATTCTTGCTCCTGCAGGTGTAGCTGTTGGTCAAGAAGTTCTTTCAGGATGCACCAATCGAGAATGGTAATGCTTTACCACTTTCCTCAATGCCCTTAGGTTCTAGTGTTCATTGTGTTGAGTTGTATCCGGGACGAGGGGGACAGATGGTTCGCTCAGCTGGAGCTAGTGCCCAAGTTATGGCTAAAGAAGGGGATTATGTTGCATTGAAATTACCCTCAACTGAGGTTCGTTTAGTAAGAAAAGAATGCTATGCCACCCTTGGAGAGGTAGGAAATTCTGAAATTAGAAATACAAGCCTTGGAAAAGCTGGAAGGAGAAGATGGCTTGGCAGACGTCCTCAAGTTAGAGGAAGTGTCATGAACCCATGTGACCACCCGCATGGAGGAGGAGAGGGCAAGGCCCCAGTTGGACGTGGTCCTGTTACTCCTTGGGGTAAGGCGGCTCTTGGTTTGAAAACTAGGAAGAAGAATAAACCTAGTAATAAGTATGTTCTTCGAAAACGTCGAAAGTTGTTTACTGGGGTACTGGTAGACGTAAGACATCAGTAGCTAGAGTGAGGTTAACTCCTGGTAAAGGATTGTTATTAATGGTCGCCCTGGTGATCATTATTTGTTTAACCCTTAAATCACCATTGCAAACACTAGGCTTGATTCATATGATGTCTTAGTGAATGTATATGGTGGAGGATTGACTGGCCAGTCTGATGCGATAAAGCAGGGAGCTGCTAGAGCTTTATGTGAATTATCGCTAGATAATCGAAAGCCTCTAAAAGTAGAAGGACATCTCAGTCGTGACCCTAGAGCAAAAGAGAGGCGTAAATATGGTCTCAAAAAAGCTCGCAAAGCACCTCAATTCTCAAAGAGA---TCTCCAGGAATCTTAGGAAAGAAGTTGGGTATGTCCCAACTCTTCGATGATCAAGGCACCGTTCCAGTCACTTTGATAGAAGCGGGTCCCTGTCGAATCACTCAATTGAAGTCTTCTGGATGGCTATGCCGCTGTACAGATAGGCTTTCAGAAAAGTTAATTAACAAGCCTAAAGGTCATCTAAATCTGGAGATGATCTTTTCATCTGAATACCGGAAAATTTTTGAACTTGGAGATAACAGTGATTTTGAAACAGGTCAAAAGGTTGATGTGAGTGGAGACACGATGGGTAGGGGGTTCGCAGGTTATCAAAAGCGTCATGGGTTTAGTCGAGGGCCTATGAGTCACGGATCAAAGAATCATCGATTACCTGGTTCAACAGGAGCTGGAACTCCTGGTCGTGTCTATCCTGGGAAGAGAATGGCAGGTCGTTATGGTGGTAAAAAAGTCACTACAAGAGGCCTTTCTAAAGATAGATAAAATCTTTTAGTAGTCAAAGGATCTGTTCCAGGTAAGCCTGGAGCTCTTTTAAACATAAGACCATGAAGGTATCTGCTGGCTAAAAGATCTTGTCGAGATGAATTGGCTGAAAACCTTTCAATGACAGGTTTTGAGGTTGAATCAATAGAAGACTGCAAAGAATGTTGTTATTGGTTTTGTATCACACCGAAAAGCTTTTGTTCTGTAGATGTTAGTATTGTTTGTGGTGCAACGTAAAAGCTATCACGTTGTAGCCAAGGTTGGTGCTTATTTATTAAAAATAAAATTATCTAATTTACGAGGCGTAGCGCAGGAATGATTTGCTCATTGGATGAATTAGGTATTAATGAAGGTATAGAAATTCTTATTGGTTCAAATGATTATCTTTTAAATGATGAATTAGCTATTACTGCTAATAGACCTGATGGTATGTCCATGGTTGGTATAGCACGTGAAATATCAACAATAATTTACTCACTAACATATATAGAATAGATATAAATAAATCTATTTTTGATAAATTAAGACTAAGACAAAATTGTATAAACTTGTAGATATAACAAATTATTTAATGCTTGAACAAGGCCAGCCTCTACATGCCTTTGATGATCTATTAGATTTTCAGAAATGGAAAACAAGGCGAATTGTTGCACTCGATAAAAAAGAATATGAATTAAATGACAATATAAAGATAATTACATGCGATATTCCAATTGCAATAGCTGGGGTTATCGGTGGAAATAGTTCCGTAAGTGTTCAAACATCTGGTTAGAAGCAGCTGTGTTTAATCCCAATTAGAAATAGTAGTAGAGAAGTAGGGCTTAGAACAGATGCAAGTAGTAGATACGAAAAGGGAATTTCACATGACAAAAGAGCTAGTGAACTTATTTCATTAGAATTAGGTGGTAAGAGATATCAATCTTAGAATGGAAATAAATAAAGTTCTAGGTAAGGATGATGTTGCTAACATTGGTTGCCCTTACAGAGATTTAGAAATCGATTTAATAGAAGAGATAGCAAGACTAATTGGGTATGATAATTTTGATTCAAGTCTGCCCGATGAGCCGGGAGTACTAACTCCAATTTGGTTAAGAAATTTTATCAATAATGGTTTTCAGGAAGTAGTTACTTCATCACTTAATCCATTACTATCAGAAACAAGTAGATTAAGAAATGTATGGGATGAACATCTTAAAATTCTTCAGAGAAATGTATCATTTGGTGCTGAAGGGTGTTGGATCTTTGAAATAGCAAAGATATATGAAAGAAATTTACTGGTTCCATAACTGGAAGTGGTAGATTTTTTTGAAGCAAGAGGAAAACTTAAGCAATCTCTCTAGGGATTGAAACTGATAAGATGCATCCGGGTCGAACTTCTGAATTAGAAGGAGGATTCTTTGGACAAATACACCCATGATTCAGCAAGAAACATTCCTCACTGTTGCAGACAATAGTGGTGCTAAGCGTCTGCAGTGCATAAGGGTTTTGGGTCTAATCGTCGTTATGCCCATGTAGGCGATGTAATTGTTGCTTCTGTTAAAGATGCGATGCCTAATATGGGAGTTAAGAAATCAGATGTTGTTAAAGCTGTTGTAGTTCGTACCAGGGCAACAATGCGAAGAGAGACCGGGAATTCAATTCGCTTTGATGACAATGCTGCTGTTCTTATCAATGATGATCAGAATCCAAGAGGTACAAGGGTATTTGGACCAGTTGCTCGAGAATTAAGAGAAATTTTACGAAAATTGTCTCCTTAGCTCCGGAGGTTATTGAATGGCAAGAACGTGTTGTTCAAATTAGAAGAGTCTCCAAAACAGTCAAAGGTGGAAAGAAAATGAGTTTTAGGGCAATAGTTGTAGTTGGCAATGAAAAAGGTCAAGTCGGTGTTGGTGTGGGTAAAGCTGGAGATGTCATTGGTGCTGTACGTAAAGGTGTGGCCGATGGCAAAAAACATTTAGTTCGTGTTCCTTTGACACGAAATAGCATACCAACTCTTTCTAATGGAAGAGATGGTGCGGCAAGTGTATTAATACGTCCAGCAGCGCCTGGAACAGGTGTAATCGCTGGAGGCTCAATTCGTACTGTTTTAGAATTAGCAGGGATTAAAAATGTGCTTGCGAAGAGATTAGGTAGTAAGACTCCTCTTAATAATGCTCGTGCTGCAATGGTTGCATTAAGTGAGTTGAGGACTCATAAAGCCGCAGCGAGAGAGCGTGGTATTTCACTTGAGCAGATTTATATGGGACGTTCACTTAAAAAAGGGCCTTTTATTTCAGACAGTTTGCTAAAATTGAGAAGCAAAACTCTAATGATGATAAAGTCATCAAAACTTGGTCCAGATCCTCAACTATTTTGCCGATGATGATCGGCCATACAATTGCCATTCATAATGGAAAGAGCCATATACCTGTTTTTATAACTGAGCAAATGGTTGGACACAAGTTAGGAGAGTTTGCTCCAACTCGAACCTACAAAGGTCACATTAGAGATAAAAAAATGTCTAGAAGAAACGCCGCCGAAAAAAGACCTGTTCTCCCCGATCCACAATTCAATAATTTAGCGAGCATGATGGTTCATCGATTAATGAAACACGGAAAGAAATCAACAGCTCAAAGGATTCTTTCAGATGCTTTTTTGATCAATGATCGAACTGGGTCGGATCCTATTGAATTATTTGAAACTGCAGTAAAAAATGTCACCCCCTTAGTAGAAGTTAGAGCGCGACGAGTTGGTGGTGCTACTTATCAGGTTCCAATGGAAGTTCGTCAGGAAAGAGGAACCGCAATGGCACTTAGATGGTTAGTAAATTTCTCTAGAGCAAGAAATGGAAGGAGCATGGCTCAAAAACTTGCAGGGGAGCTTATGGATGCTGCCAATGAAGCTGGCAACGCAGTAAGGAAGAGGGAAGAGACACATAAAATGGCTGAAGCAAATAAAGCCTTTGCACATTATCGTTACATGCTTAGTCCCAAAAGAACTAAATTTCGCAAACAACAAAGAGGCCGAATGCGCGGCATTGCCACAAGAGGCAACAAAATCGCTTTCGGTCAGTTTGCATTGCAAGCCCAAGACTGTGGGTGGGTAACCTCAAGGCAAATAGAGGCAAGTCGACGAGCTATGACTCGTTATGTCAAAAGGGGAGGACAGATTTGGATTCGTATTTTTCCCGATAAGCCAGTCACTATGAGACCCGCTGAAACAAGAATGGGTTCTGGTAAAGGTAATCCAGAATTTTGGGTTGCAGTTGTCAAGCCTGGTCGAATTTTATTTGAAATGGGTGGAATCACAGAAGAAATTGCAAAAGAGGCAATGCGTCTTGCTCAATACAAGTTGCCAGTAAAGACAAAATTTATGCACGGATTGCAGGCATCGATATACCTCGCGAAAAGCGGGTAGAAGTTGCTCTAACTTACATCTATGGTATCGGCTTAACCAGAGCCCAATCCTTGAAAAATCAGGGGTTAATCCTGATATTCGTGTAAAGGATTTGATGGTGATGTTCAGAAGCTCAGAGCTGCGACTGAATTCACGCTTGAAGGAGATTTAAGGCGCCAAGAAGGAATGGCACTGAAACGACTTCAGGATATAGGATGTGTCCGTGGACGAAGGCATAGAATGAGCCTGCCTGTTCGAGGGCAACGAACCAGAACAAACGCTAGAACTCGAAGAGGAGCGAGGAAAACTGTTGCAGGAAGAAAGAAAAGCTAGAGATTTTAAAAGAGATTGCTTCTGCTGAAAATGAAATAGAGAAATTAAGGTTTTCCTTGGGAAAAAAGGGAAAATCTCTTTTTTGTTAGATGAAAAATCTTTCTAGTGAGAGACCTTTAATTGGTCAAAGAGCGAATGTTTTAAAAAAATTGCAAGAGTTAATAAAGGAAAACAAGCCAGATAGAAACTATAGATGTTACCCTCCCACTGGTGTCCCGGACATCACCCATTAATAACAACGAGCAAATAATTGATCTTTTTCTAGGACTGGGATATCAAGTTTGGACCTGAAATAGAAAATGATTACTACAATTTTGAGGCGCTAAATATTCCTCCTGACCACCCTGCTAGAGATATGCAAGATACTTTTTATTTGGGAGGTCTTTTAAGAACTCATACTTCGCCTGTTCAGATTCGTTCTCTTGAGAGCAAGAGACCTCCTGTAAGAATTGTCTCTCCTGGTAGGGTCTATCGACGAGATTCAGTCGATGCTACTCATTCGCCCGTTTTTCATCAAATAGAGGTACTAATAGATGAAAAGCTCGATTTTAGTCATTTAAGAGGAACAGTAATGGCTTTTTTAAAAGCGTTTTTTGGAGACCTGCCTATTCGTTTCAGAGCTAGTTATTTCCCATTTACTGAACCATCAGCAGAAGTTGATGTCCAATGGAGAGGAAAATGGCTAGAGGTTATGGGTTGTGGAATGGTAGATCCGTCCTCGAATTAGGAATTGATCCTGAGAAATATAGTGGATTTGCCGCTGGACTTGGTGTTGAAAGATTTTGTATGGTTCGTCATTTAGATGATATTCGAAAGTTATATACAAGTGATCTCAGATTTTTAGAACAATTAAATTGGAATCCCTTCAGTCAAATGGATCTAGAAGAAAATGCGTAAAGGCCGCGGTATTGCTGCTGGTCAAGGAGCTGTGGCTTTGGGATGAGAGGGCAAAAATCCCGTTCAGGACCTACTCGACCAGGGTTTGAAGGTGGCCAGATGCCTTTATATAGGCGAGTTCCATTAAAGCATTTTTAATCAGAAAAACTTTACTGTCCTCAATGTTTGAATACAAAGAACAGTAAACCTTGATTTATTGGTTAAAGAAGGTATCATCACCCTCTCAAAATTCTTGGTAATGGTAAATTAGAAATTAAATTAACTGTTCAAGCAGCTTTTACAACAGCTAAAAAGAAAATTGAAGAAGCTGGAGGAACATGTGAGACTGATGTTATTAACCTCTAATCACTGAAAAGGCTACGAAAGCATTGGATAATCAGTACACTTTTGAAGTTGATCCTAGAGCTGCCAAGCCTGATATAAAATCTGCTATTGAATGTCAAGGTTCTTGGTATTAGTACTATGAATCCTCCAAGGAAAAGTAGAAGATCTGGAAAGAGGCCGCAAGTGAAAAAGGCTGTGGTTCGTTTAGCCGAAGGCATCCAGTTGTTCCCAATGTCTCGTACTGGAAAAAAACCGATCTTTCCTGAAAAGGTAGATGTTTGAAGGTCTTTCAATCACTGTGAAAGGTCCAAAAGGGCAACTCCAGAGTTCCCGATGGAGTTAGCCTTAAAAATGACAATTCAATTGTTGTTAAACCTATCTAGGGAAATGCATGGATTATGTAGATCTCTTGTTGCAAATATGGTTGAAGGAGTTAGCAATGGTTTTACAAAAAAACTTGAAATTGTTGGTGTTGGTTCAAGAGCTCAGGTAAAAGGGAAAACACTTGTTGTCAGTGCGGGTTATAGTCATCCTGTTGAAGTTATTCCTCCAGAAGGCATAATTTTTAAAGTTGAAAATAATACAAATGTCATTGTAACTGGACCAGATAAAGAATTAGTTGGCAATGAAGCTGCAAAAATAAGAGCAATTAGACCACCAGAACCTTATAAAGGTAAAGGAATCAAATATGAAGGAGAACAGATTATTAGAAAAGCTGGTAAAATGGCAAAGAAAGTAGTAGCCCTGATTAAGTTGGCCTTACAGGCTGGCAAAGCCAACCCAGCGCCTCCTGTTGGACCTGCGCTTGGTCAACACGGGGTAAACATAATGGCGTTTTGTAAGGAATACAACTCGCGTACCCAAGACAAAGCTGGCTTTGTAATACCTGTAGAAATTTCAGTTTTCGAGGACAGAAGTTTTACTTTCATAACAAAAACCCCTCCTGCTTCTGTTTTGATAACTAAAGCAGCAGGAATTGCTAAAGGGTCTGGAGAGTCAGCGAAAGGTGCCGGATTAGTAAAAGTCAACTGGAAGAAATTGCTAAAACAAAACTCCCAGATCTTAATTGCAGCAGCATAGAATCAGCTATGAAAGTCATTGAGGGAACAGCCAAAAACATGGGGGTTTCCATATCATTAAAAAACCGCTATCGAGAGACAATTAGACCAAAACTTTTAAAAGATCTTGGTCTAAAAAATGTTCATCAAGTCCCTAAGGTGCAAAAAGTCACTTTGAATAGAGGACTAGGTGAAGCTGCTCAGAATTCAAAATCTCTAGAAGCTTCTCTCGCTGAAATGGCAACCATTTCCGGGCAAAAGGCTCTTGTGACAAGGGCAAAGAAAGCAATTGCTACCTTTAAGATCAGACAAGGAATGCCAATAGGTTGCTCAGTCACACTTAGAGGTGATCGTATGTATGCATTCTTGGAAAGGTTTATTAATTTGGCGCTTCCAAGAATCAGAGATTTTCGTGGTGTTAATCCGAAAAGCTTTGATGGCAGAGGGAATTACACCATTGGAGTCAAAGAACAACTTATTTTCCCTGAGGTCACTTTTGACAAAGTCGACACTATTAGAGGCATGGATATCACAATTGTGACCAGTGCTCTGACGAACAAGGCAAGGCTCTCCTAAGTGAAATGGGAATGCCCTTATGCCAACCATTCAACAGTTGATAAGAACAGAGCGAAAGACTCTTAAAACAAAGACTAAATCTCCTGCGTTGCGAGGTTGTCCAGAGAGAAGAGGAGTATGTACAAGGGTTTATACCTCAACCCCAAAGAAACCCAACTCAGCTCTTAGAAAAGTAGCTCGTGTTAGATTGACCTCAGGTTTTGAAGTGACTGCCTATATAGGTGGTATCGGTCACAATCTTCAAGAGCACTCAGTGGTTTTGCTAAGAGGCGGAAGAGTAAAAGATCTTCCAGGAGTTAGATATCACATTGTAAGAGGAACTCTTGATACCGCAGGTGTTAAGGATCGACGTCAGTCCAGGTCAAAATATGGAGCTAAATCTCCTAAAAAAGAGGTGCTCTCTCTGATTAGATATCAGACAAGATTGATTCGTAAAGAACTTTTTGATCTTCGTTTTAAGCAAGCTACTAGACAGCTAAAAACTCATTCAAAAGTTGGCTCAACTCTTAACGGTATGGGACATAAAATTCACCCTACTGGAATTAGGCTCGGGATCACCCAAGAGCATCGTTCTAAATGGTATGCGAGTAAAACTTACCCTTTACTACTTCAAGAAGATGATATTCGTACTTTCATCAAAAAAAAATATGCTGCCGGGATCAGTGATGTATTAATTGCTCGAAAAGCTGATCAACTTGAGGTCGAATTAAAAACTGCTCGCCCTGGAGTAATTGTTGGCAGGCAAGGAAGTGGTATTGAAGAACTGAGATCTGGTATTCAAAAAACTATTGGTGATAGGGTACGTATTAATGTTGTTGAAGTTGAAAAAGTTGATGCTGATGCTTATTTGCTGGCTGAATATATTGCTCAGCAATTAGAAAAGCGTGTTGCATTTAGGCGAACAATACGAATGGCGGTTCAAAGAGCACAAAGAGCTGGTGTTTTAGGACTGAAAATTCAAGTTGGTGGAAGGTTGAACGGAGCCGAAATTGCACGTTCCGAATGGACACGTGAAGGAAGAGTCCCTCTACATACTTTGAGAGCAGAAATCGATTATGCAACTGCCAGTACTACCTATGGAGTTTTAGGAATCAAAGTATGGGTTTTTAAAGGCGAAGTTCTTCCAAAAGAAGAACAGAAATCCGGTTCTAAGAAGTCAAAGCGCAATGTCCCAAATGGAGTTGTGCATATTCAAAGTACCTTCAATAACACCATAGTCTCAATCACTGACACTTCTGGTGAAGTTATCTCCTGGTCATCAGCTGGAGCAAGCGGATTTAAAGGAGCTCGTAAGGGCACTCCTTTCGCTGCTCAAACTGCTGCTGAAGCTGCAGCTCGAAGGGCTGTTGAGCAAGGAATGCGGCAAATAGAGGTTCTTGTGAGAGGACCTGGTTCTGGTCGTGAAACCGCAATAAGAGCGTTGCAAGTAGCTGGTCTTGAAATTACTTTGATCAGAGATGTAACTCCGCTTCCTCATAATGGTTGTAGGAGGCCTAAACGCAGACGCGTTCTGGAAAGCAAAAAACAGATCGTAAATTAGAGCTATTAGACAGTTCTGAGATGGCTTTGGTTCTTGATTACAAGGGCCTATCCACAAAAGAAATGTCTGACTTGCGCTCAAGATTGCAAGAAAGCCAAGGCGTATGCAAGGTCACTAAAAATACTTTGATGCGTCAAGCCATAAAAGGAAAAGATTCCTTGGATTCATTGCTTACTGGAACTAACGCCTTTGTTTTAATCAAAGGAGATGTTGGTAGTGCTGTTAAAGCTGTTCAAGCATTTCAAAAGGAAACACAAAAGTCTGAGACAAAGGGTGGTCTTTTCGAAGGCAAGCTCTTCGAAATCAAAGCGATTGCAAAACTTCCTAGCAAGGAAGCACTTATGGCTCAAATTGCTGGAGCAATGAATTCCATAACAAGCATCGCTATTATAAATGAGTCTCTTAAACAAATGGCCAACCATGATCCAATTTCAGACATGCTCACTCGCATAAGAAATGCAAGTGAAAAACATGAAAATACAAAAGTTCCTGCTTCAAGAATGTCAGCATTGCTAAAGTTCTTCAGCGTGAGGGATTTATTGCAGAAATGGAGAAGGCTTTAGCAGCTCATTCTTGGTTTGAAATAACTGGTAAGCCTATTATTCGCTCAATGCAGCGAGTTAGTAAACCTGGGCTTAGGATTTATAAAAATACTCGAGGACTACCAAAAGTTTTAGGGGGTCTTGGAGTGGCAATAATTTCTACCTCTAAGGGAGTCATGAGTGATCGTGATGCACGTAAACAAGGTGTTGGAGGAGAAGTCCTCTGCTACGTGGATTTGTTGTCATTGATAAACCTCTCATGATTGCGTAAATAGACTTCGAAAAGTATTCAAAAAAATTGGGCAGGGACACTTGATCCCTCAGTAACGGGAGTCCTCCCCATAGCAATAGGTAATGCAACTAGATTAATCCCTTATTTTAAAGCTTACAAAGGATCCAACTAGGTTCGTCTACCAATACTGATGATATGCAAGGAGAAGTTATAAAAAGTAAGAATAATTTAAATAATAGACAATTTTAGAGGATACTACAACCTCCTATGTTTTCTAGTGTTCACTTTCAAGGAGAAAGAGCATATAAGAAAGCGAAAAAGATTTAACCCCAAAGAAAATTACAATAAACAAATTTAATAAGTTGGTCACAATTAAACTGCTCAACGGGGACATATATTAGATCTTTAGCAAGAGATATTGGGGATTGTGGTGGTTACTTGTTTAAAGCATATAGTTTTTATGAAAATCATTTAATTTACCCTGAATCAATCCAATTTTTTGAGCATCTTACTTAAGTTCTAAAGAACTGGACAGGAAGACTTTCTAGAAAACAACAGACCCAAAAGCGACATAAACGTTTGAGAAGCTTAAACGGCGACCAAGACTGGCGGTTTTTCGCTCTAACAACCACATCTATGCCCAAATAATAGATGATGCTCAAAACACTATATGTGCAGCATCAACTCTTGATAAAGATCTAAAAGTTGCGATGCCTCCACGTAGGAGAGCTTGTTGCGAAAAAAGCTTTAAAGGCATCAAACAAGTTATCTTTGACAGAGGTGGGAACATCTATCATGGCAGGGTTAAAGCTCTAGCCGAAGCTGCCAGAATGGCAGGCTTGAACTTTATGTCACTTGGCACAGAAGAGAAACAAAAACTAATCAACACCCATCAAGTACATCCAACTGATACAGGCTCAGCAGAAGTTCAAGTTGCAATGCTTACTTCAAGAATTTCCAAATTAAGCATCTTCAGAGTAATATCCATGATTTTTCATCAAGGCAAGGTTTGCTTAAAATGATTGGACAGCGCAAAAGGCTATTTTATGTAAGAAGTAAAAGTGAAAAAAGATATGAACTGATAAATTAGCTATTAGAATCGCCGAAGCCAGCTGGCCATGGTTCAGACTGGGTTCGAGATGAACTACAAGATCTTGTCACTATCGAAGCAATGGCTACGCAGGGTGACAAAATACTTGATGTAGCATTAGCAAAAATAGGAGATAAAGGACTTTTCACTAAAGAACTTGAAGCTCAAATGCTTGTTGGCCATGCCGAAATTGCAGTCCACTCACTGAAAGATTTACCTACCAACCTTCCAGAGGGATTAATTGGCTGCATAACAGAAAGGGAGGATCCTTCGGACGCGTTAGTCGTTAATTATAAACTAGAAACCTTGCCAGAAGGGTCTGTAGTGGGGACTAGCTCCTTAAGAAGGCTTGCTCAATTGCGATACCATTATCCACATCTTGTTTTCAAAGATGTACGAGGCAATGTTATTACACGATTAGAAAAACTTGACTCAGGACAAGACTGTCTTATCTTGGCTGCTGCTGGATTACAAAGACTTGGTTTTGGAATACATCAGATTCCAACAAATATTTCACTCCATGCTGTGGGTCAAGGAGCTCTTGGCATTGAATGTGTAAGTGGACAACAAGAGGTGCTAGATATTCTTGAACACGAATCAACAAAAGATGTTTAGCAGAAAGGTCTTTTCTCAGAGAGCTTGAAGGAGGATGTCAAGTTCCTATAGGCGTTAACGGTGAATTCTTGAGGGTATGGTTGCTAGATGGTAAAAGATTAAAAGGATCGGTAAGCAGAGTCGGAATAGACTTAGCTAATGAATTAGGTGCAGGTGAAATAAGGAAATGGTCGGCACTGTCGTCAGTGACAAAATGCAAAAGACAGTTGTCGTTGCTGTAATCGATTTCCACACCCTATCTACCAAAAAATTATCAGTCGTACCAAACGATATAAAGCTCATGATGCTGATAATAATTGCTGGGAGATAGGGTTATTAAAGAGTCACCTCCTATAAGCGCTCACAAGCGATGGACTGTCTCCGAAGTCCTAAGACTCCATCGCCGAATTCTATTGATCGTCAGTGGTTTCTGGTGGATGCAGAGAATCAGACTCTTGGTCGACTAGCAACTGAAGTTGCTAGTGTCCTTAGAGGTAAGACAAAGCCAAATTTCACGCCTCATTTAGATACAGGTGATTTTGTCATTGTTGTAAATGCTGAAAAGATCAAAGTAACCGGTAAAAAATCCAAAAACTTTATCGCAGACACTCTGGTCGTCCAGGAGGAATGAAGGTTGAAACTTTTAAGTCTCTCCAATCTAGAATTCCTGAAAGAATAATTGAAAAGGCTATTAAAGGAATGCTTCCTCATACAAGGTTAGGAAGGCAATTGTTTAATAAACTCAAAGTTTATAAAGGTTCTACGCATCCACATACAGCACAAGAACCCAAAATTCTGGGAGTTGATGAAGTAGGTAAGGGTATTTGGTCCAGTTTTTGCTGGAGCAGTAATATTAAGGATTAAAGGACAGCAAAAAATTAAATGTCAGACAAAGAAATTAGTTCCAATAAAATCGATAGCTTGGTCGTTAGGTCAGGCTTCAGCTAGAGAAATTGATTTGGCATCCGGCAACTGAAAAAGCAATGATTAGGGCATTAGAACCTAGATGGCAACAAAGGAGATCAATTGCTGCTGCCAGCGTTGTAGCTAAAGCTAGAGATTTACTTCAGCGTCTAGGAAGCAAATATACGCTTTAAAAAACAAAGGTTATGGGACACAAAACTCCATCGAAAAAGTTTTATGAAGATTAGGAGATGTTCAGATCATTTCAGGAAAGGACAAGGGGAAAACTGGAGAAGTTCTTCAAACACTTCCAGAGAATAGAGTTGTAGTGGAAGGAATTAATCAAAGAACAAAGCACGTAAAACCTTCACAGGAAGGAGAAACTGGTCGAATAGAGACAAAAGAAACTTCTTTGCATGCTTCAAATGTAATGATTTACTCGAAAAAGTTGCTAGCATTGAATTTGTAGATAAAGGAAGAAACGACGATTAAAAAAGACAGGGG
>AG-402-L09
ATGGCTGTAGTTTCTCTCTCAGAGATGATGGAAGCTGGTGCTCACTTTGGGCATCAGACAAGAAGATGGAATCCCAAGATGTCTACATCTATTCTGCTCGTAATGGGGTTCATATTATTGATTTAGTCAAAACTGCTGTTTGTATGAATAGTGCCTACAAATGGACACGGCAGCAAGAAGCGGTAAAAGATTTCTTTTTGTTGGTACTAAAAAACAAGCTTCCGAAGTCGTTGCTCAAGAAGCTATTAGATGTGGAGCGTCCTACGTTAATCAAAGATGGTTAGGAGGGATGCTTACAAATTGGACAACAATGAAAGCAAGAATTGATCGACTAAAAGATCTTGAAAGAATGGAAAGTGGTGCGATTGCAATGCGCCCCAAAAAGGAGGGAGCAGTATTACGTAGAGAATTAGAACGATTGCAAAAATATTTAGGTGGACTTAAAGGAATGAGACGTCTGCCTGATGTTGTCGTTTTAGTTGATCAAAGGCGAGAAACAAACGCTGTTTTAGAGGCTAGAAAACTAGATATACCATTAGTATCAATGCTTGATACCAATTGCGACCCAGATCTTTGTGAAATTCCAATACCATGTAATGATGATGCTGTCCGATCTGTTCAACTGGTTTTGGGTAGATTAGCTGATGCTATTAATGAAGGGAGGCACAGCAAAAAATACGCATTCGCCTAAAGGCTTTTGATAGAAGAATGCTTGATTTATCTTGCGATAAAATAATTGAGACAGCAGATACAACAGCAGCTTCAGCAATAGGTCCTATTCCTCTTCCTACAAAAAGAAAAATTTATTGTGTCCTGCGTTCGCCTCATGTTGACAAAGATTCAAGAGAGCATTTTGAAACAAGAACACATAGAAGAATTATTGATATTTATAGTCCTTCCGCAAAGACTATTGACGCTCTTATGAAGTTGGATCTTCCAAGTGGAGTTGATATAGAAGTTAAGCTCATGAAAAATTTTTCAAAAAGAATGACAACGTTACTTTCCAAAGTGGAAGAGCGTATTCTCCAATTGAGGCGATCAGTAAAGGAAAATGCAAATGCAAAATTCGATGAGACCATTGAAGCTCACATTAGACTTGGTATTGACCCAAAATATACTGATCAACAACTTAGAACGACAGTTGCCTTGCCTAATGGCACCGGTCAAAAAGTAATAGCGGTAGTTACACGCGGTGAAAAAGTTTCCGAAGCGACCAAAGCTGGTGCTGATCTTGGAGAGGAAGATTTAGTTGATTCAATCAACAAAGGAGAAATGAACTTTGACCTTCTAATTTCAACTCCAGACATGATGCCTAAGGTAGCCAAGCTTGGAAGAGTGCTTGGGCCTAGAGGGCTTATGCCTAATCCAAAAGCAGGAACAGTTACTACCGATCTAGCAGCTATTAAAGAATTTAAAGCAGGAAAACTTGAATTCAGAGCAGACAAAGCAGGAATTGTTCATGTTCGATTTGGTAAAGCAAGTTTTTCAGAAGAGGCACTCCTAGAAAATCTTAAAATTCTGCAGTCAACCATAGAGAAAAACAAACCAAGTGGAGCAAAGGGAAAATTCTGGAGAAGCTTCTTCATTACATCCACTATGGGACCCTCAGTGGAATTAGACATAAACGAATTA------TTAATTAAAAAAAAGAAAGAAACAACTCGTCAGAGGCAAGACGGGCGATGGAATTAAGGGCTGCTAGAGAAGCAAAACTTGTAAGGCCCGAAATGGTTGTTGAAGACAACCTCACAGTTCAAGAACTTGCTGACATGTTGAGTGTTGAAAGCTCTGAAATCATTAAATCATTATTCTTTGGAATTACCGCGACTGTCACTCAATCGCTAGACCTAGCAACAATCGAAACAGTTGCTGAGGAATTCGGGGTAGTTCTTCAAGATGATGTTATGATTGAGCGATTTAAAGCACCTAAGAAGACCTCCCGTCGTTACTGTGATGGGACATGTAGACCATGGCAAAACATCATTACTTGATGCTATTAGAAAAGCCAGGGTCGCTGCAGGTGAAGCTGGAGGAATTACTCAACATATTGGTGCCTATCAAATTGAAACTGATAAACTAACTTTTCTTGATACACCTGGACACGAAGCCTTTACAGCGATGAGAGCGAGAGGCACCAGGGTTACTGATGTAGCTGTCTTAGTTGTAGCAGCAGATGATGGAGACCTCAAACACTTGAAGCTATTAGCCATGCAAGAGCAGCAAAAGTTCCAATTGTAGTTGCAATAAATAAAATTGATAAAGAAGGCTCTTCCCCTGACCGAGTAAAACAAGAATTGTCAGAGCAGGATTTATTGTCAGAAGAATGGGGAGGAGATGTAATGGTTCCAGTTAGTGCCATTAAGAAAACATTGATAAACTGTTAGAGATGGTTTTGCTCGTAACTGAAGTAGAGGATTTACAAGCCAACCCAGATAGATTGGCAAAAGGTACAGTCATAGAAGCCCATTTAGATAAAGCGAAAGGACCAGTTGCAACATTACTAGTTCAAAACGGTACGCTTAAGTCAGGAGATGTCGTTGCAGCCGGTCCAGTGCTTGGCAAAGTAAGGGCGATGGTAGATGAAAATGGAGAATTAAAACAGCAGGTCCATCTTGTCCAGTAGAGGCTCTTGGCTTCAGCGAAGTACCAATAGCTGGAGATGAGTTTGAGGTTTATCCAGATGAAAAGGCCGCAAGAGCAGTGGTTGGAGAACGAGCCACAGATGCTCGGGCAGCACGACTTGCTCAGCAAAGACGAGTTTTCATCAATGTCCAAGCAAGTGAAGGTGAACTTAAAGAATTAAATATCATCCTCAAAGCAGATGTTCAAGGAAGTTTAGAAGCAATACTTGGTTCTCTAGAACAACTACCTGACGAAGTCCAAGTAAGAGTTTTACTATCAGCTCCTGGTGAAATTACTGAGACTGATGTTGACTTAGCAGCTGCCTCTGGTGCAGTCATAGTTGGATTCAACACTTCAATGGCATCGGGTGCCAAACGCGCAGCTGATGCAAATGGTGTTGACGTAAGAGATTATGAGGTTATTTATAAACTTTTAGAAGATATCCAATTAGCAATGGAGGGTCTTCTTGAACCTGAAATGATAGAAGAAGCCCTAGGGGTTGCTGAAGTTAGAGCAATATTCTCAATTGGCAAAAGTGCCGTTGCTGGTTGCTATGTACTGGAAAAATACAACGGAATTGCCAGAGTCAAATTGTTTTTGAAGGTGATCTAGATTCATTAAAGAGTAAAGACGATGTTAAAGACGTACTGGTTTCGAATGCGGAATAGGTTGTGATTTCGCGAAGGAGATCAAATAGAAGCCTTCAAGCTTGTTACTCAAAGAAG-----------------------------------------------------------------------------------------------------------------------------------------------------------------------------------------------------------------------------------------------------------------------------------------------------------------------------------------------------------------------------------------------------------------------------------------------------------------------------------------------------------------------------------------------------------------------------------------------------------------------------------------------------------------------------------------------------------------------------------------------------------------------------------------------------------------------------GCCCATGGTATATTCGCGGATCTGCTTCAAAAGTACGACGAGTTCTTGATCAAATAAGAGGAAGAACTTACAGGGATGCTTTGATCATGCTTGAATTCATGCCTTATCGATCAACTGAGCCAATAACAAAAGTATTGCGATCAGCTGTTGCGAATGCAGAAAATCTTGGTCTTGAACCTTCTTCATTGGTGATTAGCACTGCTACCGCTGATATGGGCCCATGAAACGCTATAGACCTAGAGCTCAAGGCAGAGCATTTGCAATTAAAAAGCAGACATGCCACATCAGCATTGCTGTATGGCTATCTTGATTGGCAAGGCAAAGAGGCTGGATCATCCATTGATTTAACTGCCAAGGAATCTTCGGCAGCAGATTTATTACATCGTGCTGTTTTGCGTCAACAGGCACACAGTCAAGGGACTGCAACTCTGACCAGGTCTGAGGTTCAAGGAGGCGGGCGAAAACCTTACAAGCAGAAGGGGACTGGTAGAGCCAGACAAGGCTCAATTAGAACTCCTCTCCGACCAGGAGGTGGAATTATATTTGGCCCTAAGCCTCGCAAATATAACTTGGAAATGAATAGGAAGGAACGAAGGCTAGCTCTACGTACTGCTCTAATGAGTAGAATCTCAGACGACTTCGGTTCAACCTAAAACAAGTGAAATTATTGCTTTGCTCGAATAGGAATTGGGAAAATTCTTATTATTCTGAAATTATAAATCAATCAGAAACTTAGAGAAAATAAAGCTTATCTCTGCCGATCAATTAAATGTGTTTGACCTTCTCAATGCCAATTTGGTTATAGGCGAAGCATTACCATTAAGGAGGTCATGGCTATAAGAAGTTTCAAACCTTACACACCTGGTACTCGAGAGTAGTAACTGACTTTAGTGAAGTTACATCAAACCTGAACGCTCACTTGTCGTATCTAAACATCGAAAGGACGTAATAATAGAGGGGTAATTACTTGTCGTCATAGAGGAGGAGGGCATAAAAGGCTATATAGGATTGTTGATTTTCGTCGGAATAAGCCAAAGTTGCGGCAATACACTATGACCCACATCGGAATGCAAGACTTGCTTTGCTCTTTTACGATGGTGAAAAGAGATACATACTTGCACCTGCGGACATAACAGTCGGGCAGGAAGTTATTTCAGGATGCACCAATCGAAACTGGTAATGCTTTACCACTTTCCTCAATGCCTTTAGGTTCCAGTGTTCATTGTGTTGAACTGTATCCAGGTCGGGGAGGACAAATGGTCCGTACAGCTGGAGCTAGCGCTCAAGTTATGGCTAAAGAAGGTGATTATGTTGCGTTGAAATTACCCTCAACTGAAGTCCGTTTAGTTAGAAAAGAGTGCTACGCCACACTTGGAGAGGTTGGAAATTCAGAAATTAGAAACACAAGCCTTGGTAAAGCTGGAAGAAGAAGATGGCTAGGTAGACGACCTCAAGTTAGAGGAAGTGTTATGAATCCATGTGATCACCCACATGGAGGGGGCGAGGGTAAGGCACCAGTTGGACGTGGTCCTGTAACACCTTGGGGTAAAGCCGCGCTTGGTTTGAAAACCAGGAAGAAGAATAAGCCCAGTAATAAGTACGTTCTTCGAAAACGACGCAAGTAGTTTACTGGGGAACTGGTAGACGTAAGACATCAATTGCGAGAGTAAGGTTAACCCCTGGAAAAGGATAGTTATCAATGGTCGGCCTGGTGATCATTATTTGTTCAATCCTTAAAGCTCCTCTGAAAACCTTAGGCTTGAATCTTATGATGTTCTAGTTAACGTTCATGGCGGTGGATTGACTGGTCAGTCTGATGCAATAAAGCAGGGAGCTGCTAGAGCTTTATGTGACCTATCTCTTGATAACCGTAAGCCTCTTAAAGTAGAGGGTCATCTTAGTCGTGATCCCAGAGCTAAAGAGAGACGTAAATATGGTCTCAAAAAAGCTCGTAAAGCTCCACAATTCTCAAAGAGAATGTCTTTAGGAATCTTAGGCAAGAAGTTGGGTATGTCCCAACTCTTCGATGATCAAGGCACCGTTCCAGTCACTTTGATCGAAGCGGGTCCCTGTCGAATCACTCAATTGAAATCTGCTGGATGGCTATGCCTCTGTACAGATAGGCTTTCAGAAAAACTTATTAACAAGCCTAAAGGTCATCTAAATCAGGAGATGATCTCTTTATCTGAGTACCGGAAAATTTTTAAACTTGGAAATAACTGTGATTTCGAAAAAGGTCAAAAAGTTGATGTTAGTGGCGACACTATGGGTAGAGGTTTCGCAGGTTATCAAAAGCGACATGGCTTTAGCCGAGGTCCTATGAGTCACGGTTCAAAGAATCATCGATTACCTGGTTCGACAGGAGCTGGAACTCCTGGTCGTGTTTATCCCGGGAAAAGGATGGCTGGTCGTATGGGCGGTAAAAAAGTCACTACAAGAGGCCTTTCTAAAGATAGATACAATCTGTTGGTAGTAAAAGGATCTGTTCCAGGGAAGCCTGGTTCTCTTTTAAATATTAGACCATGAAGGTATCAGTTGGCTAAAAGATCTTGTCGAGATGAATTGGCTGAAAAGCTTTCAATGACAGGCTTTGAAGTTGAATCATTAGAAGACTGCAAAGAATGTTGTTATTGGTTATGTACCACACCGAAAAGCTTTTGTTCAGTAGATGTTAGTATTGTTTGTGGTGCAACGTAAAAGCTATCACGTTGTGGCGAAGGTTGGAGCCTATTTACTGAAAATAAAATTATCTAATTTACGAGGCGTAGCGCAGGAATGATTTGTTCATTGGATGAATTAGGGATTAATGAAGGTATAGAAATTCTTATTGGTTCAAATGATTATCTTTTGAATGATGAATTAGCTATTACTGCTAACAGACCTGATGGTATGTCTATGGCTGGTATAGCACGAGAAATATCAACCATAATTTACTCACTTACGTATATAGAATAGACATAAATAAATCTATATCTAATAAATTAAAATTAAGACAAAATTGTATAAACTTGTAGACATAACAAATTTTTTGATGCTTGAGCAAGGCCAGCCACTACATGCCTTTGATGATCTATTAGATTTTTAGAAATGGTAGAAAAGGCGAATTGTTGCACTCGATAAAAAAGAATATAAATTAAATGAAAATATAAAAGTAATTACATGCGATTTTCCAATTGCAATAGCTGGGGTTATCGGAGGTAACAGTTCCGTAAGTTCTAAAACGTTTGGTTGGAAGCAGCTGTATTTACTCCCAGTTAGAAATAGTAGTAGAGAAATAGGGCTCAGAACAGATGCAAGTAGTAGATACGAAAAGGGTATATCACATGACAACAGAGCTAGTGATCTTATTTCATTAGAATTAGGAGGTAAAAGATATCAATCTTAGAATAGAAATAAACAAGGTTCTAGGTAAGGATGAGATTGCTAACATTGGGTGCCCTTACAGAGATTTAGAAATCGATTTAATAGAAGAGATAGCAAGACTAATTGGATATGATAATTTTGATTCAAATATGCCCGATGAGCCAGGAGTACTAACACCAATTTGGTTACGTAATTTTATACATAATGGTTTTCAAGAAATAGTGACTTCATCACTTAATCCACTACTATTAGAGACAAGTAGATTAAGAAATGTATGGGATGAACATCTAAAAATTCTTCAGAGAAATGTATCATTTGGAGCTGAAGGGTGTTGGATCTTTGAAATAGCAAAAACATACGAAACAAATTTATTGGAGCTTTGACTGGAAGTGGTAGATTATTTTGAAGCAAGAGGAAAACTGAGGCAATCCATCTTGGAATTGAAACTGATAAGATGCATCCGGGTCGAACTTCTGAATTAGAAGGAGGCTTCTTTGGACAAATACACCCATGATTCAGCAAGAAACCTTCCTAACCGTTGCAGATAATAGTGGTGCTAAGCGTTTGCAATGTATAAGGGTCTTGGATCCAATCGCCGTTATGCCCACGTAGGCGATGTGATCGTTGCTTCTGTTAAAGATGCGATGCCGAATATGGGAGTCAAAAAATCGGATGTGGTGAAAGCTGTTGTTGTTCGTACTAGAGCAACAATGCGAAGAGAGACTGGAAATTCAATTCGCTTTGATGACAACGCTGCAGTTCTTATTAATGATGATCAAAACCCAAGAGGGACTAGGGTATTTGGTCCCGTAGCAAGAGAATTAAGAGAAATTTCACTAAAATTGTCTCCTTGGCTCCGGAGGTTATTGAATGGCAAGAACGGGTTGTCCAAATTAGAAGGGTCTCCAAAACAGTTAAAGGGGGAAAGAAAATGAGTTTTAGGGCCATAGTTGTAGTAGGAAATGAAAAAGGGCAAGTTGGTGTTGGGGTAGGAAAAGCAGGAGATGTTATTGGAGCTGTTCGTAAAGGTGTCGCTGATGGAAAAAAACATTTAGTTCGTGTCCCTTTAACGTCCAACTCTATTCCAACTCTCTCTAATGGCAGAGATGGAGCAGCAAGTGTGTTAATACGTCCTGCAGCGCCTGGTACAGGTGTAATTGCAGGAGGTTCAATTCGTACTGTTTTAGAGTTGGCTGGAATAAAAAATGTACTTGCTAAGAGATTAGGTAGTAAAACTCCTCTTAATAACGCTCGTGCTGCAATGGTTGCATTAAGTGAGTTGCGAACTCATAAAGCCACAGCAAAAGAGCGTGGTATTTCACTTGAGCAGATTTATATGGGACGTTCACTAAAAAAAGGGCCATTTATCTCAGATAGTCTGCTAAAATCGAGAAGCAAAACTCTAATGACGATAAAGTCATCAAAACATGGTCTAGAGCCTCAACAATTCTGCCTATGATGATTGGCCATACAATTGCTGTTCACAATGGAAAGAGTCACATACCTGTTTTCATAACTGAGCAAATGGTTGGACACAAGTTAGGAGAGTTTGCACCAACTCGAACCTACAGAGGTCACATCAGAGATAAAAAAATGTCAAGAAGAAACGCAGCAGAAAAAAGACCTGTTCTCCCAGATCCTCAGTTCAATAATTTGGCGAGTATGATGGTTCATCGCTTGATGAAGCATGGCAAGAAATCAACAGCTCAAAAAATTCTTTCTGATGCGTTTTTGATTAACGAACGAACTGGTTCAGATCCGATTGAGTTATTCGAAACTGCTGTGAAAAATGTCACACCTCTTGTTGAAGTTAGAGCAAGAAGAGTAGGTGGAGCAACATATCAGGTCCCAATGGAGGTTCGCCAAGAAAGAGGGATTGCAATGGCACTCAGATGGTTAGTAAATTTCTCAAGATCAAGAAATGGTAGAAGCATGTCTCAAAAACTTGCTGGGGAGCTTATGGATGCAGCCAATGAAGCCGGAAATGCAGTGAGGAAGAGGGAAGAGACCCATAAGATGGCCGAAGCAAATAAAGCTTTTGCTCACTATCGTTATATGCTTAGTCCCAAAAGAACCAAATTTCGCAAACAACAGAGAGGCCGTATGCGCGGCGTTGCTACCAGAGGAAACAAAATCTCTTTTGGTCAGTTTGCATTGCAAGCTCAAGATTGTGGTTGGGTTACCTCAAGACAAATCGAGGCAAGTCGACGTGCCATGACTCGTTATGTAAAAAGGGGAGGACAAATTTGGATTCGTATTTTCCCTGATAAGCCTGTAACTATGAGGCCTGCCGAGACAAGAATGGGATCTGGTAAAGGTAACCCAGAATTTTGGGTTGCAGTTGTCAAGCCTGGTCGAATTTTGTTTGAAATGGGTGGAATTACCGAGAAAATTGCAAAAGAGGCAATGCGTCTTGCTCAATACAAGTTGCCAGTAAAAACAAAATTTATGCACGTATTTCAGGCATCGACATACCTCGCGAAAAGCGGGTAGAAGTTGCTCTTACATACATCTATGGCATCGGCTTAACCAGAGCCCAATCCTCGAAAAATCAGGAGTTAATCCTGATATTCGTGTAAAGGATTTGATAGTGATATTCAGAAGCTTAGAGCTGTTACTGAATTCACTCTTGAAGGAGACTTGAGGCGCCAAGAAGGAATGGCGCTGAAACGACTTCAAGATATAGGATGTATTCGTGGACGAAGGCATAGAATGAGTCTTCCTGTTCGTGGACAGAGAACTAGGACTAATGCTCGTACTCGGAGAGGAGCTAGGAAAACTGTTGCAGGAAGAAAGAAAAGCTTGAGATTTTAAAAGAGATTGCTGCTTCTGAAAATGAAATAGACAAATTAAGGTTTTCCTTGGAAAAAAAGGAAAACTCTCACTTCTTTTAGATGAAAAATCTTTCTGGCGAAAGACCTTTAATTGGTCAAAGAGCGAACGTTTTAAAAAAATTGCAAGAGCTAATAAAAGAAAACAGTCCAGATAGAAACTATAGATGTTACCCTCCAACTGGTATTTCGGACATCACCCTTTAATAACAACGAGCAAATAATTGATCTTTTTTTGGGTCTTGGATACCAAGTCTGGGCCAGAGATAGAAAATGATTACTACAATTTTGAGGCACTAAATATTCCGCCAGACCATCCAGCTAGAGATATGCAAGATACTTTTTATTTGGGTGGACTTTTAAGAACTCATACTTCGCCTGTTCAGATTCGTTCACTTGAGAGCAATAAGCCTCCTGTAAGAATTGTTTCTCCTGGTCGTGTTTATCGGAGAGATGCCGTTGATGCAACTCATTCTCCGGTGTTCCATCAAATAGAGGTGTTGATTGATGAAAAGCTTGACTTTAGCCATTTAAGAGGAACCGTAATGGCTTTTTTAAAAGCTTTTTTTGGAGATCTACCGATTAGATTTAGAGCTAGTTATTTCCCATTTACTGAACCATCAGCAGAAGTTGATGTTCAATGGAGAGGCAAATGGTTAGAAGTTATGGGTTGCGGAATGGTCGATCCGTCCTCGAATTAGGGATTGATCCAGAAAAATACAGTGGATTTGCTGCTGGACTTGGTGTTGAAAGATTTTGTATGGTTCGTCATGTTGATGATATTCGAAAGTTGTATACAAGTGATCTCAGATTTTTAGAGCAATTAAATTGGAATCCCTTCAATCAAACGGATCTAGAAGAAAATGCGTAAAGGTCGAGGTATTGCTGCTGGCCAAGGAGCTGCGGGTTTGGCATGAGGGGGCAAAAATCCCGATCTGGGCCTACTCGACCAGGCTTTGAGGGTGGTCAAATGCCTCTATACAGGCGAGTTCCATTAAAACATTTTTAATCAGAAAAATTTTACTGTTCTCAACGTTTGAATAAAAAGCACTGTTGATCTTGACTTGTTGGTGAAGGAAGGTATTTTGATCCTCTCAAGATACTTGGTAACGGTACATTAGAAGTGAAATTGACTGTTCAAGCAGCGTTTACAACGGCCAAAAAGAAAATTGAAGATGCTGGAGGAACATGTGAGACTGATGTGATTAACCTTTGATAACTGAGAAGGCTACAAAAGCTTTAGACAATCAGTACACTTTTGAAGTCGATCCAAGAGCAGCTAAACCTGACATAAAAGCTGCTGTGGAATGTCAAGGTTCTTGGAATTAGCACAATGAATCCCCCAAGAAAAAGCAGAAGATCTGGAAAGAGACCTCAAGTGAAGAAGGCTGTGGTTCGTCTAGCAGAAGGCATACAGTTGTTCCCAATGTCTCGTACTGGAAAAAAACCAATCTTTCCTGAAAAGGTAGATGTTCGAAGGACTTTCCATCACTGTGAAAGGTCCTAAAGGGGAACTGAAACGTTCCTGATGGAGTAAGCCTCAAGAATGACAACACAATTATTGTTAAACCCATCTAGGGAAATGCATGGACTCTGTAGATCACTGGTTGCAAATATGGTTGAGGGCGTAAGTAATGGCTTTACAAAAAAACTTGAGATTGTAGGCGTTGGTTCAAGAGCCCAATTAAAGGGAAAAACTCTTGTTGTTAGTGCTGGTTATAGTCATCCTGTTGAGGTAGTTCCACCAGAAGGTATAACTTTTAAAGTTGAAAATAATACAAATGTGATTGTAACTGGACCTGATAAAGAAGTAGTTGGCAATGAAGCTGCAAAAATAAGAGCAATTAGACCTCCAGAACCTTATAAAGGCAAAGGAATTAAATACGAAGGAGAACAAATCATTAGAAAAGCTGGTAAGATGGCAAAGAAAGTAGTAGCCCTGATCAAGTTGGCCTTACAGGCTGGCAAAGCTAACCCCGCTCCTCCAGTTGGTCCTGCGCTTGGTCAACACGGGGTCAACATAATGGCGTTTTGTAAGGAATACAATTCGCGAACCCAAGACAAAGCTGGCTTCGTTATTCCAGTAGAAATCTCAGTTTTCGAAGATAGAAGTTTTACTTTCATAACAAAAACCCCTCCTGCTTCGGTTTTGATAACTAAAGCTGCCGGCATTGCAAAAGGGTCTGGAGAGTCAGCGAAAGGTGCTGGATTAGTAAAAGTCAGCTTGAAGAAATTGCTAAAACAAAACTTCCAGATCTCAATTGCAGTAGCATTGAATCAGCGATGAAAGTTATAGAGGGGACTGCCAAAAATATGGGAGTTTCCATATCACTAAAAACCCGCTATCGAGAGACAATTAGACCAAAGCTTTTAAAAGATCTTGGTTTAAAAAATGTTCATCAAGTTCCTAAGGTGCAGAAAGTCACTTTAAACAGAGGTCTTGGTGAAGCCGCATCGAATTCAAAAGCTTTAGAAGCTTCTCTAGCTGAGATGGCAACAATTTCTGGGCAAAAAGCTCTTGTTACAAGAGCCAAGAAAGCAATTGCTACCTTTAAGATCCGACAAGGAATGCCCATAGGTTGCTCAGTCACACTTAGAGGCGATCGCATGTACGCATTTTTGGAAAGGTTCATTAATTTGGCACTTCCAAGAATCAGAGATTTTCGTGGTGTGAGTCCAAAAAGCTTTGATGGCCGAGGAAATTACACCATTGGAGTCAAAGAGCAACTTATTTTCCCTGAGATCACTTTTGACAAAGTCGACACCATTAGAGGCATGGATATCACAATTGTGACCAGTGCTCTGATGAACAAGGTAAGGCTCTTCTTAGTGAAATGGGAATGCCCTTATGCCAACCATTCAACAGTTGATAAGAAGAGAGCGAAAGACTCTTAAAACAAAGACAAAATCTCCTGCTTTGCGAGGTTGCCCAGAAAGGAGAGGAGTCTGTACAAGGGTTTATACCTCAACTCCCAAAAAACCTAATTCGGCTCTTAGGAAAGTAGCTCGTGTCAGATTGACTTCAGGTTTTGAGGTTACTGCATACATTGGTGGTATTGGTCACAACCTTCAAGAACACTCTGTCGTTTTGCTCAGAGGTGGAAGAGTTAAAGATCTACCAGGAGTTAGATATCATATAGTCAGAGGAACTCTTGATACCGCTGGGGTGAAAGATCGTAGACAGTCAAGATCAAAATATGGAGCTAAATCTCCTAAAAAAGATGTAATCTCTCTGATTAGATATCAGAAAAGATTGGTTCGTAAAGAACTTTTTGATCTTCGTTTTAAGCAAGCTACTAGACAGCTTGAAACTCATTCAAAAATTGGCTCAACTTCTAACGGTATGGGACATAAAATTCACCCCACTGGAATTAGGCTCGGTATCACTCAAGAGCATCGTTCTAAATGGTACGCAAGTAAAACTTATCCTTTACTACTCCAAGAAGATGATATCCGTACTTTCATCAAGAAAAAGTATGCAGCGGGTATAAGTGATGTCTTGATTGCTCGAAAAGCAGATCAACTTGAGGTTGAATTAAAAACTGCTCGACCAGGAGTGATAGTCGGTAGGCAAGGAAGTGGTATTGAAGAACTCAGATCGGGTATTCAAAAAACAATCGGTGATAGAGTACGTATCAATGTTGTCGAAGTAGAAAAAGTTGATGCAGATGCTTATCTTCTAGCTGAATATATTGCTCAGCAACTAGAAAAGCGTGTTGCCTTTAGACGAACTATTCGAATGGCTGTTCAAAGAGCACAAAGAGCGGGTGTCTTAGGTCTTAAGATACAAGTAGGCGGAAGGTTGAATGGCGCTGAAATCGCACGTTCTGAATGGACACGTGAAGGAAGAGTTCCTCTCCACACTTTGAGAGCAGAAATTGACTATGCAACAGCGACTACAACCTATGGCGTTTTAGGAATCAAAGTATGGGTTTTCAAAGGTGAAGTTCTTCCTAAGGAAGAACAGAAATCCGGTTCTAAGAAGTCAAAGCGCAATGTTCCAAATGGAGTTGTGCACATTCAAAGTACCTTCAATAACACCATTGTCTCAATTACTGACACTTCTGGTGAAGTCATCTCCTGGTCATCAGCAGGAGCAAGCGGATTTAAAGGCGCTCGAAAAGGTACTCCTTTCGCTGCTCAAACCGCTGCTGAAGTTGCAGCCCGTAGGGCTTTAGAGCAAGGAATGCGACAAATAGAAGTGCTTGTAAGAGGCCCAGGCTCAGGTCGTGAAACCGCAATACGTGCATTGCAAGTAGCCGGTCTTGAAATTACTTTGATCAGAGATGTCACTCCTCTCCCACATAACGGTTGTAGGAGACCTAAACGCAGACGCGTTCTGGAAAGCAAAAAACAGATCGTAAGTTAGGTCTACTAGATACCTCCGAAATGGCTCTGGTTCTTGATTACAAGGGCTTGTCCACAAAAGAGATGTCTGACTTGCGCTCAAGGTTGCAAGAAAGCGATGGGATATGCAAGGTCACTAAAAATACCTTGATGCGTCAAGCCATAAAAGGAAAAGATTCCTTGGATTCATTGCTTACTGGAACTAACGCCTTTGTTTTAATCAAAGGAGATGTTGGGAGTGCTGTTAAAGCTGTACAAGCATTTCAAAAGGAAACTCAAAAATCTGAGACTAAGGGAGGGCTTTTTGAAGGCAAGCTCTTTGAAATCAAAGCGATTGCAAAACTTCCTAGCAAGGAAGTACTTATGGCTCAAATTGCTGGAGCAATGAATTCCATAACAAGTATTGCTATTATTAATGAGTCTCTTAAACAAATGGCCAACCACGATCCAATTTCAGACATGCTCACTCGCATAAGAAATGCAAGTGAAAAGCATGAAAAAACTAAAGTCCCTGCTTCAAGAATGTCAGTATCGCTAAGGTTCTTCAGCGAGAGGGTTTTATCGCAGAAATGGAGAGGGCTTTAGCAGCTCATTCTTGGATTGAAATAACTGGTAAGCCCATTATTCGTTCAATGCAGCGAGTGAGTAAACCAGGATTGAGGATTTATAAAAATACTCGAGGATTACCAAAAGTTTTAGGAGGCCTTGGAGTTGCAATAATCTCTACCTCTAAGGGAGTCATGAGTGATCGTGATGCTCGCAAGCAAGGAGTTGGAGGAGAAGTCCTCTGCTACGTGGATTTGTTGTCATTGATAAACTTCTCATGATTGCGTAAATAGACTTCGAAAAGTATTAAAGAAAGTTGGTCAGGGACTCTTGATCCCTCAGTTACGGGAGTCCTTCCAATAGCTATAGGTGATGCAACGAGATTAATCTCGTATTTTAAAGCTTATACAGGATTCAATTAGGCACATCTACCAAAACTGATGATATGGAAGGAGAAATAATACAATCCAAAAGTAATTTAAATAATAGACAATTTCAGAGGATATTGCAACCTCCAATATTTTCTAGTGTTCACTTAAAAGGGGAGAGAGCATATAAAAAAGCGAAAAGGATTTGACTCCTAAAAAAATTACTATAAATAAAATTAATAAGCTGGTCTCAATTAGATTGCTCAAAAGGAACATACATTAGATCATTGGCTAGAGACATTGGAGATTGTGGTGCTTATTTAGTTACAGCTTATAGTTTTAATGAAAATTCGGTATTACTTCCAGAATTAATCCAATTCTTTGAGCATCTTTCTTAAATTCAGATGAACTGGCCTGGAAGACTTTCTAGAAAACAACAGACCCAAAAACGACATAAACGCTTGAGAAGCTTAAGCGGCGACCAAGACTTGCTGTTTTTCGTTCTAATAACCACATCTATGCTCAGATAATAGATGATGCACAAAACACTATATGTGCTGCATCAACCCTTGATAAAGACTTAAAAGCTGCGATGCCTCTACGTAGGAGAGCTTGTTGCAAAAAAAGCTTTAAAGGCATCAAACAAGTTATCTTTGACAGAGGTGGGAACATCTATCATGGCAGGGTTAAAGCTCTAGCCGAAGCTGCCAGAGTGGCAGGCTTGAACTTTATGTCACTTGGCACAGAAGAGAAACAAAAGCTAATCAACACACATCAAGTACATCCAACTGACACTGGTTCAGTAGAAGTTCAAGTTGCGATGCTTACCACAAGGATCTCAAAATTAAGCATCTTCAGGGCAATATCCATGATTTCTCCTCAAGACAAGGATTGCTCAAAATGATTGGTCAGCGCAAAAGACTTTTTTACGTGCGAACTAAAAGTGAAAAAAGATATGAGCTCATAAATTAGCTATTAGAATCGCCGAAGCCAGCTGGCCATGGTTCAGACTGGGTACGAGATGAACTACAAGATCTTGTCACTATCGAAGCAATGGCTACGCAGGGTGACAAAATACTTGATGTAGCTTTAGCAAAAATAGGAGATAAAGGTCTTTTCACCAAAGAGCTTGAAGCTCAAATGCTTCTTGGTCATGCCGAAATTGCAGTCCACTCACTTAAGGATTTACCCACGAACCTTCCAGATGGATTAATTGGGTGCATCACAGAAAGGGAGGATCCTTCAGACGCATTAGTGGTTAATCACAAACTAGAAACTCTGCCAGAAGGTTCTGTAGTGGGGACTAGTTCCTTAAGAAGGCTTGCTCAATTGCGATACCATTATCCACATCTTGTTTTCAAAGATGTACGAGGAAATGTTATTACACGATTAGAAAAGCTTGACTCAGGAGAAGACTGTCTTATCTTGGCTGCTGCTGGATTGCAAAGACTTGGTTTTGGAATACATCAGATTCCAACAGATATTTCACTCCATGCTGTGGGACAGGGAGCTCTTGGTATTGAATGTGTAAGTGGTCAACAAGAGGTACTAGATATTCTTGAACACGCATCAACAAAAGATGTTTAGCAGAAAGGTCTTTCCTCAGAGAGCTTGAAGGAGGATGTCAAGTTCCAATAGGCGTTAACGATGAATTCTTGAAGGAATGGTCGCTAGATGGTAAATTAATTAGAGATTCGGTAAGCAGAGTAGGTATAGACTTAGCCAATGAATTA--------------AAGGAAATGGTCGGCACTGTTGTCAGTGACAAAATGCAAAAAACAGTAGTTGTGGCTGTAATAGATTTCCACATCCTATCTACCAGAAAATTATTAGTCGTACGACTAGATATAAAGCTCATGATGCAGAAAACCATTGCTCGGAGATAGAGTTATTAAAGAGTCTCCTCCTATGAGCGCTCATAAACGATGGACGGTTACAGATGTTCTAAGACTCCGTCTCTGGATTCCATAGATCGTCAATGGTTTCTGGTTGACGCAGAGAATCAAACTTTAGGTCGATTAGCAACTGAGGTTGCGAGTGTCCTTAGGGGTAAGACAAAACCAAATTTTACCCCTCACTTAGATACAGGTGATTTTGTTATTGTTGTAAATGCAGAAAAAATCAAAGTAACTGGCAAGAAATCCAAAAACTTTATCGCAGGCACTCTGGACGTCCCGGAGGAATGAAAGTTGAAACCTTTAAGGCTCTTCAATCTAGAATTCCAGAGAGGATTGTTGAAAAGGCAATCAAAGGAATGTTGCCTCACACTAGGTTAGGAAGGCAATTATTTACTAAACTTAAAGTCTACAAAGGATCTGAACACCCTCATTCAGCCCAAGAACCAAAAATTCTAGGAATTGATGAAGTAGGGAAAGGTATTTGGCCCTGTTTTTGCTGGAGCTGTAATATTGAGGATTGAAGGACAGTAAAAAATTAAGTCACAATCAAAGACATTAGTCCCAATAAAATCAATAGCTTGGTCAATAGGCCAGGCTTCAGCAAGAGAAATTGACTCGGTATCCGGCTACTGAAAAAGCAATGCTAAGAGCATTAGAACCTGGATGGCAAAAAAGGTGATCAATTGCTGCTGCGAGTGTTTTAGCTAAAGCCAGAGATTTAATTAAACGACTAGCCCACAAATTCAGTATTTAAAAAACAAAGGGTATGGAACTCAAAACTCCACCGAAAAAGTTTTATGAAGATCAGGGGATGTTCAGATTATTTCTGGAAAGGACAAGGGTAAAACTGGTGAAGTCCTTCAAACACTTCCCGAAAATAGAGTTGTAGTTCAAGGAATTAATCAAAGAACAAAGCATGTAAAACCATCTCAAGAAGGAGAAACTGGTCGAATAGAGACTAAAGAAACTTCTTTACATGCCTCAAATGTAATGATCTACTCGAAAAAGTTGCTAGTATCGAGTTTGTAGATAAAGGAAGAAACGACGATTAAAGAAGACAGGAG
>AG-402-L20
ATGGCTGTAGTTTCTCTCTCAGAGATGATGGAAGCTGGTGCTCACTTTGGGCATCAGACTAGAAGATGGAATCCCAAGATGTCTACATCTATTCTGCTCGTAATGGGGTTCATATTATTGATTTAGTCAAAACCGCTGTTTGTATGAACAGTGCTTATAAATGGACTAGGCTGCAAGAAGCGGTAAAAGATTCCTTTTTGTAGGAACTAAAAAACAAGCTTCCGAAGTCGTTGCTCAAGAAGCTATTAGATGTGGAGCGTCCTACGTCAATCAAAGATGGTTGGGAGGGATGCTTACTAATTGGACAACAATGAAGGCAAGAATTGATCGACTAAAAGATCTTGAAAGGATGGAAAGTGGTGCTATTGCAATGCGCCCCAAGAAAGAGGGAGCTGTTTTACGTAGAGAACTAGAACGATTACAGAAATATCTAGGCGGATTAAAGGGAATGAGACGTCTCCCTGATGTTGTCGTCTTAGTTGATCAAAGGCGTGAGACAAATGCTGTTCTTGAGGCAAGGAAGCTAGATATTCCATTGGTATCAATGCTTGACACCAATTGCGATCCAGATCTTTGTGAAATTCCCATACCATGCAATGATGATGCTGTTCGATCTGTTCAACTAGTTTTGGGTAGATTAGCTGATGCTATCAATGAAGGAAGGCACAGCAAAAAATACGTATCCGCCTAAAGGCTTTTGATAGAAGGATGCTTGATTTATCTTGCGATAAGATAATTGAGACTGCAGATACTACAGCTGCTTCAGCAATAGGGCCTATTCCCCTTCCTACTAAAAGAAAAATTTATTGTGTTCTCCGATCCCCTCATGTTGATAAAGATTCAAGAGAGCATTTTGAGACAAGAACACATAGGAGAATTATTGATATTTACAGCCCTTCAGCAAAGACTATTGACGCTTTAATGAAGTTGGATCTACCAAGCGGAGTTGATATAGAAGTTAAGCTC---------------------------------------------------------------------------------------------------------------------------------------------------------------------------------------------------------------------------------GGTGAAAAAGTATCTGAAGCGACTAAAGCAGGCGCAGATTTTGGAGAGGAAGATCTAGTTGATTCAATCAACAAAGGGGAAATGAACTTCGACCTGTTAATTTCTACTCCGGATATGATGCCCAAAGTCGCAAAACTTGGAAGAGTACTTGGGCCTAGAGGGCTTATGCCTAATCCAAAAGCTGGGACAGTTACAACTGATTTGGCGGCTATTAAAGAATTTAAAGCAGGAAAACTTGAATTTAGAGCAGATAAAGCTGGAATTGTGCATGTTCGATTTGGTAAAGCAAGTTTTTCGGAAGAAGCTCTCCTTGAAAATTTGAAGACATTGCAATTAACAATCGAAAAAAATAAACCAAGCGGAGCAAAGGGAAAATTCTGGAGAAGCTTTTTTATTACATCTACCATGGGACCATCAGTAGAATTAGATATCAACGAATTAAAGCCTTTAATGAAAAAAAAAAAAGAAACAACTCGCCAAAGACAAGACGTGCGATGGAATTAAGAGCCGCTAGAGAAGCAAAACTTGTAAGACCTGAAATGGTTGTTGAAGACAATCTCACAGTTCAAGAACTTGCTGACATGTTGAGTGTTGAAAGTTCCGAAATCATTAAATCATTATTTTTCGGAATTACTGCAACTGTCACTCAATCATTAGATCTAGCGACAATCGAAACAGTTGCGGAGGAATTCGGCGTAGTTCTTCAAGATGATGTTATGATTGAGAGATTTAAAACACTTAAGAAGGCCTCCTGTCGTTACGGTGATGGGGCATGTGGACCATGGGAAAACCTCCTTACTTGACGCGATAAGAAAAGCGAGAGTTGCAGCAGGAGAGGCTGGAGGCATAACACAACATATTGGTGCTTATCAAATTGAGACTGATAAACTAACTTTTCTTGACACTCCTGGACATGAAGCCTTCACAGCGATGAGAGCTAGAGGCACAAGGGTTACAGATGTAGCGATTTTAGTTGTAGCTGCAGATGACGGAGGCCTCAAACCCTTGAAGCTATTAGTCATGCAAGAGCAGCAAAAGTTCCTATTGTCGTAGCAATTAATAAAATCGATAAAGAAGGATCTTCTCCCGACCGCGTAAAACAAGAGTTATCAGAACAGGATTTATTATCAGAAGAGTGGGGAGGCGACGTGATGGTTCCCGTTAGCGCCATTAAAAAAACATAGATAAACTGTTAGAAATGGTTTTACTAGTAACTGAAGTAGAAGATTTACAAGCAAACCCAGATAGATTGGCAAAAGGTACAGTTATAGAGGCACACCTAGATAAAGCGAAAGGCCCCGTTGCAACTTTACTAGTTCAAAACGGCACCCTTAAGTCAGGAGATGTAGTCGCAGCTGGTCCAGTGCTTGGGAAAGTAAGGGCAATGGTAGATGAAAATGGAGAATTAAAGAGGCAGGTCCATCTTGTCCAGTAGAAGCACTTGGATTCAGTGAAGTACCAACAGCTGGTGATGAGTTTGAAGTTTACCCAGACGAAAAGGCAGCAAGAGCAGTGGTTGGAGAACGTGCCACAGATGCTCGGGCAGCAAGACTTGCTCAGCAAAGACGAGTTTTCTTCTATGTCCAAGCAAGTGAAGGTGAACTTAAAGAATTAAATATAATTCTTAAAGCTGATGTTCAAGGAAGCTTAGAAGCGATACTTGGTTCTTTAGAACAGCTCCCTGACGAAGTCCAAGTAAGAGTATTGCTATCAGCTCCAGGTGAAATTACTGAAACTGATGTTGACTTAGCAGCAGCCTCTGGCGCGGTCATAGTTGGATTCAATACTTCAATGGCATCGGGGGCCAAACGCGCAGCTGATGCGAATGGTGTTGACGTAAGAGATTACGAGGTTATTTATAAGCTTTTAGAAGATATCCAATTAGCCATGGAGGGTCTTCTAGAACCAGAAATGATAGAAGAAGCCTTAGGGGTTGCTGAGGTAAGAGCAATATTCTCTATTGGCAAAAGTGCCGTTGCTGGTTGCTATGTACTGGAAAAATACAACGGAATTGCTAGAGTCAAATCGTTTTTGAAGGCGATCTAGATTCACTGAAGAGTAAAGATGACGTAAAAGATGTACAGGTTTCGAATGCGGAATAGGATGCGATTTTGCGAAGGAGATCAAATAGAAGCCTTCAAGCTTGTAACTCAAAGGAGATAATTTTATCCCTCGAAACAAGTTGTGACGAGTCTGCAGCAGCTTTGGTGGTAATATTGCTTCACAAGTTGAAGAACATGCTAATTGGGGAGGCGTTGTTCCTGAAATTGCTTCAAGAAGACATTTAGAATCCCATTTTTAATAGAAGAAGTTTTTGCGAAATCACTATAAAAGACATAGATGTAGCAGCCACTGTCACTCCAGGATTAGCCGGTTCACTGTTGGATCAATTACGGCAAGAACTTTTTGCACCAAATTCCATTTTTAGGAATACATCATTTGGAAGGACATCTTTCATCAATATAAACCTTTTTTTTATTGGTAAGTGGAGGTCATACTGAATTAATAAAAGTAGACTCACAGAAGTATCAACGTCTTGGTAGAAGTCATGATGATGCGGCTGGAGAAGCTTTTGACAAAGTCGCAAGATTGCTGGGACTTATCCAGGAGGCCCAGCAATTCAAAAAATAGCTGAATATGGAGATCCTTCCCAAAAGGTAGAGTCTATGACTTTTCTTTTAGTGGTTTGAAAACTGCAGTTTTTCGATAGAAAAGCTCGATACCAATAGAGGATATTGCTGCAAGTTTTGAAGTAGTGGCTGAGGTTTTAGTTGAGAGGACGTTGTGTGATCAAGGAAATTCTCTTGTCTTGGTTGGTGGGGTTGCAGCAAATAATTAAGGGAAATGATGAGTAATCAATTAAAGTAGCTCTTGCTCCTATGGAATTTTGTACTGATAATGCGGCAATGATTGGGGCGGCAGCTTTGTTAAGATTAAGTTCAATGGAATTAGGCGTGCCCATGGTATATTCGCGGATCTGCTTCAAAAGTTCGACGTGTTCTTGATCAAATAAGAGGAAGAACTTATAGGGATGCTTTGATCATGCTTGAATTCATGCCTTATCGATCAACTGAGCCAATAACAAAAGTATTGCGATCAGCTGTTGCGAATGCAGAAAATCTTGGTCTTGAACCTTCTTCGCTGGTGATCAGCACTGCTACTGCTGATATGGGCCCATGAAACGTTATAGGCCTAGGGCTCAGGGCAGAGCATTTGCAATTAAAAAGCAGACATGCCACATCAGCATTGCTGTATGGCTATCTTGATTGGCAAGGCAAAGAGACTGGCTCATCAATTGATTTAACTGCCAAGGAATCATCTGCAGCAGATCTATTGCATCGCGCTGTTTTGCGCCAGCAAGCTCACAGCCAAGGGACTGCATCTTTGACTAGGTCTGAGGTTCGAGGTGGCGGTAGAAAACCCTATAAGCAAAAGGGTACTGGTAGAGCAAGGCAAGGTTCAATTAGAACTCCTCTTCGCCCTGGGGGTGGAGTTATTTTCGGCCCTAAGCCTCGGAAATATAACTTGGAAATGAATAGGAAGGAACGAAGGTTAGCTCTTCGCACTGCTTTAATGAGTAGAATTTCAGATGACTTCGGCTCAACCTAAGACAAGTGAAATTGTTGCCGTCCTCGAGTTGGAATTTGCAAAATTCTTATTATTCTGAAATTATTAATCAATTAGAAACTTAGAAAAAATCAAGCTTATTTCTGCTGATCAATTAAATGTGTTTGACCTTCTGAATGCTAATTTGGTGATAGGTGAAGCATTACCATTAAGGAGGTAATGGCAATAAGAAGTTTCAAACCTTACACACCAGGCACTCGAGAGTAGTAACTGACTTTAGTGAAGTTACATCAAGCCTGAGCGCTCACTTGTCGTATCAAAACATCAAAAGGACGCAATAACCGAGGAGTAATTACTTGTCGTCATCGAGGTGGCGGGCACAAAAGGTTATATAGGATTGTTGATTTTCGTCGAAATAAGCCAAAGTTGCGGCTATACATTACGACCCTCATCGCAATGCAAGACTTGCTTTACTCTTTTACGATGGTGAAAAGAGATATATTCTTGCGCCTGCAGACATAACGGTCGGTCAAGAAGTTATTTCAGGATGCACCAATAGAAACTGGTAATGCCTTACCTCTTTCCTCAATGCCTTTAGGTTCCAGCGTTCATTGTGTTGAACTGTATCCCGGTCGAGGAGGACAGATGGTTCGTACAGCTGGAGCTAGTGCCCAAGTTATGGCTAAAGAAGGAGATTATGTTGCGTTGAAACTACCCTCTACTGAGGTTCGTTTAGTCAGAAAAGAATGCTACGCAACACTTGGAGAGGTGGGAAATTCTGAAATTAGAAATACAAGCCTTGGAAAGGCTGGGAGAAGAAGGTGGCTAGGTAGACGACCTCAAGTTAGAGGAAGTGTTATGAATCCATGTGATCACCCACATGGAGGAGGAGAGGGTAAGGCACCAGTTGGACGAGGTCCTGTTACGCCATGGGGTAAAGCTGCTCTTGGTTTGAAAACCAGGAAGAAGAATAAGCCTAGTAATAAGTACGTTCTTCGAAAACGACGAAAGTAGTTTACTGGGGAACTGGTAGACGTAAGACATCAGTAGCCAGAGTTAGATTAACTCCCGGAAAAGGATAATCATAAATGGTCGCCCTGGTGACCATTACTTGTTTAATCCTTAAAGCTCCTTTGAAAACTTTAGGATTGAATCATATGACGTTTTAGTTAATGTCTATGGTGGAGGATTGACTGGTCAGTCTGATGCAATAAAGCAGGGTGCTGCTAGGGCTTTATGTGACTTATCACTTGATAACCGTAAGCCTTTGAAAGTAGAGGGTCACCTTAGTCGAGATCCTAGAGCAAAAGAAAGACGCAAATATGGTCTCAAAAAAGCTCGTAAAGCTCCACAATTCTCAAAGAGAATGTCTTTAGGAATCTTAGGTAAGAAGTTGGGTATGTCCCAATTCTTCGATGATGAAGGCACCGTTCCAGTCACTTTGATCGAAGCGGGTCCCTGTCGAATCACTCAATTGAAGTCTGCCGGATGGCTATGCTTCTGTGCAAATAGGCTTTCAGAAAAACTTATCAACAAGCCTAAAGGTCATCTAAATCAGGAGATCACTTTTTCATCTGAGTACCGGAAAATTTTTGAACTTGGAAATAACAGTGATTTCAAAACAGGTCAAAAGGTTGATGTGAGCGGCGACACAATGGGTCGAGGATTCGCTGGTTATCAAAAGCGACATGGGTTTAGCCGAGGTCCAATGAGCCACGGTTCGAAAAATCATCGATTACCTGGTTCAACAGGAGCTGGAACTCCTGGGCGTGTTTATCCTGGTAAGAGGATGGCTGGTCGTATGGGTGGTAAAAAAGTTACTACGAGAGGCCTTTCTAAAGATAGATACAATTTATTAGTAGTAAAGGGATCTGTTCCAGGTAAGCCTGGATCTCTTCTAAACATAAGACCATGAAGGTATCAGTTGGCTAAAAGATCTTGTCGAGATGAATTGGCTGAAAAGCTTTCAATGACTGGCTTTGAAGTTGAATCATTAGAAGACTGCAAAGAATGTTGTTATTGGTTATGTACCACACCGAAAAGCTTTTGTTCGGTAGATGTTAGTATTGTTTGTGGTGCAACGTAAAAGCTATCACGTTGTGGCGAAGGTTGGAGCCTATTTATTAAATATAAAATTGTCTAATTTACGAGGCGTAGCGCAGGAATGATTTGTTCATTGGATGAATTAGGGATTAATGAAGGTATAGAAATTCTTATTGGTTCAAATGATTATCTTTTGAATGATGAATTAGCTATTACTGCTAACAGACCTGATGGTATGTCTATGGCTGGTATAGCACGAGAAATATCAACCATTATTTACTCACTTACGTATATAGAATAGACATAAATAAATCTATATCTAATAAATTAAAATTAAGACAAAATTGTATAAACTTGTAGACATAACAAATTTTTTAATGCTTGAGCAAGGCCAGCCTCTTCATGCCTTTGATGATCTATTAGATTTTTAGAAATGGTAGAGAAGGCGAATTATTGCACTCGATAAAAAAGAATATAAATTAAATGACAATATAAAGGTAATTACATGCGATATTCCAATTGCAATAGCTGGGGTTATCGGAGGAAACAGTTCCGTTAGTCCAAAAACGTTTGGTTGGAAGCGGCTGTATTTAGTCCCAGTTAGAAATAGTAGTAGAGAAATAGGGCTCAGAACAGATGCAAGTAGTAGATACGAAAAGGGAATATCTCATGACAACAGAGCTAGTGATCTTATTTCGTTAGAATTAGGTGGTAAAAAATATCAATATTAGAATAGAAATAAACAAAGTTCTAGGTAAGGATGAGATTGCTAACATTGGCTGTCCTTACAGAGATTTAGAAATTGACTTAATAGAAGAGATAGCAAGACTAATTGGATATGATAATTTTGATTCAAATATGCCCGATGAGCCAGGAGTACTAAAACCAATTTGGTTACGAAATTTTATCCATAATGGATTTCAAGAAGTAGTTACTTCATCACTTAATCCATTACTTTCAGAGACAAGTAGATTAAGAAATGTATGGGATGAACATCTTAAAATTCTTCAGAGAAATGTATCATTTGGAGCTGAAGGGTGCTGGATCTTTGAAATAGCAAAGACATACGAAACAAATTTATTGGTGCTTTGACTGGAAGTGGTAGATTATTTTGAAGCAAGAGGAAAACTTAAGCAATCCCTCTCGGAATTGAGACTGACAAGATGCATCCTGGTCGAACTTCTGAATTAGAAGGAGGCTTCTTCGGACAAATCCACCCATGATTCAGCAAGAAACATTCTTAACCGTTGCAGATAACAGTGGTGCCAAGCGTTTGCAATGTATTAGGGTCTTGGTTCTAATCGTCGCTATGCCCACGTAGGAGATGTGATTGTTGCTTCTGTTAAAGATGCGATGCCTAATATGGGAGTCAAAAAATCAGATGTCGTTAAAGCGGTTGTTGTTCGTACTAGAGCAACAATGCGTAGAGAGACTGGAAATTCAATTCGCTTTGATGACAACGCTGCTGTTCTTATCAATGATGATCAAAACCCAAGAGGTACTAGGGTTTTTGGTCCCGTCGCACGAGAATTAAGAGAAATTTCACTAAAATTGTCTCTTTAGCTCCGGAGGTTATT------------------------------------------------------------------------------------------------------------------------------------------------------------------------------AAAGAACATTTAGTTCGTGTTCCTTTAACACGAAATAGCATTCCAACTCTCTCTAATGGTAGAGATGGAGCAGCGAGTGTATTAATTCGTCCTGCAGCGCCTGGAACAGGTGTAATTGCGGGTGGTTCAATTCGTACTGTCTTAGAGTTGGCTGGAATTAAAAATGTACTTGCTAAGAGATTAGGTAGTAAGACCCCTCTCAATAATGCTCGTGCTGCAATGGTTGCTTTAAGTGAGTTAAGAACTCATAAAGCCACAGCAAAAGAGCGCGGTATTTCACTTGAGCAGATTTATATGGGACGTTCACTAAAAAAAGGGCCATTTATTTCAGACAGTTTGCTAAAATCGAGAAGCAAAACTCTAATGACGATAAAGTTATCAAAACATGGTCCAGAGCCTCAACAATTCTGCCAATGATGATTGGCCATACAATTGCTGTTCACAATGGAAAGAGTCACATACCTGTTTTCATAACTGAGCAAATGGTTGGACACAAGTTAGGAGAGTTTGCACCAACTCGAACCTACCGAGGTCACATCAGAGATAAAAAAATGTCAAGAAGAAACGCTGCAGAAAAAAGACCTGTTCTCCCTGATCCACAGTTTAATAATTTGGCGAGTATGATGGTTCATCGGTTGATGAAACATGGGAAGAAATCGACAGCTCAAAAAATCCTTTCAGATGCTTTTTTGATCAATGAAAGAACTGGCTCAGATCCGATTGAGCTATTCGAAACGGCAGTGAAAAATGTCACACCTCTTGTTGAAGTCAGAGCGAGAAGAGTCGGTGGTGCCACATATCAGGTTCCTATGGAGGTACGTCAGGAAAGAGGCACTGCGATGGCTCTAAGATGGTTGGTAAATTTCTCAAGATCAAGAAATGGTAGAAGCATGGCTCAAAAGCTTGCTGGGGAACTTATGGATGCTGCTAATGAGGCTGGAAACGCAGTGAGAAAGAGGGAAGAGACACATAAAATGGCTGAAGCGAATAAAGCTTTTGCACATTACCGTTACATGCTTAGTCCCAAAAGAACCAAATTTCGCAAACAACAGAGAGGCCGTATGCGCGGCGTTGCTACTAGAGGCAATAAAATCTCTTTTGGTCAGTTTGCATTGCAAGCTCAAGATTGTGGTTGGGTTACCTCAAGACAAATCGAGGCAAGCAGACGAGCTATGACTCGTTATGTAAAAAGGGGAGGACAAATTTGGATTCGTATTTTCCCTGATAAGCCTGTAACGATGAGGCCTGCCGAGACAAGAATGGGATCTGGTAAAGGTAACCCAGAATTTTGGGTTGCAGTTGTTAAGCCTGGTCGCATTTTATTTGAAATGGGTGGCATTACAGAGGAAATAGCAAAAGAGGCAATGCGTCTTGCTCAATACAAGCTGCCAGTAAAAACAAAATTTATGCACGGATTTCAGGCATCGACATACCTCGCGAAAAGCGTGTAGAAGTTGCCCTTACTTACATTTATGGCATTGGCTTAACCAGAGCCCAATCCTTGAAAAATCAGGAGTTAATCCTGATGTTCGTGTAAAGGATTTGATAGTGATATTCAGAAGCTCAGAGCTATTACTGAATTCACTCTTGAAGGAGATTTGAGGCGTCAGGAAGGAATGGCGCTTAAAAGACTTCAAGATATCGGATGTGTCCGTGGACGCAGGCATCGAATGAGCCTTCCTGTTCGTGGACAACGAACAAGAACTAACGCTCGCACCAGAAGAGGAGCGAGAAAAACTGTTGCAGGAAGAAAGAAAAGCTTGAGATTTTAAAAGACATTGCTGCTGCTAAAAATGAATTAGAAAAATTGAGGTTTTTCTTGGAAAGAAAGGAAAACTCTCATTTCTATTGGATGAAGAATCTTTCGAGTGAAAGACCTTTAATTGGTCAAAGAGCGAACGTTTTAAAAAAATTGCAAGAATTAATAAAGGAAAACAAGCCAGATAGAAACTATAGATGTTACCCTCCAACTGGTATCTCGGACATCACCCCTTAATAACAACGAACAAATAATTGATCTCTTCTTAGGTCTCGGTTATCAAGTATGGTCCAGAGATAGAAAATGATTACTACAATTTTGAAGCACTAAATATACCTCCTGATCATCCTGCTAGAGATATGCAAGATACTTTTTATTTAGGAGGTCTTTTAAGAACACATACTTCACCTGTTCAGATTCGTTGTCTTGAAAGTAAGAAGCCTCCTGTAAGGATTGTTTCACCTGGTCGGGTCTATCGTAGAGATTCAGTTGATGCGACTCATTCGCCGGTCTTTCATCAAATAGAGGTATTGATTGATGAAAACCTTGATTTTAGCCATTTGAGAGGAACAGTAATGGCTTTTTTAAAAGCGTTTTTTGGAGATTTACCAATTCGTTTCAGAGCTAGTTATTTTCCATTTACAGAACCATCAGCAGAAGTTGATGTTCAATGGAGAGGAAAATGGCTAGAGGTTATGGGTTGTGGAATGGTCGATCCGTTTTAGAATTAGGAATTGATCCAGAAAAATATAGTGGATTTGCTGCTGGCCTTGGTGTGGAGAGATTCTGTATGGTTAAACATGTAGATGATATTCGAAAGTTATATACAAGTGATCTCAGGTTTTTAGAACAATT---TTAGAATCTCTTCGGTCAAATGGATCTAGAAAAAATTACGTAAAGGTCGAGGTATCGCTGCTGGCCAAGGAGCTGCGGTTTTGGGATGAGGGGGCAAAAATCTCGATCAGGTCCTACTCGCCCAGGCTTTGAGGGTGGTCAGATGCCTTTGTATAGAAGAGTTCCATTAAAGCATTTTAAATCAGAAAAATTTTACCGTCCTCAATGTTTGAATGA---GAGTTGTTAATCTTGATTCATTGGTCAAGGAGGGTATTTTGATCCTCTAAAAATTCTTGGCAACGGTAAATTAGAAGTTAAATTGACTGTTCAAGCTGCTTTCACAAAAGCCAAAAAGAAAATTGAAGATGCCGGAGGTAAATGTGAGACTGATGTTATTAACCCTTAATAACTGAGAAAGCTACAAAAGCTTTGGATAATCAGTACACTTTTGAAGTCGATCCAAGAGCAGCTAAGCCTGATATAAAAGCTGCTGTAGAGTGTTAAGGTTCTTGGTATTAGCACTATGAATCCTCCAAGAAAAAGTAGGAGATCTGGAAAGAGGCCACAAGTTAAGAAGGCTGTGGTTCGCTTAGCAGAAGGCATACAGTTGTTCCCA------------------------------------------------------------------------------------------------------------------------------------------------------------------------------------------------------------------------------------------------------------------------------------------------------------------------------------------------------------------------------------------------------------------------------------------------------------------------------------------------------------ATGGCAAAGAAAGTAGTAGCCCTGATCAAGTTGGCCTTGCAGGCTGGCAAAGCTAACCCAGCCCCTCCCGTTGGGCCTGCGCTAGGTCAACATGGGGTGAACATAATGGCGTTTTGTAAAGAATACAATTCGCGCACCCAAGACAAAGCTGGCTTTGTTATTCCTGTAGAAATATCCGTTTTCGAAGATAGAAGTTTTACTTTCATAACAAAAACTCCACCTGCTTCTGTTTTGATAACTAAAGCAGCAGGTATTGCAAAAGGGTCAGGAGAGTCAGCGAAAGGTGCTGGATTAGCAAAAGTCAACTTGAAGAAATTGCCAAGACAAAACTTCCAGATCTCAACTGCAGCAGCATCGAATCAGCGATGAAAGTTATTGAGGGAACAGCCAAAAATATGGGGGTTTCCATATCACTAAAAACCCGTTATCGAGAGACAATTAGACCAAAGCTTTTAAAAGATCTTGGTCTGAAAAATGTTCATCAAGTTCCTAAAGTGCAGAAGGTCACTTTAAATAGAGGTCTTGGTGAAGCCGCAACGAATTCAAAAGCTTTAGAAGCCTCTCTAAAGGAAATGGCAACAATCTCGGGGCAAAAAGCTCTTGTGACAAGGGCTAAGAAAGCAATTGCTACTTTCAAAATCAGACAAGGAATGCCTATTGGTTGCGCAGTCACACTTAGAGGTGATCGCATGTATGCCTTCTTGGAAAGGTTCATAAATCTGGCACTTCCAAGAATCAGAGATTTTCGTGGTGTCAGTCCTAAAAGCTTTGATGGCCGAGGAAATTACACCATTGGAGTCAAAGAACAACTTATTTTCCCTGAGATTACTTTTGACAAAGTCGACACCATTAGAGGCATGGACATCACAATTGTGACTAGTGCTCTGATGAGCAAGGTAAGGCTCTTCTTAGTGAAATGGGAATGCCCTT------------------TTGATAAGAACAGAGCGAAAGACTCTTAAAACAAAGACAAAATCTCCTGCTTTGCGAGGTTGTCCCGAAAGGAGGGGAGTATGTACAAGGGTCTACACCTCAACTCCCAAAAAACCTAACTCAGCACTCAGAAAAGTCGCTCGTGTAAGATTAACCTCTGGCTTTGAAGTGACTGCATACATAGGTGGTATCGGACATAATCTTCAAGAACACTCAGTTGTTTTGTTGAGAGGCGGGAGAGTGAAAGATCTTCCAGGAGTTAGATATCACATAGTTAGAGGAACCCTTGATACTGCTGGTGTGAAGGATCGTAAGCAGTCAAGATCTAAATATGGAGCTAAATCTCCTAAAAAAGATGTAATCTCTCTGATTAGATATCAGAAAAGATTGATTCGTAAAGAACTTTTTGATCTTCGTTTTAAGCAAGCCACTAGACAGCTAGAAACTCATTCAAAAATTGGCTCAACTTTTAACGGTATGGGACATAAAATTCACCCCACTGGAATTAGGCTTGGCATCACCCAAGAGCATCGTTCTAAATGGTATGCAAGTAAGACTTATCCTTTACTACTCCAAGAAGATGATATTCGCACTTTCATCAAGAAAAAGTATGCAGCAGGGATAAGCGATGTATTGATTGCTCGAAAAGCAGATCAGCTTGAGGTCGAATTAAAAACTGCTAGGCCAGGAGTAATTGTTGGTAGGCAGGGAAGTGGTATTGAAGAACTCAGATCTGGTATTCAAAAAACAATCGGTGATAGAGTACGTATCAATGTTGTTGAAGTAGAAAAAGTTGATGCAGATGCTTATCTTCTTGCTGAATATATTGCTCAGCAACTAGAAAAGCGTGTCGCCTTTAGACGGACTATTAGAATGGCTGTTCAAAGAGCACAAAGAGCTGGTGTCTTAGGTCTCAAAATACAAGTAGGCGGAAGGTTGAATGGCGCTGAAATTGCACGTTCTGAATGGACAAGAGAAGGAAGAGTCCCTCTCCACACTTTGAGAGCAGAAATTGATTATGCAACTGCTAGTACAACCTATGGCGTTTTAGGAATCAAAGTATGGGTTTTCAAAGGTGAAGTTCTTCCTAAAGAAGAACAGAAATCCGGTTCTAAGAAGTCAAAGCGCAACGTCCCAAATGGAGTTGTGCATATTCAAAGTACCTTCAATAACACCATTGTCTCAATTACTGACACCTCTGGTGAAGTCATTTCCTGGTCATCAGCGGGAGCAAGCGGATTCAAAGGAGCTCGAAAAGGTACTCCTTTTGCTGCTCAGACCGCTGCTGAAGTTGCGGCCCGAAGGGCCCTAGAGCAAGGAATGCGTCAAATAGAAGTTCTTGTAAGAGGACCAGGCTCAGGTCGTGAAACCGCAATAAGAGCGTTGCAAGTAGCTGGTCTTGAAATTACTTTGATCAGAGATGTCACTCCTCTTCCTCATAACGGTTGTAGGAGGCCTAAGCGCAGACGCGTTCTGGAAAGCAAAAAACAGATCGTGCATTAGAGCTACTTGACAACTCCGAAATGGCTTTAGTTCTTGATTACAAGGGCTTATCCACAAAAGAGATGTCTGACTTGCGCTCAAGATTGCATAAAAGCGATGGCGTCTGCAAGGTCACTAAAAATACCTTGATGCGTCAAGCCATAAAAGGAAAAGATTCCTTGGAGTCATTGCTTACTGGAACTAACGCCTTTGTTTTAATCAAAGGAGATGTTGGGAGTGCTGTTAAAGCTGTACAAGCATTTCAAAAGGAAACTCAAAAGTCTGAGACTAAAGGAGGTCTTTTCGAAGGCAAACTTTTTGAGATCAAGGCGATTGCAAAACTTCCTAGCAAGGAAGCACTTATGGCACAAATTGCAGGTGCAATGAATTCCATAACAAGCATCGCTATTATAAATGAGTCTCTTAAACAAATGGCCAACCACGATCCAATTTCAGACATGCTCACTCGCATACGAAATGCAAGTGAAAAACATGAAAAAACCAAAGTCCCTGCTTCAAGAATGTCAGTATCGCTAAGGTGCTTCAGCGTGAGGGATTTATTGCAGAAATGGAGAAGGCTTTAGCAGCTCATTCTTGGATTGAAATAACTGGTAAACCTATTATTCGTTCAATGCAGCGAGTGAGTAAACCCGGATTGAGGATTTATAAAAATACTCGAGGATTACCAAAAGTTTTAGGAGGTCTTGGAGTTGCAATAATCTCTACCTCTAAGGGAGTCATGAGTGATCGTGATGCTCGCAAACAAGGTGTTGGAGGAGAAGTCCTCTGCTATGT--------------------------------------------------------------------------------------------------------------------------------------------------------------------------------------------------------------------------------------------------------------------------------------------------------------------------------------------------------------------------------------------------------------------------------------------------------------------------------------------------------------------------------------------------------------------------------------------------------------------------------------------------------------------------------------------------------------------------------------------------------------------------------------------------------------------------------------------------------------------------------ATGTCACTTGGCACAGAAGAGAAACAAACGCTAATCAACACACATCAAGTTCATCCAACTGATACCGGTTCAGTAGAGGTTCAAGTGGCTATGCTTACTACTAGAATCTCAAAATTAAGCATCTTCAAGGCAATATACATGATTTCTCCTCGAGACAAGGGTTGCTTAAAATGATTGGTCAGCGTAAAAGACTTTTTTATGTACGGACTAAAAGTGAAAAAAGATATGAGCTTATAAATTAGCTATTAGAATCGCCGAAGCCAGCTGGCCATGGTTCAGACTGGGTAAGAGATGAACTACAAGATCTTGTCACTATCGAAGCAATGGCTACACAGGGTGACAAAATACTTGATGTAGCATTAGCAAAAATAGGAGATAAAGGTCTTTTCACTAAAGAACTTGAAGCTCAAATGCTTCTTGGTCATGCCGAAATTGCAGTCCACTCACTTAAAGATTTACCTACGAACCTTCCAGATGGATTAATCGGCTGCATAACAGAAAGGGAAGATCCTTCGGATGCGTTAGTCGTTAATTACAAACTAGAAACTCTGCCAGAAGGTTCTGTAGTCGGGACTAGCTCCTTAAGAAGGCTTGCTCAATTGCGATACCATTTTCCACATCTTGTTTTCAAGGATGTCCGAGGAAATGTTATTACACGATTAGAAAAGCTTGACGCTGGAGAAGACTGTCTTATCTTGGCTGCTGCTGGATTACAAAGACTTGGTTTTGGAATACATCAGATTCCAACGGACATTTCACTCCATGCTGTGGGACAAGGAGCTCTTGGTATTGAATGTGTAAGTGGTCAACAAGAAGTACTAGATATTCTTGAACACAAATCTACAAAAGATGTTTAGCAGAAAGGTCTTTCCTTAGAGAACTTGAAGGAGGATGTCAAGTCCCAATAGGCGTTAACAATGAATTCTTGAGGGTATGGTGGCTAGATGGTAAATTAATTAGAGATTCGGTAAGCAGAATCGGAATAGACTTAGCCAATGAATTAGGTGCAGGAGAGATAAGGAAATGGTCGGCACTGTTGTCAGTGACAAAATGCAAAAAACAGTAGTTGTGGCTGTAATAGATTTCCACATCCTATCTACCAAAAAATTATTAGTCGTACGACTAGATATAAAGCTCATGATGCAGAAAACCATTGCTGGGAGATAGAGTTATTAAAGAGTCTCCTCCAATGAGCGCTCACAAACGATGGACGGTTACAGATGTTCTAAAACTCCATCGCCGGATTCAATAGATCGCCAGTGGTTTCTGGTGGATGCAGAGAATCAGACTCTTGGTCGACTAGCAACTGAAGTTGCTAGTGTCCTAAGGGGTAAGACAAAGCCAAATTTTACTCCTCACCTAGATACTGGAGATTTTGTTATTGTCGTCAATGCGGAAAAGATCAAAGTAACCGGCAAAAAATCCAAAAGCTTTACCGCAGACATTCCGGACGTCCAGGTGGTATGAAAGTTGAAACTTTTAAGGCTCTTCAATCTAGAATCCCTGAGAGAATAGTTGAAAAGGCAATTAAAGGAATGCTGCCTCATACAAGGTTAGGAAGGCAATTATTTACGAAACTCAAAGTTTATAAAGGCTCTGATCATCCTCATTCAGCGCAAGAACCTAAAATTCTAGGCGTTGACGAAGTAGGAAAAGGTATTTGGCCCTGTCTTCGCAGGAGCTGTCATATTAAGGTTTGAAGGACAGCAAAAAATTAAGCCAAAGCAAAAGATATTAGTTCCAATAAAATCAATAGCTTGGTCATTAGGCCAGGCATCAGCAAGAGAAATTGACTCGGGATCCGGCTACTGAAAAAGCAATGGTAAGAGCATTAGAACCTAGACGGCAAAAGAGGAGATCAATTGCTGCTGCCAGCGTTTTAGCAAAAGCAAGAGATTTAATTAAAAGACTTGCTAGCATATACAGCCTTTAAAAAACAAGGGTTATGGTACACAAGACTCCACCGAAAAAGTTTTATGAAGATCAGGAGATGTTCAGATTATTTCTGGAAAGGACAAGGGAAAAACCGGTGAAGTCCTTAAAACACTTCCCGAAAATAGAGTTTTAGTCCAAGGAATTAACCAAAGAACAAAGCATGTAAAACCCTCACAGGAAGGAGAAACTGGTCGAATAGAGACCAAAGAATTTTCCTTGCATGCCTCAAATGTAATGATCTACTCGAGAAAGTTGCTAGTATTGAATTTGTAGATAAAGGAAGAAACGACGATTAAAAAAGACTGGGG
>AG-402-M18
ATGGCTGTAGTTTCTCTCTCAGAGATGATGGAAGCTGGTGCTCACTTTGGGCACCAGACCAGAAGATGGAATCCAAAGATGTCTACATCTATTCTGCTCGTAATGGGGTTCATATTATTGATCTAGTTAAAACGGCTGTTTGTATGAACAGCGCCTATAAGTGGACAAGGCAGCAAGAAGCGGTAAAAGATTTCTTTTTGTAGGTACTAAAAAGCAAGCTTCCGAAGTAGTTGCTCAAGAAGCTATTAGGTGCGGCGCTTCTTACGTCAATCAAAGATGGTTAGGAGGTATGCTTACAAATTGGACAACAATGAAAGCAAGAATTGATCGGCTAAAAGATCTTGAAAGAATGGAAAGTGGCGCTATTGCAATGCGGCCCAAAAAGGAAGGAGCGGTATTACGTAGAGAATTAGAAAGATTGCAAAAATACCTAGGTGGACTTAAAGGAATGAGACGTCTGCCTGATGTTGTTGTTTTAGTTGATCAAAGGCGAGAAACAAACGCTGTTTTAGAGGCCAGAAAACTTGATATTCCATTGGTGTCAATGCTTGATACTAATTGTGATCCAGACCTTTGCGAGATTCCAATACCATGTAATGATGATGCTGTTCGATCTGTCCAACTCGTTTTGGGGAGATTAGCTGATGCTATCAATGAAGGAAG---------------------------------------------------------------------------------------------------------------------------------------------------------------------------------------------------------------------------------------------------------------------------------------------------------------ATGAAAAATTTTTCTAAAAGAATGACAACGTTACTTTCCAAAGTGGAAGAGCGTATTCTCCCATTGAAGCAATAAGTTAAGGAGAATGCAAATGCAAAATTTGATGAGACTATTGAAGCTCACATAAGACTTGGCATTGATCCAAAATATACTGATCAGCAACTAAGAACGACAGTTGCCTTACCAAGTGGTACTGGTCAAAAAATAATAGCAGTCATTACACGCGGAGAAAAAGTTTCTGAGGCGACTAAAGCAGGTGCTGATCTTGGAGAGGAAGATTTAGTTGATTCAATCAACAAAGGAGAAATGAACTTCGACCTGCTAATTTCAACTCCGGATATGATGCCCAAGGTTGCAAAACTTGGAAGAGTGCTTGGACCTAGAGGACTTATGCCTAATCCAAAAGCAGGAACAGTTACCACCGATTTAACAGCTATTAAAGAATTTAAAGCAGGAAAACTTGAATTTAGAGCAGACAAAGCAGGAATTGTGCATGTCCGATTTGGTAAAGCAAGTTTTTCGGAAGAGGCTCTCCTTGAAAATTTGAAGACATTACAATTAACAATAGAAAAAAATAAACCAAGCGGAGCGAAAGGAAAATTCTGGAAAAGCTTTTTTATTACCTCCACAATGGGACCATCCGTAGAAGTAGATATCAACGAATTAAAGCCTCTAATCAAAAAAAAGAAAGAAACTACTCGTCAAAGGCAAGACGAGCGATGGAATTAAGAGCTGCTAGAGAAGCAAAACTTGTAAGACCTGAAATGGTTGTCGAAGACAATCTCACAGTTCAAGAGCTTGCTGACATGTTGAGTGTTGAAAGTTCCGAAATAATTAAATCACTATTTTTCGGAATTACTGCCACAGTTACTCAATCACTAGATTTAGCCACAATAGAAACAGTTGCAGAGGAATTTGGAGTAGTTCTTCAAGATGATGTTATGATTGAGAGATTTAAAACACTTAAGAAGACCTCCCGTTGTTACGGTGATGGGGCACGTGGACCATGGAAAAACGTCTTTACTAGACGCTATTAGAAAAGCGAGGGTTGCGGCAGGGGAAGCTGGGGGGATTACTCAACACATCGGTGCTTATCAAATTGAGACTGATAAACTAACTTTTCTTGACACTCCAGGACACGAAGCTTTCACAGCGATGAGAGCTAGAGGCACTAGGGTTACAGATGTAGCAATTTTAGTTGTAGCTGCAGATGACGGAGGCCTCAAACCCTTGAAGCGATTAGCCATGCAAGAGCAGCAAAAGTTCCCATTGTCGTAGCAATCAATAAAATAGATAAAGAAGGATCTTCTCCCGACCGAGTAAAACAAGAGTTATCAGAGCAAGATTTATTGTCAGAAGAGTGGGGAGGAGATGTAATGGTTCCCGTTAGCGCCATAAAAAAAACATAGATAAACTCTTAGAAATGGTTTTGCTCGTAACTGAAGTAGAAGATTTACAAGCGAATCCAGATAGATTGGCAAAAGGAACAGTTATTGAGGCACACTTAGATAAAGCAAAAGGACCCGTTGCAACATTACTGGTTCAAAACGGTACCCTTAAGTCGGGAGATGTAGTTGCTGCGGGGCCAGTGCTTGGAAAAGTAAGGGCGATGGTGGATGAAAATGGAGAATCAAAAGGGCAGGTCCATCTTTTCCAGTCGAAGCTCTTGGATTCAGCGAGGTTCCAACAGCTGGTGATGAATTCGAGGTTTACCCAGATGAAAAGGCAGCAAGAGCTGTGGTTGGAGAACGTGCCACAGATGCTCGTGCAGCAAGACTTGCTCAGCAAAGGCGAGTTTTCCTCGATGTCCAAGCAAATGATGGTGAGCTTAAAGAATTAAATATCATCCTCAAAGCTGATGTTCAAGGAAGCCTAGAAGCAATACTTGGCTCTTTAGAACAGCTTCCTGATGAAGTTCAAGTTAGAGTATTGTTATCGGCTCCAGGTGAAATTACTGAGACTGATGTTGACTTAGCAGCTGCTTCTGGTGCCGTTATAGTTGGATTCAATACTTCAATGGCATCGGGTGCTAAACGTGCAGCGGATGCGAATGGTGTTGATGTAAGAGATTATGAGGTTATCTATAAGCTTTTAGAAGATATCCAATTAGCGATGGAAGGTCTTTTAGAACCAGAAATGATAGAAGAGGCTTTAGGGGTTGCAGAGGTTAGAGCAATATTCTCAATTGGCAAAAGTGCCGTTGCTGGTTGCTACGTAATGGAAAAATACAACGGAATTGCCAGAGTCAAATAGTTTTTGAAGGCGATCTAGACTCACTCAAAAGTAAAGATGATGTAAAAGACGTACAGGTTTCGAATGTGGAATAGGGTGTGATTTTGCGAAGGTGATCAAATAGAAGCATTCAAACTTGTAACTCAAAGAAGATAATTTTATCCCTCGAAACAAGTTGTGACGAGTCTGCAGCAGCTTTAGTGGTAGTATAGCTTCACAAATTGAAGAACATGCTAATTGGGGTGGTGTTGTTCCTGAAATTGCGTCAAGAAGACATTTGGAATCCCATTTTTAATCGAAGAAGTTTTTGCAAAATCATTTTAAAAGATATAGATGTAGCTGCAACTGTTACTCCAGGATTAACAGGTTCACTATAGGATCAATTACGGCAAGAACTTTTTGCATCACATTCCTTTTTTAGGAATTCATCATTTGGAGGGACATCTTTCATCAATATAAACCTTTTTTTTGTTGGTTAGTGGAGGTCACACTGAATTGATAAAAGTAGATATTCATAAGTATTATCGTCTTGGTAGAAGTCATGATGATGCAGCTGGAGAAGCTTTTGATAAAGTCGCAAGACTTTTAGGACTTATCCAGGGGGGCCAGCAATTCAAAAAATAGCTAAATTTGGCGATCCTTTCCAAAAGGGAGAGTTTATGATTTTTCTTTTAGTGGTTTAAAAACGGCTGTATTCAGATAGAAAAAATCGATACCTATAGCGGACATTGCGGCAAGTTTTGAAGTCGTGGCAAAGGTCTTAGTGGAGAGGACGATGCGCGATCATGGCAATTCTCTTGTCCTAGTTGGAGGAGTTGCTGCAAATCTTTAAGGGAAATGATGCTTAATCAATTAAAATTGCTCTTGCACCAATGGAATTTTGTACAGATAATGCGGCAATGATCGGAGCTGCAGCTTTGTTAAGGTTGAGTTCAATGGAGCTAGGAGTGCTCATGGTATATCCGCGGATCAGCTTCAAAAGTACGACGTGTTCTTGATCAAATCAGAGGAAGAACTTACAGGGATGCATTAATTATGCTTGAATTTATGCCTTATCGATCAACTGAACCAATAACGAAAGTATTGCGATCAGCTGTTGCTAATGCAGAAAACCTTGGTCTTGATCCTTCTTCTCTGGTTATTACGACTGCTACGGCTGACATGGGCCCATGAAACGCTACAGGCCTAGAGCCCAAGGCAGAGCATTTGCTATTAAAAAGCAGACATGCCATATCAGCATTTCTGTATGACTATCTTGATTGGGAAGGGAAAGAGGCTGGATCATCAATTGATTTCACTGCCAAAGAATCCTCAGCCGCAGATTTATTACATCGCGCTGTTTTGCGTCAACAGGCGCACAGTCAAGGGACTGCAACTTTGACTAGGTCTGAGGTTCGAGGAGGCGGGCGGAAACCTTACAAGCAAAAGGGTACTGGTAGAGCACGGCAAGGTTCAATCAGGACTCCTCTTCGACCAGGTGGTGGAATTATATTTGGCCCTAAACCTCGCAAATATAACTTGGAAATGAATAGGAAGGAACGAAGGCTAGCTCTTCGTACTGCTTTGATGAGTAGGATTTCAGACGATTTCGGTTCAACCTAAAACAAGAGAAATTCTTGCTGTACTCGAGTAGGAATCGGGAAAATTCTTATTATTCTGAAATTATAAATCAATTAGAAACTTAGAAAAGATAAAGCTTATCTCTGCTGATCAATTAAATGTGTTTGACCTTCTCAATGCCAATTTGGTAATAGGCGAAGCATTACAATTAAGGAGGTCATGGCTATAAGAAGTTTCAAACCTTACACACCGGGTACTCGAGAGTAGTAACTGACTTTAGTGAAGTTACATCAAACCTGAGCGATCACTTGTCGTATCCAAACATCGAAAGGTCGTAACAACAGAGGAGTAATTACTTGTCGTCATAGAGGAGGAGGACACAAAAGGCTATATAGGATTGTTGATTTTCGTCGAAATAAGCCAAAGTTGCAGCAATTCATTATGACCCACATCGGAATGCAAGGCTTGCTCTACTCTTTTACGACGGTGAAAAGAGATACATACTTGCACCTGCGGACATAACAGTTGGGCAAGAAGTGATTTCAGGATGCACCAATTGAAATTGGTAATGCTTTACCACTTTCTTCAATGCCTTTAGGTTCGAGTGTTCATTGTGTTGAACTTTATCCAGGTCGAGGCGGACAGATGGTTCGTACAGCTGGAGCTAGCGCCCAAGTGATGGCTAAAGAAGGAGATTACGTTGCGTTGAAATTACCTTCAACTGAGGTTCGTTTAGTCAGAAAGGAATGCTATGCCACTCTTGGAGAGGTTGGTAATTCTGAGATTAGAAATACAAGCCTTGGAAAAGCTGGAAGAAGAAGATGGCTTGGCAGACGACCTCAAGTTAGAGGAAGTGTCATGAATCCATGTGATCACCCTCATGGAGGAGGAGAAGGAAAGGCACCTGTTGGACGTGGTCCTGTGACACCTTGGGGTAAAGCTGCTCTTGGTTTGAAAACCAGGAAGAAAAACAAGCCCAGCAACAAGTACGTTCTTCGAAAACGACG-----------------------------------------------------------------------------------------------------------------------------------------------------------------------------------------------------------------------------------------------------------------------------------------------------------------------------------------------------------------------ATGTCTTTAGGAATTCTAGGTAAGAAGTTGGGTATGTCCCAACTCTTCGATGATGAAGGCACCGTTCCAGTCACTTTGATAGAAGCGGGTCCCTGTCGAATCACTCAATTGAAATCTGTGGGATGGCTATGCCGCTGTTCAGATAGGCTTTCAGAAAAACTTATTAACAAACCTAAAGGTCATCTAAATCAGGAGATGATCTTTTCATCTGAGTACCGGAAAATTTTTAAGCTTGGAAATAACTGTGATTTCGAAAAAGGTCAAAAAGTTGATGTTAGTGGCGACACTATGGGTAGAGGATTCGCTGGTTATCAAAAGCGTCATGGCTTTAGTCGAGGTCCTATGAGTCACGGTTCAAAGAATCATCGATTGCCTGGTTCGACTGGAGCTGGAACTCCTGGTCGTGTTTATCCGGGGAAAAGGATGGCTGGTCGCATGGGCGGTAAAAAAGTCACTACCAGAGGCCTTTCTAAAGATAGATACAATTTATTGGTCGTCAAAGGATCTGTTCCAGGGAAGCCTGGATCTCTTTTAAACATTAGACCATGAAGGTATCAGTTGGCTAAAAAATCTTGTCGAGATGTATTGGCTGAAAAGCTATCAATGACTGGCTTTGAAGTTGAATCAATAGAAGACTGCAAAGAATGTTGTTATTGGTTTTGTACCTCACCGAAAAGCTTGTGTTCAGTAGATGTTAGTATTGTTTGTGGTGCAACGTAAAAGCTATCACGTTGTGGCGAAGGTTGGAGCCTATTTATTAAAAATAAAATTATCTAATTTACGCGGCGTAGCGCAGGAATGATTTGTTCATTGGATGAATTAGGGATAAATGAAGGTATAGAAATTCTTATTGGATCAAATGATTATCTTTTGAATGATGAATTAGCTATTACTGCTAACAGACCTGATGGTATGTCTATGGCTGGTATAGCACGAGAAATATCAACCATAATTTACACACTTACGTATATAGAATAGACATAACTAAATCTATATCTAATAAATTAACGTTAAGACAAAATTGTATAAACTTGTTGACATAACAAATTTTTTAATGCTTGAGCAAGGCCAGCCTCTACATGCATTTGATGATCTATTAGATTTTTAGAAATGGTAGAGAAGGCGAATTATTGCACTCGATAAAAAAGAATATAAATTAAATGAAAATATAAAGGTAATTACATGCGATTTTCCAATTGCGATAGCTGGGGTTATCGGAGGAAACAGTTCCGTAAGTGCTAAAACGTTTGGTTGGAAGCAGCAGTATTTACTCCCAGTTAGAAATAGTAGTAGAGAAATAGGGCTCAGAACAGATGCAAGTAGTAGATATGAAAAGGGTATATCATATGACAACAGAGCTAGTGATCTCATTTCGTTAGAATTAGGTGGTAAAAGATATCAATATTAGAATAGAACTAAATAAGGTTCTAGGTAAGGATGAAATTGCTAACATTGGCTGCCCTTACAGAGATTTAGAAATCGATTTAATAGAAGAGATAGCAAGGCTAATTGGATATGATAATTTTGATTCAAATATGCCTTATGAGCCAGGAGTACTAACACCAATTTGGTTACGAAATTTTATCCACAATGGTTTTCAAGAAGTAGTTACTTCATCACTTAATCCATTACTATCAGAGACTAGTAGATTAAGAAATTTATGGGATGAACATCTTAAAATTCTTCAGAGAAATGTATCATTTGGAGCTGAAGGGTGTTGGATCTTTGAAATAGCAAAGACATACGAAACAAATTTATTGGAGCTTTGACTGGAAGTGGTAGATTATTTTGAAGCAAGAGGAAAACTTAAGCAATCCCTCTAGGAATTGAAACTGATAAGATGCATCCGGGTCGAACTTCAGAATTAGAAGGAGGCTTCTTCGGAGAAATACACCCATGATTCAGCAAGAAACATTCTTAACCGTTGCAGATAATAGTGGTGCCAAGCGTTTGCAATGTATCAGAGTCTTGGCTCCAATCGTCGGTATGCCCATGTAGGCGATGTGATTGTTGCTTCTGTTAAAGATGCGATGCCAAATATGGGAGTCAAAAAGTCAGATGTCGTTAAAGCGGTTGTTGTTCGTACTAGAGCAACAATGCGTAGAGAGACTGGAAATTCAATTCGCTTTGATGACAACGCTGCTGTCCTTATCAATGATGATCAAAACCCCAGAGGTACTAGGGTGTTTGGTCCTGTCGCAAGAGAATTAAGAGAAATTTCACTAAAATTGTCTCTTTAGCTCCGGAGGTTATTGAATGGCAAGAACGAGTTGTCCAAATTAGAAGGGTTTCCAAAACAGTCAAAGGTGGAAAGAAAATGAGTTTTAGGGCAATAGTTGTAGTAGGCAATGAAAAAGGACAAGTTGGTGTTGGTGTAGGAAAAGCAGGTGATGTCATTGGTGCCGTTCGTAAAGGAGTCGCAGATGGTAAAAAACATTTAGTTCGTGTTCCTTTAACTCGAAACAGCATCCCAACTCTCTCTAACGGTAGAGATGGAGCAGCAAGCGTTTTAATTCGTCCTGCAGCGCCAGGAACGGGAGTAATTGCTGGCGGTTCCATTCGGACCGTTTTGGAGTTGGCAGGAATAAAAAATGTACTTGCTAAGCGATTAGGTAGTAAGACCCCTCTCAATAATGCACGTGCTGCAATGGTTGCTTTAAGCGAGTTAAGAACTCATAAGGCCACAGCAAAAGAGCGTGGTATTTCACTTGAGCAGATTTATATGGGACGTTCACTAAAAAAAGGGCCATTTATTTCAGACAGTTTGCTAAAATCGAGAAGCAAAACTCTAATGACGATAAAGTCATCAAAACATGGTCCAGAGCCTCAACAATTTTGCCAATGATGATTGGCCATACAATTGCTGTTCACAATGGAAAGAGTCACATACCTGTTTTCATAACTGAGCAAATGGTGGGTCACAAGTTAGGAGAGTTTGCTCCAACTCGAACCTATAGAGGTCACATCAGAGATAAAAAA------------------------------------------------------------------------------------------------------------------------------------------------------------------------------------------------------------------------------------------------------------------------------------------------------------------------------------------------------------------------------------------------------------------------------------------------------------------------------ATGCTTAGTCCAAAAAGAACCAAATTTCGTAAACAACAAAGAGGCCGTATGCGCGGTGTTGCTACTAGAGGCAACAAAATCTCTTTTGGTCAGTTTGCATTGCAAGCTCAAGACTGTGGATGGGTCACCTCAAGGCAAATTGAGGCAAGTCGACGAGCTATGACTCGTTATGTAAAAAGGGGAGGACAGATTTGGATTCGTATTTTCCCCGACAAGCCAGTAACGATGAGACCTGCTGAAACAAGAATGGGATCTGGTAAAGGTAACCCAGAATTTTGGGTTGCAGTTGTCAAGCCTGGTCGAATCTTGTTTGAAATGGGTGGCATTACAGAGGAAATTGCAAAAGAGGCAATGCGTCTTGCTCAATACAAGCTGCCAGTAAAAACAAAATTTATGCACGGATCTCAGGCATCGATATACCTCGCGAAAAGCGGGTAGAAATTGCCTTAACTTACATCTATGGTATCGGCTTAACCAGAGCTCAATCCTCGAGAAATCGGGCGTAAACCCTGATACTCGTGTAAAGGATTTGACAGTGATGTGCAGAAGCTCAGAGCTGTTACTGAATTCACTCTTGAAGGAGATTTGAGGCGTCAAGAAGGAATGGCACTGAAACGTCTTCAAGATATAGGATGTGTTCGTGGAAGAAGGCATAGAATGAGTCTCCCTGTTCGTGGACAGCGGACCAGGACTAACGCCCGAACACGTAGAGGAGCGCGGAAAACTGTTGCAGGAAGAAAGAAAAGCTTGAAATTTTAAAAGATATTGCTGCTGCTAAAAATGAATTAGAGAAATTAAGGTTTTCCTTGGCAAGAAAGGAAAACTATCACTTCTATTGAATGAAAAATCTTTCTAATGAAAGACCTTTAATTGGTCAAAGAGCGAACGTTTTAAAAAAATTGCAAGAGTTAATAAAGGAAAACAGGCCAAATAGAAACTATAGATGTTACCCTCCAACAGGTTTCTCGGACATCACCCCTTGATAACAACGAGCAAATAATTGATCTTTTCTTAGGCCTTGGATACCAAGTCTGGGCCTGAGATAGAGAATGATTACTACAATTTCGAGGCACTAAATATTCCGCCAGACCATCCTGCAAGAGATATGCAAGATACTTTTTATTTGGGAGGCCTTTTAAGAACTCATACTTCGCCTGTTCAGATTCGTTGCCTTGAAAGCCAAAAGCCTCCTGTAAGAATTGTCTCTCCTGGTCGGGTTTATCGAAGAGATGCAGTTGATGCTACTCATTCTCCTGTGTTCCACCAGATTGAGGTCTTAATTGATGAAAAGCTTGACTTTAGTCATTTGAGAGGAACAGTAATGGCTTTTTTAAAGGCGTTTTTTGGAGATCTTCCTATTCGTTTCAGAGCTAGTTATTTCCCATTTACGGAGCCATCAGCAGAAGTTGATGTGCAATGGAGAGGTAAATGGTTAGAAGTAATGGGTTGCGGGATGGTAGATCCGTCCTAGAATTAGGGATTGATCCAGAAAAATATAGTGGATTTGCTGCTGGACTTGGGGTGGAAAGATTTTGCATGGTTCGTCATTTAGATGATATTAGAAAGTTATATACAAGTGATCTCAGGTTCTTAGAACAATTAAATTAGAATCTCTTCAATCAAATGGATCTAGAAAAAAATGCGGAAAGGTAGAGGTATCTCTGCTGGTCAAGGAGCTGCGGCTTTGGAATGAGGGGGCAAAAATCTAGATCAGGTCCTACTCGACCAGGCTTTGAGGGTGGTCAAATGCCTTTATATAGACGAGTTCCACTAAAACATTTTTAATCAGAAAAATTTTACTGTCCTCAATGTTTGAATGCAAAGAACTGTTAACCTTGATCTATTGGTTAAGGAAGGGCTTTTGATCCTCTGAAAATACTTGGTAATGGTAAATTAGACGCAAAATTGACTGTTCAAGCCGCTTTCACAACAGCTAAAAAGAAAATTGAAGAAGCTGGTGGCACATGTGAGACTGATGTGATTAACCTTTGATAACTGAGAAGGCTACAAAAGCTTTGGACAATCAGTACACTTTTGAAGTCGATCCAAGAGCAGCTAAGCCTGACATAAAAGCTGCTGTGGAATGTCAAGGTTCTTGGTATTAGTACTATGAATCCCCCAAGAAAAAGCAGAAGATCTGGAAAGAGACCTCAAGTTAAGAAGGCTGTGGTTCGCCTAGCAGACGGCATACAGTTGTTCCCAATGTCTCGTACTGGCAAAAAACCAATCTTTCCTGAAAAGGTAGATGTTCGAAGGCCTTTCCATTACGGTAAAAGGTCCCAAAGGGGAACTGCAACGTTCCTGATGGAGTAAGCCTCAAAAACGACAATACTATTGTTGTTAAACCAATCCAGAGAAATGCATGGGCTATGTAGATCTCTTGTTGCAAATATGGTTGAGGGAGTTAGTAATGGCTTTACAAAAAAACTTGAGATTGTTGGTGTTGGATCAAGAGCCCAAGTCAAAGGAAAAACTCTTGTTGTTAGTGCTGGTTATAGTCATCCAGTTGAGGTTGTTCCTCCAGAAGGTATAACTTTTAAAGTTGAAAATAATACAAATGTGACTGTAACTGGATCTGATAAAGAATTAGTTGGTAATGAAGCTGCCAAAATAAGATCAATCAGGCCTCCAGAACCTTACAAAGGTAAGGGAATAAAATATGAAGGAGAACAGATAATTAGGAAAGCTGGTAAGATGGCAAAGAAAGTAGTAGCCCTGATCAAGTTGGCCTTACAGGCTGGCAAAGCCAACCCCGCGCCTCCTGTTGGCCCTGCGCTAGGTCAACATGGGGTAAACATAATGGCGTTTTGTAAGGAATACAATTCGCGCACCCAAGACAAAGCTGGCTTTGTTATACCTGTAGAAATATCTGTTTTCGAAGATAGAAGTTTTACTTTCATAACAAAAACTCCTCCTGCTTCTGTTTTAATAACTAAAGCTGCAGGCATTGCGAAAGGGTCAGGCGAGTCAGCCAAAGGTGCTGGATTAGTAAAACTCAACTTGAAGAAATTGCTAAAACAAAGCTTCCTGATCTCAATTGCAGCAGCATCGAATCAGCGATGAAAGTTATTGAGGGTACCGCCAAAAATATGGGGGTTTCCATATCATTAAAAACCCGCTATCGAGAGACAATTAGACCAAAGCTTTTAAAAGATCTTGGTCTGAAAAATGTTCATCAAGTCCCTAAGGTGCAGAAAGTTACCTTAAATAGAGGACTTGGTGAAGCTGCATCAAATTCAAAAGCTTTAGAAGCTTCTCTGGCTGAAATGGCAACAATTTCTGGGCAAAAAGCCCTTGTGACAAGGGCCAAGAAAGCAATCGCTACTTTTAAGATCAGACAAGGAATGCCTATAGGTTGTGCAGTCACACTTAGAGGTGATCGCATGTATGCATTCTTGGAAAGGTTCATTAATTTGGCACTTCCAAGAATCAGAGATTTTCGTGGTGTGAGTCCAAAAAGCTTCGATGGCCGAGGGAATTACACCATTGGAGTCAAAGAGCAACTTATCTTCCCTGAGATTACTTTTGACAAAGTCGACGCCATTCGAGGCATGGATATCACAATTGTGACCAGTGCTCTGATGAACAAGGCAAGGCTCTTCTGAGTGAAATGGGAATGCCCTT---------------------------------------------------------------------------------------------------------------------------------------------------------------------------------------------------------------------------------------------------------------------------------------------------------------------------------------------------------------------------------AAAGATGTAATCTCTCTGATTAGATATCAGAAAAGATTGATTCGTAAAGAACTTTTTGATCTTCGTTTCAAGCAAGCTACTAGACAGCTAGAAACACATTCAAAAATTAGCGCAACTTTTAACGGTATGGGACATAAAATTCACCCCACTGGAATTAGGCTTGGTATAACCCAAGAGCATCGTTCTAAATGGTATGCAAGTAAAACTTATCCTTTACTACTCCAAGAAGATGATATTCGAACTTTCATCAAGAAAAAGTATGCAGCAGGTATAAGCGATGTATTGATTGCTAGAAAAGCAGATCAACTTGAGGTCGAATTGAAAACTGCTAGGCCAGGAGTCATTGTTGGTAGGCAAGGAAGTGGCATTGAAGAACTCAGATCTGGTATTCAAAAAACAATCGGTGATAGAGTACGAATAAATGTAGTTGAAGTGGAAAAAGTTGATGCAGATGCTTATCTTCTTGCCGAATACATTGCTCAGCAACTTGAAAAGCGTGTTGCGTTTAGACGAACAATTCGCATGGCTGTTCAAAGAGCACAAAGAGCTGGTGTTTTAGGTCTGAAAATACAAGTTGGTGGAAGGTTGAATGGTGCTGAAATCGCACGTTCCGAATGGACACGTGAAGGGAGGGTTCCTCTCCACACTTTGAGAGCAGAAATTGATTATGCAACAGCTAGTACAACTTATGGCGTTTTAGGAATCAAAGTATGGGTTTTCAAGGGCGAAGTTCTTCCTAAAGAAGAACAGAAATCCGGTTCTAAGAAATCAAAGCGCAACGTTCCTAATGGAGTTGTGCATATTCAAAGTACCTTCAATAACACCATTGTCTCAATTACTGACACTTCAGGTGAAGTAATTTCCTGGTCATCGGCAGGAGCAAGCGGGTTTAAAGGAGCTCGAAAAGGTACTCCTTTTGCTGCTCAAACCGCTGCTGAAGTTGCAGCCCGAAGGGCTTTAGAACAAGGAATGCGTCAAATAGAAGTTCTTGTACGAGGACCAGGTTCAGGTCGTGAAACCGCAATAAGGGCGTTGCAAGTCGCTGGTCTTGAAATTACTTTGATCAGAGATGTAACTCCTCTCCCTCATAACGGTTGCAGGAGACCTAAGCGCAGACGCGTTCTGGAAAGCAAAAAACAGATCGTACGATAGAGCTATTAGATAACTCTGAAATGGCTTTAGTTCTTGATTACAAGGGCTTATCCACAAAAGAGATGTCTGACTTGCGCTCAAGATTGCAAAAAAGCGATGGCATCTGCAAGGTCACTAAAAACACCTTGATGCGTCAAGCCATAAAAGGAAAAGATTCCTTGGAGTCATTGCTTACTGGCACTAACGCCTTTGTTTTAATCAAAGGAGATGTTGGGAGTGCTGTTAAAGCTGTACAAGCATTTCAAAAGGAAACTCAAAAGTCTGAGACTAAAGGAGGTCTTTTCGAAGGCAAACTTTTTGAGATCAAAGCGATTGCAAAACTTCCTAGCAAGGAAGCACTTATGGCACAAATTGCTGGTGCAATGAATTCCATAACAAGCATCGCTATTATAAATGAGTCTCTTAAACAAATGGCCAACCACGATCCAATTTCAGACATGCTCACTCGCATACGAAATGCAAGTGAAAAACATGAAAAAACCAAAGTCCCTGCTTCAAGAATGTCAGTATCGCTAAGGTTCTTCAGCGTGAGGGATTTATTGCAGAAATGGAGAAGGCTTTAGCAGCTCATTCTTGGATTGAAATAACTGGTAAGCCCATTATTCGTTCAATGCAGCGAGTAAGTAAACCAGGATTGAGGATTTATAAAAATACTCGAGGATTACCAAAAGTTTTAGGAGGCCTTGGAGTTGCAATAATTTCTACTTCTAAGGGAGTTATGAGTGATCGTGATGCTCGCAAACAAGGTGTTGGAGGAGAAGTCCTCTGCTACGT------------------------------------------------------------------------------------------------------------------------------------------------------------------------------------------------------------------------------------------------------------------------------------------------------------------------------------------------------------------------------------------------------------------------------------------------------------------------------------------------------------------------------------------------------------CTTTCTAGAAAACAACAGACTCAAAAACGACATAAACGCTTGAGGAGCTTAAGTGGCGACCAAGACTTGCTGTCTTTCGTTCTAATAACCACATCTATGCTCAAGTAATAGATGATGCTCAAAACACTATATGTGCTGCATCCACATTGGATAAAGACTTGAAAGTTGTGACGCCTCTACGTAGGAGAGCTCGTAGCAAAAAAAGCTTTAAAGGTATCAAACAAGTTATCTTTGACAGAGGTGGAAACATCTATCATGGCAGGGTTAAAGCTCTAGCCGAAGCTGCCAGAGTGGCAGGCTTGAACTTTATGTCACTTGGCACAGAAGAGAAACAAAAGCTAATCAACACACATCAAGTACATCCAACTGATACTGGTTCAGTAGAAGTTCAAGTTGCGATGCTTACCACAAGGATCTCAAAATTAAGCATCTTCAAGACAATATCCATGATTTCTCCTCAAGGCAAGGATTGCTTAAAATGATTGGACAGCGCAAAAGACTTTTTTATGTACGAACTAAAAGTGAAAAAAGATATGAGCTCATAAATTAGCTATTAGAATCGCCGAAGCCAGCTGGCCATGGTTCAGACTGGGTACGAGATGAACTACAAGATCTTGTCACTATCGAAGCAATGGCTACGCAGGGTGACAAAATACTTGATGTGGCATTAGCAAAAATAGGTGATAAAGGTCTTTTCACTAAAGAACTTGAAGCTCAAATGCTTGTTGGCCATGCCGAAATTGCGGTCCACTCATTGAAAGATTTACCTACCAATCTTCCAGAGGGATTAATTGGCTGCATAACAGAAAGGGAGGATCCTTCAGACGCGTTAGTCGTTAATCACAAACTAGAGACTCTGCCAGAAGGTTCCGTAGTGGGGACTAGCTCCTTAAGAAGGCTTGCTCAATTGAGATACCATTATCCACATCTTGTTTTCAAAGATGTACGAGGAAATGTTATTACACGATTAGAAAAGCTTGACTCAGAAGAAGACTGTCTTATTTTGGCAGCTGCTGGATTGCAAAGGCTTGGTTTTGGAATACATCAGATTCCAACAGATATTTCACTCCATGCTGTGGGACAGGGAGCTCTTGGTATTGAATGTGTAAGTGGTCAACAAGAGGTACTAGATATTCTTGAACACGAATCAACAAAAGATGCTTAGCAGAAAGATCTTTCCTCAGAGAGCTTGAAGGAGGATGTCAAGTTCCAATAGGCGTTAACGATGAATTCTTGAAGGAATGGTCGCTAGATGGTAAATTAATTAGAGATTCGGTAAGCAGAGTAGGAATAGACTTAGCCAATGAATTAGGTGCAGGAGAAATAAGGAAATGGTCGGCACTGTTGTCAGTGACAAAATGAAAAAAACAGTAGTTGTGGCTGTAATAGATTTCCACATCCTATCTACCAAAAAATTATTAGTCGTACGACTAGATATAAAGCCCATGATGCAGAAAACCATTGCTGGGAGACAGAGTTATTAAAGAGTCTCCTCCAATGAGCGCTCACAAAAGATGGACGGTTACAGATATTCT-----------------------------------------------------------------------------------------------------------------------------------------------------------------------------------------------------------------------------------------------------------------------------------------------------------------------------------------------------------------------------------------------------------------------------------------------------------------------------------------------------------------------------------------------------------------------------------------------------------------------------------------------------------------------------------------------------------------------------------------------------------------------------ATGAAGATAAGGAGATGTTCAGATTATTTCTGGAAAGGACAAGGGGAAAACCGGTGAAGTCCTTAAAACACTTCCCGAAAATAGAGTTTTAGTCCAAGGAATTAACCAAAGAACAAAGCATGTAAAACCCTCACAGGAAGGAGAAACTGGTCGAATAGAGACCAAAGAATTTTCCTTGCATGCCTCAAATGTAATGATCTACTCGAGAAAGTTGCTAGTATTGAATTTGTAGATAAAGGAAGAAACGACGATTAAAAAAGACTGGGG
>AG-402-M23
ATGGCTGTAGTTTCTCTCTCAGAGATGATGGAAGCTGGTGCTCACTTTGGGCATCAGACTAGAAGATGGAATCCAAAGATGTCTACATCTATTCTGCTCGGAATGGGGTTCATATAATTGATCTTGTTAAAACTGCTGTTTGTATGAACAGTGCCTATAAATGGACTCGGCCGCAAGAAGTGGCAAAAGATTTCTTTTTGTAGGTACCAAAAAACAAGCATCTGAAGTTGTTGCTCAAGAAGCTATTAGGTGCGGAGCTTCCTATGTTAACCAGAGGTGGTTAGGAGGAATGCTCACAAATTGGACAACCATGAAAGCAAGAATTGATCGACTTAAAGATCTTGAAAGAATGGAAAGCGGCGCTATTGCAATGCGTCCTAAGAAGGAGGGCGCAGTATTGCGCAGAGAATTGGAAAGATTGCAAAAATATTTAGGAGGACTAAAAGGTATGAGACGTTTACCTGATGTAGTTGTTTTGGTAGATCAGAGGCGCGAGACAAATGCCGTACTAGAGGCAAGAAAACTTGATATTCCTTTGGTATCTATGCTGGATACTAATTGTGATCCAGATCTTTGTGAAATTCCTATTCCATGTAATGATGACGCTGTTAGATCTGTTCAACTTGTTTTGGGCAGACTTGCTGATGCTATTAATGAAGGAAGGCTCAGCAAAAGATACGCATACGCCTAAAGGCCTTTGATAGGAGAATGCTTGATTTATCCTGCGACAAAATTATTGAGACAGCAGACACTACATCTGCATCAGCAATAGGACCTATTCCGCTCCCCACAAAAAGGAAAATATATTGTGTTTTGCGTTCTCCTCATGTTGACAAAGATTCTAGAGAGCATTTTGAAACAAGAACACATAGAAGAATTATTGATATTTATAGTCCCTCAGCAAAGACTATAGATGCTTTAATGAAGTTGGATCTTCCAAGTGGAGTTGATATAGAAGTTAAGCTCATGAAAAAATTTTCCAAAAGAATGACAACGTTACTTTCCAAAGTGGAAGAACGTATTCTCCAATTGAAGCGATAAGTAAAGGAGAATGCCAATGCAAAATTTGATGAGACTATTGAAGCTCATATCAGACTCGGTATTGACCCAAAATATACTGATCAGCAACTCAGGACAACAGTTGCCTTACCAAGTGGGACCGGTCAAAAAATAATAGCTGTAGTTACCCGCGGTGAAAAAGTATCTGAGGCAACTAAAGCAGGTGCTGATCTTGGAGAGGAAGATTTAGTTGATTCAATCAACAAAGGAGAAATGAACTTCGATCTTCTAATTTCAACTCCAGATATGATGCCTAAGGTTGCCAAGCTTGGAAGAGTGCTTGGGCCTAGAGGGCTTATGCCTAATCCAAAAGCAGGAACAGTTACAACCGATCTAGTAGCTATTAAAGAATTTAAAGCAGGAAAGCTTGAATTTAGAGCAGACAAAGCAGGTATTGTTCATGTTCGATTTGGTAAAGCAAGTTTTTCAGAAGATGCACTTCTTGAAAATCTGAAAACATTGCAAGTAACAATTGAAAAGAACAAACCAAGTGGCGCAAAAGGTAAATTTTGGAAAAGCTTCTTTATTACATCCACCATGGGACCATCAGTAGAAGTAGATATCAACGAATTA------TTAATTAAAAAGAAGAAAGAAACAACACGTCAAAGGCAAGACGTGCCATGGAATTAAGAGCTGCTAGAGAAGCAAAGCTTGTCAGACCTGAAATGGTTGTAGAAGACAATCTTACAGTTCAAGAACTTGCCGACATGTTGAGTGTTGAAAGCTCTGAAATCATCAAATCATTATTTTTCGGAATTACTGCCACTGTCACACAATCCTTGGATTTAGCGACTATCGAAACCGTTGCGGAAGAGTTCGGTGTTGTTCTTCAAGATGATGTCATGATAGAGAGATTTAAAACATTTACGAAGACCTCCAGTCGTTACTGTGATGGGTCATGTTGACCATGGGAAAACATCTTTACTTGACGCTATTAGAAAAGCAAGGGTTGCAGCAGGAGAAGCTGGAGGTATTACTCAACATATTGGTGCCTATCAAATTGAGACTGATAAACTAACTTTTTTAGATACTCCTGGGCACGAAGCTTTTACTGCAATGAGAGCAAGAGGTACCAAGGTTACGGATGTAGCCATTTTGGTTGTAGCCGCTGATGACGGAGGCCTCAAACTCTTGAAGCTATCAGTCATGCAAGAGCAGCAAAAGTTCCCATTGTCGTAGCAATAAATAAAATTGACAAAGAAGGATCATCACCCGATCGCGTAAAACAAGAATTATCAGAGCAAGATTTATTGTCAGAAGAATGGGGAGGAGATGTAATGGTTCCTGTTAGTGCCATTAAAAAAACATAGATAAGCTTTTAGAAATGGTTTTGCTTGTCACTGAAGTTGAAGATCTACAAGCCAACCCAGATAGATTGGCAAAAGGAACTGTCATAGAAGCTCACTTAGATAAGGCAAAAGGACCTGTTGCCACATTATTAGTACAGAACGGTACTCTTAAATCTGGAGATGTTGTAGCGGCTGGGCCAGTACTTGGGAAAGTAAGAGCGATGGTAGATGAGAATGGAGAATTAAAGAAGCAGGTCCATCATTCCCAGTAGAAGCACTTGGATTTAGTGAAGTTCCAACAGCTGGTGATGAGTTTGAAGTTTACCCAGATGAAAAGACTGCAAGATCAGTAGTTGGAGAGCGAGCGACAGATGCTCGTGCAGCAAGACTAGCTCAGCAAAGACGAGTTTTCTTCAATTTCCAAGCCAGTGAAGGGGAACTAAAAGAATTAAATATAATCCTTAAAGCTGATGTCCAAGGAAGTTTAGAGGCGATCCTTGGATCTCTTGAACAACTCCCCGACGAAGTGCAAGTCAGGGTGTTGTTATCTGCTCCAGGAGAAATTACTGAGACCGATGTTGACTTAGCAGCAGCATCAGGTGCAGTTATTGTAGGGTTCAACACTTCTATGGCATCAGGTGCTAAACGTGCTGCTGACGCAAACGGAGTTGATGTTAGGGATTACGAAGTAATTTATAAGCTTTTAGAAGATATCCAATTAGCCATGGAGGGTCTTTTAGAACCGGAAATGATAGAAGAAGCATTAGGGGTTGCTGAGGTCAGAGCAATATTCTCAATTGGGAAAAGTGCCGTGGCAGGTTGCTATGTACTGGAAAGATCCAACGGAATTGTCAGAGTCAAATCGTATTTGAAGGCGATCTAGATTCACTAAAGAGCAAAGATGATGTTAAAGATGTACAGGTTTCGAATGCGGAATAGGTTGTGATTTTGCGAAGGAGATCAAATAGAGGCCTTCAAGCTAGTAACACAAAGAAG-----------------------------------------------------------------------------------------------------------------------------------------------------------------------------------------------------------------------------------------------------------------------------------------------------------------------------------------------------------------------------------------------------------------------------------------------------------------------------------------------------------------------------------------------------------------------------------------------------------------------------------------------------------------------------------------------------------------------------------------------------------------------------------------------------------------------------GCTCATGGTACATCCGCGGTTCTGCCTCAAAAGTTCGACGTGTTCTTGATCAAATAAGAGGCAGGACTTACAGAGATGCCCTAATTATGCTTGAATTTATGCCTTATCGATCAACTGAGCCAATCACGAAGGTATTGCGATCAGCTGTTGCGAATGCCGAACACCTTGGGCTTGATCCTTCTTCTTTAGTAATTTCAACTGCTACAGCTGATATGGGTCCATGAAACGTTATAGGCCCAGAGCTCAGGGCAGAGCATTTGCTATTAAAAAGCAGACCTGTCATATCAGCATTTCGGTATGGCTATCTTGATTGGCAAGGAAAAGAGGCTGGATCATCAATTGATTTAATTGCCAAAGAATCCTCGGCGGCAGATTTATTACATCGTGCTGTTTTGCGCCAACAAGCTCACAGGCAAGGAACTGCAACTTTGACGAGATCTGAGGTTCGAGGAGGAGGCCGAAAACCCTACAAGCAAAAGGGTACTGGTAGAGCAAGGCAAGGCTCAATTAGGACTCCCCTTCGACCAGGAGGTGGAATTATTTTTGGCCCTAAACCTCGCAAATATAACTTGGAAATGAATAGGAAGGAACGAAGACTAGCTCTTCGTACTGCATTAATGAGTAGGATTTCAGATGATTTCGGTTCAACCTAAAACAAGTGAAATTGTTGCTTTACTCGAGTAGGAATTGGGAAAATTCTTATTATTCTGAAATTATAAATCAATTAGAAACTTAGAAAAAATAAAGCTTATCTCTGCTGATCAATTAAATGTGTTTGACCTTCTCAATGCCAATTTGGTAATAGGCGAAGCATTACCATTAAGGAGGTCATGGCAATAAGAAGTTTCAAACCTTATACACCTGGTACTCGAGAGTAGTAACTGACTTTAGTGAAGTCACATCAAACCTGAGCGCTCACTTGTCGTATCTAAACATCGAAAGGCCGCAACAATAGAGGAGTAATTACTTGTCGTCATAGAGGAGGTGGGCATAAAAGGTTATATAGGATTGTTGACTTTCGTCGAAATAAGCGAAAGTCGCCGCAATACATTATGACCCTCATCGCAATGCAAGGCTTGCTTTGCTCTTTTACGATGGTGAGAAGAGATATATTCTTGCGCCTTCAGGCATAACAGTTGGACAAGAAGTTATTTCGGGATGCGCCAATTGAAACTGGTAATGCTTTGCCACTTTCTTCAATGCCCTTAGGTTCCAGTGTTCATTGTGTTGAGTTATATCCGGGTCGAGGAGGACAAATGGTTCGTACCGCAGGAGCTAGTGCCCAGGTTATGGCGAAAGAAGGAGAATATGTTGCATTGAAATTACCTTCAACTGAGGTTCGTTTAGTTAGACAAGAATGCTATGCCACTCTTGGAGAGGTGGGAAATTCTGAAATTAGAAATACAAGTCTTGGAAAAGCTGGAAGAAGAAGATGGCTTGGAAGAAGACCTCAAGTGAGAGGAAGTGTTATGAATCCATGTGATCATCCTCATGGAGGAGGAGAGGGCAAGGCACCAGTTGGACGTGGTCCTGTGACTCCTTGGGGTAAAGCTGCTCTTGGTTTAAAAACTAGGAAGAAAAATAAACCTAGTAACAAGTACGTTCTTCGAAAACGTCG---GTTGTTTACTGGGGAACTGGTAGACGAAAGACATCAGTAGCCAGAGTGAGGCTGACTCCAGGGAAAGGGTAGTTATTAATGGTCGCCCTGGTGATCACTATTTGTTCAATCCTTAAGGCTCCTTTAAAAACTTTAGGATTGATAGTTACGATGTTTTAGTAAATGTATATGGAGGCGGATTGACTGGGCAGTCTGATGCAATTAAACAGGGAGCCGCTCGCGCTTTATGTGAATTATCTATTGATAATCGAAAACCTCTAAAAGTAGAAGGACACCTAAGCAGGGACCCTAGAGCAAAAGAGAGACGAAAGTATGGTCTCAAAAAAGCTCGTAAGGCTCCACAATTCTCAAAGAGAATGTCTTTAGGAATCTTAGGTAAGAAGTTGGGCATGTCCCAACTCTTCGATGATCAAGGCACCGTTCCAGTCACTTTGATCGAAGCGGGTCCCTGTCGAATCACTCAATTGAAATCTGCAGGATGGCTATGCTGCCGTGCAGATAGGCTTTCAGAAAAACTTATTAATAAGCCTAAAGGTCATCTAAATCAGGAGATGACCTTTTCATCTGAGTACCGGAAAATTTTTAAACTCGGAAATAACCGTGATTTCGAAAAAGGTCAAAAAGTTGATGTTAGTGGCGACACTATGGGTAGAGGATTCGCAGGTTATCAAAAGCGACATGGTTTTAGTCGGGGTCCTATGAGTCACGGTTCAAAGAATCATCGATTGCCTGGTTCGACAGGTGCTGGAACTCCTGGCCGTGTTTATCCTGGGAAAAGGATGGCTGGTCGTATGGGTGGTAAAAAAGTCACTACCAGAGGCCTTTCTAAAGATAGATACAATTTATTAGTAGTTAAAGGATCTGTCCCAGGGAAGCCTGGATCTCTTTTAAACATAAGACCATGAAGGTATCAGCTGGCTAAAAAATCTTGTCGAAATGAATTGGCTGAAAAGCTTTCAATGACTGGTTTTGAAGTCGAATCATTAGAAGACTGCAAAGAATGTTGTTATTGGTTTTGTACCACACTGAAAAGCTTTTGTACTGTTGATGTTAGTATTGTTTGTGGTGCAACGTTAAAGCTATCACGTTGTAGCAAAGGTTGGAGCATATTTATTAAAAATTAAATTATCGAATTTACGTGGCGTAGCGAAGGAATGATTTGTTCATTGGCTGAACTAGGTATTAATGAAGGTATAGAAATTCTTATTGGGTCAAATGATTATCTTTTGAATGATGAATTAGCTATTACAGCTAACAGACCTGATGGTATGTCTATGGTTGGTATAGCACGAGAAATATCAACAATAATTTACTCACTTACATATATCGAATTGACATAAATAAATCTATTTATAATAAATTGAGATTAAGACAAAATTGTATTAATTTGTAGATATAACAAATTATTTAATGCTTGAACAAGGTCAGCCTCTACATGCATTTGATGATCTATTAGATTTTTAGGAATGGGAATGAAGGCGAATTGTCGCACTCGATAATAAAGAATATAAGTTAAATGAGAATATAAAGGTAATAACCTGCGATTTTCCAATTGCAATAGCTGGAATTATTGGCGGAAATAGTTCTGTAAGTTCTAAAACATTTGGCTAGAAGCCGCTGTCTTTACTCCCTATTAGAAATAGTAGTAGAGAAATAGGGCTCAGGACAGATGCAAGTAGTAGATACGAAAAAGGTATATCACATGACCACAGAGCTAGTCAACTTATTTCGTTAGAATTAGGTGGGAAGT---ATCGATCTTAGAACTGAGATAAACAGCGTCCTTGGCAAGGATGAGATTGCTAAAATTGGTTGCCCTTATAGAGATTTAGAAATTGATTTAATAGAAGAGATAGCAAGACTAATTGGATATGATAATTTTGATTCAAATATGCCTGATGCGCCAGGAGTGCTAACACCAAATTGGTTACGAAATTTTATCCATAATGGTTTCCAAGAAATAGTTACTTCTTCACTTAATCCATTATTATCAGAGACTAGTAGATTAAGAAATGTATGGGGTGAACATCTTAAAATTCTTCAGAGAAATGTATCTTTTGGATCTGAAGGTTGTTGGATCTTTGAAATAGCAAAGACATACGAAACTAATTTATTGGCGCGTTGACTGGAAATGGTAGATTATTTTGAAGCAAGAGGAAAACTTAAGCAATCTCTCTTGGTATTGAAATTGATAAGATGCATCCTGGACGAACTTCTGAATTAGAAGGAGGCTTCTTTGGACAAATTCACCCATGATTCAACAAGAAACATTTTTAACCGTTGCAGATAACAGTGGGGCCAAGCGTTTGCAATGTATTAGGGTATTGGATCCAATCGCCGATATGCCCATGTTGGCGATGTGATCGTAGCTTCTGTTAAAGATGCGATGCCAAATATGGGAGTCAAAAAATCAGATGTAGTGAAAGCGGTTGTTGTTCGTACTAGAGCAACAATGCGAAGAGAGACTGGAAATTCAATTCGCTTTGATGATAACGCTGCTGTTCTTATCAATGATGATCAAAATCCAAGAGGGACTAGGGTGTTTGGTCCCGTCGCACGAGAATTAAGAGAAATTTTACTAAAATTGTTTCCTTAGCCCCTGAGGTTATTGAATGGCAAGAACGTGTTGTTCAAATTAGAAGGGTCTCCAAAACAGTTAAAGGTGGTAAGAAAATGAGTTTTAGGGCAATAGTTGTAGTAGGCAATGAAAAAGGTCAAGTTGGTGTAGGGGTAGGGAAAGCTGGAGATGTAATTGGTGCTGTGCGTAAGGGTGTTGCTGATGGTAAAAAACATTTGGTTCGTGTTCCGCTAACACGAAATAGTATCCCAACTCTTTCTAATGGAAGAGATGGAGCGGCAAGTGTATTGATTCGTCCTGCAGCGCCTGGAACAGGTGTAATTGCGGGAGGTTCAATTCGCACAGTTTTAGAGTTGGCAGGTATTAAAAATGTACTGGCCAAAAGATTAGGCAGTAAGACGCCTCTCAATAATGCTCGTGCTGCAATGGTTGCCCTGAGTGAGTTGAGAACTCATAAAGCCACGGCTAAAGAGCGTGGTATTTCACTTGAGCAGATTTATATGGGACGTTCACTTAAAAAAGGGCCTTTTATTTCAGACAGTTTGCTAAAATCGAGAAGCAAAACTCAAATGAAGATAAAGTCATCAAAACTTGGTCCAGAGCTTCAACAATTTTGCCAATGATGATTGGTCATACAATTGCTGTTCATAACGGAAAGAGCCACATACCTGTCTTCATAACAGAGCAAATGGTTGGTCACAAGTTAGGTGAGTTTGCACCAACACGAACCTACAAAGGTCATATCAGAGATAAAAAAATGTCTAGAAGAAATGCTGCAGAGAAAAGACCTGTTCTCCCAGATCCACAATTTAATAATCTAGCGAGTATGATGGTTCATCGTTTGATGAAGCATGGAAAGAAATCAACAGCTCAAAGAATTCTTTCTGATGCATTTTTGATTAATGATCGCACGGGTTCAGACCCTATTGAATTATTTGAAACAGCAGTAAAAAATGTCACACCTCTTGTAGAAGTTAGAGCCAGAAGAGTTGGTGGTGCAACTTATCAGGTTCCTATGGAGGTTCGACAGGAAAGAGGAATTGCGATGGCGCTCAGATGGTTAGTAAATTTCTCAAGATCAAGAAATGGTAGAAGTATGGCTCATAAACTTGCTGGTGAGCTTATGGATGCGGCTAATGAAGCTGGGAATGCAGTGAGAAAGAGGGAAGAGACTCATAAAATGGCTGAAGCAAATAAGGCTTTTGCTCACTATCGCTATATGCTTAGTCCAAAAAGAACCAAATTTCGTAAACAACAAAGAGGCCGTATGCGCGGTGTTGCTACTAGAGGCAACAAAATCGCTTTTGGTCAGTTTGCATTGCAAGCACAAGACTGTGGATGGGTCACCTCAAGGCAAATTGAGGCAAGTCGACGAGCAATGACTCGTTATGTCAAAAGGGGAGGGCAGATTTGGATTCGTATTTTCCCCGATAAGCCAGTAACTATGAGGCCCGCTGAAACAAGAATGGGATCAGGTAAAGGTAATCCAGAATTTTGGGTTGCAGTTGTCAAGCCTGGTCGAATCTTGTTTGAAATGGGTGGAATTACTGAGGAAATTGCAAAAGAGGCAATGCGTCTTGCTCAATACAAGTTGCCTGTAAAAACAAAATTCATGCACGGATTGCAGGCATCGACATACCTCGCGAAAAGCGAGTAGAAGTTGCCCTTACTTACATCTATGGTATCGGCTTAACAAGATCCCAATCCTTGAAAAATCAGGAGTTAATCCTGATATTCGTGTAAAGGATTTGATAGTGATGTTCAGAAGCTCAGAGCTGTTACTGAATTCACTCTTGAAGGAGATTTAAGGCGCCAAGAAGGAATGGCATTAAAACGACTTCAAGATATAGGATGTGTTCGTGGACGTAGGCATCGAATGAGTTTGCCTGTTCGTGGTCAAAGAACCAGAACTAATGCTCGTACTCGCAGAGGAGCTAGGAAAACTGTTGCAGGAAGAAAGAAAAGCTTCAGATTTTGAAAGAGATTTCTGCTGCTGAAAATGAAATAGAGAAATTAAGGTTTTCCTTGGGAAAAAGGGAAAGCTCTCATTTCTATTAGATGAAAAATCTTTCTTCTGAAAGACCTTTAATTGGTCAAAGAGCAAACCTTTTAAAAAAATTGCAGGAATTAATAAAGGAAAACAATCCAGATAGAAACTATAGATGTTACTCGCCAACTGGCGTTTCGGACATCACCCCTTAGTAACTACGAGCAAATAACTGATCTTTTCTTAGGATTGGGATATCAAGTCTGGACCTGAGATAGAAAATGATTACTATAATTTTGAAGCACTAAATATTCCGCCTGACCATCCTGCAAGAGATATGCAAGATACTTTTTATTTAGGGGGTCTTTTAAGAACTCATACTTCGCCAGTTCAGATTCGTTGTCTTGAGAACAATAAACCACCAGTAAGGATAGTCTCTCCTGGGAGGGTTTATCGAAGAGATGCAGTTGATGCTACTCATTCACCGGTGTTCCATCAGGTAGAGGTATTGATTGATCAAGACCTTGATTTTAGTCATTTAAGGGGAACAGTAATGGCCTTCTTAAAAGCTTTTTTTGGAGACCTTCCTATTCGTTTCAGAGCTAGTTATTTCCCTTTTACTGAACCATCAGCAGAAGTTGATGTCCAATGGAGAGGTAAATGGTTAGAGGTTATGGGTTGCGGAATGGTTGATCCGTTCTTGAGTTGGGGATTGACCCGGAAAAATATAGTGGATTTGCTGCTGGTCTTGGTGTTGAAAGATTTTGCATGGTTCGTCATATAGACGATATTAGGAAGTTATATACAAGTGACTTAAGATTTCTAGAACAATTAAATTGGAATCTCTTCAGTCAAATGGATCTAGAAGAAAATGCGTAAAGGTCGAGGTATTGCAGCTGGGCAAGGGGCTGTGGATTTGGTATGAGAGGGCAAAAATCTAGATCTGGTCCTACTCGACCAGGCTTTGAGGGAGGGCAGATGCCTTTATACAGGAGAGTGCCATTGAAGCATTTTTAATCAGAAGAAATTTACTGTCATCAATGTTTGAATGCAAAGAACAGTTAACCTTGATTCATTGGTCAAGGAAGGTATTCTGATCCTCTTAAAATTCTTGGCAATGGAAAATTAGAAGTCAAATTGACTGTTCAGGCAGCTTTCACCATTGCTAAAAAGAAAATTGAAGAAGTTGGAGGTACATGTGAGACTGATGTGATTAACCTTTGATAACTGAGAAGGCTACAAAAGCTCTGGATAATCAGTACACTTTTGAAGTCGATCCAAGAGCAGCTAAGCCTGATATAAAAGCTGCTGTAGAATGTCAAGGTTCTTGGTATTAGTACTATGAATCCCCCAAGAAAAAGCAGGAGATCTGGTAAGAGACCACAAGTTAAGAAAGCTGTTGTCCGACTAGCAGAAGGCATTCAGTTGTTCCCAATGTCTCGTACTGGAAAAAAACCAATCTTTCCTGAGAAGGTAGATGTTCGAAGGACTTTCCATCACTGTAAAAGGTCCAAAAGGGGAACTGCAACGTTCCTGATGGAGTAAGCCTCAAGAATGACAACTGCATCGTTGTTCAACCCATCCAGAGAAATGCATGGCCTATGCAGATCACTTGTTGCCAATATGGTTGAAGGGGTTACTAATGGTTTTACAAAAAAACTGGAGATTGTTGGTGTTGGTTCAAGAGCACAAGTTAAAGGAAAAACTCTTGTCGTTAGTGCCGGTTATAGTCATCCAGTTGAGGTTGTTCCTCCAGAGGGTATAACTTTTAAAGTTGAAAACAATACAAATGTAATTGTGACTGGACCTGATAAGGAATTAGTTGGCAATGAAGCTGCCAAAATACGAGCGATCAGGCCTCCAGAACCTTATAAAGGTAAAGGAATTAAATATGAAGGAGAAGTGATAATTAGAAAAGCTGGTAAAATGGCAAAGAAAGTAGTAGCCCTGATCAAATTGGCCTTACAGGCTGGTAAAGCCAACCCAGCACCTCCCGTTGGGCCAGCGCTAGGACAACACGGGGTCAACATAATGGCGTTTTGTAAGGAATACAATTCGCGAACACAAGACAAAGCTGGTTTTGTAATACCTGTAGAAATTTCAGTTTTCGAGGACAGAAGTTTTACTTTCATAACAAAAACTCCTCCTGCCTCGGTTTTGATAACTAAAGCAGCTGGCATTGCAAAAGGTTCTGGAGAATCCGCAAAAGGTGCTGGATCAGTAAAAGTCAACTTGAAGAAATTGCTAAAACAAAGCTCCCAGATCTTAATTGCAGTAGCATCGAATCAGCGATGAAAGTGATTGAGGGTACTGCCAAAAATATGGGTGTTTCCATATCACTAAAAACCCGCTATCGAGAGACAATTAGACCAAAGCTTTTAAAAGATCTTGGTCTCAAAAATGTTCATCAAGTTCCTAAAGTGCAGAAAGTCACTTTAAACCGAGGTCTTGGTGAAGCTGCATCTAATTCAAAAGCTTTAGAAGCTTCTCTAGCTGAAATGGCAACGATTTCCGGTCAAAAAGCTCTTGTGACAAGAGCCAAGAAAGCAATTGCCACCTTTAAAATCAGACAAGGAATGCCTATAGGTTGCTCAGTCACACTTAGAGGTGATCGTATGTACGCATTCTTGGAAAGGTTCATTAATTTGGCACTTCCAAGGATCAGAGATTTTCGTGGTGTGAGTCCAAAAAGCTTTGATGGCCGAGGAAATTACACCATTGGAGTCAAAGAGCAACTTATTTTCCCTGAGATTACTTTTGACAAAGTCGACACCATTAGAGGCATGGATATCACAATCGTGACCAGTGCTCTGATGAACAAGGTAAGGCGCTTCTTAGTGAAATGGGAATGCCCTTATGCCAACCATTCAACAGTTGATTAGAACAGAGCGAAAAACTCTAAAAACAAAGACAAAATCTCCTGCTTTGCGAGGTTGTCCTGAAAGAAGAGGAGTATGTACAAGGGTTTACACCTCTACTCCAAAAAAACCTAACTCTGCTCTTCGAAAAGTAGCCCGCGTCAGATTAACCTCAGGTTTCGAAGTTACTGCTTACATTGGCGGCATAGGTCACAATCTTCAAGAACACTCAGTTGTTTTGCTTAGAGGTGGAAGGGTGAAAGATCTTCCAGGAGTCAGATATCATATAGTTAGAGGAACTCTTGATACAGCTGGTGTTAAGGACCGTCGTCAATCCAGATCAAAATATGGAGCTAAAGCTCCTAAAAAAGATGTAATCTCTCTGATTAGATATCAGAAAAGATTGATTCGTAAAGAACTTTTTGATCTTCGCTTTAAGCAAGCCACTAGACAGCTGGAAACTCATTCAAAAATTGGCCCAACTTTTAACGGTATGGGACATAAAATTCACCCCACTGGAATTAGGCTTGGTATAACCCAAGAACATCGTTCTAAATGGTATGCAAGTAAAACTTATCCGTTGCTACTTCAAGAAGATGATATTCGCACTTTCATCAAGAAAAAGTATGCTGCGGGTGTAAGTGATGTTTTAATTGCTCGAAAAGCAGATCAGCTTGAGGTCGAATTAAAAACTGCTCGGCCTGGAGTAATTGTTGGTAGGCAAGGAAGTGGAATTGAAGAACTCAGATCTGGTATTCAAAAAACAATTGGTGATAGAGTTCGTATAAATGTGGTTGAAGTAGAAAAAGTTGATGCAGATGCTTATCTTCTTGCCGAATATATTGCACAGCAATTAGAGAAGAGAGTTGCATTTAGACGAACAATTAGAATGGCTGTTCAAAGAGCACAAAGAGCTGGTGTTTTAGGTTTGAAAATACAAGTTGGTGGAAGGTTGAATGGCGCTGAAATTGCACGTTCCGAATGGACACGTGAAGGCAGGGTCCCTCTCCACACTTTGAGAGCAGAAATCGATTACGCAACAGCTAGTACAACCTATGGCGTTTTAGGAATCAAAGTATGGGTTTTCAAAGGAGAAGTGCTTCCTAAAGAAGAACAGAAATCCGGTTCTAAGAAGTCAAAGCGCAACGTTCCAAATGGAGTTGTGCATATTCAAAGTACCTTCAATAACACCATTGTCTCAATTACTGACACTTCTGGTGAAGTCATATCCTGGTCCTCAGCAGGTGCAAGCGGGTTTAAAGGAGCGAGAAAAGGTACTCCTTTTGCTGCACAAACCGCTGCTGAAGTTGCAGCCCGTAGAGCCTTGGAGCAAGGAATGCGACAAATAGAAGTTCTTGTTAGAGGACCTGGCTCTGGTCGTGAAACCGCAATACGGGCGTTGCAAGTAGCTGGTCTAGAAATTACTTTAATCAGGGATGTCACTCCTCTTCCTCATAACGGTTGCAGGAGACCTAAACGCAGACGCGTTCTGGAAAGCAAAAAACAGATCGTAAATTAGAGCTACTAGACAACTCCGAAATGGCATTAGTTCTTGATTACAAGGGCTTATCCACTAAAGAGATGTCCGACTTGCGCTCAAGATTGCAAAAAAGCGATGGGGTATGCAAGGTGACTAAAAACACCTTGATGCGTCAAGCCATAAAAGGAAAAGATTCCTTGGATTCATTGCTCACTGGAACTAACGCCTTTGTTTTAATCAAAGGAGATGTTGGCAGTGCTGTTAAAGCTGTACAAGCATTTCAAAAGGAAACTCAAAAGTCTGAGACTAAAGGAGGTCTTTTCGAAGGCAAACTATTTGAAATCAAAGCGATTGCAAAACTTCCTAGCAAGGAAGCACTTATGGCACAAATTGCTGGTGCAATGAATTCCATAACAAGCATCGCTATTATCAATGAGTCTCTTAAACAAATGGCCAACCACGATCCAATTTCAGACATGCTCACTCGCATACGAAATGCAAGTGAAAAGCATGAAAAAACCAAAGTCCCTGCTTCAAGAATGTCAGTATCGCTAAGGTTCTTCAACGTGAGGGCTTTATCGCAGAAATGGAGAAGGCTTTAGCAGCTCATTCTTGGATTGAAATAACTGGTAAGCCCATTATTCGTTCCATGCAGCGAGTGAGTAAACCGGGATTGAGGATTTATAAAAATACTCGAGGATTACCAAAAGTGTTAGGAGGTCTTGGAGTTGCAATAATTTCTACCTCTAAGGGAGTCATGAGTGATCGTGATGCTCGTAAACAAGGGGTTGGAGGAGAAGTCCTCTGCTACGTGGATTTGTTGTTATTGATAAACATCTCATGATTGCGTAAATAGACTTCGACGAGTTTTCAAAAAAGTTGGGCAGGAACTCTTGATCCTTCAGTAACAGGAGTTCTACCTATAGCCATAGGCAATGCAACAAGATTAATCCCTTATTTTAAAGCCTACTCTGGATTCAGTTAGGTACCAATACAGATACTGATGATATTAAAGGAGAAATTATAAAATCAAAAGCTCATTTAAATACTGAACAATTTTAGAGGATTTTACAACCACCTATTTTCTCTAGTGTTCACGTTAATGGAGAAAGAGCATATAAGAAAGCGAAAAAGATTTAACACCGAAAGAAGTTACCATAAATTCATTTAATTAGTTGGTCTCAACTAAATTGTTCAAAAGGTACCTACATTAGGTCTTTAGCAAGAGACATTGGAGATTGTGGTGCTTATTT----------------------------------------------------------------------------------------------------CTTTCTAGAAAACAACAGACCCAAAAACGACATAAACGCTTGAGAAGTTTAAGCGGCGGCCAAGACTTGCTGTTTTTCGTTCTAATAACCACATCTACGCTCAGATAATAGATGATGCTCAAAACACTATATGTGCTGCATCAACCCTTGATAAAGACTTGAAAGTTGCGATGCTTCCACGTAGGAGAACTTGTTGCCAAAAAAGCTTTAAAGGCATTAAACAAGTTATCTTTGACAGAGGTGGGAACATCTATCATGGCAGGGTTAAAGCTCTAGCCGAAGCTGCCAGAACGGCAGGCTTGAACTTTATGTCACTTGGCACAGAAGAGAAACAACAGCTAATCAACACCCATCAAATTCATCCCACTGATACAGGATCTGTAGAAGTCCAAGTTGCAATGCTGACAACAAGAATCTCAAAGTTAAGCACCTTCAAGGGAATATCCATGATTTTTCATCAAGACAAGGCTTGCTTAAAATGATTGGTCAGCGCAAAAGACTTTTTTATGTTCGAAATAAAAGTGAAAAAAGATATCAGCTAATAAATTAGCTATTAGA-----------------------------------------------------------------------------------------------------------------------------------------------------------------------------------------------------------------------------------------------------------------------------------------------------------------------------------------------------------------------------------------------------------------------------------------------------------------------------------------------------------------------------------------------------------------------------------------------------------------------------------------------------------------------------------------------------------------------------------------------------------------------------------------------AAGGAAATGGTCGGCACTGTTGTCAGTGACAAAATGCAAAAAACAGTAGTTGTAGCTGTAATAGATTTCCGCATCCCATCTACCAGAAAATTATTAGTCGGACAACTAGATATAAAGCTCATGATGCAGAAAATCATTGCTTGGAGACAGGGTTATTAAAGAGTCTCCTCCTATGAGCGCTCACAAACGATGGACGGTCACAGATGTTCTAAGACTCCATCACCGGATTCAATTGATCGCCAGTGGTTTCTGGTAGATGCAGAGAATCAGACTCTTGGTAGATTAGCAACTGAAGTTGCTAGTGTTCTTAGGGGTAAGACAAAGCCAAATTTCACCCCTCATTTAGATACTGGTGATTTTGTCATTGTCGTAAATGCAGAAAAGATCAAAGTCACCGGGAAAAAGTCCAAAAACTTTATCGAAGACATTCTGGGCGTCCAGGAGGAATGAAAGTTGAAACTTTTAGGGCTCTTCAATCAAGAATTCCTGAGAGAATAGTTGAAAAAGCAATAAAAGGAATGCTTCCTCACACAAGGTTAGGTAGGCAATTATTTAATAAACTAAAAGTCTATAAAGGTTCTGAGCATCCCCATTCAGCGCAAGAGCCTAAAATTCTAGGAGTTGATGAAGTTGGCAAAGGTGTTTGGTCCGGTTTTTGCTGGAGCAGTAATATTAAGGATTGAAAGACAGCAAAAAATTAAATTCCCGTCAAAGAAATTAGTTCCAATAAAATCAATAGCTTGGTCGTTAGGTCAGGCTTCAGCAAAAGAAATTGATTAGGCATCCGGCTACTGAAAAAGCAATGATAAGGGCATTAGAACCTGGACGGCAACAAAGGCGATCAATTGCTGCTGCAAGTGTTTTAGCCAAAGCGAGAGATTTAATTAAGCGACTAGCTCGTAAATATTCACTTTAAGCAACAAGGGATACGGCACTCAAAGCTGCATCGAAGAAGTTTTATGAAGATCAGGAGATGTTCAGGTCATTTCTGGAAAGGATAAGGGTAAAACCGGGGAAGTTCTTCAAACACTTCCTGAAAATAGAGTTTTAGTTCAAGGAATTAATCAAAGAACAAAGCATGTAAAACCATCACAAGAAGGAGAAACTGGTCGAATAGAGACCAAAGAAACTTCTCTGCATGCTTCTAATGTAATGATCTACTCGAAAAAGTTGCTAGTATCGAGTTTGTAGATAAAGGAAGAAACGACGATTAAAGAAGACAGGGG
>AG-402-N09
ATGGCTGTAGTTTCTCTCTCAGAGATGATGGAAGCTGGTGCTCACTTTGGGCATCAGACAAGAAGATGGAACCCCAAGATGTCTACATCTATTCTGCTCGTAATGGGGTTCATATTATTGATTTAGTTAAAACCGCTGTTTGCATGAACAGTGCTTATAAATGGACTAGGCTGCAAGAAGCGGTAAAAGATTCCTTTTTGTAGGAACTAAAAAACAAGCTTCCGAAGTCGTTGCTCAAGAAGCTGTTAGATGTGGAGCCTCCTACGTCAATCAAAGATGGTTGGGAGGTATGCTTACTAATTGGACAACAATGAAGGCAAGAATTGATCGACTAAAAGATCTTGAAAGGATGGAAAGTGGTGCTATTGCAATGCGCCCCAAGAAGGAGGGAGCTGTTTTACGTAGAGAACTAGAACGATTACAGAAATATCTAGGGGGACTAAAAGGAATGAGACGTCTCCCTGATGTTGTCGTCTTAGTTGATCAAAGGCGTGAGACAAATGCTGTTCTTGAGGCTAGGAAGCTAGATATTCCATTGGTATCAATGCTTGACACCAATTGCGATCCAGATCTTTGTGAAATTCCCATACCATGCAATGATGACGCTGTTCGATCTGTTCAACTAGTTTTGGGTAGATTAGCTGATGCTATCAATGAAGGAAGGCACAGCAAAAAATACGTATCCGCCTAAAGGCTTTTGATAGAAGGATGCTTGATTTATCTTGCGATAAGATAATTGAAACTGCAGATACTACAGCTGCTTCAGCAATAGGGCCTATTCCTCTACCTACTAAAAGAAAAATTTATTGTGTTCTCCGATCACCTCATGTTGATAAAGATTCAAGAGAGCATTTTGAGACAAGAACACATAGGAGAATTATTGATATTTACAGCCCTTCAGCAAAGACTATTGACGCTTTAATGAAGTTGGATCTACCAAGCGGAGTTGATATAGAAGTTAAGCTC------------------------------------------------------------------------------------------------------------------------------------------------------------------------------------------------------------------------------------------------------------------------------------------------------------------------------------------------------------------------------------------------------------------------------------------------------------------------------------------------------------------------------------------------------------------------------------------------------------------------------------------------------------------------------------------------TTAATGAAAAAAAAAAAAGAAACAACTCGCCAAAGACAAGACGTGCGATGGAATTAAGAGCCGCTAGAGAAGCAAAACTTGTAAGACCTGAAATGGTTGTTGAAGACAATCTCACAGTTCAAGAGCTTGCTGACATGTTGAGTGTTGAAAGTTCCGAAATCATTAAATCATTATTCTTCGGAATTACTGCAACTGTCACTCAATCATTAGATCTAGCGACAATCGAAACAGTTGCGGAGGAATTCGGCGTAGTGCTTCAAGATGATGTTATGATTGAGAGATTTAAAACACTTAAGAAGGCCTCCTGTCGTTACCGTGATGGGGCATGTGGACCATGGGAAAACCTCCTTACTTGACGCGATAAGAAAAGCGAGAGTTGCAGCAGGAGAGGCTGGAGGCATAACACAACATATTGGTGCTTATCAAATTGAGACTGATAAACTAACTTTTCTTGACACTCCTGGACATGAAGCATTCACAGCGATGAGAGCCAGAGGCACAAGGGTTACAGATGTAGCGATTTTAGTTGTAGCGGCAGATGACGGAGGCCTCAAACCCTTGAAGCTATTAGTCATGCAAGAGCAGCAAAAGTTCCAATTGTCGTAGCAATTAATAAAATCGATAAAGAAGGATCCTCTCCCGACCGCGTAAAACAAGAGTTATCAGAACAGGATTTACTATCAGAAGAGTGGGGAGGAGACGTAATGGTTCCCGTTAGTGCCATTAAAAAAACATAGATAAACTGTTAGAAATGGTTTTACTAGTAACTGAAGTAGAAGATTTACAGGCAAACCCAGATAGATTGGCAAAAGGTACAGTTATAGAAGCACACCTAGATAAAGCGAAAGGTCCTGTTGCAACTTTACTAGTTCAAAATGGCACCCTTAAGTCAGGAGATGTAGTCGCAGCTGGTCCAGTGCTTGGAAAAGTAAGGGCAATGGTAGATGAAAATGGAGAATTAAAAAGGCAGGTCCATCTTGTCCAGTAGAAGCACTTGGATTCAGTGAAGTACCAACAGCTGGTGATGAGTTTGAAGTTTACCCAGACGAAAAGGCCGCAAGAGCAGTTGTTGGAGAACGTGCCACAGATGCTCGGGCAGCAAGACTTGCTCAGCAAAGACGAGTTTTCTTCTATGTCCAAGCAAGTGAGGGTGAACTTAAAGAATTAAATATAATCCTTAAAGCTGATGTTCAAGGAAGCTTAGAAGCGATACTTGGTTCTTTAGAACAGCTCCCTGACGAAGTCCAAGTAAGAGTATTGCTATCAGCTCCAGGTGAAATTACTGAAACTGATGTTGACTTAGCAGCAGCCTCTGGCGCGGTCATAGTTGGATTCAATACCTCAATGGCATCGGGTGCTAAACGCGCAGCTGATGCGAATGGTGTTGACGTAAGAGATTACGAGGTTATTTATAAGCTTTTAGAAGATATCCAATTAGCCATGGAGGGTCTTCTAGAACCAGAAATGATAGAAGAAGCCTTAGGGGTTGCTGAGGTAAGAGCAATATTCTCTATTGGCAAAAGTGCCGTTGCTGGTTGCTATGTACTGGAAAAATACAACGGAATTGCTAGAGTCAAATCGTTTTTGAAGGTGATCTGGATTCACTTAAGAGTAAAGATGACGTAAAAGATGTACAGGTTTCGAATGCGGAATAGGATGTGATTTTGCGAAGGAGATCAAATAGAAGCCTTCAAGCTTGTCACTCAAAGGAGATAATTTTATCCCTCGAAACAAGTTGTGACGAGTCTGCAGCGGCTTTGGTGGTAATATTGCTTCACAGATTGAAGAACATGCTAATTGGGGAGGCGTGGTTCCTGAAATTGCTTCAAGAAGACATTTAGAATTCCATTTTTAATAGAAGAAGTCTTTGCGAAATCACTATAAAAGATATAGATGTAGCCGCTACTGTTACTCCAGGATTAGCCGGTTCACTGTTGGATCAATTACGGCAAGAACTTTTTGCACCAAATTCCATTTTTAGGAATACATCATTTGGAGGGACATCTTTCATCAATTTAAACCTTTTTTTTATTGGTAAGTGGAGGTCATACTGAATTAATAAAAGTAGACTCACAGAAGTATCAACGTCTTGGTAGAAGTCATGATGATGCGGCTGGAGAAGCTTTTGATAAAGTCGCAAGATTGCTGGGACTTATCCTGGAGGCCCAGCAATTCAAAAAATAGCTGAAAATGGAGATCCTTCCCAAAAGGTAGAGTCTATGACTTTTCTTTTAGTGGTTTGAAAACTGCAGTTTTTCGATAGAAAAGCTCGATACCAATAGAGGATATTGCTGCAAGTTTTGAAGTAGTGGCTGAGGTTTTAGTTGAGAGAACGTTGTGTGATCAAGGAAATTCTCTTGTCTTGGTTGGAGGGGTTGCAGCAAATAATTAAGGCAAATGATGAGTAATCAATTAAATTAGCTCTTGCTCCTATGGAATTTTGTACTGATAATGCGGCAATGATTGGGGCGGCAGCTTTGTTAAGATTTAGTTCAATGGAATTAGGTGT------------------------------------------------------------------------------------------------------------------------------------------------------------------------------------------------------------------------------------------------------------------------------------------------------------------------------------------------------------------------------------------------------------------------------------------------------------------------------------------------------------------------------------------------------------------------------------------------------------------------------------------------------------------------------------------------------------------------------------------------------------------------------------------------------------------------------------------------------------------------------------------------------------------------------------------------------------------------------------------------------------------------------------------------------------------------------------------------------------------------------------------------------------------------------------------------------------------------------------------------------------------------------------------------------------------------------------------------------------------------------------------------------------------------------------------------------------------------------------------------------------------------------------------------------------------------------------------------------------------------------------------------------------------------------------------------------------------------------------------------------------------------------------------------------------------------------------------------------------------------------------------------------------------------------------------------------------------------------------------------------------------------------------------------------------------------------------------------------------------------------------------------------------------------------------------------------------------------------------------------------------------------------------------------------------------------------------------------------------------------------------------------------------------------------------------------------------------------------------------------------------------------------------------------------------------------------------------------------------------------------------------------------------------------------------------------------------------------------------------------------------------------------------------------------------------------------------------------------------------------------------------------------------------------------------------------------------------------------------------------------------------------------------------------------------------------------------------------------------------------------------------------------------------------------------------------------------------------------------------------------------------------------------------------------------------------------------------------------------------------------------------------------------------------------------------------------------------------------------------------------------------------------------------------------------------------------------------------------------------------------------------------------------------------------------------------------------------------------------------------------------------------------------------------------------------------------------------------------------------------------------------------------------------------------------------------------------------------------------------------------------------------------------------------------------------------------------------------------------------------------------------------------------------------------------------------------------------------------------------------------------------------------------------------------------------------------------------------------------------------------------------------------------------------------------------------------------------------------------------------------------------------------------------------------------------------------------------------------------------------------------------------------------------------------------------------------------------------------------------------------------------------------------------------------------------------------------------------------------------------------------------------------------------------------------------------------------------------------------------------------------------------------------------------------------------------------------------------------------------------------------------------------------ATGTCAAGAAGAAACGCTGCAGAAAAAAGACCTGTTCTCCCTGATCCACAGTTTAATAATTTGGCGAGTATGATGGTTCATCGGTTGATGAAACATGGGAAGAAATCGACAGCTCAAAAAATCCTTTCAGATGCTTTTTTGATCAATGAAAGAACTGGCTCAGATCCGATTGAGCTATTCGAAACGGCAGTGAAAAATGTCACACCTCTTGTTGAAGTAAGAGCGAGAAGAGTCGGTGGTGCCACATATCAGGTTCCTATGGAGGTACGTCAGGAAAGAGGCACTGCGATGGCTCTAAGATGGTTGGTAAATTTCTCAAGATCAAGAAATGGTAGAAGCATGGCTCAAAAGCTTGCTGGGGAACTTATGGATGCTGCTAATGAGGCTGGAAACGCAGTGAGAAAGAGGGAAGAGACACATAAAATGGCTGAAGCGAATAAAGCTTTTGCACATTACCGTTAC------------------------------------------------------------------------------------------------------------------------------------------------------------------------------------------------------------------------------------------------------------------------------------------------------------------------------------------------------------------------------------------------------------------------------------------------------------------------------------------------------------------------------------------------------------------------------------------------------------------------------------------------------------------------------------------------------------------------------------------------------------------------AGCTTGAAATTTTAAAAGACATTGCTGCTGCTGAGAATGAAATAGAAAAATTGAGGTTTTTCTTGGAAAGAAAGGAAAACTCTCATTTCTATTGGATGAAGAATCTTTCGAGTGAAAGGCCTTTAATTGGTCAAAGAGCGAACGTTTTAAAAAAATTGCAAGAATTAATAAAGGAAAACAAGACAGATAGAAACTATAGATGTTACCCTCCAACTGGTATTTCGGACATCATCCCTTAATAACAACGAACAAATAATTGATCTCTTCTTAGGTCTCGGTTACCAAGTCTGGTCCAGAGATAGAAAATGATTACTACAATTTTGAAGCACTAAATATCCCGCCTGATCATCCTGCTAGAGATATGCAAGATACTTTTTATTTAGGAGGTCTTTTAAGAACACATACTTCCCCTGTTCAGATTCGTTGTCTTGAGAGTAAGAAGCCTCCTGTAAGGATTGTTTCTCCTGGTCGCGTCTATCGTAGAGATTCAGTTGATGCGACTCATTCTCCGGTTTTTCATCAAATAGAGGTATTGATTGATGAAAACCTTGATTTTAGTCATTTGAGAGGAACAGTAATGGCTTTTTTAAAAGCGTTTTTTGGAGATTTACCAATTCGTTTCAGAGCTAGTTATTTTCCATTTACAGAACCATCAGCAGAAGTTGATGTTCAATGGAGAGGAAAATGGTTAGAGGTTATGGGTTGTGGAATGGTCGATCCGTTCTAGAATTAGGAATTGATCCAGAAAAATATAGTGGATTTGCTGCTGGCCTTGGTGTGGAGAGATTCTGTATGGTTAAACATGTAGATGATATTCGAAAGTTATATACAAGTGATCTCAGGTTTTTAGAACAATT-------------------------------------------------------------------------------------------------------------------------------------------------------------------------------------------------------------------------------------------------------------------------------------------------------------------------------------------------------------------------------------------------------------------------------------------------------------------------------------------------------------------------------------------------------------------------------------------------------------------------------------------------------------------------------------------------------------------------------------------------------------------------------------------------------------------------------------------------------------------------------------------------------------------------------------------------------------------------------------------------------------------------------------------------------------------------------------------------------------------------------------------------------------------------------------------------------------------------------------------------------------------------------------------------------------------------------------------------------------------------------------------------------------------------------------------------------------------------------------------------------------------------------------------------------------------------------------------------------------------------------------------------------------------------------------------------------------------------------------------------------------------------------------------------------------------------------------------------------------------------------------------------------------------------------------------------------------------------------------------------------------------------------------------------------------------------------------------------------ATGCCAACCATTCAACAGTTGATAAGAACAGAGCGAAAGACTCTTAAAACAAAGACAAAATCTCCTGCTTTGCGAGGTTGTCCCGAAAGGAGGGGAGTATGTACAAGGGTCTACACCTCAACTCCCAAAAAACCTAACTCAGCACTCAGAAAAGTAGCTCGTGTAAGATTAACCTCTGGCTTTGAAGTGACTGCATACATAGGTGGTATCGGACATAATCTTCAAGAACACTCAGTTGTTTTGTTGAGAGGCGGGAGAGTGAAAGATCTTCCAGGAGTTAGATATCACATAGTTAGAGGAACCCTTGATACTGCTGGTGTGAAGGATCGTAAGCAGTCAAGATCTAAATATGGAGCTAAAACTCCTAAA------------------------------------------------------------------------------------------------------------------------------------------------------------------------------------------------------------------------------------------------------------------------------------------------------------------------------------------------------------------------------------------------------------------------------------------------------------------------------------------------------------------------------------------------------------------------------------------------------------------------------------------------------------------------------------------------------------------------------------------------------------------------------------------------------------------------------------------------------------------------------------------------------------------------------------------------------------------------------------------------------------------------------------------------------------------------------------------------------------------------------------------------------------------------------------------------------------------------------------------------------------------------------------------------------------------------------------------------------------------------------------------------------------------------------------------------------------------------------------------------------------------------------------------------------------------------------------------------------------------------------------------------------------------------------------------------------------------------------------------------------------------------------------------------------------------------------------------------------------------------------------------------------------------------------------------------------------------------------------------------------GGATTTGTTGTCATTGATAAACTTCTCATGATTGCGTCAATAGACTACGTAAAGTATTCAAAAAAGTTGGACAGGAACTCTAGACCCCTCAGTTACTGGAGTACTTCCAATAGCAATAGGTAATGCGACAAGATTAATCTCTTATTTTAAAGCTTATAAAGGATTCAGTTAGGTACCACTACAAATACTGATGATTTGCAAGGAGAAATAATAAAAAGCGAAAATGATATAAATAGTAGAAAGTTTTAGAGGATATTACAACCGCCCATTTTTTCTAGTGTTCACATCAAAGGAGAGAGAGCTTATAAGAAAGCGAAAAAGATTTGGTTCCTAAAAAAGTTAGTATTAACAAATTTAATAAGCTGGTCTCAATTAAACTGTTCTACAGGAACATATATTAGATCTTTAGCTAGAGACATTGGGCAATGCGGTGGTTGTTTAGTTACAGCTTATAATTTCACCGAAGAATCCATATTGCTTCCTGACTTAACCCTATTTTTGAAACACCTTTCCTAATTTATGAAGAATTGGCTAGGAAGA--------------------------------------------------------------------------------------------------------------------------------------------------------------------------------------------------------------------------------------------------------------------------------------------------------------------ATGTCACTAGGCACTGAAGAGAAACAAAAGCTAATCAACAAACATCAAGTACATCCAACTGATACGGGTTCAGTAGAAGTTCAAGTGGCTATGCTTACTACAAGAATCTCAAAATTAAGCATCTTCAGGGGAACATCCATGATTTTTCCTCAAGGCAAGGATTGCTTAAAATGATTGGTCAGCGTAAAAGACTTTTTTATGTACGGACTAAAAGTGAAAAAAGATATGAGCTTATAAATTAGCTATTAGAATCGCCGAAGCCAGCTGGCCATGGTTCAAACTGGGTAAGAGATGAACTACAAGATCTTGTCACTATCGAAGCAATGGCTACACAGGGTGACAAAATACTTGATGTAGCATTAGCAAAAATAGGAGATAAAGGTCTTTTCACTAAAGAACTTGAGGCTCAAATGCTTCTTGGTCATGCCGAAATTGCAGTCCACTCCCTTAAAGATTTACCTACGAACCTTCCAGATGGATTAATTGGCTGCATAACAGAAAGGGAGGATCCTTCAGACGCGTTAGTCGTTAATCATAAACTAGAGACCCTGCCAGAAGGTTCTGTAGTGGGAACCAGTTCCTTAAGAAGGCTTGCTCAATTGCGATACCATTATCCACATCTTGTTTTCAAAGATGTACGAGGAAATGTTATTACACGATTAGAAAAGCTTGACTCAGGAGAAGACTGTCTTATCTTGGCAGCTGCTGGATTGCAAAGGCTTGGTTTTGGAATACATCAGATTCCAACAGATATTTCTCTCCATGCGGTGGGACAAGGAGCACTTGGCATTGAATGTGTAAGTGGTCAACAAGAGGTACTAGATATTCTTGAACACGAATCAACAAAAGATGTTTAGCAGAAAGGTCTTTCCTCAGAGAGCTTGAAGGAGGATGTCAAGTTCCAATAGGCGTTAACGATGAATTCTTGAAGGAATGGTCGCTAGATGGTAAATTAATTAGAGATTCGGCAAGCAGAGTAGGAATAGACTTAGCTAATGAACTAGGTGCAGGAGAAAT----------------------------------------------------------------------------------------------------------------------------------------------------------------------------------------------------------------------------------------------------------------------------------------------------------------------------------------------------------------------------------------------------------------------------------------------------------------------------------------------------------------------------------------------------------------------------------------------------------------------------------------AGGAGTTGACGAAGTAGGAAAAGGTATTTGGCCCTGTCTTCGCAGGAGCTGTCATATTAAGGTTTGAAGGACAGCAAAAAATTAAGCCAACGCAAAAGATATTAGTTCCAATAAAATCAATAGCTTGGTCATTAGGCCAGGCTTCTGCAAGAGAAATTGACTCGGTATCCGGCTACTGAAAAAGCAATGGTAAGAGCATTAGAACCTAGACGGCAAAAAAGGCGATCAATTGCTGCTGCCAGCGTTTTAGCAAAAGCAAGAGATTTAATCAAACGACTTGCTCCCATATACAGTCTTTAAAAAACAAGGGTTATGGAACACAAGACTCCACAGAAAAAGTTTT---------------------------------------------------------------------------------------------------------------------------------------------------------------------------------------------------------------------------------------------------------------------------
>AG-402-O21
ATGGCTGTAGTTTCTCTCTCAGAGATGATGGAAGCTGGTGCTCACTTTGGGCATCAGACAAGAAGATGGAACCCCAAGATGTCTACATCTATTCTGCTCGTAATGGGGTTCATATTATTGATTTAGTCAAAACCGCTGTTTGTATGAACAGTGCTTATAAATGGACGAGGCCGCAAGAAGCGGTAAAAGATTCCTTTTTGTAGGAACTAAAAAACAAGCTTCCGAAGTCGTTGCTCAAGAAGCTATTAGATGTGGAGCGTCCTACGTCAATCAAAGATGGTTGGGAGGGATGCTTACTAATTGGACAACAATGAAGGCAAGAATTGATCGACTAAAAGATCTTGAAAGGATGGAAAGTGGTGCTATTGCAATGCGCCCCAAGAAAGAAGGAGCTGTTTTACGTAGAGAGCTAGAACGATTACAGAAATATCTAGGCGGACTAAAGGGGATGAGACGTCTCCCTGATGTTGTCGTCTTGGTTGATCAAAGGCGTGAGACAAATGCTGTTCTTGAGGCTAGGAAGCTAGATATTCCATTGGTATCAATGCTTGATACCAATTGCGATCCAGATCTTTGTGAAATTCCCATACCCTGCAATGATGATGCTGTTCGATCTGTTCAACTAGTTTTGGGTAGATTAGCTGATGCTATTAATGAAGGAAGGCACAGCAAAAAATACGTATCCGCTTAAAGGCTTTTGATAGAAGGATGCTTGATTTATCTTGCGATAAGATAATTGAGACTGCAGATACTACAGCTGCTTCAGCAATAGGGCCTATTCCACTTCCTACTAAAAGAAAAATTTATTGTGTTCTCCGATCCCCTCATGTTGATAAAGATTCAAGAGAGCACTTTGAGACAAGAACACATAGGAGAATTATTGATATTTACAGCCCTTCAGCAAAGACTATTGACGCTTTAATGAAGTTGGATCTACCAAGCGGAGTTGATATAGAAGTTAAGCTCATGAAAAACTTTTCTAAAAGAATGACAACGTTACTTTCCAAAGTGGAAGAGCGTATTCTCCAATTGAAGCCATAAGTCAAGGAGAATGCAAATGCAAAATTCGATGAGACTATTGAAGCTCATATAAGGCTAGGTATTGACCCAAAATATACTGATCAACAACTCAGGACGACAGTTGCCCTACCAAGTGGTACTGGACAGAAAATAATAGCAGTAGTTACGCGTGGTGAAAAAGTATCTGAAGCGACTAAAGCAGGCGCAGATTTTGGAGAAGAAGATCTAGTTGATTCAATCAACAAAGGGGAAATGAACTTCGACCTGCTAATTTCCACTCCGGATATGATGCCCAAAGTCGCAAAACTTGGAAGAGTACTTGGGCCTAGAGGACTTATGCCTAATCCAAAGGCTGGGACAGTTACAACTGATTTAGCGGCTATTAAAGAATTTAAAGCAGGAAAACTTGAATTTAGAGCAGATAAAGCTGGAATTGTTCATGTCCGATTTGGTAAAGCAAGTTTTTCGGAAGAAGCTCTCCTTGAAAATTTGAAGACATTGCAATTAACAATCGAAAAAAACAAACCAAGCGGAGCAAAAGGAAAATTCTGGAGAAGCTTTTTTATTACATCTACCATGGGACCATCAGTAGAAGTAGATATCAACGAATTA------TTAATGAAAAAAAAAAAAGAAACAACTCGCCAAAGACAAGACGTGCGATGGAATTAAGAGCCGCTAGAGAAGCAAAACTTGTAAGACCTGAAATGGTGGTTGAAGACAATCTCACAGTTCAAGAGCTTGCTGACATGTTGAGTGTTGAAAGTTCCGAAATCATTAAATCATTATTTTTCGGAATTACTGCAACTGTCACTCAATCATTAGATCTAGCGACAATCGAAACAGTTGCGGAGGAATTCGGGGTAGTTCTTCAAGATGATGTTATGATTGAGAGATTTAAAACACTTAAGAAGGCCTCCTGTCGTTACGGTGATGGGGCATGTGGACCATGGGAAAACCTCCTTACTTGACGCGATAAGAAAAGCGAGAGTTGCAGCTGGAGAGGCTGGAGGCATAACACAACATATTGGTGCTTATCAAATTGAGACTGATAAACTAACTTTTCTTGACACTCCTGGACATGAAGCCTTCACAGCGATGAGAGCTAGAGGCACAAGGGTTACAGATGTAGCGATTTTAGTTGTAGCTGCAGATGACGGAGGCCTCAAACCCTTGAAGCTATTAGTCATGCAAGAGCAGCAAAAGTTCCCATTGTCGTAGCAATTAATAAAATCGATAAAGAAGGATCTTCTCCCGACCGCGTAAAACAAGAGTTATCAGAACAGGATTTATTATCAGAAGAGTGGGGAGGAGACGTAATGGTTCCCGTTAGCGCCATTAAAAAAACATAGATAAACTGTTAGAAATGGTTTTACTAGTAACTGAAGTAGAAGATTTACAAGCAAACCCAGATAGATTGGCAAAAGGTACAGTTATAGAGGCACACCTAGATAAAGCGAAAGGGCCCGTTGCAACTTTACTAGTTCAAAACGGTACCCTTAAGTCAGGAGATGTAGTAGCAGCTGGTCCAGTGCTTGGGAAAGTAAGAGCAATGGTAGATGAAAATGGAGAATTAAAGAGGCAGGTCCATCTTGTCCAGTAGAAGCACTTGGATTCAGTGAAGTGCCAACAGCTGGTGATGAATTTGAAGTTTATCCAGATGAAAAAGCCGCAAGAGCAGTGGTTGGAGAACGTGCTACAGATGCTCGTGCAGCAAGACTTGCGCAGCAAAGACGAGTTTTCTTCGATGTCCAAGCAAGTGAGGGTGAACTTAAAGAATTAAATATAATTCTTAAAGCTGATGTTCAAGGAAGCTTAGAAGCGATCCTTGGTTCTTTAGAACAGCTTCCTGACGAAGTCCAAGTAAGGGTATTGCTATCAGCTCCAGGTGAAATTACTGAAACTGATGTTGACTTAGCAGCAGCCTCTGGTGCGGTCATAGTTGGATTCAATACTTCAATGGCATCGGGTGCTAAACGCGCAGCTGATGCGAATGGTGTGGACGTAAGAGATTACGAGGTTATTTATAAGCTTTTAGAAGATATCCAATTAGCCATGGAGGGTCTTCTAGAACCAGAAATGATAGAAGAAGCCTTAGGGGTTGCTGAGGTCAGAGCAATATTCTCTATTGGTAAAAGTGCCGTTGCTGGTTGCTATGTACTGGGAAAATACAACGGAATTGCTAGAGTCAAATCGTTTTTGAAGGCGATCTAGACTCACTGAAGAGTAAAGATGACGTAAAAGATGTACAGGTTTCGAATGCGGAATAGGATGTGATTTTGCGAAGGAGATCAAATAGAGGCCTTCAAGCTTGTGACTCAAAGGAGATAATTTTATCCCTCGAAACAAGTTGTGACGAGTCTGCAGCGGCTTTGGTGGTAATATTGCTTCACAAGTTGAAGAACATGCTAATTGGGGAGGCGTTGTGCCTGAAATTGCTTCAAGAAGACATTTGGAATTCCATTTTTAATAGAAGAAGTTTTTGCGAAATCACTATAAAAGATATAGATGTGGCCGCGACTGTTACTCCAGGATTAGCAGGTTCACTGTTGGATCAATTACGGCAAGAACTTTTTGCACCAAATTCCATTTTTAGGAATACATCACTTGGAAGGACATCTTTCATCAATTTAAACCTTTTTTTTATTGGTAAGTGGAGGTCATACTGAATTAATAAAAGTAGACTCACAGAAATATCAACGTCTTGGTAGAAGTCATGATGATGCGGCTGGAGAAGCTTTTGACAAAGTCGCAAGATTGCTGGGACTTATCCTGGAGGCCCAGCAATTCAAAAAATAGCTGAAAATGGAGATCCTTCCCAAAAGGTAGAGTCTATGACTTTTCATTTAGTGGTTTGAAAACTGCAGTTTTTCGATAGAAAAGCTCGATACCTATAGAGGATATTGCTGCAAGTTTTGAAGTCGTGGCTGAGGTTTTAGTTGAGAGGACGTTGTGTGATCAAGGAAATTCTCTTGTCTTGGTTGGAGGGGTTGCAGCAAATAGTTAAGGAAAATGATGAGTAATCAATTAACGTAGCTCTTGCTCCTATGGAATTTTGTACTGATAATGCGGCAATGATTGGGGCGGCAGCTTTGTTAAGATTTAGTTCAATGGAATTAGGCGTGCACATGGTATATTCGCGGATCAGCTTCAAAAGTTCGACGGGTTCTTGATCAAATACGAGGAAGAACTTATAGGGATGCTTTGATCATGCTTGAATTCATGCCTTATCGATCAACTGAGCCAATAACAAAAGTATTGCGATCAGCTGTTGCGAATGCAGAAAATCTTGGTCTTGAACCTTCTTCGCTGGTGATTAGCACTGCTACTGCTGATATGGGACCATGAAACGTTATAGGCCTAGGGCTCAGGGCAGAGCATTTGCAATTAAAAAGCAGACATGCCATATCAGCATTGCTGTATGGCTATCTTGATTGGCAAGGCAAAGAGACTGGCTCATCAATTGATTTAACTGCCAAGGAATCATCTGCAGCAGATCTATTACATCGCGCTGTTTTGCGCCAGCAAGCTCACAGCCAAGGGACTGCATCCTTAACTAGGTCTGAGGTTCGAGGCGGCGGTAGAAAACCCTATAAGCAAAAGGGTACTGGTAGAGCAAGGCAAGGTTCAATTAGAACGCCTCTTCGCCCAGGGGGTGGAGTAATTTTCGGCCCTAAGCCTCGGAAATATAACTTGGAAATGAATAGGAAGGAACGAAGATTAGCTCTTCGCACTGCTCTAATGAGTAGAATTTCAGAT---AAAGACTTTACCTAAGACAAGTGAAATTGTTGCCGTACTCGAGTTGGAATTGGCAAAATTCTTATTATTCTGAAATTATTAATCAATTAGAAACTTAGAAAAAATCAAGCTTATTGCTGCTGATCAATTAAATGTGTTTGACCTTCTGAATGCCAATTTGGTAATAGGTGAAGCATTACCATTAAGGAGGTAATGGCAATAAGAAGTTTCAAACCTTACACACCAGGCACTCGAGAGTCGTAACTGACTTTAGTGAAGTTACATCAAGCCTGAGCGCTCACTTGTCGTATCAAAACATCAAAAGGACGCAACAACCGAGGAGTAATTACGTGTCGTCATCGAGGTGGCGGGCACAAAAGGTTATATAGGATTGTTGATTTTCGTCGAAATAAGCCAAAGTTTCGGCCATACATTATGACCCTCATCGCAATGCAAGACTTGCTTTACTCTTTTACGATGGTGAAAAGAGATATATTCTTGCGCCTGCAGGCATAACGATTGGTCAAGAAGTTATTTCAGGAGGCACCAATTGAAACCGGTAATGCCTTACCTCTTTCCTCAATGCCTTTAGGTTCCAGCGTTCATTGTGTTGAACTGTACCCCGGTCGAGGAGGACAGATGGTTCGTACAGCTGGAGCTAGTGCTCAAGTTATGGCTAAAGAAGGAGATTATGTTGCGTTGAAATTACCCTCTACTGAGGTTCGTTTAGTCAGAAAAGAATGCTACGCAACACTTGGAGAGGTGGGAAATTCTGAAATTAGAAATACAAGCCTTGGAAAGGCTGGGAGAAGAAGGTGGCTAGGTAGGCGACCTCAAGTTAGAGGAAGTGTTATGAATCCATGTGATCACCCACATGGAGGAGGAGAAGGTAAGGCACCAGTTGGACGAGGTCCTGTTACGCCATGGGGTAAAGCTGCTCTTGGTTTGAAAACCAGGAAGAAGAATAAGCCTAGTAATAAGTACGTTCTTCGAAAACGACGAAGGTAGTTTACTGGGGAACTGGTAGACGTAAGACATCCGTAGCCAGAGTTAGATTAACTCCCGGAAAAGGATAATCATCAATGGTCGCCCTGGTGACCATTACTTGTTTAATCCTTAAAGCTCCTTTGAAAACTTTAGGATTGAATCATATGACGTTTTAGTTAATGTCTATGGTGGAGGATTGACTGGTCAGTCTGATGCCATAAAGCAGGGTGCTGCTAGGGCTTTATGTGACTTATCACTTGATAACCGTAAGCCTTTGAAAGTAGAGGGTCACCTTAGTCGAGATCCTAGAGCAAAAGAAAGACGCAAATATGGTCTCAAAAAAGCTCGTAAAGCTCCACAATTCTCAAAGAGAATGTCTTTAGGAATCTTAGGTAAGAAGTTGGGTATGTCCCAACTCTTCGATGATGAAGGCACCGTTCCAGTCACTTTGATCGAAGCGGGTCCCTGTCGAATCACTCAATTGAAGTCTGCCGGATGGCTATGCTTCTGTGCAAATAGGCTTTCAGAAAAACTTATCAATAAGCCTAAAGGTCATCTAAATCAGGAGATGACCTTTTCATCTGAGTACCGGAAAATTTTTGAACTTGGAAATAACAGTGATTTCAAAACAGGTCAAAAGGTTGATGTGAGCGGAGACACAATGGGTAGAGGATTCGCTGGTTATCAAAAGCGACATGGGTTTAGCCGAGGTCCTATGAGCCACGGTTCAAAAAATCATCGATTACCAGGTTCAACAGGAGCTGGAACTCCTGGGCGTGTTTATCCCGGTAAGCGGATGGCTGGTCGCATGGGTGGTAAAAAAGTTACTACGAGAGGCCTTTCTAAAGATAGATACAATTTACTAGTAGTAAAGGGATCTGTTCCAGGTAAGCCTGGATCTCTTCTAAACATAAGACC-------------------------------------------------------------------------------------------------------------------------------------------------------------------------------------------------------------------------------------------------------------------------------------------------------------------------------------------------------------------------------------------------------------------------------------------------------------------------------------------------------------------------------------------------------------------------------------------------------------------------------------------------------------------------------------------------------------------------------------------------------------------------------------------------------------------------------------------------------------------------------------------------------------------------------------------------------------------------------------------------------------------------------------------------------------------------------------------------------------------------------------------------------------------------------------------------------------------------------------------------------------------------------------------------------------------------------------------------------------------------------------------------------ATGATTCAGCAAGAAACATTCTTAACCGTTGCAGATAACAGTGGCGCCAAGCGTTTGCAATGTATTAGGGTCTTGGTTCTAATCGTCGTTATGCCCACGTAGGAGATGTGATTGTTGCTTCTGTTAAAGATGCGATGCCTAATATGGGAGTCAAAAAATCAGATGTCGTTAAAGCGGTTGTTGTTCGTACTAGAGCAACAATGCGTAGAGAGACTGGAAATTCAATTCGCTTTGATGACAACGCTGCTGTTCTTATCAATGATGATCAAAACCCAAGAGGCACTAGGGTGTTTGGTCCCGTCGCACGAGAATTAAGAGAAACTTCACTAAAATTGTCTCTTTAGCTCCGGAGGTTATTGAATGGCAAGAACGTGTTGTCCAAATCAGAAGGGTTTCTAAAACTGTCAAAGGTGGAAAGAAAATGAGTTTTAGGGCAATAGTTGTAGTAGGAAATGAAAAAGGACAAGTTGGGGTTGGGGTTGGGAAAGCTGGAGATGTTATTGGTGCTGTTCGAAAAGGAGTTGCTGATGGGAAAAAACATTTAGTTCGTGTTCCTTTAACACGAAATAGCATTCCAACTCTCTCTAATGGTAGAGATGGAGCAGCGAGTGTATTAATTCGTCCTGCAGCGCCTGGAACAGGTGTAATCGCGGGCGGGTCAATTCGTACTGTCTTAGAGTTGGCTGGAATTAAAAATGTCCTTGCTAAGAGATTAGGTAGTAAGACCCCTCTCAATAATGCTCGTGCTGCAATGGTTGCTTTAAGTGAGTTAAGAACTCATAAAGCCACAGCAAAAGAGCGCGGGATTTCACTTGAGCAGATTTATATGGGACGTTCACTAAAAAAAGGGCCATTTATTTCAGACAGTTTGCTAAAATCGAGAAGCAAAACTCCAATGACGATAAAGTCATCAAAACATGGTCCCGAGCCTCAACAATTCTGCCAATGATGATTGGCCATACAATTGCTGTTCACAATGGAAAGAGTCACATACCTGTTTTCATAACTGAGCAAATGGTTGGACACAAGTTAGGAGAGTTTGCACCAACTCGAACCTACAGAGGTCACATCAGAGATAAAAAAATGTCAAGAAGAAACGCTGCAGAAAAAAGACCTGTTCTCCCTGATCCACAGTTTAATAATTTAGCAAGTATGATGGTTCATCGGTTGATGAAACATGGGAAGAAATCGACAGCTCAAAAAATCCTTTCAGATGCTTTTTTGATCAATGAAAGAACTGGCTCAGATCCGATTGAGCTATTCGAAACGGCAGTGAAAAATGTCACACCTCTTGTTGAAGTAAGAGCGAGAAGAGTCGGTGGTGCTACATATCAGGTCCCTATGGAGGTACGTCAGGAAAGAGGCACTGCGATGGCACTAAGATGGTTGGTAAATTTCTCACGATCAAGAAATGGTAGAAGCATGGCTCAAAAACTTGCTGGGGAACTTATGGATGCTGCTAATGAGGCTGGAAACGCAGTGAGAAAGAGGGAAGAGACTCATAAAATGGCTGAAGCGAATAAAGCTTTTGCACATTACCGTTACATGCTTAGTCCCAAAAGAACCAAATTTCGCAAACAACAGAGAGGCCGTATGCGCGGCGTTGCTACTAGAGGTAACAAAATCGCTTTTGGTCAGTTTGCATTGCAAGCTCAAGATTGTGGTTGGGTTACCTCAAGACAAATCGAGGCAAGCAGACGAGCTATGACTCGTTATGTAAAAAGGGGAGGACAAATTTGGATTCGTATTTTCCCTGATAAGCCTGTAACGATGAGGCCTGCCGAGACAAGAATGGGATCTGGTAAAGGTAACCCAGAATTTTGGGTTGCAGTTGTTAAGCCTGGTCGAATTTTATTTGAAATGGGTGGTATTACAGAGGAAATTGCAAAAGAGGCAATGCGTCTTGCTCAATACAAGCTGCCAGTAAAAACAAAATTTATGCACGGATTTCAGGCATCGACATACCTCGCGAAAAGCGTGTAGAAGTTGCCCTTACTTACATCTACGGCATTGGTTTAACCAGAGCCCAATCCTTGAAAAATCAGGAGTTAATCCTGATGTTCGTGTAAAGGATTTGATAGTGATATTCAGAAGCTCAGAGCTGTTACTGAATTCACTCTTGAAGGAGATTTAAGGCGCCAGGAAGGAATGGCGCTTAAAAGACTTCAAGATATTGGATGTGTCCGTGGACGCAGGCATCGAATGAGCCTTCCTGTTCGTGGACAACGAACAAGAACTAACGCTCGTACACGCAGAGGAGCTAGAAAAACTGTTGCAGGAAGAAAGAAAAGCTTGAGATTTTAAAAGACATTGCTGCTGCTAAAGATGAAATAGAAAAATTGAGGTTTTTCTTGGAAAGAAAGGAAAACTCTCATTTCTATTGGATGAAGAATCTTTCGAGTGAAAGACCTTTAATTGGTCAAAGAGCGAACGTTTTAAAAAAATTGCAAGAATTAATAAAGGAAAACAAGCCAGATAGAAACTATAGATGTTACCCTCCAACTGGCATTTCGGACATCACCCCTTAATAACAACGAACAAATAATTGATCTCTTCTTAGGTCTCGGTTATCAAGTATGGTCCAGAGATAGAAAATGATTACTACAATTTTGAAGCACTGAATATACCCCCTGATCATCCAGCTAGAGATATGCAAGATACATTTTATTTAGGAGGTCTTTTAAGAACACATACTTCCCCTGTTCAGATTCGTTGTCTTGAGAGTAAGAAGCCTCCCGTAAGGATTATTTCACCTGGTCGGGTCTATCGTAGAGATTCAGTTGATGCGACTCATTCTCCGGTTTTTCATCAAATAGAGGTATTAATTGATGAGAACCTTGATTTTAGCCATTTGAGAGGAACAGTAATGGCTTTTTTAAAAGCGTTTTTTGGAGATTTACCAATTCGTTTCAGAGCTAGTTATTTTCCATTTACAGAACCATCAGCAGAAGTTGATGTTCAATGGAGAGGAAAATGGTTAGAGGTTATGGGTTGTGGAATGGTCGATCCGTTCTAGAATTAGGAATTGATCCAGAAAAATATAGTGGATTTGCTGCTGGCCTTGGTGTGGAGAGATTCTGTATGGTTAAGCATTTAGATGATATTCGAAAGTTATATACAAGTGATCTCAGGTTTTTAGAACAATT---TTAGAATCTCTTCAGTCAAATGGATCTAGAAAAAAATGCGTAAAGGTCGAGGTATAGCTGCTGGCCAAGGCGCTGCGGTTTTGGGATGAGGGGGCAAAAATCTCGATCAGGCCCTACTCGCCCAGGCTTTGAGGGTGGTCAGATGCCTTTGTATAGAAGAGTTCCATTAAAGCATTTTAAATCAGAAAAATTTTACCGTCCTCAATGTTTGAATGA---GAGTTGTTAATCTTGATTCATTGGTCAAGGAGGGTATCTTGATCCTCTAAAAATTCTTGGCAACGGTAAATTAGAAGTTAAATTGACTGTTCAAGCTGCTTTCACAACAGCCAAAAAGAAAATTGAGGAGGTCGGCGGTAAATGTGAGACTGATGTTATTAACCCTTAATAACTGAGAAGGCTACAAAAGCTTTGGATAATCAGTACACTTTTGAAGTCGATCCAAGAGCAGCTAAGCCTGATATAAAAGCTGCTGTAGAGTGTCAAGGTTCTTGGTATTAGCACTATGAATCCTCCAAGGAAAAGTAGGAGATCTGGAAAGAGGCCACAAGTTAAAAAGGCTGTGGTTCGCTTAGCAGAAGGCATCCAGTTGTTCCCAATGTCTCGTACTGGAAAAAAACCAATCTTTCCTGAAAAGGTAGATGTTTGAAGGACTTTCTATCACTGTTAAAGGTCCAAAAGGTGAACTGCATCGTTCCTGATGGAGTAAGCCTCAAAGATGACAAAACCATTGTTGTTAAACCAATCCAGGGAAATGCATGGGCTATGTAGATCTCTTGTGGCAAATATGGTTGAGGGAGTTAGTAATGGTTTTACAAAAAAACTTGAGATTGTTGGTGTTGGCTCAAGAGCTCAAGTAAAAGGAAAAACTCTTGTTGTTAGTGCCGGTTATAGTCATCCTGTTGAAGTTGTTCCTCCTGAAGGCATAACTTTTAAAGTTGAAAATAATACAAATGTGATAGTAACTGGACCTGATAAAGAATTAGTTGGCAATGAAGCTGCCAAAATAAGAGCAATTAGGCCTCCAGAACCCTATAAAGGCAAGGGAATCAAATATGAAGGAGAACACATAATTAGAAAAGCTGGTAAGATGGCAAAGAAAGTAGTAGCCCTGATCAAGTTGGCCTTACAGGCTGGCAAAGCCAACCCAGCCCCTCCCGTTGGGCCTGCGCTAGGTCAACATGGGGTGAACATAATGGCGTTTTGTAAAGAATACAATTCGCGCACCCAAGACAAAGCTGGCTTTGTTATTCCTGTAGAAATATCCGTTTTCGAAGATAGAAGTTTTACTTTCATAACAAAAACTCCACCTGCTTCTGTGTTGATAACTAAAGCAGCAGGTATTGCAAAAGGGTCTGGAGAGTCAGCGAAAGGTGCTGGATTAGCAAAAGTCAACTTGAAGAAATTGCCAAGACAAAACTTCCAGATCTCAACTGCAGCAGCATCGAATCAGCGATGAAAGTTATTGAGGGAACAGCCAAAAATATGGGGGTTTCCATATCACTAAAAACCCGCTATCGAGAGACAATTAGACCAAAGCTTTTAAAAGATCTTGGTCTGAAAAATGTTCATCAAGTTCCTAAAGTGCAGAAGGTCACTTTAAATAGAGGTCTTGGTGAAGCCGCAACGAATTCAAAAGCTTTAGAAGCCTCTCTAAAGGAAATGGCAACAATCTCGGGGCAAAAAGCTCTTGTGACAAGAGCTAAGAAAGCAATTGCTACTTTCAAAATCAGACAAGGAATGCCTATTGGTTGCGCAGTCACACTTAGAGGTGATCGCATGTATGCATTCTTGGAAAGGTTCATAAATCTGGCACTTCCAAGAATCAGAGATTTTCGTGGCGTCAGTCCAAAAAGCTTTGATGGCCGAGGAAATTACACCATTGGAGTCAAAGAACAACTTATTTTCCCTGAGATTACTTTTGACAAAGTCGACACCATTAGAGGCATGGATATCACAATTGTGACCAGTGCTCTGATGAGCAAGGTAAGGCTCTTCTTAGTGAAATGGGAATGCCCTTATGCCAACCATTCAACAGTTGATAAGAACAGAGCGAAAGACTCTTAAAACAAAGACAAAATCTCCTGCTTTGCGAGGTTGTCCCGAAAGGAGAGGAGTATGTACAAGGGTCTACACCTCAACTCCCAAAAAACCTAACTCAGCCCTCAGGAAAGTCGCTCGTGTAAGACTAACCTCTGGCTTTGAAGTGACTGCATACATAGGAGGTATAGGACATAATCTTCAAGAACACTCAGTTGTTTTGTTGAGAGGCGGGAGAGTGAAAGATCTTCCAGGAGTTAGATATCATATAGTCAGAGGAACCCTTGACACTGCTGGTGTGAAGGATCGTAAGCAGTCAAGATCTAAATATGGAGCTAAATCTCCTAAAAAAGATGTAATCTCTCTGATTAGATATCAGAAAAGATTGATTCGTAAAGAACTTTTTGATCTTCGTTTTAAGCAAGCCACTAGACAGCTAGAAACTCATTCAAAAATTGGCTCAACTTTTAACGGTATGGGACATAAAATTCACCCCACTGGAATTAGGCTTGGCATCACCCAAGAGCATCGTTCTAAATGGTATGCAAGTAAGACTTATCCTTTACTACTCCAAGAAGATGATATCCGTACTTTCATCAAGAAAAAGTATGCAGCAGGGATAAGTGATGTATTGATTGCTCGAAAAGCAGATCAGCTTGAGGTCGAATTAAAAACTGCTAGGCCAGGAGTAATTGTTGGTAGGCAGGGAAGTGGTATTGAAGAACTCAGATCTGGTATTCAAAAAACAATCGGTGACAGAGTACGTATTAATGTTGTTGAAGTAGAAAAAGTTGATGCAGATGCTTATCTGCTTGCTGAATATATTGCTCAGCAACTAGAAAAGCGTGTTGCCTTTAGACGGACTATTCGAATGGCTGTTCAAAGAGCACAAAGAGCTGGTGTCTTAGGTCTTAAAATACAAGTAGGCGGAAGGTTGAATGGTGCTGAAATAGCACGTTCTGAATGGACACGAGAAGGAAGAGTCCCTCTCCACACTTTGAGAGCAGAAATTGATTATGCAACTGCTAGTACAACCTATGGCGTTTTAGGAATCAAAGTATGGGTTTTTAAAGGAGAAGTTCTTCCTAAAGAAGAACAGCCCTCAAAGAAAAAGAAGTCAAAGCGCAACGTTCCAAATGGAGTTGTGCATATTCAAAGTACCTTCAATAACACTATTGTCTCAATTACTGATACCTCTGGTGAAGTCATTTCCTGGTCATCAGCTGGAGCAAGCGGATTCAAAGGAGCTCGAAAAGGTACTCCTTTTGCTGCTCAGACCGCTGCTGAAGTTGCGGCCCGAAGGGCCTTAGAGCAAGGAATGCGTCAAATAGAAGTTCTTGTAAGAGGACCAGGCTCAGGTCGTGAAACCGCAATAAGAGCGTTGCAAGTAGCTGGTCTTGAAATTACTTTGATCAGAGATGTCACTCCTCTTCCTCATAATGGTTGTAGGAGGCCTAAGCGCAGACGCGTTCTGGAAAGCAAAAAACAGATCGTACATTAGAGCTACTAGACAACTCCGAAATGGCTTTAGTGCTTGATTACAAGGGCTTATCCACAAAAGAGATGTCTGACTTGCGCTCAAGATTGCATAAAAGCGATGGCGTCTGCAAGGTCACTAAAAATACCTTGATGCGTCAAGCCATAAAAGGAAAAGATTCCTTGGAGTCATTGCTTACTGGAACTAACGCCTTTGTCTTAATCAAAGGAGATGTTGGGAGTGCTGTTAAAGCTGTACAAGCATTTCAAAAGGAAACTCAAAAGTCTGAGACTAAAGGAGGTCTTTTCGAAGGCAAACTTTTTGAGATCAAGGCGATTGCAAAACTTCCTAGCAAGGAAGCACTTATGGCACAAATTGCAGGTGCAATGAATTCCATAACAAGCATCGCTATTATAAATGAGTCTCTTAAACAAATGGCCAACCACGATCCAATTTCAGACATGCTCACTCGCATACGAAATGCAAGTGAAAAACATGAACAAACCAAAGTCCCTGCTTCAAGAATGTCAGTATCGCTAAGGTGCTTCAGCGTGAGGGATTTATTGCAGAAATGGAGAAGGCTTTAGCAGCTCATTCTTGGGTTGAAATAACTGGTAAGCCCATTATTCGTTCAATGCAGCGAGTGAGTAAACCAGGATTGAGGATTTATAAAAATACTCGAGGATTACCAAAAGTTTTAGGAGGTCTTGGAGTTGCAATAATCTCTACCTCTAAGGGAGTCATGAGTGATCGTGATGCTCGCAAACAAGGTGTTGGAGGAGAAGTCCTCTGCTATGTGGATTTGTTGTCATTGATAAACTTCTCATGATTGCGTCAATAGACTACGTAAAGTATTCAAAAAAATTGGACAGGAACTCTAGACCCCTCAGTTACTGGAGTACTTCCAATAGCAATAGGTAATGCGACAAGATTAATCTGTTATTTTAAAGCTTATAAAGGATTCAGTTAGGTACCACTACAAATACTGATGATTTGGAAGGAGAAATAATAAAAAGCGAAAATGATATAAATAATAGAAAGTTTTAGAGGATATTACAACCGCCCATTTTTTCTAGTGTTCACATCAAAGGAGAGAGAGCTTATAAGAAAGCGAAAAAGATTTGGTTCCTAAAAAAGTTAATATTAACAAATTTAATAAGCTGGGAGTTATTAAACTGTTCTACAGGAACATACATTAGATCTTTAGCTAGAGACATTGGAAAATGTGGTGGTTGCTTAGTTACAGCTTATAATTTCACCGAAGAACATTCCATACTTCCTGACTTAATCCTATTTTTTAAACACCTTTCCTACATGAAGAAGAGTTGGCTAGGAAGGCTCTCAAGAAAACAACAGACACAAAAAAGACATAAACGCTTGAGGAGCTTAAGCGGCGACCAAGACTTGCTGTTTTTCGTTCTAATAACCACATCTATGCTCAAATAATAGATGATGCCCAAAGCACTATATGTGCTGCATCAACCTTAGACAAAGACTTAAAAGTTGCGATGCTTCTACGTCGGAGAGCTTGTTGCAAAAAAAGCTTTAAAGGCATCAAACAAGTTATCTTTGACAGAGGTGGAAACATCTATCATGGCAGGGTTAAAGCTCTAGCCGAAGCTGCCAGAGTGGCAGGCTTGAACTTTATGTCACTAGGCACAGAAGAGAAACAAAAACTAATCAACACACATCAAGTACATCCAACTGATACGGGTTCTGTAGAAGTTCAAGTGGCTATGCTTACTACAAGAATTTCAAAATTAAGCATCTTCAGGGTAACATCCATGATTTTTCCTCAAGGCAAGGATTGCTTAAAATGATTGGTCAGCGTAAAAGACTTTTTTATGTACGTACTAAAAGTGAAAAAAGATATGAGCTTATAAATTAGCTATTAGAATCGCCGAAGCCAGCTGGCCATGGTTCAGACTGGGTAAGAGATGAACTACAAGATCTTGTCACTATCGAAGCAATGGCTACACAGGGTGACAAAATACTTGATGTAGCATTAGCAAAAATAGGAGATAAAGGTCTTTTCACTAAAGAACTTGAGGCTCAAATGCTTCTTGGTCATGCCGAAATTGCAGTCCACTCACTTAAAGATTTACCTACGAACCTTCCAGATGGATTAATTGGCTGCATAACAGAAAGGGAGGATCCTTCAGACGCGTTAGTCGTTAATCATAAACTAGAGACTCTGCCAGAAGGTTCTGTAGTGGGGACCAGTTCCTTAAGAAGGCTTGCTCAATTGCGATACCATTATCCACATCTTGTTTTCAAAGATGTACGAGGAAATGTTATTACACGATTAGAAAAGCTTGACTCAGGAGAAGACTGTCTTATCTTGGCAGCTGCTGGATTGCAAAGGCTTGGTTTTGGAATACATCAGATTCCAACAGATATTTCTCTCCATGCTGTGGGGCAAGGAGCACTTGGCATTGAATGTGTAAGTGGTCAACAAGAGGTACTAGATATTCTTGAACACGAATCAACAAAAGGTGTTTAGCAGAAAGGTCTTTCCTCAGAGAGCTTGAAGGAGGATGTCAAGTTCCAATCGGCGTTAACGATGAATTCTTGAAGGAATGGTTGCTAGATGGTAAATTAATTAGAGATTCGGTAAGCAGAGTAGGAATAGACTTAGCTAATGATTTAGGTGCAGGAGAAATAAGGAAATGGTCGGCACTGTTGTCAGTGACAAAATGCAAAAAACAGTAGTTGTGGCTGTAATAGATTTCCACATCCTATCTACCAAAAAATTATTAGTCGTACGACTAGATATAAAGCTCATGATGAAGAAAACCATTGCTGGGAGACAGAGTTATTAAAGAGTCTCCTCCAATGAGCGCTCACAAACGATGGACGGTTACAGATGTTCTAAAACTCCATCGCCGGATTCAATAGATCGCCAGTGGTTTCTGGTGGATGCAGAGAATCAGACTCTTGGTCGACTAGCAACTGAAGTTGCTAGTGTCTTAAGGGGTAAGACAAAGCCAAATTTTACTCCTCACTTAGATACTGGAGATTTTGTTATTGTCGTCAATGCTGAAAAGATCAAAGTAACCGGCAAAAAATCCAAAAGCTTTACCGCAGACATTCCGGACGTCCAGGTGGTATGAAAGTTGAAACCTTTAAGGCTCTTCAATCTAGAATCCCTGAGAGAATAGTTGAAAAGGCAATTAAAGGAATGCTGCCTCACACAAGATTAGGAAGGCAATTATTTACGAAACTCAAAGTTTATAAAGGCTCTGATCATCCTCATTCAGCGCAAGAACCTAAAATTCTAGGCGTTGACGAAGTAGGAAAAGGTATTTGGCCCTGTCTTCGCAGGAGCTGTCATATTAAGGTTTGAAGGACAGCAAAAAATTAAGCCAACGCAAAAGAAATTAGTTCCAATAAAATCAATAGCTTGGTCATTAGGCCAGGCTTCAGCAAGAGAAATTGACTCGGTATCCGGCTACTGAAAAAGCAATGGTAAGAGCATTAGAACCTAGACGGCAAAAAAGGCGATCAATTGCTGCTGCCAGCGTTTTAGCAAAAGCAAGAGATTTAATTAAACGACTTGCTCCCATATACAGTCTTTAAAAAACAAGGGTTATGGGACACAGGACTCCACCGAAAAAGTTTTATGAAGATCAGGAGATGTTCAGATTATTTCTGGAAAGGACAAGGGTAAAACCGGTGAAGTCCTTAAAACACTTCCCGAAAATAGAGTTTTAGTACAAGGAATTAACCAAAGAACAAAGCATGTAAAACCCTCACAGGAAGGAGAAACTGGTCGAATAGAGACCAAAGAATTTTCCTTGCATGCCTCAAATGTAATGATCTACTCGAGAAAGTTGCTAGTATTGAATTTGTAGATAAAGGAAGAAACGACGATTAAAAAAGACTGGGG
>AG-402-P16
---------------------------------------------------------------------------------------------------------------------------------------------------------------------------------------------------------------------------------------------------------------------------------------------------------------------------------------------------------------------------------------------------------------------------------------------------------------------------------------------------------------------------------------------------------------------------------------------------------------------------------------------------------------------------------------GCACAGCAAAAGATACGTATTCGTCTTAAGGCTTTTGATAGGAGAATGCTTGATTTGTCTTGTGAAAAAATAATTGAAACTGCAGACACTACAGCGGCTTCAGCAATTGGTCCTATACCTCTTCCTACGAAAAGAAAAATTTATTGTGTTTTGCGTTCGCCCCATGTTGATAAAGATTCTAGGGAACATTTTGAGACAAGAACACATCGAAGAATTATTGATATTTACAGCCCCTCCGCTAAGACAATTGATGCCCTTATGAAGTTAGATCTTCCAAGTGGAGTTGATATAGAAGTTAAGCTCATGAAAAATTTTTCTAAAAGAATGACCGCGCTACTTTCCAAAGTAGAAGAGCGTATTCTCCCACTGAAGCAATAAGTAAAAGAAAATGCCAATGCTAAATTCGATGAGACCATAGAAGCTCACATAAGACTTGGCATAGACCCAAAATATACTGATCAGCAACTTAGAACTACTGTTGCATTACCAAATGGAACTGGACAGAAAGTCATAGCAGTAGTTACTAGAGGTGAAAAAGTCTCTGAAGCAAAAAAGGCAGGGGCTGATTTTGGAGAAGAAGAGCTTGTTGATTCAATAAACAAAGGAGAAATGAACTTTGACCTTCTCATTTCTACTCCAGACATGATGCCCAAAGTAGCCAAGCTCGGAAGAGTGCTTGGACCTAGAGGTCTTATGCCCAATCCAAAAGCAGGAACAGTTACGACAGATCTTGCTGCCATTAAAGAATTTAAAGCAGGAAAACTTGAATTCAGAGCAGACAAAGCTGGCATTGTTCATGTTCGATTTGGTAAAGCAAGTTTTTCTGAAGATGCATTACTAGAAAATCTGATAATTTTGCAAAGCACCATAGAGAAAAACAAACCAAGTGGAGCAAAAGGAAAATTCTGGAGAAGCTTCTTCATTACATCCACCATGGGGCCATCAGTAGAAGTAGATATCAACGAATTAAAACCTTTAATCAAAAAAAAAAAAGAAACAACTCGACAAAGACAAGACGCGCAATGGAATTAAGAGCCGCCAGAGAGGCAAAGCTTGTAAGGCCAGAAATGGTAGTTGAAGATAATCTTACAGTTCAAGAACTCGCTGACAAGTTAAGTGTCGAAAGCTCTGAAATCATAAAGTCTTTATTTTTCGGAATTACTGCCACGGTAACTCAATCCTTAGATCTAGCGACTATCGAGACAGTTGCAGAGGAGTTCGGAGTAGTACTCCAAGATGATATTATGATCGAGAGATTTAAATCATTTGAGACGGCCTCCTGTTGTTACTGTCATGGGGCATGTTGACCATGGGAAAACATCATTACTAGATGCAATAAGAAAGGCAAGAGTTGCCGCAGGAGAAGCAGGAGGTATTACTCAACATATTGGTGCTTATCAAATTGAGACTGACAAACTAACTTTTTTAGATACTCCTGGCCATGAAGCCTTCACAGCAATGAGAGCTCGAGGCACTAGAGTCACTGATGTAGCAATTTTGGTTGTAGCTGCTGATGACGGAGGCCTCAAACGCTTGAGGCTATAAGCCATGCAAGAGCAGCTAAAGTTCCTATCGTCGTCGCAATTAATAAGATTGATAAAGAGGGAGCATCTCCTGACAGAGTTAAACAAGAGTTGTCAGAGCAAGATTTATTATCCGAAGAATGGGGAGGAGATGTAATGGTCCCTGTCAGTGCTGTTAAAAAAACATTGAAAAACTTCTAGAAATGGTTTTGCTTGTAACTGAAGTAGAAGATTTACAAGCAAATCCTGAAAGATTGGCAAAAGGAACCGTAATAGAAGCCCACTTAGATAAAGCCAAAGGTCCAGTCGCAACATTACTAGTTCAAAACGGTACTCTTAAATCTGGAGATGTAGTAGCCGCAGGTCCAGTACTAGGCAAAGTACGTGCAATGGTTGATGAGAATGGAGACTTAAAGAAGCTGGTCCATCCTGTCCATTAGAAGCTCTTGGGTTCAGTGAAGTTCCAACTGCAGGCGACGAGTTTGAGGTATATCCAGATGAAAAAGCAGCAAGATCTGTAGTTGGAGAACGAGCTACAGACGCTCGCGCTGCAAGACTTGCTCAACAAAGGCGAGTTTGCAGCAATGTCCAAGCTAGCGAAGGTGAACTTAAAGAGCTCAATATAATTCTTAAAGCTGATGTGCAAGGCAGCTTAGAAGCAATTTTAGGATCTCTGGAACAATTACCTGACGAGGTGCAAGTTAGAGTTTTGCTATCAGCTCCTGGAGAAATAACCGAAACTGATGTTGACTTAGCAGCAGCCTCAGGAGCGGTAATTGTAGGCTTCAATACTTCAATGGCATCGGGTGCAAAACGTGCAGCTGATGCAAATGGTGTTGATGTAAGAGATTATGAGGTTATTTATAAATTATTAGAAGATATCCAATTAGCTATGGAAGGACTTCTAGAACCAGAAATGATAGAAGAAGATCTTGGGATTGCTGAGGTAAGAGCAATATTTTCAATTGGGAAAAGTGCAGTCGCTGGATGCTATATAATGGAAAAATACAACGTAATTGTTAGAGTCAAATTGTTTTTGAAGGAGATTTAGATTCTCTCAAGAGTAAAGATGATGTTAAGGATGTACAGGTTTTGAATGTGGAATAGGTTGCGATTTTGCGAAGGAGATCAAATAGAAGCATTCAAGCTTGTAACTCAAAGAAGATAATTTTATCCCTCGAAACAAGTTGTGACGAGTCAGCAGCTGCCTTAGTGCAAATATAGCTTCACAAATTGATGAACATGCACGGTGGGGTGGGGTGGTTCCAGAAATTGCCTCGAGAAGACATTTGGAGTTCCTTTTTTAATAGAAGAAGTTTTTGCTAAATCATTATTAATGATCTTGATGTTGCCGCAACTGTTACTCCAGGATTATCAGGATCCCTGTGGGTTCAATCACTGCAAGAACTATTTGTATCAAATTCCATTTTTTGGCATACATCATTTAGAGGGTCATCTTTCCTCGATCTAAACCTTTTTTTTATTAGTGAGTGGAGGTCATACTGAATTAATAAAAGTAGATGAACATAATTATCAACGTCTTGGAAGAAGTCATGATGATGCTGCTGGTGAGGCTTTTGATAAGGTTGCAAGATTATTGGGGCTTATCCAGGTGGGCCAGCAATCCAGGAAATAGCGAAAAAAGGAGATCCTTCCCAAAGGGAAGAGTCTATGACTTTTCATTTAGTGGCTTAAAAACATCTGTCTTTCGATAGAGAAACTTAATACCAATTGAAGATATTGCAGCAAGTTTCGAAGTTGTTGCAGAGGTTTTGGTTGAAAGAATTATGTGCGATCAAGGCAATTCTCTTGTTTTGGTTGGAGGGGTTGCAGCTAATGATTAAGGAAAATGATGCTTAGTCAGTAAAGATAGCTCTTGCTCCAATGGAATTTTGTACTGATAATGCGGCAATGATTGGAGCTGCAGCTTTGTTAAGATTAAGTTCAATGGAATTAGGAGTGCTCATGGTATATTCGCGGATCTGCTTCAAAGGTTCGACGTGTTCTTGATCAAATAAGAGGAAGAACTTACAGGGATGCTTTGATCATGCTTGAATTTATGCCTTATAGATCAACTGAGCCAATAACAAAAGTATTGCGATCAGCTGTTGCGAATGCAGAAAATCTTGGTCTTGAACCTTCTTCGCTGGTGATTAGCACTGCTACCGCTGATATGGGCCCATGAAACGTTATAGGCCTAGGGCTCAGGGCAGAGCATTTGCAATTAAAAAGCAGACATGCCATATCAGCATTGCTGTATGGCTATCTTGATTGGCAAGGTAAAGAGGCTGGATCATCAATTGATTTAACCGCCAAGGAATCTTCGGCAGCAGATTTATTACATCGTGCTGTTTTGCGTCAACAGGCTCACAGCCAAGGGACTGCAACTTTGACTAGGGCTGAGGTTCGAGGAGGCGGGCGAAAACCCTACAAGCAAAAGGGTACTGGTAGAGCAAGGCAAGGTTCAATTAGGACACCTCTTCGACCAGGAGGTGGAATTATATTTGGTCCTAAGCCTCGCAAATATAACTTGGAAATGAATAGGAAGGAACGAAGGCTAGCTCTTCGGACTGCTCTAATGAGTAGGATTTCAGACGACTTCGGTTCAACCTAAAACAAGCGAAATCATTGCTCTACTCGAGTAGGAATCGGGAAAATTCTTATTATTCTGAAATTATAAATCAATTAGAAACTTAGAAAAGATAAAGCTTATCTCTGCTGATCAATTAAATGTGTTTGACCTTCTCAATGCCAATTTGGTAATAGGCGAAGCATTACCATTAAGGAGGTCATGGGCATAAGAAGTTTCAAGCCTTACACACCTGGCACTCGAGAGTAGTAACTGACTTTAGTGAAGTTACATCAAACCTGAGAGGTCACTTGTCGTATCCAAGCATCGAAAGGGCGTAATAACAGAGGAGTAATTACTTGTCGTCATAGAGGAGGAGGGCATAAAAGGCTATATAGGATTGTTGATTTTCGTCGCAATAAGCCAAAGTTGCGGCAATTCATTATGACCCACATCGGAATGCAAGACTTGCTCTACTCTTTTACGACGGTGAAAAGAGATACATACTTGCACCTGCGGACATAAAAGTTGGGCAAGAAGTTATTTCAGGATGCACCAATTGAAACTGGTAATGCTTTACCACTTTCTTCAATGCCTTTAGGTTCGAGCGTTCATTGTGTTGAACTTTATCCAGGTCGAGGCGGACAGATGGTTCGTACAGCTGGAGCTAGCGCCCAAGTCATGGCTAAAGAAGGAGATTACGTTGCGTTGAAATTACCTTCAACTGAGGTTCGTTTAGTCAGAAAGGAATGCTATGCCACCCTTGGAGAGGTTGGTAATTCTGAGATTAGAAATACAAGCCTTGGAAAAGCTGGAAGAAGAAGATGGCTTGGCAGACGACCTCAAGTTAGAGGAAGTGTAATGAATCCATGTGATCACCCTCATGGAGGAGGAGAAGGAAAGGCACCTGTTGGACGTGGTCCTGTTACCCCTTGGGGTAAAGCTGCTCTTGGTTTGAAAACCAGGAAGAAAAATAAGCCCAGCAATAAGTATGTTCTTCGAAAACGACGAAAGTAGTTTACTGGGGAACTGGTAGACGTAAAACATCAGTGGCAAGAGTGAGATTAACTCCTGGTCAGGGATAATTATCAATGGTAGACCTGGTGATCATTATTTGTTCAACCCTTAAAGCTCCTTTGAGAACATTAGGTTTGATTCATATGACGTGCTAGTAAATGTTTATGGTGGAGGATTGACAGGACAATCTGATGCAATCAAGCAGGGGGCAGCCAGAGCTCTGTGTGATATAGCAATTGATAATAGAAAGCCTTTAAAAACTGAAGGTCACTTGAGTCGTGATCCTAGAGCAAAAGAGAGACGTAAGTATGGGCTGAAAAAAGCTCGCAAGGCGCCTCAATTCTCTAAGAGAATGTCTTTAGGAATCTTAGGTAAGAAGTTGGGTATGTCCCAACTCTTCGATGATCAAGGCACCGTTCCAGTCACTTTGATCGAAGCGGGTCCCTGTCAAATCACTCAATTGAAATCTGCTGGATGGCTATGCCGCTGTTCAGATAGGCTTTCAGAAAAACTTATTAACAAGCCTAAAGGTCATCTAAATCAGGAGATACCCTTTTCATCTGAGTACCGGAAAATCTTTCAGCTTGGCAATAACTGTGATTTCGAACAAGGTCAAAAGGTTGATGTTAGTGGCGACACAATGGGTAGAGGATTTGCCGGTTATCAAAAGCGACATGGTTTTAGCCGAGGCCCCATGAGTCACGGTTCAAAGAATCATCGATTGCCTGGTTCGACAGGAGCCGGAACTCCTGGCCGTGTTTATCCTGGGAAAAGGATGGCTGGTCGTATGGGCGGCAAAAAAGTCACTACCAGAGGCCTTTTTAAAGATAGACACAATTTATTAGTAGTAAAAGGATCTGTGCCAGGGAAGCCTGGATCTCTTTTAAACATAAGACCATGAAGGTATCAGTTGGCTAAAAGATCTTGTCGAGATGAATTGGCTGAAAAGCTTTCAATGACTGGCTTTGAAGTTGAATCATTAGAAGACTGCAAAGAATGTTGTTGTTGGTTTTGTACCACACCGAAAAGCTTGTGTTCAGTAGATGTTAGTATTGTTTGTGGTGCAACGTAAAAGCTATCACGTAGTTGCTAAAGTTGGAGCCTATTTATTAAATATAAAATTATCTAATTTACGCGGAGTAGCGAAGGAATGATTTGTTCATTGGATGAATTAGGGATTAATGAAGGGATAGAAATTCTAATTGGTTCAACTGAGTACCTTTTGAATGATGAATTAGCTATAACTGCTAATCGACCTGATGGTATGTCTATGGTTGGTATTGCACGAGAAATATCTACAATAATTTACTCCCTAACGTATATAGAATTGATATAAACAAACCCATTTCCTATAAATTAAGATTAAAACAGAATTGCATAAATTTGTAGATATAACAAATTATTTAATGCTTGAACAGGGGCAGCCTCTACATGCCTTTGATGATCAATTAGATTTTTAGAAATGGTAAAGAAGGGGAATTGTAGCACTTGACAAAAAAGAATATAAATTAAATCCTAATATAAACTTAATTACATGCGATATTCCAATTGCAATAGCAGGAGTTATTGGCGGAAATAGTTCAGTAAGTGATAAAACATATGGCTTGAAGCTGCTGTTTTCACTCCCCATAAGAAATAGTAGTAGAGAAATAGGTCTAAGAACAGATGCAAGTAGTAGGTATGAAAAAGGGATATCATATGACAATAGAGCTAGTGAACTTATTTCTTCTGAACTAGGGGGAAGAAAGTATAGATCTTAGATTAGAAATAAACAACGTTTTAGGTAAGGATGAGATTGCTAACTTCGGTTGCCCTTATAGAGATTTAGAAATTGATTTAATAGAGGAAATAGCGAGACTAATTGGATATGATAATTTTGATTCAAATATGCCCGATGAGCCAGGAGTATTAGCTCCAAACTAGTTAAGAAATTTTATACATAATGGTTTTCAAGAAGTAGTTACCTCATCACTCAATCCATTATTATCAGAGACAAGTAGATTAAGAAATGTATGGGATGAGCATCTTAAAATTCTCCAGAGAAATATATCTTTTGGAGCTGAAGGGTGTTGGATCTTTGAGATAGCAAAAATATACGAGACAAATTTGTTGGTGCATTGACTGGAAGTGGTAGATTATTTTGAAGCAAGAGGAAAACTTAAGCAATCACTCTTGGAATTGAAACTGATAAGATGCATCCGGGTAGAACTTCAGAAATAGAAGGTGGTTTCTTTGGTCAAATTCATCCATGATTCAGCAAGAAACATTCTTAACCGTTGCAGATAACAGTGGTGCCAAGCGTTTGCAATGTATTAGGGTCTTGGTTCCAATCGTCGCTATGCCCACGTAGGCGATGTAATAGTTGCTTCTGTTAAAGATGCGATGCCAAATATGGGAGTCAAAAAATCAGATGTCGTTAAAGCGGTTGTTGTTCGTACTAGAGCAACAATGCGAAGAGAGACTGGAAATTCAATTCGCTTTGATGACAACGCTGCTGTTCTTATCAATGATGATCAAAACCCAAGAGGAACTAGGGTTTTTGGTCCCGTCGCGCGAGAATTAAGAGAAATTTCACTAAAATTGTCTCTTTAGCTCCGGAGGTTATTGAATGGCAAGAACGAGTTGTTCAAATTAGAAGAGTTTCCAAAACTGTAAAAGGTGGAAAGAAAATGAGTTTCAGGGCAATAGTTGTAGTGGGTAATGAAAAAGGTCAAGTGGGTGTAGGTGTGGGTAAGGCTGGGGATGTAATTGGCGCAGTTCGCAAAGGTGTGGCTGATGGTAAAAAACATTTAGTTCGTGTTCCTCTTACACGAAATAGTATCCCAACTCTTTCAAATGGGAGAGATGGTGCTGCCAGCGTATTAATTCGTCCTGCTGCCCCAGGTACTGGTGTAATTGCGGGCGGATCAATTCGTACTGTTTTAGAGCTGGCTGGAATCAAAAATGTTCTTGCAAAGAGATTAGGAAGCAAGACACCTCTAAACAATGCTCGTGCCGCAATGGTTGCATTAAGTGAGTTAAGAACTCATAAAGCCACAGCAAAAGAGCGTGGTATTTCACTCGAGCAGATTTATATGGGACGTTCACTAAAAAAAGGGCCATTTATTTCAGACAGTTTGCTAAAATTGAGAAGCAAAACTCTAATGACGATAAGGTCATCAAAACATGGTCCAGAGCCTCAACAATTCTGCCAATGATGATTGGCCATACAATTGCTGTTCATAATGGAAAGAGTCACATACCCGTTTTCATAACTGAGCAAATGGTTGGACACAAGTTAGGAGAGTTTGCACCAACTCGAACCTACAGAGGTCACATCAGAGATAAAAAAATGTCTAGAAGAAACGCTGCAGAGAAAAGACCTGTTCTGCCAGACCCACAATTTAACAATTTAGCGAGCATGATGGTTCATCGTTTGATGAAGCATGGAAAGAAATCAACTGCTCAAAGAATTCTATCTGATGCTTTTTTGATTAATGATCGAACCGGCTCAGACCCTATTGAGTTGTTTGAAACAGCCGTGAAAAATGTCACACCTCTTGTTGAAGTGAGGGCTAGAAGAGTTGGAGGAGCAACTTATCAAGTCCCTATGGAGGTTCGTCAAGAAAGAGGAATTGCAATGGCGCTTAGATGGTTAGTAAATTTTTCCAGATCAAGAAATGGTAGAAGTATGGCTCATAAACTTGCTGGGGAGCTTATGGATGCAGCTAATGAAGCTGGAAACGCAGTCAGGAAAAGGGAAGAGACGCATAAAATGGCCGAAGCCAATAAAGCTTTTGCTCATTATCGCTATATGCTTAGTCCCAAAAGAACCAAATTTCGCAAACAACAAAGAGGCCGTATGCGCGGCGTTGCTACTAGAGGCAACAAAATCGCTTTTGGTCAGTTTGCATTGCAAGCACAAGATTGTGGTTGGGTTACCTCAAGACAAATCGAAGCAAGTAGACGAGCTATGACTCGTTATGTAAAAAGGGGAGGACAAATTTGGATTCGTATTTTCCCTGATAAACCTGTAACGATGAGGCCTGCCGAGACAAGAATGGGATCAGGTAAAGGTAACCCAGAATTTTGGGTTGCAGTTGTCAAGCCTGGTCGAATCTTGTTTGAAATGGGAGGCATTACAGAGGAAATTGCAAAAGAGGCAATGCGTCTTGCTCAATACAAGCTGCCAGTAAAAACAAAATTTATGCACGGATTGCAGGCATCGATATACCTCGCGAAAAGCGGGTAGAGATTGCCCTTACTTACATCTATGGCATTGGCTTAACCAGGGCCCAATCCTTGCGAATTCAGGTGTAAACCCTGATATTCGTGTGAAGGATTTGATAGTGATGTTCAGAAGCTTAGAGCTGCTACTGAATTCACTCTTGAAGGAGATTTGAGGCGCCAAGAAGGTATGGCGCTTAAACGACTTCAAGATATTGGATGTGTCCGTGGTCGTAGGCATAGAATGAGTTTGCCTGTTCGAGGACAAAGAACTCGAACTAATGCTCGTACTCGTCGAGGAGCGAGAAAAACTGTTGCAGGAAGAAAGAAAAGCTTGAGATTTTAAAAGAGATTGCTGCATCCAAAGATGAAATAGAGAAACTAAGATTTTCTTAGGGAAAAAAGGAAAACTCTCCATTCTATTAGATGAAAAATCTTTCTAGCGAAAGACCTCTAATTGGTCAAAGAGCAAACATTTTAAAAAAATTGCAAGACTTAATAAAGGAAAACAAGCCAAATAGAAACTATAGATGTTACCCCCCAACTGGTGCTCCGGACACCATCCATTGATAACAACGAGCAGATACTTGATCTTTTCTTAGGTCTCGGGTATCAAGTCTGGACCTGAAATCGAAAATGATTATTATAATTTTGAGGCTCTTAATATTCCCCCCGACCATCCAGCAAGGGATATGCAGGATACTTTCTATCTTGGTGGTCTTTTAAGAACGCATACATCTCCCGTACAAATTCGTTGTCTTGAGAAAAAGAAGCCGCCTGTTCGGATAGTTTCCCCTGGACGTGTTTATAGAAGAGATGCAGTTGATGCAACACATTCTCCAGTTTTTCATCAAGTAGAGGTCTTAATAGATGAAGGCCTTGACTTTAGTCATCTGAGAGGAACTGTTCTTGCTTTCTTAAAAGCATTCTTTGGAGATCTCCCTATACGTTTTAGAGCTAGTTATTTCCCTTTTACTGAACCTTCGGCAGAAGTTGATGTTCAATGGAGAGGTAAATGGTTAGAGGTTATGGGTTGCGGAATGGTTGATCCGTACTTGAATTAGAGCTTGATCCTGAGAGATGGAGTGGTTTTGCAGCGGGATTAGGGGTTGAAAGATTTTGTATGGTTCGTCATGTTGACGATATTAGGAAGTTGTATACGAGTGATTTGAGATTTTTAGAACAATTAAACTGGAATCCCTCCAATCTAATGGATCTAGAAAAAAATGCGGAAAGGTCGAGGTATAGCAGCTGGCCAAGGAGCTGCGGTTTTGGAATGAGGGGGCAAAAATCCCGTTCAGGACCTACTAGACCAGGTTTTGAGGGAGGTCAAATGCCTTTATACAGGCGAGTCCCATTGAAACATTTTTAATCAGAAAAATTTTACTGTCATTAATGTTTGAATTCAAAGATCAGTTAATTTAGATTCTTTAGTTAAGGAGGGGATTTTGACCCTTTAAAAATTCTTGGTAACGGTAATTTAGAAGTTAAACTTACTGTCCAAGCATCCTTCACTTTAGCTAAAAAGAAAATTGAAGCACTTGGAGGAAAGTGTGAGACTGATGTGATTAACCTTTGATAACCGAGAAGGCTACGAAAGCTTTGGATAATCAGTACACTTTTGAAGTCGATCCAAGAGCAGCTAAGCCTGACATAAAAGCTGCTGTTGAATGTCAAGGTTCTTGGTATTAGTACTATGAATCCTCCAAGAAAAAGCAGAAGATCTGGAAAGAGACCTCAAGTCAAGAAGGCTGTGGTTCGCCTAGCAGAAGGCATCCAGTTATTCCCAATGTCTCGTACTGGAAAAAAACCAATCTTTCCTGAAAAGGTAGATGTTTGAAGGACTTTCTATCACTGTTAAAGGTCCAAAAGGTGAACTGCAACGTTCCTGATGGAGTAAGCCTCAAAGATGACAATACGATTATTGTTAAACCAATCCAGGGAAATGCATGGGCTATGTAGAACCCTTGTTGCCAATATGGTTGAAGGAGTTAGTAATGGTTTTACAAAAAAACTTGAGATTGTTGGTGTTGGCTCAAGGGCTCAAGTAAAAGGAAAAACTCTTGTCGTTAGCGCCGGTTATAGTCATCCGGTTGAGGTTGTTCCTCCAGACGGTATAACTTTTAAAGTTGAAAATAATACAAATGTGACTGTAACTGGACCTGATAAAGAATTAGTTGGCAATGAAGCTGCCAAAATAAGAGCAATCAGACCACCAGAACCTTATAAAGGTAAAGGAATCAAATATGAAGGAGAACAGATAATTAGAAAAGCTGGTAAGATGGCAAAGAAAGTAGTAGCTCTGATCAAGTTGGCCTTACAGGCTGGCAAAGCTAATCCAGCGCCTCCCGTTGGTCCAGCACTCGGACAACACGGGGTTAACATAATGGCGTTTTGTAAGGAATACAATTCACGAACCCAAGACAAAGCTGGCTTTGTAATACCTGTAGAAATTTCAGTTTTCGAGGATAGAAGTTTTACTTTCATAACAAAAACTCCTCCTGCCTCCGTTTTGATAACTAAAGCAGCAGGAATCACTAAAGGTTCTGGAGAGTCAGCAAAGGGTGCTGGATAAGTAAAACTCAACTTGAAGAAATTGCAAAAACAAAACTTCCAGATCTCAATTGCACCAGCATCGAGTCAGCCATGAAAGTTATTGAAGGAACTGCAAAAAATATGGGAGTTTCCATATCACTAAAAACCCGTTATCGAGAGACAATTAGACCAAAGCTTTTAAAAGATCTTGGTCTGAAAAATGTTCATCAAGTTCCTAAGGTGCAGAAGGTCACTTTAAATAGAGGTCTTGGTGAAGCCGCAACAAATTCAAAAGCTTTAGAAGCCTCTTTAAATGAAATGGCAACAATCTCGGGGCAAAAAGCTCTTGTGACAAGGGCTAAGAAAGCAATTGCTACTTTTAAAATCAGACAAGGAATGCCTATAGGTTGCGCAGTCACACTTAGAGGTGATCGCATGTATGCATTCTTGGAAAGGTTCATAAATCTGGCACTTCCAAGAATCAGAGATTTTCGTGGTGTTAGTCCTAAAAGCTTTGATGGCCGAGGAAATTACACCATTGGAGTCAAAGAACAACTTATTTTCCCTGAGATTACTTTTGACAAAGTCGACACCATTAGAGGCATGGATATCACAATTGTGACCAGTGCTCTGATGAGCAAGGTAAGGCTCTGCTAAGTGAAATGGGAATGCCCTTATGCCAACTATTCAACAGCTGATAAGAACAGAGAGAAAGACTCTCAAAACAAAGACCAAATCTCCGGCTTTGCGAGGTTGTCCTGAGCGCAGAGGAGTATGTACAAGGGTTTATACCTCAACTCCAAAAAAACCTAATTCAGCTCTACGCAAAGTCGCGCGTGTAAGATTAACCTCTGGATTTGAAGTGACAGCGTATATCGGAGGTATTGGTCACAATCTTCAGGAACACTCCGTTGTTTTGCTTAGAGGAGGCAGGGTCAAAGATCTCCCTGGTGTTAGATATCACATAATAAGAGGCACACTCGATACTGCAGGTGTAAAAGACCGACGTCAGTCGAGATCAAAATATGGAGCGAAGTCTCCAAAAAAAGATTTAATCTCTCTGATTAGATATTAGAAAAGATTGATTCGTAAAGAACTTTTTGATCTTCGTTTTAAGCAAGCCACTAGACAGCTAGAAACTCATTCAAAAATTGGCTCAACTTCTAACGGTATGGGACATAAAATTCACCCCACTGGAATTAGGCTTGGCATCACCCAAGAGCATCGTTCTAAATGGTATGCAACTAAAACCTATCCTTTACTACTCCAAGAAGATGATATCCGCACTTTCATCAAGAAAAAGTATGCAGCAGGTGTAAGCGATGTATTGATTGCTCGAAAAGCAGATCAGCTTGAGGTCGAATTAAAAACTGCTAGGCCAGGAGTAATTGTTGGTAGGCAGGGAAGCGGTATTGAAGAACTCAGATCTGGTATTCAAAAAACAATCGGTGATAGAGTACGTATCAATGTTGTTGAAGTAGAAAAAGTTGATGCAGATGCTTATCTTCTTGCCGAATATATTGCTCAGCAACTTGAAAAGCGTGTTGCCTTTAGGCGAACTATTCGAATGGCTGTTCAAAGAGCACAAAGAGCTGGTGTCTTAGGCCTTAAAATACAAGTAGGTGGAAGGTTGAATGGCGCTGAAATCGCACGTTCTGAATGGACACGAGAAGGAAGAGTTCCTCTCCACACTTTGAGAGCAGAAATCGATTATGCAACTGCTACTACAACCTATGGAGTTTTAGGAATCAAAGTATGGGTTTTCAAAGGGGAAGTTCTTCCTAAAGAAGAACAAAAATCCGGTTCTAAGAAAACAAAGCGCAACGTTCCTAATGGAGTTGTGCATATTCAAAGTACCTTTAATAACACAATTGTCTCAATTACTGACACCTCCGGTGCAGTCATTTCCTGGTCATCAGCAGGAGCTAGTGGATTTAAAGGCGCTCGTAAAGGAACTCCTTTTGCTGCTCAAACTGCTGCTGAGGCAGCGGCGCGGAGAGCTCTAGAGCAAGGTATGCGGCAAATTGAAGTCCTTGTTAGAGGACCAGGTTCTGGTCGTGAAACCGCAATACGAGCGTTGCAAGTAGCTGGTCTTGAAATTACTTTGATCAGAGATGTAACTCCTCTTCCACATAATGGTTGTAGGAGACCTAAACGCAGACGCGTTCTGGAAAGCAAAAAACAGATCGTAATTTAGAGCTATTAGACAACTCTGAAATGGCTTTAGTTCTTGATTACAAGGGCTTATCTGTTAAAGAGATGTCTGACTTGCGCTCAAGATTGCAAGAAAGCAATGGTATTTGCAAGGTCACAAAAAACACCTTGATGCGTCAAGCCATAAAAGGAAAAGATTCCTTGGATTCATTGCTTACTGGTACTAACGCCTTTGTTTTAATCAAAGGAGACGTTGGTAGTGCTGTTAAGGCTGTACAAGCGTTTCAAAAGGAAACTCAAAAGTCTGAGACTAAAGGTGGTCTTTTCGAAGGCAAACTTCTAGAAATCAAAGCGATTGCAAAACTTCCTAGCAAGGAAGTACTTATGGCTCAAATTGCTGGCGCAATGAATTCCATAACAACCATTGCTATTATCAATGAGTCTCTTAAACAAATGGCCAACCACGATCCAATTTCAGACATGCTCACTCGCATACGAAATGCAAGTGAAAAACATGAAAAAACCAAAGTCCCTGCTTCAAGAATGTCAGTATCGCTAAGGTGCTTCAGCGTGAGGGATTTATTGCAGAAATGGAGAAGGCTTTAGCAGCTCATTCTTGGATTGAAATAACTGGTAAGCCCATTATTCGTTCAATGCAGCGAGTGAGTAAACCAGGATTGAGGATTTATAAAAATACTCGAGGATTACCAAAAGTTTTAGGAGGCCTTGGAGTTGCAATAATCTCTACCTCTAAGGGAGTAATGAGTGATCGTGATGCTCGCAAACAAGGTGTTGGAGGAGAAGTCCTCTGCTACGTGGATTTGTTGTTATTGATAAACCTCTCATGATTGTGTCAATAGACTTAGAAAAGTATAAAAAAAAGTCGGCCAGGAACTCTTGACCCATCAGTCACAGGTGTCCTTCCCATAGCAATTGGAAATGCCACGAGATTAATCTCATATTTTAAAGCTTATAAAGGATTCAATTAGGTACATCAACCAACACAGATGATATGCAAGGGGAAGTCATTCAATCTCAAAGTAATTTGAATAATAGGTGATTTTAGAGGATATTACAGCCTCCAATATTTTCAAGCGTTCATTTAAATGGAGAAAGAGCATATAAAAAAGCGAGAAGGAATTAAGTTTAAAAAAAATTACTATAAATAAATTTAATCAGTTGGAATGGTGAACATTGCTCATCAGGAACGTACGTTAGATCCTTAGCTAGAGATATTGGAGACTGTGGTGCTTATTTAATTACAGCTTATAGTTTCACTGAAAATCATTCAGTATTACCAGACTTAATCCAATTTTTTAAACACCTTTATTAAGTTCTCAACAA-------------CTTTCAAGAAAACAACAGACACAAAAACGGCATAAACGAATGAGAAGTTTGAGCGGAGGCCAAGACTTGCTGTTTTTCGTTCCAATAATCATATATATGCTCAAATAATCAATGATGCTCAAAACACCATATGTGCTGCTTCCACACTTGATAAAGAATTAAAAGTTGTGATGCTTCTAAGTCGGGGATCTTGTTGCGAAAAAAGCTTTAAAGGCATTAAACAAGTTATCTTTGACAGAGGTGGGAACATCTATCATGGCAGGGTTAAAGCTCTAGCCGAAGCTGCCAGAGTGGCAGGCTTGAACTTTATGTCACTGGGAACAGAAGAGAAGCAAACGCTAATCAACACGCATCAAATACATCCAACTGATACAGGTTCAGCAGAAGTGCAGGTTGCCATGCTCACTACAAGAATTTCAAAATTAAGCATCTTCAGGGTAATATTCATGATTTTTCATCAAGGCAAGGTTTGCTTAAAATGATTGGACAGCGCAAAAGACTTTTATATGTAAGAAGTAAAAGTGAAAAAAGGTATGAGCTAATAAATTAGCTATCAGAATCGCCGAAGCCAGCTGGCCATGGTTCAGACTGGGTACGGGATGAACTCCAAAATATTGTCACTATCGAAGCAATGGCTACACAAGGTGATAAAATATTAGATGTGGCCTTGGCTAAAATAGGAGATAAAGGTCTATTCACTAAGGAACTTGAAGCACAAATGCTTCTTGGACGTGCAGAGATAGCAGTACATTCACTCAAGGATTTACCTACTAATCTTCCAGATGGATTAATTGGATGCATCACAGAGAGGGAAGATCCTTCAGACGCGTTAGTCGTTAATCACAAACTAGAGACTCTGCCTGAAGGTTCTGTAGTCGGGACTAGTTCCTTAAGAAGGCTTGCTCAATTGCGATACCATTATCCACATCTTGTTTTCAAAGATGTAAGAGGAAATGTTATTACACGATTAGAAAAGCTTGACTCAGGAGAAGACTGTCTTATCTTGGCTGCTGCTGGATTGCAAAGACTTGGTTTTGGAATACATCAGATTCCAACAGATATATCACTCCATGCTGTGGGACAGGGAGCCCTTGGTATTGAATGTGTAAGTGGTCAACAAGAGGTACTAGATATTCTTGAACACAAATCAACAAAAGATGTTTAGCAGAAAGGTCTTTCCTCAGGGAGCTTGAGGGAGGATGTCAAGTTCCCATAGGCGTTAACGATGAATTCTTGAAGGAATGGTCGCTAGATGGTAAATTAATTAGAGATTCGATAAGCAGAGTCGGAATAGACTTAGCCAATGAATTAGGGGCAGGAGAAATAAAGAAATGGTCGGCACTGTTGTCAGTGACAAAATGCAAAAAACAGTAGTTGTGGCTGTAATAGATTTCCACATCCTATCTACCAAAAAATCATTAGTCGTACGACTAGATATAAAGCACATGATGCAGAAAACAATTGCTGGGAGACAGAGTTATTAAAGAGTCTCCTCCAATCAGCGCTCATAAACGATGGACGGTTACAGATGTTCTAAGACTCCATCCTCGGATTCAATAGATCGCCAGTGGTTTCTGGTTGATGCAGAAAATCAAACTCTTGGCAGGTTAGCAACCGAAGTAGCTAGCATCCTGAGAGGCAAGACCAAGCCAAATTTCACTCCTCATTTAGATACGGGTGATTTTGTAATTGTTGTAAATGCCGAGAAAATTAAAGTAACTGGTAAAAAAGCCAAAAACTTTATAGAAGACACTCAGGACGTCCAGGAGGAATGAAAGTAGAGAATTTTAATTCTCTACAAGCTAGAATTCCTGAGAGAATAGTAGAAAAGGCTATTAAAGGAATGCTTCCCCACACTAGATTAGGAAGACAATTATTCAGTAAACTCAAAGTTTATAAAGGTTCAGAGCATCCTCACTCAGCTCAAGAACCTAAAATCCT-------------------------------------------------------------------------------------------------------------------------------------------------------------------------------------------------------------------------------------------------------------------------------------------------------------------------------------------------------ATGAAAATAAGGAGATGTTCAGATTATCTCTGGAAAGGACAAGGGTAAAACCGGTGAAGTCCTTAAAACACTTCCCGAAAATAGAGTTTTAGTCCAGGGAATAAACCAAAGAACAAAGCATGTAAAACCCTCACAGGAAGGAGAAACTGGTCGAATAGAGACCAAAGAATTTTCCTTGCATGCCTCAAATGTAATGATCTACTCGAGAAGGTTGCTAGTATTGAATTTGTAGATAAAGGAAGAAACGACGATTAAAAAAGACTGGGG
>AG-402-P18
ATGGCTGTAGTATCTCTCTCAGAGATGATGGAGGCTGGTGCTCACTTTGGGCACCAGACCCGTCGATGGAATCCAAAAATGTCTACATCTATTGCGCTCGCAATGGAGTACATATTATTGATTTGGTTAAAACTGCTGTTTGTATGAACAGTGCCTATAAATGGACTAGGCTGCTCGAAGCGGAAAGAGATTTCTTTTCGTAGGGACAAAAAAACAAGCCTCTGAAGTTGTTGCGCAAGAAGCTACAAGGTGTGGCGCTTCATACGTAAATCAAAGATGGCTGGGGGGAATGCTAACCAACTGGACCACTATGAAAGCAAGAATAGACCGACTAAAAGATCTTGAAAGGATGGAAAGCGGTGCCATAGCAATGCGACCTAAGAAAGAGGGAGCAGTTTTGCGCAGAGAATTAGAAAGATTACAAAAATATTTAGGAGGCTTGAAAGGTATGCGCCGCTTACCAGATGTCGTTGTATTAGTTGATCAAAGGAGAGAGACCAATGCAGTTTTAGAGGCGAGAAAACTTGATATACCTTTAGTCTCAATGCTAGATACCAATTGTGATCCGGATCTTTGTGAAGTCCCTATTCCATGCAATGATGATGCTGTTAGGTCTGTTCAACTAGTTTTGGGTAGATTAGCTGATGCTATCAACGAAGGGAGGCGCAACAAAAGATTCGCATACGTCTTAAGGCTTTTGATAGACGAATGCTTGACCTGTCTTGTGAAAAAATAATTGAAACAGCAGATACAACAGCTGCTTCTGCAATTGGTCCTATTCCTCTTCCTACTAAAAGGAAAATATACTGTGTTCTTAGATCTCCTCATGTTGATAAAGATTCAAGAGAACATTTTGAGACCAGAACCCATAGAAGACTTATAGATATCTACAGCCCTTCAGCAAAGACTATTGATGCGTTAATGAAGTTGGATCTTCCAAGTGGAGTTGATATAGAAGTTAAGCTCATGAAAAATTTTTCTAAAAGAATGACGACTCTTCTATCAAAAGTGGAGGAACGTATTCACCCATCGAAGCGATAAGTTAAAGAAAATGCTAATGCTAAATTTGATGAAACTATTGAGGCTCACATAAGGCTGGGAATTGACCCAAAATATACAGATCAGCAACTTAGGACTACTGTTGCGCTACCAAAAGGTACTGGGCAAAAGGTAATAGCTGTTATTACACGTGGTGAGAAGGTCTCTGAGGCACAGAAAGCAGGCGCTGATCTTGGTGAAGAAGAACTTGTTGATGCGATTAATAAAGGAGAAATGAATTTTGATCTTCTAATTTCAACTCCTGACATGATGCCTAAAGTTGCCAAACTTGGAAGAGTACTTGGTCCAAGAGGTCTTATGCCTAATCCAAAAGCAGGAACAGTTACCACTGATCTTGTAGCAATTAACGAATTTAAAGCTGGTAAACTTGAATTCAGAGCCGACAAAGCTGGCATTGTTCATGTTCGATTTGGCAAAGCAAGTTTTACCGAAGAAGCACTTCTAGAAAATCTAAAAACACTACAAGTGACCATAGAAAAAAATAAACCAAGTGGAGCAAAAGGAAAATTTTGGAGAAGCTTCTACATCACTTCCACCATGGGGCCATCAGTAGAAATCGATATAAATGAATTA---CCTTTAATAAAGAAGAAAAAAGAAACAACACGACAAAGACAAGAAGGGCAATGGAATTAAGAGCGGCTAGAGAGGCAAAGCTTGTTAGGCCTGAAATGGTTGTTGAGGATAATCTGACAGTTCAAGAACTTGCAGACATGTTGAGTGTTGAGAGTTCTGAAATAATAAAATCTCTATTTTTTGGAATTACAGCTACTGTCACTCAATCTTTAGATCTAGCAACCATAGAAACTGTTGCTGATGAATTTGGTGTCGTTCTTCAAGATGATGTTATGATTGAGAGATTTAAAACACCTAAGACGTCCACCTGTCGTTACTGTGATGGGTCATGTTGACCATGGCAAAACATCCTTACTCGATGCTATTAGAAAAGCAAGAGTTGCAGCGGGAGAAGCTGGAGGTATTACTCAACATATTGGCGCTTATCAAATTGAAACTGATAAATTAACCTTTTTAGATACACCTGGGCATGAAGCCTTCACAGCTATGAGAGCTAGAGGAACCAGGGTTACTGATGTTGCGATTCTGGTTGTAGCAGCAGATGATGGAGGCCTCAAACCCTTGAGGCTATAAGTCATGCACGGGCTGCACAAGTTCCTATCGTCGTAGCGATTAATAAAATCGATAAAGAGGGCTCATCCGCAGACAGAGTTAAACAAGAATTATCTGAGCAAGATTTATTATCAGAAGAATGGGGTGGGGATGTCATGGTTCCTGTAAGTGCTGTTAAAAAAATATAGACAAACTTCTGGAAATGATTTTGCTTGTCACTGAAGTTGAAGATCTGCAAGCAAATCCGAAGAGACTTGCGAAAGGTACTGTCATTGAAGCCCACCTAGATAAAGCGAAAGGGCCTGTTGCAACGTTACTTGTTCAAAACGGTACTCTGAAGTCGGGAGATGTATTAGCTGCTGGCCCAGTACTAGGAAAAGTACGAGCAATGGTTGATGAAAATGGAGGCTCAAAGAAGCAGGTCCTTCTTGTCCAGTAGAGGCACTTGGTTTTAACGAAGTACCTACTGCAGGTGACGAATTTGAAGTATATCCCGACGAAAAGGCTGCAAGATCTGTTGTAGGAGAACGTGCTACAGATGCTCGTGCTGCAAGACTTGCTCAGCAAAGAAGAGTTTTCTGCTATGTCCAAGCCAGCGAGGGTGAGCTGAAAGAGCTCAATATTATTCTCAAAACTGATGTCCAGGGAAGTCTAGAGGCAATCCTAGGCTCTCTGGAACAGCTGCCAGACGAAGTACAAGTAAGAGTTTTGCTATCAGCTCCTGGAGAAATAACTGAAACTGATGTTGACTTAGCTGCCGCCTCTGGTGCGGTAATTGTAGGATTTAATACATCAATGGCTTCTGGTGCTAAAAGAGCAGCTGATGCTAATAGCGTTGACGTAAGAGACTATGAGGTTATTTATAAGTTATTAGAAGATATTCAATTAGCCATGGAGGGACTTCTAGAACCGGAGATGATAGAAGAAAGCCTTGGGAATGCTGAGGTAAGAGCCATATTTTCAATTGGCAAAAGTGCAGTTGCAGGATGTTATGTAATGGAAAAATACAACGAAATTGTTAAAGTGAAATTGTTTTTGAAGGAGATCTCGATTCACTAAAGAGTAAAGATGATGTTAAAGATGTACAGGTTTCGAATGCGGAATAGGTTGTGATTTTGCGAGGGTGACCAAATAGAAGCCTTCAAGCTCGTCACACAAAGAAGATAATTTTATCCCTCGAAACAAGTTGTGACGAGTCTGCTGTGGCTCTGGTGCTAATATAGCTTCCCAAATTGAAGAACATGCTAGATGGGGTGGGGTTGTTCCTGAAATAGCTTCAAGAAGACATTTGGAGTTCCATTTTTAATTGAACAAGCTTTTTTGAAATCATTATAAAAGATGTAGATGTCGCTGCCACAGTTACGCCAGGATTAGCAGGATCTCTGTTGGTTCAATTACTGCTAGAACTATTTGCATCAAATCCCATTTTTGGGTATTCATCATTTAGAAGGGCATCTTTCCTCAATTTAAACCTTTTCTTTGTTAGTAAGTGGAGGTCATACCGAATTAATAAAAGTAGATATTGAGCAATATCACCGACTTGGCAGAAGCCATGATGATGCAGCTGGAGAGGCTTTTGACAAGGTTGCAAGATTATTGGGGCTTATCCAGGAGGCCCAGCGATACAGAAAATAGCTAAATGTGGAGATCCTTTCCAAAAGGGAGGGTATATGACTTTTCATTTAGTGGTTTAAAAACAGCTGTCTTTCGATAGATAAACTTAATGCCCACAGAGGATATTGCAGCAAGTTTTGAAGTAGTTGCTGAAGTTTTAGTTGAAAGGACGTTGTGCGATCAAGGCAATTCCATTGTCTTGGTTGGAGGGGTTGCAGCAAATGATTAAGAAAAATGATGATTAATCAATCCGCATAGCTCTTGCACCAATGGAATTTTGCACTGATAATGCAGCAATGATTGGTGCGGCAGCTTTGGTGAGATTGAGTTCAATGGAATTAGGCGT--------------------------------------------------------------------------------------------------------------------------------------------------------------------------------------------------------------------------------------------------------------------------------------------------------------------------------------------------------------------------------------------------------------------------------------------------------------------------------------------------------------------------------------------------------------------------------------------------------------------------------------------------------------------------------------------------------------------------------------------------------------------------------------------------------------------------------------------------------------------------------------------------------------------------------------------------------------------------------------------------------------------------------------------------------------------------------------------------------------------------------------------------------------------------------------------------------------------------------------------------------------------------------------------------------------------------------------------------------------------------------------------------------------------------------------------------------------------------------------------------------------------------------------------------------------------------------------------------------------------------------------------------------------------------------------------------------------------------------------------------------------------------------------------------------------------------------------------------------------------------------------------------------------------------------------------------------------------------------------------------------------------------------------------------------------------------------------------------------------------------------------------------------------------------------------------------------------------------------------------------------------------------------------------------------------------------------------------------------------------------------------------------------------------------------------------------------------------------------------------------------------------------------------------------------------------------------------------------------------------------ATGAAGGTATCAGTTGGCTAAAAGATCTTGTCGAGATGAATTGGCTGAAAAGCTTTCAATGACAGGCTTTGAAGTTGAATCATTAGAAGACTGCAAAGAATGTTGTTATTGGTTATGTACCACACCGAAAAGCTTTTGTTCCGTAGATGTTAGTATTGTTTGTGGTGCAACGTAAAAGCTATCACGTTGTGGCGAAGGTTGGAGCATATTTATTAAAAATAAAATTATCTAATTTACGAGGCGTAGCGCAGGAATGATTTGTTCATTGGATGAATTAGGGATTAATGACGGTATAGAAATTCTTATTGGTTCAAAGGATTATCTTTTGAATGATGAATTAGCTATTACTGCTAACAGACCTGATGGTATGTCTATGGCTGGTATAGCACGAGAAATATCAACCATAATTTACTCACTTACGTATATAGAATAGACATAAATAAATCTGTATCTAATAAATTAAAATTAAGACAAAATTGTATAAATTTGTAGACATAACAAATTTTTTAATGCTTGAGCAAGGCCAGCCACTACATGCCTTTGATGATCTATTAGATTTTTAGAAATGGCAGAGAAGGCGAATTATAGCACTCGATAAAAAAGAATATAAATTAAATGAAAATATAAAGGTAATTACATGCGATTTTCCAATTGCAATAGCTGGAGTTATAGGAGCAAACAGTTCCGTAAGTGCTAAAACGTTTGGTTGGAAGCGGCTGTATTTACTCCCAGTTAGAAATAGTAGTAGAGAAATAGGGCTTAGAACTGATGCAAGTAGTAGATACGAAAAAGGTATATCACATGACAACAGAGCTAGTGATCTTATTTCGGTAGAATTAGGTGGTAAAAGATATCAATCTTAGAATAGAAATAAACAAGATTCTAGGAAAGGATGAGATTGCTAACATCGGCTGCCCTTACAGAGATTTAGAAATCGATTTAATAGAAGAGATAGCAAGACTAATTGGATATGATAATTTTGATTCAAATATGCCTGATGAGCCAGGAGTACTAACACCAATGTGATTACGAAATTTTATCCATAATGGTTTTCAAGAAGTAGTTACTTCATCACTTAATCCATTGCTATCAGAGACTAGTAGATTAAGAAATGTATGGGATGAACATCTTAAAATTCTTCAGAGAAATGTATCATTTGGAGCTGAAGGGTGTTGGATCTTTGAAATAGCAAAGATATACGAAACAAATTTATTGGAGCTTTGACTGGAAGTGGTAGATTATTTTGAAGCACGAGGAAAACTTAAGCAATCCCTCTCGGAATTGAACTTGATAAAATGCATCCGGGTCGAACTTCTGAATTAGAAGGAGGCTTCTTCGGACAAATACACCC---------------------------------------------------------------------------------------------------------------------------------------------------------------------------------------------------------------------------------------------------------------------------------------------------------------------------------------------------------------------------------------------------------------------------------------------------------------------------------------------------------------------------------------------------------------------------------------------------------------------------------------------------------------------------------------------------------------------------------------------------------------------------------------------------------------------------------------------------------------------------------------------------------------------------------------------------------------------------------------------------------------------------------------------------------------------------------------------------------------------------ATGTCTAGAAGAAACGCAGCAGAAAAAAGACCTGTTCTCCCTGATCCACAATTCAATAATTTGGCCAGCATGATGGTTCATCGTCTAATGAAGCATGGAAAGAAATCAACAGCTCAAAAAATTCTTTCAGATGCTTTTTTGATTAATGATCGAACAGGATCTGATCCTATTGAGTTGTTTGAAACTGCCGTTAAGAATGTGACACCTTTGGTAGAAGTAAGAGCAAGAAGGGTTGGAGGTGCTACCTATCAGGTTCCAATGGAGGTTCGTCAGGAAAGAGGAACTGCTATGGCACTAAGATGGTTGGTAAATTTCTCCAGATCAAGAAATGGAAGAAGTATGGCTCACAAGCTTGCTGGCGAACTGATGGATGCAGCTAATGAAGCCGGAAACGCAGTAAGGAAAAGGGAAGAGACACATAAAATGGCTGAAGCAAACAAAGCTTTTGCTCATTATCGCTAT------------------------------------------------------------------------------------------------------------------------------------------------------------------------------------------------------------------------------------------------------------------------------------------------------------------------------------------------------------------------------------------------------------------------------------------------------------------------------------------------------------------------------------------------------------------------------------------------------------------------------------------------------------------------------------------------------------------------------------------------------------------------AGCTTGAGATTTTAAAAGAGATTGCTGCTTCTCAAGATGAAATTGAAAAATTAAGGTTTTCCTAGGGAAAAAAGGGAAACTCTCTGTTCTATTAGATGAAAAATCTCTCTAATGAAAGACCTTTAATTGGTCAAAGAGCAAATGTTTTAAAGAAATTACAAGAATTAATAAAGGAAAAGAAGCCAAATAGAAACTATAGATGTTACCCTCCAACTGGGTCTCCGGGCACCACCCCCTAATAACAACGAGCAAATAATTGATCTTTTTTTAGGCCTTGGGTATCAAGTTTGGACCTGAGATAGAAAATGATTATTACAACTTCGAGGCACTTAATATTCCGCCTGATCATCCAGCAAGAGATATGCAGGATACGTTCTATTTAGGTGGTCTTTTAAGAACACATACTTCACCTGTTCAGATACGTTGCCTTGAAAGAGAAAAGCCTCCTGTTCGAATTGTTTCTCCTGGACGCGTCTATAGAAGAGATGCTGTTGACGCTACCCATTCTCCTGTATTTCATCAAGTTGAGGTTTTGATTGATGAAGGACTGGATTTCAGCCATTTGAGGGGTACGGTAATGGCTTTCTTAAAAGCATTTTTTGGAGATTTGCCTATACGTTTTAGAGCTAGTTATTTTCCGTTTACTGAACCATCAGCCGAAGTTGACGTTCAATGGAGAGGTAAATGGTTGGAGGTTATGGGTTGTGGAATGGTTGACCCGTCCTTGAGTTAGGGCTTGACCCTGAAAGATGGAGTGGATTTGCCGCTGGCCTTGGTGTTGAAAGATTTTGTATGGTTCGTCATGTTGACGATATTCGAAAGTTGTATACCAGTGACCTTAGATTTTTAGAACAATT-------------------------------------------------------------------------------------------------------------------------------------------------------------------------------------------------------------------------------------------------------------------------------------------------------------------------------------------------------------------------------------------------------------------------------------------------------------------------------------------------------------------------------------------------------------------------------------------------------------------------------------------------------------------------------------------------------------------------------------------------------------------------------------------------------------------------------------------------------------------------------------------------------------------------------------------------------------------------------------------------------------------------------------------------------------------------------------------------------------------------------------ATGGCAAAGAAAGTAGTAGCCCTGATCAAGTTAGCCTTACAGGCTGGCAAAGCGAATCCTGCTCCTCCAGTTGGACCTGCTTTAGGTCAACATGGAGTAAACATAATGGCGTTTTGTAAAGAGTACAATTCGCGTACACAAGACAAAGCTGGGTTTGTAATACCTGTCGAAATTTCAGTTTTTGAAGATAGAAGTTTTACTTTCATAACAAAAACACCTCCTGCCTCAGTTTTAATAACAAAAGCAGCAGGTATTACTAAAGGTTCTGGAGAATCAGCTAAAGGTGCAGGATTAGCAAAAGTCAACTTGAAGAAATTGCAAAAACAAAACTCCCTGATCTCAATTGCAATAGCATCGAATCTGCGATGAAAGTTATTGAAGGAACCGCCAAAAATATGGGCGTATCCATA----------------------------------------------------------------------------------------------------------------------------------------------------------------------------------------------------------------------------------------------------------------------------------------------------------------------------------------------------------------------------------------------------------------------------------------------------------------------------------------------------------------------------------------ATGCCAACCATTCAACAGTTAATAAGAACAGAGCGGAAGACTCTTAAAACAAAGACTAAATCGCCAGCTTTGCGAGGATGTCCAGAACGAAGAGGAGTTTGTACTAGGGTTTACACCTCAACCCCCAAAAAACCTAATTCAGCTCTCAGAAAAGTAGCTCGTGTAAGGTTGACCTCTGGATTTGAAGTTACTGCTTATATTGGAGGTATTGGACATAATCTTCAGGAACACTCTGTTGTGCTTCTTAGGGGCGGAAGAGTTAAAGATCTTCCAGGTGTTAGATATCACATTATAAGAGGTACTCTTGATACTGCTGGTGTTAAGGATCGTCGTCAGTCCAGATCTAAATATGGGGCAAAATCTCCAAAA------------------------------------------------------------------------------------------------------------------------------------------------------------------------------------------------------------------------------------------------------------------------------------------------------------------------------------------------------------------------------------------------------------------------------------------------------------------------------------------------------------------------------------------------------------------------------------------------------------------------------------------------------------------------------------------------------------------------------------------------------------------------------------------------------------------------------------------------------------------------------------------------------------------------------------------------------------------------------------------------------------------------------------------------------------------------------------------------------------------------------------------------------------------CTGGAAAGCAAAAAACAGATCGTAAATTAGAGCTACTAGATAACTCTGAAATGGCTCTAGTTCTTGATTATAAGGGCTTGTCCGTAAAGGAGATATCTGACTTGCGCTCAAGATTGCAAGAAAGCAATGGCATATGCAAGGTCACTAAAAACACCTTGATGAGACAAGCCATAAAAGGGAAAGATTCCTTGGATTCATTGCTTACAGGTACTAACGCCTTTGTTTTAATCAAAGGAGATGTTGGTAGTGCTGTTAAAGCGGTACAAGCATTTCAAAAGGAAACTCAAAAGTCTGAGACTAAAGGAGGTCTTTTCGAAGGCAAACTTTTAGAAATCACAGCGATCGGAAAACTTCCTAGCAAGGAAGCACTTATGGCTCAAATTGCTGGAGCAATCAATTCCATAACAACCATCGCTATTATCAATGAGTCTCTTAAACAA----------------------------------------------------------------------------------------------------------------------------------------------------------------------------------------------------------------------------------------------------------------------------------------------------------------------------------------------------------------------------GGATTTGTTGTCATTGATAAACTTCGCATGACTGTGTCAATAGACTTAGGAAGGTTTAAAAAAAAATTGGGCAGGCACCCTTGACCCATTAGTGACTGGGGTTCTTCCAATAGCAATAGGTGATGCAACAAGATTAATATCCTACTTTAAAGGTTATACAGGATTCAATTAGGAACATCTACTACAACTGATGATATGCAGGGGGATATATTAAAATCTGAGCGCAATCTAAATAATAGATAACTTCAGAGGATATATCAACCTCCTTTATTCTCTAGCATTCATATAAAAGGTGAAAGAGCATATAAGAAAGCGAAAAGGATATTGTTGCTAAGAAAATTACTATTAATGAATTTAATCAACTGGTCACAACAAAATTGCTCATCTGGTACATACATTAGATCTTTAGCTAGAGATATTGGAGATTGTGGTGGATATCTAGTTACAGCTTATAGTTTCACAGAACATTCAGTATTATTACCAGACTTAACCCTATTCTTAAATCACCTTCCTTAAGATCAGAAGAATTGGCCAGGAAGA--------------------------------------------------------------------------------------------------------------------------------------------------------------------------------------------------------------------------------------------------------------------------------------------------------------------ATGTCACTTGGCACAGAAGAAAAACAAAAGCTAATCAACACTCATCAAGTACATCCCACTGATACTGGTTCTGCAGAAGTTCAAATTGCAATGCTTACCGAGAGAATAACAAAGTTAAGCATCTCCAAAGCAATATCCATGATTTTTCCTCCAGGCAGGGCTTATTAAAAATGATTGGACAGCGAAAAAGACTTTTTTACGTAAGGAACAAAAGTGAAAAAAGATATGAGCTAATAAATTATCCATCAGGATCGCCGAAGCCAGCTGGCCATGGTTCAGACTGGGTACGAGATGAACTACAAGATCTCGTCACTATTGAAGCAATGGCTACGCAAGGCGATAAAATACTTGATGTAGCCTTAGCCAAAATCGGAGATAAAGGTCTTTTCACTAAAGAACTTGAAGCTCAAATGCTTCTTGGACATGCTGAAATTGCAGTCCACTCTCTTAAAGATTTACCTACAAATCTTCCAGATGGACTAATTGGCTGCATAACAGAACGAGAAGACCCCTCTGATGCATTAGTAGTTAATTTTCAATTAGAAACTCTTCCGAAAGGTGCGGTAGTTGGAACAAGCTCATTAAGAAGGCTAGCTCAATTGCGCTACCACTATCCACATCTTGTTTTTAAAGATGTAAGAGGAAATGTTATTACTCGTTTAGAAAAACTCGATTCAGGAGAAGATTGTCTTATTTTGGCTGCTGCTGGGTTACAAAGGCTTGGTTTCGGAATACACCAAATTCCTACAGATATTTCACTTCATGCTGTAGGTCAAGGTGCTTTAGGTATTGAATGTGTAAGCGGACAGAAAGAAGTACTAGATATTCTTGAACATGAATCTACAAAAGATGCTTAGCAGAAAGATCTTTCCTAAGGGAATTAGAAGGAGGATGTCAAGTTCCAATAGGCGTGAACGACGAGTTCTTGAAGGTATGGTTGCTGGATGGTAAATTAATTAAAGATAAGATAAGCAGAATTGGAATAGATTTAGCTAATGAATTAGGTGCAGGAGAAAT----------------------------------------------------------------------------------------------------------------------------------------------------------------------------------------------------------------------------------------------------------------------------------------------------------------------------------------------------------------------------------------------------------------------------------------------------------------------------------------------------------------------------------------------------------------------------------------------------------------------------------------TGGGATTGATGAGGTAGGGAAAGGTATTTGGACCTGTTTTTGCCGGAGCTGTAATATTAAGGCTTAAAAGATAGTAAAAAGTTAACGTCACTAAAAAGACATTAGTGCCAATCAAATCGATTGCTTGGGCAATAGGACAGGCTTCTGCAAGAGAAATAGATAGGGTATTCGGCTACAGAAAAAGCAATGATAAGAGCATTGCAACCTGGATGGCAAAAAAGGGGATCAATTGCTGCTGCAAGTGTTTTAGCTAAACCTAGAGATTTAATTAAACGTTTAGCTCAACAATATTCATTTTAAATAATAAAGGGTATGGCACAGCAAACTACATAGAAAAAGTTTT---------------------------------------------------------------------------------------------------------------------------------------------------------------------------------------------------------------------------------------------------------------------------
>AG-409-A10
[truncated: 204,422 more chars]
