# Supplementary material for: Emergence of trait variability through the lens of nitrogen assimilation in Prochlorococcus
Source: eLife. 2019 Feb 1;8:e41043. doi: 10.7554/eLife.41043 (PMC6370341; doi:10.7554/eLife.41043)
Supplement: Table 3—source data 1. [file elife-41043-table3-data1.zip]

Archive with 25 entries (25 files):
- codemlM0.ctl
- codemlM1.ctl
- codemlM2.ctl
- codemlM7.ctl
- codemlM8.ctl
- amtB_CyCOG_60000113_OTU_REP.phy
- focA_CyCOG_60001803_OTU_REP.phy
- glnA_CyCOG_60000563_OTU_REP.phy
- glsF_CyCOG_60000039_OTU_REP.phy
- gyrB_CyCOG_60000176_OTU_REP.phy
- moaA_CyCOG_60001917_OTU_REP.phy
- napA_CyCOG_60001886_OTU_REP.phy
- narB_CyCOG_60001877_OTU_REP.phy
- nirA_CyCOG_60001560_OTU_REP.phy
- pstB_CyCOG_60001034_OTU_REP.phy
- RAxML_bestTree.amtB_CyCOG_60000113
- RAxML_bestTree.focA_CyCOG_60001803
- RAxML_bestTree.glnA_CyCOG_60000563
- RAxML_bestTree.glsF_CyCOG_60000039
- RAxML_bestTree.gyrB_CyCOG_60000176
- RAxML_bestTree.moaA_CyCOG_60001917
- RAxML_bestTree.napA_CyCOG_60001886
- RAxML_bestTree.narB_CyCOG_60001877
- RAxML_bestTree.nirA_CyCOG_60001560
- RAxML_bestTree.pstB_CyCOG_60001034
