# Supplementary material for: Emergence of trait variability through the lens of nitrogen assimilation in Prochlorococcus
Source: eLife. 2019 Feb 1;8:e41043. doi: 10.7554/eLife.41043 (PMC6370341; doi:10.7554/eLife.41043)
Supplement: Table 3—source data 1. [file elife-41043-table3-data1.zip › amtB_CyCOG_60000113_OTU_REP.phy]

 200 1431
MIT1223     ATGACCACTGCCCTTCAATCGTCCCCAAGGCGAAGTAATGCTCGCCTTCAAGACGCAAGTCTTTTAAATGGACCAATGCTTCTTTTCAGAAGTATTCGTGGATTGCGAACAAATCGATCTTTACTTTGGTTAGCTTGTGTACCAATTGCACTTTCTGGGTTAGGTCTTTTTAATCTTGCTGTTCATGCCGCTGATGCAACTACACTTAATGCTCAAGGTTTAGCAAATAACCTTTGGTTATTGATAGCAACAATTTTAGTCATTTTCATGAATGCAGGCTTTGCAATGGTCGAAGCTGGTATGTGTAGGCAAAAGAATGCCGTTAATATTTTAGCCAAAAACCTTCTGGTTTTTACTTTGGCAGTATCAGCGTATTGGTTTATTGGATATCATTTGATGTATGGTGAATGGATTATTCCTGGTATTTTGAAGTCACCAGGCTTTTTCTTTGATCCAACAGTTACG------------GATCCAGAGGGTTTAGTTCCTAGTATCGACTTCTTATTTCAAGCAGCATTTGCAGGAACTGCAGCAACCATAGTTTCTGGAGTAGTCGCAGAGAGAATTAAGTTTGGAGAGTTTGTAATTTTCTCACTTATTCTCACTGCTTTTATTTATCCAATTGCTGGATCATGGCAATGGAATTTTATAGATTTTGCTGGATCAACAATTGTTCATTCTGTAGGAGCATGGGCTGGCTTAGTAGGAGCAGCCCTTTTGGGACCACGTATAGGTAAGTTTGTAGATGGAAAACCCCAGGCCCTACCTGGCCATAATATGGCGATTGCCACTCTGGGTGCTTTGATTCTTTGGATTGGCTGGTATGGATTTAATCCTGGGTCGGTTTTGGCTCTAGATCAAACAGTTCCTTATGTGGCTGTGACTACAACACTTGCTGCTGCTGGAGGTGGTATTGCTGCAACAATCCTTAGTCAGCTAACAAGCGGGAAGCCAGATTTAACAATGATAATTAATGGCATACTTGCTGGATTAGTAAGTATTACCGCTGGTTGTGACGGAGTCTCAATGTGGGCTGCTTGGGTTATTGGATTTATTGGTGGTCTCATTGTTGTTTTCTCCGTTTCATTTGTAGATGGCCTTGGCATAGATGATCCCGTAGGTGCAGTTTCTGTTCATGGATCTTGCGGTATTTGGGGAACACTAGCTGTTGGTTTTTTT---------------------AATGCTGACTACGGCTTATTTACTGGACATGGTTTTTCTCAAATAGGTGTTCAGTTAATTGGTGCAATTGCCTATGCCGCTTTTATCATTATTTCTTGCTGGATTCTTTGGTCTTTTATTGGGTCACTATTTGGTGGGATTAGAGTTTCAGAAGAAGAAGAAATTAAAGGGTTAGATATTGGTGAGCATGGAATGGAAGCTTATCCTGACTTTGCTTCA---
AG-347-J05  ATGACCACTGCTTTGCAAACGCCTCAAAGGCGCTCTAGGTCCAAACTCCAAGATGCAAGTCTTGTTAATGGGCCTATGCTCCTATTGAGGAGTATTCGAGGATTTAGTTCAAACCGCTCAATGTTGTGGCTTGCAACTGTTCCACTAGCTTTGTTTGGTTTAGGTATTTTTAATCTTTCAGCTCATGCTGCTGATTTACCTGAGTTGAATGCAGCTTTTCTTGCTAACAATTTATGGCTTTTGATCGCTACTATTTTGGTGATCTTCATGAACGCTGGTTTCGCTATGGTTGAGGCAGGTATGTGCCGTTCTAAGAACGCTGTTAACATTCTTGCTAAAAACCTCTTTGTATTTGCTCTAGCTGTAACTTCTTACTGGTTTATAGGCTATTCATTAATGTACGGAGGAAGTGTTGCTGACGGATGGCTTTATTTTGGAGGCTTATTTTTTGATCCAACAGTTACTGCAGATATGGTAACTGATGCTGGATTAGTCCCAACTGTTGATTTCTTGTTCCAGTCTGCATTCGCAGGAACTGCGGCAACTATCGTTTCCGGTCTTGTTGCTGAAAGAGTTAAATTTGGAGAATTTGTTGTTTTTGCGATTGTATTAACTGCATTTATTTATCCAATTGCTGGAAGCTGGAAATGGAATTTCGTTGACTTTGCTGGTTCTTCAATTGTTCACTCAGTTGGAGCATGGGCAGGTCTTGTAGGAGCTATGCTTCTTGGACCAAGAATTGGTAAATACACTGATGGTAAACCTTCAGCTATGCCTGGACACAACATGGCTATAGCTACTTTAGGCGCATTAGTTCTATGGATAGGTTGGTATGGATTTAACCCCGGTTCTCAACTTGCTATGGACCAATGGGTTCCATATGTTGCTGTGACAACTACTTTGGCAGCAGCAGCTGGCGCTATCGGTGCAACTATTGTTTCAACATTAACTTCAGGTAAGCCTGATCTTACAATGATTATTAATGGAATCCTTGCCGGTTTGGTTAGTATTACTGCCGGTTGTGGTGATATGACACTAGCTGGAGCCTGGTTTGCAGGACTAGTTGGTGGAATTATTGTTGTATTTTCTGTTGCAGCGCTTGATGCCGCTGAGATCGATGATCCTGTAGGTGCATTCTCTGTTCACGGAGTTTGTGGTGTATGGGGTACTGTAGTTATTGGTCTTTGGGGTACAGCAGTTCAAGGTGATGGTGCAGGTATGGGATTGTTCAATGGTGGAGGTATTACCCTTCTTCTAGTTCAAGCTCTTGGTGCCGCAGCTTATGCTATCTGGACATTAGTGACTTGTTGGATCACTTGGTCTGTAATTGGAGGATTATTCGGAGGAATCCGTGTATCTGAAGAGGAAGAGACTCAAGGTTTAGACATTGGAGAGCACGGAATGGAAGCATATCCAGACTTTGCATCTGCA
AG-347-K18  ATGACCACTGCTTTGCAAACGCCTCAAAGGCGCTCTAGGTCCAAGTTACAAGATGCGAGTCTTGTTAACGGACCTATGCTCCTTTTGAGGAGTATTCGAGGATTTAGTTCAAACCGCTCAATGTTGTGGCTTGCAACTGTTCCTTTAGCTTTGTTTGGTTTAGGTATTTTTAATCTTTCAGCTCATGCAGCTGATTTACCTGAGTTGAATGCAGCTTTTCTTGCTAACAATTTATGGCTTTTGATCGCTACTATTCTAGTGATCTTTATGAACGCTGGTTTCGCTATGGTTGAGGCAGGTATGTGCCGTTCTAAGAACGCAGTAAACATTCTTGCTAAAAACCTTTTCGTATTTGCTTTAGCTGTAACCTCTTACTGGTTTATTGGCTACTCATTAATGTACGGAGGTAGTGTTGCTGACGGATGGCTTTACTTTGGAGGCTTATTTTTTGATCCAACAGTTACTGCTGATATGGTAACTGATGCTGGATTAGTCCCAACAGTTGATTTCTTGTTCCAGTCTGCATTTGCAGGAACTGCGGCAACTATCGTATCCGGTCTTGTTGCTGAAAGAGTTAAATTTGGAGAATTTGTTGTTTTTGCAATCGTATTAACTGCATTTATATATCCAATTGCTGGTAGCTGGAAATGGAATTTCGTTGACTTTGCTGGGTCTTCAATTGTTCACTCAGTTGGAGCATGGGCAGGTCTTGTAGGAGCTATGCTTCTTGGCCCTAGAATCGGCAAATACTCTGATGGAAAACCTCAGGCTATGCCAGGACATAACATGGCTATAGCTACTCTAGGTGCGTTAGTTCTATGGATAGGTTGGTATGGATTTAATCCAGGTTCTCAACTTGCTATGGATCAATGGGTTCCATATGTTGCTGTAACAACTACTTTGGCAGCAGCAGCTGGTGCTATTGGAGCAACTATTGTTTCAACATTAACTTCTGGTAAGCCTGATCTTACAATGATTATTAACGGAATCCTTGCTGGTTTGGTTAGTATCACTGCTGGTTGTGGTGATATGACTCTTGCTGGAGCCTGGTTTGCAGGACTAGTAGGTGGAATTATTGTTGTATTTTCTGTTGCAGCTCTTGATGCTGCTGAGATCGACGATCCTGTAGGGGCATTCTCTGTTCACGGAGTTTGTGGTGTATGGGGTACCGTAGTCATCGGTCTTTGGGGTACAGCTGTACAAGGAGATGGAGCAGGTATGGGATTGTTCAATGGTGGAGGTATTACCCTTCTTCTAGTTCAAGCTCTTGGTGCCGCAGCTTATGCTATCTGGACACTAGTTACTTGCTGGATCGCTTGGTCTGTAATTGGAGGATTGTTCGGAGGAATCCGAGTATCTGAAGAGGAGGAGACTCAAGGATTAGATATTGGAGAGCATGGAATGGAAGCTTATCCAGACTTTGCATCTGCA
AG-363-B04  ATGACAATTGCATCCAATTCGGCTTCTAAGAGACGAACCGTTTCGCTCCAAGAAGCCAGCCTTTTGGAGGGGCCAATTCTCCTTTTACGGCGTATACGGGGCTTTCACCATCGTCGTTCATTGATGTGGTTTGCTTGCGTTCCACTTGCGTTGTTTGGTTTAGGTGTTTTTAATCTGTCCGCTCATGCTGCGGATCTCCCTGAACTAAATGCTGCTTTTCTCGCAAACAATCTGTGGCTTCTCATTGCAACAATCCTAGTGATCTTTATGAACGCTGGTTTCGCAATGGTTGAAGCTGGGATGTGTAGACAGAAAAATGCTGTAAATATTTTGGCAAAAAATCTGTTTGTTTTTGCCTTAGCTGTAACGGCTTATTGGTTTGTGGGTTATTCGTTGATGTATGGGAATGCTGTAACTGATGGCTGGCTTTATTTCAACGGTCTCTTTTTCGATCCTGCAGTTTCTCCAGAATTAATAGGAGAAGGAGGGCTTGTTCCAACTATAGATTTCCTTTTTCAAGCAGCTTTCGCAGGTACTGCAGCAACTATCGTTTCTGGATTGGTAGCTGAAAGAGTTAAGTTCGGAGAATTTGTTGTTTTTTCATTAGTTTTAACCGCTGTTATTTATCCCGTTTCTGGTAGTTGGCAATGGAATTTTATTGATTTTGCTGGTTCATCAATTGTTCATTCAGTTGGAGCATGGGCAGGTCTTGTTGGTGCAATGCTTCTTGGCCCTCGTATTGGAAAGTTTGTTGGGGGTAAGGCTCAGGCAATGCCTGGTCACAATATGGCAATAGCCACTCTAGGAGCATTAATTTTATGGATTGGTTGGTATGGGTTTAACCCTGGTTCTCAGCTTGCAATGGATCAATGGGTTCCATATGTTGCTGTGACTACTACTCTTGCTGCTGCTGGAGGAGCTATTGGAGCAACTATTGTCTCCACAGTGACCTCAGGGAAGCCCGATCTGACGATGATCATTAATGGCATTCTCGCTGGTTTGGTAAGCATTACAGCTGGCTGTGCAAATTTAACTATGGCTGGAGCTTGGTTAGCCGGATTAGTGGGTGGGGTGATTGTTGTCTTCTCAGTATCAGCCCTTGATTCTTTAGGAATTGATGATCCAGTGGGAGCATTCTCAGTTCATGGCGTATGTGGTATCTGGGGGACCCTTGTTATTGGTTTATGGGGATTTGATATTCAAGGTGATGGCTCTGCTTTAGGTCTTTTTGTAGGAGGTGGCTTCAGTCAGCTTTGGTATCAGTTCATTGGATGCGCTGCTTATGGAATTTGGACTGTGATTACTTGTTGGGTTGCTTGGAAATTAATTGGTTCTTTCTTTGGAGGAATTAGAGTTTCTGAGAGCGAAGAGATTTCAGGCCTTGATATAGGTGAGCATGGGATGGAAGCATATCCAGATTTTGCTTCTGCA
AG-363-B18  ATGACCACTGCTTTGCAATCG---CAGCCAAGAAAGCGTAAACGTCTTCAGGAAGTAAGTCTTCTTGAAGGGCCTATGCTTCTCTTGCGCAGCATTCGTGGCTTTAGAACAAATCAATCATTGATTTGGCTAGCCACAGTACCATTAGCTTTGCTTGGCTTAAGTATCTTTACTTTTGCCGCTAAGGCTGGTACTTTTGCTGACTTGACTGCAAAATTCTTGGCTGACAACCTTTGGTTGTTTATTGCTACTATTCTCGTGATCTTCATGAACGCAGGTTTCGCTATGGTGGAAGCTGGCATGTGTAGATCTAAAAACGCTGTAAACATTCTTGCTAAAAACCTTTTTGTATTTGCTCTTGCAGTAACTGCATATTGGTTTGTTGGTTACTCCTTAATGTATGGAGATCCCGTCGCAGGAGGTTACTTATTTTTTAACCAATTTTTTGTAAATGCTGATCCTTCAGGTGCGCTTGCAGGAGATACTGGACTAGTTCCATCAGTTGATTTCTTATTCCAAGCAGCTTTCGCTGGAACTGCAGCCACAATCGTTTCTGGTTTGGTTGCTGAAAGGGTTAAATTCGGAGAATTTGTAATTTTCGCTATTGTCCTTTCTGGAATTATTTATCCAATCTCAGGAAGCTGGCAATGGAATTTTATTGATTTTGCTGGTTCCTCTATTGTGCATTCAGTAGGTGGATGGGCTGGGTTAGTAGGTGCTATGCTTCTTGGCCCTAGAATTGGGAAATTTGCCAGTGGAAAACCACAAGCGATGCCAGGACATAATATGGCTATCGCAACCCTTGGTGCTCTTATCCTTTGGATTGGTTGGTATGGATTTAACCCTGGCTCTGAGCTAGAAATGGATCAGTATGTTGCCTTCGTAGCAGTAACTACAACACTTGCAGCAGCGGGTGGAGCTATTGCAGCAACTGTATTGTCAACTCTCACATCAGGTAAGCCAGATTTAACAATGATCATTAATGGTATTCTTGCTGGCTTGGTAAGTATCACTGCAGGTTGTGGAAATATGACTTTTGCAGGTGCTTGGTTAGCAGGTGCTGTTGGTGGAATCATTGTCGTATTTTCTGTAGCCGCTTTGGACGCAGCAGAAATAGATGATCCTGTAGGAGCATTCTCTGTTCACGGTGTTTGCGGAGTATGGGGAACAGTTGTAATTGGTTTATGGGGCGTTGATGGTATGGACCCCACCTCTGGTATTGGAATATTAAATGCTGGTGGTATTAAAACACTAGGAGTTCAAGCACTTGGTGCTGGTGCTTATGCAATCTGGACTGTAGTTACTTGTTGGCTAGCTTGGTCAATTATTGGTGGATTGTTTGGAGGTATCCGTGTTTCAGAAGAGGAAGAAAGGCAAGGTCTTGATATCGGAGAACATGGTATGGAGGCATATCCTGAATTTGCTTCTACA
AG-363-K07  ATGACCACTGCTTTGCATTCGCCTCCTGGTAGGCGAATTTCTACTCTCCAAGAGGCCAGCCTCCTTGAAGGGCCAATGCTTCTACTTAGAAGTATTCGCGGTTTCAGTTCTCATCGTTCTTTGGTTTGGCTGGCTTGTGTACCAATTGCTTTTTTGGGCTTAGGTCTTTTTAATCTGTCAGCTCATGCAGCTGATTTGCCCGAATTGAATGCAGCGTTCTTAGCTAATAATTTGTGGTTATTAGTTGCGACGATCCTTGTGATCTTTATGAACGCAGGCTTTGCAATGGTGGAGGCAGGCATGTGTCGTCAAAAGAATGCCGTTAACATTCTTGCTAAAAATCTTTTTGTCTTTGCATTAGCAGTAACAGCATATTGGTTTGTTGGTTATTCAATAATGTATGGGGACGCGGTTGCAGCAGGTTGGCTTTTCTTTAGTGGTCTTTTCTTTGATCCGACTGTTACTCCTGAAATTATTGGCGAAGCTGGATTGGTCCCCACAGTTGACTTTCTTTTCCAAGCTGCGTTTGCTGGAACTGCTGCCACAATTGTTTCTGGTTTAGTTGCAGAACGAGTCAAGTTTGGAGAGTTTGTTGTTTTTTCCTTAGTTCTAACCGCTGTTATTTATCCAATTTCAGGTAGTTGGCAGTGGAATTTTATTGACTTTGCAGGCTCTTCTATTGTTCATTCAGTAGGAGCGTGGGCAGGTCTAGTTGGAGCAATGCTCTTAGGGCCCCGTATAGGGAAATTTGTAGATGGTAAAGCTCAAGCAATGCCTGGTCACAACATGGCGATTGCGACGCTTGGCGCATTGGTCCTTTGGATTGGCTGGTACGGCTTTAATCCAGGATCTCAGCTTGCTATGGATCAGTGGGTTCCATATGTAGCTGTAACTACTACGCTAGCTGCGGCTGGTGGAGCAATTGGAGCAACTGTTGTTTCAACTTTGACTTCAGGAAAACCAGATTTAACAATGATTATCAATGGAATTCTTGCTGGCTTAGTAAGTATTACAGCAGGCTGTGCGAATCTCACGATGTCAGGTGCCTGGTTGGCAGGGTTAGTCGGTGGGGTAATTGTTGTTTTCTCTGTTGCAGCTTTGGATTCTTTTGGAATAGACGATCCTGTTGGTGCTTTCTCTGTTCACGGTGTATGTGGCATCTGGGGAACTCTGGTTATTGGGCTTTGGGGTTTCGATATTCAAGGTTCTGGAGCAGGGCTTGGTCTCTTAACTGGAGGTGGTTTTGGCCAACTTTGGATTCAATTCATTGGTTGTCTTGCTTATGGTATTTGGACTGTTGTTACTTGTTGGATAGCTTGGTCGCTGATTGGCGGCTTGTTTGGAGGTATTCGTGTCTCTGAATCTGAGGAGATCCAAGGTTTGGATATAGGTGAGCATGGAATGGAGGCTTATCCAGACTTTGCTTCTTCA
AG-363-L19  ATGACAACTGCCTTTCAATCTTCATCTCAAAGACGAGGCTCTCGTCTTCAAGATGTAAGCCTGATGAATGGGCCGATGCTTCTACTTAGAAGTATTAGAGGGCTTAGCTCTCATCGCTCACTCATGTGGCTTGCATGCGTTCCTTTGGCTTTCTTGGGACTAGGGCTTTTTAATCTTTCAGCACATGCTGCTGAGATGCCTGAATTAAATGCTGCTTTTTTGGCTAACAATCTTTGGCTATTGATCGCAACAATCTTGGTAATCTTCATGAATGCAGGATTTGCGATGGTTGAAGCAGGAATGTGTCGACAAAAAAATGCTGTAAACATCCTGGCCAAAAATCTGTTTGTTTTTGCTTTGGCTGTTACCGCTTATTGGTTTGTTGGATATTCGATTATGTATGGCGACCCAGTATCTGCAGGGTGGCTTTATTTTAATGGTTTATTTTTTGACCCTTCTGTAAGTCCTGAGCTTATTGGAGAAGGGGGATTAGTCCCAACAGTTGATTTCCTTTTCCAATCTGCTTTTGCAGGAACTGCTGCAACTATCGTTTCTGGACTAGTTGCGGAACGAGTTAAGTTCGGCGAATTTGTTGTCTTTTCTCTTGTCCTTACAGCAATAATTTATCCAATTTCAGGAAGTTGGCAGTGGAATTTTATTGATTTCGCAGGGTCCTCTATCGTTCATTCAGTAGGTGCATGGGCAGGTCTTGTTGGGGCTATGCTTCTTGGACCAAGAATTGGAAAATTTGTTGATGGCAAACCTCAGGCTATGCCCGGCCATAACATGGCTATTGCTACTTTGGGAGCACTAGTGCTTTGGATTGGTTGGTATGGTTTTAACCCAGGTTCTCAACTAGCAATGGATCAATGGGTCCCTTATGTAGCAGTCACAACTACTTTGGCAGCTGCAGGAGGAGCTATCGGAGCAACTGTTGTTTCTACGCTTACATCTGGCAAACCAGATCTAACAATGATTATTAATGGTATTTTGGCTGGATTAGTAAGTATTACAGCTGGTTGTGCAAATCTAACTATGGCAGGCTCCTGGCTTGCAGGTTTAGTAGGTGGTGCGATAGTTGTTTTCTCAGTCTCGGCTCTTGATGCAGCAGGAATTGATGATCCAGTTGGAGCATTTTCTGTCCACGGTGTATGTGGAATTTGGGGAACTTTAGTAATAGGTCTATGGGGCTTTGATATCCAAGGGGATGGATCTGCTATTGGCTTCTTAGTTGGTGGTGGCTTCAGTCAATTTGTTACCCAAGCTATTGGCTGCATTGCTTATGGAGTTTGGACGGTAGTAACTTGTTGGATTGCCTGGAAGATTATTGGAGGTCTATTTGGAGGAATTCGTGTCTCGGAATCTGAAGAGATCGCAGGATTAGATATTGGTGAGCATGGGATGGAGGCTTATCCAGACTTTGCTTCTGCA
AG-363-O15  ATGACCACTGCTTTTGCCTCTTCTTCTAGGCGACGAACAGCTCGTCTTCAAGAAGCCAATCTTCTTAACGGTCCAATGCTTCTATTTAGGAGTATCCGTGGATTTAGCTCACATCGTTCATTGATGTGGTTGGCTTGTGTTCCTATTGCTCTATTTGGTTTAGGCCTTTTCAATCTTTCAGCTCATGCTGCTGAAATGCCTGAATTAAATGCGGCTTTTCTTGCAAACAACCTCTGGTTATTAGTCGCCACAATTTTGGTGATTTTTATGAATGCTGGCTTTGCAATGGTCGAAGCTGGAATGTGCCGTCAAAAAAATGCAGTAAATATTCTTGCTAAAAACTTATTTGTTTTTGCCCTAGCAGTTACAGCCTATTGGTTTGTAGGGTATTCATTAATGTATGGAGATGCACTTGCAGCCGGATGGCTTTATTTTAATGGACTGTTCTTTGATCCGTCTGTTAGCCCCGAGCTTATAAGTGAAGCAGGATTAGTCCCTACTGTTGATTTCCTTTTTCAAGCAGCTTTTGCAGGTACTGCAGCAACGATTGTTTCTGGACTAGTAGCAGAGAGGGTCAAATTTGGAGAGTTTGTTGTTTTTTCTTTGATCCTTACTGCTTTTATTTACCCAATTGCTGGAAGTTGGCAATGGAATTTTGTTGACTTTGCAGGCTCTTCAATTGTTCATTCAGTTGGAGCTTGGGCAGGTCTCGTTGGTGCAATGTTGCTTGGACCTCGTATTGGCAAATTTGTTGATGGCAAGCCACAAGCAATGCCTGGACACAATATGGCCATTGCAACTCTTGGGGCATTAATCCTTTGGATTGGTTGGTATGGCTTTAATCCAGGATCTCAGTTGGCTATGGATCAATGGGTTCCATACGTAGCTGTTACAACAACTCTTGCTGCTGCCGGTGGGGCCATCGGGGCAACAGTGATTTCAACAATGACTTCTGGGAAGCCAGATTTGACAATGATCATTAATGGCATTTTGGCTGGTTTGGTCAGCGTCACTGCAGGTTGTGGAAACTTGACTATGGCTGGAGCTTGGTTGGCTGGATTAGTGGGTGGGGTGATTGTTGTTTTTTCTGTTTCGGCTCTTGATTCATTAGGTGTTGATGATCCTGTTGGAGCTTTTTCTGTTCATGGAGTTTGTGGAATTTGGGGAACTCTCGTTGTTGGTCTTTGGGGTTTTGACATTCAAGGAGATGGATCAGCGCTTGGTCTCTTTGTTGGTGGTGGGTTTAATCAGTTATGGGTTCAGTTCGTAGGCTGCGCTGCCTATGCAATATGGACCTTGGTAACTTGTTGGATAGCTTGGAAAATCATTGCAAGCTTCTTTGGTGGCATAAGGGTTTCTGAAAGCGAAGAGATTGCAGGATTAGATATCGGAGAACATGGGATGGAGGCTTATCCAGACTTTGCTTCTGCA
AG-363-P19  ATGACGACAGCTCTGCATTCGCCTCCTAGGCGACGCAATATGCGTCTCCAGGAGGCCAGCCTTCTGGAGGGGCCAATGCTTCTTTTGAGAAGTATTCGCGGCTTTAACTCTCATCGATCACTGCTTTGGCTTGCGACAGCCCCTCTTGCATTGCTTGGCCTGGGTATCTTCACTTTTTCTGCTCGTGCAGGGGTACTTGATGATCTAACTGCAAGCTTTTTAGCTGACAACCTTTGGTTGTTAATAGCCACGATCCTTGTGATCTTCATGAATGCAGGCTTCGCAATGGTTGAAGCGGGCATGTGTCGGCAAAAGAATGCTGTAAATATTCTTGCGAAGAACCTCTTTGTATTCGCTTTGGCTGTTACTGCCTATTGGTTCTGTGGTTATTCCCTCATGTATGGAGGCTCAGTTGTTGATGGCTGGCTCTATTTCAAAGGTTTGTTCGTAGATCCAAGTGCAGCAGAAGCACTAGCTGCATCTAATGGTCTTGTCCCTGCAGTTGATTTTCTTTTTCAAGCTGCTTTTGCTGGTACCGCAGCCACAATCGTTTCTGGATTGGTTGCTGAACGAGTCAAGTTTGGTGAATTCGTCGTATTCTCATTAGTCCTAACAGCATTTATCTATCCAGTTGCAGGAAGCTGGGAGTGGAATTTTATTGATTTTGCTGGGTCTTCAATTGTTCATTCAGTTGGAGCATGGGCAGGCCTTGTTGGGGCAATGTTGCTTGGACCTCGTATAGGAAAGTTTGTCAATGGGAAGGCTCAGGCAATGCCTGGTCACAACATGGCTATCGCAACATTGGGAGCTTTAATCCTCTGGATTGGTTGGTATGGATTCAACCCTGGTTCTCAGCTCGCCATGGATGAGTGGGTGCCATATGTTGCCGTAACAACAACCCTTGCAGCAGCAGGCGGGGCAATTGGTGCAACTGTTATTTCTACTTGGACATCTGGCAAGCCAGATTTGACCATGATCATAAATGGTATTCTTGCTGGCCTGGTAAGTGTTACTGCTGGATGCGGGAACCTCACTTTTACTGGTTCTTGGCTAGCAGGCCTTGTAGGCGGCGTGATTGTTGTTTTCTCAGTTTCACTTCTAGATTCACTTGGGATTGATGATCCCGTGGGTGCCTTTTCTGTTCACGGAGTTTGTGGAATCTGGGGAACATTAGTTATAGGTCTTTGGGGCTATGACATTCAAGGATCGGGGGTTGGTTTAGGACTGTTTACTGGTGGTGGTTTTAGCCAACTCTGGATTCAATTTGTTGGATGTGTTGCATATGCTGTTTGGACAGTTGTTACATGCTGGATTGCTTGGCAAGTGATTGGCAGCTTCTTTGGGGGCATTCGTGTCAACGAAGCAGAAGAGATCGCAGGCCTTGATATTGGAGAGCATGGTATGGAGGCCTATCCAGACTTTGCGTCTTCA
AG-402-N10  ATGACCACTGCTTTGCAAACGCCTCAAAGGCGCTCTAGGTCCAAACTTCAAGATGCAAGTCTTGTTAATGGACCTATGCTCCTTTTGAGGAGTATTCGTGGATTCAGTTCAAACCGCTCAATGTTGTGGCTTGCAACTGTTCCTTTAGCTTTGTTTGGTTTAGGTATTTTTAATCTTTCTGCTCATGCAGCTGATTTACCTGAGTTGAATGCAGCTTTTCTTGCTAACAATTTATGGCTTTTGATCGCTACTATCTTAGTGATCTTCATGAACGCCGGTTTCGCTATGGTTGAAGCGGGTATGTGTCGGTCTAAAAACGCCGTTAACATTCTTGCTAAAAACCTTTTCGTATTTGCTTTAGCTGTAACCTCTTATTGGTTTATTGGCTACTCATTAATGTACGGAGGAAGTGTTGCTGACGGATGGCTATATTTTGGAGGCCTATTTTTTGATCCAACAGTAACAGCTGATATGGTTACTGATGCTGGATTAGTCCCAACAGTTGATTTCTTATTCCAGTCTGCTTTTGCAGGTACTGCAGCCACTATCGTTTCTGGTCTTGTTGCTGAAAGAGTTAAATTCGGTGAATTTGTTGTTTTTGCGATTGTTTTAACAGCATTTATTTATCCAATTGCTGGTAGTTGGAAATGGAATTTCGTTGACTTTGCAGGGTCTTCAATTGTTCACTCAGTTGGAGCATGGGCAGGTTTAGTAGGAGCAATGCTTCTAGGACCAAGAATCGGCAAATACTCCGACGGAAAGCCACAGGCAATGCCTGGTCACAATATGGCTATCGCTACTTTAGGTGCTTTGGTTCTATGGATAGGTTGGTACGGATTTAATCCTGGTTCTCAACTTGCTATGGATCAATGGGTTCCATATGTTGCTGTAACAACTACTCTTGCAGCTGCAGCTGGCGCTATTGGAGCAACTATTGTTTCTACTTTAACTTCAGGAAAGCCAGATCTAACAATGATCATAAACGGTATTCTTGCTGGTTTGGTAAGTATTACTGCAGGTTGTGGCGATATGACTCTTGCGGGAGCTTGGTTCGCTGGACTAGTTGGCGGTATTATCGTTGTATTCTCTGTTGCAGCACTTGATGCAGCTGAAATTGACGATCCTGTAGGTGCATTCTCTGTTCACGGAGTTTGTGGTGTATGGGGTACCCTAGTTATTGGTCTTTGGGGAACAGCAGTTCAAGGAGATGGAGCAGGTATGGGATTGTTCAATGGTGGTGGTATTAACCTACTGCTTGTTCAAGCTCTTGGTGCAGCAGCTTATGCTATCTGGACACTAGTTACTTGCTGGATCGCTTGGTCTGTTATCGGAGGATTATTCGGAGGAATTCGTGTATCTGAAGAAGAAGAGACTCAAGGTTTAGATATTGGAGAGCACGGAATGGAAGCATATCCAGACTTTGCATCTGCA
AG-673-A10  ATGACAACTGCATACCAAGCGCCACCGAAAAAGCGGCGTAAAACCCTTCAAGAGGCCAGCCTTTTGGAAGGCCCCATGATGCTGATGAAGAGCATCAGGGGATTCAGCTCGAATCGCGCCATGACCTGGATGGCATGTGCGCCACTGGCTCTAATGGGGCTGGGGATCTTCACCCTCTCAGCCAAGGCCGAAGAGCTTCCTGAGCTCTCAGCGGCTTTTCTTGCCAACAACCTCTGGTTGCTGGTGGCGACGATTCTGGTGATCTTCATGAACGCCGGCTTCGCCATGGTTGAAGCAGGCATGTGTCGCCAGAAGAATGCCGTCAACATCCTTGCCAAAAACCTCTTCGTCTTCGCCCTGGCGGTGACGGCCTACTGGTTCATCGGCTACTCGCTGATGTACGGAGATGGC---TCGAACGGCTGGTTCTATTTCGGCGGACTTTTCTTTGACCCGACCGTCACAGCTGAAACGATCAGCGAAGCCGGTTTGGTGCCAACCGTTGATTTCCTGTTCCAAGCCGCATTCGCAGGAACGGCGGCAACGATCGTTTCCGGCTTGGTCGCTGAACGCATCAAGTTCGGGGAGTTTGTGATCTTTGCCCTGGTCCTCACTGCATTCATCTATCCCGTTGCAGGCTCCTGGCAGTGGAACTTCATCGATTTCGCTGGTTCCTCGATTGTTCACTCCGTTGGCGCATGGGCCGGTCTGGTCGGTGCAGCCTTGCTTGGACCCCGGATCGGAAAATATGTCGGCGGCAAGGTTCAGGCGATTCCTGGCCACAACATGTCCATCGCCACCCTCGGTGCACTGATCCTCTGGATCGGCTGGTATGGCTTCAACCCAGGGTCCCAGCTGGCCATGGACCAGTGGGTTCCCTATGTCGCAGTCACAACAACCCTTGGAGCTGCAGGCGGGGCCATCGGCGCCACCGTGATTTCCACGATCACCTCCAAGAAGCCTGATCTCACAATGATCATCAATGGCATCCTGGCCGGTTTGGTCAGCGTGACTGCCGGCTGCGGAAACCTCACTCTCACCGGCTCATGGGTGGCTGGTTTGGTGGGCGGCATCATCGTTGTCTTCTCCGTCGCCGCTCTCGATGCCGCAGGTATCGATGATCCCGTTGGCGCCTTCTCCGTGCACGGTGTGTGCGGCATATGGGGAACCATCGTCATCGGCCTCTGGGGCTACGACATTCAGGGCGATGGTTCCGGACTGGGTCTCCTTGTTGGAGGCGGCATCAATCAGCTCGGCGTTCAAGCCCTGGGCGCTGGTGCCTACGCCATCTGGACCGTGGTGACCTGCTTCATCGCCTGGCAGATCATCGGAGCCCTGTTCGGAGGCATTCGCGTCACTGAGCAGGAAGAAACCGAAGGTCTTGACATCGGCGAACACGGAATGGAGGCCTACGCAGGCTTCTCGACCACA
AG-679-B05  ATGACAACTGCATACCAAGCGCCACCGAAAAAGCGGCGTAAAACCCTTCAAGAGGCCAGCCTTTTGGAAGGCCCCATGATGCTGATGAAGAGCATCAGGGGATTCAGCTCGAATCGCGCCATGACCTGGATGGCATGTGCGCCACTGGCTCTAATGGGGCTGGGGATCTTCACCCTCTCAGCCAAGGCCGAAGAGCTTCCAGAGCTCTCAGCGGCTTTTCTTGCCAACAACCTCTGGTTGCTGGTGGCGACGATTCTGGTGATCTTCATGAACGCCGGCTTCGCCATGGTTGAAGCAGGCATGTGTCGCCAGAAGAATGCCGTCAACATCCTTGCCAAAAACCTCTTCGTCTTCGCTCTCGCGGTGACGGCCTACTGGTTCATCGGCTACTCGCTGATGTACGGCGATGGC---TCGAACGGCTGGTTCTATTTCGGCGGACTTTTCTTTGACCCAACCGTCACAGCTGAAACGATCAGCGAAGCCGGTTTGGTTCCAACCGTTGATTTCCTGTTTCAAGCTGCATTCGCAGGAACAGCGGCAACGATCGTTTCCGGCTTGGTCGCTGAACGCATCAAGTTCGGAGAGTTTGTGATCTTCGCCCTAGTGCTCACTGCGTTCATCTATCCCGTTGCTGGCTCTTGGCAGTGGAACTTCATCGACTTTGCAGGCTCCTCGATCGTCCACTCCGTTGGCGCATGGGCCGGTCTGGTCGGTGCAGCCTTGCTTGGACCCCGCATCGGGAAATACGTCGGCGGCAAGGTTCAGGCGATTCCTGGCCACAACATGTCCATCGCCACCCTGGGCGCGTTGATTCTTTGGATCGGCTGGTACGGCTTCAACCCGGGGTCCCAACTGGCCATGGACCAGTGGGTGCCCTATGTCGCTGTCACAACAACCCTTGGAGCTGCAGGCGGGGCCATCGGCGCCACCGTGATTTCCACGATCACCTCCAAGAAGCCTGATCTCACGATGATCATCAATGGCATCCTGGCCGGGTTGGTCAGCGTGACTGCCGGCTGCGGAAACCTCACCCTCACCGGCTCATGGATGGCTGGATTGGTGGGCGGCATCATCGTTGTCTTCTCCGTCGCAGCCTTGGATGCTGCTGGAATCGATGATCCGGTCGGCGCATTCTCCGTGCACGGTGTGTGCGGCATATGGGGAACCCTCGTCATCGGCCTCTGGGGCTACGACATTCAGGGCGATGGTTCAGGACTGGGTCTCCTTGTTGGAGGCGGCATCAATCAGCTCGGCGTTCAAGCCCTGGGCGCTGGTGCCTATGCCATCTGGACTGTTGTGACCTGCTTCATCGCCTGGCAGATCATCGGAGCCTTGTTCGGAGGCATTCGCGTCACTGAACAGGAAGAAACCGAAGGTCTCGACATCGGCGAGCACGGAATGGAGGCCTACGCAGGCTTCTCGACCACA
AG-679-D13  ATGACAACTGCATACCAAGCGCCACCGAAAAAGCGGCGTAAAACCCTTCAGGAGGCTAACCTTTTGGAAGGCCCCATGATGCTGATGAAGAGCATCAGGGGATTCAGCTCGAATCGCGCCATGACCTGGATGGCATGTGCGCCACTGGCTCTGATGGGGCTGGGGATCTTCACGCTCTCAGCCAAGGCCGAAGAGCTTCCTGAGCTCTCAGCAGCTTTTCTTGCCAACAACCTCTGGTTGCTGGTGGCGACGATTCTGGTGATCTTCATGAACGCCGGCTTCGCCATGGTTGAAGCAGGCATGTGTCGCCAGAAGAATGCCGTCAACATCCTTGCCAAAAACCTCTTCGTCTTCGCCCTGGCGGTGACGGCCTACTGGTTCATCGGCTACTCGCTGATGTACGGAGATGGC---TCGAACGGCTGGTTCTATTTCGGCGGACTTTTCTTTGACCCGACCGTCACAGCTGAAACGATCAGCGAAGCCGGTTTGGTGCCAACCGTTGATTTCCTGTTCCAAGCTGCATTCGCAGGAACGGCGGCAACGATCGTTTCCGGCTTGGTCGCTGAACGCATCAAGTTCGGGGAGTTTGTGATCTTCGCCCTGGTCCTCACTGCTTTCATCTATCCCGTTGCAGGCTCCTGGCAGTGGAACTTCATCGATTTCGCTGGTTCCTCGATTGTTCACTCCGTTGGCGCATGGGCCGGTCTGGTCGGTGCAGCCTTGCTTGGACCCCGCATCGGAAAATATGTCGGCGGCAAAGTTCAGGCGATTCCTGGCCACAACATGTCCATCGCCACCCTCGGTGCACTGATCCTCTGGATCGGCTGGTATGGCTTCAACCCAGGGTCCCAGCTGGCCATGGACCAGTGGGTGCCCTATGTCGCAGTCACAACAACCCTTGGAGCTGCAGGCGGGGCCATCGGCGCCACCGTGATTTCCACGATCACCTCCAAGAAGCCTGATCTCACAATGATCATCAATGGCATCCTGGCCGGGTTGGTCAGCGTGACTGCCGGCTGCGGAAACCTCACCCTCACCGGCTCATGGGTGGCTGGTTTGGTGGGCGGCATCATCGTTGTCTTCTCCGTCGCCGCTCTCGATGCCGCAGGTATCGATGATCCCGTTGGCGCCTTCTCCGTGCACGGTGTGTGCGGCATATGGGGAACCCTCGTCATCGGCCTCTGGGGCTACGACATTCAGGGCGATGGTTCCGGACTGGGTCTCCTTGTTGGAGGCGGCATCAATCAGCTCGGCGTTCAAGCCCTGGGCGCTGGTGCCTATGCCATCTGGACCGTGGTGACCTGCTTCATCGCCTGGCAGATCATCGGAGCCTTGTTCGGAGGCATTCGCGTCACTGAGCAGGAAGAAACCGAAGGTCTCGACATCGGCGAACACGGAATGGAGGCCTACGCAGGCTTCTCGACCACA
AG-683-A03  ATGACAACTGCTTACGAGTCGCCCAACAGGCGACGCAAATCTCGTCTTCAGGAGGCCAGTCTCGTAGAGGGCCCGATGCTTCTCCTTCAAAGCATTCGCGGGTTTAAAACCAATCGTTCACTCTTGTGGCTTGGCTGCGTGCCGCTTGCCCTTTTCGGGCTTGGGCTATTCAACCTGTCGGCTCATGCCGCAGAGATGCCAGAACTCAGCGCCGCCTTTTTAGCCAACAACCTTTGGTTGCTGGTTGCGACGATCCTGGTGATTTTCATGAACGCCGGCTTCGCCATGGTGGAAGCCGGAATGTGTCGCCAAAAAAATGCAGTCAATATTCTCGCTAAAAACCTGTTTGTCTTTGCACTTGCAGTAACCGCTTACTGGTTTGTCGGTTATTCGTTGATGTACGGCGATGCCATAGCCGCTGGCTGGCTCTACTTCAACGGGCTGTTTTTTGATCCGGCTGTTACGCCAGAACTGATCTCAGAAGCGGGCCTTGTCCCAAGTGTCGACTTCTTGTTTCAGGCTGCTTTCGCTGGAACGGCAGCAACAATCGTTTCAGGCCTCGTAGCTGAGCGCGTGAAATTTGGCGAATTCGTGGTGTTTTCGCTCATCCTCACTGCATTCATCTACCCCATTGCAGGGAGTTGGGAATGGAATTTTATTGATTTTGCTGGGTCCTCCATCGTTCATTCCGTTGGAGCCTGGGCTGGCCTCATTGGAGCCATGCTTCTTGGCCCCCGTATCGGCAAATTCATTGATGGCAAGCCTCAGGCGATCCCTGGCCACAACATGGCTATCGCCACTCTTGGAGCATTGGTTCTTTGGATTGGCTGGTATGGATTCAATCCTGGATCCCAGCTCGCCATGGATCAGTGGGTCCCTTACGTCGCTGTAACAACAACATTGGCTGCAGCTGGTGGTGCGATCGGTGCCACCGTGATCTCAACCCTGACTTCAGGGAAACCTGATTTGACCATGATCATCAACGGCATCCTTGCCGGCCTGGTGAGCATCACTGCAGGATGCGGCAACCTCACTTTTGTGGGCTCATGGGTTGCTGGTCTTATCGGCGGAATCATCGTCGTCTTCGCCGTTTCAGCTCTGGATTCAGCAGGCATCGATGATCCAGTCGGTGCCTTTTCAGTCCACGGTGTGTGTGGCATATGGGGAACCTTGGTGGTTGGTCTTTGGGGTTTTGACATCCAGGGGGATGGCTCCCCATTGGGCTTGCTTGTCGGAGGTGGCATCAGCCAGCTCGGAATCCAAGCACTAGGTTGTGCTGCTTATGCCATTTGGACGATCGTGACCTGCTGGATTGCATGGTCTGTCATCGGTGGTTTGTTCGGTGGCATCCGAGTCACCGAGAAGGAAGAGGTGGAAGGCCTGGATATTGGTGAGCACGGCATGGAGGCCTATCCAGATTTCGTGTCATCA
CC9311      ATGACAACTGCTTACGAGTCGCCCAACACGCGACGCAAATCTCGCCTCCAGGAGGCAAGTCTTTTGGAGGGCCCGATGCTCCTCCTTCAAAGCATTCGCGGTTTTAAAACCAATCGCTCACTCTTGTGGCTTGGCTGCGTGCCACTGGCCCTTTTCGGTCTTGGACTTTTCAACCTCTCGGCTCATGCCGCAGAGATGCCGGAACTCAATGCAGCGTTTTTAGCCAACAATCTTTGGCTGCTCGTAGCGACAATTCTGGTGATTTTCATGAACGCCGGTTTCGCCATGGTCGAAGCCGGAATGTGCCGCCAAAAGAATGCGGTCAATATTCTCGCTAAAAATCTGTTTGTTTTCGCGCTTGCAGTAACCGCCTACTGGTTCGTTGGCTATTCGTTGATGTATGGCAATGCCATTGCCGCTGGATGGCTCTATTTCAACGGGTTGTTTTTTGATCCAGCTGTTACGCCCGAACTGATTTCAGAAGCCGGCCTTGTTCCAAGTGTTGACTTCTTGTTTCAGGCTGCTTTCGCTGGAACAGCAGCAACCATCGTTTCAGGCCTCGTCGCTGAGCGCGTGAAATTTGGCGAATTCGTGGTGTTTTCGCTCATTCTCACTGCATTCATCTATCCCATTGCGGGTAGTTGGGAATGGAATTTTATCGATTTTGCTGGTTCATCCATTGTTCACTCCGTTGGAGCCTGGGCTGGACTGATTGGAGCCATGCTTCTTGGCCCTCGTATCGGCAAATTCATTGATGGCAAGCCTCAGGCGATCCCAGGCCACAACATGGCCATTGCCACTCTTGGTGCACTGATTCTTTGGATTGGCTGGTATGGATTCAACCCTGGTTCCCAGCTCGCCATGGATCAGTGGGTCCCTTACGTTGCTGTAACGACAACCTTGGCGGCGGCTGGTGGAGCGATCGGTGCCACCGTGATCTCAACCCTGACCTCCGGCAAGCCTGACCTGACCATGATCATCAACGGCATCCTTGCCGGCCTGGTGAGCATCACGGCAGGTTGCGGCAACCTCACCTTTGTTGGCTCCTGGGTTGCTGGTCTGATCGGCGGAATCATCGTTGTCTTTGCCGTATCAGCGCTTGACGCATCAGGCATTGACGATCCGGTTGGAGCCTTCTCAGTCCATGGCGTGTGTGGCGTCTGGGGAACTTTGGTGGTTGGTCTTTGGGGCTTTGACATCCAGGGGGATGGCTCTCCCCTCGGCTTGCTCGTCGGAGGTGGCATCAGCCAGCTCGGCATCCAAGCACTCGGTTGTGCGGCTTATGCCATTTGGACGATTGTGACCTGCTGGATTGCTTGGTCCGTGATCGGTGGTTTGTTCGGAGGCATCCGAGTCACCGAGAAGGAAGAAGTGGAAGGCCTGGATATTGGTGAGCACGGCATGGAGGCCTATCCAGATTTCGTCTCATCA
MIT1341     ATGACGACAGCTCTGCATTCGCCCACTAGGCGACGCAACGCGCGTCTCCAGGAGGCAAGCCTTCTGGAGGGGCCAATGCTCCTTTTGAGAAGTATCCGGGGGGTTAGCTCCCACCGTTCTCTGATGTGGCTGGCTTGTGTTCCACTAGCTTTTCTTGGTTTAGGTCTTTTCAATCTCTCGGCACATGCTTCTGATTTGCCTGAGTTGAATGCAGCATTTCTAGCGAACAACCTCTGGTTATTAGTTGCAACCATCCTTGTCATCTTTATGAATGCGGGATTCGCAATGGTTGAAGCAGGAATGTGTCGGCAAAAAAATGCAGTGAACATTTTGGCCAAAAACCTTTTTGTTTTTGCTCTTGCCGTAACGGCTTATTGGTTCGTGGGCTACTCAATCATGTATGGAGACCCTGTAGCAGCAGGTTGGCTTTATTTTAGTGGTTTGTTTTTTGATCCTTCAGTAACCCCTGAGTTGATTGGAGAAGCAGGCCTAGTCCCAACAGTTGACTTTCTTTTCCAAGCTGCTTTTGCAGGAACAGCAGCAACCATTGTTTCTGGATTGGTTGCCGAACGAGTCAAGTTTGGTGAGTTTGTTGTTTTTTCATTAGTTCTAACTGCTTTTATCTATCCGATTTCGGGTAGTTGGCAATGGAATTTTATTGATTTTGCTGGATCATCCATTGTTCACTCAGTAGGGGCTTGGGCAGGTTTAGTTGGTGCAATGCTTTTAGGGCCACGTATAGGTAAGTTTGTTAATGGGAAAGCACAGGCCATGCCTGGGCACAACATGGCGATTGCCACGCTGGGAGCCCTTGTTCTCTGGATCGGCTGGTATGGGTTCAACCCAGGATCACAGTTGGCAATGGATCAGTGGGTTCCTTATGTAGCAGTGACAACTACTCTTGCTGCTGCTGGAGGAGCAATTGGTGCAACCATTGTTTCAACCCTTACTTCTGGTAAGCCAGATTTGACAATGATCATCAATGGAATCCTTGCAGGCTTGGTAAGCATTACTGCTGGCTGTGCAAACTTAACTATGGCAGGTGCTTGGTTAGCTGGATTAATTGGTGGAGTTATCGTTGTTTTCTCGGTTTCTGCATTGGATTCATTTGGTATTGATGATCCCGTTGGAGCTTTCTCTGTTCACGGAGTCTGTGGAATCTGGGGAACATTAGTTATAGGTCTATGGGGCTATGACATCCAAGGTTCTGGTGTTGGTTTGGGTCTGCTTACAGGTGGAGGCATAGGTCAACTTTGGATTCAGTTTGTTGGGTGTGTTGCATATGCACTCTGGACAGTGGTCACTTGTTGGGTTGCTTGGAAGGTGATCGGAAGCTTCTTTGGTGGTATTCGTGTCAACGAAGAAGAAGAGATCGCGGGCCTCGATATAGGTGAGCATGGAATGGAGGCATATCCGGACTTTGCTTCTTCA
MIT9515     ATGACCAATGCTTTGCAAACGCCTCATAGGCGCTCGAGTTCCAAGCTACAAGATGCGAGTCTTGTTAATGGACCCATGCTCCTTTTGAGAAGTATTCGTGGATTCAGTTCAAACCGTTCAATGTTATGGCTTGCAACTGTTCCTCTCTCTTTGTTTGGTTTAGGTATTTTTAATCTTTCAGCTCATGCAGCTGATTTGCCCGAGCTAAATGCAGCTTTTCTTGCTAACAATTTATGGCTTTTGATCGCTACCATTTTAGTGATCTTTATGAATGCTGGCTTCGCTATGGTTGAAGCAGGTATGTGTCGGTCTAAAAACGCCGTTAACATTCTTACTAAAAATCTTTTTGTATTTGCTTTGGCTGTAACCTCTTATTGGTTTATTGGTTATTCACTAATGTACGGGGGAAGTATTGCTGACGGATGGCTTTATTTTGGAGGCCTATTTTTTGATCCAACAGTTACTGCGGATATGGTTACTGATGCTGGATTAGTTCCAACAGTCGATTTCTTATTCCAGTCTGCTTTTGCAGGTACTGCAGCAACTATCGTTTCTGGTCTTGTTGCTGAAAGAGTTAAATTTGGTGAGTTTGTTGTTTTTGCGATTGTTTTAACAGCATTTATTTATCCAATTGCTGGTAGTTGGAAATGGAATTTCGTTGACTTTGCTGGTTCTTCAATTGTTCATTCAGTTGGAGCATGGGCAGGTTTGGTAGGAGCTATGCTTCTCGGGCCAAGAATTGGTAAATTTAGAGATGGAAAGCCTCAAGCTATGCCAGGACACAATATGGCTATTGCCACATTGGGTGCTTTGGTTCTATGGATAGGTTGGTATGGATTTAATCCGGGTTCTCAACTTGCTATGGATCAATGGGTCCCATATGTTGCTGTAACAACAACTCTTGCAGCTGCAGCCGGTGCGATAGGAGCAACTATTGTGTCCACTTTAACTTCAGGAAAGCCTGATCTTACAATGATCATTAATGGTATTCTTGCGGGTCTGGTAAGTATTACTGCAGGTTGTGGTGATATGACTCTTGCAGGTGCTTGGTTCGCTGGGCTAGTCGGAGGCATTATCGTTGTATTCTCTGTTGCAGCTGTTGATGCAGCCGAAATTGATGATCCTGTTGGAGCATTCTCTGTTCATGGTGTATGTGGTGTATGGGGTACCCTCGTTATTGGTCTTTGGGGAACTGCAGTTCAAGCAGATGGAGCAGGTTTGGGTTTGTTCAATGGTGGTGGAATTAAACTACTTCTTGTTCAAGCTTTAGGTGCAGCAGCTTATGCTATCTGGACATTAGTTACTTGCTGGATCGCTTGGTCTGTTATCGGAGGTATATTCGGTGGAATTCGAGTATCTGAAGAAGAAGAGACTCAAGGTTTAGATATTGGAGAGCATGGGATGGAAGCATATCCAGACTTTGCCTCTGCA
WH7805      ATGACAACTGCTCTGAACACTCCATCAGGGAGGCGAAAAGCT---CTCCAGGAGGCAAGCCTGCTTGAGGGGCCAATGCTCCTTCTGCAAAGCATCCGAGGTTTCAGAACGAACCGAGCACTCCTTTGGCTTGCTTGTGTGCCAGTCGCTCTCTTCGGCCTTGGCATCTTCAATCTCTCCGCACACGCCGAAGAACTTCCCGAACTCAACGCAGCTTTCCTTGCAAACAATCTCTGGCTGCTGGTCGCGACAATTCTCGTGATCTTCATGAACGCCGGCTTCGCAATGGTGGAAGCTGGAATGTGTCGTCAAAAAAACGCTGTCAATATTCTCGCCAAGAACCTGTTTGTTTTCGCTCTTGCGGTCACAGCCTATTGGTTCATTGGTTATTCATTGATGTACGGCGGCTCAGTTGTTGATGGCTGGCTGTATTTCAAGGGCTTGTTCTTCGACCCAGCTGTTTCGGCAGAAACCATCAGCGAAGCTGGCTTGGTTCCAACTGTTGATTTCCTCTTCCAAGCAGCGTTTGCTGGTACAGCTGCAACCATCGTGTCCGGCCTTGTCGCCGAGAGAGTGAAATTTGGCGAATTTGTTGTTTTCGCTCTCGTTCTCACTGCAGTGATTTACCCGATTGCTGGTAGCTGGGAATGGAATTTCATTGACTTCGCAGGTTCATCCATCGTTCACTCCGTTGGAGCTTGGGCTGGACTGGTAGGCGCCATGTTGCTTGGCCCACGTATCGGCAAATACGTTGACGGACGAACGCAAGCCATTCCAGGCCACAACATGGCCATTGCGACACTCGGCGCACTCATTCTCTGGATCGGCTGGTACGGGTTTAACCCTGGCTCCCAGTTGGCCATGGACCAATGGGTTCCTTACGTTGCAGTCACAACAACACTTGCTGCCGCAGGCGGAGCCATCGGCGCAACAATCATTTCAACGATGACATCTGGCAAGCCTGACTTGACCATGATCATCAATGGAATTCTCGCCGGCCTTGTGAGCATCACAGCAGGTTGCGGGAACCTCACCCTGGTGGGGTCCTGGGTTGCTGGACTCATCGGTGGTGTGATTGTCGTGTTCTCAGTTTCTGCACTCGATTCAGCAGGAATTGATGATCCCGTTGGAGCTTTCTCTGTCCACGGTGTCTGTGGAGTTTGGGGAACGTTGGTCGTTGGACTCTGGGGTTTTGACATCCAGGGTGATGGCTCACCTCTTGGACTCCTTGTCGGTGGTGGAGTTGAGCAGCTCGGCATTCAAGCTCTCGGTTGTGCTGCCTATGCCATCTGGGCACTGGTGACCTGCTGGATTGCCTGGAGCATCATTGGTGCACTCTTCGGAGGCATCCGTGTCACCGAGGAAGAAGAGACCATCGGTCTCGATATCGGTGAGCACGGCATGGAGGCCTATCCGGACTTCGCTTCTGCA
WH8020      ATGACAACTGCTTACGAGTCGCCCAACACGCGACGCAAATCTCGCCTCCAGGAGGCAAGTCTTTTGGAGGGCCCGATGCTCCTCCTTCAAAGCATTCGCGGTTTTAAAACCAATCGCTCACTCTTGTGGCTTGGCTGCGTGCCACTGGCCCTTTTCGGTCTTGGGCTTTTCAACCTCTCGGCTCACGCCGCAGAGATGCCTGAACTCAATGCAGCATTTTTAGCCAACAATCTTTGGCTGCTGGTGGCGACGATCCTGGTGATTTTCATGAACGCCGGTTTCGCCATGGTCGAAGCCGGAATGTGCCGCCAAAAAAATGCGGTGAATATTCTCGCTAAAAATCTGTTCGTCTTTGCACTTGCCGTAACCGCCTACTGGTTCGTTGGCTATTCGTTGATGTATGGCAATGCCATTGCCGCTGGCTGGCTCTATTTCAACGGGTTGTTTTTTGATCCAGCTGTTACGCCCGAACTAATTTCAGAAGCTGGCCTTGTTCCAAGTGTTGACTTCTTGTTTCAGGCTGCTTTCGCTGGAACAGCAGCAACCATCGTTTCAGGCCTCGTCGCTGAGCGCGTGAAATTTGGCGAATTCGTAGTGTTTTCGCTCATTCTCACTGCATTCATCTATCCCATTGCAGGTAGTTGGGAATGGAATTTTATCGATTTTGCTGGTTCATCCATTGTTCACTCCGTTGGAGCCTGGGCTGGACTGATTGGAGCCATGCTTCTTGGCCCTCGTATCGGCAAATTCATTGATGGCAAGCCTCAGGCGATCCCTGGCCACAACATGGCCATTGCCACTCTTGGTGCACTGATTCTTTGGATTGGCTGGTATGGATTCAACCCTGGTTCCCAGCTCGCCATGGATCAGTGGGTCCCTTACGTTGCTGTAACAACAACCTTGGCTGCGGCTGGTGGAGCTATCGGTGCCACCGTGATCTCAACCCTGACCTCCGGCAAACCTGACCTGACCATGATCATCAACGGCATCCTTGCCGGCCTGGTGAGCATCACGGCAGGTTGCGGCAACCTCACCTTTGTTGGCTCCTGGGTTGCTGGTCTGATCGGCGGAATCATCGTTGTCTTTGCCGTATCAGCGCTTGACGCATCAGGCATTGACGATCCGGTTGGAGCCTTCTCAGTCCATGGCGTGTGTGGCGTCTGGGGAACTTTGGTGGTTGGTCTTTGGGGCTTTGACATCCAGGGGGATGGCTCTCCCCTCGGCTTGCTCGTCGGAGGTGGCATCAGCCAGCTCGGCATCCAAGCTCTCGGTTGTGCGGCCTATGCCATTTGGACGATCGTGACCTGCTGGATTGCTTGGTCCGTGATCGGTGGCTTGTTCGGAGGCATCCGAGTCACCGAGAAGGAAGAAGTGGAAGGCCTTGATATTGGTGAGCACGGAATGGAGGCCTATCCAGATTTCGTGTCATCA
AG-347-G18  ATGACCACTGCTTTGCAAACGCCTCAAAGGCGCTCTAGGTCCAAATTACAAGATGCAAGTCTTGTTAATGGACCTATGCTCCTTTTGAGGAGTATTCGAGGATTTAGTTCAAACCGCTCTATGTTGTGGCTTGCAACTGTTCCTTTAGCTTTGTTTGGTTTAGGTATTTTTAATCTTTCAGCTCATGCAGCTGATTTACCTGAGTTGAATGCAGCTTTTCTTGCTAACAATTTATGGCTTTTGATCGCTACTATTTTGGTGATCTTCATGAACGCTGGTTTCGCTATGGTTGAGGCAGGTATGTGTCGTTCTAAGAACGCAGTAAACATCCTTGCTAAAAACCTCTTTGTATTTGCTCTAGCTGTAACTTCTTATTGGTTTATCGGCTATTCATTAATGTACGGAGGAAGTGTTGCTGACGGATGGCTTTATTTTGGAGGCTTATTCTTTGATCCAACAGTCACCGCTGATATGGTGACTGATGCTGGATTAGTCCCAACTGTTGATTTCTTGTTCCAGTCTGCATTCGCAGGAACTGCAGCAACTATCGTTTCCGGTCTTGTTGCTGAAAGAGTTAAATTTGGAGAATTTGTTGTTTTTGCTGTTGTATTAACTGCATTTATATATCCAATTGCTGGTAGCTGGAAATGGAATTTTGTTGACTTCGCTGGTTCTTCAATTGTTCACTCAGTTGGAGCATGGGCGGGTCTTGTAGGAGCTATGCTTCTTGGACCAAGAATTGGCAAATACTCTGATGGGAAACCACAAGCAATGCCAGGACACAATATGGCCATAGCTACTCTGGGTGCATTAGTCCTATGGATAGGTTGGTATGGATTTAACCCCGGTTCTCAACTTGCTATGGATCAATGGGTTCCATATGTTGCTGTAACAACTACTTTAGCAGCAGCAGCTGGAGCTATTGGTGCAACTATTGTTTCAACATTAACTTCTGGTAAGCCTGATCTTACAATGATAATTAACGGAATCCTTGCTGGTTTGGTTAGTATCACTGCTGGTTGTGGTGATATGACTCTTGCTGGAGCCTGGTTCGCAGGACTAGTAGGGGGAATTATAGTTGTATTTTCTGTTGCAGCACTGGATGCCGCTGAGATTGATGATCCTGTAGGTGCATTCTCTGTTCACGGAGTTTGTGGTGTATGGGGGACTGTAGTTATCGGTCTTTGGGGTACTGCAGTACAAGGTGATGGAGCAGGTATGGGATTGTTCAATGGTGGAGGTATTACCCTTCTTCTAGTTCAAGCTCTTGGTGCCGCAGCTTATGCTATTTGGACACTAGTTACTTGCTGGATTGCCTGGTCTGTAATTGGAGGATTATTCGGTGGAATCCGAGTATCTGAAGAGGAAGAGACTCAAGGCTTAGATATAGGAGAGCATGGAATGGAAGCATATCCAGACTTTGCATCTGCC
AG-363-A04  ATGACCACTGCTTTGCAATCGCCTCCAAGGAGAACGACTTCTCGTCTTCAAGACGCAAGTCTTTTAAACGGGCCTATGCTTCTTTTGAGAAGTATTAAAGGTTTTCGAAGAAGTCAATCTTGGGCATGGCTAGCATCTATCCCATTGGCGCTTTTGGGATTAGGTGTTTTCACGTTTTCTGCACGTGCTGAAGTTCTTTCAGATTTAACTGCAGCTTTCTTGGCAGACAACCTTTGGCTATTTATAGCTACCATCCTCGTCATTTTTATGAATGCAGGATTTGCAATGGTTGAAGCTGGTATGTGCCGTCAAAAAAATGCGGTAAACATATTAGCTAAAAATTTATTTGTTTTTGCTCTTGCTGTTACTGCCTACTGGGTAATTGGTTATTCCCTAATGTATGGCGGTTCAGTTATTGATGGCTGGCTGTATTTCCAGGGCTTATTTGTTGACCCTGATCCTTCAGGTGCGCTCGAGGGAGATACAGGTCTTGTACCAGCAGTTGATTTCCTTTTCCAATCTGCTTTTGCTGGTACTGCTGCGACGATCGTTTCCGGATTGGTTGCTGAGAGAGTCAAATTCGGTGAATTTGTAGTTTTCTCTGTTGTTCTAACTGCTTTTATCTATCCAATAGCGGGTAGTTGGCAGTGGAATTTTATTGATTTCGCTGGTTCATCCATTGTTCACTCTGTTGGAGGATGGGCAGGTCTTGTTGGAGCAATGCTGCTTGGACCTCGTATTGGTAAATTTGTAGATGGTAAAGCTCAAGCGATGCCTGGTCATAATATGGCTATTGCAACTTTAGGAGCACTAATCCTTTGGATTGGTTGGTATGGATTCAACCCTGGCTCAGAATTGGCCATGGATCAATATGTCGCTTACGTTGCAGTTACAACAACTTTGGCTGCAGCTGGTGGCGCGATCGCAGCTACAGTTCTATCTACCATTACTTCTGGTAAACCTGATCTAACTATGATCATTAACGGTATCCTTGCTGGCTTAGTAAGCATCACTGCTGGTTGTGGCAACATGACTTTTGCTGGATCTTGGCTTGCGGGTGCTGTAGGAGGATTAATAGTTGTAGTTGCAGTAGCTGCTTTGGATTCTGCTGGTATTGATGATCCAGTTGGTGCCTTCTCAGTTCACGGTGTTTGTGGCGTTTGGGGAACTATTGTTATTGGCCTTTGGGGCGTTGATGGCATGGATCCTGGAGCAGGAATTGGTCTTCTAAATGGAGGAGGAATTAGTCAATTCTTTATTCAAGCATTAGGTGCAGCTGCATATGGCATCTGGACTGTTGTTACATGCTGGATTGCTTGGCAAATTATTGGTGGCTTCTTCGGAGGAATCAGAGTTAGCGAAGCAGAAGAGACTCAGGGTCTTGATATTGGTGAGCATGGAATGGAGGCTTATCCAGACTTTGCTTCTAGC
AG-363-B05  ATGACCACTGCTTTGCAATCGCCGCCTAGGCGAAGTACTTCTCGTCTTCAAGACGCAAGTCTTTTGAACGGACCAATGCTTCTTCTCAGAAGTATTAAAGGTTTTAGGAGAAGTCAGTCTTGGGCATGGCTAGCCTCTGTCCCATTAGCCCTTTTGGGATTAGGTGTTTTCACTTTCTCTGCACGAGCAGAAGTACTGTCAGATTTAACTGCTTCTTTCTTGGCAGATAACCTTTGGTTATTTATAGCCACAATCCTCGTTATCTTTATGAACGCAGGATTTGCCATGGTTGAAGCCGGTATGTGCCGCCAAAAAAATGCGGTAAACATATTGGCTAAAAACTTATTTGTTTTTGCTCTTGCCGTAACTGCCTATTGGGTAATTGGATATTCCCTGATGTATGGCGGTTCAGTTGTCGACGGTTGGCTTTACTTTAATGGTCTTTTTGTTGATCCTGATCCTTCAGGAGCATTAGAGGGTGATACAGGTCTTGTCCCAGCAGTTGATTTTCTTTTTCAGGCTGCTTTCGCTGGTACTGCTGCAACTATTGTTTCTGGACTAGTAGCTGAAAGAGTCAAGTTTGGTGAGTTTGTCGTTTTTTCTCTAGTCTTAACTGCTTTTATTTATCCAATTGCAGGTAGCTGGCAGTGGAATTTTATTGATTTTGCTGGTTCATCTATCGTTCACTCAGTTGGAGGATGGGCAGGTCTTGTTGGTGCAATGCTTCTTGGACCACGTATTGGGAAATTTGTAGATGGCAAAGCTCAAGCGATGCCAGGTCACAATATGGCTATAGCAACTTTAGGAGCACTAATCCTTTGGATCGGTTGGTATGGATTTAATCCTGGATCCGAGTTGGCTATGGATCAATATGTTGCTTACGTTGCAGTTACAACAACTTTGGCAGCAGCTGGAGGTGCAATTGCAGCTACAGTTTTATCCACAATTACTTCTGGGAAGCCTGATCTAACAATGATCATTAATGGCATCCTTGCCGGACTGGTAAGCATCACTGCCGGTTGTGGCAATATGACTTTTGCTGGATCTTGGCTTGCTGGAGCAGTAGGTGGATTGATTGTTGTAGTCTCAGTTGCTGCTTTAGATTCTGCAGGTATTGACGATCCAGTTGGTGCTTTTTCAGTTCACGGAGTTTGTGGCGTTTGGGGAACTGTTGTCATAGGCCTTTGGGGCGTTGATGGCATGGATCCAGGTGCGGGAATTGGTCTTCTCAATGGTGGAGGATTTAACCAATTCTTTATTCAAGCATTAGGGGCCGCTGCTTATGGTATCTGGACCGTTGTTACTTGCTGGATCGCTTGGCAACTAATTGGTGGCTTCTTCGGTGGCATTAGAGTTAGTGAAGCAGAAGAGACACAGGGACTTGATATTGGTGAGCATGGGATGGAGGCTTATCCTGATTTTGCTTCTAGC
AG-363-G03  ATGACCACTGCTTTGCAATCGCCAAAAAGGCGAACTAATTCTCGTCTTCAAGACGCAAGTCTTTTGAATGGGCCAATGCTTCTTTTAAGAAGCATACGAGGCTTAAGACGAAGTCAATCATTGACCTGGCTAGCTACTGTTCCTTTGGCCCTTCTTGGCTTAGGAGTGTTCACTTTCTCCGCTCGTGCAGAAGTGCTGGGGGATTTAACTGCTTCTTTCTTAGCAGATAACCTTTGGCTATTTGTCGCCACTATCCTCGTTATTTTTATGAACGCAGGATTTGCAATGGTTGAAGCAGGTATGTGCCGTCAAAAAAATGCGGTGAACATTCTTGCTAAAAACTTATTTGTCTTTGCTTTAGCCGTAACCGCATATTGGGTTGTTGGATATTCTCTAATGTATGGCGGCTCAGTGGTTGACGGTTGGCTTTATTTTAATGGCCTTTTTGTTGACCCTGATCCTTCTGGGGCATTAGCTTGTGCCGCTGGCCTTGTTCCAGCAGTTGATTTCCTTTTTCAAGCTGCTTTTGCAGGTACCGCTGCAACGATCGTTTCTGGACTCGTAGCTGAAAGAGTCAAGTTTGGTGAGTTTGTTGTTTTCTCGCTGGTTTTGACTGCTTTTATTTATCCAATTGCTGGGAGCTGGCAGTGGAATTTTATTGATTTCGCGGGTTCTTCTATTGTGCACTCTGTTGGAGGGTGGGCAGGACTTGTAGGAGCAATGCTTCTTGGACCTCGTATTGGTAAATTCGTCGATGGCAAAGCCCAAGCCATGCCTGGACACAATATGGCTATAGCTACTTTGGGAGCACTAATCCTTTGGATTGGTTGGTATGGATTTAATCCAGGGTCTGAATTGGCTATGGATCAATATGTTGCTTATGTTGCAGTAACAACAACTTTGGCAGCTGCTGGTGGTGCAATTGCAGCGACTGTATTTTCTACAATTACTTCTGGTAAGCCTGATCTAACTATGATCATTAACGGCATTCTTGCTGGATTAGTTAGTATTACCGCTGGATGTGGAAACATGACTTTTGCAGGGTCTTGGCTTGCTGGTGCAGTGGGCGGAATTATCGTCGTGATTTCAGTAGCTGCTTTAGATTCCGCAGGTATTGATGATCCAGTTGGTGCTTTCTCCGTTCACGGTGTTTGTGGCGTTTGGGGAACTGTTGTTATCGGCCTTTGGGGCGTTGATGGCATGGATCCAGGCGCTGGAATTGGTCTTCTCAATGGAGGAGGAATTAACCAATTTTTAATTCAAGCACTAGGTGCAGCTGCTTATGGTATTTGGACTGTTGTTACCTGTTGGATTGCTTGGCAAATTATTGGTGGCTTCTTTGGAGGTATCAGAGTTAGCGAAGCAGAAGAGACGCAGGGCCTAGATATTGGAGAGCATGGAATGGAGGCTTATCCTGATTTTGCCTCTAGC
AG-402-B03  ATGACCACTGCTTTGCAATCGCCTCCAAGGCGAAATACTTCTCGTCTTCAAGACGCAAGTCTTCTGAACGGGCCAATGCTTCTTCTAAGAAGTATTAAAGGTTTTAGAAGAAGTCAATCTTGGGCATGGCTAGCGTCTATCCCATTAGCACTTTTAGGATTAGGTGTTTTCACTTTCTCTGCAAGAGCTGAGGTTCTTTCAGATTTAACTGCTGCATTCTTGGCAGATAACCTTTGGTTATTTATTGCCACAATCCTCGTTATTTTCATGAACGCAGGATTTGCAATGGTTGAAGCTGGTATGTGTCGCCAAAAAAATGCGGTAAACATACTAGCTAAAAACTTATTTGTTTTCGCTCTTGCTGTTACGGCCTATTGGGTAATTGGGTATTCCCTAATGTATGGCGGTTCAGTAATTGATGGATGGCTTTATTTTCAAGGCTTATTTGTCGATCCTGATCCTTCAGGTGCATTAGAGGGTGATACAGGTCTTGTCCCAGCAGTTGACTTCCTTTTCCAGTCTGCTTTTGCTGGTACTGCTGCAACCATCGTTTCAGGATTGGTTGCTGAGAGAGTCAAATTTGGTGAATTTGTCGTTTTCTCTATCGTCCTAACTGCTTTCATTTACCCAATTGCAGGAAGTTGGCAGTGGAATTTTATTGATTTCGCTGGTTCATCGATTGTCCACTCCGTTGGTGGATGGGCAGGTCTTGTTGGTGCAATGCTTCTTGGACCTCGTATTGGCAAGTTTGTAGATGGAAAAGCTCAAGCTATGCCCGGTCACAATATGGCTATTGCGACTTTAGGAGCACTGATACTTTGGATTGGTTGGTATGGATTCAACCCTGGCTCTGAGTTGGCTATGGATCAATACGTTGCTTACGTTGCTGTAACAACAACTTTGGCAGCAGCTGGGGGTGCAATCGCGGCTACAGTTTTATCTACAATTACCTCTGGGAAACCTGATCTAACAATGATCATCAATGGTATCCTTGCTGGATTAGTAAGTATCACTGCTGGTTGCGGCAATATGACTTTTGCTGGATCTTGGCTTGCTGGGGCAGTAGGGGGATTAATTGTTGTAGTTGCAGTAGCTGCTTTGGATTCAGCAGGTATCGATGATCCAGTTGGTGCTTTCTCAGTTCACGGTGTTTGTGGCGTTTGGGGAACTATTGTTATCGGTCTTTGGGGCGTTGATGGCATGGATCCAGGTGCTGGAATTGGTCTTCTCAATGGAGGAGGAATTAGCCAATTCTTAATTCAAGCTCTAGGTGCAGCTGCTTATGGTATCTGGACTGTTGTTACATGCTGGATTGCTTGGCAAATTATTGGTGGCTTCTTCGGAGGTATCAGAGTTAGCGAAGCAGAAGAGACACAGGGTCTAGATATTGGCGAGCATGGAATGGAGGCTTATCCTGACTTTGCTTCTAGC
AG-402-B05  ATGACCACTGCTTTGCAATCGCCTCCAAGGCGAACTACTTCTCGTCTTCAGGACGCAAGTCTTTTGAACGGGCCAATGCTTCTTCTAAGAAGTATTAAAGGCTTTAGAAGAAGTCAGTCTTGGGCATGGCTAGCCTCTATCCCATTGGCCCTTTTGGGATTAGGTGTTTTCACTTTCTCTGCAAGAGCTGAGGTTCTTTCAGATTTAACAGCTGCTTTTTTGGCGGACAACCTTTGGTTGTTCATAGCCACAATCCTCGTTATTTTTATGAACGCGGGATTCGCAATGGTTGAAGCTGGTATGTGCCGTCAAAAAAATGCGGTCAACATTTTAGCAAAAAATTTATTTGTATTTGCTCTTGCTGTTACCGCTTACTGGGTAATTGGTTATTCCTTAATGTATGGCGGTTCAGTGATTGATGGATGGCTTTATTTCCAAGGCTTATTCGTTGATCCTGATCCTTCAGGTGCACTTGAGGGAGATACAGGTCTTGTCCCAGCAGTAGATTTCCTTTTCCAATCTGCTTTTGCTGGTACTGCTGCAACGATCGTTTCAGGATTGGTTGCTGAGAGAGTCAAATTCGGTGAATTTGTAGTTTTCTCAATAGTTTTGACTGCTTTTATCTATCCAATTGCAGGAAGTTGGCAGTGGAATTTTATTGATTTCGCTGGTTCATCCATTGTCCACTCTGTTGGAGGATGGGCAGGCCTAGTTGGAGCAATGCTTCTAGGACCACGTATTGGCAAATTTGTCGATGGCAAAGCTCAAGCGATGCCTGGACACAATATGGCCATTGCAACTTTAGGAGCACTAATCCTTTGGATTGGTTGGTATGGATTCAACCCTGGCTCAGAATTAGCTATGGATCAATATGTTGCTTACGTTGCAGTTACAACAACTTTGGCAGCAGCTGGTGGTGCAATCGCAGCTACAGTTCTATCTACCATTACTTCTGGTAAGCCTGATCTAACTATGATCATTAATGGCATTCTTGCTGGATTAGTAAGTATCACTGCTGGTTGTGGCAACATGACTTTTGCTGGTTCTTGGCTTGCTGGTGCTGTAGGTGGATTAATCGTCGTTGTTGCAGTAGCTGCGTTGGATTCTGCAGGTATTGATGATCCAGTTGGTGCTTTCTCAGTTCACGGTGTTTGTGGAGTTTGGGGAACTGTTGTTATCGGCCTTTGGGGCGTTGATGGCATGGATCCAGGAGCTGGAATTGGTCTTCTCAATGGAGGAGGAATCAACCAATTCTTCATTCAAGCATTAGGAGCAGCTGCTTATGGCATATGGACTGTTGTGACATGCTGGATTGCTTGGCAAGTTATTGGTGGCTTCTTCGGAGGTATCAGAGTTAGCGAAGCAGAAGAGACACAGGGACTTGATATTGGCGAGCATGGAATGGAGGCTTATCCTGACTTTGCTTCTAGC
AG-402-G08  ATGACCACTGCTTTGCAATCGCCTCCAAGGCGAACTACTTCTCGTCTCCAAGATGCAAGTCTTTTGAACGGGCCAATGCTTCTTCTAAGAAGTATTAAAGGCTTTAGAAGAAGTCAGTCTTGGGCATGGCTAGCATCTATCCCATTAGCTCTTTTGGGATTAGGTGTTTTCACTTTCTCTGCAAGAGCTGAGGTTCTTTCAGATTTAACTGCTTCTTTCTTGGCGGACAACCTTTGGTTATTTATAGCCACAATCCTCGTTATTTTTATGAACGCGGGATTCGCAATGGTTGAAGCTGGTATGTGCCGTCAAAAAAATGCGGTCAACATTTTAGCTAAAAATTTATTTGTTTTTGCTCTTGCTGTTACTGCCTACTGGGTTATTGGTTATTCATTAATGTATGGCGGTTCAGTTATTGATGGATGGCTCTATTTCCAGGGCTTATTCGTTGATCCTGATCCTTCAGGTGCACTTGAGGGAGATACAGGCCTTGTCCCAGCAGTTGATTTCCTTTTTCAATCTGCTTTTGCTGGTACTGCTGCAACGATCGTTTCAGGATTGGTTGCTGAGAGAGTCAAATTCGGTGAATTTGTAGTTTTCTCTATAGTTTTGACTGCTTTTATCTATCCAATTGCAGGAAGCTGGCAATGGAACTTTATTGATTTCGCTGGTTCATCCATTGTTCACTCTGTTGGAGGATGGGCAGGTCTTGTTGGAGCAATGCTTCTTGGACCTCGTATTGGCAAATTTGTTGATGGCAAAGCTCAAGCGATGCCTGGACACAATATGGCCATTGCAACTTTAGGAGCATTAATCCTCTGGATTGGTTGGTATGGATTCAACCCTGGCTCAGAATTAGCTATGGATCAATATGTTGCTTACGTTGCAGTTACAACAACTTTGGCAGCAGCTGGTGGCGCAATCGCCGCTACAGTTCTATCTACCATTACTTCTGGTAAGCCTGATCTAACCATGATCATCAATGGAATTCTTGCTGGATTAGTAAGTATCACTGCTGGTTGTGGCAATATGACTTTTGCTGGATCTTGGCTTGCTGGTGCTGTAGGTGGATTAATCGTCGTAGTTGCAGTAGCTGCTCTAGATTCTGCAGGCATTGATGATCCAGTTGGTGCTTTCTCAGTTCACGGTGTTTGTGGAGTTTGGGGAACTGTTGTTATCGGTCTTTGGGGCGTTGATGGCATGGATCCTGGAGCTGGAATTGGTCTTCTCAATGGAGGAGGAATTAACCAATTCTTCATTCAAGCATTAGGTGCAGCTGCTTATGGCATATGGACTGTTGTGACATGCTGGATTGCTTGGCAAATTATTGGTGGCTTCTTCGGAGGTATCAGAGTTAGCGAAGCAGAGGAGACACAGGGACTAGATATTGGCGAGCATGGAATGGAGGCTTATCCTGACTTTGCTTCTAGC
AG-402-I05  ATGACCACTGCTTTGCAATCGCCTCCGAGGCGAAATACTTCTCGTCTTCAAGACGCAAGTCTTTTGAACGGGCCAATGCTTCTTCTAAGAAGTATTAAAGGTTTTAGAAGAAGTCAATCTTGGGCATGGCTAGCGTCTATCCCATTGGCACTTTTAGGATTAGGTGTTTTCACTTTCTCTGCAAGAGCTGAAGTTCTTTCAGATTTAACTGCTGCATTCTTGGCAGATAACCTTTGGTTATTTATTGCCACAATCCTCGTTATTTTCATGAACGCAGGATTTGCAATGGTTGAAGCTGGTATGTGTCGCCAAAAAAATGCAGTAAACATACTAGCTAAAAACTTATTTGTTTTTGCTCTTGCTGTTACGGCCTATTGGGTAATTGGATATTCCCTAATGTATGGCGGTTCAGTGATTGACGGATGGCTTTATTTCCAAGGCTTATTTGTTGATCCTGATCCTTCAGGAGCATTAGAGGGTGATACAGGTCTTGTACCTGCGGTTGATTTCCTTTTCCAGTCTGCTTTTGCTGGTACTGCTGCAACCATCGTTTCTGGATTGGTTGCTGAGAGAGTCAAATTTGGTGAATTTGTCGTTTTCTCTATAGTTTTGACTGCTTTTATCTACCCAATTGCAGGAAGTTGGCAGTGGAATTTTATTGATTTCGCTGGTTCATCTATTGTCCACTCCGTTGGTGGATGGGCAGGTCTTGTTGGAGCAATGCTTCTTGGACCTCGTATTGGCAAGTTTGTAGATGGCAAAGCTCAAGCAATGCCTGGTCACAATATGGCTATTGCGACTTTAGGAGCACTGATACTCTGGATTGGTTGGTATGGATTCAACCCTGGCTCTGAGTTGGCTATGGATCAATACGTTGCTTACGTTGCTGTAACAACAACTTTGGCAGCAGCTGGTGGTGCAATCGCGGCTACAGTTTTATCTACCATTACTTCTGGTAAGCCTGATCTAACCATGATCATTAATGGCATTCTTGCGGGATTAGTAAGTATCACTGCTGGTTGTGGCAACATGACTTTTGCTGGTTCTTGGCTTGCTGGTGCTGTAGGTGGATTAATCGTGGTGGTTGCAGTAGCTGCTTTGGATTCTGCAGGTATAGATGATCCAGTTGGTGCTTTCTCAGTTCACGGTGTTTGTGGAGTTTGGGGAACTGTTGTTATCGGCCTTTGGGGCGTTGATGGCATGGATCCAGGAGCTGGAATTGGTCTTCTCAATGGAGGAGGAATTAACCAATTCTTCATTCAAGCATTAGGAGCAGCTGCTTATGGCATATGGACTGTTGTCACATGCTGGATTGCTTGGCAAATTATTGGTGGCTTCTTCGGAGGTATCAGAGTTAGCGAAGCAGAAGAGACACAGGGACTTGATATTGGCGAGCATGGAATGGAGGCTTATCCTGACTTTGCTTCTAGC
AG-402-I21  ATGACCACTGCTTTGCAATCGCCTCCAAGGCGAAGTACTTCTCGTCTTCAAGACGCAAGTCTTTTGAACGGGCCAATGCTTCTTCTAAGAAGCATTAAAGGTTTTAGAAGAAGTCAATCTTGGGCTTGGCTAGCGTCTGTCCCATTGGCTCTTTTAGGATTAGGTGTTTTCACTTTCTCTGCTAGAGCTGAAGTTCTTTCAGATTTAACTGCTGCATTCTTGGCAGACAATCTTTGGTTATTTATAGCCACAATCCTCGTTATTTTTATGAACGCAGGATTTGCAATGGTTGAAGCTGGTATGTGTCGCCAAAAAAATGCGGTTAACATATTAGCTAAAAACTTATTTGTTTTTGCTCTTGCTGTTACGGCCTATTGGGTTATTGGCTATTCTCTAATGTATGGCGGTTCAGTAATTGATGGTTGGCTGTATTTCCAAGGCTTATTTGTTGATCCTGATCCTTCAGCCGCATTAGAGGGTGATACAGGTCTTGTCCCAGCAGTTGATTTCCTTTTCCAATCTGCTTTTGCTGGTACAGCTGCAACGATCGTTTCTGGATTAGTAGCTGAGAGAGTCAAATTTGGTGAATTTGTCGTTTTCTCAATAGTTTTAACTGCTTTTATCTACCCAATTGCTGGTAGCTGGCAGTGGAATTTTATTGATTTTGCTGGTTCATCTATCGTTCACTCTGTTGGAGGATGGGCAGGTCTTGTTGGGGCAATGCTTCTAGGACCACGTATCGGCAAATTTGTTGATGGTAAAGCTCAAGCTATGCCTGGTCACAATATGGCTATTGCAACTTTAGGAGCGCTAATCCTTTGGATTGGTTGGTATGGATTTAATCCTGGTTCCGAATTAGCAATGGATCAATATGTTGCTTACGTTGCAGTAACAACAACATTGGCAGCAGCTGGTGGAGCAATTGCGGCTACAGTTCTATCTACAATTACATCTGGTAAGCCTGATCTAACCATGATCATCAACGGTATTCTTGCTGGCTTAGTAAGTATCACTGCTGGTTGCGGCAATATGACTTTTGCTGGATCTTGGCTTGCTGGCGCAGTTGGTGGATTAATCGTAGTAGTAGCAGTAGCTGCCTTAGATTCTGCAGGTATTGACGATCCAGTTGGTGCTTTCTCAGTTCACGGCGTTTGCGGTGTTTGGGGAACTGTAGTCATCGGCCTTTGGGGCGTTGATGGCATGGACCCAGGTGCAGGAATTGGCCTTCTCAACGGAGGAGGAATTAACCAATTCTTCATTCAGGCATTAGGTGCAGCTGCTTATGGTATCTGGACTGTTGTTACATGCTGGATTGCTTGGCAAATTATTGGTGGCTTCTTCGGTGGCATCAGAGTTAGCGAAGCAGAAGAGACCCAAGGTCTTGATATTGGTGAGCATGGAATGGAGGCTTATCCTGACTTTGCTTCTAGC
AG-402-I22  ATGACCACTGCTTTGCAATCGCCTCCAAGGCGAAATACTTCTCGTCTTCAAGACGCAAGTCTTCTGAACGGGCCAATGCTTCTTCTTAGAAGTATTAAAGGTTTTAGAAGAAGTCAATCTTGGGCGTGGCTAGCGTCTATCCCATTGGCACTTTTAGGATTAGGTGTTTTCACTTTCTCTGCAAGAGCTGAAGTTCTTTCAGATTTAACTGCTGCATTCTTGGCAGATAACCTTTGGTTATTTATTGCCACAATCCTCGTTATTTTCATGAACGCAGGATTTGCAATGGTTGAAGCTGGTATGTGTCGCCAAAAAAATGCAGTAAACATACTAGCTAAAAACTTATTTGTTTTCGCTCTTGCTGTTACGGCCTATTGGGTAATTGGGTATTCCCTAATGTATGGCGGTTCAGTAATTGACGGATGGCTTTATTTCCAAGGCTTATTCGTTGATCCTGATCCTTCAGGTGCATTAGAGGGTGATACAGGTCTTGTCCCTGCAGTTGATTTTCTTTTCCAGTCTGCTTTTGCTGGTACTGCTGCAACCATCGTTTCTGGATTGGTTGCTGAGAGAGTCAAATTTGGTGAATTTGTAGTTTTCTCTATAGTTTTGACTGCTTTCATCTACCCAATTGCAGGAAGTTGGCAGTGGAATTTTATTGATTTCGCTGGTTCATCTATTGTCCACTCCGTTGGTGGATGGGCAGGTCTTGTAGGTGCAATGCTTCTTGGACCTCGTATTGGCAAGTTTGTAGATGGCAAAGCTCAAGCTATGCCCGGTCACAATATGGCTATTGCGACTTTAGGAGCACTGATACTTTGGATTGGTTGGTACGGATTCAACCCTGGCTCTGAGTTGGCAATGGATCAATACGTTGCTTACGTTGCTGTAACAACAACTTTGGCAGCAGCTGGTGGTGCAATCGCAGCTACAGTTTTATCCACAATTACCTCTGGAAAACCTGATCTAACCATGATCATCAATGGTATCCTTGCTGGATTAGTAAGTATCACTGCTGGTTGCGGCAATATGACTTTTGCTGGATCTTGGCTTGCTGGGGCAGTAGGGGGATTAATTGTTGTAGTTGCAGTAGCTGCTTTGGATTCAGCAGGTATCGATGATCCAGTTGGTGCTTTCTCAGTTCACGGTGTTTGTGGCGTCTGGGGAACTATTGTTATCGGTCTTTGGGGCGTTGATGGCATGGATCCAGGTGCTGGAATTGGTCTTCTCAATGGAGGAGGAATTAGCCAATTCTTAATTCAAGCTCTAGGTGCAGCTGCTTATGGTATCTGGACTGTTGTCACATGCTGGATTGCTTGGCAAATTATTGGTGGCTTCTTCGGAGGTATTAGAGTTAGCGAAGCAGAAGAGACACAGGGTCTTGATATTGGCGAGCATGGAATGGAGGCCTATCCTGACTTTGCTTCTAGC
AG-402-I23  ATGACCACTGCTTTGCAAACGCCTCAAAGGCGCTCTAGGTCCAAACTTCAAGATGCAAGTCTTGTCAATGGACCTATGCTCCTTTTGAGGAGTATTCGAGGATTTAGTTCAAACCGCTCTATGTTGTGGCTTGCAACTGTTCCCCTAGCTTTGTTTGGTTTAGGTATTTTTAATCTTTCAGCTCACGCGGCTGATTTACCTGAGTTGAATGCAGCTTTTCTTGCTAACAATTTATGGCTTTTGATCGCTACTATTTTAGTGATCTTTATGAACGCCGGTTTCGCTATGGTTGAGGCAGGTATGTGCCGTTCTAAGAACGCTGTTAACATTCTTGCTAAAAACCTCTTTGTATTTGCTCTAGCTGTAACTTCTTATTGGTTTATCGGCTATTCATTAATGTACGGAGGAAGTGTTGCTGACGGTTGGCTTTATTTTGGCGGCTTATTTTTTGATCCAACAGTTACTGCAGATATGGTAACTGATGCTGGATTAGTCCCAACTGTTGATTTCTTGTTCCAGTCTGCTTTTGCAGGAACTGCGGCAACTATCGTTTCCGGTCTTGTTGCTGAAAGAGTTAAATTTGGAGAATTTGTTGTTTTTGCTGTTGTATTAACTGCATTTATATATCCAATTGCTGGTAGCTGGAAATGGAATTTTGTTGATTTTGCTGGTTCTTCAATTGTTCACTCAGTTGGAGCATGGGCAGGTCTTGTAGGGGCTATGCTTCTAGGACCAAGAATTGGCAAATACTCTGATGGGAAACCACAGGCTATGCCAGGACACAATATGGCAATAGCTACTTTAGGTGCATTAGTCCTATGGATAGGTTGGTACGGATTTAACCCCGGTTCTCAACTTGCTATGGATCAATGGGTTCCATATGTTGCTGTAACAACTACTTTGGCAGCAGCAGCTGGAGCTATTGGTGCAACTATTGTTTCAACATTAACTTCTGGTAAGCCTGATCTAACAATGATAATTAACGGAATCCTTGCTGGTTTGGTTAGTATCACTGCTGGTTGTGGTGATATGACTCTTGCTGGAGCCTGGTTCGCAGGACTGGTAGGCGGAATTATCGTTGTATTTTCTGTTGCAGCACTTGATGCCGCTGAGATCGATGATCCTGTAGGTGCATTCTCTGTTCACGGAGTTTGTGGTGTATGGGGTACTGTAGTTATTGGTCTTTGGGGAACAGCTGTACAAGGTGATGGAGCAGGTATGGGATTGTTCAATGGTGGAGGTATTACCCTTCTTCTAGTTCAAGCTCTTGGTGCCGCAGCTTATGCTATTTGGACACTAGTTACTTGCTGGATTGCCTGGTCTGTAATTGGAGGATTATTCGGTGGAATCCGAGTATCTGAAGAGGAAGAGACTCAAGGCTTAGATATTGGAGAGCATGGAATGGAAGCATATCCAGACTTTGCGTCTGCC
AG-402-J18  ATGACCACTGCTTTGCAATCGCCTCCAAGGCGAACTACTTCTCGTCTCCAAGACGCAAGTCTTTTGAACGGGCCAATGCTTCTTCTAAGAAGTATTAAAGGTTTTAGAAGAAGTCAGTCTTGGGCATGGCTAGCCTCTATCCCATTGGCCCTTTTGGGGTTAGGTGTTTTCACTTTCTCTGCAAGAGCTGAAGTTCTTTCAGATTTAACAGCTTCTTTCTTGGCTGACAACCTTTGGTTATTTATAGCCACAATCCTCGTTATTTTTATGAACGCGGGATTCGCAATGGTTGAAGCTGGTATGTGCCGTCAAAAAAATGCGGTCAACATTTTAGCTAAAAATTTATTTGTTTTTGCTCTTGCAGTTACTGCCTACTGGGTAATTGGTTATTCATTAATGTATGGCGGTTCAGTTATTGATGGATGGCTTTATTTCCAAGGCTTATTCGTTGATCCTGACCCTTCAGGTGCACTTGAGGGTGATACAGGTCTTGTCCCAGCAGTTGATTTCCTTTTCCAATCTGCTTTTGCTGGTACTGCTGCAACGATCGTTTCAGGATTGGTTGCTGAGAGAGTCAAATTCGGTGAATTTGTAGTTTTCTCTATAATTTTGACTGCTTTTATCTACCCAATTGCAGGAAGTTGGCAATGGAACTTTATTGATTTCGCTGGTTCATCCATTGTCCATTCTGTTGGAGGATGGGCAGGTCTTGTTGGAGCAATGCTTCTTGGACCTCGTATTGGCAAATTTGTTGATGGCAAAGCTCAAGCGATGCCTGGACACAATATGGCCATTGCAACTTTAGGAGCACTAATCCTTTGGATTGGCTGGTATGGATTCAATCCTGGCTCAGAATTAGCTATGGATCAATATGTTGCTTACGTTGCGGTTACAACAACTTTGGCAGCAGCTGGTGGCGCAATCGCCGCTACAGTTCTATCTACCATTACTTCTGGTAAGCCTGATCTAACCATGATCATCAATGGCATTCTTGCTGGATTAGTAAGTATCACTGCTGGTTGTGGCAATATGACTTTTGCTGGATCTTGGCTTGCTGGTGCTGTAGGTGGATTAATCGTCGTAGTTGCAGTAGCTGCTCTGGATTCTGCAGGCATTGATGATCCAGTTGGTGCATTCTCAGTTCACGGTGTTTGTGGAGTTTGGGGAACTGTTGTTATCGGCCTTTGGGGCGTTGATGGTATGGATCCTGGAGCTGGAATTGGTCTTCTCAATGGAGGAGGAATTAACCAATTCTTCATTCAAGCATTGGGTGCAGCTGCTTATGGCATATGGACTGTTGTGACATGCTGGATTGCTTGGCAAATTATTGGTGGCTTCTTCGGAGGTATCAGAGTTAGCGAAGCAGAAGAGACACAGGGACTTGATATTGGCGAGCATGGAATGGAGGCTTATCCTGACTTTGCTTCTAGC
AG-402-K14  ATGACCACTGCTTTGCAATCGCCTACAAGGCGAAGTACTTCTCGTCTTCAAGACGCAAGTCTTTTGAACGGGCCAATGCTTCTTCTAAGAAGCATTAAAGGTTTTAGAAGAAGTCAATCATGGGCTTGGCTCGCGTCTATCCCATTGGCACTTTTAGGATTAGGTGTTTTCACTTTCTCTGCTAGAGCTGAGGTTCTTTCAGACTTAACTGCTTCATTCTTGGCAGATAACCTTTGGTTATTTATAGCCACAATCCTCGTTATTTTTATGAACGCAGGATTTGCAATGGTTGAAGCTGGTATGTGTCGCCAGAAAAATGCGGTCAACATATTAGCTAAAAACTTATTTGTTTTTGCTCTTGCTGTTACGGCCTATTGGGTAATTGGATATTCCCTAATGTATGGCGGTTCAGTAATTGATGGATGGCTTTATTTCCAAGGCTTATTTGTTGATCCTGATCCTTCAGGTGCATTAGAAGGTGATACAGGTCTTGTCCCAGCAGTTGATTTTCTTTTCCAGTCTGCTTTTGCTGGTACAGCTGCAACGATCGTTTCTGGATTAGTCGCTGAGAGAGTCAAATTTGGTGAATTTGTTGTTTTTTCAGTAGTTTTAACTGCTTTTATCTACCCAATTGCTGGTAGCTGGCAGTGGAATTTTATTGATTTTGCTGGTTCATCTATCGTTCACTCTGTTGGAGGATGGGCAGGTCTCGTTGGGGCAATGCTTCTTGGTCCACGTATTGGCAAATTTGTAGATGGCAAAGCTCAAGCTATGCCTGGTCACAATATGGCTATTGCAACTTTAGGAGCGCTAATTCTTTGGATTGGTTGGTACGGATTTAATCCTGGCTCTGAGTTAGCAATGGATCAATATGTTGCTTATGTTGCCGTAACTACAACTTTGGCAGCCGCTGGTGGCGCAATTGCGGCTACAGTTTTATCTACCATTACATCTGGTAAGCCTGATCTTACAATGATCATCAATGGTATTCTTGCTGGCTTAGTAAGTATCACTGCTGGTTGCGGCAATATGACTTTTGCTGGATCTTGGCTTGCTGGCGCAGCGGGTGGATTAATCGTTGTAGTTGCAGTAGCTGCTTTAGATTCTGCCGGTATTGATGATCCAGTTGGTGCTTTCTCCGTTCACGGCGTATGCGGTGTTTGGGGAACAGTAGTTATTGGCCTTTGGGGCGTTGATGGCATGGACCCAGGTGCTGGAATTGGTCTTCTTAATGGAGGAGGAATTAACCAATTCTTCATTCAAGCATTAGGTGCAGCTGCTTATGGTATCTGGACTGTGGTTACATGCTGGATTGCTTGGCAAATTATTGGTGGCTTCTTCGGTGGCATCAGAGTTAGCGAAGCAGAAGAGACTCAGGGCCTTGACATTGGAGAGCATGGAATGGAGGCTTATCCTGACTTCGCTTCTAGC
AG-402-L20  ATGACCACTGCTTTGCAATCGCCTCCAAGGCGAAATACTTCTCGTCTTCAAGACGCAAGTCTTCTGAACGGGCCAATGCTTCTTCTAAGAAGTATTAAAGGTTTTAGAAGAAGTCAATCTTGGGCATGGCTAGCATCTATCCCATTGGCACTTTTAGGATTAGGTGTTTTCACTTTCTCTGCAAGAGCTGAAGTTCTTTCAGATTTAACTGCTGCATTCTTGGCAGATAACCTTTGGTTATTTATTGCCACAATCCTCGTTATTTTCATGAACGCAGGATTTGCAATGGTTGAAGCTGGTATGTGTCGCCAAAAAAATGCAGTAAACATACTAGCTAAAAACTTATTTGTTTTCGCTCTTGCTGTTACGGCCTATTGGGTAATTGGGTATTCCCTAATGTATGGCGGTTCAGTAATTGACGGATGGCTTTATTTCCAAGGCTTATTCGTTGATCCTGATCCGTCAGGTGCATTAGAGGGTGATACAGGTCTTGTCCCTGCAGTTGATTTCCTTTTCCAGTCTGCTTTTGCTGGTACTGCTGCAACCATCGTTTCTGGATTGGTTGCTGAGAGAGTCAAATTCGGAGAATTTGTTGTTTTCTCAATCGTCCTAACTGCTTTCATTTACCCAATTGCAGGAAGTTGGCAGTGGAATTTTATTGATTTCGCTGGTTCATCTATTGTCCACTCCGTTGGTGGATGGGCAGGTCTTGTTGGTGCAATGCTTCTTGGACCTCGTATTGGCAAGTTTGTAGATGGCAAAGCTCAAGCTATGCCCGGTCACAATATGGCTATTGCGACTTTAGGAGCTCTGATACTTTGGATTGGTTGGTATGGATTCAACCCTGGCTCTGAGTTGGCAATGGATCAATACGTTGCTTACGTTGCTGTAACAACAACTTTGGCAGCAGCTGGTGGTGCAATCGCGGCTACAGTTTTATCCACAATTACCTCTGGAAAACCTGATCTAACTATGATCATTAATGGTATCCTTGCTGGTTTGGTAAGTATCACTGCTGGTTGCGGAAATATGACTTTCGCTGGATCTTGGCTTGCTGGGGCAGTAGGTGGATTAATTGTTGTAGTTGCAGTAGCTGCTTTGGATTCAGCAGGTATCGATGATCCAGTTGGTGCTTTCTCAGTTCACGGTGTTTGTGGAGTTTGGGGAACTATTGTTATCGGTCTTTGGGGCGTTGACGGCATGGATCCAGGTGCTGGAATTGGTCTTCTTAATGGAGGAGGAATTAGCCAATTCTTAATTCAAGCTCTAGGTGCAGCTGCTTATGGTATCTGGACTGTTGTTACATGCTGGATTGCTTGGCAAATTATTGGTGGCTTCTTCGGAGGTATCAGAGTTAGCGAAGCAGAAGAGACACAGGGTCTTGATATTGGCGAGCATGGCATGGAGGCTTATCCTGACTTTGCTTCTAGC
AG-402-M18  ATGACCACTGCTTTGCAATCGCCTCCAAGGCGAAGTACTTCTCGTCTTCAAGACGCAAGTCTTTTGAACGGGCCAATGCTTCTTCTAAGAAGTATTAAAGGTTTTAGAAGAAGTCAATCTTGGGCCTGGCTAGCGTCTATTCCATTGGCGCTTTTAGGATTAGGTGTTTTCACTTTCTCCGCAAGAGCTGAGGTTCTTTCAGATTTAACTGCGGCATTCTTGGCGGATAACCTTTGGTTATTTATAGCCACTATCCTCGTTATTTTTATGAACGCAGGATTTGCAATGGTTGAAGCTGGTATGTGTCGCCAAAAAAATGCGGTCAACATATTAGCTAAAAACTTATTTGTTTTTGCTCTTGCTGTTACTGCCTATTGGGTAATCGGATATTCCCTAATGTATGGCGGTTCAGTAATTGATGGTTGGCTTTATTTTCAAGGCTTATTTGTAGATCCTGATCCATCAGGTGCATTAGAGGGTGATACAGGTCTTGTTCCAGCAGTTGATTTCCTTTTCCAATCTGCTTTTGCTGGCACTGCTGCAACTATCGTCTCTGGATTGGTTGCTGAGAGAGTCAAGTTTGGTGAATTTGTCGTTTTCTCTGTAGTTTTAACTGCCTTTATTTATCCAATTGCAGGTAGTTGGCAGTGGAATTTTATTGATTTTGCTGGTTCATCTATCGTTCACTCTGTTGGCGGATGGGCAGGTCTTGTTGGAGCAATGCTTCTTGGACCACGTATTGGAAAATTTGTAGATGGCAAAGCACAAGCTATGCCTGGTCACAATATGGCTATTGCAACTTTAGGAGCGCTAATTCTTTGGATTGGTTGGTATGGATTTAATCCTGGCTCCGAATTAGCAATGGATCAATATGTTGCTTATGTTGCTGTAACAACAACATTGGCAGCAGCTGGTGGTGCAATTGCGGCTACAGTTTTATCTACCATCACCTCTGGGAAGCCTGATCTAACCATGATCATCAACGGTATTCTTGCTGGCTTAGTAAGTATCACTGCTGGTTGTGGCAATATGACTTTTGCTGGATCTTGGCTTGCTGGAGCAGTGGGTGGATTAATTGTTGTAGTTGCAGTAGCTGCTTTAGATTCTGCAGGCATCGATGATCCGGTTGGTGCTTTCTCAGTTCACGGAGTATGCGGTGTTTGGGGGACTGTAGTAATCGGCCTTTGGGGGGTTGATGGAATGGATCCAGGTTCTGGAATTGGCCTTCTTAATGGAGGAGGAATTAACCAATTCTTCATTCAAGCATTGGGTGCAGCTGCTTATGGTATCTGGACAGTTGTTACATGCTGGATTGCTTGGCAAATTATTGGTGGATTCTTCGGAGGCATCAGAGTTAGCGAAGCAGAAGAAACTCAGGGGCTTGACATCGGAGAGCATGGAATGGAGGCTTATCCAGACTTTGCTTCAAGC
AG-402-N09  ATGACCACTGCTTTGCAATCGCCTCCAAGGCGAAATACTTCTCGTCTTCAAGACGCAAGTCTTCTGAACGGGCCAATGCTTCTTCTAAGAAGTATTAAAGGTTTTAGAAGAAGTCAATCTTGGGCATGGCTAGCGTCTATCCCATTGGCACTTTTAGGATTAGGTGTTTTCACTTTCTCTGCAAGAGCTGAAGTTCTTTCAGATTTAACTGCTGCATTCTTGGCAGATAACCTTTGGCTATTTATTGCCACAATCCTCGTTATTTTTATGAACGCAGGATTTGCAATGGTTGAAGCTGGTATGTGTCGCCAAAAAAATGCGGTAAACATATTAGCTAAAAACTTATTTGTTTTTGCTCTTGCTGTTACTGCCTATTGGGTAATTGGATATTCCCTAATGTATGGCGGTTCAGTAATTGATGGATGGCTTTATTTCCAAGGCTTATTTGTTGATCCTGATCCTTCAGGTGCATTAGAGGGTGATACGGGTCTTGTTCCTGCAGTTGATTTTCTTTTCCAGTCTGCTTTTGCTGGTACTGCTGCAACCATCGTTTCTGGATTGGTTGCTGAGAGAGTCAAATTTGGTGAATTTGTCGTTTTCTCCATTGTTTTAACTGCTTTTATCTACCCAATTGCTGGAAGTTGGCAGTGGAATTTTATTGATTTCGCTGGTTCATCTATTGTCCACTCCGTTGGTGGATGGGCAGGTCTTGTAGGTGCAATGCTTCTAGGACCTCGTATTGGCAAGTTTGTAGATGGCAAAGCTCAAGCTATGCCCGGTCACAATATGGCTATTGCGACTTTAGGAGCACTGATACTTTGGATTGGTTGGTACGGATTTAACCCTGGCTCCGAGTTGGCAATGGATCAATACGTTGCTTACGTTGCTGTAACAACAACTTTGGCAGCGGCTGGTGGTGCAATCGCAGCTACAGTTTTATCTACAATTACCTCTGGGAAACCTGATCTAACCATGATCATCAATGGTATCCTTGCTGGATTAGTAAGTATCACTGCTGGTTGCGGCAATATGACTTTTGCTGGATCTTGGCTCGCTGGGGCAGTAGGGGGCTTAATTGTTGTGGTTGCAGTAGCTGCTTTGGATTCAGCAGGTATCGATGATCCAGTTGGTGCTTTCTCAGTTCACGGTGTTTGTGGCGTCTGGGGAACTGTTGTTATTGGTCTTTGGGGCGTTGATGGCATGGATCCAGGTGCTGGAATTGGTCTTCTCAATGGAGGAGGAATTAGCCAATTCTTGATACAAGCTTTAGGTGCAGCTGCTTATGGTATCTGGACTGTTGTTACATGCTGGATTGCTTGGCAAATTATTGGTGGCTTCTTCGGAGGTATCAGAGTTAGCGAAGCAGAAGAGACACAAGGTCTTGATATTGGCGAGCATGGAATGGAGGCTTATCCTGACTTTGCTTCTAGC
AG-402-O21  ATGACCACTGCTTTGCAATCGCCTCCAAGGCGAAATACTTCTCGTCTTCAAGACGCAAGTCTTCTTAACGGGCCAATGCTTCTTCTAAGAAGTATTAAAGGTTTTAGAAGAAGTCAATCTTGGGCATGGCTAGCGTCTATCCCATTGGCACTTTTAGGATTAGGTGTTTTCACTTTCTCTGCAAGAGCTGAAGTTCTTTCAGATTTAACTGCTGCATTCTTGGCAGATAACCTTTGGTTATTTATTGCCACAATCCTCGTTATTTTCATGAACGCAGGATTTGCAATGGTTGAAGCTGGTATGTGTCGCCAAAAAAATGCAGTAAACATACTAGCTAAAAACTTATTTGTTTTTGCTCTTGCTGTTACTGCATATTGGGTAATTGGGTATTCCCTAATGTATGGCGGTTCAGTAATTGACGGATGGCTTTATTTCCAAGGTTTATTCGTTGATCCTGATCCTTCAGGTGCATTAGAGGGTGATACAGGTCTTGTCCCTGCAGTTGATTTCCTTTTCCAGTCTGCTTTTGCTGGTACTGCTGCAACCATCGTTTCTGGATTGGTTGCTGAGAGAGTCAAATTCGGAGAATTTGTTGTTTTCTCAATCGTCCTAACTGCTTTCATTTACCCAATCGCAGGAAGTTGGCAGTGGAATTTTATTGATTTCGCTGGCTCATCTATTGTCCACTCCGTTGGTGGATGGGCAGGTCTTGTTGGTGCAATGCTTCTTGGACCTCGTATTGGCAAGTTTGTGGATGGCAAAGCTCAAGCTATGCCCGGTCACAATATGGCTATTGCAACTTTAGGAGCACTGATACTTTGGATCGGTTGGTACGGATTCAACCCAGGCTCTGAGTTAGCAATGGATCAATACGTTGCTTACGTCGCCGTAACAACAACTTTGGCAGCAGCTGGTGGTGCAATCGCGGCTACAGTTTTATCTACAATTACCTCTGGAAAACCTGATCTAACCATGATCATCAATGGTATCCTTGCTGGATTAGTAAGTATCACTGCTGGTTGCGGCAATATGACTTTTGCTGGATCTTGGCTTGCTGGGGCAGTAGGGGGATTAATTGTTGTAGTTGCAGTGGCTGCTTTGGATTCAGCAGGTATCGATGATCCAGTTGGTGCTTTCTCAGTTCACGGTGTTTGTGGAGTTTGGGGAACTGTTGTTATAGGTCTTTGGGGCGTTGATGGCATGGATCCAGGTGCTGGAATTGGTCTTCTCAATGGAGGAGGAATTAGCCAATTCTTAATTCAAGCTCTAGGTGCAGCTGCTTATGGTATCTGGACTGTTGTTACATGCTGGATTGCTTGGCAAATTATTGGTGGCTTCTTCGGAGGTATCAGAGTTAGCGAAGCAGAAGAGACACAGGGTCTTGATATTGGCGAGCATGGAATGGAGGCTTATCCTGACTTTGCTTCTAGC
AG-402-P16  ATGACCACTGCTTTGCAATCGCCTCCAAGGCGAAGTTCTTCCCGTCTACAAGATGCAAGTCTTTTGAACGGTCCAATGCTTCTTCTAAGAAGCATTAAAGGTTTTAGGAGAAGTCAGTCTTGGGCCTGGCTTGCTTCTATCCCATTAGCGCTTTTGGGATTAGGTGTTTTTACTTTCTCTGCACGCGCTGAGGTTCTTTCTGATTTAACTGCTACATTTTTGGCCGACAACCTTTGGTTATTCATAGCCACAATCCTCGTCATTTTTATGAATGCAGGATTTGCAATGGTTGAAGCTGGTATGTGCCGACAAAAAAATGCGGTAAACATCCTAGCTAAAAATTTATTTGTTTTTGCTCTAGCTGTTACCGCTTATTGGGTTATTGGATATTCCCTTATGTATGGCGGTTCAGTAATCGATGGTTGGCTTTATTTCCAAGGCTTATTTGTTGATCCTGATCCCTCAGGGGCACTAGAGGGTGACACAGGTTTAGTCCCGGCAGTTGATTTCCTTTTTCAATCAGCTTTTGCTGGTACTGCTGCAACAATTGTTTCTGGATTGGTTGCTGAAAGAGTCAAATTCGGTGAATTCGTTGTTTTCTCTATCGTTTTAACTGCTTTCATCTACCCAATTGCTGGTAGCTGGCAGTGGAATTTTATTGATTTTGCTGGTTCATCTATCGTCCACTCTGTTGGGGGATGGGCAGGTCTTGTCGGGGCAATGCTTCTTGGACCACGTATTGGCAAATTTGTAGATGGCAAAGCTCAAGCAATGCCAGGACACAATATGGCAATTGCCACTTTAGGAGCGCTAATCCTTTGGATTGGTTGGTATGGATTTAACCCTGGCTCCGAATTGGCGATGGATCAATATGTTGCTTACGTTGCCGTAACAACAACTTTGGCAGCCGCTGGTGGAGCAATCGCAGCTACAGTTTTATCCACAATTACCTCTGGAAAGCCTGATCTGACAATGATCATTAACGGCATCCTTGCTGGACTAGTCAGTATCACTGCTGGTTGTGGCAATATGACCTTTGCTGGATCTTGGCTCGCTGGTGCAGTAGGTGGATTAATCGTTGTTGTTGCAGTGGCTGCACTAGATTCTGCAGGGATTGACGATCCAGTTGGTGCTTTCTCAGTTCACGGAGTGTGTGGTGTATGGGGAACTGTCGTTATTGGCCTTTGGGGCGTTGATGGCATGGATCCAGGTTCAGGAATTGGTCTTCTCAATGGAGGAGGAATTAACCAATTCTTAATTCAAGCATTGGGTGCAGCTGCTTATGGTATCTGGACTGTTGTGACATGCTGGATTGCTTGGCAAATCATTGGTGGCTTTTTCGGTGGCATCAGGGTTAGCGAGGCTGAAGAGACTCAGGGTCTTGATATTGGTGAGCATGGAATGGAGGCTTATCCTGACTTTGCTTCTAGC
AG-402-P18  ATGACCACTGCTTTGCAATCGCCTCCAAGGCGAAGTACTTCTCGTCTTCAAGACGCAAGTCTTTTAAACGGGCCAATGCTTCTTCTAAGAAGCATTAAAGGTTTTAGAAGAAGTCAATCTTGGGCATGGCTAGCATCTGTTCCATTAGCTCTTTTGGGATTAGGTGTTTTCACTTTCTCTGCAAGAGCTGAGGTCCTCTCTGATTTAACTGCTGCATTCTTAGCCGACAACCTTTGGTTATTCATAGCCACAATTCTCGTTATCTTTATGAACGCGGGATTTGCAATGGTTGAAGCTGGTATGTGTCGCCAAAAAAATGCGGTTAACATACTAGCCAAAAATTTATTTGTTTTTGCTCTTGCTGTTACTGCTTATTGGGTAATTGGATATTCCCTAATGTACGGCGGTTCAGTAATTGATGGCTGGCTTTATTTCCAAGGCTTATTTGTTGATCCTGATCCTTCAGGTGCATTAGAGGGTGATACAGGTCTTGTTCCAGCAGTTGATTTCCTTTTCCAATCTGCTTTTGCTGGTACTGCTGCAACTATCGTCTCTGGATTAGTTGCTGAGAGAGTCAAGTTTGGGGAATTTGTTGTTTTCTCTATCGTTTTAACTGCTTTCATTTACCCAATTGCAGGAAGTTGGCAGTGGAATTTTATTGATTTTGCTGGTTCATCTATCGTTCACTCTGTTGGAGGATGGGCAGGTCTTGTTGGAGCAATGCTTCTTGGACCTCGTATTGGCAAATTTGTAGATGGTAAAGCACAAGCTATGCCTGGTCATAATATGGCTATCGCAACTTTAGGAGCACTAATCCTTTGGATTGGTTGGTATGGATTTAACCCTGGCTCTGAATTGGCAATGGATCAATATGTTGCTTATGTTGCTGTAACAACAACTTTGGCAGCAGCTGGTGGTGCCATTGCGGCGACAGTTTTATCTACCATTACCTCTGGCAAACCTGATCTTACTATGATCATCAATGGAATCCTTGCTGGATTAGTAAGTATCACTGCTGGTTGTGGCAATATGACTTTTGCTGGATCTTGGCTCGCTGGTGCAGCAGGTGGATTAATTGTAGTTCTTGCTGTAGCAGCCTTAGATTCTGCAGGTATTGATGACCCAGTTGGTGCCTTTTCAGTCCACGGCGTTTGCGGTGTTTGGGGAACTGTTGTTATTGGCCTTTGGGGTGTTGATGGTATGGATCCAGGTGCAGGAATTGGCCTTCTAAATGGTGGAGGAATTAACCAATTCTTAATTCAAGCACTAGGTGCAGCTGCTTATGGTATTTGGACTGTTGTTACTTGTTGGATAGCTTGGCAAATTATTGGCGGTTTCTTTGGCGGCATTAGAGTTAGTGAAGCAGAAGAGACTCAGGGCCTTGATATTGGCGAGCATGGAATGGAGGCTTATCCTGACTTTGCATCCAGC
AG-409-A10  ATGACCACTGCTTTGCAATCGCCTCCAGGGCGAAGTACTTCTCGTCTTCAAGATGCAAGTCTTTTGAACGGGCCAATGCTTCTTCTAAGAAGCATTAAAGGTTTTAGAAGAAGTCAATCTTGGGCATGGCTAGCGTCCGTCCCATTGGCACTTTTAGGATTAGGTGTATTCACTTTCTCTGCTAGAGCTGAGGTTCTTTCAGATTTAACTGCTGCATTTTTGGCAGACAATCTTTGGTTATTGATAGCCACAATCCTCGTTATTTTTATGAACGCAGGATTTGCAATGGTTGAAGCTGGTATGTGTCGCCAAAAAAATGCGGTAAACATATTAGCTAAAAACTTATTTGTTTTTGCTCTTGCTGTAACTGCTTATTGGGTTATTGGATATTCCCTAATGTATGGCGGTTCAGTAATTGATGGATGGCTTTATTTCCAAGGATTATTTGTTGATCCTGATCCTTCAGGTGCATTAGAGGGTGATACAGGTCTTGTTCCAGCAGTTGATTTCCTTTTCCAATCTGCTTTTGCTGGTACAGCAGCAACGATTGTTTCTGGATTAGTTGCTGAGAGAGTCAAATTTGGTGAATTTGTCGTTTTCTCAATAGTTTTAACTGCTTTTATCTACCCAATTGCTGGTAGTTGGCAGTGGAATTTTATTGATTTTGCTGGCTCATCTATCGTTCACTCTGTTGGAGGATGGGCAGGCCTTGTTGGGGCAATGCTTCTTGGACCACGTATAGGCAAATTTGTTGATGGCAAAGCTCAAGCTATGCCTGGTCACAATATGGCTATTGCAACTTTAGGAGCGCTAATTCTTTGGATTGGTTGGTATGGATTTAATCCTGGTTCCGAATTAGCAATGGATCAATATGTTGCTTACGTTGCCGTAACAACAACATTGGCAGCAGCTGGTGGCGCAATTGCGGCTACAGTTATATCTACCATTACCTCTGGTAAGCCTGATCTAACCATGATCATCAACGGTATTCTTGCTGGCTTAGTAAGTATCACTGCTGGTTGCGGCAATATGACTTTTGCTGGATCTTGGCTTGCTGGCGCAGTGGGTGGATTTATCGTAGTATTTGCAGTAGCTGCTTTAGATTCTGCAGGTATTGATGATCCAGTTGGTGCCTTCTCAGTTCACGGTGTTTGCGGTGTTTGGGGAACAGTAGTAATTGGCCTTTGGGGCGTTGATGGAATGGACCCAGGTGCTGGGATTGGTCTTCTTAATGGAGGAGGGATTAACCAATTCTTTATTCAAGCTTTAGGTGCAGCTGCTTATGGTATCTGGACTGTTGTTACATGCTGGCTTGCTTGGCAAATTATCGGTGGCTTCTTCGGAGGCATCAGAGTTAGCGAAGCAGAAGAGACTCAAGGTCTTGATATTGGTGAGCATGGGATGGAGGCTTATCCTGACTTTGCTTCTAGC
AG-459-P07  ATGACCACTGCTTTGCAATCGCCTCCAAGGCGAACTACTTCTCGTCTCCAAGACGCAAGTCTTTTGAACGGGCCAATGCTTCTTCTAAGAAGTATTAAAGGCTTTAGAAGAAGTCAGTCTTGGGCATGGCTAGCTTCTATCCCATTGGCCCTTTTGGGATTAGGTGTTTTCACTTTCTCTGCAAGAGCTGAGGTTCTTTCAGATTTAACAGCTTCTTTCTTGGCTGACAACCTTTGGTTGTTTATAGCCACAATCCTCGTTATTTTTATGAACGCGGGATTCGCAATGGTTGAAGCTGGTATGTGCCGTCAAAAAAATGCGGTCAACATTTTAGCTAAAAATTTATTTGTTTTTGCTCTTGCTGTTACTGCCTACTGGGTAATTGGTTATTCATTAATGTATGGCGGTTCAGTTATTGATGGATGGCTTTATTTCCAAGGCTTATTCGTTGATCCTGACCCTTCAGGTGCACTTGAGGGAGATACAGGTCTTGTCCCAGCAGTTGATTTCCTTTTCCAATCTGCTTTTGCTGGTACTGCTGCAACGATCGTTTCAGGATTGGTTGCTGAGAGAGTCAAATTCGGTGAATTTGTAGTTTTCTCTATAGTTTTGACTGCTTTTATCTATCCAATTGCAGGAAGTTGGCAATGGAATTTTATTGATTTCGCTGGTTCATCCATTGTCCACTCTGTTGGAGGATGGGCAGGTCTTGTTGGAGCAATGCTTCTTGGACCCCGTATTGGCAAATTTGTTGATGGCAAAGCTCAAGCGATGCCTGGACACAATATGGCCATTGCAACTTTAGGAGCACTAATCCTTTGGATTGGTTGGTATGGATTCAACCCTGGCTCAGAATTAGCTATGGATCAATATGTTGCTTACGTTGCAGTTACAACAACTTTGGCAGCAGCTGGTGGAGCAATCGCCGCTACAGTTCTATCTACCATTACTTCTGGTAAGCCTGATCTAACCATGATCATCAATGGCATTCTTGCTGGATTAGTAAGTATCACTGCTGGTTGTGGCAATATGACTTTTGCAGGATCTTGGCTTGCTGGTGCTGTAGGTGGATTAATCGTCGTAGTTGCAGTAGCTGCACTGGATTCTGCAGGCATTGATGATCCAGTTGGTGCCTTCTCAGTTCACGGTGTTTGTGGAGTTTGGGGAACTGTTGTTATTGGCCTTTGGGGCGTTGATGGCATGGATCCTGGGGCTGGAATTGGTCTTCTCAATGGAGGAGGAATTAACCAATTCTTCATTCAAGCATTGGGTGCAGCTGCTTATGGCATATGGACCGTTGTGACATGCTGGATTGCTTGGCAAATTATTGGTGGCTTCTTCGGAGGTATCAGAGTTAGCGAAGCAGAAGAGACACAGGGACTTGATATTGGCGAGCATGGAATGGAGGCTTATCCTGACTTTGCTTCTAGC
AG-670-A05  ATGACAACTGCACTCCATTCGCCTACTAGTAGGCGCCGAAAAACATTGCAGGAGGCCAGCCTCCTGGAAGGTCCGTTGATGCTGATTAAGAGCATCCGGGGCTTCAGTTCCAACCGCGCCATGACCTGGCTCGCCTGTGCCCCCTTGGCACTCATGGGTCTCGGCATCTTCACCCTTTCCGCAAAAGCCGAAGAGCTGCCGGACCTCAACGCCGCTTTTCTCGCCAACAACCTTTGGCTTCTGGTGGCCACCATTCTGGTGATCTTCATGAATGCCGGCTTCGCCATGGTGGAAGCCGGCATGTGCCGTCAGAAGAATGCCGTCAATATTCTCGCAAAGAACTTGTTCGTGTTCGCCCTCGCGGTGACCGCCTACTGGTTTGTGGGCTATTCATTTATGTACGGCGACGCCGCTATCGATGGTTGGTTGTATTTCGGAGGTCTCTTCTTCGATCCAACCGTGACCGCTGAGACCATCAGTGACGCCGGCCTGGTTCCCACCGTTGATTTCCTCTTCCAGGCTGCATTCGCCGGAACCGCAGCCACGATCGTGTCCGGTCTTGTGGCTGAGCGGATCAAGTTCGGCGAATTCGTGATTTTCGCTTTGGTGCTCACCGCCTTCATCTATCCAGTTGCGGGCAGCTGGGAATGGAACTTCATCGACTTTGCTGGTTCCTCCATCGTTCACTCCGTCGGGGCCTGGGCCGGTCTGGTGGGTGCCGCCCTGCTCGGACCCCGCATCGGCAAATACGTCGGCGGCAAGGTTCAGGCCATCCCTGGCCACAACATGTCAATCGCCACCCTTGGTGCCCTTATCCTCTGGATTGGCTGGTACGGCTTTAACCCTGGCTCACAGCTTGCCATGGACCAATGGGTTCCCTACGTGGCCGTGACTACCACCCTTGGTGCGGCCGGCGGTGCAATCGGCGCCACCGTGATCTCCACGATCACTTCGAAGAAACCTGATCTGACAATGATCATCAATGGCATCCTGGCTGGCCTAGTAAGCGTGACCGCCGGTTGCGGCAACCTCACCCTGACGGGCTCCTGGGTGGCTGGCGTTGTGGGCGGCATCATCGTTGTCTTCTCCGTCGCTGCTCTCGATGCAGCGGGCATTGATGATCCTGTCGGTGCTTTCTCCGTGCACGGCGTTTGCGGAGTCTGGGGCACCCTAGTGATAGGCCTCTGGGGCTTCGATATTCAGGGTGATGGTTCACCCCTAGGTCTGCTGGTCGGCGGAGGTATCGAACAGCTCGGCATTCAGGCTCTTGGCACTGCTGCCTATGCCATTTGGACCATTGTGACCTGCTACATCGCCTGGCAGATCATCGGTGCACTCTTCGGCGGCATCCGTGTCACCGAAGAGGAAGAGACCGAAGGTTTGGACATCGGCGAACACGGCATGGAGGCCTACGCCGGCTTCACCACCACC
CC9605      ATGACAACTGCATTCCACGCGCCACCGCAAAAGCGGCGCAAAACCCTGCAGGAGGCCAGCCTCCTGGAAGGCCCGATGCTGCTCCTGAAGAGCATCCGGGGCTTTAGCTCCAACCGTGCCATGACCTGGCTCGCCTGTGCGCCCCTGGCGCTCATGGGCCTTGGCATCTTCACCCTATCGGCCAAAGCCGAAGAGCTTCCTGAGCTCTCCGCCGCTTTCCTGGCCAACAACCTTTGGCTTCTGGTCGCCACCATCCTGGTGATCTTTATGAATGCCGGCTTCGCCATGGTCGAAGCAGGCATGTGCCGGCAAAAAAATGCCGTCAATATCCTCGCCAAGAACCTGTTCGTGTTCGCCCTCGCGGTGACCGCCTACTGGTTCGTGGGCTACTCCTTGATGTACGGCGACTCCGTCATCGACGGCTGGCTGTATTTCGGGGGCCTCTTCTTCGACCCGACCGTCACCGCTGAGACCATCAGCGATGCAGGCCTGGTTCCCACCGTTGATTTCCTTTTCCAGGCGGCCTTCGCCGGAACCGCCGCCACGATCGTTTCCGGTCTCGTGGCTGAGCGGATCAAGTTCGGCGAATTCGTGATCTTCGCCCTGGTCCTCACCGCCTTCATCTATCCAGTTGCTGGCAGCTGGGAATGGAACTTCATCGACTTTGCTGGTTCCTCGATCGTCCACTCCGTTGGCGCCTGGGCCGGCCTCGTTGGCGCCATGCTGCTCGGACCCCGCATCGGCAAGTACGTCGACGGCAAGGTTCAGGCCATCCCTGGCCACAACATGTCCATCGCCACCCTTGGCGCTCTGATCCTCTGGATTGGCTGGTACGGCTTCAACCCCGGATCCCAGCTGGCCATGGACCAGTGGGTCCCCTATGTGGCCGTTACCACCACCCTCGGCGCAGCCGGCGGTGCCATCGGCGCCACGGTGATCTCCACGATGACCTCCAAGAAGCCTGATCTCACCATGATCATCAACGGCATCCTGGCTGGCCTGGTGAGCGTGACTGCCGGTTGCGGCAACCTCACCCTGACTGGCTCCTGGGTGGCTGGCGTGGTGGGCGGCATCATCGTCGTCTTCTCCGTCGCCGCTCTCGATGCCTCAGGCATTGACGATCCAGTTGGCGCCTTCTCCGTGCACGGTGTGTGCGGCGTGTGGGGCACGATCGTGATCGGTCTCTGGGGCTACGACGTCCAAGGCGATGGCTCCGGCCTCGGCCTGCTGGTCGGAGGTGGCGTTGAGCAGCTCGGCATCCAGGCTCTGGGTGCTGCTGCCTACGCCATCTGGACTGTGGTCACCTGCTTCATCGCCTGGTCGATCATCGGCTCCCTATTCGGCGGCATCCGCGTCACCGAACAGGAAGAGTCCGAAGGTTTAGACATCGGCGAACACGGCATGGAGGCCTACGCCGGTTTCTCCACCACC
CC9616      ATGACAACTGCCACTCAGTCGCCGCCGGACCGGCGCCGAAAAACACTTCAGGAAGCCAGTCTTCTCGAAGGTCCGATGATGCTTCTCAAGAGCATCCGAGGTTTTAGTTCCCATCGATCCCTTGCTTGGCTGGCATGTGCGCCGGTTGCCTTGCTGGGCCTGGGAATTTTCACCTTCGCCGCCAAGGCTGAAGAACTGCCGGAGCTCAATGCAGCCTTTCTGGCCAACAACATGTGGCTGCTGGTTGCCACCATCCTGGTGATCTTCATGAACGCCGGCTTCGCCATGGTTGAAGCCGGAATGTGCCGCCAGAAAAACGCCGTCAATATCCTTGCCAAGAACCTGTTCGTGTTCGCCCTCGCGGTGACCGCCTACTGGTTCGTGGGCTACTCCTTTATGTATGGCGATGCCGCGATCGACGGCTGGCTGTACTTCGCAGGATTTTTCTTCGATCCGACCGTCACCGCTGAGACCATCAGCGATGCCGGCCTGGTCCCCACCGTTGATTTCCTGTTCCAGTCGGCCTTCGCCGGAACAGCAGCCACCATCGTTTCCGGCCTCGTCGCCGAGCGGATCAAGTTTGGCGAGTTCGTGATCTTCGCCCTCGTGCTTACCGCTGTCATTTACCCAATTGCCGGCAGCTGGGAATGGAACTTCATTGACTTTGCCGGTTCTTCGATCGTTCACTCCGTTGGAGCCTGGGCCGGTCTCGTCGGAGCCATGCTGCTCGGACCCCGGATCGGCAAATACGCGAATGGAACCGTTCAGGCCATTCCTGGCCACAACATGTCAATCGCCACCCTCGGCGCCCTGATCCTCTGGATCGGCTGGTACGGCTTCAACCCCGGCTCCCAGCTGGCCATGGACCAGTGGGTTCCGTACGTGGCCGTTACCACGACCCTCGGTGCAGCCGGCGGTGCCATCGCTGCCACGGTGATCTCGACAATCACCTCGAAGAAGCCTGATCTCACCATGATCATCAACGGCATCCTGGCCGGCCTGGTGAGCGTGACCGCCGGCTGCGGAAACCTCACCCTCATGGGCTCCTGGGTAGCCGGTGCGGTCGGCGGCATCATCGTCGTCTTCTCCGTTGCCGCTCTCGATGCCGCAGGCATCGATGATCCCGTCGGCGCCTTCTCAGTTCACGGTGTGTGCGGCGTTTGGGGCACGGTCGTGATCGGTCTCTGGGGTTACGACGTCCAGGGCGACGGCTCAGGCCTCGGCCTTCTGGTGGGTGGAGGCATTCAACAGCTCGGCATCCAGGCCCTGGGTGCTGCTGCCTATGCCATCTGGACCATCGTGACCTGCTACATCGCCTGGCAGATCATCGGTGCTCTCTTCGGCGGCATCCGCGTCACCGAGGAAGAAGAGATCGAAGGTCTCGACATCGGAGAGCACGGAATGGAGGCCTACGCCGGTTTCTCCACCACC
KORDI-100   ATGACAACTGCCACTCAGGCGCCGCCGGTCCGGCGTCGAAAAACACTTCAAGAAGCCAGTCTTCTCGAGGGTCCGATGATGCTGCTCAAAAGCATCAGAGGTTTCAGCTCCCATCGCTCCCTGGTCTGGCTCGCATGCGTCCCGGTCGCCCTGTTGGGTCTGGGAATCTTCACTTTCGCTGCCAAAGCCGAAGAACTGCCGGAACTCAATGCAGCCTTTCTGGCCAACAATCTCTGGCTGCTGGTTGCCACGATTCTGGTGATCTTCATGAATGCCGGCTTCGCCATGGTGGAAGCCGGAATGTGCCGGCAGAAAAACGCCGTCAATATTCTGTCCAAGAACCTGTTCGTCTTCGCCCTTGCGGTGACCGCCTACTGGGTTATCGGCTATTCACTGATGTACGGCGACGGT---GATAACGGCTGGATCTATTTCGGCGGTCTGTTCTTCGATCCGACCGTCAGCGCTGAAACGATCAGCGATGCAGGCCTGGTCCCCAGTGTTGACTTCCTCTTCCAGGCGGCCTTCGCCGGAACGGCAGCCACGATCGTGTCCGGCCTCGTCGCCGAGCGGATCAAGTTCGGTGAGTTCGTGCTCTTCGCTCTCGTTCTCACAGCGTTCATCTACCCCATTGCCGGTAGCTGGAAATGGAACTTCATCGATTTCGCCGGTTCGTCCATCGTGCACTCCGTTGGAGCCTGGGCCGGCCTGGTTGGCGCCATGCTGCTTGGACCCAGGATCGGGAAATACACGAATGGATCCGTTCAGGCCATTCCCGGCCACAACATGTCCATTGCCACCCTCGGTGCCCTGATCCTCTGGATCGGCTGGTATGGCTTCAACCCTGGTTCCCAGCTGGCCATGGACCAATGGGTTGCCTACGTCGCTGTGACCACAACGCTTGGTGCAGCCGGTGGTGCCATCGGAGCCACGGTGATCTCCACAATCACCTCGAAGAAGCCTGATCTCACCATGATCATCAACGGCATCCTGGCTGGCCTGGTCAGCGTGACCGCCGGTTGTGGTGATCTTACCTTCGGTGGCGCCTGGGTCGCCGGTCTGGTGGGCGGCATCATTGTCGTCTTCGCAGTTGCCGCTCTCGATTCCGCCGGAATCGATGATCCTGTTGGAGCCTTCTCAGTCCACGGCGTCTGTGGTGTCTGGGGAACTCTGGTGATCGGCCTCTGGGGCAAAGCCATCCAGGGAGACGGTGCCGGTCTCGGCCTGTTCAACGGCGGCGGCATCGCACAGCTCGGCAAGCAGGCTCTCGGAGCAGGCGCCTACGCCATCTGGACGATTGTGACCTGCTACATCGCCTGGCAGATCATCGGTGCTCTCTTCGGTGGCATCCGCGTCACCGAGGACGAAGAGATCGAAGGTCTCGATATCGGCGAACACGGAATGGAGGCCTACGCAGGCTTCTCCACAACC
KORDI-49    ATGACAACTGCCTTCCAGGCGCCGCCAAAGCGGCGCCTCAAGACACTTCAGGAGGCCAGCCTTCTGGAGGGCCCGATGCTCCTCCTTCGCAGCATCCGAGGCTTCAGCTCCAACCGTTCACTGGTTTGGTTGGCCTGTGCGCCAATGGCCCTGATGGGCCTCGGCATCTTCACCTTCGCCGCCAAAGCCGAAGAACTGCCCGAACTCAACGCAGCCTTCCTGGCCAACAACCTCTGGCTTCTGGTCGCCACGATTCTGGTGATCTTCATGAATGCCGGCTTCGCCATGGTGGAAGCCGGCATGTGCCGCCAAAAGAACGCCGTCAATATCCTGTCCAAGAACCTGTTCGTGTTCGCCCTCGCGGTAACCGCTTACTGGTTCATCGGTTACTCCCTGATGTACGGGGACGGT---GACAACGGCTGGCTCTACTTCGGAGGTCTGTTCTTCGACCCCACCGTTTCAGCCGAGACGATCACCGATGCCGGACTGGTTCCGACCGTTGATTTCCTGTTCCAGTCGGCCTTCGCCGGCACTGCCGCCACAATCGTTTCCGGCCTCGTGGCGGAGCGCATCAAATTCGGCGAGTTCGTGATCTTCGCCCTGGTCCTGACGGCCTTCATCTACCCGATTGCCGGTTCCTGGCAATGGAACTTCATCGATTTCGCTGGATCCTCCATCGTTCACTCCGTCGGTGCCTGGGCCGGTCTCGTCGGCGCCATGCTTCTCGGACCCCGGATCGGCAAATATGTCGGCGGGAAGGTGCAGGCCATCCCCGGCCACAACATGTCCATCGCCACCCTCGGCGCCCTGATTCTCTGGATCGGCTGGTACGGCTTCAACCCCGGTTCCCAGCTCGCCATGGACCAGTGGGTTCCCTACGTGGCTGTGACCACCACCCTCGGCGCTGCCGGCGGTGCGATCGGTGCCACGGTGATTTCCACGATCACCTCCAAGAAGCCTGATCTCACCATGATCATCAACGGCATCCTGGCTGGCCTGGTGAGTGTGACGGCCGGTTGCGGCAACCTCACCCTGATGGGTTCCTGGGTCGCCGGTGCCGTTGGCGGCATCATTGTGGTCTTCTCGGTTGCCGCTCTCGACTCAGCGGGCATCGATGACCCGGTTGGAGCGTTCTCCGTCCACGGCGTCTGCGGCGTCTGGGGCACCCTGGTGATCGGCCTCTGGGGCTACGACATCCAAGGCGACGGCTCTGGGCTCGGCCTGCTTGTCGGTGGAGGGATCAATCAGCTTGGTATCCAGGCTGTTGGAACCGCCGCCTACGCCATCTGGACTCTGGTGACCTGCTTCATCGCCTGGAAAGTCATCGGCGGACTGTTCGGGGGCATTCGCGTCACCGAACAGGAAGAAACCGAGGGTCTGGACATCGGCGAACACGGCATGGAGGCCTACGCAGGCTTCTCCACCATC
MIT0701     ATGACAACTGCTCCGCTTCCGCCCTCCAGGCGGCGCACGGTACGCCTCCAGGAGGCCAGTCTCCTGGAGGGGCCAATGCTCCTCCTGCGCAGTATCCGTGGCTTCAGCTCCAATCGCTCACTGACGTGGCTGGCTTGCGTGCCCTTGGCTCTTTTCGGCCTAGGACTCTTCAACCTCTCGGCCCATGCCGCCGAGATGCCAGAACTGAATGCTGCCTTCCTGGCCAACAATCTCTGGCTTCTGGTTGCAACGATTCTGGTGATCTTCATGAATGCCGGCTTCGCGATGGTCGAAGCAGGAATGTGTCGTCAAAAAAACGCGGTCAACATCCTCGCCAAAAACCTATTTGTCTTTGCCCTAGCGGTAACGGCTTACTGGTTCATCGGCTATTCGCTGATGTACGGCGATCCTGTTTCGGCAGGATGGCTCTATTTCAACGGCCTGTTCTTTGATCCTGCTGTAACCCCTGAACTGATCAGCGAAGGAGGTCTTGTCCCAAGCGTCGACTTCCTCTTCCAAGCAGCCTTTGCAGGCACCGCTGCCACCATCGTCTCAGGACTCGTTGCAGAGCGCGTCAAGTTCGGCGAGTTCGTGGTGTTCTCCCTAGTGCTAACTGGTTTCATTTACCCAATCGCCGGCAGCTGGGAATGGAACTTCATTGATTTCGCAGGCTCCTCGATCGTTCACTCCGTCGGTGCCTGGGCAGGTCTGGTAGGAGCAATGCTGCTCGGTCCCCGCATCGGCAAATTTGTCGGTGGCAAGGCCCAAGCGATTCCAGGACACAACATGTCCATCGCCACCCTTGGCGCCCTAATCCTCTGGATCGGCTGGTATGGCTTCAACCCCGGCTCCCAGCTCGCCATGGATCAATGGGTCCCCTACGTGGCTGTAACAACCACACTCGCGGCTGCAGGTGGCGCCATCGGCGCAACGATCATTTCCACCCTCTACTCCGGCAAGCCTGATCTAACGATGATCATCAACGGCATCCTTGCCGGCCTAGTAAGCATTACAGCGGGTTGTGGCAATCTCACGCTGGTAGGGGCCTGGCTTGCAGGCCTAATCGGTGGTGTCATTGTGGTGTTCGCGGTCTCAGCCCTTGACTCTTTAGGCATCGACGATCCAGTTGGAGCTTTCTCTGTCCACGGCGTCTGTGGCATCTGGGGAACCCTCGTGATCGGCCTTTGGGGCTTTGACATCCAAGGTGATGGTTCCGCCCTTGGGCTATTCGTTGGAGGTGGCGCAAGTCAGCTTTGGGCTCAATTTGTAGGCTGCGTTGCCTACGCCATCTGGACCGTGGTGACCTGCTGGATTGCCTGGTCTGTCATCGGCGCACTGTTTGGAGGTATCCGCGTCACGGAAGCCGAGGAAATCGAAGGTCTTGATATCGGTGAGCACGGTATGGAGGCTTATCCCGACTTCGCCTCAGCC
MIT0801     ATGACCACTGCTTTGCAATCGCCTCCAAGGCGTACTACTTCCCGTCTTCAAGACGCAAGTCTTTTGAACGGGCCAATGCTTCTTTTAAGAAGTATTAAAGGCTTTAGAAGAAGTCAGTCTTGGGCATGGCTAGCCTCTATCCCCTTGGCCCTTTTGGGGTTAGGTGTTTTCACTTTCTCTGCAAGAGCTGAGGTTCTTTCAGATTTAACAGCTGCTTTCTTGGCGGACAACCTTTGGTTATTTATAGCCACAATCCTCGTTATTTTTATGAACGCGGGATTCGCAATGGTTGAAGCTGGTATGTGCCGTCAAAAAAATGCGGTCAACATTTTAGCTAAAAATTTATTTGTTTTTGCTCTTGCTGTTACTGCCTACTGGGTAGTTGGTTATTCCTTAATGTATGGCGGTTCAGTGATTGATGGATGGCTTTATTTCCAAGGCTTATTCGTTGATCCTGATCCTTCAGGTGCACTTGAGGGAGATACAGGTCTTGTCCCAGCAGTTGATTTCCTTTTTCAATCTGCTTTTGCTGGTACTGCTGCAACGATCGTTTCGGGATTGGTTGCTGAGAGAGTCAAATTTGGTGAATTTGTGGTTTTCTCAATAGTTTTGACTGCTTTTATCTATCCAATTGCAGGAAGTTGGCAGTGGAATTTTATTGATTTTGCTGGTTCATCTATTGTCCACTCTGTTGGAGGATGGGCAGGTCTTGTTGGAGCAATGCTTCTAGGACCACGTATTGGCAAATTTGTTGATGGCAAAGCTCAAGCGATGCCTGGACACAATATGGCCATTGCAACTTTAGGAGCATTAATCCTTTGGATTGGTTGGTACGGATTCAACCCTGGCTCAGAATTAGCAATGGATCAATATGTTGCTTACGTCGCAGTAACAACAACTTTGGCAGCAGCTGGTGGTGCAATCGCCGCTACAGTTTTATCTACCATTACTTCTGGCAAGCCTGATCTAACCATGATAATCAATGGCATTCTTGCTGGATTAGTAAGTATCACTGCTGGTTGTGGCAATATGACTTTTGCTGGATCTTGGCTCGCTGGTGCTGTAGGTGGATTAATCGTCGTAGTTGCAGTAGCTGCTTTGGATTCTGCAGGTATTGATGATCCAGTTGGTGCTTTCTCAGTTCACGGAGTTTGTGGGGTCTGGGGAACTATTGTTATCGGCCTTTGGGGCGTTGATGGAATGGATCCTGGAGCTGGAATTGGTCTTCTCAATGGAGGAGGAATTAACCAATTCTTCATTCAAGCATTAGGAGCAGCTGCTTATGGCATATGGACTGTTGTGACATGCTGGATTGCTTGGCAAATTATTGGTGGCTTCTTCGGAGGTATCAGAGTTAGCGAAGCAGAAGAGACACAGGGACTTGATATTGGCGAGCATGGAATGGAGGCTTATCCTGACTTTGCTTCTAGC
MIT0912     ATGACCACTGCTTTGCAATCGCCACCAAGGCGAAGTACTTCTCGTCTTCAAGACGCAAGTCTTTTGAACGGGCCAATGCTTCTTCTAAGAAGCATTAAAGGTTTTAGAAGAAGTCAATCTTGGGCTTGGCTAGCTTCAATCCCATTGGCACTTTTAGGATTAGGTGTTTTCACTTTCTCTGCTAGAGCTGAGGTTCTTTCAGATTTAACTGCTGCATTCTTGGCAGATAATCTTTGGCTTTTCATAGCCACAATCCTCGTTATTTTTATGAACGCAGGATTTGCAATGGTTGAAGCTGGTATGTGCCGCCAAAAAAATGCGGTCAACATATTAGCTAAAAACTTATTTGTTTTTGCACTTGCTGTTACTGCCTATTGGGTAATTGGATATTCCCTAATGTATGGCGGTTCAGTGATTGATGGTTGGCTTTATTTCCAAGGCTTATTCGTTGATCCTGATCCATCAGGTGCATTAGAAGGTGATACAGGACTTGTTCCAGCAGTTGATTTCCTTTTCCAATCTGCTTTTGCTGGAACTGCTGCAACGATCGTTTCTGGATTAGTTGCTGAGAGAGTCAAATTTGGTGAATTTGTCGTTTTCTCTGTAGTTTTAACTGCTTTTATTTATCCAATCGCAGGTAGCTGGCAGTGGAATTTTATTGATTTTGCTGGTTCATCTATTGTTCATTCCGTAGGAGGATGGGCAGGTCTTGTTGGAGCAATGCTTCTTGGGCCACGTATTGGCAAATTTGTAGATGGAAAAGCTCAAGCTATGCCTGGTCATAATATGGCTATCGCAACTTTAGGAGCGCTAATTCTTTGGATTGGTTGGTATGGATTTAATCCAGGTTCTGAATTAGCAATGGATCAATATGTTGCTTATGTTGCAGTAACAACAACTTTGGCAGCAGCTGGTGGTGCAATTGCGGCTACAGTTTTATCTACCATTACCTCTGGTAAGCCTGATCTAACCATGATCATCAACGGTATTCTTGCTGGCTTAGTAAGTATCACTGCTGGTTGTGGCAATATGACTTTTGCTGGATCTTGGCTTGCTGGTGCAGTCGGTGGATTAATAGTTGTAGTTGCAGTAGCTGCTTTAGATTCCGCAGGTATTGATGATCCTGTTGGTGCTTTCTCCGTTCACGGAGTTTGCGGCGTTTGGGGAACTGTAGTTATCGGCCTTTGGGGTGTTGATGGCATGGACCCTGGAGCTGGAATTGGTCTTCTCAATGGAGGAGGAATTAGCCAGTTCTTCATTCAAGCATTAGGCGCAGCTGCTTATGGTATCTGGACTGTCGTCACATGCTGGATTGCTTGGCAAATTATTGGTGGCTTCTTCGGAGGAATCAGAGTTAGCGAATCAGAAGAGACCCAAGGCCTTGATATTGGTGAGCATGGAATGGAAGCTTATCCTGACTTTGCTTCTAGC
MIT0915     ATGACCACTGCTTTGCAATCGCCTCCAAGGCGAACTACTTCTCGTCTCCAAGATGCAAGTCTCTTGAACGGGCCAATGCTTCTTCTGAGAAGTATTAAAGGCTTTAGAAGAAGTCAGTCTTGGGCATGGCTAGCCTCTATTCCATTGGCCCTTTTGGGGTTAGGTGTTTTCACTTTCTCTGCAAGAGCTGAGGTTCTTTCAGATTTAACAGCTTCTTTCTTGGCTGACAACCTTTGGTTATTTATAGCCACAATCCTCGTTATTTTTATGAACGCGGGATTCGCAATGGTTGAAGCTGGTATGTGCCGTCAAAAAAATGCGGTCAACATTCTAGCTAAAAATTTATTTGTTTTTGCTCTCGCTGTTACTGCCTACTGGGTAATTGGTTATTCATTAATGTATGGCGGTTCAGTTATTGATGGATGGCTTTATTTCCAAGGCTTATTCGTTGATCCTGACCCTTCAAGTGCACTTGAGGGAGATACAGGTCTTGTCCCAGCAGTTGATTTCCTTTTCCAATCTGCTTTTGCTGGTACTGCTGCAACGATCGTTTCGGGATTGGTTGCTGAGAGAGTCAAATTCGGTGAATTTGTAGTTTTCTCTATAGTTTTGACTGCTTTTATCTATCCAATTGCTGGAAGTTGGCAATGGAACTTTATTGATTTCGCTGGTTCATCCATTGTCCACTCTGTTGGAGGATGGGCAGGTCTTGTTGGAGCAATGCTTCTTGGACCTCGTATTGGCAAATTTGTTGATGGCAAAGCTCAAGCGATGCCTGGACACAATATGGCCATTGCAACTTTAGGAGCACTAATCCTTTGGATTGGTTGGTATGGATTCAACCCTGGCTCAGAATTAGCTATGGATCAATATGTTGCTTACGTTGCAGTTACAACAACTTTGGCAGCAGCTGGTGGTGCAATCGCCGCTACAGTTCTATCTACCATTACTTCTGGTAAGCCTGATCTAACCATGATCATCAATGGCATTCTTGCTGGATTAGTAAGTATCACTGCTGGTTGTGGCAATATGACTTTTGCTGGATCTTGGCTTGCTGGTGCTGTAGGTGGATTAATCGTCGTAGTTGCAGTAGCTGCTCTGGATTCTGCAGGCATTGATGATCCAGTTGGTGCTTTCTCAGTTCACGGTGTTTGTGGAGTTTGGGGAACTGTTGTTATCGGCCTTTGGGGCGTTGATGGCATGGATCCTGGAGCTGGAATTGGTCTTCTCAATGGAGGAGGAATTAACCAATTCTTCATTCAAGCATTAGGTGCAGCTGCTTATGGCATTTGGACTGTTGTGACATGCTGGATTGCTTGGCAAATTATTGGTGGCTTCTTCGGAGGTATCAGAGTTAGCGAAGCAGAAGAGACACAGGGACTTGATATTGGCGAGCATGGAATGGAGGCTTATCCTGACTTTGCTTCTAGC
MIT0918     ATGACCACCGCTTTGCAATCGCCTCCTGGGCGTCGCATGGTTCGTCTTCAGGAAGCCAGTCTTCTTGAAGGTCCTATGCTACTCCTTCGAAGCGTTCGTGGGTTTCGATCAAGTCAATCTTTGATTTGGTTAGCCACTGTTCCGTTAGCCCTTCTTGGTTTAGGTGTTTTTGGTTTTGCTGCTCGTGCTGAAGTTCTTTCTGATTTAACTGCAACTTTCTTAGCTGATAATCTTTGGTTGTTCATTGCAACAATACTAGTAATCTTTATGAATGCTGGTTTTGCAATGGTCGAAGCCGGTATGTGTCGCCAAAAGAATGCTGTCAACATTCTTGCCAAAAATCTTTTTGTTTTTGCATTAGCCGTAACTGCTTATTGGTTTATTGGTTATTCCATAATGTATGGAGATTCTTTAGTTGGCGGCTGGTTATATTTTAAAGGATTGTTTTTCGATCCTGATCCCTCTGGAGCACTTGCAGGTGACAATGGTCTTGTCCCTGCGGTTGATTTTCTCTTTCAAGCTGCATTTGCAGGTACTGCAGCAACAATTGTTTCAGGGCTGGTTGCTGAAAGAGTCAAATTTGGTGAGTTCGTTGTTTTTTCTTTGATTTTGACTGCTTTTATTTACCCAATTTCAGGTAGTTGGCAGTGGAATTTTATAGACTTCGCTGGCTCCTCGATTGTGCACTCTGTAGGTGGCTGGGCTGGTCTTGTAGGCGCAATGCTTCTTGGACCAAGGATTGGCAAATTTGTTGATGGTAAAGCCCAAGCAATGCCAGGTCATAACATGGCAATTGCCACACTTGGCGCATTGGTGCTTTGGATTGGTTGGTATGGGTTTAACCCAGGTTCTGAACTGGCTATGGATCAATATGTTGCTTATGTTGCAGTAACAACAACCCTTGCTGCTGCTGGAGGAGCAATAGCTGCAACAGTAGTTTCTACATTGACATCAGGTAAGCCTGATTTGACAATGATCATTAATGGAATTCTTGCTGGTTTAGTAAGTATTACTGCTGGGTGCGGCAACATGACACTAACTGGATCTTGGCTTGCTGGATTTGTTGGTGGCGTGATTGTTGTCTTTGCAGTTTCAACTTTGGACTCAGCAGGAATTGATGATCCTGTAGGTGCTTTTTCAGTACATGGTGTCTGTGGTATTTGGGGAACTGTTGTAATTGGACTTTGGGGTGTTGATGGTATGGATCCTGGCGCAGGTATTGGACTCTTTAATGGAGGGGGATTATCAGTCTTGTTAATACAAGCACTAGGTGCAGCTGCTTATGCAATTTGGACAGTGATTACTTGTTGGATCGCTTGGTCTGTAATTGGGGGCTTCTTTGGTGGCATTCGTGTTAGTGAAGCCGAAGAAATCCAAGGACTTGATATTGGAGAGCATGGAATGGAAGCTTATCCAGACTTTGCTTCGTCC
MIT1013     ATGACCACTGCTTTGCAATCGCCTCCAAGGCGAAGTACTTCTCGTCTTCAAGACGCAAGTCTTTTGAACGGGCCAATGCTTCTTCTAAGAAGCATTAAAGGTTTTAGAAGAAGTCAATCTTGGGCATGGCTAGCGTCTGTCCCATTGGCACTTTTAGGATTAGGTGTTTTCACTTTCTCTGCAAGAGCTGAGGTTCTTTCAGATTTAACTGCTGCATTTTTGGCAGATAACCTTTGGTTATTTATAGCCACAATCCTCGTTATTTTTATGAACGCAGGATTCGCAATGGTTGAAGCTGGTATGTGTCGCCAAAAAAATGCGGTCAACATATTAGCCAAAAACTTATTTGTTTTTGCTCTTGCTGTCACTGCCTATTGGGTAATTGGATATTCCCTAATGTATGGCGGTTCAGTAATTGATGGATGGCTTTATTTCCAAGGCTTGTTTGTTGATCCTGATCCTTCAGGTGCATTAGAGGGCGATACAGGTCTTGTTCCAGCAGTTGATTTCCTTTTTCAGTCTGCTTTTGCTGGTACTGCTGCAACTATCGTTTCTGGATTAGTTGCAGAGAGAGTCAAATTTGGTGAATTTGTCGTTTTCTCTATAGTTTTAACTGCTTTTATCTACCCAATCGCTGGTAGTTGGCAGTGGAATTTTATTGACTTTGCTGGCTCATCTATCGTTCATTCTGTTGGAGGATGGGCAGGTCTTGTTGGGGCAATGCTGCTTGGACCTCGTATTGGCAAATTTGTAGATGGCAAAGCTCAAGCTATGCCTGGACACAATATGGCTATTGCAACTTTAGGAGCGCTAATCCTTTGGATAGGTTGGTATGGATTTAATCCTGGCTCCGAATTAGCAATGGATCAATATGTTGCTTATGTCGCCGTAACAACAACATTGGCAGCAGCTGGTGGCGCAATCGCAGCTACAGTTCTATCTACCATTACTTCTGGTAAACCTGATCTAACCATGATTATCAACGGTATACTTGCTGGATTAGTAAGTATCACTGCTGGTTGTGGCAATATGACTTTTGCTGGATCTTGGCTTGCTGGAGCAGTTGGTGGATTAATTGTTGTAGTTGCAGTAGCTGCTTTAGATTCTGCAGGTATTGATGATCCAGTTGGTGCTTTCTCAGTTCACGGTGTTTGTGGTGTTTGGGGAACTGTTGTCATAGGCCTTTGGGGCGTTGATGGCATGGACCCAGGTGCTGGAATTGGTCTTCTTAATGGAGGAGGAATTAACCAATTCTTCATTCAAGCATTAGGTGCAGCTGCTTATGGTATCTGGACTGTAGTTACATGCTGGATTGCTTGGCAAATTATTGGTGGCTTCTTCGGTGGCATCAGAGTTAGCGAAGCAGAAGAGACTCAGGGTCTTGACATTGGCGAGCATGGAATGGAGGCATATCCTGACTTTGCTTCTAGC
MIT1205     ATGACAACTGCTCCGCTTCCGCCCTCCAGGCGGCGCACGGTACGCCTCCAGGAGGCCAGTCTCCTGGAGGGACCAATGCTCCTCCTGCGCAGCATCCGTGGCTTCAGCTCCAATCGCTCACTGACGTGGCTGGCTTGCGTGCCCTTGGCTCTCTTCGGCCTAGGACTCTTCAACCTCTCGGCCCATGCCGCCGAGATGCCAGAACTGAATGCTGCCTTCCTAGCCAACAATCTCTGGCTTCTGGTTGCCACGATTCTGGTGATCTTCATGAATGCCGGCTTCGCCATGGTCGAAGCAGGAATGTGTCGTCAAAAGAACGCGGTCAACATCCTCGCCAAAAACCTATTTGTCTTTGCCCTAGCGGTAACGTCTTACTGGTTCATCGGCTATTCGCTGATGTACGGCGATCCTGTTTCGGCAGGCTGGCTCTATTTCAATGGCCTGTTCTTTGATCCTGCTGTAACCCCTGAACTGATCAGCGAAGGAGGTCTTGTCCCAAGCGTCGACTTCCTCTTTCAAGCAGCCTTTGCAGGCACAGCTGCCACCATCGTCTCAGGACTCGTTGCAGAGCGCGTCAAGTTCGGCGAGTTCGTGGTGTTCTCCCTAGTGCTAACTGGTTTCATTTACCCAATCGCCGGCAGCTGGGAATGGAACTTCATTGATTTCGCAGGCTCCTCGATCGTTCACTCCGTCGGTGCCTGGGCAGGTCTGGTGGGAGCAATGTTGCTCGGTCCGCGCATCGGCAAATTTGTCGGTGGCAAGGCCCAAGCGATTCCAGGACACAACATGTCCATCGCCACCCTTGGCGCCCTAATCCTCTGGATCGGCTGGTATGGATTCAACCCCGGCTCCCAGCTCGCCATGGATCAATGGGTCCCCTACGTGGCTGTAACAACCACACTCGCGGCTGCAGGTGGCGCCATCGGCGCAACGATCATTTCCACCCTCTACTCCGGCAAGCCTGATCTAACTATGATCATCAACGGCATCCTTGCCGGCCTAGTGAGCATTACAGCTGGTTGTGGCAATCTCACGCTGTTAGGGGCCTGGGTTGCAGGCCTAATTGGTGGTGTCATTGTGGTGTTCGCGGTCTCAGCCCTTGACTCTTTAGGTATCGACGATCCAGTTGGGGCTTTCTCTGTCCACGGCGTCTGTGGCATCTGGGGAACCCTCGTGATCGGCCTATGGGGCTTTGATATCCAAGGTGATGGTTCCGCCCTTGGGCTATTAGTTGGGGGTGGCGCAAGTCAGCTTTGGGCTCAATTTGTAGGCTGCGCTGCCTACGCCATCTGGACCGTGGTGACCTGTTGGATTGCCTGGTCTGTCATCGGAGCACTGTTTGGCGGTATCCGCGTAACAGAAGCAGAGGAAATCGAAGGTCTTGATATCGGTGAACACGGTATGGAGGCTTATCCCGACTTTGCCTCAGCC
MIT1303     ATGACAACTGCTCCGCTTCCGCCCTCCAGGCGGCGCACGGTACGCCTCCAGGAGACCAGTCTCCTGGAGGGGCCAATGCTCCTCCTGCGCAGCATCCGTGGCTTCAGCTCCAATCGCTCACTGACTTGGCTGGCTTGCGTGCCCTTGGCTCTCTTCGGCCTAGGACTCTTCAACCTCTCGGCCCATGCCGCCGAGATGCCAGAACTGAATGCTGCCTTCCTAGCCAACAATCTCTGGCTTCTGGTTGCAACGATTCTGGTGATCTTCATGAATGCCGGCTTCGCGATGGTCGAAGCAGGAATGTGTCGTCAAAAAAACGCGGTCAACATCCTCGCCAAAAACCTATTTGTCTTTGCCCTAGCGGTAACGGCTTACTGGTTCATCGGCTATTCGCTGATGTACGGCGATCCTGTTTCAGCAGGATGGCTCTATTTCAACGGCCTGTTCTTTGATCCTGCTGTAACCCCTGAACTGATCAGCGAAGGAGGTCTTGTCCCGAGCGTCGACTTCCTCTTCCAAGCAGCCTTTGCAGGCACCGCTGCCACCATCGTCTCAGGACTCGTTGCAGAGCGCGTCAAGTTCGGCGAGTTCGTGGTGTTCTCCCTAGTGCTAACTGGTTTCATTTACCCAATCGCCGGCAGCTGGGAATGGAACTTCATTGATTTCGCAGGCTCCTCGATCGTTCACTCCGTCGGTGCCTGGGCAGGTCTGGTGGGAGCAATGCTGCTCGGTCCGCGCATCGGCAAATTTGTCGGTGGCAAGGCCCAAGCGATTCCAGGTCACAACATGTCCATCGCCACCCTTGGCGCCCTAATCCTCTGGATCGGCTGGTATGGCTTCAATCCCGGCTCTCAGCTCGCCATGGATCAATGGGTCCCCTACGTCGCTGTAACAACCACACTCGCGGCTGCAGGTGGCGCCATCGGCGCAACGGTCATTTCCACCCTCTACTCCGGCAAGCCTGATCTAACGATGATCATCAACGGCATCCTTGCCGGCCTAGTGAGCATTACAGCGGGTTGTGGCAATCTCACGCTGGTAGGGGCCTGGGTTGCAGGCCTAATCGGTGGTGTCATTGTGGTGTTCGCGGTCTCAGCCCTTGACTCTTTAGGCATCGACGATCCAGTTGGGGCTTTCTCGGTCCACGGCGTCTGTGGCATCTGGGGAACCCTCGTGATCGGCCTATGGGGCTTTGACATCCAAGGTGATGGTTCCGCCCTTGGGCTATTCGTTGGGGGTGGCGCAAGTCAGCTTTGGGCTCAATTTGTCGGCTGCGCTGCCTACGCCATCTGGACCGTGGTGACCTGTTGGATTGCCTGGTCTGTCATCGGAGCACTGTTTGGCGGGATCCGCGTAACAGAAGCAGAGGAAATCGAAGGTCTTGATATCGGTGAACACGGTATGGAGGCTTATCCCGACTTCGCCTCAGCC
MIT1320     ATGACAACTGCTCCGCTTCCGCCCTCCAGGCGGCGCACGGTTCGCCTTCAGGAGGCCAGTCTCCTGGAGGGGCCCATGCTCCTCCTGCGCAGCATCCGTGGCTTCAGCTCCAATCGCTCAATCACATGGCTGACCTGTGTGCCCTTCGCCCTTTTCGGCCTAGGCGTTTTCAACCTTTCAGCCCATGCCGCCGATCTCCCTGAACTCACGCCAGGATTCCTAGCTAACAACCTCTGGTTGCTGATCGCAGCTGTGCTGGTGATCTTCATGAACGCCGGCTTCGCCATGGTTGAGGCAGGGATGTGCCGTCAGAAAAACGCCGTCAACATCCTCGCCAAAAACCTGTTTGTCTTCGCCCTTGCGGTGACGGCCTACTGGTTCATCGGCTTCCAGATCATGTACGCAGACTGGCTGATCCCTGGTGTTTTGAAGTTCGGCGCGTTGTTCTTTGACCCCGCAGTAACGCCTGACATGGTCACCAATGGAGACTTGGTCCCAAGCGTTGACTTCCTCTTCCAGGCTGCCTTTGCAGGCACAGCAGCAACGATTGTCTCTGGCCTGGTAGCTGAGCGAATCAAGTTTGGCGAGTTTGTTGTTTTCTCGCTAATCCTTACGGCACTCATCTACCCAATCGCGGGTTCCTGGCAATGGAACTTTATTGACTTTGCCGGCTCAACGTTGGTGCACTCCGTGGGTGCCTGGGCTGGGCTGGTAGGGGCCATCGCTCTTGGCCCTCGCATCGGCAAGTTTGTCGGTGGCAAGGCCCAAGCTCTACCAGGTCACAACATGGCCATAGCCACTCTCGGATGCTTGATCCTCTGGATCGGTTGGTATGGATTCAATGCTGGCTCCCAGCTGGCAATGGATGCAGCGGTGCCTTACATCGCAGTCACCACAACCCTTGCTGCAGCCGGTGGCGCCATCGGTGCAACGATCATTTCCACCCTCTATTCCGGCAAGCCTGATCTAACGATGATCATCAATGGCATTCTTGCCGGCTTGGTAAGCATTACCGCCGGTTGCGACGGTGTCGCCATGTGGGCGGCTTGGCTGATAGGCCTCATTGGCGGTGTGATCGTGGTCTTCTCTGTGGCCTTCATCGACGGCCTGCAGATTGACGACCCCGTTGGGGCTTTCTCTGTGCACGGCACATGCGGCATCTGGGGCACTCTGGCAGTGGGCCTGTTCAACACCGATGCA---------------------GGTCTATTGACTGGCCATGGGTTCAGCCAACTTGGCGTCCAAGCGCTCGGCTGCATCTCATACGCAGTGTTCATTGTTGTGACCTGTTGGATTGCCTGGTCTGTCATCGGAGCACTGTTTGGCGGTATCCGCGTAACAGAGGCTGAGGAAATCGAAGGTCTTGATATCGGTGAGCACGGTATGGAGGCTTATCCCGACTTCGCCTCAGCC
MIT1323     ATGACAACTGCTCCGCTTCCGCCCTCCAGGCGGCGCACGGTTCGCCTTCAGGAGGCCAGTCTCCTGGAGGGGCCAATGCTCCTCCTGCGCAGCATCCGTGGCTTCAGCTCCAATCGCTCACTGACTTGGCTGGCTTGCGTGCCCTTGGCCCTCTTCGGCCTAGGACTCTTCAACCTCTCGGCCCATGCCGCCGAGATGCCAGAACTGAATGCTGCCTTCCTAGCCAACAATCTCTGGCTTCTGGTTGCAACGATTCTGGTGATCTTCATGAATGCCGGCTTCGCGATGGTCGAAGCCGGAATGTGTCGTCAAAAAAACGCGGTCAACATCCTCGCCAAAAACCTATTTGTCTTTGCCCTAGCGGTAACGGCTTACTGGTTCATCGGCTATTCGCTGATGTACGGCGATCCTGTTTCGGCAGGATGGCTCTATTTCAACGGCCTGTTCTTTGATCCTGCTGTAACCCCTGAACTGATCAGCGAAGGAGGTCTTGTCCCAAGCGTCGACTTCCTCTTCCAAGCAGCCTTTGCAGGCACCGCTGCCACCATCGTCTCAGGACTCGTTGCAGAGCGCGTCAAGTTCGGCGAGTTCGTGGTCTTCTCCCTAGTGCTAACTGGTTTCATTTACCCAATCGCTGGCAGCTGGGAATGGAACTTCATTGATTTCGCAGGCTCCTCGATCGTTCACTCCGTCGGTGCCTGGGCAGGTCTGGTGGGAGCAATGCTGCTCGGTCCGCGCATCGGCAAATTTGTCGGTGGCAAGGCCCAAGCGATTCCAGGACACAACATGTCCATCGCTACCCTTGGCGCCCTAATCCTCTGGATCGGCTGGTATGGATTCAATCCCGGCTCCCAGCTCGCCATGGATCAATGGGTCCCCTACGTGGCTGTAACAACCACACTCGCGGCTGCAGGTGGCGCCATCGGCGCAACGATCATTTCCACCATCTACTCCGGCAAGCCTGATCTAACGATGATCATCAACGGCATACTTGCCGGCCTAGTGAGCATTACAGCTGGTTGTGGGAATCTCACGATGGTAGGGGCCTGGGTTGCAGGCCTAATCGGTGGTGTCATTGTGGTGTTCGCGGTCTCAGCCCTTGACTCTTTAGGCATCGACGATCCAGTTGGAGCTTTCTCTGTCCACGGCGTCTGTGGCATCTGGGGAACCCTCGTGATCGGCCTATGGGGCTTTGACATCCAAGGTGATGGTTCCGCTCTTGGGCTATTCGTTGGGGGTGGCGCAAGTCAGCTTTGGGCTCAATTTGTCGGCTGCGCTGCCTACGCCATCTGGACCGTGGTGACCTGTTGGGTTACCTGGTCTGTCATCGGAGCACTGTTTGGCGGAATCCGCGTAACAGAAGCAGAGGAAATCGAAGGTCTTGATATCGGTGAACACGGTATGGAGGCTTATCCCGACTTCGCCTCAGCC
MIT9313     ATGACAACTGCTCCGCTTCCGCGCTCCAGGCGGCGCACGGTACGCCTCCAGGAGGCCAGCCTCCTGGAGGGGCCAATGCTCCTCCTGCGCAGCATCCGTGGCTTCAGCTCCAATCGCTCACTGACGTGGCTGGCTTGCGTGCCCTTGGCTCTCTTCGGCCTAGGACTCTTCAACCTCTCGGCCCATGCCGCCGAGATGCCAGAACTGAATGCTGCCTTCCTAGCCAACAATCTCTGGCTTCTGGTTGCAACGATTCTGGTGATCTTCATGAATGCCGGCTTCGCGATGGTCGAAGCAGGAATGTGTCGTCAAAAAAACGCGGTCAACATTCTCGCCAAAAACCTATTTGTCTTTGCCCTAGCGGTATCGTCGTACTGGTTCATCGGCTATTCGCTGATGTACGGCGATCCTGTTTCGGCAGGATGGCTCTATTTCAACGGCCTGTTCTTTGATCCTGCTGTAACCCCTGAACTGATCAGCGAAGCAGGTCTTGTCCCAAGCGTCGACTTCCTCTTCCAAGCAGCCTTTGCAGGCACAGCTGCAACTATCGTCTCAGGACTCGTGGCAGAGCGCGTCAAGTTCGGCGAGTTCGTGGTGTTCTCCCTAGTGCTAACTGGTTTCATTTACCCAATCGCTGGCAGCTGGGAATGGAACTTCATTGATTTCGCAGGCTCCTCGATCGTTCACTCTGTCGGTGCCTGGGCAGGTCTGGTGGGAGCAATGCTGCTCGGTCCGCGCATCGGCAAATTTGTCGGTGGCAAGGCCCAAGCGATTCCAGGACACAACATGTCCATCGCCACCCTTGGCGCTCTAATCCTCTGGATCGGCTGGTATGGCTTTAATCCCGGTTCCCAGCTCGCCATGGATCAATGGGTCCCCTACGTGGCTGTAACAACCACACTCGCAGCTGCAGGTGGCGCCATCGGCGCAACGATCATTTCCACCCTCTGCTCCGGCAAGCCTGATCTAACGATGATCATCAACGGCATCCTTGCCGGCCTAGTGAGCATTACAGCTGGTTGTGGCAATCTCACGCTGGTAGGGGCCTGGGTTGCAGGCCTAATCGGTGGTTTCATTGTGGTGTTCTCGGTCTCAGCCCTTGACTCTTTAGGCATCGACGATCCAGTTGGAGCTTTCTCTGTCCACGGCATCTGTGGCATCTGGGGAACCCTCGTGATCGGCCTATGGGGCTTTGACATCCAAGGTGATGGTTCCGCCCTTGGGCTATTCGTTGGGGGTGGCGCAAGTCAGCTTTGGGCTCAATTTGTAGGCTGCGCTGCCTACGCCATCTGGACCGTGGTGACCTGTTGGATTGCCTGGTCTGTCATCGGAGCACTGTTTGGCGGTATCCGCGTAACAGAGGCTGAGGAAATCGAAGGTCTTGATATCGGTGAGCACGGTATGGAGGCTTATCCCGACTTCGCCTCAGCC
MIT9504     ATGACAACTGCTCTGCATCCGCCATCGCGGCGGCGCAAAGCGCGCCTCCAAGAGGCAAGCCTGATCGAAGGCCCAATGCTTCTCCTTCAGAGCATTCGGGGCTTCAAATCCAACCGAGCGATGCTGTGGTTGGCCTGTGCACCCTTAGCCCTCTTTGGCTTAGGTGTTTTCAACCTTTCTGCCCATGCGCAGGAGCTGCCTGAACTCAATGCAGCTTTCCTTGCGAACAATCTCTGGCTTCTGGTCGCGACCATCCTGGTGATCTTCATGAATGCCGGCTTCGCCATGGTCGAAGCAGGGATGTGTCGTCAGAAAAATGCCGTCAATATCCTTGCAAAAAACCTGTTTGTCTTCGCTCTGGCAGTGACGGCTTATTGGTTCATTGGTTATTCGCTGATGTATGGCGGATCCGTCATTGATGGCTGGTTTTACTTCAAAGGTCTGTTCTTTGACCCTGCAGTCACCGCTGAGACCATCAGCGAAGGAGGCCTTGTCCCCACCGTCGACTTCCTCTTCCAGGCAGCCTTTGCTGGTACAGCTGCAACCATCGTTTCCGGACTGGTCGCCGAGCGAGTCAAGTTTGGTGAGTTCGTCGTTTTCTCCCTGATTCTGACTGCGTTCATCTATCCGATTTCTGGAAGCTGGGAATGGAATTTCATTGATTTCGCAGGCTCCTCCATTGTTCACTCCGTTGGTGCCTGGGCCGGCCTGGTTGGAGCCATGCTGCTCGGACCCAGAATCGGCAAATACGTGAACGGTCGCACTCAGGCTGTTCCTGGCCACAACTTGGCCATTGCCACCCTCGGAGCTCTAATCCTCTGGATCGGCTGGTACGGCTTCAACCCTGGCTCCCAGCTGGCGATGGACCAATGGGTTCCCTATGTGGCCGTAACGACAACGCTCGCAGCAGCTGGTGGAGCCATTGGAGCAACGGTCATCTCCACGATGACGTCCGGCAAACCAGATCTGACGATGATCATTAACGGCATTCTTGCCGGTCTTGTCAGCATCACCGCTGGCTGCGGCAATCTCACCCTGGTGGGTTCCTGGGTTGCTGGCCTGATCGGAGGAGTGATTGTTGTCTTCTCCGTTGCAGCACTTGACGCAGCGGGAATCGACGATCCTGTCGGCGCCTTCTCAGTCCACGGCGTTTGCGGGGTCTGGGGAACACTGGTGATCGGTCTCTGGGGTTTTGACATCCAGGGCGACGGATCTCCTCTGGGCCTGTTTGTTGGAGGTGGCATCGAACAACTCGGCATTCAGGCCCTTGGATGCGCGGCTTACGCCATCTGGGCTCTGGTGACCTGCTGGATCGCCTGGAGCGTGATTGGTGCCCTGTTCGGCGGCATCCGCGTCACCGAAGAAGAGGAAATCAATGGCCTCGACATCGGTGAACACGGCATGGAGGCTTATCCCGATTTCGCCTCTGCC
NATL2A      ATGACCACTGCTTTGCAATCGCCTCCAAGGCGAACTACTTCTCGTCTCCAAGACGCAAGTCTTTTGAACGGGCCAATGCTTCTTCTAAGAAGTATTAAAGGTTTTAGAAGAAGTCAGTCTTGGGCATGGCTAGCCTCTATCCCATTGGCTCTTCTGGGATTAGGTGTTTTCACTTTCTCTGCTAGAGCTGAGGTTCTCTCAGATTTAACAGCTTCTTTCTTGGCTGACAACCTTTGGTTATTTATAGCCACAATCCTCGTTATTTTTATGAACGCGGGATTCGCAATGGTTGAAGCTGGTATGTGCCGTCAAAAAAATGCGGTCAACATTTTAGCTAAAAATTTATTTGTTTTTGCTCTTGCTGTTACTGCCTACTGGGTAATTGGTTATTCATTAATGTATGGCGGTTCAGTTATTGATGGATGGCTTTATTTCCAAGGCTTATTCGTTGATCCTGACCCTTCAGGTGCACTTGAGGGAGATACAGGTCTTGTCCCAGCAGTTGATTTCCTTTTCCAATCTGCTTTTGCTGGTACTGCTGCAACGATCGTTTCAGGATTGGTTGCTGAGAGAGTCAAATTCGGTGAATTTGTTGTTTTCTCTATAGTTTTGACTGCTTTTATCTATCCAATTGCAGGAAGTTGGCAATGGAACTTTATTGATTTCGCAGGTTCATCTATTGTCCACTCTGTTGGAGGTTGGGCAGGTCTTGTTGGAGCAATGCTTCTTGGACCTCGTATTGGCAAATTTGTTGATGGCAAAGCTCAAGCGATGCCTGGACACAATATGGCTATTGCAACTTTAGGAGCACTAATCCTTTGGATTGGTTGGTATGGATTCAACCCTGGCTCAGAATTAGCTATGGATCAATATGTTGCTTACGTTGCAGTTACAACAACTTTGGCAGCAGCTGGTGGCGCAATCGCCGCTACAGTCCTATCTACCATTACTTCTGGTAAGCCTGATCTAACCATGATCATCAATGGCATTCTTGCTGGATTAGTAAGTATCACTGCTGGTTGTGGCAATATGACTTTTGCTGGATCTTGGCTTGCTGGTGCTGTAGGTGGATTAATCGTCGTAGTTGCAGTAGCTGCTCTGGATTCTGCAGGCATTGATGATCCAGTTGGTGCATTCTCAGTTCACGGTGTTTGTGGAGTTTGGGGAACTGTTGTTATCGGCCTTTGGGGCGTTGATGGCATGGATCCTGGAGCTGGAATTGGTCTTCTCAATGGAGGAGGAATTAACCAATTCTTCATTCAAGCATTGGGTGCAGCTGCTTATGGCATATGGACTGTTGTGACATGCTGGATTGCTTGGCAAATTATTGGTGGCTTCTTCGGAGGTATCAGAGTTAGCGAAGCAGAAGAGACACAGGGACTTGATATTGGCGAGCATGGAATGGAGGCTTATCCTGACTTTGCTTCTAGC
PAC1        ATGACCACTGCTTTGCAATCGCCTCCAAGGCGAACTACTTCTCGTCTCCAAGACGCAAGTCTTTTGAACGGGCCAATGCTTCTTCTAAGAAGTATTAAAGGCTTTAGAAGAAGTCAGTCTTGGGCATGGCTAGCCTCTATCCCATTGGCCCTTTTGGGATTAGGTGTTTTTACTTTCTCTGCAAGAGCTGAGGTTCTTTCAGATTTAACAGCTTCTTTCTTGGCTGACAACCTTTGGTTATTTATAGCCACAATCCTCGTTATTTTTATGAACGCGGGATTCGCAATGGTTGAAGCTGGTATGTGCCGTCAAAAAAATGCGGTCAACATTTTAGCTAAAAATTTATTTGTTTTTGCTCTTGCTGTTACTGCCTACTGGGTAATTGGTTATTCATTAATGTATGGCGGTTCAGTTATTGATGGATGGCTTTATTTCCAAGGCTTATTCGTTGATCCTGACCCTTCAGGTGCACTTGAGGGAGATACAGGTCTTGTCCCAGCAGTTGATTTCCTTTTCCAATCTGCTTTTGCTGGTACTGCTGCAACGATCGTTTCAGGATTGGTTGCTGAGAGAGTCAAATTCGGTGAATTTGTAGTTTTCTCTGTAGTTTTGACTGCTTTTATCTATCCAATTGCAGGAAGTTGGCAATGGAACTTTATTGATTTCGCTGGTTCATCCATTGTCCACTCTGTTGGAGGATGGGCAGGTCTTGTTGGAGCAATGCTTCTTGGACCTCGTATTGGCAAATTTGTTGATGGCAAAGCTCAAGCGATGCCTGGACACAATATGGCCATTGCAACTTTAGGAGCACTAATCCTTTGGATTGGTTGGTATGGATTCAATCCTGGCTCAGAACTAGCTATGGATCAATATGTTGCTTACGTTGCAGTTACAACAACTCTGGCAGCAGCTGGTGGCGCAATCGCCGCTACAGTTCTATCTACCATTACCTCTGGTAAGCCTGATCTAACCATGATCATCAATGGAATTCTTGCTGGATTAGTAAGTATTACTGCTGGTTGTGGCAATATGACTTTTGCTGGATCTTGGCTTGCTGGTGCTGTAGGTGGATTAATCGTCGTAGTTGCAGTAGCTGCTCTGGATTCTGCAGGCATTGATGATCCAGTTGGTGCTTTCTCAGTTCACGGTGTTTGTGGAGTTTGGGGAACTGTTGTTATAGGCCTTTGGGGCGTTGATGGCATGGATCCTGGAGCTGGAATTGGTCTTCTCAATGGAGGAGGAATTAACCAATTCTTCATTCAAGCATTGGGTGCAGCTGCTTATGGCATATGGACTGTTGTGACATGCTGGATTGCTTGGCAAATTATTGGTGGCTTCTTCGGAGGTATCAGAGTTAGCGAAGCAGAAGAGACACAGGGACTTGATATTGGCGAGCATGGAATGGAGGCTTATCCTGACTTTGCTTCTAGC
RCC307      ATGACTGCA---------TCTCCTCTGCCGCGGTCTGTACCGCGGCTGAGGGAGGCGACCCTGCTTGAAGCACCCCAGGTGATGCTCAATCAGTTCCGTGGCCTGTCCTCCAACCGTTCTTTGACCTGGCTGGCTTGCGTCCCTGTGGCGCTGTTTGGCCTGGGCTTGTTCAACCTCTCGGCCAAAGCCGCCGAGATGCCTGAACTCAACGCTGCATTTCTGGCCAACAACCTCTGGCTGTTCATTGCAACGATCCTGGTGATCTTCATGAACGCTGGCTTCGCCATGGTCGAAGCAGGGATGTGCCGTCAGAAAAACGCGGTCAACATCCTGGCTAAGAACCTGTTCGTGTTCGCTCTGGCAGTAACGGCCTACTGGTTCATCGGCTATTCGCTGATGTACGGCAACGGC---GACAACGGCTGGTTCTACTTCGCTGGTCTGTTCTTTGATCCAGCAGTCACTCCGGAAATGATCACCGAGGCGTCCCTCGTCCCGACGGTTGATTTCCTCTTCCAGGCTGCTTTCGCCGGCACCGCCGCCACCATCGTTTCTGGTCTAGTGGCTGAGCGCGTCAAGTTCGGCGAGTTTGTGGTGTTCGCCCTTGTGCTCACCGCATTTATCTACCCCATTTCCGGTTCCTGGCAGTGGAACTTCATCGACTTCGCCGGTTCCTCCATCGTTCACTCCGTTGGTGCATGGGCTGGTCTGGTGGGCGCCATGCTTCTTGGTCCCCGCCTCGGCAAGTTTGTTGATGGCCGTCCTCAGGCCATCCCCGGCCACAACATGGCCATCGCCACTCTGGGCGCTCTGATCCTGTGGATCGGCTGGTACGGCTTCAACCCCGGTTCCGAGCTGGCCATGGACCAGTACGTGCCTTATGTGGCTGTGACCACGACCCTGGCTGCTGCTGGTGGTGCCATCGCTGCCACCATCGTCTCCACCCTGACCTCCGGTAAGCCCGACCTGACGATGATCATCAACGGCATCCTGGCCGGCCTGGTGAGCATCACAGCAGGTTGCGGAAACATGACCCTGGTCGGTTCCTGGGTGGCTGGCGCCGTTGGCGGCATCATCGTTGTCTTTGCTGTCTCCGCTCTCGATGCCTCTGGTATCGACGATCCCGTTGGCGCCTTCTCCGTGCACGGTGTGTGCGGCGTTTGGGGCACCCTGGTGATCGGTCTGTGGGGTGTTGATGGCATGGATCCCGGCGCTGGTCTGGGCCTGTTCAACGGTGGTGGCATCAGCCAACTCGGCATTCAGGCCGTGGGTTGTGCTGCTTACGCCATCTGGACGATCATCACCTGCTGGATCGTTTGGAAGATCATCGGCGCCATCTTCGGTGGCATCCGCGTGACTGAATCCGAAGAGATCGAAGGTCTCGACATCGGTGAGCACGGCATGGAGGCCTATCCCGATTTCGCCTCGGCC
RS9916      ATGACATCTGCTCTGCATTCGCCTTCCAGGCGGAGCAAGCCGCGTCTCCAGGAAGCAAGCCTCCTGGAGGGCCCCATGCTCCTCCTTAAAAGCATCCGCGGCTTTCGAACCAATCGCTCACTAACCTGGCTCGCTTGCGTTCCGGTTGCTTTCGCAGGCCTGGGCCTGTTCAACCTTGCTGCCCACGCGGCCAAACTCGAAGATCTGACTACCAGCTTCCTTGCCGACAACCTCTGGTTGTTGATCGCCACCATTCTGGTGATCTTCATGAACGCTGGCTTCGCCATGGTCGAAGCCGGCATGTGCCGTCAGAAAAACGCCGTCAACATCCTCGCCAAAAACCTGTTCGTGTTCGCCCTTGCGGTGACGGCGTATTGGTTCATCGGCTACTCGCTGATGTACGGCGGCTCTGTGGTTGATGGGTGGCTGTATTTCAAAGGTCTGTTCTTCGATCCTTCAGCCACTGAAGCCATCGCTGCCGACAAAGCTCTTGTGCCAGCTGTCGATTTCCTCTTCCAGGCTGCCTTCGCTGGAACTGCTGCAACGATCGTGTCCGGCTTGGTTGCAGAGCGCGTGAAATTCGGCGAATTCGTGATCTTCGCCCTGGTTCTCACCGCTTTCATCTACCCAATCTCCGGTTCCTGGCAGTGGAATTTCATCGATTTCGCCGGTTCCTCCATCGTTCACTCCGTGGGCGCTTGGGCTGGTCTGGTCGGCGCCATGCTGCTTGGCCCCCGCATCGGCAAATTCGTTGACGGTCGCCCACAGGCGATCCCTGGCCACAACATGGCCATCGCCACCCTTGGCGCTTTGATCCTCTGGATCGGTTGGTACGGCTTCAACCCCGGCTCCGAGCTGGCAATGGACCAATACGTGGCTTACGTGGCTGTCACCACCTCTCTGGCCGCTGCAGGCGGCGCCATCGGCGCCACCGTGATCTCCACGATCACATCGGGCAAGCCCGACCTCACCATGATCATCAATGGCATCCTTGCCGGCTTGGTGAGCGTGACCGCAGGTTGCGGCAACCTGACCATGGTTGGCGCTTGGGTCGCTGGCCTTGTCGGCGGCATCATCGTGGTGTTTGCCGTTTCGGCCCTCGATTCAGCTGGCATCGATGACCCCGTGGGTGCCTTCTCTGTGCACGGTGTGTGCGGTGTCTGGGGCACGATCGTGATCGGCCTCTGGGGTGTCAAGGGCATGGCTCCTTCCGTGGGCATTGGCCTGTTCAACGGTGGTGGTTTCTCCCAGCTGGGGATCCAGGCCCTTGGCTGTGCTGCTTACGCCATCTGGACCCTCGTCACCTGCTTCATCGCCTGGTCTGTGATCGGCGCTCTCTTCGGTGGCATCCGCGTCACCGAAAAAGAAGAGATCGAAGGTCTCGACATCGGTGAGCACGGCATGGAGGCCTATCCCGACTTCGCCACCACC
WH8102      ATGACAACTGCATTCCACTCGCCTACCAGTAGGCGCCGAAAAACATTGCAGGAGGCCAACCTCCTCGAAGGTCCGTTGATGCTGATTAAGAGCATCCGGGGCTTCAGCTCCAACCGTGCCATGACCTGGCTCGCCTGCGCTCCACTGGCGCTGATGGGTCTCGGCATTTTCACTCTCTCAGCAAAAGCCGAAGAGCTGCCAGATCTCAATGCAGCCTTCCTCGCCAACAACCTCTGGCTGCTGGTGGCCACCATCCTGGTGATCTTCATGAACGCCGGCTTCGCCATGGTGGAAGCCGGCATGTGCCGCCAAAAAAATGCCGTCAATATTCTCGCCAAGAACCTGTTCGTCTTCGCCCTGGCGGTAACCGCCTACTGGTTTGTTGGCTATTCCTTCATGTACGGAGACGCCGCCATCGATGGCTGGCTGTATTTCGGGGGGCTCTTCTTCGATCCAACCGTCACCGCTGAAACCATCAGCGACGCTGGCCTGGTTCCCACTGTTGATTTCCTCTTCCAGGCTGCTTTCGCCGGGACAGCAGCCACGATTGTTTCCGGTCTTGTGGCTGAGCGGATCAAGTTCGGCGAATTCGTGGTCTTCGCCCTGATCCTCACTGCCTTTATTTACCCTGTTGCAGGCAGCTGGGAATGGAATTTCATTGACTTTGCCGGTTCTTCGATCGTGCACTCCGTCGGTGCCTGGGCTGGCCTTGTGGGTGCTGCACTGCTTGGACCCCGCATCGGCAAATACGTCGGCGGCAATGTGCAGGCCATCCCTGGCCACAACATGTCCATCGCAACCCTCGGCGCGCTGATCCTCTGGATCGGCTGGTACGGCTTCAACCCCGGCTCCCAACTGGCCATGGATCAGTGGGTCCCCTACGTGGCTGTCACCACCACCCTCGGCGCTGCCGGCGGTGCCATCGGCGCCACGGTGATCTCCACGATCACCTCCAAAAAGCCTGACCTCACCATGATCATCAACGGCATCTTGGCCGGCCTGGTGAGCGTGACCGCCGGTTGCGGCAACCTCACCCTGACTGGGTCCTGGGTTGCCGGCTTGGTGGGCGGCATCATCGTCGTCTTCTCGGTGTCTGCTCTTGACTCTGCGGGCATCGATGATCCCGTCGGCGCCTTCTCCGTCCATGGAGTCTGCGGCGTCTGGGGCACCCTGGTGATCGGTCTTTGGGGTTTCGACGTTCAGGGTGATGGATCCCCCCTCGGCCTTCTGGTCGGCGGTGGTATTGAACAACTCGGCATCCAAGCTTTGGGTACCGCTGCTTACGCCATCTGGACCGTTGTGACCTGCTTCATCGCCTGGCAAATCATCGGTGCTCTCTTCGGTGGCATCCGCGTTACCGAGCAGGAAGAGACCGAAGGTCTGGACATCGGCGAGCACGGCATGGAGGCCTACGCCGGCTTCTCCACCACC
WH8109      ATGACAACTGCATTCCACGCGCCACCGCAAAGGCGGCGCAAAACCCTTCAGGAGGCCAGCCTCCTGGAAGGCCCGATGCTACTTCTGAAGAGCATCCGGGGCTTCAGCTCCAACCGTGCCATGACCTGGCTCGCCTGTGCGCCCCTGGCGCTCATGGGCCTGGGAATTTTCACGCTGTCCGCCAAAGCCGAAGAGCTGCCTGAGCTCTCCGCAGCTTTTCTGGCCAACAACCTCTGGCTTCTGGTCGCCACTATCCTGGTGATCTTCATGAACGCCGGCTTCGCAATGGTCGAAGCAGGCATGTGCCGGCAAAAGAATGCCGTCAATATCCTCGCCAAGAACCTGTTCGTGTTCGCCCTCGCGGTGACCGCCTACTGGTTCGTGGGCTACTCCCTGATGTACGGCGACTCCGTCATTGACGGCTGGCTGTATTTCGGGGGCCTCTTCTTCGACCCAACCGTCACCGCCGAGACCATCAGCGAGGCTGGTCTGGTTCCCACCGTTGATTTCCTGTTCCAGGCGGCATTCGCCGGAACCGCAGCCACGATCGTTTCCGGTCTTGTGGCTGAGCGGATCAAGTTCGGCGAATTCGTGATTTTCGCCCTGGTCCTCACCGCCTTTATTTATCCAGTTGCTGGCAGCTGGGAATGGAACTTCATCGACTTTGCTGGTTCCTCAATCGTGCACTCAGTCGGAGCTTGGGCCGGCCTGGTCGGCGCCATGCTTCTCGGACCCCGCATCGGCAAGTACGTCGATGGCAAGGTTCAGGCCATCCCTGGCCACAACATGTCTATCGCCACCCTTGGCGCTCTGATCCTCTGGATCGGCTGGTACGGCTTCAACCCCGGTTCCCAGCTGGCCATGGACCAATGGGTTCCCTACGTGGCGGTCACGACAACCCTTGGTGCAGCTGGTGGTGCCATCGGCGCCACGGTGATCTCCACGATCACCTCCAAGAAGCCTGACCTCACCATGATCATCAACGGCATCTTGGCCGGCCTGGTGAGCGTGACTGCTGGTTGCGGCAACCTAACCCTGACGGGTTCCTGGGTAGCTGGCCTGGTGGGAGGCATTATCGTCGTCTTCTCCGTTGCCGCTCTCGATGCCGCAGGTATTGACGACCCCGTCGGCGCCTTCTCCGTGCACGGTGTGTGCGGAGTGTGGGGCACGATCGTGATCGGTCTCTGGGGCTACGACGTCCAGGGCGATGGCTCCGGCCTCGGCCTTCTGGTAGGCGGCGGCGTTGAGCAGCTCGGCATCCAGGCTCTGGGTGCTGCTGCCTACGCCATCTGGACCGTGGTCACCTGCTTTATCGCCTGGCAGATCATCGGCACCCTCTTCGGCGGCATCCGCGTCACCGAACAGGAAGAGTCCGAAGGTCTGGACATCGGCGAACATGGCATGGAGGCCTACGCCGGATTTTCCACCACC
AG-670-A19  ATGACAACTGCATTCCAGGCGCCACCGCAAAGGCGGCGCAAAACCCTTCAGGAGGCAAGCCTCCTGGAAGGCCCGATGCTGCTCCTGAAGAGCATCCGGGGCTTCAGCTCCAATCGCGCCATGACCTGGCTCGCCTGCGCGCCCCTGGCGCTCATGGGCCTTGGCATCTTCACCCTGTCGGCCAAAGCAGAAGAGCTTCCTGAGCTCTCCGCCGCTTTCCTGGCCAACAACCTTTGGCTTCTGGTCGCCACCATCCTGGTGATCTTCATGAATGCCGGCTTCGCCATGGTCGAAGCAGGCATGTGCCGGCAAAAAAATGCCGTCAATATCCTCGCCAAGAACCTGTTTGTGTTCGCCCTTGCGGTGACCGCCTACTGGTTTGTGGGCTACTCCTTGATGTACGGCGACTCCGTTATCGACGGCTGGCTGTATTTCGGGGGCCTTTTCTTCGACCCGACCGTCACCGCTGAGACCATTAGCGATGCAGGCCTGGTTCCCACCGTTGATTTCCTGTTCCAGTCGGCCTTCGCCGGAACCGCAGCCACGATCGTTTCCGGTCTTGTGGCTGAGCGGATCAAGTTCGGCGAATTCGTGATCTTCGCCCTTGTCCTCACCGCCTTCATTTATCCAGTTGCTGGCAGCTGGGAATGGAACTTCATCGACTTTGCTGGTTCCTCGATCGTGCACTCCGTCGGTGCCTGGGCCGGCCTCGTTGGCGCCATGCTGCTCGGACCCCGCATCGGCAAGTACGTCGATGGCAAGGTTCAGGCCATCCCTGGCCACAACATGTCCATCGCCACCCTTGGCGCCCTGATCCTCTGGATCGGCTGGTACGGCTTCAACCCCGGCTCCCAGCTGGCCATGGACCAGTGGGTTCCCTACGTGGCCGTCACCACGACCCTCGGAGCGGCTGGCGGTGCCATCGGCGCCACGGTGATCTCCACGATCAGCTCCAAGAAGCCTGACCTCACCATGATCATCAACGGCATCCTGGCCGGCTTGGTGAGCGTGACTGCTGGTTGCGGCAACCTCACCCTGACCGGTTCCTGGGTGGCTGGCCTGGTGGGAGGCATCATCGTTGTCTTCTCCGTTGCCGCTCTTGATGCCGCAGGCATTGACGACCCCGTCGGCGCCTTCTCCGTTCACGGTGTGTGCGGCGTGTGGGGCACGATCGTGATCGGTCTCTGGGGCTATGACATCCAGGGCGATGGCTCCGGCCTCGGCCTTCTGGTCGGCGGCGGCATTGAGCAGCTCGGCATCCAAGCTCTGGGTGCTGCTGCCTACGCCATCTGGACCGTGGTCACCTGCTTCATCGCCTGGCAGATCATCGGCTCCCTCTTCGGCGGCATTCGCGTCACCGAACAAGAAGAGTCCGAAGGTCTGGACATCGGCGAACACGGCATGGAGGCCTACGCCGGTTTCTCCACCACG
AG-679-C18  ATGACAACTGCTTACGAGTCGCCAAAGAGGCGACAAAAATCGCGCCTCCAGAACGCGAGTCTTATGGAGGGCCCGATGCTCCTCCTTCAAAGCATTCGAGGCTTGAAAACCAATCGTTCGCTCATCTGGCTGGGATGTGTCCCACTTGCACTGTTCGGACTAGGCCTTTTCAATCTCTCGGCTCATGCCGCAGAGATGCCCGAACTCAATGCAGCCTTTCTGGCCAATAACCTCTGGCTTCTCGTTGCCACGATCCTGGTGATCTTCATGAACGCCGGTTTCGCCATGGTGGAAGCTGGCATGTGTCGCCAGAAAAATGCAGTCAATATTCTCGCTAAGAATCTTTTTGTTTTTGCACTCGCAGTTACTGCTTATTGGTTTGTTGGCTACTCATTGATGTATGGGAACGCGATAGCGGCAGGATGGCTTTATTTCAACGGATTATTTTTTGATCCGGCTGTTAGTCCCGAACTAATTTCGGAAGCAGGTCTTGTCCCAAGCGTCGATTTCTTGTTTCAGGCAGCCTTTGCTGGAACTGCAGCAACAATCGTTTCTGGCCTCGTAGCTGAGCGCGTGAAATTCGGCGAATTTGTCGTTTTTGCTCTCGTGCTCACCGCTTTCATCTACCCCATTGCAGGTAGTTGGGAATGGAATTTCATTGACTTTGCGGGATCGTCAATCGTTCACTCTGTTGGAGCCTGGGCAGGCCTTGTTGGCGCCATGCTTCTTGGCCCACGTATTGGCAAGTTCATTGATGGTAAGCCTCAGGCTATTCCTGGTCACAATATGGCGATTGCCACTCTTGGTGCACTGATCCTTTGGATCGGTTGGTACGGATTCAACCCCGGATCTCAACTGGCCATGGACCAGTGGGTGCCTTACGTAGCGGTAACCACCACCTTGGCTGCTGCTGGTGGTGCAATCGGGGCCACTGTGATTTCGACCATGACATCAGGGAAGCCTGATCTGACCATGATCATCAATGGCATTCTTGCTGGCTTGGTCAGCATTACGGCCGGTTGCGGCAACCTCACATTGGTTGGATCTTGGATAGCTGGTCTCATCGGTGGAATCATCGTCGTATTTTCTGTCTCAGCACTTGATTCCTCAGGTATTGACGATCCCGTCGGAGCGTTCTCCGTTCATGGTGTTTGTGGTATCTGGGGAACCTTGGTTGTTGGTCTTTGGGGTTACGACATCCAAGGCGACGGTTCTCCACTCGGTTTATTAGTTGGTGGTGGCATCAGTCAGTTGGGAATCCAAGCGTTGGGATGTGCGGCCTACGCCATTTGGACGATCGTGACCTGCTGGATTGCCTGGTCTGTCATCGGTGGTTTATTCGGAGGAATCCGAGTCACCGAGAAGGAGGAAATTGAAGGCCTTGACATTGGTGAGCACGGTATGGAGGCCTACCCAGACTTCGTTTCATCG
BL107       ATGACAACTGCCTATCAATCGCCACCGTTGCGAAAGCGTAAAACGCTTCAAGAAGCAAGTCTTTTGAACGGTCCCATGCTGCTGCTTAACAGCATCAGGGGATTCAGCTCCAACCGCGCCGCCATCTGGCTCGCTTGCGCACCGCTGGCATTGCTTGGCCTCGGCATCTTTACCTTGTCGGCCAAGGCTGAAGAGCTTCCTGAACTATCAGCAGCTTTTCTCGCTAACAATCTTTGGCTGTTGGTCGCCACAATCCTGGTGATCTTCATGAATGCCGGCTTCGCCATGGTCGAAGCCGGCATGTGTCGTCAGAAAAACGCCGTCAATATCCTCGCCAAAAACCTGTTCGTATTTGCCCTCGCGGTGACCGCCTATTGGTTTGTGGGCTACTCCTTCATGTATGGCGATGCTGCGATCGACGGCTGGCTGTACTTCGCAGGATTCTTCTTCGATCCAGCCGTTACCGCTGAAACCATCAGTGAAGCTGGCCTTGTGCCAACGGTTGATTTCCTCTTTCAAGCCGCGTTTGCTGGCACAGCTGCCACCATCGTTTCCGGCCTGGTAGCCGAGCGAATCAAGTTCGGCGAGTTTGTGATCTTTGCCCTCGTGCTCACCGCCTTCATTTATCCAGTTGCCGGCAGCTGGGAATGGAACTTCATCGATTTCGCCGGTTCCTCAATCGTGCACTCCGTGGGTGCCTGGGCTGGTTTGGTAGGCGCCATGTTGCTTGGTCCCCGCATCGGTAAATACGTCGGCGGAAAAGCGCAAGCCATTCCCGGCCACAACATGTCGATTGCGACACTTGGTTGCCTGATCCTTTGGATTGGTTGGTATGGCTTCAATCCTGGATCCCAACTCGCGATGGACCAGTGGGTGCCTTACGTCGCTGTTACCACCACCCTGGGTGCAGCTGGTGGTGCCATTGGCGCCACGGTGATCTCCACGATCACCTCTAAAAAGCCTGATCTCACCATGATCATCAATGGCATCTTGGCCGGTCTCGTCAGCGTGACCGCCGGTTGCGGCAACCTCACACTGGCGGGCTCATGGGTGGCTGGATTGGTGGGCGGCATCATCGTGGTGTTCGCCGTTTCGGCCCTCGACAACGCTGGAATTGACGATCCTGTCGGCGCCTTCTCCGTCCACGGCGTGTGTGGCGTGTGGGGCACTGTGGTGATCGGCCTTTGGGGCTTTGATGTTCAGGGCGACGGTTCCCCTCTCGGCCTTCTCGTTGGTGGTGGCATTGAGCAGCTCGGCATCCAGGCCTTGGGCGCTGGTGCTTACGCCATCTGGACCGTGGTTACCTGCTTCATTGCTTGGAAGATCATCGGCGCCCTCTTCGGCGGCATTCGTGTCACCGAACAGGAAGAAACCGAAGGCCTCGACATCGGCGAACACGGAATGGAGGCCTACGCAGGTTTCTCCACCACG
CC9902      ATGACAACTGCCTATCAATCGCCACCGTTGCGAAGGCGTAAAACGCTTCAAGAAGCAAGTCTTTTAAACGGCCCCATGTTGCTGCTCAACAGCATCAGGGGATTCAGCTCCAACCGCGCCGCCATCTGGCTCGCTTGCGCACCGCTGGCATTGCTTGGTCTTGGCATCTTTACGTTGTCGGCCAAGGCTGAAGAGCTTCCCGAGCTATCAGCCGCTTTCCTTGCCAACAACCTTTGGCTGCTGGTCGCCACGATCCTGGTGATCTTCATGAATGCCGGCTTCGCCATGGTCGAAGCCGGCATGTGCCGTCAGAAAAACGCCGTCAATATTCTTGCCAAAAACCTCTTCGTGTTTGCCCTCGCGGTGACCGCCTATTGGTTTGTTGGCTACTCCTTCATGTATGGCGATGCTGCGATCGACGGCTGGCTGTACTTCGCAGGATTTTTCTTCGATCCAGCCGTTACTGCTGAAACCATTAGTGAAGCTGGCCTTGTGCCAACGGTTGATTTCCTCTTCCAAGCCGCCTTTGCTGGCACAGCTGCCACCATCGTTTCCGGCCTCGTAGCTGAGCGAATCAAATTTGGCGAGTTTGTGATTTTCGCCCTCGTACTGACCGCTTTCATCTACCCAGTTGCCGGCAGCTGGGAATGGAATTTCATCGATTTCGCTGGTTCTTCCATCGTCCACTCCGTTGGTGCCTGGGCTGGTCTCGTCGGCGCCATGCTGCTTGGCCCCCGCATCGGTAAATACGTAGGCGGCAAGGCCCAGGCCATCCCTGGCCACAACATGTCGATTGCCACCCTTGGTTGCCTGATCCTTTGGATTGGCTGGTATGGCTTCAACCCAGGCTCCCAACTCGCGATGGACCAGTGGGTGCCCTACGTCGCTGTCACCACAACTCTTGGTGCAGCTGGTGGCGCCATTGGCGCGACGGTGATCTCCACGATCACTTCCAAAAAGCCTGATCTCACCATGATCATCAACGGCATTTTGGCCGGACTGGTGAGCGTGACCGCCGGTTGCGGCAACCTCACCCTTCCAGGCTCTTGGGTGGCTGGATTGGTAGGCGGCATCATCGTGGTGTTCGCTGTTTCGGCGCTCGACAATGCAGGGATTGATGATCCTGTTGGTGCCTTCTCAGTTCACGGCGTTTGTGGCGTATGGGGCACCGTTGTGATCGGCCTTTGGGGCTTTGATGTTCAGGGCGACGGCTCCCCCCTCGGCCTTCTCGTTGGTGGTGGAATTGAGCAGCTCGGCATCCAAGCCTTGGGCGCTGGTGCTTACGCCATCTGGACCGTGGTGACCTGCTTCGTTGCTTGGAAAATCATCGGCGCACTCTTCGGCGGCATTCGTGTCACCGAACAAGAAGAAACCGAAGGTCTCGACATCGGCGAACATGGAATGGAGGCCTACGCCGGTTTCTCCACTACG
AG-335-O19  ATGACCACTGCTTTGCAAACGCCTCAAAGGCGCTCTAGGTCCAAGCTTCAAGATGCAAGTCTTGTTAACGGACCTATGCTCCTTTTGAGGAGTATTCGTGGGTTCAGTTCAAACCGCTCAATGTTGTGGCTTGCAACTGTTCCTCTAGCTTTGTTTGGTTTAGGTATTTTTAATCTTTCAGCTCATGCAGCTGATTTACCTGAGTTGAATGCAGCTTTTCTAGCTAACAATTTATGGCTTTTGATCGCTACTATTTTAGTGATCTTCATGAACGCCGGTTTCGCTATGGTTGAAGCGGGTATGTGTCGGTCTAAAAACGCCGTCAACATTCTTGCTAAAAACCTTTTCGTATTTGCTTTAGCTGTAACCTCTTATTGGTTTATTGGCTACTCATTAATGTACGGAGGAAGTGTTGCTGACGGATGGCTATATTTTGGAGGCTTATTTTTTGATCCCACAGTAACAGCCGATATGGTTACTGATGCTGGATTAGTTCCAACAGTTGATTTCTTATTCCAGTCTGCTTTTGCAGGTACTGCAGCAACTATCGTTTCTGGTCTTGTTGCTGAAAGAGTTAAATTTGGTGAATTTGTTGTTTTTGCGATTGTATTAACAGCATTTATTTATCCAATTGCTGGAAGCTGGAAATGGAATTTCGTTGACTTTGCAGGTTCTTCAATTGTTCACTCAGTTGGAGCATGGGCAGGTTTAGTGGGAGCTATGCTTCTTGGACCAAGAATCGGTAAATACTCCGATGGAAAGCCACAGGCTATGCCTGGTCACAATATGGCTATTGCTACTTTAGGTGCTTTAATTTTGTGGATAGGTTGGTACGGATTTAATCCTGGTTCTCAACTTGCTATGGATCAATGGGTTCCATATGTTGCTGTAACAACTACTCTTGCAGCTGCAGCTGGTGCTATTGGAGCAACTATTGTTTCTACTTTAACTTCCGGTAAGCCAGATCTTACTATGATCATTAACGGTATTCTTGCTGGTTTGGTAAGTATTACTGCAGGTTGTGGTGATATGACTCTTGCCGGAGCTTGGTTCGCTGGACTAGTTGGCGGTATTATCGTTGTATTCTCTGTTGCAGCACTTGATGCAGCTGAAATTGATGATCCTGTTGGTGCATTCTCTGTTCACGGAGTTTGTGGTGTATGGGGTACCCTAGTTATTGGTCTTTGGGGAACTGCAGTTCAAGGAGATGGGGCAGGTATGGGATTGTTCAATGGTGGTGGTATTACTCTACTTCTTGTTCAAGCTCTTGGTGCCGCTGCTTATGCTATCTGGACACTAGTTACTTGTTGGATCGCTTGGTCTATAATCGGAGGATTATTCGGAGGAATCCGTGTATCTGAAGAAGAAGAGACTCAAGGTTTAGATATTTCAGAGCATGGTATGGAATCATATCCAGACTTTGCATCTGCT
AG-347-B08  ATGACCACTGCTTTGCAAACGCCTCAAAGGCGCTCTAGGTCCAAACTTCAAGATGCAAGTCTTGTGAATGGACCTATGCTCCTTTTGAGGAGTATTCGAGGATTTAGTTCAAACCGCTCTATGTTGTGGCTTGCAACTGTTCCTTTAGCTTTGTTTGGTTTAGGTATTTTTAATCTTTCAGCTCATGCAGCTGATTTACCTGAGTTGAATGCAGCTTTTCTTGCTAACAATTTATGGCTTTTGATCGCTACTATTTTGGTGATCTTCATGAACGCCGGCTTCGCTATGGTTGAGGCAGGTATGTGTCGTTCTAAGAACGCAGTAAACATCCTTGCTAAAAACCTCTTTGTATTTGCTTTAGCTGTAACTTCTTATTGGTTTATCGGCTATTCATTAATGTACGGAGGAAGTGTTGCTGACGGATGGCTTTATTTTGGAGGCTTATTTTTTGATCCAACAGTCACCGCTGATATGGTTACTGATGCTGGATTAGTCCCAACTGTTGATTTCTTGTTCCAGTCTGCATTCGCAGGAACTGCAGCAACTATCGTTTCCGGTCTTGTTGCTGAAAGAGTTAAATTTGGAGAATTTGTTGTTTTTGCTGTTGTATTAACTGCATTTATATATCCAATTGCTGGTAGCTGGAAATGGAATTTCGTTGACTTTGCTGGTTCTTCAATTGTTCACTCAGTTGGAGCATGGGCGGGTCTTGTAGGAGCTATGCTTCTTGGACCAAGGATTGGCAAATACTCTGATGGGAAACCACAAGCTATGCCAGGACACAATATGGCTATAGCTACTCTAGGTGCATTAGTCCTATGGATAGGTTGGTATGGATTTAACCCCGGTTCTCAACTTGCTATGGATCAATGGGTTCCATATGTTGCTGTAACAACTACTTTGGCAGCGGCAGCTGGAGCTATTGGTGCAACTATTGTTTCAACATTAACTTCTGGTAAGCCTGATCTTACAATGATAATTAACGGAATCCTTGCTGGTTTGGTTAGTATCACTGCTGGTTGTGGTGATATGACTCTTGCTGGAGCCTGGTTCGCAGGACTAGTAGGCGGAATAATCGTTGTATTTTCAGTTGCAGCACTTGATGCCGCTGAGATCGATGATCCTGTAGGCGCATTCTCTGTTCACGGAGTTTGTGGTGTATGGGGTACTGTTGTTATCGGTCTTTGGGGTACAGCTGTACAAGGCGATGGAGCAGGTATGGGCTTGTTCAATGGTGGAGGTATTACCCTTCTTCTAGTTCAAGCTCTTGGTGCCGCAGCATATGCTATTTGGACCCTAGTCACTTGCTGGATTGCCTGGTCTGTAATCGGAGGATTATTCGGTGGAATCCGAGTATCTGAAGAGGAAGAGACTCAAGGCCTAGATATAGGAGAGCATGGAATGGAAGCATATCCAGACTTTGCATCTGCT
AG-347-B23  ATGACCACTGCTTTGCAAACGCCTCAAAGGCGCTCTAGGTCCAGACTTCAAGATGCAAGTCTTGTTAATGGACCTATGCTCCTTTTGAGGAGTATTCGAGGATTTAGTTCAAACCGCTCCATGTTGTGGCTTGCAACTGTTCCCCTAGCTTTGTTTGGTTTAGGTATTTTTAATCTCTCAGCTCACGCAGCTGATTTACCTGAGTTGAATGCAGCTTTTCTTGCTAACAATTTATGGCTTTTGATCGCTACTATTTTAGTGATCTTCATGAACGCCGGTTTCGCTATGGTTGAGGCAGGTATGTGCCGTTCTAAGAACGCTGTTAACATTCTTGCTAAAAACCTCTTTGTATTTGCTCTAGCTGTAACTTCTTATTGGTTTATCGGCTATTCATTAATGTACGGAGGAAGTGTTGCTGACGGATGGCTTTATTTTGGAGGCTTATTTTTTGATCCAACAGTTACTGCAGATATGGTAACTGATGCTGGATTAGTCCCAACTGTTGATTTCTTGTTCCAGTCTGCTTTTGCAGGAACTGCGGCAACTATCGTTTCCGGTCTTGTTGCTGAAAGAGTTAAATTTGGAGAATTTGTTGTTTTTGCTGTTGTATTAACTGCATTTATATATCCAATTGCTGGTAGCTGGAAATGGAATTTTGTTGATTTTGCTGGTTCTTCAATTGTTCACTCAGTTGGAGCATGGGCGGGTCTTGTAGGAGCTATGCTTCTTGGACCAAGAATTGGCAAATATTCTGATGGGAAACCACAGGCTATGCCAGGACACAATATGGCTATAGCTACTCTAGGTGCATTAGTCCTATGGATAGGTTGGTACGGATTTAACCCCGGTTCTCAACTTGCTATGGATCAATGGGTTCCATATGTTGCTGTAACAACTACTTTAGCCGCCGCCGCTGGAGCTATTGGTGCAACTATTGTTTCAACATTAACTTCTGGTAAGCCTGATCTTACAATGATAATTAACGGTATCCTTGCTGGTTTGGTTAGTATTACTGCCGGTTGTGGTGATATGACCCTTGCTGGAGCCTGGTTTGCAGGACTAGTAGGCGGAATTATCGTTGTATTTTCTGTAGCAGCACTTGATGCCGCTGAAATCGATGATCCTGTAGGTGCATTCTCTGTTCATGGAGTTTGTGGTGTATGGGGTACTGTAGTTATCGGTCTTTGGGGTACAGCTGTACAAGGTGATGGAGCAGGTATGGGATTGTTCAATGGTGGAGGTATTACCCTTCTTCTAGTTCAAGCTCTTGGTGCCGCAGCTTATGCTATTTGGACACTAGTTACTTGTTGGATTGCCTGGTCTGTAATTGGAGGTTTATTCGGTGGAATCCGAGTATCTGAAGAGGAAGAGACACAAGGCTTAGATATAGGAGAGCATGGAATGGAAGCATATCCAGACTTTGCATCTGCT
AG-347-E03  ATGACCACTGCTTTGCAAACGCCTCAAAGGCGCTCTAGGTCCAAACTTCAAGATGCAAGTCTTGTTAATGGACCTATGCTCCTTTTGAGGAGTATTCGAGGATTTAGTTCAAACCGCTCCATGTTGTGGCTTGCAACTGTTCCCCTAGCTTTGTTTGGTTTAGGTATTTTTAATCTTTCAGCTCACGCAGCTGATTTACCTGAGTTGAATGCAGCTTTTCTTGCTAACAATTTATGGCTTTTGATCGCTACTATCTTAGTGATCTTTATGAACGCCGGTTTCGCTATGGTTGAGGCAGGTATGTGCCGTTCTAAGAACGCTGTTAACATTCTTGCTAAAAACCTCTTTGTATTTGCTCTAGCTGTAACTTCTTATTGGTTTATCGGCTATTCATTAATGTACGGAGGAAGTGTTGCTGACGGGTGGCTGTATTTTGGAGGCTTATTTTTTGATCCAACAGTTACTGCAGATATGGTAACTGATGCTGGATTAGTCCCAACTGTTGATTTCTTGTTCCAGTCTGCTTTTGCAGGAACTGCGGCAACTATCGTTTCCGGTCTTGTTGCTGAAAGAGTTAAATTTGGAGAATTTGTTGTTTTTGCTGTTGTATTAACTGCATTTATATATCCAATTGCTGGTAGCTGGAAATGGAATTTTGTTGATTTTGCTGGTTCTTCAATTGTTCACTCAGTTGGAGCATGGGCGGGTCTTGTAGGAGCTATGCTTCTTGGACCAAGAATTGGCAAATACTCTGATGGAAAACCACAGGCTATGCCAGGACACAATATGGCCATAGCTACTCTAGGCGCATTAGTGCTGTGGATAGGTTGGTACGGATTTAACCCCGGCTCTCAACTTGCTATGGATCAATGGGTTCCATATGTTGCTGTAACAACTACCTTAGCAGCAGCAGCTGGAGCTATTGGTGCAACTATTGTTTCAACATTAACGTCTGGTAAGCCAGATCTTACAATGATAATTAACGGAATCCTTGCTGGTTTGGTTAGTATCACTGCTGGTTGTGGTGATATGACTCTTGCTGGAGCCTGGTTCGCAGGACTAGTAGGTGGAATTATCGTTGTATTTTCTGTTGCAGCACTTGATGCCGCTGAGATCGACGATCCTGTAGGTGCATTCTCTGTTCACGGAGTTTGTGGTGTATGGGGTACTGTAGTTATCGGTCTTTGGGGTACAGCTGTACAAGGTGATGGAGCAGGTATGGGATTGTTCAATGGCGGAGGTATTACCCTTCTTCTAGTTCAAGCTCTTGGTGCCGCAGCTTATGCTATTTGGACACTAGTTACTTGTTGGATTGCCTGGTCTGTAATTGGAGGATTGTTCGGAGGAATTCGAGTATCTGAAGAGGAAGAGACTCAAGGTTTAGATATAGGAGAGCATGGAATGGAAGCATATCCAGACTTTGCATCTGCT
AG-347-E23  ATGACCACTGCTTTGCAAACGCCTCAAAGGCGCTCTAGGTCCAAACTTCAAGATGCAAGTCTTGTCAATGGACCTATGCTCCTTTTGAGGAGTATTCGAGGATTTAGTTCAAACCGCTCTATGTTGTGGCTTGCAACTGTTCCCCTAGCTTTGTTTGGTTTAGGTATTTTTAATCTTTCAGCTCACGCAGCTGATTTACCTGAGTTGAATGCAGCTTTTCTTGCTAACAATTTATGGCTTTTGATCGCTACCATTCTAGTGATCTTCATGAACGCCGGTTTCGCTATGGTTGAGGCAGGTATGTGCCGTTCTAAGAACGCTGTTAACATTCTTGCTAAAAACCTCTTTGTATTTGCTTTAGCTGTAACTTCTTATTGGTTTATCGGCTATTCATTAATGTACGGAGGAAGCGTTGCTGACGGTTGGCTTTATTTTGGCGGCTTATTTTTTGATCCCACAGTTACTGCAGATATGGTAACTGATGCTGGATTAGTCCCAACTGTTGATTTCTTGTTCCAGTCTGCTTTTGCAGGAACTGCCGCAACTATCGTTTCCGGTCTTGTTGCTGAAAGAGTTAAATTTGGAGAATTTGTTGTTTTTGCTGTTGTATTAACTGCATTTATATATCCAATTGCTGGTAGCTGGAAATGGAATTTTGTTGATTTTGCTGGTTCTTCAATTGTTCACTCAGTTGGAGCATGGGCGGGTCTTGTAGGAGCTATGCTTCTTGGACCAAGAATTGGCAAATACTCTGATGGAAAACCACAAGCTATGCCAGGACACAATATGGCTATAGCTACTTTAGGTGCATTAGTCCTATGGATAGGTTGGTACGGATTTAACCCCGGTTCTCAACTTGCTATGGATCAATGGGTTCCATATGTTGCTGTAACAACTACTTTGGCAGCAGCTGCTGGAGCTATTGGTGCAACTATTGTTTCAACATTAACTTCTGGTAAGCCTGATCTTACAATGATAATTAACGGAATCCTCGCTGGTTTGGTTAGTATCACCGCTGGTTGTGGAGATATGACTCTTGCTGGAGCCTGGTTCGCAGGACTAGTAGGTGGAATTATTGTTGTATTTTCTGTTGCAGCACTTGATGCCGCTGAGATCGATGATCCCGTAGGTGCATTCTCTGTTCACGGAGTTTGTGGTGTATGGGGTACTGTAGTTATCGGTCTTTGGGGTACAGCTGTACAAGGTGATGGAGCAGGTATGGGATTGTTCAATGGTGGAGGTATTACCCTTCTTCTAGTTCAAGCTCTTGGTGCCGCAGCTTATGCTATTTGGACACTAGTTACTTGCTGGATTGCCTGGTCTGTAATTGGAGGATTATTCGGTGGAATCCGAGTATCTGAAGAGGAAGAGACTCAAGGCTTAGATATAGGAGAGCATGGAATGGAAGCATATCCAGACTTTGCATCTGCT
AG-347-G22  ATGACCACTGCTTTGCAAACGCCTCAAAGGCGCTCTAGGTCCAAATTACAAGATGCAAGTCTTGTTAATGGACCTATGCTCCTTTTGAGGAGTATTCGAGGATTTAGTTCAAACCGCTCTATGTTGTGGCTTGCAACTGTTCCCCTAGCTTTGTTTGGTTTAGGTATTTTTAATCTTTCAGCTCATGCAGCTGATTTACCTGAGTTGAATGCAGCTTTTCTTGCTAACAATTTATGGCTTTTGATCGCTACTATTTTGGTGATCTTTATGAACGCCGGTTTCGCTATGGTTGAGGCAGGTATGTGTCGTTCTAAGAACGCAGTAAACATCCTTGCTAAAAACCTCTTTGTATTTGCTCTAGCTGTAACTTCTTATTGGTTTATCGGCTATTCATTAATGTACGGAGGAAGTGTTGCTGACGGATGGCTTTATTTTGGAGGCTTATTTTTTGATCCAACAGTTACCGCTGATATGGTTACTGATGCTGGATTAGTCCCAACTGTTGATTTCTTGTTCCAGTCTGCATTCGCAGGAACTGCGGCAACTATCGTTTCCGGTCTTGTTGCTGAAAGAGTTAAATTTGGAGAATTTGTTGTTTTTGCTGTTGTATTAACTGCATTTATATATCCAATTGCTGGTAGCTGGAAATGGAATTTTGTTGACTTCGCTGGTTCTTCAATTGTTCACTCAGTTGGAGCATGGGCGGGTCTTGTAGGAGCTATGCTTCTTGGACCAAGAATTGGTAAATACTCTGATGGGAAACCACAAGCTATGCCAGGACACAATATGGCAATAGCTACTCTAGGTGCATTAGTTCTATGGATAGGTTGGTATGGATTTAACCCCGGTTCTCAACTTGCTATGGATCAATGGGTTCCATATGTAGCTGTAACAACAACTTTGGCAGCAGCAGCTGGAGCTATTGGAGCAACTATTGTTTCAACATTAACTTCTGGTAAGCCTGATCTTACAATGATAATTAACGGAATCCTTGCTGGTTTGGTTAGTATCACTGCTGGTTGTGGTGATATGACTCTTGCTGGAGCCTGGTTCGCAGGACTAGTAGGGGGTATTATAGTTGTATTTTCTGTTGCAGCACTTGATGCCGCTGAGATCGATGATCCTGTAGGTGCATTCTCCGTTCACGGAGTTTGTGGTGTATGGGGTACTGTAGTTATCGGTCTTTGGGGTACAGCTGTACAAGGCGATGGAGCTGGTATGGGATTGTTCAATGGTGGAGGTATTACTCTTCTTCTAGTTCAAGCCCTTGGTGCCGCAGCTTATGCTATTTGGACACTAGTTACTTGTTGGATTGCCTGGTCTGTAATTGGAGGATTATTCGGTGGAATCCGAGTATCTGAAGAGGAAGAGACTCAAGGCTTAGATATCGGAGAGCATGGAATGGAAGCATATCCAGACTTTGCATCTGCT
AG-347-I04  ATGACCACTGCTTTGCAAACGCCTCAAAGGCGCTCTAGGTCCAAATTACAAGATGCAAGTCTTGTTAATGGACCTATGCTCCTTTTGAGGAGTATTCGAGGATTTAGTTCAAACCGCTCTATGTTGTGGCTTGCAACTGTTCCCCTAGCTTTGTTTGGTTTAGGTATTTTTAATCTTTCAGCTCATGCAGCTGATTTACCTGAGTTGAATGCAGCTTTTCTTGCTAACAATTTATGGCTTTTGATCGCTACTATTTTGGTGATCTTCATGAACGCCGGTTTCGCTATGGTTGAGGCAGGTATGTGTCGTTCTAAGAACGCAGTAAACATACTTGCTAAAAACCTCTTTGTATTTGCTCTAGCTGTAACTTCATATTGGTTTATCGGCTATTCACTAATGTACGGAGGAAGTGTTGCTGACGGATGGCTTTATTTTGGAGGCTTATTTTTTGATCCAACAGTTACCGCTGATATGGTTACTGATGCTGGATTAGTCCCAACTGTTGATTTCTTGTTCCAGTCTGCATTCGCAGGAACTGCAGCAACTATCGTTTCCGGTCTTGTTGCTGAAAGAGTTAAATTTGGAGAATTTGTTGTTTTTGCTGTTGTATTAACTGCATTTATATATCCAATTGCTGGTAGCTGGAAATGGAATTTTGTTGACTTCGCTGGTTCTTCAATTGTTCACTCAGTTGGAGCATGGGCGGGTCTCGTAGGAGCTATGCTTCTTGGACCAAGAATTGGCAAATACTCTGACGGGAAACCACAAGCTATGCCAGGACACAATATGGCTATTGCTACTCTAGGTGCATTAGTCCTATGGATAGGTTGGTATGGATTTAACCCCGGTTCTCAACTTGCTATGGATCAATGGGTTCCATATGTTGCTGTAACAACTACTTTGGCAGCAGCAGCAGGAGCTATTGGTGCAACAATTGTTTCAACATTAACTTCTGGTAAGCCTGATCTTACAATGATAATTAACGGAATCCTTGCTGGTTTGGTTAGTATCACTGCTGGTTGTGGTGATATGACCCTTGCTGGAGCCTGGTTCGCAGGACTAGTAGGAGGAATTATAGTTGTATTTTCTGTCGCAGCACTTGATGCCGCTGAGATCGATGATCCTGTAGGCGCATTCTCTGTTCACGGAGTTTGTGGTGTATGGGGTACTGTAGTTATCGGTCTTTGGGGTACAGCTGTACAAGGTGATGGAGCAGGTATGGGATTGTTCAATGGTGGAGGTATTACCCTTCTTCTAGTTCAAGCTCTTGGTGCCGCAGCTTATGCTATCTGGACACTAGTTACTTGCTGGATTGCCTGGTCTGTAATTGGAGGATTATTCGGTGGAATCCGAGTATCTGAAGAGGAAGAGACTCAAGGCTTAGATATAGGAGAGCATGGAATGGAAGCATATCCAGACTTTGCATCTGCT
AG-347-I06  ATGACCACTGCTTTGCAAACGCCTCAAAGGCGCTCTAGGTCTAGATTGCAAGATGCAAGTCTTGTTAATGGACCTATGCTCCTTTTGAGGAGTATTCGAGGATTTAGTTCAAACCGCTCTATGTTGTGGCTTGCGACTGTTCCTTTAGCTTTGTTTGGTTTAGGTATTTTTAATCTTTCAGCTCACGCAGCTGATTTACCTGAGTTGAATGCAGCTTTTCTTGCTAACAATTTATGGCTTCTGATCGCTACTATTTTAGTGATCTTTATGAACGCTGGTTTCGCTATGGTTGAGGCAGGTATGTGTCGTTCTAAGAACGCAGTAAACATCCTTGCTAAAAACCTATTCGTATTTGCTCTAGCTGTAACCTCTTATTGGTTTATCGGCTATTCATTAATGTACGGAGGAAGTGTTGCTGACGGATGGCTTTATTTTGGAGGCTTATTTTTTGATCCAACAGTTACTGCAGATATGGTAACTGATGCTGGATTAGTCCCAACAGTTGATTTCTTGTTCCAGTCTGCATTCGCAGGAACTGCGGCAACTATCGTATCCGGTCTTGTTGCTGAAAGAGTTAAATTTGGAGAATTTGTTGTTTTTGCTGTCGTATTAACTGCATTTATATATCCAATTGCTGGTAGCTGGAAATGGAACTTTGTAGACTTTGCTGGCTCTTCAATTGTTCACTCAGTTGGAGCATGGGCGGGTCTTGTAGGAGCTATGCTTCTTGGACCAAGAATTGGCAAATACTCTGATGGGAAACCACAAGCTATGCCAGGACACAACATGGCTATAGCTACTTTAGGTGCATTAGTACTATGGATAGGTTGGTATGGATTTAACCCCGGTTCTCAACTTGCTATGGATCAATGGGTTCCATATGTTGCTGTAACAACAACTTTGGCAGCAGCAGCTGGTGCTATTGGTGCAACTATTGTTTCAACATTAACTTCTGGTAAGCCTGATCTTACAATGATAATTAACGGAATCCTTGCTGGTTTGGTTAGTATCACTGCTGGCTGTGGTGATATGACTCTTGCTGGAGCCTGGTTCGCAGGACTAGTGGGCGGAATAATCGTTGTATTTTCTGTCGCAGCACTTGATGCCGCTGAAATCGATGATCCTGTAGGTGCATTCTCTGTTCATGGAGTTTGTGGTGTATGGGGTACTGTAGTAATCGGTCTTTGGGGTACAGCTGTACAAGGTGATGGAGCAGGTATGGGATTGTTCAATGGCGGAGGTATTACCCTTCTTCTAGTTCAAGCTCTTGGTGCCGCAGCTTATGCTATTTGGACACTAGTTACTTGCTGGATTGCCTGGTCTGTAATTGGAGGATTATTCGGTGGAATCCGAGTATCTGAAGAGGAAGAGACCCAAGGTTTAGATATTGGAGAGCATGGAATGGAAGCATATCCAGACTTTGCATCTGCT
AG-347-I15  ATGACCACTGCTTTGCAAACGCCTCAAAGGCGCTCTAGGTCCAAACTTCAAGATGCAAGTCTTGTTAATGGACCTATGCTCCTTTTGAGGAGTATTCGAGGATTTAGTTCAAACCGCTCTATGTTGTGGCTTGCAACTGTTCCTGTAGCTTTGTTTGGTTTAGGTATTTTTAATCTTTCAGCTCACGCAGCTGATTTACCTGAGTTGAATGCAGCTTTTCTTGCTAACAATTTATGGCTTTTGATCGCTACTATTTTAGTGATCTTTATGAACGCTGGTTTCGCTATGGTTGAGGCAGGTATGTGTCGTTCTAAGAACGCAGTAAACATCCTTGCTAAAAACCTATTCGTATTTGCTCTAGCCGTAACCTCTTATTGGTTTATCGGCTATTCATTAATGTACGGAGGTAGTGTTGCTGACGGATGGCTTTATTTTGGAGGCTTATTTTTTGATCCAACAGTTACTGCAGATATGGTAACTGACGCTGGATTAGTCCCAACAGTTGATTTCTTGTTCCAGTCTGCATTCGCAGGAACTGCGGCAACTATCGTATCCGGTCTTGTTGCTGAAAGAGTTAAATTTGGAGAATTTGTTGTTTTTGCTGTTGTATTAACTGCATTTATATATCCAATTGCTGGTAGCTGGAAATGGAATTTTGTAGACTTTGCTGGTTCTTCAATTGTTCACTCAGTTGGAGCATGGGCCGGTCTAGTAGGAGCTATGCTTCTTGGACCAAGAATTGGCAAATACTCTGATGGGAAACCACAGGCTATGCCAGGACATAATATGGCTATAGCTACTCTTGGTGCATTAGTTCTATGGATTGGTTGGTATGGTTTTAATCCCGGTTCTCAACTTGCTATGGATCAATGGGTTCCATATGTTGCTGTAACAACAACTTTGGCAGCAGCAGCTGGTGCTATTGGTGCAACTATTGTCTCAACATTAACTTCTGGTAAGCCTGATCTTACAATGATAATTAACGGAATCCTTGCTGGTTTGGTTAGTATCACTGCTGGTTGTGGTGATATGACTCTTGCTGGAGCCTGGTTCGCAGGACTAGTAGGTGGAATAATCGTTGTATTTTCTGTTGCAGCACTTGATGCCGCTGAGATCGATGATCCTGTAGGTGCATTCTCTGTTCACGGAGTTTGTGGTGTATGGGGTACTGTAGTTATTGGTCTTTGGGGTACAGCTGTACAAGGAGATGGCGCAGGTATGGGATTGTTCAATGGCGGAGGTATTACCCTTCTCCTAGTTCAAGCTCTTGGTGCCGCAGCTTATGCTATTTGGACACTTGTTACATGTTGGATTGCCTGGTCTGTAATTGGAGGGCTATTCGGTGGAATCCGAGTATCTGAAGAGGAAGAGACTCAAGGCTTAGATATAGGAGAGCATGGAATGGAAGCATATCCAGACTTTGCATCTGCT
AG-347-I21  ATGACCACTGCTTTGCAAACGCCTCAAAGGCGCTCTAGGTCCAGATTACAAGATGCAAGTCTTGTTAATGGACCTATGCTCCTTTTGAGGAGTATTCGAGGATTTAGTTCAAACCGCTCAATGTTGTGGCTTGCAACTGTTCCTTTAGCTTTGTTTGGTTTAGGTATTTTTAATCTTTCAGCTCACGCAGCTGATTTACCTGAGTTGAATGCAGCTTTTCTTGCTAACAATTTATGGCTTTTGATCGCTACTATTTTAGTGATCTTTATGAACGCTGGTTTCGCTATGGTTGAGGCAGGTATGTGTCGTTCTAAGAACGCAGTAAACATCCTTGCTAAAAACCTATTCGTATTTGCTCTAGCTGTAACCTCTTATTGGTTTATTGGCTATTCATTAATGTACGGAGGTAGTGTTGCTGACGGATGGCTTTACTTTGGAGGCTTATTTTTTGATCCAACAGTTACTGCTGATATGGTAACTGATGCTGGATTAGTCCCAACAGTTGATTTCTTGTTCCAGTCTGCATTTGCAGGAACTGCGGCAACTATCGTATCCGGTCTTGTTGCTGAAAGAGTTAAATTTGGAGAATTTGTTGTTTTTGCTGTCGTATTAACTGCATTTATATATCCAATTGCTGGTAGCTGGAAATGGAATTTTGTAGACTTTGCTGGTTCTTCAATTGTTCACTCAGTTGGAGCATGGGCGGGTCTTGTAGGAGCTATGCTTCTTGGACCAAGAATTGGCAAATACTCTGATGGGAAACCACAGGCTATGCCAGGACACAACATGGCTATAGCTACTCTAGGTGCATTAGTTCTATGGATTGGTTGGTATGGTTTTAACCCCGGTTCTCAACTTGCTATGGATCAATGGGTTCCATATGTTGCTGTAACAACTACTTTGGCAGCAGCAGCTGGTGCTATTGGTGCAACTATTGTTTCAACATTAACTTCTGGTAAGCCTGATCTTACAATGATAATTAACGGAATCCTAGCTGGTTTGGTTAGTATCACTGCTGGTTGTGGTGATATGACACTTGCTGGAGCCTGGTTTGCAGGTCTAGTGGGAGGAATTATCGTTGTATTTTCTGTTGCAGCACTTGATGCCGCTGAGATCGATGATCCTGTAGGTGCATTCTCTGTTCACGGAGTTTGTGGTGTATGGGGTACTGTTGTTATCGGTCTTTGGGGTACAGCTGTACAAGGTGATGGAGCAGGTATGGGATTGTTCAATGGCGGAGGTATTACCCTTCTTCTAGTTCAAGCTCTTGGTGCCGCAGCTTATGCTATTTGGACACTGGTTACTTGCTGGATTGCCTGGTCTGTAATTGGAGGATTATTCGGTGGAATCCGAGTATCTGAAGAGGAAGAGACTCAAGGCTTAGATATAGGAGAGCATGGAATGGAAGCATATCCAGACTTTGCATCTGCT
AG-347-I22  ATGACCACTGCTTTGCAAACGCCTCAAAGGCGCTCTAGGTCCAAATTACAAGATGCAAGTCTTGTTAATGGGCCTATGCTCCTTTTGAGGAGTATTCGAGGATTTAGTTCAAACCGCTCAATGTTGTGGCTTGCAACTGTTCCTCTAGCTTTGTTTGGTTTAGGTATTTTTAATCTTTCTGCTCATGCAGGCGATCTACCTGAGTTGAATGCAGCTTTTCTTGCCAATAATTTATGGCTATTTGTCGCTACTATTTTAGTGATATTCATGAACGCCGGCTTCGCTATGGTAGAAGCAGGTATGTGTCGTTCTAAGAACGCCGTCAACATTCTTGCTAAAAACCTTTTCGTATTTGCTCTAGCTGTTACCTCTTATTGGGTAATAGGCTACTCGCTGATGTACGGAGACAGTATTGCTGGTGGATGGCTATATTTTATGGGCCTATTTTTTGATCCAACAGTCACTGCCGAAACAGTTGCTGATGCTGGATTAGTCCCAACAGTTGATTTCTTATTCCAGTCTGCATTCGCAGGAACTGCTGCTACTATCGTTTCCGGTCTTGTAGCTGAAAGAGTTAAATTTGGAGAATTTGTTGTTTTTGCGATTGTATTAACTGCATTTATATATCCAATTGCTGGTAGCTGGAAATGGAATTTTGTTGACTTTGCTGGTTCTTCGATTGTTCACTCAGTTGGAGCATGGGCGGGTCTTGTAGGAGCTATGCTTCTTGGACCAAGAATTGGCAAATACTCTGATGGAAAACCACAAGCTATGCCAGGACACAACATGGCTATAGCTACTCTAGGTGCATTAGTTCTATGGATAGGTTGGTATGGATTTAACCCCGGTTCACAACTTGCGATGGACCAATGGGTTCCATATGTTGCTGTAACAACTACTTTGGCAGCAGCAGCTGGCGCTATCGGAGCAACTGTTGTTTCAACATTAACTTCTGGTAAGCCTGATCTTACAATGATTATTAACGGAATCCTTGCTGGTTTGGTTAGTATCACTGCTGGTTGTGGTGATATGACTCTTGCTGGAGCCTGGTTCGCAGGACTAGTCGGTGGAATTATCGTTGTATTTTCTGTTGCAGCACTTGATGCCGCTGAGATAGATGATCCTGTAGGTGCATTCTCTGTTCACGGAGTATGTGGTGTATGGGGTACTGTTGTTATCGGTCTTTGGGGTACTGCTGTACAAGGAGATGGAGCAGGTATGGGATTGTTCAATGGTGGAGGTATTACCCTTCTTCTAGTTCAAGCTCTTGGTGCCGCAGCTTATGCTATCTGGACACTAGTTACTTGTTGGATTACTTGGTCTATAATTGGAGGATTATTCGGTGGAATCCGAGTATCTGAAGAGGAAGAGACTCAAGGCTTAGATATTGGAGAGCATGGAATGGAGGCATATCCAGACTTTGCATCTGCT
AG-347-I23  ATGACCACTGCTTTGCAAACGCCTCAAAGGCGCTCTAGGTCCAAATTACAAGATGCAAGTCTTGTTAATGGACCTATGCTCCTTTTGAGGAGTATTCGAGGATTTAGTTCAAACCGCTCTATGTTGTGGCTTGCAACTGTTCCTTTAGCTTTGTTTGGTTTAGGTATTTTTAATCTTTCAGCTCATGCAGCTGATTTACCTGAGTTGAATGCAGCTTTTCTTGCTAACAATTTATGGCTTTTGATCGCTACTATTTTGGTGATCTTCATGAACGCTGGTTTCGCTATGGTTGAGGCAGGTATGTGTCGTTCTAAGAACGCAGTAAACATCCTTGCTAAAAACCTATTCGTATTTGCTCTAGCTGTAACCTCTTATTGGTTTATCGGCTATTCACTAATGTACGGAGGTAGTGTAGCTGACGGATGGCTTTATTTTGGAGGCTTATTCTTTGATCCAACAGTCACCGCTGATATGGTTACTGATGCTGGATTAGTCCCAACTGTTGATTTCTTGTTCCAGTCTGCATTCGCAGGAACTGCAGCAACTATCGTTTCCGGTCTTGTTGCTGAAAGAGTTAAATTTGGAGAATTTGTTGTTTTTGCTGTTGTATTAACTGCATTTATATATCCAATTGCTGGTAGCTGGAAATGGAATTTTGTTGACTTCGCTGGTTCTTCAATTGTTCACTCAGTTGGAGCATGGGCGGGTCTTGTAGGAGCTATGCTTCTTGGACCAAGAATTGGCAAATACTCTGATGGGAAACCACAAGCTATGCCAGGACACAATATGGCTATAGCTACTCTAGGTGCATTAGTCCTATGGATAGGTTGGTATGGATTTAACCCCGGTTCTCAACTTGCTATGGATCAATGGGTTCCATATGTTGCTGTAACAACTACTTTGGCAGCAGCAGCAGGAGCTATTGGTGCAACTATTGTTTCAACATTAACTTCTGGTAAGCCTGATCTTACAATGATAATTAACGGAATCCTTGCTGGTTTGGTTAGTATCACTGCTGGTTGTGGTGATATGACTCTTGCTGGTGCCTGGTTTGCAGGACTAGTGGGTGGAATAATCGTTGTATTTTCTGTTGCAGCACTTGATGCCGCTGAGATCGATGATCCTGTAGGCGCATTCTCTGTTCACGGAGTTTGTGGTGTATGGGGTACTGTTGTTATCGGTCTTTGGGGTACAGCTGTACAAGGTGATGGAGCAGGTATGGGATTGTTCAACGGCGGAGGTATTACCCTTCTTCTAGTTCAAGCTCTTGGTGCCGCAGCTTATGCTATTTGGACACTAGTTACTTGCTGGATTGCCTGGTCTGTAATTGGAGGATTATTCGGCGGAATCCGAGTATCTGAAGAGGAAGAGACTCAGGGCTTAGATATAGGAGAGCATGGAATGGAAGCATATCCAGACTTTGCATCTGCT
AG-347-J06  ATGACCACTGCTTTGCAAACGCCTCAAAGGCGCTCTAGGTCCAGATTACAAGATGCAAGTCTTGTCAATGGACCTATGCTCCTTTTGAGGAGTATTCGAGGATTTAGTTCAAACCGCTCTATGTTGTGGCTTGCAACTGTTCCCCTAGCTTTGTTTGGTTTAGGTATTTTTAATCTTTCAGCTCACGCAGCTGATTTACCTGAGTTGAATGCAGCTTTTCTTGCTAACAATCTATGGCTTTTGATCGCTACTATTCTAGTGATCTTCATGAACGCCGGTTTCGCTATGGTTGAGGCAGGTATGTGCCGTTCTAAGAACGCTGTTAACATTCTTGCTAAAAACCTCTTCGTATTTGCTCTAGCTGTAACTTCTTATTGGTTTATCGGCTATTCACTAATGTACGGAGGAAGTGTTGCTGACGGTTGGCTTTATTTTGGCGGCTTATTTTTTGATCCAACAGTTACTGCAGATATGGTAACTGATGCAGGATTAGTCCCAACTGTTGATTTCTTGTTCCAGTCTGCTTTTGCAGGAACTGCAGCAACTATCGTTTCCGGTCTTGTTGCTGAAAGAGTTAAATTTGGAGAATTTGTTGTTTTTGCTGTTGTATTAACTGCATTTATATATCCAATTGCTGGTAGCTGGAAATGGAATTTTGTTGATTTTGCTGGTTCTTCAATTGTTCACTCAGTTGGAGCATGGGCTGGTCTTGTAGGAGCTATGCTTCTTGGACCAAGAATTGGCAAATACTCTGATGGGAAACCACAGGCTATGCCAGGACACAATATGGCTATAGCTACTTTAGGTGCATTAGTCCTATGGATAGGTTGGTACGGATTTAACCCCGGTTCTCAACTTGCTATGGATCAATGGGTTCCATATGTCGCTGTAACAACTACTTTGGCAGCAGCAGCTGGAGCTATTGGTGCAACTATTGTTTCAACATTAACTTCTGGTAAGCCTGATCTTACAATGATAATTAACGGAATCCTTGCTGGTTTGGTTAGTATCACTGCTGGTTGTGGTGATATGACTCTTGCTGGAGCCTGGTTCGCAGGACTAGTAGGCGGAATAATCGTTGTATTTTCTGTTGCAGCACTTGATGCCGCTGAGATCGATGATCCTGTAGGTGCATTCTCTGTTCACGGAGTTTGTGGTGTATGGGGTACTATAGTTATCGGTCTTTGGGGTACAGCTGTACAAGGTGATGGAGCAGGTATGGGATTGTTTAATGGTGGAGGTATTACTCTTCTTTTAGTTCAAGCTCTTGGTGCCGCAGCTTATGCTATTTGGACACTAGTTACTTGCTGGATTGCCTGGTCTGTAATTGGAGGATTATTCGGTGGAATCCGAGTATCTGAAGAGGAAGAGACTCAAGGCTTAGATATAGGAGAGCATGGAATGGAAGCATATCCAGACTTTGCATCTGCT
AG-347-J19  ATGACCACTGCTTTGCAAACGCCTCAAAGGCGCTCTAGGTCCAAATTACAAGATGCAAGTCTTGTTAATGGACCTATGCTCCTTTTGAGGAGTATTCGAGGATTTAGTTCAAACCGCTCTATGTTGTGGCTTGCAACTGTTCCCCTAGCTTTGTTTGGTTTAGGTATTTTTAATCTTTCAGCTCATGCAGCTGATTTACCTGAGTTGAATGCAGCTTTTCTTGCTAACAATTTATGGCTTTTGATCGCTACTATTTTGGTGATCTTCATGAACGCCGGTTTCGCTATGGTTGAGGCAGGTATGTGTCGTTCTAAGAACGCAGTAAACATCCTCGCTAAAAACCTATTCGTATTTGCTCTAGCTGTAACTTCTTATTGGTTTATCGGCTATTCATTAATGTACGGAGGAAGTGTTGCTGACGGATGGCTTTATTTTGGAGGCTTATTCTTTGATCCAACAGTCACCGCTGATATGGTTACTGATGCTGGATTAGTCCCAACTGTTGATTTCTTGTTCCAGTCTGCATTCGCAGGAACTGCAGCAACTATCGTTTCCGGTCTTGTTGCTGAAAGAGTTAAATTTGGAGAATTTGTTGTTTTTGCTGTTGTATTAACTGCATTTATATATCCAATTGCTGGTAGCTGGAAATGGAATTTTGTCGACTTTGCTGGTTCTTCAATTGTTCACTCAGTTGGAGCATGGGCGGGTCTTGTAGGAGCTATGCTTCTTGGACCAAGAATTGGCAAATACGCTGATGGGAAACCACAAGCTATGCCTGGACACAATATGGCTATTGCTACTCTAGGTGCATTAGTCCTATGGATAGGTTGGTATGGATTTAACCCCGGTTCTCAACTTGCTATGGATCAATGGGTTCCATATGTTGCTGTAACAACTACTTTGGCAGCAGCAGCTGGAGCTATTGGTGCAACTATTGTTTCAACATTAACTTCTGGTAAGCCTGATCTTACAATGATAATTAATGGAATCCTTGCTGGTTTGGTTAGTATCACTGCTGGTTGTGGTGATATGACTCTTGCTGGAGCCTGGTTCGCAGGACTAGTAGGGGGAATTATAGTTGTATTTTCTGTTGCAGCACTTGATGCCGCTGAGATTGATGATCCTGTAGGTGCATTCTCTGTTCACGGAGTTTGTGGTGTATGGGGTACTGTAGTTATCGGTCTTTGGGGTACAGCTGTACAAGGTGATGGAGCAGGTATGGGATTGTTCAATGGTGGAGGTATTACCCTTCTTCTAGTTCAAGCTCTTGGTGCCGCAGCTTATGCTATTTGGACACTAGTTACTTGCTGGATTGCTTGGTCTGTAATTGGAGGATTATTCGGAGGAATCCGAGTATCTGAAGAGGAAGAGACTCAAGGCTTAGATATAGGAGAGCATGGAATGGAAGCATATCCAGACTTTGCATCTGCT
AG-347-J20  ATGACCACTGCTTTGCAAACGCCTCAAAGGCGCTCTAGGTCCAAACTTCAAGATGCAAGTCTTGTTAATGGACCTATGCTCCTTTTGAGGAGTATTCGAGGATTTAGTTCAAACCGCTCTATGTTGTGGCTTGCAACTGTTCCCCTAGCTTTGTTTGGTTTAGGTATTTTTAATCTTTCAGCTCACGCAGCTGATTTACCTGAGTTGAATGCAGCTTTTCTTGCTAACAATTTATGGCTTTTGATCGCTACCATTCTAGTGATCTTCATGAACGCCGGTTTCGCTATGGTTGAGGCAGGTATGTGCCGTTCTAAGAACGCTGTTAACATTCTTGCTAAAAACCTCTTTGTATTTGCTCTAGCTGTAACTTCTTATTGGTTTATCGGCTATTCATTAATGTACGGAGGTAGTGTTGCTGACGGGTGGCTTTATTTTGGCGGCTTATTTTTTGATCCAACAGTTACTGCAGATATGGTAACTGATGCTGGATTAGTCCCAACTGTTGATTTCTTGTTCCAGTCTGCATTTGCAGGAACTGCGGCAACTATCGTTTCCGGTCTTGTTGCTGAAAGAGTTAAATTTGGAGAATTTGTTGTTTTTGCTATTGTATTAACTGCATTTATTTATCCAATTGCTGGTAGCTGGAAATGGAATTTTGTTGATTTTGCTGGTTCTTCAATTGTTCACTCAGTTGGAGCATGGGCAGGTCTGGTAGGAGCAATGCTTCTTGGACCAAGAATTGGCAAATACTCTGATGGAAAACCACAAGCTATGCCAGGTCACAATATGGCTATAGCTACTTTAGGTGCATTAGTTCTATGGATAGGTTGGTATGGATTTAACCCCGGTTCACAACTTGCCATGGATCAATGGGTTCCATATGTTGCAGTAACAACTACTTTGGCTGCAGCAGCTGGGGCTATTGGAGCAACTATTGTTTCAACATTAACTTCTGGTAAGCCAGACCTTACTATGATTATTAACGGAATCCTTGCCGGATTGGTTAGTATCACTGCTGGTTGTGGCGATATGACACTTGCTGGTGCCTGGTTTGCAGGATTAGTCGGTGGAATTATCGTTGTATTCTCTGTTGCAGCACTTGATGCTGCTGAGATCGATGATCCTGTTGGTGCATTCTCCGTTCACGGAGTTTGTGGTGTATGGGGTACTGTCGTTATCGGTCTATGGGGTACAGCTGTTCAAGGAGATGGTGCTGGTATGGGATTGTTTAATGGTGGAGGTATTAGCCTTCTTCTAATTCAAGCTCTTGGTGCCGCAGCTTATGCTATCTGGACACTAGTTACTTGCTGGATCGCCTGGTCTGTAATTGGAGGTTTATTCGGTGGAATCCGAGTATCTGAAGAGGAAGAGACTCAAGGCTTAGATATAGGAGAGCATGGTATGGAAGCATATCCAGACTTTGCATCTGCT
AG-347-J21  ATGACCACTGCTTTGCAAACGCCTCAAAGGCGCTCTAGGTCCAAACTTCAAGATGCAAGTCTTGTGAATGGACCTATGCTCCTTTTGAGGAGTATTCGAGGATTTAGTTCAAACCGCTCAATGTTGTGGCTTGCAACTGTTCCCCTAGCTTTGTTTGGTTTAGGTATTTTTAATCTTTCAGCTCACGCAGCTGATTTACCTGAGTTGAATGCAGCTTTTCTTGCTAACAATTTATGGCTTTTGATCGCTACTATCCTAGTGATCTTTATGAACGCCGGTTTCGCTATGGTTGAGGCAGGTATGTGCCGTTCTAAGAACGCTGTTAACATTCTTGCTAAAAACCTCTTTGTATTTGCTTTAGCTGTAACTTCTTATTGGTTTATCGGCTATTCATTAATGTACGGAGGAAGTGTTGCTGACGGATGGCTTTATTTTGGAGGCTTATTTTTTGATCCAACAGTCACTGCAGATATGGTGACTGATGCTGGTTTAGTCCCAACTGTTGATTTCTTGTTCCAGTCTGCATTTGCAGGAACTGCGGCAACTATCGTTTCCGGTCTTGTTGCTGAAAGAGTTAAATTTGGAGAATTTGTTGTTTTTGCGATTGTATTAACTGCATTTATATATCCAATTGCTGGTAGCTGGAAATGGAATTTTGTTGATTTTGCCGGTTCTTCAATTGTTCACTCAGTTGGAGCATGGGCAGGTCTTGTAGGAGCTATGCTTCTTGGACCAAGAATTGGCAAATACTCTGATGGAAAACCACAGGCTATGCCAGGTCACAATATGGCTATAGCTACTTTGGGTGCATTAGTTCTATGGATAGGTTGGTATGGATTTAACCCCGGCTCTCAACTTGCTATGGACCAATGGGTTCCATATGTTGCTGTAACAACCACTTTGGCAGCAGCAGCTGGTGCTATTGGAGCAACTATTGTCTCAACATTAACTTCTGGGAAGCCTGACCTTACAATGATTATTAACGGAATCCTTGCTGGATTAGTTAGTATCACTGCTGGTTGTGGCGATATGACACTTGCTGGAGCCTGGTTTGCAGGACTAGTTGGTGGAATTATCGTTGTATTCTCTGTAGCGGCCTTAGATGCTGCTGAGATCGATGATCCTGTAGGTGCATTCTCCGTACACGGAGTTTGTGGTGTATGGGGTACTGTAGTTATCGGTCTATGGGGGACAGCTGTTCAAGGAGATGGTGCTGGTATGGGATTGTTTAATGGTGGAGGTATTAGCCTTCTTCTAATTCAAGCTCTCGGTGCCGCAGCTTATGCTATCTGGACACTAGTTACTTGCTGGATTGCTTGGTCTGTTATTGGAGGATTATTCGGTGGAATCCGAGTATCTGAAGAGGAAGAGACTCAAGGTCTAGATATAGGAGAGCATGGAATGGAAGCATATCCAGACTTTGCATCTGCT
AG-347-J22  ATGACCACTGCTTTGCAAACGCCTCAAAGGCGCTCTAGGTCCAAACTTCAAGATGCAAGTCTTGTCAATGGACCTATGCTCCTTTTGAGGAGTATTCGTGGATTCAGTTCAAACCGCTCAATGTTGTGGCTTGCGACTGTTCCTCTGGCTTTGTTTGGTTTAGGTATTTTTAATCTCTCAGCTCACGCAGCTGATTTACCTGAGTTGAATGCAGCTTTTCTTGCTAACAATTTATGGCTTTTGATCGCTACAATTTTAGTGATCTTCATGAACGCAGGTTTCGCTATGGTTGAAGCTGGTATGTGTCGGTCTAAAAACGCCGTCAACATCCTTGCTAAGAACCTTTTCGTATTTGCTCTAGCTGTTACCTCTTATTGGTTTATCGGCTACTCATTAATGTACGGAGGAAGCGTTGCTGACGGATGGCTATATTTTGGAGGCCTATTTTTTGATCCTACAGTTACCGCTGATATGGTTACTGATGCAGGATTAGTACCAACAGTTGATTTCTTATTCCAGTCCGCTTTCGCAGGTACTGCAGCTACTATCGTTTCAGGTCTCGTTGCTGAAAGGGTTAAATTTGGTGAATTTGTTGTTTTTGCTATTGTCTTAACAGCATTCATTTATCCAATTGCTGGTAGTTGGAAATGGAATTTTGTTGACTTTGCAGGTTCTTCAATTGTTCACTCGGTTGGAGCATGGGCAGGTTTAGTTGGAGCTATGCTTCTTGGGCCAAGAATCGGTAAATACTCCGATGGAAAACCACAGGCTATGCCTGGACACAATATGGCTATTGCTACTTTAGGTGCTTTGGTTCTATGGATTGGTTGGTATGGATTTAATCCTGGTTCTCAACTTGCTATGGATCAATGGGTACCATATGTTGCTGTAACAACTACTCTTGCAGCTGCAGCTGGTGCTATTGGAGCGACTATTGTTTCTACTTTAACTTCAGGAAAGCCTGATCTTACAATGATCATTAATGGTATTCTTGCAGGTTTGGTAAGTATTACTGCAGGTTGTGGCGATATGACTCTTGCTGGAGCATGGTTCGCTGGACTTGTTGGTGGAATTATCGTTGTATTTTCTGTTGCAGCACTAGATGCAGCTGAAATTGACGATCCCGTTGGTGCATTCTCTGTTCACGGAGTTTGTGGTGTATGGGGTACTCTAGTTATTGGTCTTTGGGGAACAGCAGTTCAAGGTGATGGAGCAGGTATGGGATTGTTCAATGGTGGTGGTATTACTCTACTTCTTGTACAAGCTCTTGGCGCAGCCGCTTATGCTATCTGGACACTTGTAACTTGTTGGATCGCTTGGTCTGTAATCGGAGGATTATTCGGAGGAATTCGTGTATCTGAAGAAGAAGAGACTCAAGGTTTAGATATTGGAGAGCATGGAATGGAAGCATATCCAGACTTTGCATCTGCT
AG-347-J23  ATGACCACTGCTTTGCAAACGCCTCAAAGGCGCTCTAGGTCCAAACTTCAAGATGCAAGTCTTGTTAATGGACCTATGCTCCTTTTGAGGAGTATTCGAGGATTTAGTTCAAACCGCTCAATGTTGTGGCTTGCAACTGTTCCCCTAGCTTTGTTTGGTTTAGGTATTTTTAATCTTTCAGCTCACGCAGCTGATTTACCTGAGTTGAATGCAGCTTTTCTTGCTAACAATTTATGGCTTTTGATCGCTACTATTTTGGTGATCTTCATGAACGCCGGTTTCGCTATGGTTGAGGCAGGTATGTGCCGTTCTAAGAACGCTGTTAACATTCTTGCTAAAAACCTCTTTGTATTTGCTCTAGCTGTAACTTCTTACTGGTTTATCGGCTATTCATTAATGTACGGAGGAAGCGTTGCTGACGGATGGCTTTATTTTGGAGGCTTATTTTTTGATCCAACAGTTACCGCTGATATGGTTACTGATGCTGGATTAGTCCCAACTGTTGATTTCTTGTTCCAGTCTGCGTTCGCAGGAACTGCGGCAACTATCGTTTCCGGTCTTGTTGCTGAAAGAGTTAAATTTGGAGAATTTGTTGTTTTTGCGATTGTATTAACTGCATTTATTTATCCAATTGCTGGTAGCTGGAAATGGAATTTTGTTGACTTTGCTGGTTCTTCAATTGTTCACTCAGTTGGAGCATGGGCAGGTCTTGTAGGAGCTATGCTTCTTGGACCAAGAATTGGTAAATACGCTGATGGCAAACCATCTGCTATGCCTGGACACAATATGGCTATAGCTACTTTGGGTGCATTAGTTCTATGGATAGGTTGGTATGGATTTAACCCCGGCTCTCAACTTGCTATGGACCAATGGGTTCCATATGTTGCTGTAACAACTACTTTAGCCGCCGCCGCTGGTGCTATAGGAGCAACTATTGTTTCAACATTAACTTCAGGTAAGCCTGATCTTACAATGATTATTAACGGAATCCTTGCTGGTTTGGTTAGTATTACTGCTGGTTGTGGTGATATGACACTCGCTGGAGCCTGGTTTGCAGGACTAGTTGGTGGAATTATCGTTGTATTTTCTGTTGCAGCACTTGATGCCGCTGAAATCGATGATCCTGTAGGTGCATTCTCTGTTCACGGAGTTTGTGGTGTATGGGGTACTGTAGTTATCGGTCTTTGGGGTACAGCAGTACAAGGTGATGGTGCAGGTATGGGATTGTTCAATGGTGGAGGTATTACACTTCTTCTAGTTCAAGCTCTTGGTGCCGCAGCTTATGCTATCTGGACACTAGTTACATGTTGGATTACTTGGTCTGTAATTGGAGGATTATTCGGTGGAATCCGAGTATCTGAAGAGGAAGAGACTCAAGGCTTAGATATAGGAGAGCACGGAATGGAAGCATATCCTGACTTTGCATCTGCT
AG-347-K10  ATGACCACTGCTTTGCAAACGCCTCAAAGGCGCTCTAGGTCCAAATTACAAGATGCAAGTCTTGTTAACGGACCTATGCTCCTTTTGAGGAGTATTCGAGGATTTAGTTCAAACCGCTCTATGTTGTGGCTTGCGACTGTCCCTGTAGCTTTGTTTGGTTTAGGTATTTTTAATCTTTCTGCTCATGCAGGCGATCTACCTGAGTTGAATGCAGCTTTTCTTGCCAATAATTTATGGCTATTGGTCGCTACTATTCTAGTGATCTTCATGAACGCCGGCTTCGCTATGGTAGAAGCAGGTATGTGCCGTTCTAAGAACGCAGTAAACATCCTTGCTAAAAACCTATTCGTATTCGCTCTAGCTGTAACCTCTTATTGGTTTATCGGCTATTCTTTAATGTACGGAGACAGTGTTGCTGGAGGATGGCTATATTTTATGGGCCTATTTTTTGATCCAACAGTTACAGCAGAAACAGTTGCTGATGCTGGATTAGTCCCTACTGTTGATTTCTTATTCCAGTCTGCTTTTGCAGGAACTGCTGCTACTATCGTATCCGGTCTTGTTGCTGAAAGAGTTAAATTCGGAGAATTTGTTGTTTTTGCTGTTGTATTAACAGCATTTATCTATCCGATTGCTGGTAGCTGGAAATGGAACTTTGTTGATTTTGCTGGTTCTTCAATTGTTCATTCAGTTGGAGCATGGGCGGGTCTAGTTGGAGCTATGCTTCTCGGGCCAAGAATTGGCAAATACTCTGATGGGAAACCACAGGCTATGCCTGGCCACAATATGGCTATAGCAACATTGGGTGCATTAGTTCTATGGATAGGTTGGTATGGTTTCAACCCCGGTTCTCAACTTGCTATGGATCAATGGGTTCCATATGTTGCTGTAACAACTACTTTGGCAGCAGCAGCTGGAGCTATTGGTGCAACTATTGTTTCAACATTAACTTCTGGTAAGCCAGACCTTACAATGATAATTAACGGAATCCTTGCTGGTTTAGTTAGTATCACTGCTGGTTGTGGTGATATGACTCTTGCTGGAGCCTGGTTCGCAGGACTAGTAGGGGGAATTATAGTTGTATTTTCTGTTGCAGCACTTGATGCCGCTGAGATTGATGATCCTGTTGGTGCATTCTCTGTTCACGGAGTTTGTGGTGTATGGGGTACTGTTGTTATCGGTCTTTGGGGTACAGCTGTACAAGGTGATGGAGCAGGTATGGGATTGTTCAATGGTGGAGGTATTACCCTTCTTCTAGTTCAAGCTCTTGGTGCCGCAGCTTATGCTATTTGGACACTAGTTACTTGCTGGATTGCCTGGTCTGTAATTGGAGGATTATTCGGTGGAATCCGAGTATCTGAAGAGGAAGAGACTCAAGGCTTAGATATAGGAGAGCATGGAATGGAAGCATATCCAGACTTTGCATCTGCT
AG-347-K16  ATGACCACTGCTTTGCAAACGCCTCAAAGGCGCTCTAGGTCCAAACTTCAAGATGCAAGTCTTGTTAATGGACCTATGCTCCTTTTGAGGAGTATTCGAGGATTTAGTTCAAACCGCTCTATGTTGTGGCTTGCAACTGTTCCCCTAGCTTTGTTTGGTTTAGGTATTTTTAATCTTTCAGCTCACGCAGCTGATTTACCTGAGTTGAATGCAGCTTTTCTTGCTAACAATTTATGGCTCTTGATCGCTACTATATTAGTGATCTTTATGAACGCCGGTTTCGCTATGGTTGAGGCAGGTATGTGCCGTTCTAAGAACGCTGTTAACATTCTTGCTAAAAACCTCTTTGTATTTGCTCTAGCTGTAACTTCTTATTGGTTTATCGGCTATTCATTAATGTATGGAGGAAGTGTTGCTGACGGTTGGCTTTATTTTGGAGGCTTATTTTTTGATCCAACAGTTACTGCTGATATGGTAACTGACGCTGGATTAGTCCCAACTGTTGATTTCTTGTTCCAGTCTGCTTTTGCAGGAACTGCCGCAACTATCGTTTCCGGTCTTGTTGCTGAAAGAGTGAAATTTGGAGAATTTGTTGTTTTTGCTGTTGTATTAACTGCATTTATATATCCAATTGCTGGTAGCTGGAAATGGAATTTTGTTGATTTCGCTGGTTCTTCAATTGTTCACTCAGTTGGAGCATGGGCGGGTCTCGTAGGAGCTATGCTTCTTGGACCAAGAATTGGCAAATACTCTGATGGAAAACCACAGGCTATGCCAGGACATAACATGGCTATAGCTACTTTAGGTGCATTAGTTCTATGGATAGGTTGGTACGGATTTAACCCCGGTTCTCAACTTGCTATGGATCAATGGGTTCCATATGTGGCTGTAACAACTACTTTGGCAGCAGCAGCTGGAGCAATTGGTGCAACTATTGTTTCAACATTAACTTCTGGTAAGCCTGATCTTACAATGATAATTAACGGAATACTTGCTGGTTTAGTTAGTATCACTGCTGGTTGTGGTGATATGACTCTTGCTGGAGCCTGGTTCGCAGGACTAGTAGGCGGAATTATCGTTGTATTTTCTGTTGCAGCACTTGATGCTGCTGAGATCGATGATCCTGTAGGTGCATTCTCTGTTCACGGAGTTTGTGGTGTATGGGGTACTGTAGTTATCGGTCTTTGGGGTACAGCTGTTCAAGGTGATGGAGCAGGTATGGGATTGTTCAATGGTGGAGGTATTACCCTTCTTCTAGTTCAAGCCCTTGGTGCCGCAGCTTATGCTATCTGGACGCTGGTCACTTGCTGGATTGCCTGGTCTGTAATTGGAGGATTATTCGGTGGAATTCGAGTATCTGAAGAGGAAGAGACTCAAGGCTTAGATATAGGAGAGCATGGAATGGAAGCATATCCAGACTTTGCATCTGCT
AG-347-K19  ATGACCACTGCTTTGCAAACGCCTCAAAGGCGCTCTAGGTCCAAATTACAAGATGCAAGTCTTGTTAATGGACCTTTGCTCCTTTTGAGGAGTATTCGAGGATTTAGTTCAAACCGCTCTATGTTGTGGCTTGCAACTGTTCCCCTAGCTTTGTTTGGTTTAGGTATTTTTAATCTTTCAGCTCATGCAGCTGATTTACCTGAGTTGAATGCAGCTTTTCTTGCTAACAATTTATGGCTTTTGATCGCTACTATTTTGGTGATCTTCATGAACGCTGGTTTCGCTATGGTTGAGGCAGGTATGTGTCGTTCTAAGAACGCAGTAAACATCCTTGCTAAAAACCTCTTTGTATTTGCTCTAGCTGTAACTTCTTATTGGTTTATCGGCTATTCATTAATGTACGGAGGAAGTGTTGCTGACGGATGGCTTTATTTTGGAGGCTTATTTTTTGATCCAACAGTTACCGCTGATATGGTTACTGATGCTGGATTAGTCCCAACTGTTGATTTCTTGTTCCAGTCTGCATTTGCAGGAACTGCGGCAACTATCGTTTCTGGTCTTGTTGCTGAAAGAGTTAAATTTGGAGAATTTGTTGTTTTTGCTGTTGTATTAACTGCATTTATATATCCAATTGCTGGTAGCTGGAAATGGAATTTTGTTGACTTCGCTGGTTCTTCAATTGTTCACTCAGTTGGAGCATGGGCGGGTCTTGTAGGAGCTATGCTTCTTGGACCAAGAATTGGCAAATACTCTGATGGGAAACCCCAAGCTATGCCAGGACACAATATGGCTATAGCTACTCTAGGTGCATTAGTTCTATGGATAGGTTGGTATGGATTTAACCCCGGTTCTCAACTTGCTATGGATCAATGGGTTCCATATGTTGCTGTAACAACTACTTTGGCAGCAGCAGCTGGAGCTATTGGTGCTACTATTGTTTCAACATTAACTTCTGGTAAGCCTGATCTTACAATGATAATTAACGGAATCCTTGCTGGTTTGGTTAGTATCACTGCTGGTTGTGGTGATATGACTCTTGCTGGAGCCTGGTTCGCAGGACTAGTAGGGGGAATTATAGTTGTATTTTCTGTTGCAGCACTTGATGCCGCTGAGATAGATGATCCTGTAGGTGCATTCTCTGTTCACGGAGTTTGTGGTGTATGGGGTACTGTAGTCATCGGTCTTTGGGGTACAGCTGTACAAGGTGATGGAGCAGGTATGGGATTGTTCAATGGTGGAGGTATTACCCTTCTCCTAGTCCAAGCTCTTGGTGCCGCAGCTTATGCTATTTGGACACTAGTTACTTGCTGGATTGCCTGGTCTGTAATTGGAGGATTATTCGGTGGAATCCGAGTATCTGAAGAGGAAGAGACTCAAGGCTTAGATATAGGAGAGCATGGAATGGAAGCATATCCAGACTTTGCATCTGCT
AG-347-K20  ATGACCACTGCTTTGCAAACGCCTCAAAGGCGCTCTAGGTCCAAATTACAAGATGCAAGTCTTGTTAATGGACCTATGCTCCTTTTGAGGAGTATTCGAGGATTTAGTTCAAACCGCTCAATGTTGTGGCTTGCGACTGTTCCTTTAGCTTTGTTTGGTTTAGGTATTTTTAATCTTTCAGCTCACGCAGCTGATTTACCTGAGTTGAATGCAGCTTTTCTTGCTAACAATTTATGGCTTTTGATCGCTACTATCTTAGTGATCTTCATGAACGCTGGTTTCGCTATGGTTGAGGCAGGTATGTGTCGTTCTAAGAACGCAGTAAACATACTGGCTAAAAACCTATTCGTATTTGCTCTAGCTGTAACCTCTTATTGGTTTATCGGCTATTCATTAATGTACGGAGGTAGTGTCGCTGACGGATGGCTTTATTTTGGAGGCTTATTTTTTGATCCAACAGTTACTGCAGATATGGTAACTGATGCTGGATTAGTCCCAACAGTTGATTTCTTGTTCCAGTCTGCATTCGCAGGAACTGCGGCAACTATCGTATCCGGTCTTGTTGCTGAAAGAGTTAAATTTGGAGAATTTGTTGTTTTTGCTGTCGTATTAACTGCATTTATATATCCAATTGCTGGTAGCTGGAAATGGAATTTTGTAGACTTTGCTGGTTCTTCAATTGTTCACTCAGTTGGGGCATGGGCGGGTCTCGTAGGAGCTATGCTTCTTGGACCAAGAATTGGCAAATACTCTGATGGGAAACCACAGGCTATGCCAGGACATAACATGGCTATAGCTACTCTAGGTGCATTAGTTCTATGGATAGGTTGGTATGGTTTTAACCCCGGTTCTCAACTTGCTATGGATCAATGGGTTCCATATGTTGCTGTAACAACTACTTTGGCAGCAGCAGCTGGTGCTATTGGTGCAACTATTGTTTCAACATTAACTTCTGGTAAGCCTGATCTTACAATGATAATTAACGGAATCCTTGCTGGTTTGGTTAGTATCACTGCTGGTTGTGGTGATATGACTCTTGCTGGAGCCTGGTTTGCAGGACTAGTGGGCGGAATAATCGTTGTATTTTCTGTTGCAGCCCTTGATGCCGCTGAGATCGACGATCCTGTAGGCGCATTCTCTGTTCACGGAGTTTGTGGTGTATGGGGTACTGTTGTTATCGGTCTTTGGGGTACAGCTGTACAAGGTGATGGAGCAGGTATGGGATTGTTCAATGGCGGAGGTATTACCCTTCTTCTTGTTCAAGCTCTTGGTGCCGCAGCTTATGCTATTTGGACACTAGTTACTTGCTGGATTGCTTGGTCTGTAATTGGAGGATTATTCGGTGGAATCCGAGTATCTGAAGAGGAAGAGACTCAAGGCCTAGATATAGGAGAGCATGGAATGGAAGCATATCCAGACTTTGCATCTGCT
AG-347-K21  ATGACCACTGCTTTGCAAACGCCTCAAAGGCGCTCTAGGTCCAAATTACAAGATGCAAGTCTTGTAAACGGACCTATGCTCCTTTTGAGGAGTATTCGAGGATTTAGTTCAAACCGCTCTATGTTGTGGCTTGCGACTGTTCCTTTAGCTTTGTTTGGTTTAGGTATTTTTAATCTTTCAGCTCATGCAGCTGATTTACCTGAGTTGAATGCAGCTTTTCTTGCTAACAATTTATGGCTCTTGATCGCTACTATTTTAGTGATCTTTATGAACGCTGGTTTCGCTATGGTTGAGGCAGGTATGTGTCGTTCTAAGAACGCAGTAAACATCCTTGCTAAAAACCTATTCGTATTTGCTCTAGCTGTAACCTCTTATTGGTTTATCGGCTATTCATTAATGTACGGAGGTAGTGTTGCTGACGGATGGCTTTATTTTGGCGGCTTATTTTTTGATCCAACAGTTACTGCAGATATGGTAACTGATGCTGGATTAGTCCCAACTGTTGATTTCTTGTTCCAGTCTGCATTCGCAGGAACTGCAGCAACTATCGTATCCGGTCTTGTTGCTGAAAGAGTTAAATTTGGAGAATTTGTTGTTTTTGCTGTTGTATTAACTGCATTTATATATCCAATTGCTGGTAGCTGGAAATGGAATTTTGTAGACTTTGCTGGTTCTTCAATTGTTCACTCAGTTGGAGCATGGGCAGGTCTTGTAGGAGCTATGCTTCTTGGACCAAGAATTGGCAAATACTCTGATGGGAAGCCACAGGCTATGCCAGGACACAATATGGCTATAGCTACTCTAGGTGCATTAGTTCTATGGATAGGTTGGTATGGTTTTAACCCCGGTTCTCAACTTGCTATGGATCAATGGGTTCCATATGTTGCTGTAACAACTACTTTGGCAGCAGCAGCTGGAGCTATTGGTGCAACTATTGTTTCAACATTAACCTCTGGTAAGCCTGATCTTACAATGATAATTAACGGAATCCTTGCTGGTTTGGTTAGTATCACTGCCGGTTGTGGTGATATGACTCTTGCTGGAGCCTGGTTCGCAGGACTAGTAGGAGGAATTATCGTTGTATTTTCTGTCGCAGCACTTGATGCCGCTGAGATCGATGATCCTGTAGGTGCATTCTCTGTTCACGGAGTTTGTGGTGTATGGGGTACTGTAGTTATCGGTCTTTGGGGTACAGCTGTACAAGGTGATGGAGCAGGTATGGGATTGTTCAATGGTGGAGGTATTACCCTTCTCCTAGTTCAAGCTCTTGGTGCAGCGGCTTACGCTATCTGGACACTAGTTACTTGCTGGATTGCTTGGTCTGTAATTGGAGGATTATTCGGTGGAATCCGCGTATCTGAAGAGGAAGAGACTCAAGGATTAGATATAGGTGAGCATGGAATGGAAGCATATCCAGACTTTGCATCTGCT
AG-347-K23  ATGACCACTGCTTTGCAAACGCCTCAAAGGCGCTCTAGGTCCAGATTACAAGATGCAAGTCTTGTTAATGGACCTATGCTCCTTTTGAGGAGTATTCGAGGATTTAGTTCAAACCGCTCTATGTTGTGGCTTGCGACTGTTCCTTTAGCTTTGTTTGGTTTAGGTATTTTTAATCTTTCAGCTCACGCAGCTGATTTACCTGAGTTGAATGCAGCTTTTCTTGCTAACAATTTATGGCTTTTGATCGCTACTATTTTAGTGATCTTTATGAACGCTGGTTTCGCTATGGTTGAGGCAGGTATGTGTCGTTCTAAGAACGCAGTAAACATACTTGCTAAAAACCTATTCGTATTTGCTCTAGCTGTAACCTCCTATTGGTTTATCGGCTATTCATTAATGTACGGAGGTAGTGTTGCTGACGGATGGCTTTATTTTGGAGGCTTATTTTTTGATCCAACAGTTACTGCAGATATGGTAACTGATGCTGGATTAGTCCCAACAGTTGATTTCTTGTTCCAGTCTGCCTTCGCAGGAACTGCGGCAACTATCGTATCCGGTCTTGTTGCTGAAAGAGTTAAATTTGGAGAATTTGTTGTTTTTGCTGTTGTATTAACTGCATTTATATATCCAATTGCTGGTAGCTGGAAATGGAATTTTGTAGACTTTGCTGGTTCTTCAATTGTTCACTCAGTTGGAGCATGGGCAGGTCTTGTAGGAGCTATGCTTCTTGGACCAAGAATTGGCAAATACTCTGATGGGAAACCACAGGCTATGCCTGGACACAACATGGCTATAGCTACTCTAGGTGCATTAGTTCTATGGATAGGTTGGTATGGTTTTAACCCCGGTTCTCAACTTGCTATGGATCAATGGGTTCCATATGTTGCTGTAACAACTACTTTGGCAGCAGCTGCTGGTGCAATTGGTGCAACTATTGTTTCAACATTAACTTCTGGTAAGCCTGATCTTACAATGATAATTAACGGAATTCTTGCTGGTTTGGTTAGTATCACTGCAGGTTGTGGTGATATGACTCTTGCTGGAGCCTGGTTCGCAGGACTAGTGGGCGGAATAATCGTTGTATTTTCTGTTGCAGCACTTGATGCCGCTGAGATTGATGATCCTGTAGGCGCATTCTCTGTTCACGGAGTTTGTGGTGTATGGGGTACTGTTGTTATCGGTCTTTGGGGTACGGCTGTACAAGGTGATGGAGCAGGTATGGGATTGTTCAATGGCGGAGGTATTACCCTTCTTCTAGTTCAAGCTCTTGGTGCCGCAGCTTATGCTATTTGGACACTAGTTACTTGCTGGATTGCCTGGTCTGTGATTGGAGGATTATTCGGAGGAATCCGAGTATCTGAAGAGGAAGAGACTCAAGGCTTAGATATAGGAGAGCATGGAATGGAAGCATATCCAGACTTTGCATCTGCT
AG-347-L02  ATGACCACTGCTTTGCAAACGCCTCAAAGGCGCTCTAGGTCCAAACTTCAAGATGCAAGTCTTGTAAATGGACCTATGCTCCTTTTGAGGAGTATTCGAGGATTTAGTTCAAACCGCTCTATGTTGTGGCTTGCAACTGTTCCCCTAGCTTTGTTTGGTTTAGGTATTTTTAATCTTTCAGCTCACGCAGCTGATTTACCTGAGTTGAATGCAGCTTTTCTTGCTAACAATTTATGGCTTTTGATCGCTACTATCCTAGTGATCTTTATGAACGCCGGTTTCGCTATGGTTGAGGCAGGTATGTGCCGTTCTAAGAACGCTGTTAACATTCTTGCTAAAAACCTCTTTGTATTTGCTCTAGCTGTAACTTCTTATTGGTTTATCGGCTATTCATTAATGTACGGAGGAAGTGTTGCCGACGGTTGGCTTTATTTTGGCGGCTTATTTTTTGATCCAACAGTTACTGCAGATATGGTAACTGATGCTGGATTAGTCCCAACTGTTGATTTCTTGTTCCAGTCTGCTTTTGCAGGAACTGCGGCAACTATCGTTTCCGGTCTTGTTGCTGAAAGAGTTAAATTTGGAGAATTTGTTGTTTTTGCTGTTGTATTAACTGCATTTATATATCCAATTGCTGGTAGCTGGAAATGGAATTTTGTTGATTTTGCTGGTTCTTCAATTGTTCACTCAGTTGGAGCATGGGCGGGTCTTGTAGGAGCTATGCTTCTTGGACCAAGAATTGGCAAATACTCTGATGGGAAACCACAAGCTATGCCGGGACACAACATGGCTATAGCTACTCTAGGTGCATTAGTTCTATGGATAGGTTGGTATGGTTTTAACCCTGGTTCTCAACTTGCTATGGATCAATGGGTTCCATACGTTGCTGTAACAACTACTTTAGCAGCAGCAGCTGGAGCTATTGGTGCAACTATTGTTTCAACGTTAACTTCAGGTAAGCCTGATCTTACAATGATAATTAACGGTATCCTTGCTGGTTTGGTAAGTATCACTGCCGGTTGTGGTGATATGACTCTTGCTGGAGCTTGGTTCGCAGGACTAGTAGGCGGAATTATCGTTGTATTTTCTGTTGCAGCACTTGATGCCGCTGAGATTGATGATCCTGTAGGTGCATTCTCTGTTCACGGAGTCTGTGGTGTATGGGGTACTGTAGTTATCGGCCTTTGGGGTACAGCTGTACAAGGTGATGGAGCAGGTATGGGATTGTTCAATGGCGGAGGTATTACCCTTCTTCTAGTTCAAGCTCTTGGTGCCGCAGCTTATGCTATTTGGACACTAGTTACTTGCTGGATTGCCTGGTCTGTGATTGGAGGATTATTCGGTGGAATCCGAGTATCTGAAGAGGAAGAGACTCAAGGCTTGGATATAGGAGAGCATGGAATGGAAGCATATCCTGACTTTGCATCTGCT
AG-347-L17  ATGACCACTGCTTTGCAAACGCCTCAAAGGCGCTCTAGGTCCAAACTTCAAGATGCAAGTCTTGTGAATGGACCTATGCTCCTTTTGAGGAGTATTCGAGGATTTAGTTCAAACCGCTCAATGTTGTGGCTTGCAACTGTTCCCCTAGCTTTGTTTGGTTTAGGTATTTTTAATCTTTCAGCTCACGCAGCTGATTTACCTGAGTTGAATGCAGCTTTTCTTGCTAACAATTTATGGCTTTTGATCGCTACTATTCTAGTGATCTTTATGAACGCCGGTTTCGCTATGGTTGAGGCAGGAATGTGCCGTTCTAAGAACGCTGTTAACATTCTTGCTAAAAACCTCTTTGTATTTGCTCTAGCTGTAACTTCTTATTGGTTTATCGGCTATTCATTAATGTACGGAGGAAGTGTTGCCGACGGTTGGCTTTATTTTGGCGGCTTATTTTTTGATCCAACAGTTACTGCAGATATGGTAACTGACGCTGGATTAGTCCCAACTGTTGATTTCTTGTTCCAGTCTGCTTTTGCAGGAACTGCGGCAACTATCGTTTCCGGTCTTGTTGCTGAAAGAGTTAAATTTGGAGAATTTGTTGTTTTTGCTGTTGTATTAACTGCATTTATATATCCAATTGCTGGTAGCTGGAAATGGAATTTTGTTGATTTTGCTGGTTCTTCAATTGTTCACTCAGTAGGAGCATGGGCGGGTCTTGTAGGAGCTATGCTTCTTGGACCAAGAATTGGCAAATACTCTGATGGGAAGCCACAGGCTATGCCAGGACACAATATGGCTATAGCTACTCTAGGTGCATTAGTCCTATGGATAGGTTGGTACGGATTTAACCCCGGTTCTCAACTTGCTATGGATCAATGGGTTCCTTATGTTGCTGTAACAACTACTTTAGCCGCAGCAGCTGGAGCTATTGGTGCAACTATTGTTTCAACATTAACTTCTGGTAAGCCTGATCTTACAATGATAATTAACGGTATCCTTGCTGGTTTGGTTAGTATCACTGCTGGTTGTGGTGATATGACACTCGCTGGAGCTTGGTTCGCAGGACTAGTAGGCGGAATTATCGTTGTATTTTCTGTTGCAGCACTTGATGCCGCTGAGATTGATGATCCTGTAGGTGCATTCTCTGTTCACGGAGTTTGTGGTGTATGGGGTACTGTAGTTATCGGTCTTTGGGGTACAGCTGTACAAGGTGATGGAGCAGGTATGGGATTGTTCAATGGCGGAGGTATTACTCTTCTTCTAGTTCAAGCTCTTGGTGCCGCAGCTTATGCTATTTGGACACTAGTTACTTGCTGGATTGCCTGGTCTGTAATTGGAGGATTATTCGGAGGAATCCGAGTATCTGAAGAGGAAGAGACTCAAGGCTTGGATATAGGAGAGCATGGAATGGAAGCATATCCAGACTTTGCATCTGCT
AG-347-L19  ATGACCACTGCTTTGCAAACGCCTCAAAGGCGCTCTAGGTCCAAATTACAGGATGCAAGTCTTGTAAACGGACCTATGCTCCTTTTGAGGAGTATTCGAGGATTTAGTTCAAACCGCTCTATGTTGTGGCTTGCGACTGTTCCTTTAGCTTTGTTTGGTTTAGGTATTTTTAATCTTTCAGCTCATGCAGCTGATTTACCTGAGTTGAATGCAGCTTTTCTTGCTAACAATTTATGGCTTTTGATCGCTACTATCCTAGTGATCTTTATGAACGCCGGTTTCGCTATGGTTGAAGCAGGAATGTGTCGTTCTAAGAACGCAGTAAACATCCTTGCTAAAAACCTATTCGTATTTGCTCTAGCTGTAACCTCTTATTGGTTTATCGGCTATTCCTTAATGTACGGAGGTAGTGTTGCTGACGGATGGCTTTATTTTGGCGGCTTATTTTTTGATCCTACAGTTACTGCAGATATGGTAACTGATGCTGGATTAGTCCCAACAGTTGATTTCTTGTTCCAGTCTGCATTTGCAGGAACTGCGGCAACTATCGTATCCGGTCTTGTTGCTGAAAGAGTTAAATTTGGAGAATTTGTTGTTTTTGCTGTTGTATTAACTGCATTTATATATCCAATTGCTGGTAGCTGGAAATGGAATTTTGTTGACTTTGCTGGCTCTTCAATTGTTCACTCAGTTGGAGCATGGGCGGGTCTTGTAGGAGCTATGCTTCTTGGACCAAGAATTGGCAAATACTCCGATGGGAAACCACAGGCTATGCCAGGACACAATATGGCAATAGCTACTTTAGGTGCATTAGTTCTATGGATAGGTTGGTATGGTTTTAACCCTGGTTCTCAACTTGCTATGGATCAATGGGTCCCATATGTTGCTGTAACAACTACTTTAGCAGCAGCAGCTGGAGCTATTGGTGCAACTATTGTTTCAACATTAACTTCTGGCAAGCCTGATCTTACAATGATAATTAACGGAATCCTTGCTGGTTTGGTTAGTATCACTGCTGGTTGTGGTGATATGACTCTTGCTGGAGCCTGGTTTGCAGGACTAGTGGGCGGAATTATTGTTGTATTTTCAGTTGCAGCACTCGATGCCGCTGAGATCGATGATCCTGTAGGTGCATTCTCTGTTCATGGAGTTTGTGGTGTATGGGGTACTGTAGTTATCGGTCTTTGGGGAACAGCTGTACAAGGTGATGGAGCAGGTATGGGATTGTTCAATGGTGGAGGTATTACTCTTCTTTTAGTTCAAGCTCTTGGTGCCGCAGCTTATGCTATCTGGACACTGGTTACTTGCTGGATTGCCTGGTCTGTAATTGGAGGATTATTCGGTGGAATCCGAGTATCTGAAGAGGAAGAGACTCAAGGCCTAGATATAGGAGAGCATGGAATGGAAGCATATCCAGACTTTGCATCTGCT
AG-347-L20  ATGACCACTGCTTTGCAAACGCCTCAAAGGCGCTCTAGGTCCAAATTACAAGATGCAAGTCTTGTTAATGGACCTATGCTCCTTTTGAGGAGTATTCGAGGATTTAGTTCAAACCGCTCAATGTTGTGGCTTGCAACTGTTCCCCTAGCTTTGTTTGGTTTAGGTATTTTTAATCTTTCAGCTCATGCAGCTGATTTACCTGAGTTGAATGCAGCTTTTCTTGCTAACAATTTATGGCTTTTGATCGCTACTATTTTGGTGATCTTCATGAACGCCGGTTTCGCTATGGTTGAAGCAGGTATGTGTCGTTCTAAGAACGCAGTAAACATCCTTGCTAAAAACCTCTTTGTATTTGCTCTAGCTGTGACTTCTTATTGGTTTATCGGCTATTCATTAATGTACGGAGGAAGTGTTGCTGACGGATGGCTTTACTTTGGAGGCTTATTTTTTGATCCAACAGTTACCGCTGATATGGTTACTGATGCTGGATTAGTCCCAACTGTTGATTTCTTGTTCCAGTCTGCATTCGCAGGAACTGCGGCAACTATCGTTTCCGGTCTTGTTGCTGAAAGAGTTAAATTTGGAGAATTTGTTGTTTTTGCTGTTGTATTAACTGCATTTATATATCCAATTGCTGGTAGCTGGAAATGGAATTTTGTAGACTTTGCTGGTTCTTCAATTGTTCACTCAGTTGGAGCATGGGCGGGTCTTGTAGGAGCTATGCTTCTTGGACCAAGAATTGGCAAATACTCTGATGGGAAACCACAAGCTATGCCTGGACACAATATGGCTATAGCTACTCTAGGTGCATTAGTCCTATGGATAGGTTGGTACGGATTTAACCCCGGTTCTCAACTTGCTATGGATCAATGGGTTCCATATGTTGCTGTAACAACTACTTTGGCAGCAGCAGCTGGAGCTATTGGTGCAACTATTGTTTCAACATTAACTTCTGGTAAGCCTGATCTTACAATGATAATTAACGGAATCCTTGCTGGTTTGGTTAGTATCACTGCTGGTTGTGGTGATATGACTCTTGCTGGAGCCTGGTTCGCAGGACTAGTGGGCGGAATAATCGTTGTATTTTCTGTTGCAGCACTTGATGCCGCTGAGATCGATGATCCTGTAGGTGCATTCTCTGTTCACGGAGTTTGTGGTGTATGGGGTACTGTAGTTATCGGTCTTTGGGGTACAGCTGTTCAAGGTGATGGAGCAGGTATGGGATTGTTCAACGGAGGAGGTATTACTCTTCTTCTAGTTCAAGCTCTTGGTGCCGCGGCTTATGCTATTTGGACACTAGTTACTTGCTGGATTGCCTGGTCTGTAATTGGAGGATTATTCGGTGGAATCCGAGTATCTGAAGAGGAAGAGACTCAAGGCTTAGATATAGGAGAGCATGGAATGGAAGCATATCCAGACTTTGCATCTGCT
AG-347-L21  ATGACCACTGCTTTGCAAACGCCTCAAAGGCGCTCTAGGTCCAAATTACAAGATGCAAGTCTTGTTAATGGACCTATGCTCCTTTTGAGGAGTATCCGAGGATTTAGTTCAAACCGCTCTATGTTGTGGCTTGCAACTGTTCCTCTAGCTTTGTTTGGTTTGGGTATTTTTAATCTTTCAGCTCATGCAGCTGATTTACCTGAGTTGAATGCAGCTTTTCTTGCTAACAATTTATGGCTTTTGATCGCTACTATTTTGGTGATCTTCATGAACGCCGGTTTCGCTATGGTTGAGGCAGGTATGTGTCGTTCTAAGAACGCAGTAAACATCCTTGCTAAAAACCTCTTTGTATTTGCTCTAGCTGTAACTTCTTATTGGTTTATCGGCTATTCATTAATGTATGGAGGAAGTGTTGCCGACGGATGGCTTTATTTTGGAGGCTTATTTTTTGATCCAACAGTTACCGCTGATATGGTTACTGATGCTGGATTAGTCCCAACTGTTGATTTCTTGTTCCAGTCTGCATTCGCAGGAACTGCAGCAACTATCGTTTCCGGTCTTGTTGCTGAAAGAGTTAAATTTGGAGAATTTGTTGTTTTTGCTGTTGTATTAACTGCATTTATATATCCAATTGCTGGTAGCTGGAAATGGAATTTTGTCGACTTTGCTGGTTCTTCAATTGTTCACTCAGTTGGAGCATGGGCGGGTCTTGTAGGAGCTATGCTTCTTGGACCAAGAATTGGCAAATACTCTGATGGTAAACCACAAGCTATGCCAGGACACAATATGGCTATAGCTACTCTAGGTGCATTAGTCCTATGGATAGGTTGGTATGGATTTAACCCCGGTTCCCAACTAGCTATGGATCAATGGGTTCCATATGTTGCCGTAACAACTACTTTGGCAGCGGCAGCTGGAGCTATTGGTGCAACTATTGTTTCAACATTAACTTCTGGTAAACCTGATCTTACAATGATAATTAACGGAATCCTTGCTGGTTTGGTTAGTATCACTGCTGGTTGTGGTGATATGACTCTCGCTGGAGCCTGGTTCGCAGGACTAGTAGGGGGAATTATAGTTGTATTTTCTGTTGCAGCACTTGATGCCGCTGAGATCGACGATCCTGTAGGTGCATTCTCTGTTCACGGAGTTTGTGGTGTATGGGGTACTGTAGTTATCGGTCTTTGGGGTACAGCTGTACAAGGTGATGGAGCAGGTATGGGATTGTTCAATGGCGGAGGTATTACCCTTCTTCTAGTTCAAGCTCTTGGTGCCGCAGCTTATGCTATTTGGACACTGGTTACTTGCTGGATTGCCTGGTCTGTAATTGGAGGATTATTCGGTGGAATCCGCGTATCTGAAGAGGAAGAGACTCAAGGTTTAGATATAGGCGAGCATGGAATGGAAGCATATCCAGACTTTGCATCTGCT
AG-347-M15  ATGACCACTGCTTTGCAAACGCCTCAAAGGCGCTCTAGGTCCAAACTTCAAGATGCAAGTCTTGTTAATGGACCTATGCTCCTTTTGAGGAGTATTCGAGGATTTAGTTCAAACCGCTCTATGTTGTGGCTTGCAACTGTTCCTTTAGCTCTGTTTGGTTTAGGTATTTTTAATCTTTCAGCTCATGCTGCTGATTTACCTGAGTTGAATGCAGCTTTTCTTGCTAACAATTTATGGCTTTTGATCGCTACTATCCTAGTGATCTTTATGAACGCTGGCTTCGCTATGGTTGAAGCAGGTATGTGCCGTTCTAAGAACGCAGTCAACATCCTTGCTAAAAACCTATTCGTATTTGCTTTAGCTGTAACTTCTTATTGGTTTATCGGCTATTCATTAATGTATGGAGGAAGTGTTGCCGACGGATGGCTCTATTTTGGAGGCTTATTTTTTGATCCAACAGTTACCGCAGATATGGTAACTGACGCTGGATTAGTCCCAACTGTTGATTTCTTGTTCCAGTCTGCGTTCGCAGGAACTGCAGCAACTATCGTTTCTGGTCTTGTTGCTGAAAGAGTTAAATTTGGAGAATTTGTTGTTTTTGCGATTGTATTAACTGCATTTATTTATCCAATTGCTGGTAGCTGGAAATGGAATTTTGTTGATTTCGCTGGTTCTTCAATTGTTCACTCAGTTGGAGCATGGGCAGGTCTTGTAGGAGCTATGCTTCTTGGACCTAGAATTGGCAAATACTCTGATGGAAAACCACAGGCTATGCCAGGTCACAATATGGCTATAGCTACTTTGGGTGCATTAGTTCTATGGATAGGTTGGTATGGATTTAACCCCGGTTCTCAACTTGCTATGGACCAATGGGTTCCATATGTTGCTGTAACTACTACTTTGGCAGCAGCAGCTGGTGCTATTGGAGCAACTATTGTTTCTACATTAACTTCTGGTAAGCCTGATCTTACAATGATTATTAACGGAATCCTTGCTGGTTTGGTTAGTATCACTGCTGGTTGTGGTGATATGACTCTTGCTGGAGCCTGGTTTGCAGGACTAGTAGGTGGAATTATCGTTGTATTTTCTGTTGCAGCCCTTGATGCTGCTGAGATCGACGATCCTGTAGGCGCATTCTCTGTTCACGGAGTTTGTGGTGTATGGGGTACTGTGGTGATCGGCCTTTGGGGTACAGCTGTACAAGGAGATGGAGCAGGTATGGGATTGTTCAATGGAGGAGGTATTAATCTTCTTCTAGTTCAAGCTCTGGGTGCCGCAGCTTATGCTATTTGGACACTTGTTACTTGCTGGATTGCTTGGTCTGTAATTGGAGGATTATTCGGAGGAATCCGTGTATCTGAAGAGGAAGAGACTCAAGGCCTCGATATAGGAGAGCATGGAATGGAAGCATATCCAGACTTTGCATCTGCT
AG-347-N23  ATGACCACTGCTTTGCAAACGCCTCAAAGGCGCTCTAGGTCCAAATTACAAGATGCGAGTCTTGTAAATGGACCTATGCTCCTTTTGAGGAGTATTCGAGGATTTAGTTCAAACCGCTCAATGTTGTGGCTTGCAACTGTTCCTTTAGCTTTGTTTGGTTTAGGTATTTTTAATCTTTCTGCTCATGCAGGCGATCTACCTGAGTTGAATGCAGCTTTTCTTGCCAATAACTTATGGCTATTTGTCGCTACTATTTTAGTGATATTCATGAACGCCGGCTTCGCTATGGTAGAAGCAGGTATGTGTCGTTCTAAGAACGCCGTCAACATTCTTGCTAAAAACCTTTTCGTTTTCGCTCTAGCTGTTACCTCTTATTGGGTAATAGGCTACTCGCTAATGTACGGGGATAGTATTGCTGGTGGATGGCTATATTTTATGGGCCTATTTTTTGATCCAACTGTAACTGCCGAAACAGTTGCTGATGCTGGATTAGTCCCAACAGTTGATTTCTTATTCCAGTCTGCATTCGCAGGAACTGCTGCTACTATCGTTTCCGGTCTTGTAGCTGAAAGAGTTAAATTTGGAGAATTTGTTGTTTTTGCGATTGTATTAACTGCATTTATATATCCAATTGCTGGTAGCTGGAAATGGAATTTTGTTGACTTTGCTGGTTCTTCAATTGTTCACTCAGTTGGAGCATGGGCAGGTCTTGTTGGAGCTATGCTTCTTGGACCAAGAATTGGCAAATACTCTGATGGAAAACCACAGGCTATGCCAGGACACAATATGGCTATAGCTACTTTGGGTGCATTAGTTCTATGGATAGGTTGGTATGGATTTAACCCCGGTTCTCAACTTGCTATGGACCAATGGGTTCCATATGTTGCTGTAACAACTACTTTGGCAGCTGCAGCTGGCGCTATCGGAGCAACTGTTGTTTCAACATTAACTTCTGGGAAGCCTGATCTTACAATGATTATTAACGGAATCCTTGCTGGTTTGGTTAGTATCACTGCTGGTTGTGGTGATATGACTCTAGCTGGAGCCTGGTTCGCAGGACTAGTTGGTGGAATTATCGTTGTATTTTCTGTCGCAGCACTCGATGCCGCTGAGATCGATGATCCTGTAGGTGCATTCTCTGTTCACGGAGTATGTGGTGTATGGGGTACTGTTGTTATCGGTCTTTGGGGTACTGCTGTACAGGGCGATGGAGCAGGTATGGGACTGTTCAATGGTGGAGGTATTACCCTTCTCCTTGTTCAAGCTCTTGGTGCCGCAGCTTATGCTATCTGGACACTAGTTACTTGCTGGATTACTTGGTCTATAATTGGAGGATTATTCGGTGGAATCCGAGTATCTGAAGAGGAGGAGACTCAAGGACTTGATATAGGAGAGCACGGAATGGAAGCATATCCAGACTTTGCATCTGCT
AG-355-A02  ATGACCACTGCTTTGCAAACGCCTCAAAGGCGCTCTAGGTCCAAACTTCAAGATGCAAGTCTTGTAAATGGACCTATGCTCCTTTTGAGGAGTATTCGAGGATTTAGTTCAAACCGCTCTATGTTGTGGCTTGCAACTGTTCCCCTAGCTTTGTTTGGTTTAGGTATTTTCAATCTTTCAGCTCATGCAGCTGATTTACCTGAGTTGAATGCAGCTTTTCTTGCTAACAATTTATGGCTTTTGATCGCTACTATCTTAGTGATCTTCATGAACGCTGGTTTCGCTATGGTTGAGGCAGGAATGTGCCGTTCTAAGAACGCTGTTAACATCCTTGCTAAAAACCTCTTTGTATTTGCTCTAGCTGTAACTTCTTATTGGTTTATCGGCTATTCATTAATGTACGGAGGAAGTGTTGCTGACGGATGGCTTTATTTTGGCGGCTTATTTTTTGATCCAACAGTTACCGCAGATATGGTTACTGATGCTGGATTAGTCCCAACTGTTGATTTCTTGTTCCAGTCTGCATTTGCAGGAACTGCGGCAACTATCGTTTCCGGTCTTGTTGCTGAAAGAGTTAAATTTGGAGAATTTGTTGTTTTTGCGATTGTATTAACTGCATTTATTTATCCAATTGCTGGTAGCTGGAAATGGAATTTTGTTGATTTTGCAGGTTCTTCAATCGTTCACTCAGTTGGAGCATGGGCAGGTCTTGTAGGAGCTATGCTTCTTGGACCAAGAATTGGCAAATACTCTGATGGAAAACCTCAGGCTATGCCAGGACACAATATGGCTATAGCTACTTTAGGTGCATTAGTTCTATGGATAGGTTGGTATGGATTTAACCCTGGTTCTCAACTTGCTATGGATCAATGGGTTCCATATGTTGCTGTAACAACTACTTTGGCAGCAGCAGCTGGCGCTATCGGAGCAACTGTTGTTTCAACATTAACCTCTGGTAAACCTGATCTTACAATGATTATTAACGGAATCCTTGCTGGTTTGGTTAGTATCACTGCCGGTTGTGGTGACATGACTCTTGCTGGAGCCTGGTTCGCAGGACTAGTTGGAGGAGTAATTGTTGTATTTTCTGTTGCAGCACTTGATGCTGCTGAGATCGATGATCCTGTAGGCGCATTCTCTGTTCACGGAGTTTGTGGTGTATGGGGTACTGTAGTTATTGGTCTTTGGGGTACAGCTGTACAAGGAGATGGAGCCGGTATGGGATTGTTCAATGGTGGAGGTATTACTCTTCTATTTGTTCAAGCTCTTGGTGCCGCAGCTTATGCTATCTGGACACTAGTTACTTGCTGGATCGCTTGGTCCGTAATTGGAGGATTATTTGGAGGAATCCGAGTATCTGAAGAGGAAGAGACTCAAGGCCTAGATATAGGAGAGCATGGAATGGAAGCATATCCTGACTTTGCATCTGCT
AG-355-A18  ATGACCACTGCTTTGCAAACGCCTCAAAGGCGCTCTAGGTCCAAATTACAAGATGCAAGTCTTGTTAATGGACCTATGCTCCTTTTGAGGAGTATTCGAGGATTTAGTTCAAACCGCTCTATGTTGTGGCTTGCGACAGTTCCTTTAGCTTTGTTTGGTTTAGGTATTTTTAATCTTTCAGCTCACGCAGCTGATTTACCTGAGTTGAATGCAGCTTTTCTTGCTAACAATTTATGGCTTTTGATCGCTACTATTTTAGTGATCTTTATGAACGCTGGTTTCGCTATGGTTGAGGCAGGTATGTGTCGTTCTAAGAACGCAGTAAACATACTTGCTAAAAACCTATTCGTATTTGCTCTAGCTGTTACCTCTTATTGGTTTATCGGCTATTCATTAATGTACGGAGGTAGCGTTGCTGACGGATGGCTTTATTTTGGAGGCTTATTTTTCGATCCAACAGTTACCGCAGATATGGTAACTGATGCTGGATTAGTCCCAACAGTTGATTTCTTGTTCCAGTCTGCATTTGCAGGAACTGCAGCAACTATCGTATCCGGTCTCGTTGCTGAAAGAGTTAAATTTGGAGAATTTGTTGTTTTTGCTGTCGTATTAACTGCATTTATATATCCAATTGCTGGTAGCTGGAAATGGAATTTTGTAGACTTTGCTGGTTCTTCAATTGTTCACTCAGTTGGAGCATGGGCGGGTCTTGTAGGAGCTATGCTTCTTGGACCAAGAATTGGTAAATACTCTGATGGGAAACCACAGGCTATGCCAGGACACAATATGGCTATAGCTACTCTAGGCGCATTAGTTCTATGGATAGGTTGGTATGGTTTTAATCCTGGTTCACAACTTGCTATGGATCAATGGGTTCCATATGTTGCTGTAACAACTACTTTGGCAGCAGCAGCTGGCGCTATTGGTGCAACTATCGTTTCAACATTAACTTCTGGTAAGCCTGATCTTACAATGATAATTAACGGAATCCTTGCTGGTTTGGTTAGTATCACTGCTGGTTGTGGTGATATGACTCTTGCTGGAGCCTGGTTCGCAGGACTAGTGGGCGGAATAATCGTTGTATTTTCTGTTGCAGCACTTGATGCCGCTGAGATCGATGATCCTGTAGGCGCATTCTCTGTTCACGGAGTTTGTGGTGTATGGGGTACTGTAGTTATCGGTCTTTGGGGTACAGCTGTCCAGGGTGATGGAGCTGGTATGGGATTGTTCAATGGAGGAGGTATTACCCTTCTTTTAGTTCAAGCTCTTGGTGCCGCAGCTTATGCTATTTGGACACTAGTTACTTGCTGGATTGCCTGGTCTGTAATTGGAGGATTATTCGGTGGAATCCGAGTATCTGAAGAAGAAGAGACTCAAGGCTTAGATATTGGAGAGCATGGAATGGAAGCATATCCAGACTTTGCATCTGCT
AG-355-G23  ATGACCACTGCTTTGCAAACGCCTCAAAGGCGCTCTAGGTCCAGATTACAAGATGCAAGTCTTGTTAATGGACCTATGCTCCTTTTGAGGAGTATTCGAGGATTTAGTTCAAACCGCTCAATGTTGTGGCTTGCTACTGTTCCTTTAGCTTTGTTTGGTTTAGGTATTTTTAATCTTTCAGCTCACGCAGCTGATTTACCTGAGTTGAATGCAGCTTTTCTTGCTAACAATTTATGGCTTTTGATCGCTACTATTTTAGTGATCTTTATGAACGCTGGTTTCGCTATGGTTGAGGCAGGTATGTGTCGTTCTAAGAACGCAGTAAACATCCTTGCTAAAAACCTATTCGTATTTGCTCTAGCTGTGACCTCTTATTGGTTTATTGGCTATTCATTAATGTACGGAGGTAGTGTTGCTGACGGATGGCTTTATTTTGGAGGCTTATTTTTTGATCCAACAGTTACTGCAGATATGGTAACTGATGCTGGATTAGTCCCAACAGTTGATTTCTTGTTCCAGTCTGCATTTGCAGGAACTGCGGCAACTATCGTATCCGGTCTTGTTGCTGAAAGAGTTAAATTTGGAGAATTTGTTGTTTTTGCTGTCGTATTAACTGCATTTATATATCCAATTGCTGGTAGCTGGAAATGGAATTTTGTAGACTTTGCTGGTTCTTCAATTGTTCACTCAGTTGGAGCATGGGCGGGTCTTGTAGGAGCTATGCTTCTTGGACCAAGAATTGGCAAATACTCTGATGGGAAACCACAGGCTATGCCAGGTCACAACATGGCTATAGCTACTCTAGGTGCATTAGTTCTATGGATAGGTTGGTATGGTTTTAACCCCGGTTCTCAACTTGCTATGGATCAATGGGTTCCATATGTTGCTGTAACAACTACTTTGGCAGCAGCAGCTGGTGCTATTGGTGCAACTATTGTTTCAACATTAACTTCTGGTAAGCCTGATCTTACAATGATAATTAACGGAATCCTTGCTGGTTTGGTTAGTATCACAGCTGGTTGTGGTGATATGACTCTTGCTGGAGCCTGGTTCGCAGGACTAGTGGGGGGAATAATCGTTGTATTTTCTGTTGCAGCACTTGATGCCGCTGAGATCGATGATCCTGTAGGCGCATTCTCTGTTCACGGAGTTTGTGGTGTATGGGGTACTGTTGTTATCGGTCTTTGGGGTACAGCTGTACAAGGTGATGGAGCAGGTATGGGATTGTTCAATGGTGGAGGTATTACCCTTCTTCTAGTTCAAGCTCTTGGTGCCGCAGCTTATGCTATTTGGACACTAGTTACTTGCTGGATTGCCTGGTCTGTAATTGGAGGATTATTCGGTGGAATCCGAGTATCTGAAGAGGAAGAGACTCAAGGCTTAGATATAGGAGAGCATGGAATGGAAGCATATCCAGACTTTGCATCTGCT
AG-355-I04  ATGACCACTGCTTTGCAAACGCCTCAAAGGCGCTCTAGGTCCAAACTTCAAGATGCAAGTCTTGTCAATGGACCTATGCTCCTTTTGAGGAGTATTCGAGGATTTAGTTCAAACCGCTCTATGTTGTGGCTTGCAACTGTTCCCCTAGCTTTGTTTGGTTTAGGTATTTTTAATCTTTCAGCTCACGCAGCTGATTTACCTGAGTTGAATGCAGCTTTTCTTGCTAACAATTTATGGCTTTTGATCGCTACTATTCTAGTGATCTTTATGAACGCCGGTTTCGCTATGGTTGAGGCAGGTATGTGCCGTTCTAAGAACGCTGTTAACATTCTTGCTAAAAACCTCTTTGTATTTGCTCTAGCTGTAACTTCTTATTGGTTTATCGGCTATTCATTAATGTACGGAGGAAGCGTTGCCGACGGTTGGCTTTATTTTGGCGGCTTATTTTTTGATCCAACAGTTACTGCCGATATGGTAACTGATGCTGGATTAGTCCCTACTGTTGATTTCTTGTTCCAGTCTGCTTTTGCAGGAACTGCGGCAACTATCGTTTCCGGTCTTGTTGCTGAAAGAGTTAAATTTGGAGAATTTGTTGTTTTTGCTGTTGTATTAACTGCATTTATATATCCAATCGCTGGTAGCTGGAAATGGAATTTTGTTGATTTTGCTGGTTCTTCAATTGTTCACTCAGTTGGAGCATGGGCGGGTCTTGTAGGAGCTATGCTTCTTGGACCAAGGATTGGCAAATACTCTGACGGGAAACCACAGGCTATGCCTGGACACAACATGGCTATAGCTACTTTAGGTGCATTAGTCCTATGGATAGGTTGGTACGGTTTTAACCCCGGTTCTCAACTTGCTATGGATCAATGGGTTCCATATGTTGCTGTAACAACTACTTTGGCAGCAGCAGCTGGAGCTATTGGTGCAACTATTGTTTCAACATTAACTTCTGGTAAGCCTGATCTTACAATGATAATTAACGGTATCCTTGCTGGTTTGGTTAGTATCACTGCTGGTTGTGGTGATATGACTCTTGCTGGAGCCTGGTTCGCAGGACTAGTAGGCGGAATTATCGTTGTATTTTCTGTTGCAGCACTTGATGCCGCTGAGATCGATGATCCTGTAGGTGCATTCTCTGTTCACGGAGTTTGCGGTGTATGGGGTACTGTAGTAATCGGTCTTTGGGGTACAGCTGTACAAGGGGATGGAGCAGGTATGGGATTGTTCAATGGTGGAGGTATTACCCTTCTTCTAGTTCAAGCTCTTGGTGCCGCAGCTTATGCTATTTGGACACTAGTTACTTGCTGGATTGCCTGGTCTGTAATTGGAGGATTATTCGGCGGAATCCGAGTATCTGAAGAGGAAGAGACACAAGGCTTAGATATTGGAGAGCATGGTATGGAAGCATATCCAGACTTTGCATCTGCT
AG-355-I20  ATGACCACTGCTTTGCAAACGCCTCAAAGGCGCTCTAGGTCCAAACTTCAAGATGCAAGTCTTGTTAATGGACCTATGCTCCTTTTGAGGAGTATTCGAGGATTTAGTTCAAACCGCTCCATGTTGTGGCTTGCAACTGTTCCCCTAGCTTTGTTTGGTTTAGGTATTTTTAATCTTTCAGCTCACGCAGCTGATTTACCTGAGTTGAATGCAGCTTTTCTTGCTAACAATTTATGGCTTTTGATCGCTACTATCCTAGTGATCTTTATGAACGCCGGTTTCGCTATGGTTGAGGCAGGTATGTGCCGTTCTAAGAACGCTGTTAACATTCTTGCTAAAAACCTCTTTGTATTTGCTCTAGCTGTAACTTCTTATTGGTTTATCGGCTATTCATTAATGTACGGAGGAAGTGTTGCCGACGGTTGGCTTTATTTTGGCGGCTTATTTTTTGATCCAACAGTTACTGCAGATATGGTAACTGATGCTGGATTAGTCCCAACTGTTGATTTCTTGTTCCAGTCTGCTTTTGCAGGAACTGCGGCAACTATCGTTTCCGGTCTTGTTGCTGAAAGAGTTAAATTTGGAGAATTTGTTGTTTTTGCTGTTGTATTAACTGCATTTATATATCCAATTGCTGGTAGCTGGAAATGGAATTTTGTTGATTTTGCCGGTTCTTCAATTGTTCACTCAGTTGGAGCATGGGCGGGTCTTGTAGGAGCTATGCTTCTTGGACCAAGAATTGGCAAATACGCTGATGGGAAACCACAGGCTATGCCAGGACACAATATGGCTATAGCTACTTTAGGTGCATTAGTCCTATGGATAGGTTGGTACGGATTTAACCCCGGTTCTCAACTTGCTATGGATCAATGGGTTCCATATGTTGCTGTAACAACTACTCTAGCAGCAGCAGCTGGAGCTATTGGTGCAACTATTGTTTCAACATTAACTTCAGGTAAGCCTGATCTTACAATGATAATTAATGGTATTCTTGCTGGTTTGGTTAGTATCACTGCTGGTTGTGGTGATATGACTCTTGCTGGAGCCTGGTTCGCAGGACTAGTAGGCGGAATCATCGTTGTATTTTCTGTTGCAGCACTAGATGCCGCTGAGATTGATGATCCTGTAGGTGCATTCTCTGTTCACGGAGTTTGTGGTGTATGGGGTACTGTAGTTATCGGTCTTTGGGGTACAGCTGTACAAGGTGATGGAGCCGGTATGGGATTGTTTAATGGCGGAGGTATTACCCTTCTTCTAGTTCAAGCTCTTGGTGCAGCAGCTTATGCTATTTGGACACTAGTTACTTGCTGGATTGCCTGGTCTGTAATTGGAGGCTTATTCGGAGGAATCCGAGTATCTGAAGAGGAAGAGACTCAAGGATTGGATATAGGAGAGCATGGAATGGAAGCATATCCAGACTTTGCATCTGCT
AG-355-J04  ATGACCACTGCTTTGCAAACGCCTCAAAGGCGCTCTAGGTCCAAATTACAAGATGCAAGTCTTGTTAATGGACCTATGCTCCTTTTGAGGAGTATTCGAGGATTTAGTTCAAACCGCTCTATGTTGTGGCTTGCAACTGTTCCCCTAGCTTTGTTTGGTTTAGGTATTTTTAATCTTTCAGCTCATGCAGCTGATCTACCTGAGTTGAATGCAGCTTTTCTTGCTAACAATTTATGGCTTCTGATCGCTACTATTTTGGTGATCTTCATGAACGCCGGTTTCGCTATGGTTGAGGCAGGTATGTGTCGTTCTAAGAACGCAGTAAACATCCTTGCTAAGAACCTCTTTGTATTTGCTCTAGCTGTAACTTCTTATTGGTTTATCGGCTATTCATTAATGTACGGAGGAAGTGTTGCTGACGGATGGCTTTATTTTGGAGGCTTATTCTTTGATCCAACAGTCACCGCTGATATGGTTACTGATGCTGGATTAGTCCCAACTGTTGATTTCTTGTTCCAGTCTGCATTCGCAGGAACTGCAGCAACTATCGTTTCCGGTCTTGTTGCTGAAAGAGTTAAATTTGGAGAATTTGTTGTTTTTGCTGTTGTATTAACTGCATTTATATATCCAATTGCTGGTAGCTGGAAATGGAATTTTGTTGATTTTGCTGGTTCTTCAATTGTTCACTCGGTTGGAGCTTGGGCAGGTCTTGTGGGAGCTATGCTTCTTGGACCAAGAATTGGCAAATACTCTGATGGTAAACCACAAGCTATGCCAGGACACAATATGGCTATAGCTACTCTAGGTGCATTAGTCCTATGGATAGGTTGGTATGGATTTAACCCCGGTTCTCAACTTGCTATGGATCAATGGGTTCCATATGTTGCTGTAACAACTACTTTGGCGGCAGCAGCTGGAGCTATTGGTGCAACTATTGTTTCAACATTAACTTCTGGTAAGCCTGATCTTACAATGATAATTAACGGAATCCTTGCTGGTTTGGTTAGTATCACTGCTGGTTGTGGTGATATGACTCTTGCTGGGGCCTGGTTCGCAGGACTAGTAGGGGGAATTATAGTTGTATTTTCTGTTGCAGCACTTGATGCCGCTGAGATTGATGATCCTGTAGGCGCATTCTCTGTTCACGGAGTTTGTGGTGTATGGGGTACTGTAGTTATCGGTCTCTGGGGTACAGCTGTACAAGGTGATGGAGCAGGTATGGGATTGTTCAATGGTGGAGGTATTACCCTTCTTCTAGTTCAAGCTCTTGGTGCCGCAGCTTATGCTATTTGGACACTAGTTACTTGCTGGATTGCCTGGTCTGTAATTGGAGGATTATTCGGCGGAATCCGAGTATCTGAAGAGGAAGAGACTCAAGGATTAGATATAGGAGAGCATGGAATGGAAGCATATCCAGACTTTGCATCTGCT
AG-355-J09  ATGACCACTGCTTTGCAAACGCCTCAAAGGCGCTCTAGGTCCAAATTACAAGATGCGAGTCTTGTTAATGGGCCTATGCTCCTTTTGAGGAGTATTCGAGGATTTAGTTCAAACCGCTCTATGTTGTGGCTTGCAACTGTCCCTGTAGCTTTGTTTGGTTTAGGTATTTTTAATCTTTCTGCTCATGCAGGCGATCTACCTGAGTTGAATGCAGCTTTTCTTGCCAATAATTTATGGCTATTGGTCGCTACTATTCTAGTGATCTTCATGAACGCCGGCTTCGCTATGGTAGAAGCAGGTATGTGCCGTTCTAAGAACGCAGTAAACATCCTTGCTAAAAACCTATTCGTATTCGCTCTAGCTGTAACCTCTTATTGGTTTATCGGCTATTCTTTAATGTACGGAGACAGTGTTGCTGGAGGATGGCTATATTTTATGGGCCTATTTTTTGATCCAACAGTTACAGCAGAAACAGTTGCTGATGCTGGATTAGTCCCTACTGTTGATTTCTTATTCCAGTCTGCTTTTGCAGGAACTGCTGCTACTATCGTATCCGGTCTTGTTGCTGAAAGAGTTAAATTCGGAGAATTTGTTGTTTTTGCTGTTGTATTAACAGCATTTATCTATCCGATTGCTGGTAGCTGGAAATGGAACTTTGTTGATTTTGCGGGTTCTTCAATTGTTCACTCAGTTGGAGCATGGGCGGGTCTAGTAGGAGCTATGCTTCTCGGGCCAAGAATTGGCAAATACTCTGATGGGAAACCACAGGCAATGCCTGGCCATAATATGGCTATAGCAACATTGGGTGCATTAGTTCTATGGATAGGTTGGTATGGTTTCAACCCCGGTTCTCAACTTGCTATGGATCAATGGGTACCATATGTTGCTGTAACAACTACTTTGGCAGCAGCAGCTGGAGCTATTGGTGCAACTATTGTTTCAACATTAACTTCTGGTAAGCCAGACCTTACTATGATAATTAACGGAATCCTTGCTGGTTTAGTTAGTATCACTGCTGGTTGTGGTGACATGACTCTTGCTGGAGCCTGGTTCGCAGGACTAGTAGGCGGAATTATCGTTGTATTTTCTGTTGCTGCACTTGATGCCGCTGAGATTGATGATCCTGTAGGTGCATTCTCTGTTCACGGAGTTTGTGGTGTATGGGGTACTGTAGTCATCGGTCTTTGGGGTACAGCTGTACAAGGTGATGGAGCAGGTATTGGATTGTTTAATGGAGGAGGTATTACTCTTCTTCTAGTTCAAGCTCTTGGTGCCGCAGCTTATGCTATTTGGACACTAGTTACTTGCTGGATTGCCTGGTCTGTAATTGGAGGATTATTCGGTGGAATCCGAGTATCTGAAGAGGAAGAGACTCAAGGCTTGGATATAGGAGAGCATGGAATGGAAGCATATCCAGACTTTGCATCTGCT
AG-355-K03  ATGACCACTGCTTTGCAAACGCCTCAAAGGCGCTCTAGGTCCAAACTTCAAGATGCAAGTCTTGTTAATGGGCCTATGCTCCTGTTGAGGAGTATTCGAGGATTTAGTTCAAACCGCTCTATGTTGTGGCTTGCAACTGTTCCCCTAGCTTTGTTTGGTTTAGGTATTTTTAATCTTTCAGCTCACGCAGCTGATCTACCTGAGTTGAATGCAGCTTTTCTTGCTAACAATTTATGGCTTTTGATCGCTACTATTCTAGTGATCTTTATGAACGCCGGTTTCGCTATGGTTGAGGCAGGTATGTGCCGTTCTAAGAACGCTGTTAACATTCTTGCTAAAAACCTCTTTGTATTTGCTCTAGCTGTAACTTCTTATTGGTTTATCGGCTATTCATTGATGTACGGAGGAAGTGTTGCTGACGGTTGGCTTTATTTTGGCGGCTTATTTTTTGATCCAACAGTTACTGCAGATATGGTAACTGATGCTGGATTAGTCCCAACTGTTGATTTCTTGTTCCAGTCTGCTTTTGCAGGAACTGCGGCAACTATCGTTTCCGGTCTTGTTGCTGAAAGAGTTAAATTTGGAGAATTTGTTGTTTTTGCTGTTGTATTAACTGCATTTATATATCCAATTGCTGGTAGCTGGAAATGGAATTTTGTTGATTTTGCTGGCTCTTCAATTGTTCACTCAGTTGGAGCATGGGCGGGTCTTGTAGGAGCTATGCTTCTTGGACCAAGAATTGGCAAATACTCTGACGGGAAACCACAGGCTATGCCAGGACACAATATGGCTATAGCCACTCTAGGTGCATTAGTTCTTTGGATAGGTTGGTACGGATTTAATCCCGGTTCTCAACTTGCCATGGATCAATGGGTTCCATATGTTGCTGTAACAACTACTTTAGCAGCAGCAGCTGGAGCTATTGGTGCAACTATTGTTTCAACATTAACTTCTGGTAAGCCTGATCTTACAATGATAATTAACGGTATTCTTGCTGGTTTGGTTAGTATCACTGCTGGTTGTGGTGATATGACTCTTGCTGGAGCCTGGTTCGCAGGACTAGTAGGCGGAATTATCGTTGTATTTTCTGTTGCAGCACTTGATGCCGCTGAGATTGATGATCCTGTAGGTGCATTCTCTGTTCACGGAGTTTGTGGAGTATGGGGTACTGTAGTTATCGGTCTTTGGGGTACAGCTGTACAAGGTGATGGAGCAGGTATGGGATTGTTCAATGGCGGAGGAATTACCCTTCTTCTAGTTCAAGCTCTTGGTGCCGCAGCTTATGCTATTTGGACACTAGTTACTTGCTGGATTGCTTGGTCTGTAATTGGAGGATTATTCGGCGGAATCCGAGTATCTGAAGAGGAAGAGACCCAAGGCTTGGATATAGGAGAGCATGGAATGGAAGCATATCCAGACTTTGCATCTGCT
AG-355-K13  ATGACCACTGCTTTGCAAACGCCTCAAAGGCGCTCTAGGTCCAAATTACAAGATGCAAGTCTTGTTAATGGACCTATGCTCCTTTTGAGGAGTATTCGAGGATTTAGTTCAAACCGCTCTATGTTGTGGCTTGCAACTGTTCCTTTAGCTTTGTTTGGTTTAGGTATTTTTAATCTTTCAGCTCATGCAGCTGATTTACCTGAGTTGAATGCAGCTTTTCTTGCTAACAATTTATGGCTTTTGATCGCTACTATTTTGGTGATCTTCATGAACGCTGGTTTCGCTATGGTTGAGGCAGGTATGTGTCGTTCTAAGAACGCAGTAAACATCCTTGCTAAAAACCTCTTTGTATTTGCTCTAGCTGTTACTTCTTATTGGTTTATCGGCTATTCATTAATGTACGGAGGAAGTGTTGCTGACGGATGGCTTTATTTTGGAGGCTTATTCTTTGATCCAACAGTAACCGCTGATATGGTTACTGATGCTGGATTAGTCCCAACTGTTGATTTCTTGTTCCAGTCTGCATTCGCAGGAACTGCAGCAACTATCGTTTCCGGTCTTGTTGCTGAAAGAGTTAAATTTGGAGAATTTGTTGTTTTTGCTGTTGTATTAACTGCATTTATATATCCAATTGCTGGTAGCTGGAAATGGAATTTTGTGGACTTCGCTGGTTCTTCAATTGTTCACTCAGTTGGTGCATGGGCGGGTCTTGTAGGAGCTATGCTTCTTGGACCAAGAATTGGCAAATACTCTGATGGGAAACCACAAGCTATGCCAGGACACAATATGGCTATAGCTACTCTAGGTGCACTAGTCCTATGGATAGGTTGGTATGGATTTAACCCCGGTTCTCAACTTGCTATGGATCAATGGGTTCCATATGTTGCTGTAACAACTACTTTGGCAGCAGCAGCTGGAGCTATTGGTGCAACTATTGTTTCAACATTAACTTCTGGTAAGCCTGATCTTACAATGATAATTAACGGAATCCTTGCTGGTTTGGTTAGTATCACTGCTGGTTGTGGTGATATGACTCTTGCTGGAGCCTGGTTTGCAGGACTAGTAGGGGGAATTATAGTTGTATTTTCTGTTGCAGCACTTGATGCCGCTGAGATCGACGATCCTGTAGGTGCATTCTCTGTTCACGGAGTTTGTGGTGTATGGGGTACTGTAGTTATCGGTCTTTGGGGTACAGCTGTACAAGGTGATGGAGCAGGTATGGGATTGTTCAATGGTGGAGGTATTACCCTTCTTCTAGTTCAAGCTCTTGGTGCCGCAGCTTATGCTATCTGGACGCTGGTTACTTGCTGGATTGCCTGGTCTGTAATTGGAGGATTATTCGGTGGAATCCGAGTTTCTGAAGAGGAAGAGACTCAAGGCTTAGATATAGGAGAGCATGGAATGGAGGCATATCCAGACTTTGCATCTGCT
AG-355-K15  ATGACCACTGCTTTGCAAACGCCTCAAAGGCGCTCTAGGTCCAAACTTCAAGACGCAAGTCTTGTTAATGGACCTATGCTCCTTTTGAGGAGTATTCGAGGATTTAGTTCAAACCGCTCAATGTTGTGGCTTGCAACTGTTCCGCTAGCTTTGTTTGGTTTAGGTATTTTCAATCTTTCAGCTCACGCAGCTGATTTACCTGAGTTGAATGCAGCTTTTCTTGCTAACAATTTATGGCTTTTGATCGCTACTATTTTGGTGATCTTCATGAACGCCGGTTTCGCTATGGTTGAGGCAGGTATGTGTCGTTCTAAGAACGCAGTAAACATCCTTGCTAAAAACCTCTTTGTATTTGCTCTAGCTGTTACTTCTTATTGGTTTATCGGCTATTCATTAATGTACGGAGGAAGTGTTGCTGACGGATGGCTTTATTTTGGAGGCTTATTCTTTGATCCAACAGTCACCGCTGATATGGTTACTGATGCTGGATTAGTCCCAACTGTTGATTTCTTGTTCCAGTCTGCATTCGCAGGAACTGCAGCAACTATCGTTTCCGGTCTTGTTGCTGAAAGAGTTAAATTTGGAGAATTTGTTGTTTTTGCTGTTGTATTAACTGCATTTATATATCCAATTGCTGGTAGCTGGAAATGGAATTTTGTTGATTTTGCTGGTTCTTCAATTGTTCACTCAGTTGGAGCATGGGCGGGTCTTGTAGGAGCTATGCTTCTTGGACCAAGAATTGGCAAATACTCTGATGGAAAACCACAAGCTATGCCGGGACACAATATGGCTATAGCTACTCTAGGTGCATTAGTCCTATGGATAGGTTGGTATGGATTTAACCCCGGTTCTCAACTTGCTATGGATCAATGGGTTCCATATGTTGCTGTAACAACTACTTTAGCAGCAGCAGCTGGAGCTATTGGTGCAACTATTGTTTCAACATTAACTTCTGGTAAGCCTGATCTTACAATGATAATTAATGGAATCCTTGCTGGTTTGGTTAGTATCACTGCTGGTTGTGGTGATATGACTCTTGCTGGAGCCTGGTTCGCAGGACTAGTAGGGGGAATTATAGTTGTATTTTCTGTTGCAGCACTTGATGCCGCTGAGATTGATGATCCTGTAGGTGCATTCTCTGTTCACGGAGTTTGTGGTGTATGGGGTACTGTAGTTATCGGTCTTTGGGGTACAGCTGTACAAGGTGATGGAGCAGGTATGGGATTGTTCAATGGTGGAGGTATTACCCTTCTTCTAGTTCAAGCTCTTGGTGCCGCAGCTTATGCTATTTGGACACTAGTTACTTGCTGGATTGCCTGGTCTGTAATTGGAGGATTATTCGGAGGAATCCGAGTATCCGAAGAGGAAGAGACTCAAGGCTTAGATATAGGAGAGCATGGAATGGAAGCATATCCAGACTTTGCATCTGCT
AG-355-L20  ATGACCACTGCTTTGCAAACGCCTCAAAGGCGCTCTAGGTCCAAATTACAAGATGCAAGTCTTGTTAATGGACCTATGCTCCTTTTGAGGAGTATTCGAGGATTTAGTTCAAACCGCTCTATGTTGTGGCTTGCAACTGTTCCTTTAGCTTTGTTTGGTTTAGGTATTTTTAATCTTTCAGCTCATGCAGCTGATTTACCTGAGTTGAATGCAGCTTTTCTTGCTAACAATTTATGGCTTTTGATCGCTACTATCTTAGTGATCTTCATGAACGCTGGTTTCGCTATGGTTGAGGCAGGTATGTGTCGTTCTAAGAACGCAGTAAACATCCTTGCTAAAAACCTCTTTGTATTTGCTCTAGCTGTAACTTCTTATTGGTTTATTGGCTATTCATTAATGTACGGAGGAAGTGTTGCTGACGGATGGCTTTATTTTGGAGGCTTATTCTTTGATCCAACAGTCACCGCTGATATGGTTACTGATGCTGGATTAGTCCCAACTGTTGATTTCTTGTTCCAGTCTGCATTCGCAGGAACTGCAGCAACTATCGTTTCCGGTCTTGTTGCTGAAAGAGTTAAATTTGGAGAATTTGTTGTTTTTGCTGTTGTATTAACTGCATTTATATATCCAATTGCTGGTAGCTGGAAATGGAATTTTGTTGACTTCGCCGGTTCTTCAATTGTTCACTCAGTTGGAGCATGGGCGGGTCTTGTAGGAGCTATGCTTCTTGGGCCAAGAATTGGCAAATACTCTGATGGGAAACCACAAGCTATGCCAGGACACAATATGGCTATAGCTACTCTAGGTGCATTAGTCCTATGGATAGGTTGGTATGGATTTAACCCCGGTTCTCAACTTGCTATGGATCAATGGGTTCCATATGTTGCTGTAACAACTACTTTGGCAGCAGCAGCTGGAGCTATTGGTGCAACTATTGTTTCAACATTAACTTCTGGTAAGCCTGATCTTACAATGATAATTAACGGAATCCTTGCTGGTTTGGTTAGTATCACTGCTGGTTGTGGTGATATGACTCTTGCTGGAGCCTGGTTCGCAGGACTAGTAGGGGGAATTATAGTTGTATTTTCTGTTGCAGCACTTGATGCCGCTGAGATCGATGATCCTGTAGGTGCATTCTCTGTTCACGGAGTTTGTGGTGTATGGGGTACTGTAGTTATCGGTCTTTGGGGTACAGCTGTACAAGGTGATGGAGCAGGTATGGGATTGTTCAATGGTGGAGGCATTACCCTTCTTCTAGTTCAAGCTCTTGGTGCCGCAGCTTATGCTATCTGGACACTAGTTACTTGCTGGATTGCCTGGTCTGTAATTGGAGGATTATTCGGTGGAATCCGAGTATCTGAAGAGGAAGAAACTCAAGGCTTAGATATAGGAGAGCATGGAATGGAAGCATATCCAGACTTTGCATCTGCT
AG-355-N02  ATGACCACTGCTTTGCAAACGCCTCAAAGGCGCTCTAGGTCCAAACTTCAAGATGCAAGTCTTGTGAATGGACCTATGCTCCTTTTGAGGAGTATTCGAGGATTTAGTTCAAACCGCTCTATGTTGTGGCTTGCAACTGTTCCCCTAGCTTTGTTTGGTTTAGGTATTTTTAATCTTTCAGCTCACGCAGCTGATTTACCTGAGTTGAATGCAGCTTTTCTTGCTAACAATCTATGGCTTTTGATCGCTACTATTCTAGTGATCTTCATGAACGCCGGTTTCGCTATGGTTGAGGCAGGTATGTGCCGTTCTAAGAACGCTGTTAACATTCTTGCTAAAAACCTCTTTGTATTTGCTCTAGCTGTAACTTCTTATTGGTTTATCGGCTATTCATTAATGTACGGAGGAAGTGTTGCTGACGGCTGGCTTTATTTTGGCGGCTTATTTTTTGATCCAACAGTTACTGCAGATATGGTAACTGATGCTGGATTAGTCCCAACTGTTGATTTCTTGTTCCAGTCTGCTTTTGCAGGAACTGCAGCAACTATCGTTTCCGGTCTTGTTGCTGAAAGAGTTAAATTTGGAGAATTTGTTGTTTTTGCTGTTGTATTAACTGCATTTATATATCCAATTGCTGGTAGCTGGAAATGGAATTTTGTTGATTTTGCTGGTTCTTCAATTGTTCACTCAGTTGGAGCATGGGCTGGTCTTGTAGGAGCTATGCTTCTTGGACCAAGAATTGGCAAATATTCTGATGGGAAACCACAGGCTATGCCAGGACACAATATGGCTATAGCTACTTTAGGTGCATTAGTCCTATGGATAGGTTGGTACGGATTTAACCCCGGTTCTCAACTTGCTATGGATCAATGGGTTCCATATGTTGCTGTAACAACTACTTTGGCAGCAGCAGCTGGAGCTATTGGTGCAACTATTGTTTCAACATTAACTTCTGGTAAGCCTGATCTTACAATGATAATTAACGGAATCCTTGCTGGTTTGGTTAGTATCACTGCTGGTTGTGGTGATATGACTCTTGCTGGAGCCTGGTTCGCAGGACTAGTGGGCGGAATAATCGTTGTATTTTCTGTTGCAGCACTTGATGCCGCTGAGATCGATGATCCTGTAGGTGCATTCTCTGTTCACGGAGTTTGTGGTGTATGGGGTACTGTAGTTATCGGTCTTTGGGGTACAGCTGTACAAGGTGATGGAGCAGGTATGGGATTGTTCAATGGCGGAGGTATTACCCTTCTTCTAGTTCAAGCTCTTGGTGCCGCAGCTTATGCTATTTGGACACTAGTTACTTGCTGGATTGCCTGGTCTGTAATCGGAGGATTATTCGGTGGAATCCGAGTATCTGAAGAGGAAGAGACTCAAGGCTTAGATATAGGAGAGCATGGAATGGAAGCATATCCAGACTTTGCATCTGCT
AG-355-N16  ATGACCACTGCTTTGCAAACGCCTCAAAGGCGCTCTAGGTCCAAACTTCAAGATGCAAGTCTTGTTAATGGACCTATGCTCCTTTTGAGAAGTATTCGAGGATTTAGTTCAAACCGCTCTATGTTGTGGCTTGCGACTGTTCCCCTAGCTTTGTTTGGTTTAGGTATTTTTAATCTTTCAGCTCACGCAGCTGATTTACCTGAGTTGAATGCAGCTTTTCTTGCTAACAATTTATGGCTTTTGATCGCTACTATTCTAGTGATCTTTATGAACGCCGGTTTCGCTATGGTTGAGGCAGGTATGTGCCGTTCTAAGAACGCTGTTAACATTCTTGCTAAAAACCTCTTTGTATTTGCTCTAGCTGTAACTTCTTATTGGTTTATCGGCTATTCATTAATGTACGGAGGAAGTGTTGCTGACGGTTGGCTTTACTTTGGCGGCTTATTTTTTGATCCAACAGTTACTGCAGATATGGTAACTGATGCTGGATTAGTCCCAACAGTTGATTTCTTGTTCCAGTCTGCTTTTGCAGGAACTGCGGCAACGATCGTTTCCGGTCTTGTTGCTGAAAGAGTTAAATTTGGAGAATTTGTTGTTTTTGCTGTTGTATTAACTGCATTTATATATCCAATTGCTGGAAGCTGGAAATGGAATTTTGTTGATTTTGCTGGTTCTTCAATTGTTCACTCAGTTGGAGCATGGGCGGGTCTTGTAGGAGCTATGCTTCTTGGACCAAGAATTGGCAAATACTCTGATGGTAAACCACAAGCTATGCCAGGACATAACATGGCTATAGCTACTTTGGGTGCATTAGTCCTATGGATAGGTTGGTACGGATTTAACCCCGGTTCTCAACTAGCTATGGATCAATGGGTTCCATATGTTGCTGTAACAACTACTCTAGCAGCAGCAGCTGGAGCTATTGGTGCAACTATCGTTTCAACATTAACTTCTGGTAAGCCTGATCTTACAATGATAATTAACGGTATCCTTGCTGGTTTGGTTAGTATTACTGCTGGCTGTGGTGATATGACTCTTGCTGGAGCCTGGTTCGCAGGACTAGTAGGCGGAATTATCGTTGTATTTTCTGTTGCAGCACTTGATGCCGCTGAGATCGATGATCCTGTAGGCGCATTCTCTGTTCACGGAGTTTGTGGTGTATGGGGTACTGTAGTTATCGGTCTTTGGGGTACAGCTGTACAAGGTGATGGAGCAGGTATGGGATTGTTCAATGGTGGAGGTATTACCCTTCTTCTAGTTCAAGCTCTTGGTGCCGCGGCTTATGCTATTTGGACACTAGTTACTTGCTGGATTGCCTGGTCTGTAATTGGAGGATTATTCGGTGGAATCCGAGTATCTGAAGAGGAAGAGACTCAAGGCTTAGATATAGGAGAGCACGGAATGGAAGCATATCCAGACTTTGCATCTGCT
AG-355-N21  ATGACCACTGCTTTGCAAACGCCTCAAAGGCGCTCTAGGTCCAGATTACAAGATGCAAGTCTTGTTAATGGACCTATGCTCCTTTTGAGAAGTATTCGAGGATTTAGTTCAAACCGCTCAATGTTGTGGCTTGCGACTGTTCCTTTAGCTTTGTTTGGTTTAGGTATTTTTAATCTTTCAGCTCACGCAGCTGATTTACCTGAGTTGAATGCAGCTTTTCTTGCTAACAATTTATGGCTTTTGATCGCTACTATTTTAGTGATCTTTATGAACGCTGGTTTCGCTATGGTTGAGGCAGGTATGTGTCGTTCTAAGAACGCAGTCAACATCCTTGCTAAAAACCTATTCGTATTTGCTCTAGCTGTAACCTCTTATTGGTTTATCGGCTATTCATTAATGTACGGAGGTAGTGTTGCTGACGGATGGCTTTATTTTGGAGGCTTATTTTTTGATCCAACAGTTACTGCAGATATGGTAACTGATGCTGGATTAGTCCCAACAGTTGATTTCTTGTTCCAGTCTGCATTCGCAGGAACTGCGGCAACAATCGTTTCCGGTCTTGTTGCTGAAAGAGTTAAATTTGGAGAATTTGTTGTTTTTGCTGTCGTATTGACTGCATTTATATATCCAATTGCTGGTAGCTGGAAATGGAATTTTGTAGACTTTGCTGGTTCTTCAATTGTTCACTCAGTTGGAGCATGGGCGGGTCTTGTAGGAGCTATGCTTCTTGGACCAAGAATAGGCAAATACTCTGATGGGAAACCACAGGCTATGCCAGGACACAATATGGCTATAGCTACTCTAGGTGCATTAGTTCTATGGATAGGTTGGTATGGTTTTAACCCCGGTTCTCAACTTGCTATGGATCAATGGGTTCCATATGTTGCTGTAACAACTACTTTGGCAGCAGCTGCTGGTGCTATTGGTGCAACTATTGTTTCAACATTAACTTCTGGTAAGCCTGATCTTACAATGATAATTAACGGAATCCTTGCTGGTTTGGTTAGTATCACTGCTGGTTGTGGTGATATGACTCTTGCTGGAGCCTGGTTCGCAGGTCTAGTAGGCGGAATTATTGTTGTATTTTCTGTTGCAGCACTTGATGCCGCCGAGATCGACGATCCTGTAGGTGCATTCTCTGTTCACGGAGTTTGTGGTGTATGGGGTACTGTAGTTATCGGTCTTTGGGGTACAGCTGTACAAGGTGATGGAGCAGGTATGGGATTGTTCAATGGTGGAGGTATCAACCTTCTTCTAGTTCAAGCTCTTGGTGCCGCAGCTTATGCTATTTGGACACTAGTCACTTGTTGGATTGCCTGGTCTGTAATTGGAGGATTATTCGGTGGAATCCGAGTATCTGAAGAGGAAGAGACTCAAGGTTTAGATATAGGAGAGCATGGAATGGAAGCATACCCAGACTTTGCATCTGCT
AG-355-N22  ATGACCACTGCTTTGCAAACGCCTCAAAGGCGCTCTAGGTCCAAATTACAAGATGCAAGTCTTGTTAATGGACCTATGCTCCTTTTGAGGAGTATTCGAGGATTTAGTTCAAACCGCTCAATGTTGTGGCTTGCGACTGTTCCTCTAGCTCTGTTTGGTTTAGGTATTTTTAATCTTTCAGCTCACGCAGCTGATTTACCTGAGTTGAATGCAGCTTTTCTTGCTAACAATTTATGGCTTTTGATCGCTACTATTTTAGTGATCTTTATGAACGCTGGTTTCGCTATGGTTGAGGCAGGTATGTGTCGTTCTAAGAACGCAGTAAACATCCTTGCTAAAAACCTATTCGTATTTGCTCTGGCTGTAACCTCTTATTGGTTTATCGGCTATTCATTAATGTACGGAGGTAGTGTTGCTGACGGATGGCTTTATTTTGGAGGCTTATTTTTTGATCCAACAGTTACTGCAGATATGGTAACTGATGCTGGATTAGTCCCAACAGTTGATTTCTTGTTCCAGTCTGCATTCGCAGGAACTGCGGCAACTATCGTATCCGGTCTTGTTGCTGAAAGAGTTAAATTTGGAGAATTTGTTGTTTTTGCTGTTGTATTAACTGCATTTATATATCCAATTGCTGGTAGCTGGAAATGGAATTTCGTAGACTTTGCTGGTTCTTCAATTGTTCACTCAGTTGGAGCATGGGCGGGTCTTGTAGGAGCTATGCTTCTTGGACCAAGAATTGGCAAATACTCTGATGGGAAACCACAAGCTATGCCTGGACACAACATGGCTATAGCTACTCTTGGTGCATTAGTTCTATGGATAGGTTGGTATGGTTTTAACCCCGGTTCTCAACTTGCTATGGATCAATGGGTTCCATATGTTGCTGTAACAACTACTTTGGCAGCAGCAGCTGGTGCTATTGGTGCAACTATTGTTTCAACATTAACTTCTGGTAAGCCTGATCTTACAATGATAATTAACGGAATCCTTGCTGGTTTGGTTAGTATCACTGCTGGTTGTGGTGATATGACTCTTGCTGGAGCCTGGTTCGCAGGACTAGTAGGTGGAATAATCGTTGTATTTTCTGTTGCAGCACTTGATGCCGCTGAGATCGATGATCCTGTAGGCGCATTCTCTGTTCACGGAGTTTGTGGTGTATGGGGTACTGTTGTTATCGGTCTTTGGGGTACAGCTGTACAAGGTGATGGAGCAGGTATGGGATTGTTCAATGGCGGAGGTATTACCCTTCTTCTAGTTCAAGCTCTTGGTGCCGCAGCTTATGCTATTTGGACACTAGTTACTTGCTGGATTGCCTGGTCTGTAATTGGAGGATTATTCGGTGGAATCCGAGTATCTGAAGAGGAAGAGACTCAAGGCTTAGATATAGGAGAGCATGGAATGGAAGCATATCCAGACTTTGCATCTGCT
AG-355-O17  ATGACCACTGCTTTGCAAACGCCTCAAAGGCGCTCTAGGTCCAAACTTCAAGATTCAAGTCTTGTTAATGGACCTATGCTCCTTTTGAGGAGTATTCGAGGATTTAGTTCAAACCGCTCAATGTTGTGGCTTGCGACTGTTCCTTTAGCTTTGTTTGGTTTAGGTATTTTTAATCTTTCAGCTCACGCAGCTGATTTACCTGAGTTGAATGCAGCTTTTCTTGCTAACAATTTATGGCTTTTGATCGCTACTATTTTAGTGATCTTTATGAACGCTGGTTTCGCTATGGTTGAGGCAGGTATGTGTCGTTCTAAGAACGCAGTAAACATCCTTGCTAAAAACCTATTCGTATTTGCTTTGGCTGTAACCTCTTATTGGTTTATCGGCTATTCATTAATGTACGGAGGTAGTGTTGCTGACGGATGGCTTTATTTTGGAGGCTTATTTTTTGATCCAACAGTTACTGCAGATATGGTAACTGATGCTGGATTAGTCCCAACAGTTGATTTCTTGTTCCAGTCTGCATTCGCAGGAACTGCGGCAACTATCGTATCCGGTCTTGTTGCTGAAAGAGTTAAATTTGGAGAATTTGTTGTTTTTGCTGTCGTATTAACTGCATTTATATATCCAATTGCTGGTAGCTGGAAATGGAATTTTGTAGACTTTGCTGGTTCTTCAATTGTTCACTCAGTTGGAGCATGGGCGGGTCTTGTAGGAGCTATGCTTCTTGGACCAAGAATTGGCAAATACTCTGATGGGAAACCACAGGCTATGCCAGGACACAACATGGCTATAGCTACTTTAGGTGCATTAGTTCTATGGATAGGTTGGTATGGTTTTAACCCCGGTTCTCAACTTGCTATGGATCAATGGGTTCCATATGTTGCTGTAACAACTACTTTGGCAGCAGCAGCTGGTGCTATTGGTGCAACTATTGTTTCAACATTAACTTCTGGTAAGCCTGATCTTACAATGATAATTAACGGAATCCTTGCTGGTTTGGTTAGTATCACTGCTGGTTGTGGCGATATGACTCTCGCTGGAGCCTGGTTCGCAGGACTAGTAGGGGGAATTATAGTTGTATTTTCTGTTGCAGCACTTGATGCCGCTGAGATCGATGATCCTGTAGGTGCATTCTCTGTTCACGGAGTTTGTGGTGTATGGGGTACTGTAGTTATCGGTCTTTGGGGTACAGCTGTACAAGGTGATGGAGCAGGTATGGGATTGTTCAATGGTGGAGGTATTACCCTTCTTCTAGTTCAAGCTCTTGGTGCCGCAGCTTATGCTATTTGGACACTAGTTACTTGCTGGATTGCCTGGTCTGTAATTGGAGGATTATTCGGTGGAATCCGAGTATCTGAAGAGGAAGAGACTCAAGGCTTAGATATAGGAGAGCATGGAATGGAAGCATATCCAGACTTTGCATCTGCT
AG-355-P15  ATGACCACTGCTTTGCAAACGCCTCAAAGGCGCTCTAGGTCCAAACTTCAAGATGCAAGTCTTGTAAATGGACCTATGCTCCTTTTGAGGAGTATTCGAGGATTTAGTTCAAACCGCTCTATTTTGTGGCTTGCAACTGTTCCCCTAGCTTTGTTTGGTTTAGGTATTTTTAATCTTTCAGCTCATGCAGCTGATTTACCTGAGTTGAATGCAGCTTTTCTTGCTAACAATTTATGGCTTTTGATCGCTACTATTCTAGTGATCTTTATGAACGCCGGTTTCGCTATGGTTGAGGCAGGTATGTGCCGTTCTAAGAACGCTGTTAACATCCTTGCTAAAAACCTCTTTGTATTTGCTCTAGCTGTAACTTCTTATTGGTTTATCGGCTATTCATTAATGTACGGAGGAAGTGTTGCCGACGGTTGGCTTTATTTTGGCGGCTTATTTTTTGATCCAACAGTTACTGCAGACATGGTAACTGATGCTGGATTAGTCCCAACAGTTGATTTCTTGTTCCAGTCTGCGTTTGCAGGAACTGCGGCAACTATCGTTTCCGGTCTTGTTGCTGAAAGAGTTAAATTTGGAGAATTTGTTGTTTTTGCTGTTGTATTAACTGCATTTATATATCCAATTGCTGGAAGCTGGAAATGGAATTTTGTTGATTTTGCTGGTTCTTCAATTGTTCACTCAGTTGGAGCATGGGCAGGTCTTGTAGGAGCTATGCTTCTTGGACCAAGAATTGGCAAATACTCTGATGGAAAACCACAGGCTATGCCCGGACACAATATGGCTATAGCTACTCTAGGTGCATTAGTCCTATGGATAGGTTGGTATGGGTTTAACCCCGGTTCTCAACTTGCAATGGATCAATGGGTTCCATATGTTGCTGTAACAACTACTTTAGCAGCAGCAGCTGGAGCTATTGGTGCAACTATTGTTTCAACATTAACTTCTGGTAAGCCTGATCTTACAATGATAATTAACGGAATCCTTGCTGGTTTGGTTAGTATCACTGCTGGTTGTGGTGATATGACTCTTGCTGGAGCCTGGTTCGCAGGACTGGTTGGCGGAATTATCGTTGTATTTTCTGTTGCAGCCCTTGATGCCGCTGAGATTGATGATCCTGTAGGCGCATTCTCTGTTCACGGAGTTTGTGGTGTATGGGGTACTGTAGTTATTGGTCTTTGGGGTACAGCTGTACAAGGCGATGGTGCAGGTATGGGATTGTTCAATGGTGGAGGTATTACGCTTCTTCTAGTTCAAGCTCTTGGTGCCGCAGCATATGCTATTTGGACACTAGTTACTTGCTGGATTGCCTGGTCTGTAATTGGAGGATTATTCGGCGGAATCCGAGTATCTGAAGAGGAAGAGACTCAAGGCTTAGATATAGGAGAGCACGGAATGGAAGCATATCCAGACTTTGCATCTGCT
AG-355-P16  ATGACCACTGCTTTGCAAACGCCTCAAAGGCGCTCTAGGTCCAAATTACAAGATGCAAGTCTTGTTAATGGACCTATGCTCCTTTTGAGGAGTATTCGAGGATTTAGTTCAAACCGCTCTATGTTGTGGCTTGCAACTGTTCCCCTAGCTTTGTTTGGTTTAGGTATTTTTAATCTTTCAGCTCATGCAGCTGATTTACCTGAGTTGAATGCAGCTTTTCTTGCTAACAATTTATGGCTTTTGATCGCTACTATTTTAGTGATCTTCATGAACGCTGGTTTCGCTATGGTTGAGGCAGGTATGTGTCGTTCTAAGAACGCAGTAAACATCCTTGCTAAAAACCTCTTCGTATTTGCTCTAGCTGTAACTTCTTATTGGTTTATCGGCTATTCATTAATGTACGGAGGAAGTGTTGCTGACGGTTGGCTTTATTTTGGAGGCTTATTTTTTGATCCAACAGTTACCGCTGATATGGTTACTGATGCTGGATTAGTCCCAACTGTTGATTTCTTGTTCCAGTCTGCATTCGCAGGAACTGCAGCAACTATCGTTTCCGGTCTTGTTGCTGAAAGAGTTAAATTTGGAGAATTTGTTGTTTTTGCTGTTGTATTAACTGCATTTATATATCCAATTGCTGGTAGCTGGAAATGGAATTTTGTAGACTTTGCTGGTTCTTCAATTGTTCACTCAGTTGGAGCATGGGCGGGTCTTGTAGGAGCTATGCTTCTTGGACCAAGAATTGGCAAATACTCTGATGGGAAACCACAGGCTATGCCAGGACATAATATGGCAATAGCTACTCTAGGTGCATTAGTTCTATGGATAGGTTGGTATGGTTTTAACCCCGGTTCTCAACTTGCCATGGATCAATGGGTTCCATATGTTGCTGTAACAACTACTTTAGCAGCAGCAGCCGGAGCTATTGGTGCAACTATTGTTTCAACATTAACTTCTGGTAAGCCTGATCTTACAATGATAATTAACGGAATCCTTGCTGGTTTGGTTAGTATTACTGCTGGTTGTGGTGATATGACTCTTGCTGGAGCCTGGTTCGCAGGACTAGTAGGCGGAATAATCGTTGTATTTTCTGTTGCAGCACTTGATGCCGCTGAGATAGATGATCCTGTAGGTGCATTCTCTGTTCACGGAGTTTGTGGTGTATGGGGAACTGTTGTAATCGGTCTTTGGGGTACAGCTGTACAAGGTGATGGAGCAGGTATGGGATTGTTCAATGGTGGAGGTATTACCCTTCTTTTAGTTCAAGCTCTTGGTGCCGCAGCATATGCTATTTGGACACTAGTTACTTGCTGGATTGCCTGGTCTGTAATTGGAGGATTATTCGGTGGAATCCGAGTATCTGAAGAGGAAGAGACTCAAGGCTTAGATATAGGAGAGCATGGAATGGAAGCATATCCAGACTTTGCATCTGCT
AG-355-P18  ATGACCACTGCTTTGCAAACGCCTCAAAGGCGCTCTAGGTCCAAATTACAAGATGCAAGTCTTGTCAATGGACCTATGCTCCTTTTGAGGAGTATTCGAGGATTTAGTTCAAACCGCTCTATGTTGTGGCTTGCAACTGTTCCTTTAGCTTTGTTTGGTTTAGGTATTTTTAATCTTTCAGCTCACGCAGCTGAATTACCTGAGTTGAATGCAGCTTTTCTTGCTAACAATTTATGGCTTTTGATCGCTACTATTTTAGTGATCTTTATGAACGCTGGTTTCGCTATGGTTGAGGCTGGTATGTGTCGTTCTAAGAACGCAGTAAACATACTTGCTAAAAACTTATTCGTATTTGCTCTAGCTGTAACCTCTTATTGGTTTATCGGCTATTCATTAATGTACGGAGGTAGTGTCGCTGACGGATGGCTTTATTTTGGAGGCTTATTTTTTGATCCAACAGTTACTGCAGATATGGTAACTGATGCTGGATTAGTCCCAACAGTTGATTTCTTGTTCCAGTCTGCATTCGCAGGAACTGCGGCAACTATCGTTTCCGGTCTTGTTGCTGAAAGAGTTAAATTTGGAGAATTTGTTGTTTTTGCTGTTGTATTAACTGCATTTATATATCCAATTGCTGGTAGCTGGAAATGGAATTTTGTAGACTTTGCTGGTTCTTCAATTGTTCACTCAGTTGGAGCATGGGCAGGTCTTGTAGGAGCTATGCTTCTTGGACCAAGAATTGGCAAGTACTCTGATGGGAAACCACAGGCTATGCCAGGACACAATATGGCTATAGCTACTCTAGGTGCACTAGTTCTATGGATAGGTTGGTACGGTTTTAACCCCGGTTCTCAACTTGCTATGGATCAATGGGTTCCATATGTTGCAGTAACAACTACTTTGGCAGCAGCAGCTGGAGCTATTGGTGCAACAATTGTTTCAACATTAACTTCTGGTAAGCCTGATCTTACAATGATAATTAACGGAATCCTCGCAGGTTTGGTTAGTATCACTGCTGGTTGTGGTGATATGACTCTTGCTGGAGCCTGGTTCGCAGGTCTAGTAGGTGGAATAATCGTTGTATTTTCTGTTGCAGCACTTGATGCCGCTGAGATCGATGATCCTGTAGGTGCATTCTCTGTTCACGGAGTTTGTGGTGTATGGGGTACTGTAGTTATCGGTCTTTGGGGTACAGCTGTACAAGGTGACGGAGCAGGTATGGGATTGTTCAATGGTGGAGGTATTACTCTGCTTCTAGTTCAAGCTCTTGGTGCCGCAGCTTATGCTATCTGGACACTAGTTACTTGCTGGATTGCCTGGTCTGTTATTGGAGGATTATTCGGTGGAATCCGAGTATCTGAAGAGGAAGAGACTCAAGGCTTAGATATAGGAGAGCATGGAATGGAAGCATATCCAGACTTTGCATCTGCT
AG-363-A05  ATGACCACTGCTTTGCAAACGCCTCAAAGGCGCTCTAGGTCTAGATTACAAGATGCAAGTCTTGTAAACGGTCCTATGCTCCTTTTGAGGAGTATTCGAGGATTTAGTTCAAACCGCTCCATGTTGTGGCTTGCAACTGTTCCTTTAGCTTTGTTTGGTTTAGGTATTTTTAATCTTTCAGCTCACGCAGCTGATTTACCTGAGTTGAATGCAGCTTTTCTTGCTAACAATTTATGGCTTTTGATCGCTACTATCTTAGTGATCTTTATGAACGCTGGTTTCGCTATGGTTGAGGCAGGTATGTGCCGTTCTAAGAACGCAGTAAACATTCTTGCTAAAAACCTGTTCGTATTTGCTTTAGCTGTAACCGCATATTGGGTTATCGGTTATAAGCTTATGTATGGAGATAGCGTAGCTGGTGGATTTCTATATTTTGGAGGCCTATTTTTTGATCCCACTGTAACTGCAGATATGGTTACTGACGGGGCATTAGTTCCAACTGTTGACTTCTTATTCCAGTCTGCTTTCGCAGGAACTGCAGCAACTATCGTTTCCGGACTTGTTGCTGAAAGAGTTAAATTTGGTGAATTTGTTGTTTTTGCAATCGTTTTAACAGCATTCATTTATCCTATTGCTGGAAGTTGGCAATGGAATTTTATTGATTTTGCTGGATCTTCAATTGTTCACTCAGTTGGAGCTTGGGCAGGTTTAGTAGGAGCTATGCTTCTTGGGCCAAGAATCGGTAAATACTCCGATGGAAAACCACAAGCTATGCCTGGCCATAATATGGCTATTGCTACATTAGGAGCTTTGGTCCTATGGATAGGTTGGTATGGATTTAATCCTGGTTCTCAACTTGCTATGGATCAATGGGTTCCATATGTTGCTGTAACAACTACTCTTGCAGCTGCAGCTGGTGCTATTGGAGCAACGATTGTTTCTACTTTAACTTCAGGAAAGCCTGATCTTACAATGATTATTAATGGTATTCTTGCGGGTTTGGTAAGTATTACTGCAGGTTGTGGTGACATGACTCTTGTAGGCGCTTGGTTTGCTGGACTTGTTGGCGGTATTATCGTTGTATTCTCTGTTGCAGCTCTTGATGCTGCTGAGATCGATGATCCTGTTGGTGCATTCTCTGTTCACGGAGTTTGTGGTGTATGGGGTACTGTTGTTATTGGTTTATGGGGAACAAGCGTTCAGGGCGATGGAGCAGGTATTGGTTTGTTTAATGGTGGTGGTATTGAACCACTTCTTATTCAAGCACTTGGTGCAGCAGCTTACGCTATCTGGACTCTTGTTACTTGTTGGATTGCTTGGTCTGTTATCGGAGGATTATTCGGAGGAATTCGTGTATCTGAAGAGGAAGAGACTCAAGGCCTAGATATAGGAGAGCATGGAATGGAAGCATATCCAGACTTTGCATCTGCT
AG-363-A16  ATGACAACTGCTCTGCATTCGCCTAACAGGCGACGCACTGCTCGTCTTCAGGAGGTCAGCCTCTTAGACGGCCCAATGCTTCTCTTGCGCAGCATTCGTGGGTTCAGCTCTCATCGTTCTTTGATGTGGCTAGCTTGCGTGCCTATCGCTCTTTTTGGTTTAGGACTTTTCAATCTTTCGGCTCATGCCGCTGAGATGCCTGAATTAAATGCGGCTTTCTTGGCCAACAATCTCTGGCTATTAGTTGCAACGATCCTGGTTATCTTTATGAACGCCGGCTTTGCAATGGTTGAAGCAGGGATGTGCCGTCAAAAGAACGCAGTGAACATCCTTGCCAAAAACCTCTTTGTTTTTGCTCTTGCCGTTACTGCGTATTGGTTTGTTGGCTATTCGTTGATGTATGGCGATGCGATTGCCGCAGGATGGCTCTATTTCAACGGTTTGTTCTTTGACCCTGCTGTCACACCAGAATTAATTGGAGAAGCAGGGCTTGTCCCAACTGTCGATTTCCTTTTCCAAGCTGCCTTTGCAGGAACAGCAGCAACAATTGTTTCTGGATTAGTTGCTGAGAGAGTGAAGTTCGGTGAGTTTGTAGTTTTCTCCCTGATCCTTACTGCTTTTATTTATCCCATTGCAGGAAGTTGGCAGTGGAATTTTGTTGACTTTGCAGGGTCTTCGATTGTTCATTCAGTTGGGGCTTGGGCCGGTCTGGTTGGCGCGATGTTGCTAGGTCCTCGCATTGGAAAATTTGTTAATGGCAAAGCTCAAGCAATGCCAGGTCACAACATGGCAATAGCTACTTTGGGAGCCCTTGTCCTTTGGATTGGTTGGTATGGATTTAATCCTGGCTCTCAATTGGCAATGGATCAGTGGGTCCCTTATGTTGCTGTGACAACTACCCTTGCAGCTGCAGGCGGAGCAATTGGTGCAACAGTTGTCTCCACAATGACATCTGGAAAGCCTGACTTGACCATGATTATCAATGGGATCTTGGCCGGCTTAGTAAGTGTTACTGCAGGTTGCGGCAACCTCACCTTGGCAGGTGCATGGCTGGCTGGTTTGGTCGGTGGAGTGATTGTTGTCTTCTCTGTATCCACTCTTGATTCATTGGGCATCGATGATCCAGTTGGTGCGTTCTCTGTTCATGGTGTTTGTGGTGTTTGGGGCACTCTTGTTGTAGGGCTTTGGGGCTTTGATATCCAAGGTGATGGCTCAGCACTAGGTTTGTTTGTTGGCGGTGGCTTTAATCAGCTCTGGGTTCAGTTTGTTGGTTGTGCCGCTTACGCGATTTGGACTGTCCTAACTTGTTGGATTGCTTGGCAAGTGATTGGTAGTTTCTTTGGCGGAATTCGTGTTTCTGAGGATGAGGAGATTTCTGGTCTCGATATCGGTGAGCACGGTATGGAGGCATATCCTGACTTTGCTTCAGCT
AG-363-B11  ATGACCACTGCTTTGCAATCACCGCCTAGGCGACGCACTGCGCGTCTTCAGGAGGCAAGCCTCCTTGAAGGGCCATTGCTTCTCCTGAACAGCATTCGCGGCTTGCGATCAAATCAATCATTGATTTGGTTGGCTACTGTTCCTTTGGCTCTTTTAGGCTTAGGAATTTTCAGCTTCGCTGCTCGAGCTGGAGTTCTATCTGATTTAACTGCGACTTTTTTGGCAGATAACCTTTGGCTTTTTATTGCAACCATCCTCGTCATTTTCATGAATGCAGGTTTTGCAATGGTTGAAGCTGGTATGTGCCGATCAAAGAATGCTGTAAACATTCTTGCTAAGAATCTCTTTGTTTTTGCTCTAGCCGTAACTGCATATTGGTTTATTGGTTATTCATTAATGTATGGAGACTCAGTGGTTGGAGGATGGCTTTATTTTAATGGCTTGTTTTTTGATCCAGACCCTTCAGGGGCACTAGAAGGCGAAACTGGTCTTGTTCCTGCTGTTGACTTCCTTTTTCAAGCTGCTTTTGCAGGTACTGCTGCAACTATTGTCTCTGGGCTTGTTGCAGAAAGAGTTAAATTCGGAGAATTTATTGTTTTCTCATTGATATTGACTGCATTTATTTACCCAATTTCTGGTAGTTGGCAGTGGAATTTTATTGACTTTGCCGGTTCTTCAATTGTTCACTCAGTTGGGGGATGGGCTGGTCTTATTGGAGCAATGCTTCTTGGACCTAGAATTGGAAAGTTTGTTGATGGAAAGGCTCAAGCAATGCCTGGACATAACATGGCGTTGGCTACACTTGGTGCGCTGATTCTTTGGATTGGTTGGTATGGCTTTAATCCTGGCTCAGAATTAGCTATGGATGAGTATGTTGCTTTTGTTGCTGTTACAACAACCCTTGCGGCTGCTGGGGGTGCTATAGCGGCAACTGTTATTTCAACGCTTTCATCTGGCAAGCCTGATTTAACAATGATTATCAATGGGATCCTTGCTGGTCTAGTGAGTATTACTGCTGGTTGTGGGAACATGACTTTGACAGGCTCTTGGCTAGCAGGATTTGTTGGTGGTGTAATTGTTGTGTTTGCTGTATCTGCATTGGATTCATTTGGTATTGATGACCCAGTAGGTGCGTTCTCTGTTCACGGAGTATGTGGTATTTGGGGAACAGTTGTTATTGGACTGTGGGGTGTTGATGGAATGGATCCAGGTGCTGGTATTGGTCTACTAAATGGAGGTGGAATATCTACTCTCCTTGTTCAGGCTCTTGGTGCTGGTGCTTATGCAGTTTGGACAATAGTTACTTGCTGGATTGCGTGGTCAATTATTGGTGGCTTCTTTGGAGGTATTCGTGTTAGTGAGGAAGAAGAAAAACAAGGTTTAGATATTGGTGAACATGGTATGGAGGCTTACCCAGACTTTGCTTCATCT
AG-363-M17  ATGACAACAGCTATGCAATCGCCTCCTAGGAGACGCATTTCGCGTCTACAGGAGGCGAGCCTCTTGGAGGGGCCAATGCTCCTTCTGCGAAGTATTCGTGGGTTTGGCTCTCATCGCTCTTTGATGTGGTTTGCCTGCGTTCCTATCGCTTTTTTAGGTTTAGGACTTTTCAATCTTTCGGCACATGCGGCGGATTTGCCTGAACTAAATGCGGCATTCCTTGCTAACAACCTTTGGCTTCTAGTAGCCACGATTTTGGTGATCTTTATGAACGCCGGATTCGCAATGGTCGAAGCGGGTATGTGTAGGCAAAAGAATGCGGTAAACATTCTTGCTAAAAACCTGTTTGTCTTTGCTCTAGCTGTAACTGCTTACTGGTTCGTGGGCTATTCAGTTATGTATGGGGATGCAATAGCAGCTGGTTGGCTTTATTTCAACGGTTTATTTTTTGATCCAACAGTTTCAGCTGAATTAATTGGAGAGGGAGGACTTGTCCCCACGGTTGATTTCCTTTTCCAGGCCGCTTTTGCTGGTACTGCAGCAACGATTGTTTCTGGATTAGTTGCTGAGCGTGTCAAGTTTGGAGAATTTGTTGTTTTTTCACTTGTTCTAACTGCATTTATTTACCCAATCTCTGGTAGTTGGCAGTGGAATTTTATTGATTTTGCAGGATCATCGATTGTTCACTCAGTCGGAGCATGGGCTGGATTGGTAGGTGCAATGCTCCTTGGACCCCGTATTGGCAAGTTTGTAGATGGTAAGGCGCAAGCAATGCCTGGTCACAACATGGCAATAGCAACTCTTGGTGCTCTGGTTCTTTGGATTGGCTGGTATGGCTTTAACCCAGGTTCTCAACTCGCCATGGATCAGTGGGTGCCTTACGTTGCGGTCACAACCACTCTGGCAGCGGCAGGAGGAGCGATAGGTGCAACTATTGTTTCAACACTTACTTCAGGCAAGCCAGACCTAACAATGATTATCAATGGGATCCTGGCAGGTTTGGTTAGTGTTACTGCAGGGTGTGCAAACCTCACTATGGCTGGTGCTTGGTTGGCTGGCTTGGTAGGAGGAATCATTGTGGTTTTCTCTGTTTCGACTCTCGATTCACTTGGGATTGATGATCCAGTTGGAGCTTTCTCTGTTCATGGAGTTTGTGGAATCTGGGGGACACTAGTCATAGGTCTCTGGGGTTATGACATTCAGGGATCAGGAGCTGGCTTGGGTCTATTGACCGGTGGGGGTTTAGGTCAACTTTGGATTCAGTTTGTTGGTTGCCTTGCTTATGCCGTTTGGACCGTGGTGACTTGCTGGATTGCTTGGCAAGTTATTGGTGGTTTCTTTGGGGGCATCCGTGTAACTGAAGACGAAGAGATCGCTGGACTTGATATTGGTGAGCATGGAATGGAGGCATATCCAGACTTTGCTTCTTCT
AG-363-M21  ATGACAACTGTCTTGCAAAAGCCTCGAACTCGTAAATTCAAGCGACTTCAAGAGGCAAGCCTTATAGAAGGTCCAATGCTGCTTCTAAAAAGCATAAGAGGTTTCAATTCTCAGCGATCATTGATTTGGTTGGGATGTGTTCCTCTTGCCTTGTTTGGGTTAGGTCTTTTTAATCTTTCAGCACATGCGGAAGATTTTGCT---TTAACTACTCAAGCTCTTGCTGACAACCTATGGATTATGGTTGCAGCAGTACTTGTAATTTTTATGAATGCTGGTTTCGCAATGGTTGAAGCCGGAATGTGTAGGCAAAAAAATGCGGTAAATATTCTGGCAAAGAACCTAATAGTATTTACTCTTGCGGTATCTGCTTATTGGTTCATTGGTTACAAGTTAATGTATGGAGGATGGGCTATACCTGGGGTTTTGAAATTAGGAGGACCATTTTTTGATCCAACCCCGACT------------GATGCATCTGCGTTGGTTCCAAGCATTGACTTCCTTTTCCAAGCTGCTTTTGCTGGAACAGCCGCAACAATTGTTTCAGGTGTAGTTGCAGAGAGGATTAAGTTTGGGGAGTTTGTCGTTTTTTCATTAGTTCTTACAGCTGTTATCTATCCTGTTGCAGGATCTTGGCAGTGGAATTTTTATGATTTTGCAGGATCTACACTTGTTCATTCAGTTGGTGCTTGGGCTGGTTTGATTGGTGCAATTGCGTTGGGCCCACGTATTGGTAAATTTTCTGGTGGCAAAGCCCAAGCTTTACCAGGTCATAATATGGCCATAGCAACTCTTGGCGCTTTAGTACTTTGGATTGGTTGGTATGGTTTCAATGGTGGTTCAGTACTTGCTTTTAATGAAGCTGTTCCTTATGTAGCAGTTACAACTACTCTTGGAGCTGCTGGCGGAGGTATTTCAGCGACATTGCTTAGTCAATTAAATACTGGCAAACCAGACTTAACGATGACTATTAATGGCATTTTGGCAGGACTTGTTAGTGTTACAGCTGGCGCAGATGGCTTTAGCTTGTGGGCTGCTTGGGTTGTTGGGGCTATAGGTGGATTATTAGTAGTATGGTCTGTAGCTTTTGTAGATGGGCTCAAAATTGATGACCCTGTGGGGGCTGTATCTGTACATGGAACTTGTGGCGTTTGGGGAACACTTGCAGTGGGTGTCTTT---------------------TATGCAGATAAAGGATTTCTAGCTGGAGGTAATTTTTCTCAATTGTTTACTCAAGCTATTGGGGTAGCAAGTTATGGAGTCTTTACAATAGTGACTTGCTGGCTTGCATGGTCTATCATTGGCGCTCTTTTTGGTGGTATTCGTGTTACCGAAGAGGAAGAGCTTCAGGGGTTAGATATAGGAGAGCATGGGATGGAAGCATATCCAGATTTTGCTTCTGCT
AG-363-N03  ATGACTACTGCTTTGCAATCAATGCCAAGGAGAAGTAAGGCTCGTCTTCAGGAAGCAAGTCTTCTTAATGGGCCTATGCTTCTCCTTCGGAGTATTCGTGGTTTTAGAACAAGTCAATCTTTGATTTGGCTAGCCACAGTCCCTGTAGCTCTTCTTGGCCTTGGGGTTTTTAGCTTCGCAGCCAGAGCTGGAGTTTTGTCTGACTTAACAGCCACTTTTTTAGCTGATAATCTCTGGTTATTCATTGCGACTATTCTTGTGATTTTCATGAATGCTGGCTTCGCGATGGTCGAAGCAGGCATGTGTCGTCAAAAAAATGCAGTGAATATTCTTGCGAAAAACCTTTTTGTTTTTGCTCTTGCTGTAACTGCTTATTGGGTCATTGGATACTCAATTATGTACGGTGATTCCATTGCTGGAGGATGGCTTTATTTCTCTGGATTTTTCTTTGATCCAGATCCTTCCGGGGCTTTAGCAGGAGATACAGGCTTAGTTCCAGCTGTTGATTTCCTTTTCCAGGCAGCATTTGCTGGTACGGCGGCAACAATTGTTTCTGGATTGGTTGCAGAAAGAGTCAAATTTGGGGAATTTGTTGTTTTCTCATTGATTCTTACTGCTTTTATTTATCCAATATCAGGCAGTTGGCAGTGGAATTTTATTGATTTTGCTGGTTCTTCGATTGTTCACTCTGTAGGAGGTTGGGCAGGTCTTGTTGGTGCAATGCTGTTAGGACCTCGTATCGGAAAGTTTGTTGATGGTAAAGCACAAGCAATGCCTGGCCATAACATGGCGATTGCAACTCTTGGTGCTTTGGTTCTTTGGATAGGTTGGTATGGATTCAACCCAGGTTCTGAGTTGGCAATGGATGAATATGTAGCTTATGTAGCTGTAACCACAACACTTGCTGCCGCAGGTGGAGCTATAGCCGCAACAGTTATTTCTACTTTGACCTCTGGGAAGCCTGATTTGACAATGATTATCAATGGAATTCTTGCTGGACTTGTCAGTATTACTGCAGGTTGCGGCAACATGACACTTGTTGGCTCTTGGTTGGCAGGTGCTGTTGGTGGTGTAATTGTTGTATTTGCTGTATCAGCAGTTGATGCTGCCGGTATTGATGATCCAGTGGGAGCTTTCTCAGTTCACGGTGTATGTGGTGTTTGGGGAACTGTAGTAATTGGTTTATGGGGTGTTGATGGCATGGATCCAGGTGCAGGTATTGGTCTTCTTAATGGAGGTGGCTTGAATACATTATTGATTCAGGCTCTTGGAGCAGCTGCATATGCGATTTGGACTGTAGTCACTTGTTGGATTGCATGGTCACTAATTGGTGGATTCTTTGGTGGTATCCGTGTCTCTGAAGAAGAGGAAATTCAAGGCCTTGATATTGGCGAACATGGCATGGAAGCATATCCAGACTTTGCTTCGGCT
AG-363-N16  ATGACCGCTGCTTTGCAAACCCCTCGACGTCGTCAAACTAAGCGACTCCAAGAGGCAAGCCTTATTGAAGGTCCAATGCTTCTTTTGAAGAGTATCAAAGGATTTAATTCTCAACGCTCTTTAATATGGCTTGCTTGCGTTCCTATTGCCTTACTTGGCTTAGGACTTTTCAACCTTTCAGCCCATGCTGAAGATTTTGCA---TTAACAACACAAGCTCTTGCTGACAACCTGTGGATTATGGTTGCTGCAGTTCTTGTCATTTTTATGAATGCTGGCTTCGCAATGGTTGAGGCTGGTATGTGCAGGCAAAAAAATGCAGTTAATATTCTTGCCAAAAACTTAATAGTCTTTACTCTTGCAGTCTCAGCTTATTGGTTGATTGGATATAAGCTGATGTATGCCGATTGGATTATTCCTGGAGTAGTTAAATTTGGCGGACCATTTTTTGATCCAACTCCAACT------------GATTCTTCCGCTTTAGTTCCGAGTATTGATTTTCTTTTTCAAGCTGCCTTCGCTGGAACTGCTGCAACAATTGTTTCAGGTGTTGTTGCTGAGAGAATTAAATTTGGAGAATTTGTAGTTTTCTCAATTGTTTTAACTGCAATCATTTATCCAATTGCTGGATCTTGGCAATGGAATTTTTATGATTTTGCTGGATCTACTTTGGTTCACTCTGTAGGTGCTTGGGCAGGTTTAGTTGGAGCTCTTGCATTAGGACCAAGAATTGGCAAATTTTCTGGTGGTAAAGCACAAGCTTTGCCTGGCCATAATATGGCTATTGCCACTTTAGGAGCATTGATTCTTTGGATTGGTTGGTATGGATTTAATGGGGGTTCAGTTCTTGCCTTTAATGAGGCTGTCCCTTATGTAGCTGTAACAACAACTTTAGGAGCTGCTGGAGGCGGTATAGCTGCCACTCTTCTTAGTCAGTTGAATACAGGTAAACCAGATCTGACAATGACCATCAATGGCATCTTGGCAGGACTAGTTAGTGTCACAGCTGGAGCTGATGGCTTTAGTTTGTGGGCTGCTTGGGTTGTAGGTGCTATTGGAGGATTACTTGTTGTTTGGTCTGTAGCATTGGTGGATAGTCTTCAGATTGATGACCCTGTAGGAGCAGTGTCAGTCCACGGCACATGCGGAGTATGGGGAACTCTTGCAGTTGGAATTCTG---------------------TATCAAGGGAAAGGATTTTTAGCTGGTGGATCTGTTTCTCAGTTATTTACACAAGCGCTAGGATGCTTTAGTTACGCTGCTTTCACAATCATTACTTGTGCAATCGCTTGGTCAGTTATTGGAGGCCTTTTTGGAGGTATTCGTGTAACTGAAGAAGAAGAGATACAAGGTCTTGATATTGGTGAGCATGGTATGGAAGCTTATCCTGACTTTGCATCAGCT
AG-363-N20  ATGACCACTGCTTTGCATTCGCCTCCTAGGCGACGCACGGCTCGCCTCCAAGAAGCAAGTCTCTTGGAGGGGCCAATGCTTCTTCTACGCAGCATTCGTGGATTCAGTTCACATCGTTCTTTGATGTGGCTTGCGTGCGTGCCCATTGCTCTTTTTGGTTTAGGCCTCTTTAACTTGTCAGCCCATGCGGCTGAGATGCCTGAATTGAATGCAGCTTTTCTTGCTAACAATCTCTGGCTTTTGGTAGCAACGATCCTTGTGATCTTTATGAACGCTGGCTTCGCAATGGTCGAAGCAGGGATGTGTCGGCAAAAAAACGCAGTAAACATTCTTGCGAAAAACCTTTTTGTTTTTGCGCTTGCTGTTACCGCATATTGGTTTGTTGGCTATTCATTGATGTATGGAGACGCGATAGCAGCTGGTTGGCTCTATTTCAATGGTCTCTTCTTCGACCCTGCTGTTACACCTGAATTAATAAGTGAAGCTGGTTTAGTTCCAACTGTTGACTTTCTTTTTCAGGCTGCTTTTGCAGGTACCGCAGCAACTATTGTTTCCGGATTGGTTGCTGAGCGTGTCAAGTTTGGAGAGTTTGTAGTTTTCTCCTTAGTACTAACTGCATTTATTTATCCAATAGCAGGAAGTTGGCAGTGGAATTTTATTGACTTTGCTGGCTCTTCAATTGTTCACTCAGTTGGTGCATGGGCCGGACTAGTAGGTGCAATGCTTCTAGGGCCTCGTATTGGCAAATTTGTCAATGGCAAGGTTCAAGCAATGCCAGGACACAACATGGCCATTGCAACTCTTGGTGCCTTGGTTCTCTGGATTGGCTGGTATGGCTTTAACCCTGGCTCTCAGTTGGCTATGGATCAATGGGTTCCTTATGTTGCTGTCACAACCACTCTCGCAGCAGCAGGTGGTGCTATTGGTGCAACAGTCATCTCTACATTGACTTCTGGCAAACCTGACTTAACCATGATCATTAATGGGATCTTGGCTGGCTTAGTTAGCGTTACTGCTGGTTGTGGAAATCTCACCATGGCTGGGGCATGGTTGGCAGGTTTGGTTGGTGGTGTAATTGTTGTTTTCTCAGTTTCAGCACTTGACTCTCTTGGTATTGATGACCCTGTTGGTGCTTTCTCAGTGCATGGAGTTTGCGGAATCTGGGGAACTCTTGTAGTAGGCCTATGGGGTTTTGATATCCAAGGTGATGGATCTGCTCTTGGTTTACTTGTAGGTGGTGGCTTTACCCAACTCTGGGTTCAGTTTGTTGGTTGTGCTGCTTATGCTATTTGGACTTTGGTTACCTGTTGGATTGCTTGGCAAGTCATTGGTAGCTTCTTTGGTGGCATTAGGGTTTCTGAGTCCGAAGAGATTGAAGGACTCGACATAGGTGAGCATGGTATGGAGGCTTATCCAGACTTTGCTTCCTCT
AG-363-O06  ATGACAACTGCTCTGCATTCGCCTCCTAAGAGGCGTACTTCTCGCCTTCAGGAGGCAAGTCTCCTTGATGGCCCAATGCTGCTTTTGCGCAGCATACGTGGATTTAGCTCACATCGTTCTTTGATGTGGTTGGCCTGTGTGCCAATTGCTCTTTTTGGATTAGGCCTTTTCAATCTCTCAGCTCATGCTTCGGAGATGCCTGAGCTGAATGCAGCATTTCTTGCAAACAATCTTTGGTTGTTAGTTGCAACGATCCTCGTAATTTTTATGAATGCTGGTTTCGCCATGGTCGAAGCAGGCATGTGTAGACAAAAGAATGCGGTCAACATTCTTGCTAAAAACTTATTTGTGTTTGCTTTAGCTGTAACTGCCTATTGGTTTGTTGGTTACTCGCTTATGTATGGCGATCCAGTTTCTGCTGGATGGCTTTATTTCAATGGTTTGTTTTTTGACCCAGCAGTTTCTCCAGAATTAATTGGTGAAGCTGGCTTGGTCCCAACAGTGGATTTTCTATTCCAAGCTGCTTTTGCAGGAACTGCTGCAACAATTGTTTCTGGTTTGGTTGCTGAAAGAGTCAAGTTTGGAGAATTTGTTGTTTTCTCTTTAGTTCTGACTGCATTTATTTATCCAATTGCTGGCAGTTGGCAGTGGAATTTTGTTGACTTTGCGGGTTCATCTATTGTCCATTCAGTTGGTGCTTGGGCCGGTTTAGTTGGAGCAATGCTTCTTGGTCCTCGTCTGGGCAAATTTGTAAATGGCAAGACCCAAGCCATGCCAGGTCACAACATGGCTATAGCTACCTTGGGTGCACTTGTCTTATGGATCGGCTGGTATGGATTTAACCCTGGCTCTCAGCTTGCAATGGATCAATGGGTTCCATATGTCGCTGTAACAACGACTCTTGCTGCTGCCGGTGGCGCGATTGGTGCAACTGTTGTATCTACTCTTACTTCTGGCAAGCCTGATTTGACCATGATTATTAATGGCATTCTTGCAGGCCTAGTAAGTGTCACAGCTGGTTGTGGAAACTTGACTATGTCAGGAGCTTGGGTTGCTGGATTGATTGGTGGAGTCATAGTTGTTTTTTCTGTTTCAGCTTTGGATTCATTGGGTATTGATGATCCAGTGGGCGCGTTCTCTGTTCACGGTGTTTGTGGTATTTGGGGAACGCTTGTAGTAGGCCTATGGGGATTTGATATTCAAGGAGACGGATCTGCTCTTGGGCTTTTTGTCGGAGGGGGTTTCGGTCAGCTTTGGGTTCAGTTCATTGGCTGCCTAGCCTATGCAATTTGGACTTTGGTAACTTGCTGGATTGCCTGGCAAGTTATTGGAGCTTTCTTTGGTGGCATTCGTGTTAGCGAGGAAGAAGAGATTGCAGGCCTAGATATTGGTGAGCATGGGATGGAGGCTTATCCAGACTTTGCTTCAGCT
AG-363-O16  ATGACAACTGCTTTGCATTCGCCGTCAAGGCGGCGTGTGGCTCGCCTCCAAGAGGTAAGTCTCTTGGAGGGGCCCATGCTACTCCTGCGCAGTATTAGAGGCTTTAGCTCCCATCGTTCATTGATGTGGCTTGCCTGTGTTCCTGTGGCATTTATCGGTTTAGGTCTTTTTAATCTGTCGGCACATGCCGCAGAGATGCCTGAGCTCAATGCAGCTTTTTTGGCTAACAACCTTTGGTTGTTGGTTGCAACAATTTTGGTGATTTTCATGAACGCCGGCTTCGCGATGGTCGAAGCAGGTATGTGTCGCCAGAAGAATGCTGTAAACATTCTTGCGAAAAACCTTTTTGTTTTTGCTCTTGCTGTAACTGCATATTGGTTTGTTGGCTTTTCCTTGATGTATGGCGATCCCATAACAGCAGGTTGGCTTTATTTCAATGGGCTTTTCTTTGACCCTTCAGTTTCACCGCAACTGATAGGGGAAGCAGGACTAGTCCCAACTGTGAACTTTCTTTTCCAGGCAGCTTTTGCTGGGACTGCAGCAACAATCGTTTCAGGACTTGTTGCTGAAAGAGTCAAGTTTGGAGAGTTTGTTGTTTTCTCCTTGGTTTTAACTGCTTTTATCTATCCAGTTGCTGGAAGTTGGACATGGAATTTTATAGATTTTGCGGGTTCGTCAATTGTTCATTCAGTTGGAGCTTGGGCAGGTCTTGTAGGAGCAATGTTGCTAGGACCACGTCTTGGAAAATTTGTTAATGGTCGGGCTCAAGCAATGCCTGGTCACAACATGGCTATAGCAACACTTGGGGCTTTGATCCTGTGGATAGGTTGGTATGGCTTTAACCCTGGTTCACAGCTTCAAATGGATCAATGGGTTCCTTATTTAGCAGTGACTACAACTCTTGCAGCAGCAGGAGGGGCTATTGGCGCGACTGTTATTTCAACAATTACTTCAGGCAAGCCAGATTTAACCATGATCATTAATGGGATCTTGGCTGGTTTGGTAAGTGTAACGGCAGGCTGTGCTCACCTAACTCTTTCAGGGGCTTGGCTTGCTGGTTTGGTAGGTGGCATCATTGTGGTCTTTTCCGTTTCTGCACTTGATGCCTTAGGTATCGATGATCCGGTAGGTGCTTTTTCTGTGCACGGCGTATGTGGTGTATGGGGAACACTTGTTGTTGGCCTTTGGGGTTTTCAAATTCAAGGAGATGGATCTGCTCTAGGCCTTTTCGTCGGCGGTGGCTTTAGCCAATTGTGGGTACAGTTCATTGGCTGTGCTGCATATGCCATTTGGACTGTTGTGACTTGCTGGATTGCTTGGCAGGTCATTGGTTTGTTCTTTGGTGGTATTCGAGTAACTGAGGAAGAAGAGATCGCAGGTCTAGATATTGGGGAGCATGGTATGGAGGCTTATCCTGACTTTGCTTCTGCT
AG-363-O21  ATGACCACTGCTCTGCATTCGCCGCCTAAGCGACGTACTGCTCGTCTTCAAGAAGCCAGTCTCCTTGAAGGTCCCATGCTTCTTCTTCGCAGTATTCGTGGCTTTAGCTCCCATCGATCATTGATGTGGCTGGCTTGCGTTCCTATTGCTCTTTTTGGGTTAGGCCTTTTTAATCTCTCTGCTCATGCAGCTGAGATGCCTGAATTGAATGCGGCTTTCTTGGCTAACAACTTGTGGCTCTTGGTGGCCACGATTCTGGTGATCTTTATGAACGCTGGCTTCGCAATGGTCGAAGCAGGAATGTGTCGCCAAAAAAACGCCGTCAATATTCTTGCTAAAAACCTTTTTGTTTTTGCGCTTGCTGTAACTGCGTATTGGTTTGTTGGGTACTCATTGATGTATGGAGATGCCATTGCTCAAGGATGGCTCTATTTCAATGGCCTTTTCTTTGATCCAGCTGTTACTCCTGAGCTGATTGGAGAAGCAGGTCTCGTGCCAACGGTTGACTTTCTTTTTCAAGCTGCCTTTGCTGGTACAGCCGCAACAATCGTTTCTGGTTTAGTGGCTGAGCGAGTCAAGTTTGGAGAGTTTGTTGTTTTCTCCTTAGTTTTAACTGCCTTCATTTATCCAATTGCAGGCAGTTGGCAGTGGAATTTTGTAGATTTTGCTGGATCTTCAATTGTTCATTCAGTTGGAGCATGGGCAGGCTTAGTAGGTGCCATGTTGCTTGGCCCTCGTATTGGAAAGTTTGTCAATGGCAAGGCACAAGCTATGCCTGGTCACAATATGGCGATCGCAACTCTTGGAGCTCTTGTTCTTTGGATTGGTTGGTATGGATTTAATCCTGGTTCTCAACTAGCAATGGACCAATGGGTTCCTTATGTCGCTGTGACAACAACTCTTGCCGCTGCCGGTGGGGCTATTGGTGCAACTGTGGTGTCAACTATGACATCCGGCAAACCTGATCTAACAATGATCATTAATGGCATTTTGGCAGGATTGGTAAGTGTCACTGCTGGTTGCGGGAACCTAACCTTGGCTGGTGCTTGGTTGGCAGGATTAGTCGGAGGTGTGATTGTAGTTTTCTCTGTTTCCGCATTGGACTCCCTAGGCATTGATGATCCAGTTGGAGCATTCTCCGTACATGGAGTATGTGGTATCTGGGGAACTCTTGTCGTTGGCCTATGGGGCTTTGATATTCAAGGCGATGGCAGCGCACTCGGATTGTTTGTCGGGGGTGGCCTTAATCAACTCTGGGTTCAGTTTGTTGGTTGTGCTGCATATGCCATCTGGACTGTTGTGACTTGCTGGATTGCCTGGCAAATAATTGGCAGTTTCTTTGGTGGCATCCGTGTTTCTGAGAATGAAGAGATCGCAGGTCTTGACATTGGTGAACATGGAATGGAGGCTTATCCAGATTTTGCTTCCGCT
AG-363-P06  ATGACCACTGCTTTGCAAACGCCTCAAAGGCGCTCTAGGCCCAAACTTCAAGATGCAAGTCTTGTTAACGGACCTATGCTCCTTTTGAGGAGTATTCGAGGATTTAGTTCTAACCGCTCTATGTTGTGGCTTGCAACTGTTCCTTTGGCTTTGTTTGGTTTAGGTATTTTTAATCTATCAGCTCATGCAGCTGATTTACCTGAGTTGAATGCAGCTTTTCTTGCTAACAATTTATGGCTTTTGATCGCTACTGTTCTAGTGATCTTTATGAACGCTGGTTTCGCTATGGTTGAAGCAGGTATGTGTCGTTCTAAGAACGCAGTCAACATACTTGCTAAAAACCTCTTTGTATTTGCTCTTGCTGTAACCTCTTATTGGTTTATTGGCTATTCATTAATGTACGGAGGGAGTGTTGCTGACGGATGGCTTTATTTTGGAGGCTTATTTTTTGATCCAACAGTTACCTCAGATATGGTTGCTGATGCTGCATTAGTTCCAACTGTTGATTTCTTATTCCAGTCTGCATTCGCAGGTACTGCAGCAACTATCGTTTCAGGTCTTGTTGCTGAAAGAGTTAAGTTTGGTGAGTTCGTTGTTTTTGCGATCGTATTAACAGCATTCATTTACCCAATTGCTGGAAGTTGGAAATGGAATTTTATTGACTTTGCCGGTTCATCAATTGTTCATTCAGTTGGAGCTTGGGCTGGTCTAGTAGGCGCTATGCTGCTAGGTCCAAGAATTGGTAAATTCTCTAATGGAAAACCTCAGGCTATGCCTGGACACAATATGGCTATAGCTACTTTGGGGGCTTTAGTTCTATGGATAGGTTGGTATGGATTTAATCCAGGTTCTCAACTTGCTATGGATCAATGGGTTCCATATGTAGCTGTAACAACAACTTTGGCTGCTGCTGCAGGTGCTATAGGAGCAACTGTAGTTTCTACTTTAACTTCGGGAAAACCAGATCTTACAATGATAATTAATGGAATTCTTGCTGGTTTAGTTAGTATTACAGCCGGTTGTGGTGATATGACTCTTGCTGGTTCCTGGTTCGCAGGTCTTGTAGGAGGTATTATTGTTGTATTTTCTGTCTCAGCGCTTGATGCGGCTGAAATCGATGACCCTGTAGGTGCTTTCTCTGTTCACGGAGTTTGTGGTGTATGGGGTACTATCGTCATCGGACTTTGGGGTACAGCAGTCCAAGGTGATGGAGCTGGTCTTGGTTTGTTCAATGGTGGAGGTTTAAACCTTTTATTTGTTCAAGCTCTTGGTGCAGCGGCTTATGCTATTTGGACACTTGTTACTTGTTGGATTGCTTGGTCTGTTATTGGAGGATTATTCGGTGGTATCCGTGTATCTGAAGAAGAAGAGATTCAAGGTCTAGATATAGGAGAGCATGGAATGGAGGCATATCCTGACTTCGCTTCTGCT
AG-363-P08  ATGACGACAGCCTTGCATTCGCCTCCTAGGCGTCGCACTGCGCGTCTCCAGGAGGCAAGTCTTCTGGAGGGGCCAATGCTCCTGTTGAAAAGTATTCGTGGGTTTAGTTCACATCGCTCATTGATGTGGTTTGCTTGCGTTCCTATTGCATTGTTGGGTTTAGGTCTTTTCAACCTTTCTGCACATGCGGCAGAACTCCCTGAATTGAATGCAGCATTTCTAGCCAACAATCTTTGGCTGTTAGTAGCAACCATTCTTGTGATCTTTATGAACGCAGGATTCGCGATGGTTGAGGCTGGAATGTGCAGGCAAAAGAATGCCGTAAACATTCTTGCTAAAAACCTTTTTGTTTTTGCTCTTGCAGTAACTGCGTATTGGTTTGTTGGTTATTCCATCATGTATGGAAATCCAGTAGCAGCAGGCTGGCTTTTCTTTAATGGGTTGTTTTTTGATCCAACAGTCACTGCAGAGCTTATTGGAGATGCAGGCTTAGTCCCAACAGTGGATTTCTTGTTCCAGGCTGCTTTTGCTGGTACAGCTGCAACTATTGTTTCTGGGCTTGTTGCTGAGAGAGTTAAGTTCGGTGAGTTCGTTGCCTTTTCATTGGTTTTAACAGCTGTTATTTATCCAATTTCTGGTAGTTGGCAGTGGAACTTTGTTGACTTTGCAGGTTCTTCGATTGTTCATTCAGTTGGTGCATGGGCTGGACTGGTTGGCGCAATGCTCTTAGGACCTCGTATTGGCAAATTTGTCAATGGGAAGGCTCAGGCAATGCCTGGTCACAATATGGCTATTGCAACTTTGGGAGCTCTTGTTCTTTGGATTGGTTGGTATGGCTTTAATCCTGGTTCCCAACTTGCAATGGATCAATGGGTTCCATATGTTGCTGTGACTACTACCCTCGCTGCAGCAGGTGGCGCAATAGGTGCAACTGTTGTCTCAACACTGACATCTGGTAAGCCAGACCTAACGATGATTATCAATGGGATTCTTGCTGGACTTGTAAGTATTACTGCAGGCTGTGCGAATTTAACCATGTCAGGCGCCTGGCTGGCTGGCTTGGTTGGTGGCGTGATAGTTGTCTTCTCTGTTTCCGCGCTTGACTCCTTAGGAATCGATGACCCAGTTGGGGCTTTTTCCGTTCATGGAGTATGTGGAATCTGGGGAACCCTCGTAATAGGTCTGTGGGGCTATGACATTCAGGGCTCTGGTGCAGGCCTAGGCTTATTAACTGGCGGGGGCTTTGGCCAGCTTTGGATTCAGTTTGTTGGTTGCCTTGCTTATGCCATATGGACTGTATTGACTTGCTGGATTGCTTGGACAGTAATAGGCGGCTTCTTCGGAGGTATTCGTGTTAGTGAGGACGAAGAAATAGCTGGTCTTGATATCGGTGAGCATGGTATGGAGGCATATCCAGACTTTGCTTCTTCT
AG-363-P15  ATGACTACTGCTTTGCAGCCGCCTTCTAGGCGACGAACCCGTCGGCTACAGGACGCAAGTCTTCTTGATGGCCCAATGCTTTTGTTGAAGAGTATTCGAGGATTTAGCTCTAATCGCTCATTGATGTGGTTGGCCTGCGTTCCTATTGCATTTTTAGGTTTAGGTCTTTTCAACCTTTCAGCCAATGCGGCTGAATTGCCTGAATTGAATGCTGTGTTTTTGGCAAACAATCTTTGGCTTTTAGTTGCCACGATTCTTGTCATCTTCATGAATGCTGGGTTCGCCATGGTTGAAGCAGGAATGTGCCGACAAAAAAATGCAGTCAACATTCTTGCTAAAAATCTCTTTGTTTTTGCTTTAGCGGTTACTGCCTATTGGTTCGTTGGCTATTCAATAATGTACGGGAATGCAGTGGCTGCAGGATGGTTGTTTTTTAATGGTCTTTTCTTTGACCCAACAGTTACTCCTGAAGTAATTGGTGAAGGTGGTTTAGTCCCAACAGTTGACTTTCTATTTCAGGCTGCTTTTGCAGGTACAGCTGCAACTATTGTTTCAGGCTTGGTTGCTGAGCGAGTCAAATTTGGAGAGTTCGTTGTCTTCTCTCTCGTGCTAACAGCCATTATTTATCCAATTTCTGGTAGTTGGCAGTGGAATTTCATAGATTTTGCAGGCTCTTCAATTGTTCACTCAGTTGGTGCTTGGGCTGGCCTGGTAGGGGCGATGCTTCTTGGTCCACGTATTGGCAAGTTTGTTGATGGAAAGTCGCAAGCAATGCCAGGTCACAATATGGCTATAGCAACTCTTGGGGCACTTGTTTTGTGGATCGGATGGTATGGATTTAATCCAGGCTCGCAGCTTGCCATGGATCAGTGGGTTCCATATGTTGCAGTGACCACTACCCTTGCCGCTGCTGGGGGGGCGATTGGTGCAACTGTTGTTTCTACTCTTACTTCAGGCAAGCCAGATTTAACGATGATCATCAATGGAATACTTGCAGGACTTGTAAGTATTACCGCAGGCTGTGCAAATTTAACCATGTCTGGTGCATGGTTGGCTGGATTGGTTGGTGGTGTCATTGTTGTCTTTTCAGTTTCTTCCTTGGATTCATTAGGTATTGATGATCCTGTAGGTGCTTTTTCAGTCCATGGAGTATGCGGAATTTGGGGAACACTTGTTGTCGGTCTTTGGGGCTTTGATATACAAGGTTCTGGAGCAGGTCTTGGCTTGTTGACTGGAGGAGGCTTTGGTCAGCTATGGATTCAATTCATTGGTTGTCTTGCCTATGCTATTTGGACTGTTGTGACTTGCTGGCTGGCTTGGTCAGTCATAGGTGGATTGTTTGGTGGAATCAGAGTTTCTGAATCCGAAGAGATTCAAGGTTTAGATATAGGTGAGCATGGAATGGAGGCTTATCCAGATTTTGCTTCATCT
AG-402-A04  ATGACCACTGCTTTGCAAACGCCTCAAAGGCGCTCTAGGTCCAAACTTCAAGATGCAAGTCTTGTGAATGGACCTATGCTCCTTTTGAGGAGTATTCGAGGATTTAGTTCAAACCGCTCTATGTTGTGGCTTGCAACTGTTCCTTTAGCTTTGTTTGGTTTAGGTATTTTTAATCTTTCAGCTCATGCAGCTGATTTACCTGAGTTGAATGCAGCTTTTCTTGCTAACAATTTATGGCTTTTGATCGCTACTATTTTGGTGATCTTCATGAACGCCGGTTTCGCTATGGTTGAGGCAGGTATGTGTCGTTCTAAGAACGCAGTAAACATCCTTGCTAAAAACCTCTTTGTATTTGCTTTAGCTGTAACTTCTTATTGGTTTATCGGCTATTCATTAATGTACGGAGGAAGTGTTGCTGACGGATGGCTTTATTTTGGAGGCTTATTCTTTGATCCAACAGTCACCGCTGATATGGTTACTGATGCTGGATTAGTCCCAACTGTTGATTTCTTGTTCCAGTCTGCATTCGCAGGAACTGCAGCAACTATCGTTTCCGGTCTTGTTGCTGAAAGAGTTAAATTTGGAGAATTTGTTGTTTTTGCTGTTGTATTAACTGCATTTATATATCCAATTGCTGGTAGCTGGAAATGGAATTTTGTTGACTTCGCTGGTTCTTCAATTGTTCACTCAGTTGGAGCATGGGCGGGTCTTGTAGGAGCTATGCTTCTTGGACCAAGAATTGGCAAATACTCTGATGGGAAACCACAAGCTATGCCAGGACACAATATGGCTATAGCTACTCTAGGTGCATTAGTCCTATGGATAGGTTGGTATGGATTTAACCCCGGTTCTCAACTTGCTATGGATCAATGGGTTCCATATGTTGCTGTAACAACTACTTTGGCAGCAGCAGCTGGAGCTATTGGTGCAACTATTGTTTCAACATTAACTTCTGGTAAGCCTGATCTTACAATGATAATTAACGGAATCCTCGCTGGTTTGGTTAGTATCACTGCTGGTTGTGGTGATATGACTCTTGCTGGAGCCTGGTTCGCAGGACTAGTAGGGGGAATTATAGTTGTATTTTCTGTCGCAGCACTTGATGCCGCTGAGATTGATGATCCTGTAGGTGCATTCTCTGTTCACGGAGTTTGTGGTGTATGGGGTACTGTAGTTATCGGTCTTTGGGGTACAGCTGTACAAGGTGATGGAGCAGGTATGGGATTGTTCAATGGTGGAGGTATTACCCTTCTTCTAGTTCAAGCTCTTGGTGCCGCAGCTTATGCTATTTGGACACTAGTTACTTGCTGGATTGCCTGGTCTGTAATTGGAGGATTATTCGGTGGAATCCGAGTATCTGAAGAAGAAGAGACTCAAGGCTTAGATATCGGAGAGCATGGAATGGAAGCATATCCAGACTTTGCATCTGCT
AG-402-A21  ATGACCACTGCTTTGCAATCGCCTCCAAGGCGAAGTACTTCTCGTCTCCAAGACGCAAGTCTTTTGAACGGGCCAATGCTTCTTCTAAGAAGCATTAAAGGTTTTAGAAGAAGTCAATCTTGGGCATGGCTAGCCTCTATCCCTTTGGCGCTTTTAGGATTAGGTGTTTTCACTTTCTCTGCAAGAGCTGAGGTTCTTTCAGATTTAACTGCTGCATTCTTGGCAGATAACCTTTGGTTATTTATAGCCACAATCCTCGTTATTTTTATGAACGCAGGATTTGCAATGGTTGAAGCTGGTATGTGCCGCCAAAAAAATGCGGTAAACATATTAGCTAAAAACTTATTTGTTTTTGCTCTTGCTGTTACTGCCTATTGGGTAATTGGATATTCCCTAATGTACGGCGGTTCAGTAATAGACGGATGGCTTTATTTCCAAGGCTTATTTGTTGATCCTGATCCTTCAGGTGCATTGGAAGGTGACACAGGTCTCGTTCCAGCAGTTGATTTTCTTTTTCAGTCTGCTTTTGCTGGTACTGCTGCAACGATCGTTTCTGGATTGGTTGCTGAGAGAGTCAAATTTGGTGAATTTGTCGTTTTCTCTATAGTGTTAACTGCTTTCATCTACCCAATAGCTGGTAGCTGGCAGTGGAATTTTATTGATTTTGCTGGTTCATCTATCGTTCACTCAGTTGGAGGATGGGCAGGTCTTGTTGGAGCAATGCTTCTAGGACCCCGTATTGGCAAATTTGTAGATGGCAAGGCACAAGCTATGCCTGGCCATAATATGGCTATTGCAACTTTAGGAGCGCTAATTCTTTGGATTGGTTGGTATGGATTTAATCCTGGCTCCGAATTGGCAATGGATCAATATGTTGCTTATGTTGCCGTAACAACAACATTGGCAGCAGCTGGTGGCGCAATCGCAGCTACAGTTCTATCTACCATTACTTCTGGTAAACCTGATCTGACTATGATCATCAACGGCATACTTGCTGGATTAGTAAGTATCACTGCTGGATGTGGCAATATGACTTTTGCTGGATCTTGGCTTGCTGGCGCGGTGGGTGGATTAATAGTTGTAGTTGCAGTAGCTGCTTTGGATTCTGCAGGTATTGATGATCCAGTTGGTGCATTCTCAGTTCACGGTGTTTGTGGAGTTTGGGGAACTGTTGTTATCGGCCTTTGGGGCGTTGATGGCATGGACCCAGGTGCTGGAATTGGTCTTCTCAATGGAGGAGGAATTAACCAATTCTTCATTCAAGCGTTAGGTGCAGCTGCTTATGGTATCTGGACTGTGATTACATGCTGGATTGCTTGGCAAGTTATTGGAGGCTTCTTCGGAGGTATCAGAGTTAGCGAAGCAGAAGAGACACAAGGTCTTGACATTGGAGAGCATGGAATGGAGGCTTATCCTGACTTTGCTTCTAGT
AG-402-B10  ATGACCACTGCTTTGCAATCGCCTCCAAGGCGAAATACTTCTCGTCTTCAAGACGCAAGTCTTCTGAACGGGCCAATGCTTCTTCTAAGAAGTATTAAAGGTTTTAGAAGAAGTCAATCTTGGGCATGGCTAGCGTCTATCCCATTGGCACTTTTAGGATTAGGTGTTTTCACTTTCTCTGCAAGAGCTGAAGTTCTTTCAGATTTAACTGCTGCATTCTTGGCAGATAACCTTTGGTTATTTATTGCCACAATCCTCGTTATTTTCATGAACGCAGGATTTGCAATGGTTGAAGCTGGTATGTGTCGCCAAAAAAATGCAGTAAACATACTAGCTAAAAACTTATTTGTTTTCGCTCTTGCTGTTACAGCCTATTGGGTAATTGGGTATTCCCTGATGTATGGCGGTTCAGTAATTGACGGATGGCTTTATTTCCAAGGCTTATTCGTTGATCCTGATCCTTCAGGTGCATTAGAGGGTGATACAGGTCTTGTCCCTGCAGTTGATTTCCTTTTCCAGTCTGCTTTTGCTGGTACTGCTGCAACCATCGTTTCTGGATTGGTTGCTGAGAGAGTCAAATTTGGTGAATTTGTCGTTTTTTCTATAGTTTTGACTGCCTTCATCTACCCAATTGCAGGAAGTTGGCAGTGGAATTTTATTGATTTCGCTGGTTCATCTATTGTTCACTCAGTTGGTGGATGGGCAGGTCTTGTAGGTGCAATGCTTCTTGGACCTCGTATTGGCAAGTTTGTAGATGGCAAAGCTCAAGCTATGCCCGGTCACAATATGGCTATTGCGACTTTAGGAGCACTGATACTTTGGATTGGTTGGTACGGATTCAACCCTGGCTCTGAGTTGGCAATGGATCAATACGTTGCTTACGTTGCTGTAACAACAACTTTGGCAGCAGCTGGTGGTGCAATCGCAGCTACAGTTTTATCTACAATTACCTCTGGGAAACCTGATCTAACCATGATCATCAATGGTATCCTTGCTGGATTAGTAAGTATCACTGCTGGTTGCGGCAATATGACTTTTGCTGGATCTTGGCTTGCTGGGGCAGTAGGGGGATTAATTGTTGTAGTTGCAGTAGCTGCTTTGGATTCAGCAGGTATCGATGATCCAGTTGGTGCTTTCTCAGTTCACGGTGTTTGTGGCGTTTGGGGAACTATTGTTATCGGTCTTTGGGGCGTTGATGGCATGGATCCAGGTGCTGGAATTGGTCTTCTCAATGGAGGAGGAATTAGCCAATTCTTAATTCAAGCTCTAGGTGCAGCTGCTTATGGTATCTGGACTGTTGTTACATGCTGGATTGCTTGGCAAATTATTGGTGGCTTCTTCGGAGGTATCAGAGTTAGCGAAGCAGAAGAGACACAGGGTCTTGATATTGGCGAGCATGGAATGGAGGCTTATCCTGACTTTGCTTCTAGT
AG-402-B19  ATGACCACTGCTTTGCAAACGCCTCCAAGGCGAACTACTTCCCGTCTACAAGACGCAAGTCTTTTAAATGGTCCTATGCTTCTTTTAAGAAGTATTAAAGGTTTTAGAAGAAGTCAGTCTTGGGCATGGCTAGCATCTGTCCCATTGGCACTTTTGGGTTTAGGTGTTTTCACTTTCTCTGCCCGTGCTGAGGTCCTTTCAGATTTAACTGCAACTTTTTTAGCAGATAACCTCTGGTTATTCATAGCCACAATCCTCGTTATTTTTATGAACGCAGGATTTGCAATGGTTGAAGCTGGTATGTGCCGTCAAAAAAATGCGGTAAACATATTGGCTAAAAACTTATTTGTTTTTGCTCTAGCTGTTACAGCCTACTGGGTGATTGGATACTCACTAATGTATGGCGGTTCAGTAATTGACGGATGGCTTTATTTCCAAGGCTTATTTGTTGATCCTGATCCTTCTGCTGCACTTGAAGGCGATACAGGTCTAGTACCAGCAGTTGATTTTCTTTTCCAATCTGCTTTTGCTGGAACTGCAGCAACTATTGTTTCTGGATTGGTTGCAGAGAGAGTCAAATTCGGAGAATTTGTTGTCTTCTCTATTGTTTTAACTGCTTTTATCTACCCAATCGCAGGTAGCTGGCAGTGGAATTTTATTGATTTCGCTGGTTCATCCATTGTCCACTCTGTTGGAGGATGGGCAGGTCTTGTAGGAGCAATGCTTCTTGGACCACGTATTGGCAAATTTGTAGATGGAAAAGCTCAAGCTATGCCTGGTCACAATATGGCCATTGCTACTTTAGGAGCGCTAATTCTTTGGATTGGTTGGTATGGATTTAACCCTGGTTCTGAATTGGCTATGGATCAATACGTTGCTTACGTAGCGGTAACAACAACATTGGCAGCAGCTGGTGGTGCAATAGCAGCCACAGTTTTATCTACAATTACTTCTGGGAAGCCTGATCTAACCATGATCATTAACGGTATTCTTGCTGGATTGGTAAGTATTACTGCTGGTTGTGGCAACATGACCTTTGCTGGATCTTGGCTTGCTGGTGCAGTTGGTGGATTAATCGTGGTTTTTGCAGTAGCCGCTTTGGATTCTGCAGGTATTGATGATCCAGTTGGTGCTTTTTCTGTTCACGGTGTTTGTGGCGTTTGGGGAACTGTTGTTATCGGCCTTTGGGGCGTAGATGGCATGGATCCAGGATCTGGAATTGGTCTTCTTAATGGAGGAGGAATCAACCAATTATTAATTCAAGCGCTAGGTGCCGCAGCTTATGGTATCTGGACTGTTGTGACATGTTGGATTGCTTGGCAAATTATTGGTGGCTTCTTCGGAGGCATCAGAGTTAGCGAAGCGGAAGAGACCCAGGGCCTTGATATTGGTGAGCATGGAATGGAGGCCTATCCTGACTTTGCTTCTAGT
AG-402-C09  ATGACCACTGCTTTGCAATCGCCTCCCAGGCGAACTACTTCTCGTCTTCAAGACGCAAGTCTTTTAAACGGGCCAATGCTTCTTCTAAGAAGTATTAAGGGTTTCAGAAGAAGTCAGTCTTGGGCATGGCTAGCTTCTATCCCATTAGCTCTTTTGGGATTAGGTGTTTTCACTTTCTCTGCTCGAGCTGAGGTTCTTTCAGACTTGACTGCAGCATTCTTGGCTGACAACCTTTGGTTATTTATAGCCACAATCCTTGTGATTTTTATGAACGCAGGATTTGCAATGGTTGAAGCTGGTATGTGCCGCCAAAAAAATGCGGTCAACATTTTAGCTAAAAATTTATTTGTTTTTGCTCTTGCTGTTACTGCCTACTGGGTAATTGGATATTCCCTTATGTATGGCGGATCAGTAATTGATGGTTGGCTTTATTTCCAAGGATTATTTGTTGATCCTGACCCTTCAGGAGCACTAGAGGGTGATACAGGTCTGGTTCCCGCAGTTGATTTCCTTTTTCAATCTGCTTTTGCTGGTACTGCTGCAACTATCGTCTCTGGATTGGTTGCTGAAAGAGTCAAATTTGGCGAATTCGTCGTTTTCTCTGTAGTCCTAACTGCCTTTATTTATCCAATTGCTGGAAGTTGGCAGTGGAATTTTATTGATTTTGCTGGTTCATCTATTGTTCATTCTGTTGGAGGATGGGCAGGTCTTGTGGGAGCAATGCTTCTTGGACCACGTATCGGCAAGTTTGTAGATGGTAAAGCTCAAGCGATGCCTGGTCACAATATGGCCATTGCGACTTTAGGAGCTCTTATCCTTTGGATTGGTTGGTATGGATTCAACCCTGGCTCCGAGTTGGCTATGGATCAATACGTTGCTTACGTTGCTGTAACAACAACTTTGGCAGCAGCTGGCGGAGCAATCGCGGCTACAGTTTTATCTACAATCACTTCTGGAAAACCTGATCTAACAATGATCATCAATGGTATTCTTGCTGGATTAGTAAGTATTACTGCTGGTTGTGGCAATATGACTTTTGCTGGATCTTGGCTTGCTGGTGCAGTAGGGGGACTAATTGTAGTAGTTGCAGTAGCTGCTTTGGACTCAGCAGGTATTGATGATCCAGTTGGTGCTTTCTCAGTGCACGGTGTTTGTGGCGTTTGGGGAACTGTTGTTATCGGCCTTTGGGGAGTTGATGGCATGGATCCAGGTGCTGGAATTGGTCTTCTCAATGGAGGAGGAATTAGCCAATTCTTAATTCAAGCATTAGGTGCAGCTGCTTATGGCATCTGGACTGTTATTACATGTTGGATTGCTTGGCAAATTATTGGTGGCTTCTTCGGAGGTATCAGAGTTAGCGAAGCAGAAGAGACACAGGGCCTTGATATTGGCGAGCATGGAATGGAGGCTTATCCTGACTTTGCCTCTAGT
AG-402-G06  ATGACCACTGCTTTGCAATCGCCTCCAAGGCGAATTACTTCTCGTCTTCAAGACGCAAGTCTTTTAAACGGGCCAATGCTTCTTCTAAGAAGCATTAAAGGTTTTAGAAGAAGTCAATCTTGGGCTTGGCTAGCGTCTGTCCCATTGGCACTTTTAGGCCTAGGTGTTTTCACCTTCTCTGCAAGAGCTGAGGTTCTTTCAGATTTGACTGCTGCATTCTTGGCAGATAACCTTTGGTTATTTATAGCCACAATCCTCGTTATTTTTATGAACGCAGGATTTGCAATGGTTGAAGCTGGTATGTGTCGCCAAAAAAATGCGGTGAACATATTAGCTAAAAACTTATTTGTTTTTGCTCTTGCTGTTACGGCATATTGGGTAATTGGATATTCCCTAATGTATGGCGGTTCAGTAATTGATGGATGGCTTTATTTTCAAGGCCTATTTGTTGATCCTGATCCTTCAGGTGCACTAGAGGGAGATACAGGTCTTGTCCCAGCAGTTGATTTCCTTTTCCAGTCTGCTTTCGCTGGTACTGCTGCAACTATCGTTTCTGGATTAGTTGCTGAAAGAGTCAAGTTTGGTGAATTTGTAGTTTTCTCTATTGTTTTAACTGCTTTCATCTACCCAATCGCTGGCAGCTGGCAGTGGAATTTTATTGATTTTGCTGGTTCATCTATCGTCCACTCTGTTGGAGGATGGGCAGGTCTTGTTGGAGCAATGCTTCTTGGACCACGTATTGGCAAATTTGTGGATGGCAAAGCCCAAGCTATGCCTGGTCACAATATGGCAATTGCAACTTTAGGAGCTCTAATTCTTTGGATTGGTTGGTATGGATTTAATCCTGGTTCTGAATTAGCCATGGATCAATATGTTGCTTATGTTGCCGTAACAACAACGTTAGCAGCAGCTGGTGGTGCAATCGCAGCTACAGTTTTATCTACCATTACTTCTGGTAAACCTGATCTAACCATGATAATCAACGGAATACTTGCTGGACTAGTAAGTATCACTGCTGGTTGTGGCAATATGACTTTTGCTGGATCTTGGCTTGCTGGCGCAGTAGGTGGATTAATCGTTGTAGTTGCAGTTGCTGCTCTAGATTCTGCAGGTATTGATGATCCAGTTGGAGCATTCTCAGTTCACGGTGTTTGTGGGGTTTGGGGAACTGTTGTAATCGGCCTATGGGGTGTTGATGGCATGGACCCAGGAGCTGGCATTGGTCTTCTTAATGGAGGAGGAATTAACCAATTCTTCATTCAAGCATTAGGTGCAGCTGCTTATGGTATCTGGACTATTGTTACTTGTTGGATTGCTTGGCAAATTATTGGTGGCTTCTTCGGTGGCATCAGAGTTAGCGAAGCAGAAGAGACTCAAGGTCTTGACATAGGAGAGCATGGAATGGAGGCTTATCCTGACTTTGCTTCTAGT
AG-402-G10  ATGACTACTGCTTTGCAATCGCCATCAAGGCGAAATAGAAGGAGGCTGCAAGAGGTCAGTCTTCTTGAAGCTCCTATGCTTCTTCTTAAAAGTATTCGGGGATTCAGCTCTAATCGCTCTTTGATGTGGCTTGCATGTGTCCCGATGGCATTTATTGGCCTCGGAGTATTTAATCTTTCAGCTCATGCGACCGATGTTTCT---CTAAGTGTTCAAGGGTTGGCTGACAATCTTTGGGTGATGGTTGCCGCAGTTCTTGTTATCTTCATGAATGCTGGTTTCGCTATGGTCGAAGCAGGCATGTGTAGGCAAAAAAATGCAGTTAATATTCTCGCAAAGAATTTAATTGTTTTTACACTTGCTGTTTCTGCTTATTGGCTAATAGGCTATAAGTTAATGTATGCAGATTGGGCAATACCAGGAGTTCTTAAGATTGGAGGACCTTTCTTTGACCCTGCTGTAACA------------TCTTCTGACGGATTAGTTCCAAGTATAGATTTTCTTTTTCAAGCTGCTTTTGCAGGCACAGCAGCAACCATTGTCTCAGGTGTTGTTGCTGAGAGAATTAAGTTTGGAGAATTTGTAGTTTTTTCCTTAATCTTGACCGCAATCATTTATCCAATAGCTGGTTCATGGCAGTGGAATTTTATTGATTTTGCTGGATCTACTATTGTCCATTCTGTAGGGGCATGGGCTGGCTTAGTTGGTGCAATTGCGCTTGGCCCACGTATTGGAAAATTTGTGAATGGAGAAGCTCAGGCATTACCAGGTCACAACATGGCTATTGCAACTCTGGGTGCATTAATACTTTGGATTGGTTGGTATGGATTTAATGGTGGTTCAGTTCTTGCTTTTAACGACCAAGTCCCATATGTTGCCGTTACTACTACTTTGGGAGCTGCAGGTGGAGGAATAGCTGCAACATTCTTAAGTCAGTTAAATACTGGTAAACCAGATTTGACTATGACAATAAATGGAATCTTGGCTGGTCTGGTTAGTGTCACTGCTGGATGCGATGGATTCACTATGTGGGGTTCATGGGTTGTTGGTGCTATTGGCGGATTACTTGTTGTTTGGTCAGTATCGTTTATAGATGGCTTGGAGATTGATGACCCAGTAGGAGCTGTATCAGTTCATGGTACTTGTGGAGTGTGGGGAACCCTTGCAGTGGGTCTGTTCAATACTTCAAGT---------------------GGCTTATTTATTACTGGTAAATTTGATCAGCTTTTTATTCAGCTAGTTGGATCTTTTTCCTACGCAATTTTCACAATTGTGACTTGCTGGGTTGCTTGGACAATTATTGGTGCTTGCTTTGGTGGTATTAGAGTAACTGAAGAGGAAGAAACTATTGGACTTGATATCGGAGAACATGGAATGGAGGCTTATCCAGACTTTGCTTCTTCT
AG-402-G22  ATGACTACTGCTTTGCAATCTCCCCCGAGGAGGAGCACTGCTCGTCTTCAGGAGGCAAGCCTTCTGAATGGGCCTATGCTTCTTCTTAGGAGTATTCGCGGTTTGAGAACCAATCAATCTATTGCTTGGTTGGCGACTGTGCCTTTAGCCCTTTTAGGCCTAGGCATTTTTAGTTTTGCAGCTAGGGCAGGTGTTTTGTCTGATTTATCAGCAACATTTTTAGCTGACAATCTTTGGTTGTTTATTGCAACTATTCTTGTGATTTTCATGAATGCTGGCTTCGCAATGGTTGAAGCTGGTATGTGTCGATCTAAGAATGCAGTAAATATTCTTGCTAAGAATCTTTTTGTTTTCGCTCTTGCCGTAACTGCTTATTGGGTTGTTGGCTATTCCATTATGTATGGAAATTCAGCTATAGGAGGCTGGCTTTTCTTTAATGGATTGTTTTTTGATCCAGACCCTTCTGGTGCACTTGCTGGAGATACTGGTTTAGTTCCTGCAGTAGACTTTCTTTTTCAAGCTGCATTCGCAGGGACCGCTGCAACTATTGTCTCTGGACTAGTAGCAGAAAGGGTTAAGTTTGGAGAGTTTGTTGTTTTCTCGTTAGTTTTAACTGCATTTATTTACCCTATTTCAGGTAGTTGGCAGTGGAATTTTATAGATTTTGCTGGTTCTTCAATTGTTCATTCAGTTGGAGGATGGGCTGGTCTTGTTGGAGCAATGCTTCTAGGCCCCCGTATTGGGAAATTTGTAGATGGTAAAGCACAGGCAATGCCTGGCCACAATATGGCTATTGCGACTCTTGGAGCTTTAGTTCTATGGATTGGTTGGTATGGGTTTAACCCAGGCTCAGAATTAGCCATGGATGAATATGTTGCTTACGTAGCAGTTACAACAACTCTTGCAGCAGCAGGAGGGGCAATTGCGGCAACTGTTATTTCTACTTTGACTTCAGGTAAGCCTGACCTGACAATGATTATTAATGGCATTCTTGCAGGTTTAGTCAGTATTACTGCTGGTTGTGGAAACATGACTCTTGTAGGTTCTTGGCTGGCAGGGGCTGTAGGTGGATTAATAGTTGTTTTTGCAGTTGCAGCAGTTGACTCAGCTGGAATTGATGATCCAGTAGGCGCCTTTTCCGTTCATGGTGTTTGTGGCGTCTGGGGAACAGTTGTAATTGGTTTGTGGGGTGTTGATGGCATGGATCCAGGTGCTGGTATAGGTCTTCTCAATGGAGGAGGTTTAAATACATTGCTTATTCAGGCTCTTGGAGCGGCTGCTTATGCAATTTGGACTGTTGTTACATGCTGGCTTGCTTGGTCCGTTATTGGAGGCTTCTTTGGTGGCATTCGTGTCAGCGAAAATGAAGAGCTTCAGGGCCTAGATATTGGTGAGCATGGAATGGAGGCTTATCCAGACTTCGCTTCTGCT
AG-402-G23  ATGACCACTGCTTTGCAAACGCCTCAAAGGCGCTCTAGGTCCAGATTACAAGATGCAAGTCTTGTTAATGGACCTATGCTCCTTTTGAGGAGTATTCGAGGATTTAGTTCAAACCGCTCAATGTTGTGGCTTGCTACTGTTCCTTTAGCTTTGTTTGGTTTAGGTATTTTTAATCTTTCAGCTCACGCAGCTGATTTACCTGAGTTGAATGCAGCTTTTCTTGCTAACAATTTATGGCTTTTGATCGCTACTATTTTAGTGATCTTCATGAACGCTGGTTTCGCTATGGTTGAGGCAGGTATGTGTCGTTCTAAGAACGCAGTAAACATCCTTGCTAAAAACCTATTCGTATTTGCTCTAGCTGTGACCTCTTATTGGTTTATCGGCTATTCATTAATGTACGGAGGTAGTGTTGCTGACGGATGGCTTTATTTTGGAGGTTTATTTTTTGATCCAACAGTTACTGCAGATATGGTAACTGATGCTGGATTAGTCCCAACAGTTGATTTCTTGTTCCAGTCTGCATTCGCAGGAACTGCGGCAACTATCGTATCCGGTCTTGTTGCTGAAAGAGTTAAATTTGGAGAATTTGTTGTTTTTGCTGTCGTATTAACTGCATTTATATATCCAATTGCTGGTAGCTGGAAATGGAATTTTGTAGACTTTGCTGGTTCTTCAATTGTTCACTCAGTTGGAGCATGGGCTGGTCTTGTAGGAGCTATGCTTCTTGGACCAAGAATTGGCAAATACTCTGATGGGAAACCACAGGCTATGCCAGGACACAACATGGCTATAGCTACTCTAGGTGCATTAGTTCTATGGATAGGTTGGTATGGTTTTAACCCCGGTTCTCAACTTGCTATGGATCAATGGGTGCCATATGTTGCCGTAACAACTACTTTGGCAGCAGCTGCTGGTGCTATTGGAGCAACTATTGTTTCAACATTAACTTCTGGTAAGCCTGATCTTACAATGATAATTAACGGAATCCTTGCTGGTTTGGTTAGTATCACTGCTGGTTGTGGTGATATGACTCTTGCTGGAGCCTGGTTTGCAGGACTAGTGGGAGGAATAATCGTTGTATTTTCTGTTGCAGCACTTGATGCCGCTGAGATAGATGATCCTGTAGGCGCATTCTCTGTTCACGGAGTTTGTGGTGTATGGGGTACTGTTGTTATCGGTCTTTGGGGTACAGCTGTACAAGGTGATGGAGCAGGTATGGGATTGTTCAATGGCGGAGGTATTACCCTTCTTCTAGTTCAAGCTCTTGGTGCCGCAGCTTATGCTATTTGGACACTAGTTACTTGCTGGATTGCTTGGTCTGTAATTGGAGGATTATTCGGTGGAATCCGAGTATCTGAAGAAGAAGAGACTCAAGGCTTAGATATAGGAGAGCATGGAATGGAAGCATATCCAGACTTTGCATCTGCT
AG-402-I20  ATGACCACTGCTTTGCAATCGCCTCCAAGGCGAAGTACTTCTCGTCTACAAGACGCAAGTCTTTTGAACGGGCCAATGCTTCTTCTTAGAAGCATTAAAGGTTTTAGAAGAAGTCAATCTTGGGCTTGGCTAGCGTCTGTCCCATTGGCCCTTTTAGGATTAGGTGTTTTCACTTTTTCTGCAAGAGCTGAGGTTCTTTCAGATTTAACTGCAACATTCTTGGCAGATAACCTTTGGTTATTTATTGCCACAATCCTCGTTATTTTTATGAATGCAGGATTTGCAATGGTTGAAGCTGGTATGTGTCGCCAAAAAAATGCGGTAAACATTTTAGCTAAAAACTTATTTGTTTTCGCTCTTGCTGTTACGGCTTATTGGGTAATTGGTTATTCCCTAATGTATGGCGGATCAGTAATTGATGGATGGCTTTATTTCCAAGGCTTATTTGTTGATCCTGACCCTTCAGGTGCATTAGAGGGTGATACAGGTCTTGTTCCAGCTGTTGATTTCCTTTTCCAGTCTGCTTTCGCTGGCACTGCTGCAACTATCGTTTCTGGATTAGTTGCTGAGAGAGTCAAGTTTGGTGAATTTGTCGTTTTCTCTATAGTTTTAACTGCTTTCATCTACCCAATCGCTGGTAGTTGGCAGTGGAATTTTATTGATTTTGCTGGTTCATCTATCGTTCACTCTGTTGGAGGTTGGGCAGGTCTTGTTGGGGCGATGCTTCTTGGACCACGTATTGGCAAATTTGTAGATGGCAAAGCTCAAGCTATGCCTGGTCATAATATGGCCATTGCAACTTTAGGAGCGCTAATTCTTTGGATTGGTTGGTATGGATTTAATCCTGGTTCCGAATTAGCAATGGATCAATATGTTGCTTATGTTGCCGTAACAACAACACTGGCAGCAGCTGGTGGCGCAATCGCAGCTACAGTTTTATCTACTATTACTTCTGGCAAACCTGATCTAACAATGATCATCAACGGTATACTTGCTGGATTAGTAAGTATTACTGCTGGTTGCGGCAATATGACTTTTGCTGGATCTTGGCTAGCTGGCGCTGTGGGTGGATTAATCGTTGTGATTTCAGTAGCTGCTTTGGATTCTGCAGGTATTGATGATCCAGTTGGTGCATTCTCAGTTCACGGTGTTTGTGGCGTTTGGGGAACTGTTGTTATCGGCCTTTGGGGCGTTGATGGCATGGACCCAGGTGCTGGAATTGGTCTCCTCAATGGAGGAGGACTCAACCAATTCTTCATTCAGGCATTAGGTGCAGCTGCTTATGGTATCTGGACTGTGATTACATGCTGGATAGCTTGGCAAATTATTGGTGGCTTCTTCGGTGGTATCAGAGTTAGCGAAGCAGAAGAGACCCAGGGTCTTGATATTGGTGAGCATGGAATGGAGGCTTATCCTGACTTTGCTTCTAGT
AG-402-K04  ATGACCACTGCTTTGCAATCGCCTCCAAGGCGAAGTACTTCTCGTCTTCAAGACGCCAGTCTATTAAACGGGCCAATGCTTCTTCTAAGAAGCATTAAAGGTTTTAGAAGAAGTCAATCTTGGGCTTGGCTAGCATCTATTCCATTAGCTCTCTTGGGATTAGGTGTCTTTACATTCTCTGCTCGCGCTGAGGTCCTTTCAGATCTAACTGCTTCTTTCTTGGCAGATAACCTTTGGTTATTTGTGGCAACAATCCTAGTCATTTTCATGAATGCAGGATTTGCAATGGTTGAAGCTGGTATGTGTCGCCAAAAAAATGCGGTCAACATATTAGCTAAAAATTTATTTGTTTTTGCTCTTGCTGTTACTGCCTATTGGTTCATAGGGTATTCCCTAATGTATGGCGGCTCAGTTGTTGACGGTTGGCTTTACTTTAACGGTCTATTTGTTGATCCCGATCCATCAGGAGCTTTGGCCTGTGCTGCTGGTCTCGTTCCAGCAGTTGATTTTCTTTTTCAAGCTGCATTTGCAGGTACTGCTGCAACTATCGTTTCTGGATTGGTTGCTGAGAGAGTTAAATTTGGAGAGTTTGTAGTTTTTTCTCTTGTTTTAACTGCTTTCATTTATCCAATTGCTGGAAGCTGGCAATGGAATTTTATTGATTTTGCAGGTTCGTCTATTGTTCACTCAGTTGGAGGTTGGGCAGGTCTTGTTGGAGCAATGCTTCTTGGACCACGTATAGGTAAGTTTGTAGATGGCAAAGCTCAAGCTATGCCTGGTCACAATATGGCTATTGCTACTTTAGGTGCTCTAATCCTCTGGATTGGTTGGTATGGATTTAATCCTGGCTCCGAATTAGCAATGGATGAATATGTTGCTTACGTTGCAGTAACTACAACTCTAGCTGCTGCTGGTGGCGCAATTGCAGCGACAGTGTTTTCTACGATTACCTCTGGGAAGCCTGATCTGACAATGATCATAAATGGTATTTTAGCAGGATTAGTTAGTATCACTGCGGGATGCGGCAACATGACCTTTGCTGGCTCTTGGCTTGCTGGTGCTGTTGGTGGAATTATCGTTGTAATTGCAGTATCTGCTCTTGATTCGGCAGGTATTGATGATCCAGTTGGTGCTTTCTCAGTTCATGGTGTTTGCGGCGTTTGGGGAACTGTTGTTATAGGCCTTTGGGGTGTAAACGGCATGGATCCAGGCGATGGTATTGGCCTTCTTAATGGAGGAGGAGTATCTCAGTTAGGTATACAAGCTTTAGGAGCTGGTGCTTATGCTCTATGGACTTTGGTTACATGCTGGATCGCTTGGCAAATTATTGGTGGCTTCTTCGGGGGCATAAGAGTTAGCGAAGCAGAAGAGACTCAGGGGCTTGACATTGGAGAGCATGGAATGGAGGCTTATCCTGACTTTGCTTCTAGT
AG-402-K05  ATGACTACTGCATTTCATTCCCCTCCAAGGCGAAGAGCTTCCCGTTTGCAGGATGCAAGTCTCCTGGAAGGACCCTCTCTACTTTTGCGAAGCATTCGTGGGTTTAGTTCCCATCGATCATGGATGTGGATTGCATGTGTCCCTATAGCGCTTTTTGGCTTAGGCCTTTTTAATCTTTCAGCTCATGCGGCAGAAATGCCAGAGCTTAATGCTGCATTCTTAGCCAACAATCTTTGGTTATTGGTCGCAACGATCCTTGTGATCTTTATGAATGCGGGTTTTGCAATGGTTGAAGCAGGGATGTGTAGGCAAAAAAATGCGGTGAATATCCTTGCTAAAAATCTTTTTGTATTTGCTTTAGCCGTTACAGCCTATTGGTTCGTTGGCTATTCAATAATGTACGGAGATGCAGTCGCTGCAGGGTGGCTATATTTTAATGGGCTCTTTTTTGATCCAGCGGTTACACCTGAATTGATTGGTGAAGCAGGATTAGTTCCTACGGTTGATTTCCTGTTTCAAGCTGCTTTCGCAGGTACTGCAGCCACCATTGTCTCTGGTTTAGTAGCTGAGCGTGTCAAATTTGGAGAGTTTGTAGTTTTTTCTCTTGTCTTAACAGCATTTATTTATCCCATAGCTGGAAGTTGGCAATGGAATTTTGTTGATTTTGCTGGCTCGTCAATTGTTCATTCAGTAGGTGCATGGGCTGGACTTGTGGGTGCGATGTTACTTGGCCCTCGTATCGGCAAATTTGTAAATGGAAAGCCCCAGGCAATGCCAGGTCACAACATGGCAATTGCCACTCTTGGAGCCTTAGTTCTTTGGATTGGTTGGTATGGATTTAATCCAGGCTCTCAATTAGCAATGGATCAGTGGGTTCCATATGTTGCAGTTACCACAACACTTGCTGCCGCAGGTGGAGCTATCGGGGCGACTGTTATTTCAACTATGACATCAGGTAAGCCTGATTTAACAATGATCATCAATGGCATATTGGCTGGCTTGGTTAGTGTCACTGCAGGCTGTGGAAACCTCACTATGTCTGGGGCTTGGTTAGCTGGTTTAGTTGGAGGGGTTATCGTTGTTTTCTCGGTTTCTGCTCTTGATTCTTTAGGTATTGATGATCCCGTTGGCGCTTTTTCAGTACACGGTGTCTGTGGCATTTGGGGAACTCTTGTAGTTGGCCTTTGGGGCTTTGATATCCAAGGTGATGGTTCTGCGTTAGGCCTTTTAGTAGGTGGTGGAATTACTCAGTTGTGGGTTCAATTCATAGGATGCGCCGCTTATGCAATTTGGACTGTTGTGACCTGTTGGATTGCTTGGAAGATTATCGGTGGTTTCTTTGGAGGTATTCGGGTAACTGAAGAAGAGGAAATTGCTGGCCTAGATATTGGTGAGCATGGAATGGAGGCATATCCAGATTTTGCTTCTGCT
AG-402-K10  ATGACCACTGCTTTGCAAACGCCTCAAAGGCGCTCTAGGCCCAAACTTCAAGATGCAAGTCTTGTTAACGGACCTATGCTCCTTTTGAGGAGTATTCGAGGATTTAGTTCTAACCGCTCTATGTTGTGGCTTGCAACTGTTCCTTTGGCTTTGTTTGGTTTAGGTATTTTTAATCTATCAGCTCATGCAGCTGATTTACCTGAGTTGAATGCAGCTTTTCTTGCTAACAATTTATGGCTTTTGATCGCTACTGTTCTAGTGATCTTTATGAACGCTGGTTTCGCTATGGTTGAAGCAGGTATGTGTCGTTCTAAGAACGCAGTCAACATACTTGCTAAAAACCTCTTTGTATTTGCTCTTGCTGTAACCTCTTATTGGTTTATTGGCTATTCATTAATGTACGGAGGGAGTGTTGCTGACGGATGGCTTTATTTTGGCGGCTTATTTTTTGATCCAACAGTTACATCAGATATGGTTACTGATGCTGCATTAGTTCCAACTGTTGATTTCTTATTCCAGTCTGCATTCGCAGGTACTGCAGCAACTATCGTTTCAGGTCTTGTTGCTGAAAGAGTTAAGTTTGGTGAATTTGTTGTTTTTGCGATCGTATTAACAGCATTTATTTACCCAATTGCTGGAAGTTGGAAATGGAATTTTATTGACTTTGCCGGTTCATCAATTGTTCATTCAGTTGGAGCTTGGGCTGGTCTAGTAGGCGCTATGCTGCTAGGTCCAAGAATTGGTAAATTCTCTAATGGCAAACCTCAGGCTATGCCTGGACACAATATGGCTATAGCTACTTTGGGGGCTTTAGTTCTATGGATAGGTTGGTATGGATTTAATCCAGGTTCACAACTTGCTATGGATCAATGGGTTCCATATGTTGCTGTAACAACAACTTTGGCTGCTGCTGCTGGTGCTATAGGAGCAACTGTAGTTTCTACTTTAACTTCTGGAAAACCAGATCTTACAATGATCATTAATGGAATTCTTGCTGGTTTAGTTAGTATTACAGCCGGTTGTGGTGATATGACTCTCGCTGGTTCCTGGTTCGCAGGCCTTGTAGGAGGTATTATTGTTGTATTTTCTGTTTCAGCACTTGATGCAGCTGAAATCGATGACCCTGTAGGTGCTTTCTCTGTTCACGGAGTTTGTGGTATATGGGGTACTATCGTCATCGGACTTTGGGGTACAGCAGTGCAAGGTGATGGAGCTGGTCTTGGTTTGTTCAATGGTGGAGGTTTAAACCTTTTATTTGTACAAGCTCTTGGTGCAGCGGCTTATGCTATTTGGACACTTGTGACTTGTTGGATTGCTTGGTCTGTTATTGGAGGATTATTCGGTGGTATCCGTGTATCTGAAGAAGAAGAGATTCAAGGTTTAGATATAGGAGAGCATGGAATGGAGGCATATCCTGACTTCGCTTCTGCT
AG-402-K16  ATGACCACTGCTTTGCAAACGCCTCAAAGGCGCTCTAGGTCCAAATTACAAGATGCAAGTCTTGTTAATGGACCTATGCTCCTTTTGAGGAGTATTCGAGGATTTAGTTCAAACCGCTCTATGTTGTGGCTTGCAACTGTTCCCCTAGCTTTGTTTGGTTTAGGTATTTTTAATCTTTCAGCTCATGCAGCTGATTTACCTGAGTTGAATGCAGCTTTTCTTGCTAACAATTTATGGCTTTTGATCGCTACTATTTTGGTGATCTTCATGAACGCTGGTTTCGCTATGGTTGAGGCAGGTATGTGTCGTTCTAAGAACGCAGTAAACATCCTTGCTAAAAACCTCTTTGTATTTGCTCTAGCTGTAACTTCTTATTGGTTTATCGGCTATTCATTAATGTACGGAGGAAGTGTTGCTGACGGATGGCTTTATTTTGGAGGCTTATTTTTTGATCCAACAGTTACCGCTGATATGGTTACTGATGCTGGATTAGTCCCAACTGTTGATTTCTTGTTCCAGTCTGCATTCGCAGGAACTGCGGCAACTATCGTTTCCGGTCTTGTTGCTGAAAGAGTTAAATTTGGAGAATTTGTTGTTTTTGCTGTTGTATTAACTGCATTTATATATCCAATTGCTGGTAGCTGGAAATGGAATTTTGTTGACTTTGCTGGATCTTCAATTGTTCATTCAGTTGGAGCATGGGCGGGTCTTGTAGGAGCTATGCTTCTTGGACCAAGAATTGGCAAATACTCTGATGGGAAACCACAAGCTATGCCTGGACACAATATGGCCATAGCTACTCTAGGTGCATTAGTCCTATGGATAGGTTGGTACGGATTTAACCCCGGTTCTCAACTTGCTATGGATCAATGGGTTCCATATGTTGCTGTAACAACTACTTTGGCAGCAGCAGCTGGAGCTATTGGTGCAACTATTGTTTCAACATTAACTTCTGGTAAGCCTGATCTTACAATGATTATTAACGGAATCCTTGCTGGTTTGGTTAGTATCACTGCTGGTTGTGGTGATATGACTCTTGCTGGAGCCTGGTTTGCAGGACTAGTGGGAGGAATAATCGTTGTATTTTCTGTTGCAGCACTTGATGCCGCTGAGATCGATGATCCTGTAGGTGCATTCTCTGTTCACGGAGTTTGTGGTGTATGGGGTACTGTAGTTATCGGTCTTTGGGGTACAGCTGTACAAGGTGATGGAGCAGGTATGGGATTGTTCAACGGAGGAGGAATTACCCTTCTTCTAGTTCAAGCTCTTGGTGCCGCAGCTTATGCTATTTGGACACTAGTTACTTGCTGGATTGCCTGGTCTGTAATTGGAGGATTATTCGGTGGAATCCGAGTATCTGAAGAGGAAGAGACTCAAGGCTTAGATATAGGAGAGCATGGAATGGAAGCATATCCAGACTTTGCATCTGCT
AG-402-K21  ATGACCACTGCTTTGCAAACGCCTCAAAGGCGCTCTAGGTCCAAATTACAAGATGCAAGTCTTGTTAATGGACCTATGCTCCTTTTGAGGAGTATTCGAGGATTTAGTTCAAACCGCTCAATGTTGTGGCTTGCGACTGTTCCTTTAGCTTTGTTTGGTTTAGGTATTTTTAATCTTTCAGCTCACGCAGCTGATTTACCTGAGTTGAATGCAGCTTTTCTTGCTAACAATTTATGGCTTTTGATCGCTACTATTTTAGTGATCTTCATGAACGCTGGTTTCGCTATGGTTGAGGCAGGTATGTGTCGTTCTAAGAACGCAGTAAACATCCTTGCTAAAAACCTATTCGTATTTGCTCTAGCTGTAACCTCTTATTGGTTTATCGGCTATTCATTAATGTACGGAGGAAGTGTCGCTGACGGATGGCTTTATTTTGGAGGCTTATTTTTTGATCCAACAGTTACTGCAGATATGGTAACTGATGCTGGATTAGTCCCAACAGTTGATTTCTTGTTCCAGTCTGCATTCGCAGGAACTGCGGCAACTATCGTATCCGGTCTTGTTGCTGAAAGAGTTAAATTTGGAGAATTTGTTGTTTTTGCTGTCGTATTAACTGCATTTATATATCCAATTGCTGGTAGCTGGAAATGGAATTTTGTAGACTTTGCTGGTTCTTCAATTGTTCACTCAGTTGGAGCATGGGCGGGTCTCGTAGGAGCTATGCTTCTAGGACCAAGAATTGGCAAATACTCTGATGGGAAACCACAGGCTATGCCAGGACACAATATGGCTATAGCTACTCTAGGTGCATTAGTTCTATGGATAGGTTGGTATGGTTTTAACCCCGGTTCTCAACTTGCTATGGATCAATGGGTTCCATATGTTGCTGTAACAACTACTTTGGCAGCAGCAGCTGGTGCTATTGGTGCAACTATTGTTTCAACATTAACTTCTGGTAAGCCTGATCTTACAATGATAATTAACGGAATCCTTGCTGGTTTGGTTAGTATCACTGCTGGTTGTGGTGATATGACTCTTGCTGGAGCCTGGTTCGCAGGACTAGTGGGCGGAATAATCGTTGTTTTTTCTGTTGCAGCACTTGATGCCGCTGAGATCGATGATCCTGTAGGCGCATTCTCTGTTCACGGAGTTTGTGGTGTATGGGGTACTGTTGTTATTGGTCTTTGGGGTACAGCTGTACAAGGTGATGGAGCAGGTATGGGATTGTTCAATGGCGGAGGTATTACCCTTCTTCTAGTTCAAGCTCTTGGTGCCGCAGCTTATGCTATTTGGACACTGGTTACTTGCTGGATTGCTTGGTCTGTAATTGGAGGATTATTCGGTGGAATCCGAGTATCTGAAGAGGAAGAGACTCAAGGTTTAGATATAGGAGAGCACGGAATGGAAGCATATCCAGACTTTGCATCTGCT
AG-402-K22  ATGACCACTGCTTTGCAAACGCCTCAAAGGCGCTCTAGGTCCAAACTTCAAGATGCAAGTCTTGTAAATGGGCCTATGCTCCTTTTGAGGAGTATTCGAGGATTTAGTTCAAACCGCTCTATGTTGTGGCTTGCAACTGTTCCCCTAGCTTTGTTTGGTTTAGGTATTTTCAATCTTTCAGCTCATGCAGCTGATTTACCTGAGTTGAATGCAGCTTTTCTTGCTAACAATTTATGGCTTTTGATCGCTACTATCTTAGTGATCTTCATGAACGCTGGTTTCGCTATGGTTGAGGCAGGTATGTGCCGTTCTAAGAACGCTGTTAACATCCTTGCTAAAAACCTCTTTGTATTTGCTTTAGCTGTTACTTCTTACTGGTTTATCGGCTATTCATTAATGTACGGAGGAAGTGTTGCTGACGGATGGCTTTATTTTGGCGGCTTATTTTTTGATCCAACAGTTACCGCAGATATGGTGACTGATGCTGGATTAGTACCAACTGTTGATTTCTTGTTCCAGTCTGCATTTGCAGGAACTGCGGCAACTATCGTTTCCGGTCTTGTTGCTGAAAGAGTTAAATTTGGAGAATTTGTTGTTTTTGCGATTGTATTAACTGCATTTATTTATCCAATTGCTGGAAGCTGGAAATGGAATTTTGTTGATTTTGCTGGTTCTTCAATCGTTCACTCAGTTGGAGCATGGGCAGGTCTTGTAGGAGCTATGCTCCTTGGACCAAGAATTGGCAAATACTCTGATGGAAAACCTCAGGCTATGCCAGGACACAATATGGCTATAGCTACATTAGGTGCATTAGTTCTATGGATAGGTTGGTATGGATTTAACCCTGGTTCTCAACTTGCAATGGATCAATGGGTTCCATATGTTGCTGTAACAACTACTTTAGCAGCAGCAGCTGGTGCTATTGGAGCAACTGTTGTTTCAACATTAACTTCTGGTAAGCCTGATCTTACAATGATTATTAACGGAATCCTTGCTGGTTTGGTTAGTATCACTGCTGGTTGTGGTGATATGACTCTTGCTGGAGCCTGGTTCGCAGGACTAGTTGGAGGAATCATTGTTGTATTTTCTGTTGCAGCCGTTGATGCTGCTGAGATCGACGATCCTGTAGGCGCATTCTCTGTTCACGGAGTTTGTGGTGTATGGGGTACTGTAGTCATTGGTCTTTGGGGTACAGCCGTACAAGGAGATGGAGCAGGTATGGGATTGTTCAATGGTGGAGGTATTACTCTTCTATTAGTTCAAGCTCTTGGTGCCGCAGCTTATGCTATCTGGTCACTAGTTACTTGCTGGATTGCTTGGTCCGTAATTGGAGGATTATTTGGAGGAATCCGAGTATCTGAAGAGGAAGAGACTCAAGGACTAGATATAGGAGAGCATGGAATGGAAGCATATCCTGACTTTGCATCTGCT
AG-402-L09  ATGACCACTGCTTTGCAATCGCCTCCAAGGCGAAGTACTTCTCGTCTTCAAGACGCAAGTCTTTTAAACGGGCCAATGCTTCTTCTAAGAAGTATTAAAGGTTTTAGAAGAAGTCAATCTTGGGCATGGCTAGCTTCCGTCCCATTGGCTCTTGTAGGATTAGGTGTTTTCACTTTCTCTGCCAGAGCTGAGGTTCTTTCAGATTTAACTGCTGCATTCTTGGCAGATAACCTTTGGTTATTCATAGCCACAATTCTTGTTATCTTTATGAACGCAGGATTTGCAATGGTTGAAGCTGGTATGTGTCGCCAAAAAAATGCGGTCAACATATTAGCTAAGAATTTATTTGTTTTTGCTCTTGCTGTTACTGCCTATTGGGTAATTGGATATTCCCTAATGTATGGCGGTTCAGTAGTTGATGGTTGGCTTTATTTCCAAGGATTATTTGTTGATCCTGATCCTTCAGGTGCATTAGAGGGTGATACAGGTCTTGTTCCTGCAGTTGATTTTCTTTTCCAGTCTGCTTTTGCTGGCACTGCTGCAACTATCGTTTCTGGATTAGTTGCTGAGAGAGTCAAATTTGGTGAATTTGTCGTTTTCTCCATAGTTTTAACTGCTTTTATATACCCAATTGCAGGTAGCTGGCAGTGGAATTTTATTGATTTTGCTGGTTCATCTATCGTTCACTCTGTTGGAGGTTGGGCAGGTCTTGTTGGGGCAATGCTTCTTGGACCACGTATTGGTAAATTTGTAGATGGCAAAGCTCAAGCTATGCCTGGTCACAATATGGCTATTGCAACTTTAGGAGCTCTAATTCTTTGGATTGGTTGGTATGGATTTAATCCTGGCTCCGAATTAGCAATGGATCAATATGTTGCTTACGTTGCCGTAACAACAACATTGGCAGCAGCTGGTGGTGCAATTGCGGCTACAGTTTTATCTACCATTACCTCTGGTAAGCCTGATCTGACCATGATCATCAACGGTATTCTTGCTGGTTTAGTAAGTATCACTGCTGGTTGCGGCAATATGACTTTTGCTGGATCTTGGCTTGCTGGCGCAGTGGGTGGATTAATCGTTGTAGTAGCTGTAGCTGCTTTAGACTCTGCAGGTATTGATGATCCTGTTGGGGCTTTCTCCGTTCATGGTGTTTGTGGAGTTTGGGGAACTGTAGTCATAGGCCTTTGGGGCGTTGATGGCATGGACCCAGGTGCTGGAATTGGTCTTCTCAATGGAGGAGGAATTAACCAATTCTTCATTCAAGCATTAGGTGCAGCTGCTTATGGTATCTGGACTGTTGTTACATGCTGGATTGCTTGGCAAATTATTGGTGGCTTCTTCGGAGGTATCAGAGTTAGCGAAGCAGAAGAGACACAGGGACTTGATATTGGCGAGCATGGAATGGAGGCTTATCCGGACTTTGCTTCTAGT
AG-402-L23  ATGACCACTGCTTTGCAAACGCCTCAAAGGCGCTCTAGGTCCAAATTACAAGATGCGAGTCTTGTTAATGGACCTATGCTCCTTTTGAGGAGTATTCGAGGATTTAGTTCAAACCGCTCAATGTTGTGGCTTGCAACTGTTCCTTTAGCTTTGTTTGGTTTAGGTATTTTTAATCTTTCTGCTCATGCAGGCGATCTACCTGAGTTGAATGCAGCTTTTCTTGCCAATAATTTATGGCTATTTGTCGCTACTATTTTAGTGATATTCATGAACGCCGGCTTCGCTATGGTAGAAGCAGGTATGTGTCGTTCTAAGAACGCCGTCAACATCCTTGCTAAAAACCTTTTCGTATTTGCTCTAGCTGTTACCTCTTATTGGGTAATAGGCTACTCGCTAATGTACGGAGACAGTATTGCTGGTGGATGGCTATATTTTATGGGCCTATTTTTTGATCCAACAGTCACTGCCGAAACAGTTGCTGATGCTGGATTAGTTCCAACAGTTGATTTCTTATTCCAGTCTGCATTCGCAGGAACTGCTGCTACTATCGTTTCCGGTCTCGTAGCAGAAAGAGTTAAATTTGGAGAATTTGTTGTTTTTGCGATTGTATTAACTGCATTTATATATCCAATTGCTGGTAGCTGGAAATGGAATTTTGTTGACTTTGCTGGTTCTTCGATTGTTCACTCAGTTGGAGCATGGGCGGGTCTTGTAGGAGCTATGCTTCTTGGACCAAGAATTGGCAAATACTCTGATGGAAAACCACAAGCTATGCCAGGACACAATATGGCTATAGCCACTTTGGGTGCATTAGTTCTATGGATAGGTTGGTATGGATTTAACCCCGGTTCTCAACTTGCTATGGATCAATGGGTTCCATATGTTGCTGTAACAACTACTTTGGCAGCAGCAGCTGGCGCTATCGGAGCAACTGTTGTTTCAACATTAACTTCTGGTAAGCCTGATCTTACAATGATTATTAACGGAATCCTTGCTGGTTTGGTTAGTATCACTGCTGGTTGTGGTGATATGACTCTTGCTGGAGCCTGGTTCGCAGGACTAGTCGGTGGAATTATCGTTGTATTTTCTGTTGCAGCACTTGATGCCGCTGAGATAGATGATCCTGTAGGTGCATTCTCTGTTCACGGAGTATGTGGTGTATGGGGTACTGTTGTTATCGGTCTTTGGGGTACTGCTGTACAGGGCGATGGAGCAGGTATGGGATTGTTCAATGGTGGAGGTATTACCCTTCTTCTAGTTCAAGCTCTTGGTGCCGCAGCTTATGCTATCTGGACACTAGTTACTTGCTGGATTACCTGGTCTATAATTGGAGGCTTATTCGGTGGAATCCGAGTATCTGAAGAGGAAGAGACTCAAGGCTTAGACATAGGAGAGCATGGAATGGAAGCATATCCAGACTTTGCATCTGCT
AG-402-M15  ATGACCACTGCTTTGCATTCGCCAGGACGTAGAAAGACT------CTTCAGGAAGCTAGTCTTCTTGAAGGGCCCATGCTTCTCCTGCGCAGCATCCGTGGTTTTAGGACAAATCAATCTTTGATTTGGCTTGCCACTGTTCCAGTAGCTCTTTTCGGCTTAAGTATATTCACTTTTGCGGCTAAAGCTGGTCCTCTCGGAGACTTAACAGCGTCCTTCTTAGCTGACAACTTATGGCTGTTCATAGCTACTATTCTTGTGATCTTCATGAACGCAGGTTTCGCCATGGTTGAAGCCGGCATGTGTAGATCTAAAAACGCTGTTAACATTCTCGCTAAAAACCTATTTGTTTTTGCACTTGCTGTAACTGCTTATTGGTTTATTGGATACTCATTAATGTATGGGGATTCACAATTAGGAGGATTTTTCTTCTTTAATCAACTATTTTTCGATCCTGATCCTTCTGGCGCTCTTGCAGGCAATACCGGTTTAGTTCCTTCAGTTGATTTCCTTTTCCAAGCAGCTTTTGCTGGAACTGCAGCAACTATTGTTTCTGGATTAGTTGCGGAAAGAGTTAAATTCGGTGAGTTTGTTATTTTTGCAATTGTTCTTTCAGGTATCATCTACCCTATTTCTGGTAGCTGGCAATGGAATTTTATCGACTTTGCTGGTTCATCTATTGTTCACTCAGTAGGTGGTTGGGCCGGATTAGTTGGAGCGATGATGCTCGGGCCAAGGATAGGTAAATATGTTGATGGTAAAGCGCAAGCAATGCCTGGCCACAGCATGGCTATAGCCACTTTAGGTGCCCTAATTCTTTGGATTGGTTGGTATGGCTTTAACCCTGGTTCCGAACTTGCTATGGATGAATATGTTGCATACGTGGCAGTAACAACAACACTTGCTGCCGCAGGTGGAGCTATTGCTGCAACTGTTTTATCTACCTTGACTTCAGGAAAACCAGATTTAACTATGATTATCAACGGTATTCTTGCTGGTTTAGTAAGTATAACTGCAGGTTGTGGAAACATGACTTTTGTTGGATCTTGGGTTGCAGGTGCAGTAGGTGGAATCATTGTTGTTTTTGCAGTAGCTGCATTAGATGCTGCAGAGATTGATGATCCAGTTGGTGCATTCTCAGTTCACGGTGTTTGTGGAGTTTGGGGAACTGTTGTTATTGGTCTTTGGGGCGTAGAAGGAATGGATCCTGGCGCTGGTATAGGACTTTTTAACGGCGGTGGAATCAACCAATTACTTGTTCAGGCGTTCGGTGCCGGATGTTATGCAATTTGGACAATAGTTACATGTTGGATAGCATGGTCTATCATCGGAGGACTATTCGGTGGTATTCGAGTATCTGAAGAGGAAGAGACTCAAGGCCTAGATATAGGAGAGCACGGAATGGAAGCATATCCAGACTTTGCATCTGCT
AG-402-N08  ATGACCACTGCTTTGCAAACGCCTCAAAGGCGCTCTAGGTCCAAGTTACAAGATGCGAGTCTTGTTAATGGACCTATGCTCCTTTTGAGGAGTATTCGAGGATTTAGTTCAAACCGCTCTATGTTGTGGCTTGCAACTGTTCCCCTAGCTTTGTTTGGTTTAGGTATTTTTAATCTTTCAGCTCACGCAGCTGATTTACCTGAGTTGAATGCAGCTTTTCTTGCTAACAATTTATGGCTTTTGATCGCTACTATTCTAGTGATCTTTATGAACGCCGGTTTCGCTATGGTTGAGGCAGGTATGTGCCGTTCTAAGAACGCTGTTAACATTCTTGCTAAAAACCTCTTTGTATTTGCTCTAGCTGTAACTTCTTATTGGTTTATCGGCTATTCATTAATGTACGGAGGAAGTGTTGCTGACGGATGGCTTTATTTTGGCGGCTTATTTTTTGATCCAACAGTTACTGCAGATATGGTAACTGATGCTGGGTTAGTCCCAACTGTTGATTTCTTGTTCCAGTCTGCATTTGCAGGAACTGCGGCAACGATCGTTTCTGGTCTTGTTGCTGAAAGAGTTAAATTTGGAGAATTTGTTGTTTTTGCGATTGTATTAACTGCATTTATTTATCCAATTGCTGGTAGCTGGAAATGGAATTTTGTTGATTTTGCTGGTTCTTCAATTGTTCACTCAGTTGGAGCATGGGCAGGTCTAGTAGGAGCAATGCTTCTAGGGCCAAGAATTGGCAAATACTCTGATGGGAAACCCCAGGCTATGCCAGGTCACAATATGGCTATAGCTACTTTGGGTGCATTAGTTCTATGGATAGGTTGGTATGGATTTAACCCTGGTTCTCAACTTGCTATGGACGAATGGGTTCCATATGTTGCTGTAACAACTACCTTGGCAGCAGCAGCTGGTGCTATTGGAGCAACTATTGTTTCAACATTAACTTCTGGTAAGCCTGATCTTACAATGATTATTAACGGAATCCTTGCTGGATTAGTTAGTATCACTGCTGGTTGTGGCGATATGTCTCTTGCTGGAGCCTGGTTTGCAGGACTAGTAGGTGGAATTATCGTAGTATTCTCTGTTGCAGCCCTAGATGCTGCTGAGATCGATGATCCTGTGGGTGCATTCTCCGTTCACGGAGTTTGTGGTGTATGGGGTACTATAGTTATCGGTCTATGGGGTACAGCTGTGCAAGGAGATGGTGCTGGTATGGGATTGTTTAATGGTGGAGGTATAAGCCTTCTTCTAATTCAAGCTCTTGGTGCCGCAGCTTATGCTATCTGGACACTAGTTACTTGCTGGATTGCTTGGTCTGTAATTGGAGGATTATTCGGAGGAATCCGAGTATCTGAAGAGGAAGAGACTCAAGGTTTAGATATAGGAGAGCACGGAATGGAAGCATATCCAGACTTCGCATCTGCT
AG-402-N17  ATGACCACTGCTTTGCAAACGCCTCAAAGGCGCTCTAGGTCCAAACTTCAAGATGCAAGTCTTGTAAATGGACCTATGCTCCTTTTGAGGAGTATTCGAGGATTTAGTTCAAACCGCTCTATGTTGTGGCTTGCAACTGTTCCCCTAGCTTTGTTTGGTTTAGGTATTTTTAATCTTTCAGCTCACGCAGCTGATTTACCTGAGTTGAATGCAGCTTTTCTTGCTAACAATTTATGGCTTTTGATCGCTACTATTTTAGTGATCTTTATGAACGCCGGTTTCGCTATGGTTGAGGCAGGTATGTGCCGTTCTAAGAACGCTGTTAACATTCTTGCTAAAAACCTCTTTGTATTTGCTTTAGCTGTAACTTCTTATTGGTTTATCGGCTATTCATTAATGTACGGAGGAAGTGTTGCTGACGGATGGCTTTATTTTGGCGGCTTATTTTTTGATCCAACAGTTACTGCAGATATGGTAACTGATGCTGGATTAGTCCCAACTGTTGATTTCTTGTTCCAGTCTGCTTTTGCAGGAACTGCGGCAACTATTGTTTCCGGTCTTGTTGCTGAAAGAGTTAAATTTGGAGAATTTGTTGTTTTTGCTGTTGTATTAACTGCATTTATATATCCAATTGCTGGTAGCTGGAAATGGAATTTTGTAGACTTTGCAGGTTCTTCAATTGTTCACTCAGTTGGAGCATGGGCGGGTCTTGTAGGAGCTATGCTTCTTGGACCAAGAATTGGCAAATACTCTGATGGTAAACCACAGGCTATGCCAGGACACAACATGGCTATAGCTACTCTAGGCGCATTAGTTCTATGGATAGGTTGGTATGGCTTTAACCCCGGTTCTCAACTTGCTATGGATCAATGGGTTCCATATGTTGCTGTAACAACTACTTTGGCAGCAGCAGCTGGTGCTATTGGTGCAACTATTGTTTCAACATTAACTTCTGGTAAGCCTGATCTTACAATGATAATTAACGGAATCCTTGCTGGTTTGGTTAGTATTACTGCTGGTTGTGGTGATATGACTCTTGCTGGAGCCTGGTTTGCAGGACTAGTAGGCGGAATTATCGTTGTATTTTCAGTTGCAGCACTTGATGCCGCTGAAATAGATGATCCTGTTGGTGCATTCTCTGTTCACGGAGTTTGTGGTGTATGGGGTACTCTGGTTATCGGCCTTTGGGGTACAGCTGTACAAGGTGATGGAGCAGGTATGGGATTGTTCAATGGTGGAGGTATTACCCTTCTTCTAGTTCAAGCTCTTGGTGCCGCAGCTTATGCTATCTGGACACTTGTTACTTGTTGGATTGCCTGGTCTGTAATTGGAGGTTTATTCGGAGGAATCCGAGTATCTGAAGAGGAAGAGACTCAAGGCTTAGATATAGGAGAGCATGGAATGGAAGCATATCCAGACTTTGCGTCTGCT
AG-402-N23  ATGACCACTGCTTTGCAAACGCCTCAAAGGCGCTCTAGGTCCAAACTTCAAGATGCAAGTCTTGTAAATGGACCTATGCTCCTTTTGAGGAGTATTCGAGGATTTAGTTCAAACCGCTCCATGTTGTGGCTTGCAACTGTTCCCCTAGCTTTGTTTGGTTTAGGTATTTTTAATCTTTCAGCTCACGCAGCTGATTTACCTGAGTTGAATGCAGCTTTTCTTGCTAACAATTTATGGCTTTTGATCGCTACTATTCTAGTGATCTTTATGAACGCCGGTTTCGCTATGGTTGAGGCAGGTATGTGCCGTTCTAAGAACGCTGTTAACATTCTTGCTAAAAACCTCTTTGTATTTGCTCTAGCTGTAACTTCTTATTGGTTTATCGGCTATTCATTAATGTACGGAGGAAGTGTTGCTGACGGTTGGCTTTATTTTGGCGGCTTATTTTTTGATCCAACAGTTACTGCAGATATGGTAACTGATGCTGGATTAGTCCCAACTGTTGATTTCTTGTTCCAGTCTGCTTTTGCAGGAACTGCCGCAACTATCGTTTCCGGTCTTGTTGCTGAAAGAGTTAAATTTGGAGAATTTGTTGTTTTTGCTGTTGTATTAACTGCATTTATATATCCAATTGCTGGTAGCTGGAAATGGAATTTTGTTGATTTTGCTGGTTCTTCAATTGTTCACTCAGTTGGAGCATGGGCGGGTCTTGTAGGAGCTATGCTTCTTGGACCAAGAATTGGCAAATACTCTGATGGCAAACCACAGGCTATGCCAGGACATAATATGGCTATAGCTACTCTAGGTGCATTAGTCCTATGGATAGGTTGGTACGGATTTAACCCCGGTTCTCAACTTGCTATGGATCAATGGGTTCCATACGTAGCTGTAACAACTACTTTAGCAGCAGCAGCTGGAGCTATTGGTGCAACTATTGTTTCAACATTAACTTCTGGTAAGCCTGATCTTACAATGATAATTAACGGTATCCTTGCTGGTTTGGTTAGTATCACTGCTGGTTGTGGTGATATGACTCTTGCTGGAGCCTGGTTCGCAGGACTAGTAGGCGGAATTATCGTTGTATTTTCTGTCGCAGCACTTGATGCCGCTGAGATCGATGATCCTGTAGGTGCATTCTCTGTTCACGGAGTTTGTGGTGTATGGGGTACTGTAGTTATCGGTCTTTGGGGTACAGCTGTACAAGGTGATGGTGCAGGTATGGGATTGTTCAATGGTGGAGGTATTACTCTTCTTCTAATTCAAGCTCTTGGTGCCGCAGCTTATGCTATTTGGACACTAGTTACTTGCTGGATTGCCTGGTCTGTAATTGGAGGATTATTCGGTGGAATCCGAGTATCTGAAGAGGAAGAGACTCAAGGCTTAGATATAGGAGAGCACGGAATGGAAGCATATCCAGACTTTGCATCTGCT
AG-402-O16  ATGACCACTGCTTTGCAAACGCCTCAAAGGCGCTCTAGGTCCAAATTACAAGATGCGAGTCTTGTTAATGGACCTATGCTCCTTTTGAGGAGTATTCGAGGATTTAGTTCAAACCGCTCTATGTTGTGGCTTGCAACTGTTCCCCTAGCTTTGTTTGGTTTAGGTATTTTTAATCTTTCAGCTCACGCAGCTGATTTACCTGAGTTGAATGCAGCTTTTCTTGCTAACAATTTATGGCTTTTGATCGCTACTATTCTAGTGATCTTTATGAACGCCGGTTTCGCTATGGTTGAGGCAGGTATGTGCCGTTCTAAGAACGCTGTTAACATCCTTGCTAAAAACCTCTTTGTATTTGCTCTAGCTGTAACTTCTTATTGGTTTATCGGCTATTCATTAATGTACGGAGGAAGTGTTGCTGACGGATGGCTTTATTTTGGCGGCTTATTTTTTGATCCAACAGTTACCGCAGATATGGTAACTGATGCTGGGTTAGTCCCAACTGTTGATTTCTTATTCCAGTCTGCATTTGCAGGTACTGCGGCAACTATCGTTTCCGGACTTGTTGCTGAAAGAGTTAAATTTGGAGAATTTGTTGTTTTTGCGATTGTATTAACTGCATTTATTTATCCAATTGCTGGTAGCTGGAAATGGAATTTTGTTGATTTTGCTGGTTCTTCAATTGTTCACTCAGTTGGAGCATGGGCAGGTCTTGTAGGAGCAATGCTTCTTGGACCAAGAATTGGCAAATACTCTGATGGAAAACCACAGGCTATGCCAGGTCACAATATGGCTATAGCTACTTTGGGTGCATTAGTTCTATGGATAGGTTGGTATGGATTTAACCCCGGTTCTCAACTTGCTATGGACCAATGGGTCCCATATGTTGCTGTAACTACTACTTTGGCAGCAGCAGCTGGTGCAATTGGAGCAACTATTGTTTCAACTTTAACTTCTGGTAAGCCTGACCTTACAATGATTATTAACGGAATCCTTGCTGGATTAGTTAGTATCACTGCTGGTTGTGGCGATATGACTCTTGCTGGAGCCTGGTTTGCAGGTCTAGTTGGTGGAATTATCGTTGTATTCTCTGTTGCAGCGCTAGATGCTGCTGAGATCGATGATCCTGTAGGTGCATTCTCCGTTCACGGAGTTTGTGGTGTATGGGGTACTGTAGTTATCGGTCTATGGGGTACAGCTGTCCAAGGCGATGGTGCTGGTATGGGATTGTTTAATGGTGGAGGCATTAGCCTTCTTCTAATTCAAGCTCTTGGTGCCGCAGCTTATGCTATCTGGACACTAGTTACTTGCTGGATCGCTTGGTCTGTAATTGGAGGATTATTCGGTGGAATCCGAGTATCTGAAGAGGAAGAGACTCAAGGTTTAGATATAGGAGAGCATGGAATGGAAGCATATCCAGACTTTGCATCTGCT
AG-412-J13  ATGACCACTGCTTTGCAAACGCCTCAAAGGCGCTCTAGGTCCAGACTACAAGATGCAAGTCTTGTAAACGGACCTATGCTCCTTCTGAGGAGTATTCGAGGATTTAGTTCAAACCGCTCTATGGTGTGGCTTGCAACTGTTCCTTTAGCACTATTCGGATTAGGACTATTTAACGTTGCAGCTCATGCGACTGAACTACCTGATCTTAATGCAGCATTTTTAGCAAATAACCTTTGGTTATTTGTTGCAACCATCTTAGTGATTTTCATGAATGCTGGTTTCGCTATGGTTGAAGCCGGTATGTGTAGATCCAAAAATGCTGTAAACATTCTCGCCAAAAACCTATTTGTATTCGCTTTAGCAGTTACCTCTTATTGGTTTATTGGATTTGGAATTATGTATGGAAAGGAAATAATTCCTGGAGTACTTTATTTTAATTCCTTATTTTTTGACCCAACAGTAACTGCAGAAATGATTGAGGGAGCAGCATTAGTTCCTACAGTTGACTTTTTGTTCCAAGCAGCTTTTGCTGGAACAGCCGCTACTATCGTTTCTGGACTTGTTGCTGAAAGGGTTAAATTTGGAGAATTTGTTGTTTTTGCTATCGTCTTAACTGCTTTCATCTACCCAATAGCTGGTAGCTGGAAGTGGAATTTTATTGATTTTGCAGGTTCTTCAATTGTTCACTCAGTTGGAGCATGGGCAGGTCTAGTTGGAGCTATGCTTCTTGGACCAAGAATTGGTAAATACTCAGATGGTAAGCCGCAGGCTATGCCAGGACATAATATGGCAATTGCTACTTTAGGTGCACTTGTTCTATGGATAGGTTGGTATGGATTTAATCCAGGTTCTCAACTTGCTATGGATCAATGGGTACCTTACGTTGCTGTAACAACCACTTTAGCTGCCGCAGCTGGAGCTATTGGAGCAACAATTGTTTCTACTTTAACTTCAGGAAAACCTGATCTTACAATGATCATTAATGGAATTCTTGCTGGCCTAGTCAGTATCACTGCTGGTTGTGGTGATATGACTCTTGTTGGGGCTTGGTTCGCTGGCCTAGTTGGTGGAATTATTGTTGTATTTTCTGTTGCAGCTCTTGATGCCGCTGAGATCGATGATCCTGTAGGTGCATTCTCTGTTCACGGAGTTTGTGGAGTATGGGGTACCGTAGTTATTGGTCTTTGGGGTACGGCTGTACAAGGAGATGGAGCAGGTATTGGATTGTTCAATGGAGGAGGTATTAACCTTCTTCTAGTTCAAGCTCTTGGTGCCGCAGCCTATGCTATTTGGACACTAGTTACTTGCTGGATTGCTTGGTCTGTAATTGGAGGATTATTCGGTGGAATCCGAGTATCTGAAGAGGAAGAGACTCAAGGCCTAGATATAGGAGAGCATGGAATGGAAGCATATCCAGACTTTGCATCTGCT
AG-418-D13  ATGACCACTGCTTTGCAAACGCCTCAAAGGCGCTCTAGGTCCAGATTACAAGATGCAAGTCTTGTTAATGGACCTATGCTCCTTTTGAGGAGTATTCGAGGATTTAGTTCAAACCGCTCAATGTTGTGGCTTGCGACTGTTCCTTTAGCTTTGTTTGGTTTAGGTATTTTTAATCTTTCAGCTCACGCGGCTGATTTACCTGAGTTGAATGCAGCTTTTCTTGCTAACAATTTATGGCTTTTGATCGCTACTATTTTAGTGATCTTTATGAACGCTGGTTTCGCTATGGTTGAGGCAGGTATGTGTCGTTCTAAGAACGCAGTAAACATCCTTGCTAAAAACCTATTCGTATTTGCTTTAGCTGTAACCTCTTATTGGTTTATTGGCTATTCATTAATGTACGGAGGTAGTGTTGCTGACGGATGGCTTTATTTTGGCGGCTTATTTTTTGATCCAACAGTTACTGCAGATATGGTAACTGATGCTGGATTAGTCCCAACAGTTGATTTCTTGTTCCAGTCTGCATTCGCAGGAACTGCGGCAACTATCGTATCCGGTCTTGTTGCTGAAAGAGTTAAATTTGGAGAATTTGTTGTTTTTGCTGTCGTATTAACTGCATTTATATATCCAATTGCTGGTAGCTGGAAATGGAACTTTGTAGACTTTGCTGGTTCTTCAATTGTTCACTCAGTTGGAGCATGGGCGGGTCTTGTAGGAGCTATGCTTCTTGGACCAAGAATTGGCAAATACTCTGATGGGAAACCACAGGCTATGCCAGGACACAACATGGCTATAGCTACTCTAGGTGCATTAGTTCTATGGATAGGTTGGTATGGTTTTAACCCCGGTTCTCAACTTGCTATGGATCAATGGGTTCCATATGTTGCTGTAACAACTACTTTGGCAGCAGCAGCTGGTGCTATTGGTGCAACTATTGTTTCAACATTAACTTCTGGTAAGCCTGATCTTACAATGATAATTAACGGAATCCTTGCTGGTTTGGTTAGTATCACTGCTGGTTGTGGTGATATGACTCTTGCTGGAGCCTGGTTCGCAGGACTAGTGGGAGGAATAATCGTTGTATTTTCTGTTGCAGCACTTGATGCCGCTGAGATCGATGATCCTGTAGGTGCATTCTCTGTTCACGGGGTATGTGGTGTATGGGGTACTGTTGTTATCGGTCTTTGGGGTACAGCTGTACAAGGTGATGGAGCAGGTATGGGATTGTTCAATGGCGGAGGTATTACCCTTCTTCTAGTTCAAGCTCTTGGTGCCGCAGCTTATGCTATTTGGACACTAGTTACTTGCTGGATTGCCTGGTCTGTAATTGGAGGATTATTCGGTGGAATCCGAGTATCTGAAGAGGAAGAGACTCAAGGCTTAGATATAGGGGAGCATGGAATGGAAGCATATCCAGACTTTGCATCTGCT
AG-418-F08  ATGACCACTGCTTTGCAAACGCCTCAAAGGCGCTCTAGGTCCAAGTTACAAGATGCAAGTCTTGTTAATGGACCTATGCTCCTTTTGAGGAGTATTCGAGGATTTAGTTCAAACCGCTCTATGTTGTGGCTTGCAACTGTTCCTTTAGCTTTGTTTGGTTTAGGTATTTTTAACCTTTCAGCTCATGCAGCTGATTTACCTGAGTTGAATGCAGCTTTTCTTGCTAACAATTTATGGCTTTTGATCGCTACTATCTTAGTGATCTTCATGAACGCTGGTTTCGCTATGGTTGAGGCAGGTATGTGCCGTTCTAAGAACGCAGTAAACATCCTTGCTAAAAACCTATTCGTATTTGCTCTAGCTGTAACCTCATATTGGTTTATTGGCTATTCATTAATGTACGGAGGTAGTGTTGCTGACGGATGGCTTTATTTTGGAGGCTTATTTTTTGATCCAACAGTTACTGCAGATATGGTAACTGATGCTGGATTAGTCCCAACAGTTGATTTCTTGTTCCAGTCTGCATTCGCAGGAACTGCGGCAACTATCGTATCCGGTCTTGTTGCTGAAAGAGTTAAATTTGGAGAATTTGTTGTTTTTGCTATTGTATTAACTGCATTTATATATCCAATTGCTGGTAGCTGGAAATGGAATTTCGTTGATTTTGCTGGTTCTTCAATTGTCCACTCAGTTGGAGCATGGGCAGGTCTTGTAGGAGCTATGCTTTTAGGACCAAGAATTGGCAAATACTCTGATGGAAAACCTCAAGCTATGCCAGGTCACAATATGGCTATAGCCACTTTAGGTGCATTAGTTCTATGGATAGGTTGGTATGGATTTAACCCAGGTTCTCAACTTGCTATGGATCAATGGGTTCCATATGTTGCTGTAACAACTACTTTGGCAGCAGCAGCTGGCGCTATTGGAGCAACTGTTGTCTCAACATTAACTTCAGGCAAGCCTGATCTTACAATGATTATTAACGGAATTCTTGCTGGTTTGGTTAGTATCACTGCTGGTTGTGGTGATATGACACTTGCTGGAGCCTGGTTCGCAGGACTAGTTGGTGGAATTATTGTTGTATTTTCTGTTGCAGCTCTTGATGCTGCTGAGATCGATGATCCTGTAGGTGCATTCTCTGTTCACGGAGTTTGTGGTGTATGGGGTACTGTAGTTATCGGTCTTTGGGGTACAGCTGTTCAGGGCGATGGAGCAGGCATGGGATTGTTCAATGGTGGAGGTATTAATCTTTTACTAGTTCAAGCTCTTGGTGCTGCAGCTTATGCTATCTGGACGTTAGTCACTTGTTGGATTGCTTGGTCAGTAATTGGAGGATTATTCGGAGGAATCCGTGTATCTGAAGAGGAAGAGACTCAAGGTCTTGATATAGGAGAGCATGGAATGGAAGCATATCCAGACTTTGCATCTGCT
AG-418-G18  ATGACCACTGCTTTGCAAACGCCTCAAAGGCGCTCTAGGTCCAAACTTCAAGATGCAAGTCTTGTGAATGGACCTATGCTCCTTTTGAGGAGTATTCGAGGATTTAGTTCAAACCGCTCTATGTTGTGGCTTGCAACTGTTCCCCTAGCTTTGTTTGGTTTAGGTATTTTTAATCTTTCAGCTCACGCAGCTGATTTACCTGAGTTGAATGCAGCTTTTCTTGCTAACAATTTATGGCTTTTGATCGCTACTATTCTAGTGATCTTTATGAACGCCGGTTTCGCTATGGTTGAGGCAGGTATGTGCCGTTCTAAGAACGCTGTTAACATTCTTGCTAAAAACCTCTTTGTATTTGCTCTAGCTGTAACTTCTTATTGGTTTATCGGCTATTCATTAATGTACGGAGGAAGTGTTGCTGACGGATGGCTGTATTTTGGCGGCTTATTTTTTGATCCAACAGTTACTGCAGATATGGTAACTGATGCTGGGTTAGTCCCAACTGTTGATTTCTTGTTCCAGTCTGCATTTGCAGGAACTGCAGCAACTATCGTTTCCGGTCTTGTTGCTGAAAGAGTTAAATTTGGAGAATTTGTTGTTTTTGCGATTGTATTAACTGCATTTATATATCCAATTGCTGGTAGCTGGAAATGGAATTTTGTTGATTTTGCTGGTTCTTCAATTGTTCACTCAGTTGGAGCATGGGCAGGTCTTGTAGGAGCGATGCTTCTTGGACCAAGAATTGGCAAATACTCTGATGGAAAACCACAGGCTATGCCAGGACACAATATGGCTATAGCTACTTTGGGTGCATTAGTTCTATGGATAGGTTGGTATGGGTTCAACCCCGGTTCTCAACTTGCTATGGACCAATGGGTTCCATATGTTGCTGTAACAACTACTCTGGCAGCAGCTGCTGGTGCTATTGGAGCAACTATTGTTTCAACATTAACTTCTGGTAAGCCTGACCTTACAATGATTATTAATGGAATCCTTGCTGGATTAGTTAGTATCACTGCTGGTTGTGGCGATATGACACTAGCTGGAGCCTGGTTCGCAGGACTAGTTGGTGGAATTATTGTTGTATTCTCTGTTGCAGCCCTAGATGCTGCTGAGATCGATGATCCTGTAGGTGCATTCTCCGTTCACGGAGTTTGTGGTGTATGGGGTACTGTAGTTATCGGTCTATGGGGTACAGCTGTCCAGGGAGATGGTGCTGGTATGGGATTGTTTAATGGTGGAGGTATTAGCCTTCTTCTAATTCAAGCTCTTGGTGCCGCTGCTTATGCAATCTGGACACTAGTTACTTGCTGGATCGCTTGGTCTGTAATTGGAGGATTATTCGGTGGAATCCGAGTTTCTGAAGAAGAAGAGACTCAAGGTTTAGATATAGGAGAGCACGGAATGGAAGCTTATCCAGACTTTGCTTCTGCT
AG-418-G23  ATGACCACTGCTTTGCATTCGCCAGGACGTAGAAAGACT------CTTCAAGAAGCTAGTCTTCTTGAGGGGCCCATGCTTCTCCTGCGCAGCATCCGTGGTTTTAGGACAAATCAATCCTTGATTTGGCTTGCCACTGTTCCAGTAGCTCTTTTCGGCTTAAGTATATTCACTTTTGCGGCAAAAGCTGGTCCTCTCGGAGACTTAACAGCGTCCTTCTTAGCTGACAACTTATGGTTGTTCATAGCTACTATTCTTGTGATCTTCATGAACGCAGGCTTCGCCATGGTTGAAGCCGGCATGTGTAGATCTAAAAACGCTGTTAACATTCTCGCTAAAAACCTCTTTGTTTTTGCACTTGCTGTAACTGCTTATTGGTTTATTGGATACTCATTAATGTATGGGGATTCTCAAGTGGGAGGATTTTTCTTCTTTAATCAACTATTTTTTGATCCTGATCCTTCTGGCGCTCTTGCAGGAAATACCGGTCTAGTTCCTTCAGTTGACTTCCTTTTCCAAGCAGCTTTTGCTGGAACTGCAGCAACTATTGTTTCTGGATTAGTTGCTGAAAGAGTGAAATTCGGCGAATTTGTTATTTTTGCAATTGTTCTTTCAGGTATCATCTATCCTATTTCTGGTAGCTGGCAATGGAATTTTATAGACTTTGCTGGTTCATCTATTGTTCACTCAGTAGGTGGTTGGGCTGGATTAGTTGGAGCGATGATGCTTGGGCCCAGAATAGGTAAATATGTTGATGGTAAAGCGCAAGCAATGCCTGGCCACAGCATGGCTATAGCCACTTTAGGTGCTCTAATCCTTTGGATTGGTTGGTATGGTTTTAACCCTGGTTCCGAACTTGCAATGGATGAATATGTTGCATACGTAGCAGTAACTACAACACTTGCTGCCGCAGGTGGAGCTATTGCTGCAACTGTTTTATCTACCTTGACTTCAGGGAAACCAGATTTGACTATGATTATCAACGGTATACTTGCTGGTTTGGTAAGTATAACTGCTGGTTGTGGAAACATGACTTTTGTTGGATCTTGGGTTGCAGGGGCAGTAGGTGGAATCATTGTTGTTTTCGCAGTAGCTGCATTAGATGCTGCAGAAATTGATGATCCAGTTGGTGCTTTCTCAGTTCACGGAGTTTGTGGAGTTTGGGGAACCGTTGTTATTGGTCTTTGGGGCGTAGAAGGAATGGATCCTGGCGCTGGTATTGGACTTTTTAACGGCGGTGGAATCACCCAATTACTTGTTCAGGCATTCGGTGCTGGATGTTATGCAGTATGGACGATAGTTACATGTTGGATAGCATGGTCTATCATCGGAGGTCTATTCGGTGGTATTCGAGTATCTGAAGAGGAAGAGACTCAAGGTCTAGATATTGGAGAGCATGGTATGGAAGCATATCCAGACTTTGCATCTGCT
AG-418-I20  ATGACCACTGCTTTGAATTCGCGGCCAGGATCTAAGCGTTCGAGACTTCAAGAAGTCAGTCTTCTAGAAGGACCGATGCTTCTCTTGCGCAGCATTCGTGGCTTTAGGACAAATCAAAAACTGATTTGGCTAGCCACTGTCCCAGTAGCTCTTTTTGGCTTAAGTGTATTTACTTTCGCTGCTAAAGCTGGCCCTCTCGATGACTTAACAGCTAAGTTTTTAGCCGACAACCTTTGGTTGTTTGTAGCTACTATTTTGGTGATCTTCATGAATGCAGGTTTTGCTATGGTTGAAGCCGGTATGTGTAGATCTAAAAACGCTGTTAACATTCTCGCAAAAAACCTTTTTGTATTTGCACTTGCTGTCACTGCATATTGGGTTGTTGGTTACAACCTAATGTATGGTGGTGAAACTTCAACTGGTTTTTTCTATTGGGGAGGATTCTTCCTTGACCCTGATCCTTCAGCTGAATTAATTGACGATTGTTCATTGGTTCCATCAGTTGATTTTCTTTTCCAAGCAGCTTTTGCTGGAACTGCAGCAACAATCGTTTCTGGACTGGTTGCAGAAAGAGTTAAATTCGGAGAATTTGTTCTTTTTGCTATAGTTTTATCCGGTATCATATACCCAATCTCAGGAAGCTGGGAATGGAATTTTATTGATTTTGCTGGTTCATCTATCGTTCACTCAGTTGGAGGTTGGGCAGGTCTTGTAGGAGCTATGTTACTAGGTCCCAGGATTGGTAAATATGTGGATGGCAAGCCTGCAGCAATGCCTGGCCATAGTATGGCCCTTGCTACTCTTGGCGCATTAATTTTGTGGATTGGTTGGTATGGTTTCAACCCAGGATCAGAGCTTGCTATGGATGAGTATGTTGCTTACGTTGCTGTAACAACTACTTTGGCTGCAGCAGGTGGAGCAATTACAGCTACTGTTCTTTCAACTCTTACTTCAGGAAAGCCAGATTTAACCATGATCATCAATGGAATACTTGCAGGACTTGTTAGTATCACAGCTGGTTGTGGAAACATGGGCTTTGTTGGAGCATGGGCTGCTGGAGCAGTCGGAGGTATTATTGTAGTATTCTCCGTTGCAGCTCTAGATGCAGCAGAAATTGATGATCCTGTAGGAGCTTTCTCTGTACACGGTGTATGCGGTGTATGGGGTACTGTAGTAATTGGTCTATGGGGTATA------------GATGGAGCTGGTATTGGTATCTTTAATGGTGGAGCTATCAATCAGCTTGGAATTCAAGCTTTAGGTGCTGGAGCTTATGCAATCTGGACTGTTGTTACTTGCTGGATAGCTTGGTCTATCATTGGAGGATTATTCGGTGGAATCCGAGTATCTGAAGAAGAAGAGACTCAAGGTTTAGATATTGGAGAGCATGGTATGGAAGCATATCCAGACTTTGCATCTGCT
AG-418-J17  ATGACCACTGCTTTGCAAACGCCTCAAAGGCGCTCTAGGTCCAGATTACAAGATGCAAGTCTTGTTAATGGGCCTATGCTCCTTTTGAGGAGTATTCGAGGATTTAGTTCAAACCGCTCAATGTTGTGGCTTGCGACTGTTCCTTTAGCTTTGTTTGGTTTAGGTATTTTTAATCTTTCAGCTCATGCAGCTGATTTACCTGAGTTGAATGCAGCTTTTCTTGCTAACAATTTATGGCTTTTGATCGCTACTATTTTAGTGATCTTTATGAACGCTGGTTTCGCTATGGTTGAGGCAGGTATGTGTCGTTCTAAGAACGCAGTAAACATCCTTGCTAAAAACCTATTCGTATTTGCTCTAGCTGTAACCTCCTATTGGTTTATTGGCTATTCATTAATGTACGGAGGAAGTGTTGCTGACGGATGGCTTTATTTTGGAGGCTTATTTTTTGATCCAACAGTTACTGCAGATATGGTAACTGATGCTGGATTAGTCCCAACAGTTGATTTCTTGTTCCAGTCTGCATTTGCAGGAACTGCGGCAACTATCGTATCCGGTCTTGTTGCTGAAAGAGTTAAATTTGGAGAATTTGTTGTTTTTGCTGTCGTATTAACTGCATTTATATATCCAATTGCTGGTAGCTGGAAATGGAATTTTGTAGACTTTGCTGGTTCTTCAATTGTTCACTCAGTTGGAGCATGGGCAGGTCTTGTAGGAGCTATGCTTCTTGGACCAAGAATTGGCAAATACTCTGATGGGAAACCACAGGCTATGCCAGGACACAACATGGCTATAGCTACTCTAGGTGCATTAGTTCTATGGATAGGTTGGTATGGTTTTAACCCCGGTTCTCAACTTGCTATGGATCAATGGGTTCCATATGTTGCTGTAACAACTACTTTGGCAGCAGCAGCCGGTGCTATTGGTGCAACTATTGTTTCAACATTAACTTCTGGTAAGCCTGATCTTACAATGATAATTAACGGAATCCTTGCTGGTTTGGTTAGTATCACTGCTGGTTGTGGTGATATGACTCTTGCTGGAGCCTGGTTCGCAGGACTAGTAGGCGGGATAATCGTTGTATTTTCTGTTGCAGCACTTGATGCGGCTGAGATTGATGATCCTGTTGGCGCATTCTCTGTTCACGGAGTTTGTGGTGTATGGGGCACTGTTGTTATCGGTCTTTGGGGTACAGCTGTACAAGGTGATGGAGCAGGTATGGGATTGTTCAATGGCGGAGGTATTACCCTTCTTCTAGTTCAAGCTCTTGGTGCCGCAGCTTATGCTATTTGGACACTAGTTACTTGCTGGATTGCTTGGTCTGTAATTGGAGGATTATTCGGTGGAATCCGAGTATCTGAAGAGGAAGAGACTCAAGGCTTAGACATAGGAGAGCATGGAATGGAAGCATATCCAGACTTTGCATCTGCT
AG-418-K17  ATGACCACTGCTTTGCAAACGCCTCAAAGGCGCTCTAGGTCCAAGCTTCAAGATGCAAGTCTTGTGAACGGACCTATGCTCCTTTTGAGGAGTATTCGAGGATTTAGTTCAAACCGCTCTATGTTGTGGCTTGCAACTGTTCCCCTAGCTTTGTTTGGTTTAGGTATTTTTAATCTTTCAGCTCATGCAGCTGATTTACCTGAGTTGAATGCAGCTTTTCTTGCTAACAATTTATGGCTTTTGATCGCTACTATCCTAGTGATCTTCATGAACGCTGGTTTCGCTATGGTTGAGGCAGGTATGTGCCGTTCTAAGAACGCTGTTAACATTCTTGCTAAAAACCTCTTTGTATTTGCTTTAGCTGTAACTTCTTATTGGTTTATCGGCTATTCATTAATGTACGGAGGAAGTGTTGCTGACGGATGGCTTTATTTTGGCGGCTTATTTTTTGATCCAACAGTTACCGCTGATATGGTCACTGATGCTGGATTAGTCCCAACTGTTGATTTCTTGTTCCAGTCTGCATTCGCAGGAACTGCGGCAACTATCGTTTCCGGTCTTGTTGCTGAAAGAGTTAAATTTGGAGAATTTGTTGTTTTTGCTATTGTATTAACTGCATTTATTTATCCAATTGCTGGTAGCTGGAAATGGAATTTTGTAGACTTTGCTGGATCTTCAATTGTTCACTCAGTTGGAGCGTGGGCAGGTCTTGTTGGAGCTATGCTTCTAGGACCAAGAATTGGTAAATACTCTGATGGTAAACCACAAGCTATGCCTGGCCATAATATGGCTATTGCTACTTTAGGTGCATTAGTTTTATGGATAGGTTGGTATGGATTTAACCCAGGTTCTCAACTTGCTATGGATCAATGGGTTCCATATGTTGCTGTGACAACTACTTTGGCAGCAGCAGCTGGCGCTATCGGAGCAACTATTGTTTCAACATTAACTTCAGGTAAGCCTGATCTTACAATGATTATTAACGGAATCCTTGCTGGTTTGGTTAGTATTACTGCTGGTTGTGGTGATATGACCCTTGCTGGAGCCTGGTTCGCTGGACTTGTAGGTGGAATTATCGTTGTATTTTCTGTTGCAGCTCTTGATGCCGCTGAGATCGATGATCCTGTAGGTGCATTCTCTGTTCATGGAGTTTGTGGTGTATGGGGTACTGTAGTTATCGGTCTTTGGGGTACAGCTGTACAAGGCGATGGTGCTGGTATGGGATTGTTCAATGGTGGAGGTATTAGCCTTCTTCTAGTTCAAGCTCTTGGTGCGGCAGCTTATGCTATCTGGACACTAGTTACTTGCTGGATTGCTTGGTCTGTAATTGGAGGATTATTCGGAGGAATCCGTGTATCTGAAGAGGAAGAGACTCAAGGCCTAGATATAGGAGAGCATGGAATGGAAGCATATCCAGACTTTGCATCTGCT
AG-418-L19  ATGACCACTGCTTTGCAAACGCCTCAAAGGCGCTCTAGGTCCAAATTACAAGATGCAAGTCTTGTTAATGGACCTATGCTCCTTTTGAGGAGTATTCGAGGATTTAGTTCAAACCGCTCTATGTTGTGGCTTGCAACTGTTCCTTTAGCTTTGTTTGGTTTAGGTATTTTTAATCTTTCAGCTCATGCAGCTGATTTACCTGAGTTGAATGCAGCTTTTCTTGCTAACAATTTATGGCTTTTGATCGCTACTATTTTGGTGATCTTCATGAACGCTGGTTTCGCTATGGTTGAGGCAGGTATGTGTCGTTCTAAGAACGCAGTAAACATCCTTGCTAAAAACCTCTTTGTATTTGCTCTAGCTGTAACTTCTTATTGGTTTATCGGCTATTCATTAATGTACGGAGGAAGTGTTGCTGACGGATGGCTTTATTTTGGAGGCTTATTCTTTGATCCAACAGTCACCGCTGATATGGTTACTGATGCTGGATTAGTCCCAACTGTTGATTTCTTATTCCAGTCTGCATTCGCAGGAACTGCAGCAACTATCGTTTCCGGTCTTGTTGCTGAAAGAGTTAAATTTGGAGAATTTGTTGTTTTTGCTGTTGTATTAACTGCATTTATATATCCAATTGCTGGTAGCTGGAAATGGAATTTTGTTGATTTCGCTGGTTCTTCAATTGTTCACTCAGTTGGAGCATGGGCGGGTCTTGTAGGAGCTATGCTTCTTGGGCCAAGAATTGGCAAATACTCTGATGGGAAACCACAAGCTATGCCAGGACACAATATGGCTATAGCTACTCTAGGTGCATTAGTCCTATGGATAGGTTGGTATGGATTTAACCCCGGTTCTCAACTTGCTATGGATCAATGGGTTCCATATGTTGCTGTAACAACTACTTTGGCAGCAGCAGCAGGAGCTATTGGTGCAACTATTGTTTCAACATTAACTTCTGGTAAGCCTGATCTTACAATGATAATTAACGGAATCCTTGCTGGTTTGGTTAGTATCACTGCCGGTTGTGGTGATATGACTCTTGCTGGAGCCTGGTTCGCAGGACTAGTAGGGGGTATTATAGTTGTATTTTCTGTTGCAGCACTTGATGCCGCTGAGATTGATGATCCTGTAGGTGCATTCTCTGTTCACGGAGTTTGTGGTGTATGGGGTACTGTAGTTATCGGTCTTTGGGGTACAGCTGTACAAGGTGATGGAGCAGGTATGGGATTGTTCAATGGTGGAGGTATTACCCTTCTTCTAGTTCAAGCTCTTGGAGCAGCAGCTTATGCTATCTGGACACTAGTTACTTGCTGGATTGCCTGGTCTGTAATCGGAGGATTATTCGGTGGAATCCGAGTATCTGAAGAGGAAGAGACTCAAGGTTTAGATATAGGAGAGCATGGAATGGAAGCATATCCAGACTTTGCATCTGCT
AG-418-M08  ATGACCACTGCTTTGCAAACGCCTCAAAGGCGCTCTAGGTCCAAGCTTCAAGATGCAAGTCTTGTTAACGGACCTATGCTCCTTTTGAGGAGTATTCGTGGATTTAGTTCAAACCGCTCAATGATGTGGCTTGCTACTGTTCCTCTGGCTTTGTTTGGTTTAGGTATTTTTAATCTTTCAGCTCACGCAGCTGATTTACCTGAGTTGAATGCAGCTTTTCTTGCTAACAATTTATGGCTTTTGATCGCTACAATCCTAGTGATCTTCATGAACGCCGGTTTCGCTATGGTTGAAGCAGGAATGTGTCGGTCTAAGAACGCCGTCAACATTCTTGCTAAAAATCTTTTCGTATTTGCTTTAGCTGTTACCTCTTACTGGTTTATTGGCTACTCATTAATGTACGGAGGAAGTGTTGCTGACGGATGGCTGTATTTTGGAGGCCTATTTTTTGATCCCACTGTAACTGCTGATATGGTTACTGATGCTGGATTAGTCCCAACAGTTGATTTCTTATTCCAGTCTGCTTTCGCAGGTACTGCAGCTACTATCGTTTCTGGTCTTGTTGCGGAAAGAGTTAAATTTGGTGAATTTGTTGTTTTTGCGATTGTACTAACAGCATTTATTTATCCAATTGCTGGTAGCTGGAAATGGAACTTTGTTGACTTTGCAGGTTCTTCAATTGTTCACTCAGTTGGAGCATGGGCAGGTCTAGTAGGAGCTATGCTTCTTGGACCAAGAATTGGCAAATACTCCGATGGAAAGCCACAGGCTATGCCAGGTCACAATATGGCCATTGCTACTTTAGGTGCTTTAGTTCTATGGATTGGTTGGTACGGTTTTAATCCTGGTTCTCAATTAGCTATGGATCAATGGGTACCATATGTTGCTGTAACAACAACTCTTGCAGCAGCAGCTGGAGCTATTGGAGCAACTATTGTTTCTACTTTAACTTCAGGAAAACCTGATCTTACAATGATCATTAACGGTATCCTTGCTGGTTTGGTAAGTATTACTGCAGGTTGTGGCGATATGACTCTTGCGGGAGCATGGTTCGCTGGACTAGTTGGAGGAATTATTGTTGTATTTTCTGTCGCAGCTCTTGATGCGGCCGAAATTGACGATCCTGTTGGCGCATTCTCCGTTCACGGAGTTTGTGGTGTATGGGGTACTCTGGTTATTGGTCTTTGGGGGACTGCAGTTCAAGGTGATGGTGCAGGTATGGGATTGTTCAATGGTGGTGGTATTAATCTACTTCTTGTTCAAGCTCTTGGTGCAGCAGCTTATGCTATCTGGACACTTGTTACTTGTTGGATCGCTTGGTCTGTTATCGGAGGATTATTCGGAGGAATTCGTGTATCTGAAGAAGAAGAGACTCAAGGACTAGACATAGGAGAGCATGGAATGGAAGCATATCCAGACTTTGCATCTGCT
AG-418-P06  ATGACCACTGCTTTGCAAACGCCTCAAAGGCGCTCTAGGTCCAAATTACAAGATGCAAGTCTTGTTAATGGGCCTATGCTCCTTTTGAGGAGTATTCGAGGATTTAGTTCAAACCGCTCTATGTTGTGGCTTGCAACTGTTCCCCTAGCTTTGTTTGGTTTAGGTATTTTTAATCTTTCAGCTCATGCAGCTGATTTACCTGAGTTGAATGCAGCTTTTCTTGCTAACAATTTATGGCTTCTGATCGCTACTATTTTGGTGATCTTCATGAACGCCGGTTTCGCTATGGTTGAGGCGGGTATGTGTCGTTCTAAGAACGCAGTAAACATCCTTGCTAAAAACCTCTTTGTATTTGCTCTAGCTGTAACTTCTTATTGGTTTATCGGCTATTCATTAATGTACGGAGGAAGTGTTGCTGACGGATGGCTTTATTTTGGAGGCTTATTCTTTGATCCAACAGTCACCGCTGATATGGTTACTGATGCTGGATTAGTCCCAACTGTTGATTTCTTGTTCCAGTCTGCATTCGCAGGCACTGCAGCAACTATCGTTTCCGGTCTTGTTGCTGAAAGAGTTAAATTTGGAGAATTTGTTGTTTTTGCTGTTGTATTAACTGCATTTATATATCCAATTGCTGGTAGCTGGAAATGGAATTTTGTTGATTTTGCTGGTTCTTCAATTGTTCACTCAGTTGGAGCATGGGCGGGTCTTGTTGGAGCTATGCTTCTTGGACCAAGAATTGGCAAATACTCTGATGGCAAACCACAGGCTATGCCAGGACACAATATGGCTATAGCTACTCTAGGTGCATTAGTCCTATGGATAGGTTGGTATGGATTTAACCCCGGTTCTCAACTTGCTATGGATCAATGGGTTCCATATGTTGCTGTAACAACTACTTTGGCGGCAGCAGCTGGAGCTATTGGTGCAACTATTGTTTCAACATTAACTTCTGGTAAGCCTGATCTTACAATGATAATTAACGGAATCCTTGCTGGTTTGGTTAGTATCACTGCTGGTTGTGGTGATATGACTCTTGCTGGAGCCTGGTTTGCAGGACTAGTAGGGGGAATTATAGTTGTATTTTCTGTTGCAGCACTTGATGCCGCTGAGATTGATGATCCTGTAGGTGCATTCTCTGTTCACGGAGTTTGTGGTGTATGGGGTACTGTAGTTATCGGTCTTTGGGGTACAGCTGTACAAGGTGATGGAGCAGGTATGGGATTGTTCAATGGTGGAGGTATTACCCTTCTTCTAGTTCAAGCTCTTGGTGCCGCAGCTTATGCTATTTGGACACTAGTTACTTGCTGGATTGCTTGGTCTGTAATTGGAGGATTATTCGGTGGAATCCGAGTATCTGAAGAGGAAGAGACTCAAGGATTAGATATAGGAGAGCATGGAATGGAAGCATATCCAGACTTTGCATCTGCT
AG-418-P13  ATGACCACTGCTTTGCAAACGCCTCAAAGGCGCTCTAGGTCCAGATTACAAGATGCAAGTCTTGTTAATGGACCTATGCTCCTTTTGAGGAGTATTCGAGGATTTAGTTCAAACCGCTCAATGTTGTGGCTTGCGACTGTTCCTTTAGCTTTGTTTGGTTTAGGTATTTTTAATCTTTCGGCTCACGCAGCTGATTTACCTGAGTTGAATGCAGCTTTTCTTGCTAACAATCTATGGCTTTTGATCGCTACAATTTTAGTGATCTTTATGAACGCTGGTTTCGCTATGGTTGAGGCAGGTATGTGTCGTTCTAAGAACGCAGTAAACATCCTTGCTAAAAACCTATTCGTATTTGCTCTAGCTGTAACCTCTTATTGGTTTATCGGCTATTCATTAATGTACGGAGGAAGTGTTGCTGACGGATGGCTTTATTTTGGAGGCTTATTTTTTGATCCAACAGTTACTGCAGATATGGTAACTGATGCTGGATTAGTCCCAACAGTTGATTTCTTGTTCCAGTCTGCATTTGCAGGAACTGCGGCAACTATCGTATCCGGTCTTGTTGCTGAAAGAGTTAAATTTGGAGAATTTGTTGTTTTTGCTGTCGTATTAACTGCATTTATATATCCAATTGCTGGTAGCTGGAAATGGAATTTTGTAGACTTTGCTGGTTCTTCAATTGTTCACTCAGTTGGAGCATGGGCGGGTCTTGTAGGAGCTATGCTTCTTGGACCAAGAATTGGCAAATACTCCGATGGGAAACCACAAGCTATGCCAGGACACAACATGGCTATAGCTACTTTAGGTGCATTAGTCCTATGGATAGGTTGGTATGGTTTTAACCCCGGTTCTCAACTTGCTATGGATCAATGGGTTCCATACGTTGCTGTAACAACAACTTTGGCAGCGGCAGCCGGTGCTATTGGTGCAACTATTGTCTCAACATTAACTTCTGGTAAGCCTGATCTTACAATGATAATTAACGGAATCCTTGCTGGTTTGGTTAGTATCACTGCTGGTTGTGGTGATATGACTCTTGCTGGAGCCTGGTTCGCAGGACTAGTGGGAGGAATAATCGTTGTATTTTCTGTTGCAGCACTTGATGCCGCTGAGATCGATGATCCTGTAGGCGCATTCTCTGTTCACGGAGTTTGTGGTGTATGGGGTACTGTTGTTATAGGTCTTTGGGGTACAGCTGTACAGGGTGATGGAGCAGGTATGGGATTGTTCAATGGAGGAGGTATTACCCTTCTTCTAGTTCAAGCTCTTGGTGCCGCAGCTTATGCTATTTGGACACTGGTTACTTGCTGGATTGCTTGGTCTGTAATTGGAGGATTATTCGGTGGAATCCGAGTATCTGAAGAGGAAGAGACTCAAGGCTTAGACATTGGAGAGCATGGAATGGAAGCATATCCAGACTTTGCATCTGCT
AG-424-M03  ATGACCACTGCTTTGCAAACGCCTCAAAGGCGCTCTAGGTCCAAATTACAAGATGCAAGTCTTGTTAACGGTCCTATGCTCCTTTTGAGGAGTATTCGAGGATTTAGTTCAAACCGCTCTATGTTGTGGCTTGCAACTGTTCCTTTAGCTTTGTTTGGGTTAGGTATTTTTAATCTTTCAGCTCATGCAGCTGATTTACCTGAGTTGAATGCAGCTTTTCTTGCTAACAATTTATGGCTTTTGATCGCTACTATCCTAGTGATCTTCATGAACGCTGGTTTCGCTATGGTTGAGGCAGGTATGTGTCGTTCTAAGAACGCAGTCAACATACTTGCTAAAAACTTATTCGTATTTGCTTTAGCTGTAACCTCTTATTGGTTTATTGGCTATTCATTAATGTACGGAGGTAGTGTAGCTGACGGATGGCTTTATTTTGGAGGCTTATTTTTTGATCCGACAGTCACAGCAGATATGGTGACTGATGCTGGATTAGTCCCAACAGTTGATTTCTTGTTCCAGTCTGCATTTGCAGGAACTGCGGCAACGATCGTATCAGGTCTTGTTGCTGAAAGAGTTAAATTTGGAGAATTTGTTGTTTTTGCAATTGTATTAACTGCATTTATATATCCAATTGCTGGAAGCTGGAAATGGAATTTTGTTGACTTTGCTGGTTCTTCAATTGTTCACTCAGTTGGAGCATGGGCAGGTCTTGTAGGGGCTATGCTTCTTGGACCAAGAATTGGGAAATACTCTGATGGAAAACCACAGGCTATGCCTGGACACAATATGGCTATAGCCACTTTGGGTGCATTAGTTCTATGGATAGGTTGGTATGGATTTAACCCCGGTTCCCAACTTGCTATGGACCAATGGGTTCCATATGTTGCTGTAACAACTACTTTGGCAGCAGCAGCTGGTGCTATCGGAGCAACTGTTGTTTCAACATTAACTTCTGGTAAGCCTGATCTTACAATGATTATTAACGGAATCCTTGCTGGTTTGGTTAGTATCACTGCTGGTTGTGGTGATATGACTCTTGCTGGAGCCTGGTTTGCAGGACTAGTGGGTGGAATTATTGTTGTATTCTCTGTTGCAGCTCTTGATGCCGCTGAGATCGATGATCCTGTAGGTGCATTCTCTGTTCACGGAGTTTGTGGTGTATGGGGTACTGTAGTTATCGGTCTTTGGGGTACGGCTGTACAAGGAGATGGCGCAGGTATGGGATTGTTCAATGGTGGAGGGATTAACCTTCTTCTAGTTCAAGCTCTTGGTGCCGCAGCTTATGCTATATGGACACTAGTTACTTGCTGGATTGCTTGGTCTGTAATTGGAGGATTGTTTGGAGGAATCCGAGTATCTGAAGAGGAAGAGACTCAAGGCCTAGATATAGGAGAGCACGGAATGGAAGCATATCCAGACTTTGCATCTGCT
AG-459-A02  ATGACCACTGCTTTGCAAACGCCTCAAAGGCGCTCTAGGTCCAAATTACAAGATGCAAGTCTTGTAAACGGACCTATGCTCCTTTTGAGGAGTATTCGAGGATTTAGTTCAAACCGCTCAATGTTGTGGCTTGCAACTGTTCCTTTAGCTTTGTTTGGTTTAGGTATTTTTAATCTTTCTGCTCACGCAGGCGATCTACCTGAGTTGAATGCAGCTTTTCTTGCCAATAATTTATGGCTATTTGTCGCTACTATTTTAGTGATATTCATGAACGCCGGCTTCGCTATGGTAGAAGCAGGTATGTGTCGTTCTAAGAACGCCGTCAACATTCTTGCTAAAAACCTATTCGTATTTGCTCTAGCTGTTACCTCTTATTGGGTAATAGGCTATTCGCTAATGTACGGAGACAGTATTGCTGGTGGATGGCTATATTTTATGGGCCTATTTTTTGATCCAACAGTTACTGCAGAAACAGTTGCTGATGCTGGATTAGTCCCAACAGTTGATTTCTTGTTCCAGTCTGCTTTTGCAGGAACTGCTGCTACTATCGTTTCCGGTCTTGTAGCTGAAAGAGTTAAATTTGGAGAATTTGTTGTTTTTGCTATTGTATTAACAGCTTTTATTTATCCAATTGCTGGTAGCTGGAAATGGAATTTTGTTGATTTTGCTGGTTCTTCAATTGTTCACTCAGTTGGAGCATGGGCAGGTCTTGTAGGAGCTATGCTTCTTGGGCCAAGAATTGGTAAATACTCTGATGGAAAACCACAGGCTATGCCAGGACATAACATGGCAATAGCTACTTTAGGCGCATTAGTTCTATGGATAGGTTGGTATGGATTTAACCCCGGTTCTCAACTTGCTATGGATCAATGGGTTCCATATGTTGCTGTAACAACTACTTTGGCAGCCGCAGCTGGTGCTATCGGAGCAACTATTGTTTCAACATTAACTTCTGGAAAGCCTGATCTTACAATGATTATTAACGGAATCCTTGCTGGTTTGGTTAGTATCACTGCTGGTTGTGGTGATATGACTCTTGCTGGAGCCTGGTTTGCAGGACTAGTAGGTGGAATTATCGTTGTATTTTCTGTCGCAGCACTTGATGCCGCTGAGATTGATGATCCTGTAGGTGCATTCTCTGTTCACGGAGTTTGTGGTGTATGGGGAACTGTAGTTATCGGTCTTTGGGGTACAGCTGTACAAGGAGATGGAGCAGGCATGGGATTGTTCAATGGTGGAGGTATTACACTTCTTCTAGTTCAAGCTCTTGGTGCCGCAGCTTATGCTATCTGGACACTTGTAACTTGCTGGATTACTTGGTCTGTAATTGGAGGATTATTCGGCGGAATTCGAGTATCTGAAGAGGAAGAGACTCAAGGTTTAGATATAGGAGAGCATGGAATGGAAGCATATCCAGACTTTGCATCTGCT
AG-459-B06  ATGACCACTGCTTTGCAAACGCCTCAAAGGCGCTCTAGGTCCAAATTACAAGATGCAAGTCTTGTTAATGGACCTATGCTCCTTTTGAGGAGTATTCGAGGATTTAGTTCAAACCGCTCTATTTTGTGGCTTGCAACTGTTCCCCTAGCTTTGTTTGGTTTAGGTATTTTTAATCTTTCAGCTCATGCAGCTGATTTACCTGAGTTGAATGCAGCTTTTCTTGCTAACAATTTATGGCTTTTGATCGCTACTATTTTAGTGATCTTCATGAACGCCGGTTTCGCTATGGTTGAGGCAGGTATGTGTCGTTCTAAGAACGCAGTAAACATCCTTGCTAAAAACCTCTTTGTATTTGCTTTAGCTGTAACTTCTTATTGGTTTATCGGCTATTCATTAATGTACGGAGGAAGTGTTGCTGACGGATGGCTTTATTTTGGAGGCTTATTTTTTGATCCAACAGTTACCGCTGACATGGTTACTGATGCTGGATTAGTCCCAACTGTTGATTTCTTGTTCCAGTCTGCATTTGCAGGAACTGCGGCAACTATCGTTTCCGGTCTTGTTGCTGAAAGAGTTAAATTTGGAGAATTTGTTGTTTTTGCTGTTGTATTAACTGCATTTATATATCCAATTGCTGGTAGCTGGAAATGGAATTTTGTTGACTTCGCTGGTTCTTCAATTGTTCACTCAGTTGGAGCATGGGCGGGTCTTGTAGGAGCTATGCTTCTTGGACCAAGAATTGGCAAATACTCTGATGGGAAACCACAAGCTATGCCAGGACACAATATGGCTATAGCTACTTTAGGTGCATTAGTCCTATGGATAGGTTGGTATGGATTTAACCCCGGTTCTCAACTTGCTATGGATCAATGGGTCCCATATGTTGCTGTAACAACTACTTTGGCAGCAGCAGCTGGAGCTATCGGTGCAACTATTGTTTCAACATTAACTTCTGGTAAGCCTGACCTTACAATGATAATTAACGGAATCCTTGCTGGTTTGGTTAGTATCACTGCTGGTTGTGGTGATATGACTCTTGCTGGAGCCTGGTTCGCAGGACTAGTAGGGGGAATTATAGTTGTATTTTCTGTTGCAGCACTTGATGCCGCTGAGATCGATGATCCTGTTGGCGCATTCTCTGTTCACGGAGTTTGTGGTGTATGGGGTACTGTAGTTATCGGTCTTTGGGGTACAGCTGTACAAGGCGATGGAGCAGGTATGGGATTGTTCAATGGTGGAGGTATTACCCTTCTTCTAGTTCAAGCTCTTGGTGCCGCAGCTTATGCTATTTGGACACTAGTTACTTGCTGGATTGCCTGGTCTGTAATTGGAGGATTATTCGGCGGAATCCGAGTATCTGAAGAGGAAGAGACTCAAGGCTTAGATATAGGAGAGCATGGAATGGAAGCATATCCAGACTTTGCATCTGCT
AG-459-N19  ATGACCACTGCTTTGCAAACGCCTCAAAGGCGCTCTAGGTCCAAACTTCAAGATGCAAGTCTTGTAAATGGACCTATGCTCCTTTTGAGGAGTATTCGAGGATTTAGTTCAAACCGCTCTATGTTGTGGCTTGCAACTGTTCCCCTAGCTTTGTTTGGTTTAGGTATTTTTAATCTTTCAGCTCACGCAGCTGATTTACCTGAGTTGAATGCAGCTTTTCTTGCTAACAATTTATGGCTTTTGATCGCTACTATTCTAGTGATCTTTATGAACGCCGGTTTCGCTATGGTTGAGGCAGGTATGTGCCGTTCTAAGAACGCTGTTAACATTCTTGCTAAAAACCTCTTTGTATTTGCTCTAGCTGTGACTTCTTATTGGTTTATCGGCTATTCATTAATGTACGGAGGAAGTGTTGCTGACGGTTGGCTTTATTTTGGCGGCTTATTTTTTGATCCAACAGTTACTGCAGATATGGTAACTGATGCTGGATTAGTACCAACTGTTGATTTCTTGTTCCAGTCTGCTTTTGCAGGAACTGCGGCAACTATCGTTTCCGGACTTGTTGCTGAAAGAGTTAAATTTGGAGAATTTGTTGTTTTTGCTGTTGTATTAACTGCATTTATATATCCAATTGCTGGTAGCTGGAAATGGAATTTTGTTGATTTTGCTGGTTCTTCAATTGTTCACTCAGTTGGAGCATGGGCGGGTCTTGTAGGAGCTATGCTTCTTGGACCAAGAATTGGCAAATACTCTGACGGTAAACCACAGGCTATGCCAGGACACAATATGGCTATAGCTACTCTAGGTGCATTAGTCCTATGGATAGGTTGGTACGGATTTAACCCCGGTTCACAACTTGCTATGGATCAATGGGTTCCATATGTTGCTGTAACAACTACTTTAGCAGCAGCTGCTGGAGCTATTGGTGCAACTATCGTTTCAACATTAACTTCTGGTAAGCCTGATCTTACAATGATAATCAACGGCATCCTTGCTGGTTTGGTTAGTATCACTGCTGGTTGTGGTGATATGACTCTCGCTGGAGCCTGGTTCGCAGGACTAGTAGGGGGAATTATTGTTGTATTTTCTGTTGCAGCACTTGATGCCGCTGAGATCGACGATCCTGTAGGTGCATTCTCTGTTCACGGAGTTTGTGGTGTATGGGGTACTGTAGTTATCGGTCTTTGGGGTACAGCTGTACAAGGCGATGGAGCAGGTATGGGATTGTTCAATGGAGGAGGTATTACCCTTCTTCTAGTTCAAGCCCTTGGAGCCGCAGCTTATGCTATTTGGACACTAGTTACTTGCTGGATTGCCTGGTCTGTAATTGGAGGATTATTCGGCGGAATCCGAGTATCTGAAGAGGAAGAGACTCAAGGCTTAGATATAGGAGAGCATGGAATGGAAGCATATCCAGACTTTGCATCTGCT
AG-459-O03  ATGACCACTGCTTTGCAAACGCCTCAAAGGCGCTCTAGGTCCAAGCTTCAAGATGCAAGTCTTGTTAATGGACCTATGCTCCTTTTGAGGAGTATTCGTGGGTTCAGTTCAAACCGCTCAATGTTGTGGCTTGCAACTGTCCCTCTAGCTTTGTTTGGTTTAGGTATTTTTAATCTTTCAGCTCACGCAGCTGATTTACCTGAGTTGAATGCAGCTTTTCTAGCTAACAATTTATGGCTTTTGATCGCTACTATTTTAGTGATCTTCATGAACGCCGGTTTCGCTATGGTTGAAGCGGGTATGTGTCGGTCTAAAAACGCCGTCAACATTCTTGCTAAAAACCTTTTCGTATTTGCTTTAGCTGTAACCTCTTATTGGTTTATTGGCTACTCATTAATGTACGGAGGAAGTGTTGCTGACGGATGGCTATATTTTGGAGGCTTATTTTTTGATCCCACAGTAACAGCCGATATGGTTACTGATGCTGGATTAGTTCCAACAGTTGATTTCTTATTCCAGTCTGCTTTTGCAGGTACTGCAGCAACTATCGTTTCTGGTCTTGTTGCTGAAAGAGTTAAATTTGGTGAATTTGTTGTTTTTGCGATTGTATTAACAGCATTTATTTATCCAATTGCTGGTAGCTGGAAATGGAATTTCGTTGACTTTGCAGGTTCTTCAATTGTTCACTCAGTTGGAGCATGGGCAGGTTTAGTGGGAGCTATGCTTCTTGGACCAAGAATCGGTAAATACTCCGATGGAAAGCCACAGGCTATGCCTGGTCACAATATGGCTATTGCTACTTTAGGTGCTTTAATTCTATGGATAGGTTGGTACGGATTTAATCCTGGTTCTCAACTTGCTATGGATCAATGGGTTCCATATGTTGCTGTAACAACTACTCTTGCAGCTGCAGCTGGTGCTATTGGAGCAACTATTGTTTCTACTTTAACTTCCGGAAAGCCAGATCTTACTATGATCATTAACGGTATTCTTGCTGGTTTGGTAAGTATTACTGCAGGTTGTGGTGATATGACTCTTGCGGGAGCTTGGTTCGCTGGACTAGTTGGCGGTATTATCGTTGTATTCTCTGTTGCAGCACTTGATGCAGCTGAAATTGACGATCCTGTTGGTGCATTCTCTGTTCACGGAGTCTGTGGTGTATGGGGTACCCTAGTTATTGGTCTTTGGGGAACTGCAGTTCAAGGAGATGGAGCAGGTATGGGATTGTTCAACGGTGGTGGTATTACTCTACTTCTTGTTCAAGCTCTTGGTGCAGCAGCTTATGCTATCTGGACACTAGTTACTTGCTGGATCGCTTGGTCTATCATCGGAGGATTATTCGGAGGAATCCGCGTATCTGAAGAAGAAGAGACTCAAGGTTTAGATATTTCAGAGCATGGTATGGAATCATATCCAGACTTTGCATCTGCT
AG-459-O09  ATGACCACTGCTTTGCAAACGCCTCAAAGGCGCTCTAGGTCCAAATTACAAGATGCAAGTCTTGTTAATGGACCTATGCTCCTTTTGAGGAGTATTCGAGGATTTAGTTCAAACCGCTCTATGTTGTGGCTTGCTACTGTTCCTTTAGCTTTGTTTGGTTTAGGTATTTTTAATCTTTCAGCTCATGCAGCTGATTTACCTGAGTTGAATGCAGCTTTTCTTGCTAACAATTTATGGCTTTTGATCGCTACTATTTTGGTGATCTTCATGAACGCTGGTTTCGCTATGGTTGAGGCAGGTATGTGTCGTTCTAAGAACGCAGTAAACATCCTTGCTAAAAACCTCTTTGTATTTGCTCTAGCTGTAACTTCTTATTGGTTTATCGGCTATTCATTAATGTACGGAGGAAGTGTTGCTGACGGATGGCTTTATTTTGGAGGCTTATTCTTTGATCCAACAGTCACCGCTGATATGGTTACTGATGCTGGATTAGTCCCAACTGTTGATTTCTTGTTCCAGTCTGCATTCGCAGGAACTGCAGCAACTATCGTTTCCGGTCTTGTTGCTGAAAGAGTTAAATTTGGAGAATTTGTTGTTTTTGCTGTTGTATTAACTGCATTTATATATCCAATTGCTGGTAGCTGGAAATGGAATTTTGTTGACTTCGCTGGTTCTTCAATTGTTCACTCAGTTGGAGCATGGGCGGGTCTTGTAGGAGCTATGCTTCTTGGGCCAAGAATTGGCAAATACTCAGATGGGAAACCACAAGCTATGCCAGGACACAATATGGCTATAGCTACTCTAGGTGCATTAGTCCTATGGATAGGTTGGTATGGATTTAACCCCGGTTCTCAACTTGCTATGGATCAATGGGTTCCATATGTTGCTGTAACAACTACTTTGGCAGCAGCAGCTGGAGCTATTGGTGCAACTATTGTTTCAACATTAACTTCTGGTAAGCCTGATCTTACAATGATAATTAACGGAATCCTTGCTGGTTTGGTTAGTATCACTGCTGGTTGTGGTGATATGACTCTTGCTGGGGCCTGGTTCGCAGGACTAGTAGGGGGAATTATAGTTGTATTTTCTGTTGCAGCACTTGATGCCGCGGAGATTGACGATCCTGTAGGTGCATTCTCTGTTCACGGAGTTTGTGGTGTATGGGGTACTGTAGTTATCGGTCTTTGGGGTACAGCTGTACAAGGTGATGGAGCAGGTATGGGATTGTTCAATGGTGGAGGTATTACCCTTCTTCTAGTTCAAGCTCTTGGTGCCGCAGCTTATGCTATCTGGACACTGGTTACTTGCTGGATTGCCTGGTCTGTAATTGGAGGATTATTCGGAGGAATCCGAGTATCTGAAGAGGAAGAGACTCAAGGCTTAGATATTGGAGAGCATGGAATGGAAGCATATCCAGACTTTGCATCTGCT
AG-673-D02  ATGACAACTGCTCTGCATCCGCCATCGCGGCGGCGCAAAGCGCGCCTCCAAGAGGCAAGCCTGATCGAAGGCCCAATGCTTCTCCTTCAGAGCATCCGGGGCTTCAAATCCAATCGCTCAATGCTTTGGCTGGGCTGCGTGCCCTTGGCCTTATTTGGGCTTGGCATCTTCAACCTTTCGGCACGCGCCGCCGAGATGCCAGCACTCAGCGCTCAGTTTCTTGCCAACAATCTCTGGCTTCTGGTCGCGACCATTCTCGTGATCTTCATGAATGCTGGCTTCGCAATGGTCGAAGCAGGCATGTGTCGTCAAAAGAATGCCGTCAATATCCTCGCCAAAAATCTCTTTGTCTTCGCACTGGCGGTAACCGCTTACTGGTTCTGCGGTTATTCATTGATGTACGGAGATCCAGTTGCAGCCGGATGGCTTTACTTCAACAGCTTGTTTTTTGATCCAACTGTCACTCCCGAGATCATTTCCTCAGATGGTCTTGTCCCGACAGTTGATTTCCTGTTCCAGGCTGCCTTTGCCGGAACTGCGGCCACGATCGTTTCCGGTTTGGTCGCTGAACGGGTCAAATTTGGTGAGTTCGTGATTTTTGCGCTGGTTCTCACAGCGGTCATCTATCCGATCTCTGGCTCATGGCAATGGAACTTCATTGATTTCGCAGGCTCTTCGATCGTTCACTCCGTTGGCGCCTGGGCAGGCGTGGTCGGAGCGATGTTGCTCGGACCCCGTATCGGCAAGTACGTGAATGGCAAAACCCAAGCCATGCCTGGTCACAACATGGCCATTGCGACTCTCGGCGCCCTGATCCTCTGGATTGGCTGGTACGGATTCAACCCCGGCTCAGAGCTGCAGATGGATCAGTACGTGGCCTATGTGGCAGTCACCACAACATTGGCTGCTGCAGGGGGAGCCATCGGGGCAACCGTGATCTCCACCCTGACATCGGGCAAGCCTGACCTCACCATGATCATCAACGGCATCCTCGCCGGCCTGGTGAGCATTACGGCCGGTTGCGGCAACATGACCATGGTCGGCTCCTGGGTCGCCGGTCTGATCGGCGGCATCATCGTGGTGTTTTCCGTTGCAGCTCTTGACGCTGCAGGAATTGACGATCCGGTCGGCGCCTTTTCAGTTCACGGCGTTTGTGGTGTCTGGGGCACCGTTGTGGTCGGACTCTGGGGCGTCAAAGGCATGTCTCCATCGGTGGGAATCGGCCTGTTCAATGGCGGCGGTTTCTCACAACTGGGAATCCAGGCACTCGGTGCAGGTGCTTATGCCATCTGGGCTCTTGTGACCTGCTGGATCGCCTGGAGCGTGATTGGCGCCATGTTCGGCGGCATCCGCGTGACCGAAGAAGAGGAGATTAATGGCCTCGACATCGGTGAACACGGCATGGAGGCGTATCCCGATTTCGCCTCTGCT
AG-673-F03  ATGACAACTGCTCTGCATCCGCCATCGCGGCGGCGCAAAGCGCGCCTCCAAGAGGCAAGCCTGATCGAAGGTCCAATGCTTCTCCTTCAGAGCATTCGGGGCTTCAAATCCAATCGCTCAATGCTTTGGCTGGGCTGCGTGCCCTTGGCATTATTTGGGCTTGGCATCTTCAACCTTTCGGCACGCGCCGCCGAAATGCCAGCACTCAGTGCTCAGTTTCTCGCCAACAATCTCTGGCTTCTGGTCGCGACCATTCTCGTGATCTTCATGAATGCTGGCTTCGCAATGGTCGAAGCAGGCATGTGTCGTCAAAAAAATGCCGTCAATATCCTCGCCAAAAATCTGTTTGTGTTCGCACTGGCTGTAACCGCTTACTGGTTCTGCGGTTATTCATTGATGTATGGAGATCCGGTTGCAGCCGGGTGGCTTTACTTCAACAGCTTGTTTTTTGATCCAACTGTCACTCCCGAGATCATTGCCTCAGATGGTCTTGTCCCGACAGTTGATTTCCTATTCCAGTCTGCCTTTGCCGGAACTGCAGCGACGATCGTTTCCGGTTTGGTCGCTGAACGGGTCAAGTTTGGTGAGTTCGTGATTTTTGCGCTGGTTCTCACAGCGGTCATCTATCCGATCTCTGGCTCATGGCAGTGGAACTTCATTGATTTCGCAGGCTCTTCGATCGTTCACTCCGTTGGCGCCTGGGCAGGCGTGGTCGGAGCGATGTTGCTCGGACCACGTATCGGCAAGTACGTGAATGGCAAAACCCAAGCCATGCCTGGTCACAACATGGCCATTGCAACTCTCGGCGCCCTGATCCTCTGGATTGGCTGGTACGGATTCAACCCCGGCTCAGAACTGCAGATGGATCAGTACGTGGCCTATGTGGCAGTCACCACAACATTGGCTGCTGCAGGGGGAGCAATCGGGGCAACCGTGATCTCAACTCTCACATCGGGCAAGCCTGACCTCACCATGATCATCAACGGCATCCTCGCCGGCCTGGTGAGCATTACGGCCGGTTGCGGCAACATGACCATGGTCGGCTCCTGGGTGGCAGGTCTGATCGGCGGCATCATCGTGGTGTTTTCCGTTGCAGCTCTTGACGCTGCAGGAATTGACGATCCGGTCGGTGCATTTTCAGTTCACGGCGTTTGTGGTGTCTGGGGCACCGTTGTGGTCGGACTCTGGGGCGTCAAAGGCATGTCTCCATCGGTGGGAATCGGCCTGTTCAATGGCGGCGGTTTCTCACAACTTGGAATCCAGGCACTCGGTGCAGGTGCTTATGCCATCTGGGCTCTTGTGACCTGCTGGATCGCCTGGAGCGTGATTGGCACCTTGTTCGGCGGCATCCGCGTAACCGAAGAAGAGGAAATTAATGGCCTCGACATCGGTGAACACGGAATGGAGGCGTATCCCGATTTCGCCTCTGCT
AG-679-A02  ATGACAACTGCTCTGCATCCGCCATCGCGGCGGCGCAAAGCGCGCCTCCAAGAGGCAAGCCTGATCGAAGGTCCAATGCTTCTCCTTCAGAGCATTCGGGGCTTCAAATCCAATCGCTCAATGCTTTGGCTGGGCTGCGTGCCCTTGGCATTATTTGGGCTTGGCATCTTCAACCTTTCGGCACGCGCCGCCGAGATGCCAGCACTCAGTGCTCAGTTTCTTGCCAACAATCTCTGGCTTCTGGTCGCGACCATTCTCGTGATCTTCATGAATGCTGGCTTCGCAATGGTCGAAGCAGGCATGTGTCGTCAAAAGAATGCCGTCAATATCCTCGCCAAAAATCTCTTTGTCTTCGCACTGGCAGTAACCGCTTACTGGTTCTGCGGTTATTCATTGATGTACGGAGATCCAGTTGTAGCCGGGTGGCTTTACTTCAACAGCTTGTTTTTTGATCCAACTGTCACTCCCGAGATCATTTCCTCAGATGGTCTTGTCCCGACAGTTGACTTCCTGTTTCAAGCAGCGTTTGCCGGAACCGCAGCGACGATCGTTTCCGGCCTGGTTGCCGAGCGCGTGAAGTTTGGCGAGTTCGTCATCTTCGCTCTCGTGCTCACTGCTGTGATCTACCCCATCTCCGGCTCCTGGCAGTGGAACTTCATTGATTTCGCTGGCTCGTCGATCGTTCACTCCGTTGGCGCCTGGGCAGGCGTGGTCGGAGCGATGTTGCTCGGACCCCGTATCGGCAAGTACGTGAATGGCAAAACCCAAGCCATGCCTGGTCACAACATGGCCATTGCCACTCTCGGAGCTCTCATCCTTTGGATTGGCTGGTACGGATTCAACCCAGGATCCGAGTTGGCAATGGATCAGTACGTTGCCTATGTGGCCGTCACCACAACATTGGCTGCCGCAGGGGGAGCAATCGGGGCAACCGTGATCTCCACGCTCACATCAGGCAAGCCTGACCTCACCATGATCATCAACGGCATCCTCGCCGGTCTGGTGAGCATTACTGCCGGTTGCGGCAACATGACCATGGTTGGCTCCTGGGTCGCCGGTCTGATCGGCGGCGTCATCGTGGTGTTTTCCGTTGCAGCTCTAGATGCTGCTGGAATTGACGATCCGGTCGGTGCATTTTCAGTTCACGGCGTTTGTGGTATCTGGGGCACCGTTGTGGTCGGTCTCTGGGGTGTCAAAGGCATGTCTCCATCGGTGGGAATCGGCCTTTTCAATGGCGGTGGTTTCTCACAACTGGGCATCCAGGCACTCGGTGCAGGTGCTTATGCCATCTGGGCTCTGGTGACCTGCTGGATCGCCTGGAGCGTGATTGGCGCCATGTTCGGCGGCATCCGCGTGACCGAAGAAGAGGAAATTAATGGCCTCGACATCGGAGAACACGGGATGGAGGCGTATCCCGATTTCGCCTCTGCT
AS9601      ATGACCACTGCTTTGCAAACGCCTCAAAGGCGCTCTAGGTCCAGATTACAAGATGCAAGTCTTGTTAATGGACCTATGCTCCTTTTGAGGAGTATTCGAGGATTTAGTTCAAACCGCTCAATGTTGTGGCTTGCGACAGTTCCTTTAGCTTTGTTTGGTTTAGGTATTTTTAATCTCTCAGCTCACGCAGCTGATTTACCTGAGTTGAATGCAGCTTTTCTTGCTAACAATTTATGGCTTTTGATCGCTACTATTTTAGTGATCTTCATGAACGCTGGTTTCGCTATGGTTGAGGCAGGTATGTGTCGTTCTAAGAACGCAGTAAACATCCTTGCTAAAAACCTATTCGTATTTGCTCTAGCTGTAACCTCTTATTGGTTTATCGGCTACTCATTAATGTACGGAGGTAGTGTTGCTGACGGATGGCTTTATTTTGGTGGCTTATTTTTTGATCCAACAGTTACTGCAGATATGGTAACTGATGCTGGATTAGTCCCAACAGTTGATTTCTTGTTCCAGTCTGCATTCGCAGGAACTGCGGCAACTATCGTATCCGGTCTTGTTGCTGAAAGAGTTAAATTTGGAGAATTTGTTGTTTTTGCTGTTGTATTAACTGCATTTATATATCCAATTGCTGGTAGCTGGAAATGGAATTTTGTAGACTTTGCCGGTTCTTCAATTGTTCACTCAGTTGGAGCATGGGCTGGTCTTGTAGGAGCTATGCTTCTTGGACCAAGAATTGGCAAATACTCTGATGGAAAACCACAGGCTATGCCAGGACACAATATGGCTATAGCTACTCTAGGTGCATTAGTTCTATGGATAGGTTGGTATGGTTTTAACCCCGGTTCTCAACTTGCTATGGATCAATGGGTTCCATATGTTGCTGTAACAACTACTTTGGCAGCAGCAGCTGGTGCTATTGGTGCAACTATTGTTTCAACATTAACTTCTGGTAAGCCTGATCTTACAATGATAATTAACGGAATCCTTGCTGGTTTGGTTAGTATCACTGCTGGTTGTGGTGATATGACTCTTGCTGGAGCCTGGTTCGCAGGACTAGTGGGAGGAATAATCGTTGTATTTTCTGTTGCAGCACTTGATGCCGCTGAGATTGATGATCCTGTAGGCGCATTCTCTGTTCACGGAGTTTGTGGTGTATGGGGTACTGTTGTTATCGGTCTTTGGGGTACAGCTGTACAAGGTGACGGAGCAGGTATGGGATTGTTCAATGGCGGAGGTATTACCCTTCTTCTAGTTCAAGCTCTTGGTGCCGCAGCTTATGCTATTTGGACACTAGTTACTTGCTGGATTGCCTGGTCTGTAATTGGAGGATTATTCGGAGGAATCCGTGTATCTGAAGAGGAAGAGACTCAAGGTTTAGATATAGGAGAGCATGGAATGGAAGCATATCCAGACTTTGCATCTGCT
EQPAC1      ATGACCACTGCTTTGCAAACGCCTCAAAGGCGCTCTAGGTCCAAACTTCAAGATGCAAGTCTTGTAAACGGACCTATGCTCCTTTTGAGGAGTATTCGTGGGTTCAGTTCAAACCGCTCAATGTTGTGGCTTGCAACTGTCCCTCTAGCTTTGTTTGGTTTAGGTATTTTTAATCTTTCAGCTCACGCAGCTGATTTACCTGAGTTGAATGCAGCTTTTCTAGCTAACAATTTATGGCTTTTGATCGCTACTATTTTAGTGATCTTCATGAACGCCGGTTTCGCTATGGTTGAAGCGGGTATGTGTCGGTCTAAAAACGCCGTCAACATTCTTGCTAAAAACCTTTTCGTATTTGCTTTAGCTGTAACCTCTTATTGGTTTATTGGCTACTCATTAATGTACGGAGGAAGTGTTGCTGACGGATGGCTATATTTTGGAGGCTTATTTTTTGATCCGACAGTAACAGCCGATATGGTTACTGATGCTGGATTAGTTCCAACAGTTGATTTCTTATTCCAGTCTGCTTTTGCAGGTACTGCAGCAACTATCGTTTCTGGTCTTGTTGCTGAAAGAGTTAAATTTGGTGAATTTGTTGTTTTTGCGATTGTATTAACAGCATTTATTTATCCAATTGCTGGTAGCTGGAAATGGAATTTCGTTGACTTTGCAGGTTCTTCAATTGTTCACTCAGTTGGAGCATGGGCAGGTTTAGTGGGGGCTATGCTCCTAGGACCAAGAATCGGTAAATACTCCGATGGAAAGCCACAGGCTATGCCTGGTCACAATATGGCTATTGCTACTTTAGGCGCTTTAATTCTATGGATAGGTTGGTACGGATTTAATCCTGGTTCTCAACTTGCTATGGATCAATGGGTTCCATATGTTGCTGTAACGACTACTCTTGCAGCTGCAGCTGGTGCTATTGGAGCAACTATTGTTTCTACTTTAACTTCCGGAAAGCCAGATCTTACTATGATCATTAATGGTATTCTTGCTGGTTTGGTAAGTATTACTGCAGGTTGTGGTGACATGACTCTTGCGGGAGCTTGGTTCGCTGGACTAGTTGGCGGTATTATCGTTGTATTCTCCGTTGCAGCACTTGATGCAGCTGAAATTGACGATCCTGTTGGTGCATTCTCTGTTCACGGAGTTTGTGGTGTATGGGGTACCCTAGTTATTGGTCTTTGGGGAACTGCAGTTCAAGGAGATGGAGCAGGTATGGGATTGTTCAATGGTGGTGGTATTAATCTACTTCTTGTTCAAGCTCTTGGTGCCGCGGCTTATGCTATCTGGACACTAGTTACTTGCTGGATCGCTTGGTCTATTATCGGAGGTTTATTCGGAGGAATCCGTGTATCTGAGGAAGAAGAGACTCAAGGTTTAGATATTTCTGAGCATGGTATGGAATCATATCCAGACTTTGCATCTGCT
GP2         ATGACCACTGCTTTGCAAACGCCTCAAAGGCGCTCTAGGTCCAAACTTCAAGATGCAAGTCTTGTTAATGGACCTATGCTCCTTTTGAGGAGTATTCGAGGATTTAGTTCAAACCGCTCTATGTTGTGGCTTGCAACTGTTCCCCTAGCTTTGTTTGGTTTAGGTATTTTTAATCTTTCAGCTCACGCAGCTGATTTACCTGAGTTGAATGCAGCTTTTCTTGCTAACAATTTATGGCTTTTGATCGCTACTATTCTAGTGATCTTTATGAACGCCGGTTTCGCTATGGTTGAGGCAGGTATGTGCCGTTCTAAGAACGCTGTTAACATCCTTGCTAAAAACCTCTTTGTATTCGCTCTAGCTGTAACTTCTTATTGGTTTATCGGCTATTCATTAATGTACGGAGGAAGTGTTGCTGACGGATGGCTTTATTTTGGAGGCCTATTTTTTGATCCAACAGTTACTGCAGATATGGTAACTGATGCTGGGTTAGTTCCAACTGTTGATTTCTTGTTCCAGTCTGCATTTGCAGGAACTGCGGCAACTATCGTTTCCGGTCTTGTTGCTGAAAGAGTTAAATTTGGAGAATTTGTTGTTTTTGCTATTGTATTAACTGCATTTATATATCCAATTGCTGGTAGCTGGAAATGGAATTTTGTTGATTTTGCTGGTTCTTCAATTGTTCACTCAGTTGGAGCATGGGCAGGTCTTGTAGGAGCTATGCTTCTTGGACCAAGAATTGGCAAATACTCTGATGGAAAACCACAGGCTATGCCAGGTCACAACATGGCCATAGCTACTTTGGGTGCATTAGTTCTATGGATAGGTTGGTATGGATTTAACCCCGGTTCTCAACTTGCTATGGACCAATGGGTTCCATATGTTGCTGTAACAACTACTTTGGCAGCAGCAGCTGGAGCTATTGGAGCAACTATTGTTTCAACATTAACTTCTGGTAAGCCTGACCTTACAATGATTATTAACGGAATCCTTGCTGGTTTAGTTAGTATCACTGCTGGTTGTGGCGATATGACACTTGCTGGAGCCTGGTTTGCAGGACTAGTTGGTGGAATTATCGTTGTATTCTCTGTTGCAGCTCTTGATGCTGCTGAGATAGACGACCCTGTTGGTGCATTCTCTGTTCACGGAGTTTGTGGTGTATGGGGTACTGTAGTTATCGGTCTATGGGGTACAGCTGTTCAAGGAGATGGTGCTGGTATGGGATTGTTCAATGGTGGAGGTATTAACCTTCTTCTTGTTCAAGCTCTTGGTGCAGCAGCATATGCTATTTGGACACTAGTTACTTGTTGGATTGCTTGGTCTGTAATTGGAGGATTATTCGGTGGAATCCGAGTATCTGAAGAGGAAGAGACTCAAGGCCTAGATATAGGAGAGCACGGAATGGAAGCATATCCAGACTTTGCATCTGCT
MIT0602     ATGACAACTGCTTTGCAATCGCCATCAGGGCGTCGCATTGCTCGTCTACAGGAAGCAAGTCTTCTTGATGGACCAATGCTTCTCCTTAATAGCATTCGCGGCTTTAGATCAAATCAGACTCTGACTTGGTTGGCTACTGTCCCTTTGGCTCTTATGGGCTTAGGTGTTTTTGGCTTCGCTGCTCGTGCTGAAGTACTTTCTGATCTGACAGCGACTTTCTTGGCAGATAACCTTTGGCTATTTATTGCCACCATACTCGTCATATTTATGAATGCTGGCTTCGCAATGGTTGAAGCTGGGATGTGTCGTTCTAAGAATGCTGTAAACATTCTTGCTAAAAATCTTTTTGTATTTGCGCTTGCTGTAACTGCTTATTGGTTTATTGGCTATTCATTAATGTATGGAGATTCAATAGCTGGCGGATGGCTTTATTTTAAGGGATTATTCTTTGATCCCGATCCTTCAGGAGCGCTTGCAGGAGGAACTGGTCTTGTTCCAGCTGTTGACTTTCTTTTTCAAGCTGCATTTGCAGGTACAGCAGCAACTATTGTTTCTGGACTTGTTGCTGAAAGAGTTAAGTTCGGCGAATTTGTAGTTTTTTCATTGATATTAACTGCGTTCATCTATCCAATTTCAGGAAGCTGGCAGTGGAATTTCATTGATTTCGCAGGCTCTTCAATTGTTCATTCAGTAGGAGGATGGGCTGGTCTTGTAGGAGCAATGCTTTTAGGACCAAGAATTGGAAAGTTTGTAGATGGTAAAGCTCAAGCAATGCCAGGTCATAACATGGCGCTTGCAACACTAGGTGCTCTAATCCTTTGGATAGGTTGGTATGGCTTCAATCCTGGATCAGAGTTAGCTATGGATCAGTATGTTGCTTATGTTGCTGTAACAACAACTCTGGCAGCTGCTGGAGGCGCTATTGCAGCCACAGTCATTTCTACCTTGACTTCTGGTAAGCCTGATTTGACTATGATCATTAATGGAATTCTTGCAGGTCTTGTAAGTATTACAGCTGGTTGTGGAAACATGACTCTTTCAGGATCTTGGCTTGCAGGATTTGTAGGTGGGGTAATAGTTGTATTTGCAGTTTCAGCATTGGATTCATTAGGTATTGATGACCCTGTAGGCGCTTTCTCAGTTCACGGTGTATGTGGAATTTGGGGAACAGTTGTAATTGGTTTATGGGGAGTTGATGGAATGGATCCAGGAGCAGGAATTGGCTTGCTCAATGGAGGAGGTTTCTCAATCTTGCTTGTTCAGGTAATTGGAGCAGCTGCTTATGCAATTTGGACAATAGTCACTTGTTTTGTTGCCTGGTCAATTATTGGCCAATTATTTGGTGGCATTCGTGTGAGCGAAGAAGAAGAGACTTTAGGTCTTGATATTGGTGAGCATGGAATGGAGGCATATCCAGACTTTGCTTCTTCT
MIT0604     ATGACCACTGCTTTGCAAACGCCCCAAAGGCGCTCTAGGTCCAAATTACAAGATGCAAGTCTTGTTAATGGACCTATGCTCCTTTTGAGGAGTATTCGAGGATTTAGTTCAAACCGCTCTATGTTGTGGCTTGCAACAGTTCCTTTAGCTTTGTTTGGTTTAGGTATTTTTAATCTTTCAGCTCACGCAGCTGATTTACCTGAGTTGAATGCAGCTTTTCTTGCTAACAATTTATGGCTTTTGATCGCTACTATTCTAGTGATCTTTATGAACGCCGGTTTCGCTATGGTTGAGGCAGGTATGTGCCGTTCTAAGAACGCAGTTAACATTCTTGCTAAAAACCTCTTTGTATTTGCTCTAGCTGTAACTTCTTATTGGTTTATCGGCTATTCATTAATGTACGGAGGAAGTGTAGCCGACGGTTGGCTTTATTTTGGCGGCTTATTTTTTGATCCTACAGTTACTGCAGATATGGTAACTGATGCTGGATTAGTCCCAACTGTTGATTTCTTGTTCCAGTCTGCTTTTGCAGGAACTGCGGCAACTATCGTTTCCGGTCTTGTTGCTGAAAGAGTTAAATTTGGAGAATTTGTTGTTTTTGCTGTTGTATTAACTGCATTTATATATCCAATTGCTGGTAGCTGGAAATGGAATTTTGTTGATTTTGCTGGTTCTTCAATTGTTCACTCAGTTGGGGCATGGGCCGGTCTTGTAGGAGCTATGCTCCTTGGGCCAAGAATTGGCAAATACTCTGATGGTAAGCCACAGGCTATGCCAGGACACAATATGGCTATAGCTACTCTAGGTGCATTAGTCCTATGGATAGGTTGGTACGGATTTAACCCCGGTTCTCAACTTGCTATGGATCAATGGGTTCCATATGTTGCTGTAACAACTACTTTAGCAGCAGCAGCTGGAGCTATTGGTGCAACTATTGTTTCAACATTAACTTCTGGTAAGCCTGACCTTACAATGATAATTAACGGTATCCTTGCTGGTTTGGTTAGTATCACTGCTGGTTGTGGTGATATGACTCTTGCTGGAGCCTGGTTCGCAGGACTAGTAGGCGGAATTATCGTTGTATTTTCTGTTGCAGCACTTGATGCCGCTGAGATTGATGATCCTGTAGGTGCATTCTCTGTTCACGGAGTTTGTGGTGTATGGGGTACTGTAGTTATCGGTCTTTGGGGTACAGCTGTACAAGGTGATGGAGCAGGTATGGGATTGTTCAATGGCGGAGGTATTACCCTCCTTCTAGTTCAAGCTCTTGGTGCCGCAGCTTATGCTATTTGGACACTAGTTACTTGCTGGATTGCTTGGTCTGTAATTGGAGGATTATTCGGAGGAATCCGAGTTTCTGAAGAGGAAGAGACCCAAGGCTTAGATATAGGAGAGCATGGAATGGAAGCATATCCAGACTTTGCCTCTGCT
MIT0917     ATGACCACTGCTTTGCAATCGCCTCCAAGGCGAAGTACTTCTCGTCTTCAAGACGCAAGTCTTTTGAACGGGCCAATGCTTCTTCTAAGAAGCATTAAAGGTTTTAGAAGAAGTCAATCTTGGGCATGGCTAGCCTCTGTCCCATTGGCACTTTTAGGATTAGGTGTATTCACTTTCTCTGCAAGAGCTGAGGTTCTTTCTGATTTAACTGCTGCATTCTTGGCAGATAACCTTTGGTTATTCATAGCAACAATCCTCGTTATTTTTATGAACGCTGGATTTGCAATGGTTGAAGCTGGTATGTGTCGCCAAAAAAATGCGGTAAACATATTAGCTAAAAACTTATTTGTTTTTGCTCTTGCGGTTACGGCCTATTGGGTAATTGGATATTCTCTAATGTATGGCGGTTCAGTAATTGATGGATGGCTTTATTTTCAAGGCTTATTTGTTGATCCTGATCCTTCCGGTGCCTTAGAGGGTGATACAGGTCTAGTTCCAGCAGTTGATTTCCTTTTCCAATCTGCTTTCGCTGGTACTGCTGCAACTATCGTTTCTGGATTAGTTGCTGAGAGAGTCAAATTTGGTGAATTTGTCGTTTTCTCTATAGTTTTAACTGCTTTCATCTACCCAATTGCTGGTAGCTGGCAGTGGAATTTTATTGATTTTGCTGGTTCATCTATCGTCCACTCTGTTGGCGGATGGGCAGGTCTCGTTGGGGCAATGCTACTTGGACCACGTATTGGCAAATTTGTAGATGGAAAAGCTCAAGCTATGCCTGGTCACAATATGGCTATTGCAACTTTAGGAGCGCTAATTCTTTGGATTGGTTGGTATGGATTTAATCCTGGCTCCGAATTGGCAATGGATCAATATGTTGCTTATGTTGCCGTAACAACAACATTGGCAGCAGCTGGTGGCGCAATCGCAGCTACAGTTTTATCTACCATTACCTCTGGTAAACCTGATCTAACCATGATCATCAACGGAATACTTGCTGGATTAGTAAGTATTACTGCTGGTTGTGGGAATATGACTTTTGCTGGATCTTGGCTTGCTGGCGCAGCGGGTGGATTAATCGTTGTAGTTGCAGTAGCTGCTTTAGATTCTGCAGGTATTGATGATCCAGTTGGTGCATTCTCAGTTCACGGTGTTTGTGGTGTTTGGGGAACTGTCGTTATCGGCCTTTGGGGCGTTGATGGCATGGACCCAGGTGCTGGAATTGGTCTTCTCAATGGAGGAGGCATTAACCAATTCTTAATTCAAGCATTAGGTGCTGCTGCTTATGGTATCTGGACTGTTGTTACATGCTGGATTGCTTGGCAAGTTATTGGTGGCTTCTTCGGTGGCATCAGAGTTAGCGAAGCAGAAGAGACCCAAGGTCTTGATATCGGTGAGCATGGAATGGAGGCTTATCCTGACTTTGCTTCTAGT
MIT0919     ATGACTACTGCTTTGCAATCACCGAGAGTGAGAAGCACTGCCCGCCTTCAGGAAGCAAGTCTTCTGAATGGGCCAATGCTTCTTATTCGAAGTATTCGTGGCTTAAGAACAAACAAAGCTTTGACTTGGCTAGCCACTATCCCTCTAGCCCTACTGGGATTAGGGGTTTTCAGCTTTGCTGCTAGAGCTGGTGAATTATCAGACTTATCAGCAACTTTTTTAGCTGATAACCTTTGGTTATTTATAGCCACAATCCTTGTCATCTTTATGAATGCTGGCTTCGCAATGGTCGAAGCAGGAATGTGTCGCTCTAAAAACGCTGTAAACATTTTAACTAAAAATCTTTTTGTATTTGCACTTGCTGTAACTGCTTATTGGGTAATTGGTTACTCGATAATGTATGGAGACTCTATTGCAGGCGGATGGCTTTATTTTTCTGGTCTTTTCTTTGATGCTGATCCATCAGGAGCCTTGGAAGGTGATACAGGTCTAGTCCCTGCAGTTGATTTTCTTTTCCAGGCAGCATTCGCTGGAACAGCAGCAACAATTGTTTCTGGTCTTGTTGCTGAAAGAGTGAAATTCGGCGAATTTGTTGTTTTCTCATTAGTACTTACTGCATTCATATATCCAATTTCTGGAAGTTGGCAGTGGAATTTTATTGATTTTGCCGGTTCTTCTATTGTCCATTCAGTTGGTGGTTGGGCTGGTCTTATTGGAGCAATGCTGCTCGGACCAAGAATTGGGAAATTTGTAGATGGAAAGCCTCAGGCTATGCCTGGTCACAATATGGCCATTGCTACTCTTGGTGCCTTGATACTTTGGATCGGTTGGTATGGATTCAACCCTGGATCAGAATTGGCTATGGACCAATACGTTGCTTATGTGGCTGTAACAACTACCCTCGCTGCTGCTGGTGGAGCTATTGCAGCAACAGTGATTTCTACGCTTACATCAGGTAAGCCTGATTTAACAATGATCATCAATGGGATCCTTGCTGGCCTTGTAAGTATTACTGCGGGTTGCGGCAATATGACTTTTGGTGGTGCTTGGTTGGCTGGTGCTGTAGGAGGAGCAATTGTTGTGTTCTCAGTGGCAGCAGTTGATGCAGCCGGTATAGATGACCCTGTTGGTGCATTCTCAGTTCATGGAGTATGCGGTGTTTGGGGAACAGTGGCTATTGGCCTATGGGGTGTAGATGGAATGGATCCAGGAGTAGGAATAGGCCTTCTCAATGGGGGCGGCTTGAAAGTATTGCTTATTCAGGCTTTAGGAGCTGCTGCTTATGCAATTTGGACAATAGTCACATGTTGGATTGCATGGTCCATTATTGGTAGTTTGTTTGGAGGGATCCGTGTTAGTGAACAAGAAGAGCTGCAAGGCCTTGATATTGGAGAGCATGGTATGGAGGCATATCCAGACTTTGCATCAAGT
MIT1214     ATGACCACTGCTTTGCAATCGCCTCCAAGGCGAAGTACTTCTCGTCTTCAAGACGCAAGTCTTTTGAACGGGCCAATGCTTCTTCTAAGAAGCATTAAAGGTTTTAGAAGAAGTCAATCTTGGGCATGGCTAGCATCTGTCCCATTGGCACTTTTAGGATTAGGTGTTTTCACTTTCTCTGCTAGAGCTGAGGTTCTTTCAGATTTAACTGCTGCATTCTTGGCAGATAACCTTTGGTTATTTATAGCCACAATCCTCGTGATTTTTATGAACGCAGGATTTGCAATGGTTGAAGCTGGTATGTGTCGCCAAAAAAATGCGGTGAACATATTAGCTAAAAACTTATTTGTTTTTGCTCTTGCCGTTACGGCCTATTGGGTAATTGGTTATTCCCTAATGTATGGCGGTTCAGTAATTGATGGATGGCTTTATTTCCAAGGCTTATTTGTTGATCCTGATCCTTCAGGTGCACTAGAGGGTGACACTGGTCTTGTTCCAGCAGTTGATTTCCTTTTTCAGTCTGCTTTTGCTGGTACTGCAGCAACTATCGTTTCTGGACTCGTAGCTGAAAGAGTCAAGTTTGGTGAGTTTGTCGTTTTCTCTGTTGTTTTAACTGCTTTCATCTACCCAATTGCTGGAAGCTGGCAGTGGAATTTTATTGATTTTGCAGGTTCATCTATCGTTCACTCTGTTGGAGGATGGGCAGGTCTTGTTGGAGCTATGCTTCTTGGCCCACGTATTGGCAAATTTGTAGATGGCAAAGCTCAAGCTATGCCTGGTCACAATATGGCTATTGCAACTTTAGGAGCCCTAATTCTTTGGATTGGTTGGTATGGATTTAATCCTGGCTCCGAATTAGCAATGGATCAATATGTTGCTTATGTAGCGGTAACAACAACTTTGGCAGCAGCTGGTGGAGCAATCGCAGCTACAGTTCTATCTACTATTACTTCTGGGAAGCCTGATCTGACAATGATCATCAACGGTATTCTTGCTGGATTAGTAAGTATCACTGCTGGTTGTGGCAATATGACTTTTGCTGGATCTTGGCTCGCTGGCGCAGTGGGTGGATTAATCGTTGTAGTTGCAGTAGCTGCTTTAGATTCTGCAGGTATTGATGATCCAGTTGGTGCCTTCTCAGTTCACGGTGTTTGTGGGGTTTGGGGCACTGTTGTTATTGGCCTTTGGGGCGTTGATGGCATGGACCCAGGTGCTGGAATCGGTCTCCTGAATGGAGGAGGAATTAATCAATTCTTTATTCAAGCCTTAGGTGCAGCTGCTTATGGTATCTGGACTGTGGTTACATGCTGGATTGCTTGGCAAATTATTGGTGGCTTCTTCGGTGGCATCAGAGTTAGCGAAGCAGAAGAGACACAGGGTCTTGACATTGGAGAGCATGGAATGGAAGCTTATCCAGACTTTGCTTCTAGT
MIT1300     ATGACTACTGCACTGCATTCGTCTGGTAGGCGGCGCACTGCTTCCCTCCAAGAGGCAAGTCTCTTGGAGGGGCCAATGCTCCTTCTTCGCAGCATTCGTGGCTTCAGCTCTCATCGCTCCTTGATGTGGCTTGCCTGTGTTCCTATTGCACTATTTGGTTTAGGCCTTTTCAATCTCTCAGCGCATGCAGCTGAGATGCCTGAACTAAATGCTGCATTCTTGGCTAACAACCTTTGGCTTCTGGTTGCAACCATCTTGGTCATTTTCATGAATGCCGGATTCGCAATGGTTGAAGCAGGGATGTGCCGTCAAAAGAATGCGGTAAATATTCTTGCTAAAAACCTCTTTGTTTTTGCTTTAGCGGTAACCGCATATTGGTTTGTTGGCTATTCCTTGATGTATGGAGATGCAGTAGCGGCAGGTTGGCTCTATTTCAATGGGTTGTTTTTTGATCCTGCTGTTACGCCTGAATTAATTGGTGAAGCAGGTCTAGTCCCCACAGTTGATTTCCTCTTTCAGGCAGCCTTTGCAGGTACAGCGGCAACCATCGTTTCTGGATTGGTTGCTGAGCGCGTGAAGTTCGGAGAATTTGTAGTTTTTTCCTTGGTTTTGACTGCATTCATCTATCCAATTGCTGGTAGTTGGCAGTGGAACTTCATTGATTTTGCAGGTTCTTCAATTGTGCATTCAGTTGGAGCTTGGGCTGGTTTGGTAGGAGCAATGCTTCTTGGTCCACGTCTCGGCAAGTTTGTGAATGGAAAGGCGCAAGCGATGCCAGGCCACAACATGGCAATTGCGACTCTTGGAGCACTTGTTTTGTGGATTGGTTGGTATGGCTTTAATCCTGGATCCCAACTTGCTATGGATCAATGGGTACCTTATGTAGCCGTTACAACCACCCTTGCAGCTGCAGGCGGTGCAATTGGTGCAACAGTTGTGTCAACAGTGACCTCCGGCAAGCCTGATCTAACAATGATCATTAATGGCATTTTGGCTGGCTTGGTTAGTGTCACCGCAGGTTGTGGCAACCTCACCATGACAGGCGCTTGGGTAGCTGGTTTGGTAGGTGGAATTATCGTAGTTTTCTCTGTTTCTTGGTTGGATTCATTGGGGATTGATGATCCGGTTGGAGCGTTCTCAGTTCACGGAGTATGTGGAATTTGGGGAACTCTTGTAGTAGGCCTTTGGGGCTTTGATGTTCAAGGTGATGGTTCAGCATTGGGACTATTTGTTGGAGGAGGCTTTAGCCAACTCTGGATTCAGTTTGTTGGATGTGCTGCTTATGCAATTTGGACAGTTGTTACTTGTTGGATTGCCTGGCAAATCATTGGAAGTTGCTTTGGTGGCATCCGAGTAAGTGAGCAAGAAGAGATTGCTGGCCTTGATATTGGCGAGCACGGTATGGAGGCATACCCTGATTTCGCTTCTGCT
MIT1304     ATGACCACTGCTTTGCAATCGCCGCCAGGGAGTCGTACTGCGCGCCTTCGGGAAGCAAGCCTTCTAGAAGGACCCATGCTTCTTCTTCGTAGTATTCGTGGCTTTCGTTCCAATCAATCTTTGATTTGGATGGCTACTGTGCCTTTAGCTCTTCTAGGCCTAGGAGTTTTTGGATTTGCTGCACGAGCGGAAATTCTTTCAGATCTGACTGCGACTTTCTTAGCAGACAACCTATGGTTGTTTATTGCAACCATACTTGTAATCTTCATGAATGCTGGTTTTGCAATGGTCGAAGCCGGTATGTGTCGTTCGAAGAATGCAGTAAACATTCTTGCTAAAAATCTTTTTGTTTTTGCTCTTGCTGTTACAGCCTATTGGTTTATAGGTTATTCGCTAATGTATGGCGAATCAATTGCAGGAGGATGGCTTTATTTTAATGGCCTCTTTTTTGACCCTGATCCTTCTGGTGCACTTGCTGGAGATACTGGTTTAGTTCCTGCTGTTGATTTCTTATTTCAAGCTGCCTTTGCTGGTACTGCTGCAACAATTGTTTCTGGACTTGTTGCTGAAAGAGTCAAGTTTGGAGAGTTTGTTGTTTTCTCTTTAATATTGACAGCTTTTATTTATCCAATATCAGGTAGTTGGCAGTGGAATTTTATAGATTTTGCAGGTTCTTCTATTGTTCATTCAGTTGGAGGATGGGCTGGTCTTGTAGGAGCAATGCTTCTTGGACCAAGAATAGGAAAGTTTGTAAATGGTAGAGCTCAAGCAATGCCTGGTCACAATATGGCCATTGCAACGCTAGGTGCTCTTGTTTTATGGATTGGTTGGTATGGCTTTAACCCTGGTTCAGAGTTGGCTATGGATCAATATGTTGCCTATGTAGCTGTTACAACAACTCTTGCTGCAGCTGGTGGGGCTATTGCCGCAACGGTAGTTTCTACTCTTACTTCAGGTAAGCCAGATTTGACAATGATCATCAATGGCATTCTTGCTGGTTTGGTAAGTATTACTGCTGGATGCGGAAATATGACTCTTTCTGGTTCTTGGCTTGCAGGTTTTGTAGGTGGTGTAATTGTTGTTTTTGCAGTATCAGCTCTAGATTCTGCAGGAATTGATGATCCAGTTGGTGCTTTTTCTGTTCACGGTGTTTGTGGCGTATGGGGAACAGTAGTAATAGGTTTATGGGGAGTTGATGGAATGGACCCAGGGGTTGGAATTGGCCTTTTAAATGGAGGAGGTTTCTCTCAGCTTTGGGTGCAGGTTATAGGGGCTGCTGCTTATGGAATATGGACAGTTGTAACTTGCTGGATTGCCTGGACAGTTATAGGTAACCTCTTTGGAGGTATTCGAGTAAGTGAAGAAGAAGAGATTCAAGGTCTTGATATAGGAGAGCATGGTATGGAAGCTTATCCAGACTTTGCTTCATCT
MIT1307     ATGACCACTGCTTTCCATGCACCTCCACGGAGACGAGCCTCTCGCCTTCAGGAGGCCAGCTTAATTGAAGGACCAATGCTTCTACTAAGAAGTATTCGTGGATTGAGCTCTTATCGCTCTTTTCTTTGGTTGGCCTGCGTTCCACTTGCTTTTTTAGGTTTAGGCCTTTTTAACCTTTCAGCGCATGCTGCTGATTTGCCTGACTTGAATGCGGCTTTCTTAGCGAATAATCTTTGGCTTTTAGTCGCGACGATTCTTGTCATCTTTATGAATGCAGGCTTTGCAATGGTCGAAGCAGGAATGTGCCGTCAAAAAAATGCAGTAAACATCCTTGCAAAAAACTTGTTTGTATTTGCTCTTGCTGTAACTGCATATTGGTTTGTTGGCTATTCGATAATGTATGGCGATGCCGTCGCTGCAGGATGGCTCTTCTTCAGTGGTCTTTTCTTTGATCCAACTGTTACTCCTGAAGTGATAGGTGAAGCAGGATTGGTTCCAACCGTTGACTTCTTATTCCAAGCTGCCTTTGCAGGTACTGCAGCCACAATCGTTTCAGGTCTAGTTGCTGAACGTGTCAAGTTTGGAGAGTTTGTTGTCTTCTCTTTAGTACTTACAGCGATTATTTATCCAATTTCAGGAAGTTGGCAGTGGAACTTCATTGACTTTGCAGGCTCGTCAATTGTTCATTCAGTTGGCGCTTGGGCTGGCTTAGTAGGAGCAATGCTTCTAGGACCTCGTATCGGCAAATTTGTAGATGGTAAGTCTCAGGCAATGCCTGGCCACAACATGGCTATTGCAACTCTAGGTGCACTAGTTCTTTGGATTGGTTGGTATGGATTTAATCCAGGCTCTCAGCTAGCTATGGATCAGTGGGTTCCATATGTTGCTGTTACTACAACACTGGCTGCTGCAGGTGGAGCAATTGGAGCAACCATTGTTTCTACTCTTACCTCTGGTAAGCCTGATTTAACGATGATTATCAATGGAATTCTTGCTGGTCTCGTAAGTATCACAGCAGGATGCGCAAACCTCACAATGTCAGGAGCTTGGTTAGCGGGCGTTATAGGTGGGGTGATTGTTGTCTTCTCAGTATCCGCTCTTGACTCTTTAGGTATTGATGACCCTGTTGGTGCTTTTTCAGTTCACGGTGTTTGTGGCATCTGGGGAACTTTAGTTGTTGGTCTTTGGGGCTATGACATCCAGGGCTCTGGAGCAGGTCTTGGACTCTTGACTGGTGGCGGAATTGGCCAGCTTTGGATTCAGTTCATTGGTTGCCTGGCTTATGCAATCTGGACTGTTGTGACTTGCTGGATTGCTTGGTCAGTGATCGGTGGATTGTTTGGAGGAATCCGTGTCTCCGAATCCGAGGAAATCCAAGGTCTTGATATAGGTGAGCATGGAATGGAGGCTTATCCTGATTTTGCGTCGTCT
MIT1314     ATGACCACTGCTTTGCAAACGCCTCAAAGGCGCTCTAGGCCCAAATTACAGGATGCAAGTCTTGTAAATGGACCTATGCTCCTTTTGAGGAGTATTCGAGGATTTAGTTCAAACCGCTCTATGTTGTGGCTTGCGACTGTTCCTTTAGCTTTGTTTGGTTTAGGTATTTTTAATCTTTCAGCTCATGCAGCTGATTTACCTGAGTTGAATGCAGCTTTTCTTGCTAACAATTTATGGCTTTTGATCGCTACTATCCTAGTGATCTTTATGAACGCTGGTTTCGCTATGGTTGAGGCGGGTATGTGCCGTTCAAAGAACGCAGTAAACATCCTTGCTAAAAACCTATTCGTATTTGCTTTAGCTGTAACCTCTTATTGGTTTATTGGCTATTCATTAATGTACGGAGGTAGTGTTGCTGACGGATGGCTTTATTTTGGAGGCTTATTTTTTGATCCAACAGTTACTGCAGATATGGTAACTGATGCTGGATTAGTTCCAACAGTTGATTTCTTGTTCCAGTCTGCATTTGCAGGAACTGCGGCAACTATCGTATCCGGTCTTGTTGCTGAAAGAGTTAAATTTGGAGAATTTGTTGTTTTTGCTATTGTATTAACCGCATTTATATATCCAATTGCTGGTAGCTGGAAATGGAATTTTGTTGACTTTGCTGGATCTTCAATTGTTCATTCAGTTGGAGCATGGGCAGGTCTTGTAGGAGCTATGCTTCTTGGACCAAGAATTGGCAAATACTCTGATGGCAAACCACAGGCTATGCCAGGACACAATATGGCTATAGCTACTTTGGGTGCATTAGTTCTATGGATAGGTTGGTATGGATTTAACCCCGGTTCTCAACTAGCTATGGACCAATGGGTTCCATATGTTGCTGTAACAACTACTTTGGCAGCGGCAGCTGGGGCTATCGGAGCAACTGTTGTTTCCACATTAACTTCTGGAAAGCCTGATCTTACAATGATTATTAACGGAATCCTTGCTGGTTTGGTTAGTATTACTGCTGGTTGTGGTGATATGACTCTTGCTGGAGCCTGGTTCGCAGGACTAGTAGGTGGAATTATTGTTGTATTTTCTGTAGCAGCACTTGATGCCGCTGAGATCGACGATCCTGTAGGTGCATTCTCTGTTCATGGAGTTTGTGGTGTATGGGGAACTGTAGTTATTGGTCTTTGGGGTACAGCTGTACAAGGAGATGGAGCAGGTATGGGATTGTTCAATGGTGGAGGTATTAACCTTCTTCTAGTTCAAGCTCTTGGTGCCGCAGCTTATGCTATCTGGACGCTAGTTACCTGCTGGATTGCTTGGTCAATTATCGGAGGATTATTTGGAGGAATCCGAGTATCTGAAGAGGAAGAGACTCAAGGCTTAGATATAGGAGAGCACGGAATGGAAGCATATCCAGACTTTGCATCTGCT
MIT9107     ATGACCACTGCTTTGCAAACGCCTAAAAGGCGCTCTAGGTCCAAATTACAAGATTCAAGTCTTGCAAATGGACCTATGCTTCTTTTGAGGAGTATTCGAGGATTTAGTTCAAACCGCTCCATGTTGTGGCTTGCAACTGTTCCTCTGGCCTTGTTTGGTTTAGGTATTTTTAATCTTTCAGCACATGCCGCTGATTTCCCTGACCTCAATGCCCAATTCTTAGCCAATAATCTATGGCTACTTATCGCAACGATTTTAGTTATCTTCATGAACGCTGGTTTCGCAATGGTTGAAGCTGGTATGTGCAGGTCTAAAAATGCTGTCAATATTCTTGCCAAAAACCTTTTTGTTTTTGCTCTTGCAGTAACTGCATATTGGTTTGTTGGTTACAAAATTATGTATGGAGACAGCGTATTAGGGGGATGGTTTTACTGGGGTGGATTCTTCTTTGATCCAGAAGTTACAGCCGAAATGGTTACTGATGGTTCATTGGTTCCTACAGTAGACTTCCTTTTCCAATCTGCTTTTGCTGGAACAGCAGCAACTATCGTTTCAGGTCTTGTAGCTGAAAGAGTAAAATTTGGTGAATTTGTAGTATTTGCTTTAGTCCTCACTGCATTTATTTATCCTGTTGCTGGAAGCTGGGAGTGGAATTTTATTGATTTTGCGGGTTCTTCAATTGTCCACTCAGTTGGAGCATGGGCCGGGTTAGTAGGAGCAATGCTTCTTGGGCCAAGAATCGGTAAATTTGTAGATGGACAACCAAAAGCAATGCCTGGACACAATATGGCAATAGCTACATTGGGAGCTCTAATCCTTTGGATAGGTTGGTATGGATTTAATCCTGGTTCACAGCTCGCAATGGATCAATGGGTACCATATGTGGCGGTTACTACTACACTTGCAGCTGCAGGTGGAGGTATAGCTGCGACAATACTTTCGACATTAACTTCAGGTAAACCTGATTTAACAATGATCATAAATGGAATACTTGCAGGTTTAGTAAGTATCACTGCTGGTTGTGGAAACCTAACAATGGTTGGTTCATGGGTAGCAGGATTTATCGGTGGTATTATTGTCGTATTTTCTGTCGCCGCATTAGATGCTGCTGAAATTGATGATCCTGTAGGCGCATTCTCCGTTCACGGTGTTTGCGGTGTATGGGGAACTATTGTTATTGGACTTTGGGGTTATGATATCCAAGGTTCAGGTGCAGCTTTAGGTTTATTTAATGGCGGAGGCATCGGACAATTAGGTATTCAAGCACTTGGAGCAGGGGCTTATGCGATTTGGAGTATTATCACTTGCTGGATTGCTTGGTCTATTATCGGAGGATTATTCGGAGGTATCCGTGTATCTGAAGAGGAAGAGACTCAAGGCCTTGATATAGGAGAGCACGGAATGGAAGCATATCCAGACTTTGCATCTGCT
MIT9201     ATGACCACTGCTTTGCAAACGCCTCAAAGGCGCTCTAGGTCCAAACTTCAAGATGCAAGTCTTGTTAATGGACCTATGCTCCTTTTGAGGAGTATTCGAGGATTTAGTTCAAACCGCTCAATGTTGTGGCTTGCAACTGTTCCCCTAGCTTTGTTTGGTTTAGGTATTTTTAATCTTTCAGCTCACGCAGCTGATTTACCTGAGTTGAATGCAGCTTTTCTTGCTAACAATTTATGGCTTTTGATCGCTACTATTTTAGTGATCTTTATGAACGCCGGTTTCGCTATGGTTGAGGCAGGTATGTGCCGTTCTAAGAACGCTGTTAACATTCTTGCTAAAAACCTCTTTGTATTTGCTCTAGCTGTAACTTCTTATTGGTTTATCGGCTATTCATTAATGTACGGAGGAAGTGTTGCCGACGGTTGGCTTTATTTTGGCGGCTTATTTTTTGATCCAACAGTTACTGCAGATATGGTAACTGATGCTGGATTAGTCCCAACTGTTGATTTCTTGTTCCAGTCTGCTTTTGCAGGAACTGCGGCAACTATCGTTTCCGGTCTTGTTGCTGAAAGAGTTAAATTTGGAGAATTTGTTGTTTTTGCGATTGTACTAACTGCATTTATTTATCCAATTGCTGGTAGCTGGAAATGGAATTTTGTTGATTTTGCTGGTTCTTCAATTGTTCACTCTGTTGGAGCATGGGCAGGTCTTGTAGGGGCAATGCTTCTTGGACCAAGAATTGGCAAATACTCTGATGGAAAACCTCAGGCTATGCCAGGACATAATATGGCTATAGCTACTTTGGGTGCATTAGTTCTATGGATAGGTTGGTATGGATTTAATCCTGGTTCTCAACTTGCTATGGACCAATGGGTTCCATATGTTGCTGTAACAACTACTTTGGCAGCAGCAGCTGGTGCTATTGGAGCAACTATTGTTTCAACATTAACCTCTGGTAAGCCTGACCTTACAATGATTATTAACGGAATCCTTGCAGGATTAGTTAGTATCACTGCTGGTTGTGGCGATATGACACTTGCTGGAGCCTGGTTTGCAGGACTAGTTGGTGGAATTATCGTTGTGTTCTCTGTTGCAGCTCTTGATGCTGCTGAGATCGATGATCCTGTTGGTGCATTCTCTGTTCACGGAGTTTGTGGTGTATGGGGTACTGTAGTAATCGGTCTATGGGGTACAGCTGTACAAGGTGATGGCGCTGGTATGGGATTGTTTAATGGTGGAGGTATTAACCTTCTTCTAGTTCAAGCCCTTGGTGCTGCAGCTTATGCTATCTGGACACTAGTTACTTGCTGGATAGCTTGGTCTGTAATTGGAGGATTATTCGGTGGAATCCGAGTATCTGAAGAGGAAGAGACTCAAGGCTTAGACATAGGAGAGCATGGAATGGAGGCATATCCAGACTTTGCATCTGCT
MIT9202     ATGACCACTGCTTTGCAAACGCCTCAAAGGCGCTCTAGGTCCAAATTACAAGATGCAAGTCTTGTTAATGGACCTATGCTCCTTTTGAGGAGTATTCGAGGATTTAGTTCAAACCGCTCAATGTTGTGGCTTGCAACTGTTCCTTTAGCTTTGTTTGGTTTAGGTATTTTTAATCTTTCAGCTCACGCAGCTGATTTACCTGAGTTAAATGCAGCTTTTCTTGCTAACAATTTATGGCTTTTGATCGCTACTATCCTAGTGATCTTTATGAACGCTGGTTTCGCTATGGTTGAGGCGGGTATGTGCCGTTCTAAGAACGCAGTAAACATTCTTGCTAAAAACCTATTCGTATTTGCTCTAGCTGTAACCTCATACTGGTTTATTGGCTATTCATTAATGTACGGAGGTAGTGTTGCTGACGGATGGCTTTATTTTGGAGGCTTATTTTTCGATCCAACAGTTACTGCAGATATGGTAACTGATGCTGGATTAGTCCCAACAGTTGATTTCTTGTTCCAGTCTGCATTTGCAGGAACTGCAGCAACTATCGTATCCGGTCTTGTTGCTGAAAGAGTTAAATTTGGAGAATTTGTTGTTTTTGCGATTGTATTAACTGCATTTATATATCCAATTGCTGGTAGCTGGAAATGGAATTTTGTTGACTTTGCTGGTTCTTCAATTGTTCACTCAGTTGGAGCATGGGCAGGTCTTGTAGGAGCAATGCTTCTTGGACCAAGAATTGGCAAATACTCTGATGGAAAACCACAAGCTATGCCAGGTCACAATATGGCTATAGCTACTTTGGGTGCATTAGTCCTATGGATAGGTTGGTATGGATTTAACCCTGGTTCTCAACTTGCTATGGACCAATGGGTTCCATATGTTGCTGTAACAACTACTTTGGCAGCAGCAGCAGGTGCTATTGGAGCAACTATTGTTTCAACCTTAACTTCTGGCAAGCCTGATCTTACAATGATTATTAACGGAATTCTTGCTGGTTTGGTTAGTATTACCGCTGGTTGTGGCGATATGACTCTTGCTGGAGCCTGGTTCGCAGGACTAGTAGGTGGAATTATCGTTGTATTTTCTGTTGCAGCTCTTGATGCTGCTGAGATTGATGATCCTGTTGGTGCATTCTCCGTTCACGGAGTTTGTGGTGTATGGGGTACTATAGTCATTGGTCTTTGGGGGACAGCTGTTCAAGGAGATGGAGCAGGTATGGGATTGTTCAATGGTGGAGGTATTAATCTCCTTCTTGTTCAAGCTCTTGGTGCCGCAGCTTATGCTATTTGGACCTTAGTTACATGCTGGATTGCTTGGTCTGTAATTGGAGGACTATTCGGAGGAATCCGCGTATCTGAAGAGGAAGAGACTCAAGGCCTAGATATAGGAGAGCATGGAATGGAAGCATACCCAGACTTTGCATCTGCT
MIT9211     ATGACTTCTGCTTTGCAGACTCCCTCAAGTCGTCGAGTTGAACGACTTCAAGAGGCAAGTCTATTAAGAGGGCCGATGCTTCTTTTGAAGAGCATAAGAGGATTTAATTCTCGTAGTTCTTTAATTTGGCTTGCTTGTGTCCCTCTTGCCCTATTTGGTTTAGGACTATTTAACCTTTCAGCGCATGCAGGAGATTTTGCG---CTTACCACTCAAGCACTTGCAGACAATCTTTGGATAATGGTTGCCGCAGTGTTAGTAATTTTCATGAATGCAGGCTTTGCGATGGTGGAAGCCGGCATGTGTAGGCAGAAAAATGCTGTCAACATTCTTGCTAAGAACCTAATAGTGTTTACTCTTGCAGTATCTGCTTATTGGTTTATTGGGTATAAATTGATGTATGGCTCTTGGGTCATTCCAGGGGTTTTGAAATTAGGTACTCCTTTCTTTAATCCAGCACCTACT------------GATCCAGCTGGATTGGTTCCAAGTATTGACTTTCTGTTCCAAGCTGCTTTTGCTGGTACAGCCGCAACGATTGTTTCAGGAGTAGTTGCTGAAAGAATCAAGTTTGGTGAGTTTGTCGTTTTTTCATTAGTCCTTACAGCAGTTATTTATCCGATTGCTGGATCTTGGCAATGGAATTTTTATGACTTTGCAGGATCTAGTATTGTTCACTCAGTTGGAGCATGGGCTGGCCTTATTGGTGCAATTGCTTTAGGTCCACGGATTGGAAAATTTGTGGATGGTAGGTCTCAGGCTTTACCAGGGCACAATATGGCTATTGCAACTCTTGGAGCATTGATCCTTTGGATTGGTTGGTATGGATTCAATGGCGGCTCAGTGCTTGCTTTTAACGAAGCAGTTCCATATGTCGCTGTTACAACTACTCTTGGTGCTGCTGGTGGAGGTATAGCAGCCACATTGTTGAGTCAGTTAAATACTGGAAAACCAGATTTAACAATGACTATCAATGGCATTTTGGCAGGGCTCGTAAGTGTTACTGCTGGCGCGGATGGACTTAGCTTGTGGTCTTCTTGGCTTGTCGGAGCAATCGGTGGACTTCTAGTTGTTTGGTCAGTTGCTTTTGTTGATGGTCTTCAGATCGATGACCCTGTTGGGGCTGTTTCAGTGCATGGTACATGTGGGGTATGGGGAACTCTTGCTGTTGGCCTTTATGGA------------------------GGAAAAGGAGTTTTTGCAGGAGGCACTCTTTCTCAGCTTTTAATTCAAGCTGTTGGTGCAGCAAGCTATGCAATTTTCACAATTCTTACTTGCTGGATAGCTTGGTCAATTATTGGAGGCTTCTTTGGAGGTATTCGAGTTACAGAGGAAGAGGAGCTCAAAGGCCTTGATATTGGTGAGCATGGAATGGAAGCATATCCAGACTTTGCTTCAGCT
MIT9215     ATGACCACTGCTTTGCAAACGCCTCAAAGGCGCTCTAGGTCTAAATTACAAGATGCAAGTCTTGTTAATGGACCTATGCTCCTTTTGAGGAGTATTCGAGGATTTAGTTCAAACCGCTCAATGTTGTGGCTTGCAACTGTTCCTTTAGCTTTGTTTGGTTTAGGTATTTTTAATCTTTCAGCTCACGCAGCTGATTTACCTGAGTTAAATGCAGCTTTTCTTGCTAACAATTTATGGCTTTTGATCGCTACTATCCTAGTGATCTTTATGAACGCTGGTTTCGCTATGGTTGAGGCAGGTATGTGCCGTTCTAAGAACGCAGTAAACATTCTTGCTAAAAACCTATTCGTATTTGCTCTAGCTGTAACCTCATACTGGTTTATTGGCTATTCATTAATGTACGGAGGTAGTGTTGCTGACGGATGGCTTTATTTTGGAGGCTTATTTTTTGATCCAACAGTTACTGCAGATATGGTAACTGATGCTGGATTAGTCCCAACAGTTGATTTCTTGTTCCAGTCTGCATTTGCAGGAACTGCAGCAACTATCGTATCCGGTCTTGTTGCTGAAAGAGTTAAATTTGGAGAATTTGTTGTTTTTGCGATTGTATTAACTGCATTTATATATCCAATTGCTGGTAGCTGGAAATGGAATTTTGTTGACTTTGCTGGTTCTTCAATTGTTCACTCAGTTGGAGCATGGGCAGGTCTTGTAGGAGCAATGCTTCTTGGACCAAGAATTGGCAAATACTCTGATGGAAAACCACAAGCTATGCCAGGTCACAATATGGCTATAGCTACTTTAGGTGCATTAGTCCTATGGATAGGTTGGTATGGATTTAACCCTGGTTCTCAACTTGCTATGGATCAATGGGTTCCATATGTTGCTGTAACAACTACTTTGGCCGCAGCAGCAGGTGCTATTGGAGCAACTATTGTTTCAACCTTAACTTCTGGCAAGCCTGATCTTACAATGATTATTAACGGAATCCTTGCTGGTTTGGTTAGTATTACTGCTGGTTGTGGTGATATGACTCTTGCTGGAGCCTGGTTCGCAGGACTAGTAGGTGGAATTATCGTTGTATTTTCTGTTGCAGCTCTTGATGCTGCTGAGATTGATGATCCTGTTGGTGCATTCTCCGTTCACGGAGTTTGTGGTGTATGGGGTACTTTAGTTATTGGTCTTTGGGGGACAGCTGTTCAAGGAGATGGAGCAGGTATGGGATTGTTCAATGGTGGAGGTATTAATCTCCTTCTTGTTCAAGCTCTTGGTGCCGCAGCTTATGCTATCTGGACCTTAGTTACATGCTGGATTGCTTGGTCTGTAATTGGAGGATTATTCGGAGGAATCCGCGTATCTGAAGAGGAAGAGACTCAAGGCCTAGATATAGGAGAGCATGGAATGGAAGCATATCCAGACTTTGCGTCTGCT
MIT9302     ATGACCACTGCTTTGCAAACGCCTCAAAGGCGCTCTAGGTCCAGATTACAAGATGCAAGTCTTGTTAATGGACCTATGCTCCTTTTGAGGAGCATTCGAGGATTTAGTTCAAACCGCTCCATGTTGTGGCTTGCAACTGTTCCTTTAGCTTTGTTTGGTTTAGGTATTTTTAATCTTTCAGCTCACGCAGCTGATTTACCTGAGTTGAATGCAGCTTTTCTTGCTAACAATTTATGGCTTTTGATCGCTACTATCCTAGTGATCTTTATGAACGCTGGTTTCGCTATGGTTGAGGCAGGTATGTGCCGTTCTAAGAACGCAGTAAACATCCTTGCTAAAAACCTATTCGTATTTGCTTTAGCTGTAACCGCATATTGGGTTATCGGTTATAAGCTTATGTATGGAGATAGCGTAGCTGGCGGATGGCTATATTTTGGAGGCCTATTTTTTGATCCGACTGTAACTGCGGATATGGTTACTGATGGGGCATTAGTTCCAACTGTAGACTTCTTATTCCAGTCTGCTTTCGCAGGAACTGCAGCAACAATTGTTTCAGGACTTGTTGCTGAAAGAGTTAAATTTGGTGAATTTGTTGTTTTTGCAATTGTTTTAACAGCATTCATTTATCCTATTGCTGGAAGTTGGCAATGGAATTTTATTGATTTTGCTGGTTCTTCAATTGTTCACTCAGTTGGAGCTTGGGCAGGTTTAGTAGGAGCTATGCTTCTTGGGCCAAGAATCGGTAAATACTCTGACGGAAAACCACAAGCCATGCCTGGCCATAATATGGCTATTGCTACATTAGGAGCTTTAGTTCTATGGATAGGTTGGTATGGATTTAATCCTGGTTCTCAACTTGCTATGGATGAATGGGTTCCCTATGTTGCAGTAACAACTACTCTTGCAGCTGCAGCTGGTGCTATTGGAGCAACTATTGTTTCCACTTTAACTTCAGGAAAGCCTGATCTTACAATGATCATTAATGGTATTCTTGCTGGTTTGGTAAGTATTACTGCAGGTTGTGGTGACATGACTCTTGTAGGCGCTTGGTTTGCTGGACTTGTTGGCGGTATTATCGTTGTATTCTCTGTTGCAGCTCTTGATGCCGCTGAGATCGATGATCCTGTAGGCGCATTCTCTGTTCACGGAGTTTGTGGTGTATGGGGTACCGTTGTTATTGGTTTATGGGGAACAAGTGTTCAAGGCGATGGAGCAGGTATTGGTTTGTTTAATGGTGGTGGTATTGAGCCACTTCTTATTCAAGCACTTGGTGCAGCAGCCTACGCTATCTGGACTCTTGTTACTTGTTGGATCGCTTGGTCTGTTATCGGAGGATTATTCGGAGGAATTCGTGTATCTGAAGAGGAAGAGACTCAAGGTCTAGATATAGGAGAGCATGGAATGGAAGCATATCCAGACTTTGCATCTGCT
MIT9311     ATGACCACTGCTTTGCAAACGCCTCAAAGGCGCTCTAGGACCAGATTACAAGACGCAAGTCTTGTAAATGGACCTATGCTCCTTTTGAGGAGTATTCGAGGATTTAGTTCAAACCGCTCCATGTTGTGGCTTGCAACTGTTCCTTTAGCACTTTTTGGATTAGGACTTTTTAATGTTGCTGCTCATGCAACAGAACTTCCTGATCTTAATGCAGCATTTTTAGCAAATAACCTTTGGTTATTTGTTGCAACAATTTTAGTTATCTTCATGAATGCTGGTTTCGCTATGGTAGAAGCCGGTATGTGTAGATCTAAAAATGCTGTCAACATTCTCGCCAAAAACCTTTTTGTATTTGCTTTAGCAGTTACTTCATATTGGTTTATTGGATTTGGAATTATGTATGGAAAGGAAATAATTCCTGGAATACTTTATTTTAATTCCTTATTCTTTGATCCAACAGTTACTGCTGAAATGATTGAAGGAGCAGAATTAGTACCAACAGTTGACTTCCTCTTCCAAGCAGCTTTTGCTGGAACTGCAGCAACTATTGTTTCTGGTCTCGTCGCAGAAAGAGTTAAGTTTGGAGAATTTGTTGTATTTGCCATCGTTTTAACTGCTTTCATTTACCCAATAGCTGGTAGTTGGAAGTGGAATTTTATTGATTTTGCAGGCTCTTCAATTGTTCACTCAGTTGGAGCTTGGGCAGGTCTTGTTGGAGCTATGCTTCTTGGACCAAGAATTGGTAAATACTCAGATGGAAAGCCTCAGGCTATGCCTGGACATAATATGGCAATTGCTACTTTAGGAGCTCTTGTTCTATGGATAGGTTGGTATGGATTTAATCCAGGTTCTCAACTTGCTATGGATCAATGGGTACCTTACGTTGCTGTAACTACCACTTTGGCAGCAGCAGCCGGAGCTATTGGAGCAACTATTGTTTCTACTTTAACATCAGGAAAACCTGATCTTACAATGATCATTAATGGCATCCTTGCCGGTTTAGTAAGTATCACTGCCGGTTGTGGTGATATGACTCTTGTAGGAGCATGGTTCGCTGGACTAGTTGGTGGAATTATTGTCGTATTTTCTGTTGCCGCTCTTGATGCAGCTGAAATTGATGATCCAGTAGGTGCATTTTCTGTTCACGGAGTTTGTGGCGTATGGGGAACCATAGTCATTGGTCTTTGGGGAACTGAAATGCAAGGAAGTGGACTAGGTATTGGACTACTTAATGGTGGAGGTATTAAATTACTTCTTGTTCAAGCACTTGGTGCAGCAGCTTATGCTATCTGGACTCTTGTTACCTGTTGGATTGCTTGGTCTGTAATTGGAGGATTATTCGGTGGAATCCGAGTATCTGAAGAGGAAGAGACTCAAGGTCTTGATATAGGAGAGCACGGAATGGAAGCATATCCAGACTTTGCATCTGCT
MIT9314     ATGACCACTGCTTTGCAAACGCCTCAAAGGCGCTCTAGGTCCAAACTTCAAGATGCAAGTCTTGTGAATGGACCTATGCTCCTTTTGAGGAGTATTCGAGGATTTAGTTCAAACCGCTCAATGTTGTGGCTTGCAACTGTTCCCCTAGCTTTGTTTGGTTTAGGTATTTTTAATCTTTCAGCTCACGCAGCTGATTTACCTGAGTTGAATGCAGCTTTTCTTGCTAACAATCTATGGCTTTTGATCGCTACTATTCTAGTGATCTTTATGAACGCCGGTTTCGCTATGGTTGAGGCAGGTATGTGCCGTTCTAAGAACGCTGTTAACATTCTTGCTAAAAACCTCTTTGTATTTGCTCTAGCTGTAACTTCTTATTGGTTTATCGGCTATTCATTAATGTACGGAGGAAGTGTTGCCGACGGTTGGCTTTATTTTGGCGGCTTATTTTTTGATCCAACAGTTACTGCAGATATGGTAACTGATGCTGGATTAGTCCCAACTGTTGATTTCTTGTTCCAGTCTGCTTTTGCAGGAACTGCGGCAACAATCGTTTCCGGTCTTGTTGCTGAAAGAGTTAAATTTGGAGAATTTGTTGTTTTTGCCGTTGTATTAACTGCATTTATATATCCAATTGCTGGTAGCTGGAAATGGAATTTTGTTGATTTTGCTGGTTCTTCAATTGTTCACTCAGTTGGAGCATGGGCGGGTCTTGTAGGAGCTATGCTTCTTGGACCAAGAATTGGCAAATACTCTGATGGGAAACCACAGGCTATGCCAGGACACAATATGGCTATAGCTACTCTAGGTGCATTAGTCCTATGGATAGGTTGGTACGGATTTAACCCCGGTTCTCAACTTGCTATGGATCAATGGGTTCCATATGTTGCTGTAACAACTACTTTAGCAGCAGCAGCAGGAGCTATTGGTGCAACTATTGTTTCAACTTTAACTTCTGGTAAGCCTGATCTTACAATGATAATTAACGGTATCCTTGCTGGTTTAGTTAGTATCACTGCTGGTTGTGGTGATATGACTCTTGCTGGCGCCTGGTTCGCAGGACTAGTTGGCGGAATTATTGTTGTATTTTCTGTTGCAGCACTTGATGCCGCTGAGATCGATGATCCTGTAGGTGCATTCTCTGTTCACGGAGTTTGTGGTGTATGGGGTACTGTAGTTATCGGTCTTTGGGGTACAGCTGTACAAGGTGATGGAGCAGGTATGGGATTGTTCAATGGTGGAGGCATTACTCTTCTCCTAGTTCAAGCTCTTGGTGCCGCAGCTTATGCTATTTGGACACTAGTTACTTGCTGGATTGCCTGGTCTGTAATTGGAGGATTATTCGGTGGAATCCGAGTATCTGAAGAGGAAGAGACACAAGGCTTAGATATAGGAGAGCATGGAATGGAAGCATATCCAGACTTTGCATCTGCT
MIT9321     ATGACCACTGCTTTGCAAACGCCTCAAAGGCGCTCTAGGTCCAAGTTACAAGATGCAAGTCTTGTAAATGGACCTATGCTCCTTTTGAGGAGTATTCGAGGATTTAGTTCAAACCGCTCTATGTTGTGGCTTGCAACTGTTCCTTTAGCTTTGTTTGGTTTAGGTATTTTTAATCTTTCAGCTCACGCAGCTGATTTACCTGAGTTGAATGCAGCTTTTCTTGCTAACAATTTATGGCTTTTGATCGCTACTATTTTAGTGATCTTTATGAACGCTGGTTTCGCTATGGTTGAGGCAGGTATGTGTCGTTCTAAGAACGCAGTTAACATCCTTGCTAAAAACCTATTCGTATTTGCTCTAGCTGTAACCTCATATTGGTTTATCGGCTACTCATTAATGTACGGAGGTAGTGTTGCTGACGGATGGCTTTATTTTGGCGGCTTATTTTTTGATCCAACAGTTACTGCAGATATGGTAACTGATGCTGGATTAGTCCCAACAGTTGATTTCTTGTTCCAGTCTGCATTTGCAGGAACTGCGGCAACTATCGTATCCGGTCTTGTTGCTGAAAGAGTTAAATTTGGAGAATTTGTTGTTTTTGCTGTTGTATTAACTGCATTTATATATCCAATTGCTGGTAGCTGGAAATGGAATTTTGTAGACTTTGCTGGTTCTTCAATTGTTCACTCAGTTGGAGCATGGGCTGGTCTTGTAGGAGCTATGCTTCTTGGGCCAAGAATAGGCAAATACTCTGATGGGAAACCACAGGCTATGCCAGGACACAATATGGCAATAGCTACTCTTGGTGCATTAGTTCTATGGATAGGTTGGTATGGTTTTAATCCCGGTTCTCAACTTGCTATGGATCAATGGGTTCCATACGTTGCTGTAACAACTACTTTGGCAGCAGCAGCTGGAGCTATTGGTGCAACTATTGTTTCAACTTTAACTTCTGGTAAGCCTGATCTTACAATGATAATTAACGGAATCCTTGCTGGTTTGGTTAGTATCACTGCTGGTTGTGGTGATATGACCCTTGCTGGAGCCTGGTTCGCAGGACTAGTGGGCGGAATTATTGTTGTATTTTCTGTTGCAGCACTTGATGCCGCTGAGATCGATGATCCTGTAGGTGCATTCTCTGTTCACGGAGTTTGTGGTGTATGGGGTACTGTAGTTATCGGTCTTTGGGGTACAGCTGTACAAGGTGATGGAGCAGGTATGGGATTGTTCAATGGCGGAGGTATTACCCTTCTTCTAGTTCAAGCTCTTGGTGCCGCAGCTTATGCTATTTGGACACTAGTTACTTGCTGGATTGCCTGGTCTGTAATTGGAGGATTGTTCGGTGGAATCCGAGTATCTGAAGAGGAAGAGACTCAAGGCTTAGATATAGGAGAGCATGGAATGGAAGCATATCCAGACTTTGCATCTGCT
MIT9508     ATGACAACTGCTCTGCATCCGCCATCGCGGCGGCGCAAAGCGCGCCTCCAAGAGGCAAGCCTGATCGAAGGTCCAATGCTTCTCCTTCAGAGCATTCGGGGCTTCAAATCCAATCGCTCAATGCTTTGGCTGGCCTGTGTGCCAGTAGCCCTTTTCGGACTTGGCATTTTCAATCTTGCAGCACGTGCTGCAAAGCTGGATGACTTGACTGCAAGCTTTCTGGCTGACAACCTCTGGCTTTTAGTGGCCACGATCCTCGTCATCTTCATGAATGCGGGCTTCGCCATGGTTGAAGCCGGTATGTGTCGACAAAAGAATGCCGTCAATATCCTGGCCAAAAACCTTTTCGTCTTCGCACTAGCTGTTACCGCGTACTGGTTCGTCGGCTATTCGCTGATGTATGGCGGATCTGTTGTTGACGGGTGGTTGTTCTTCAAAGGTCTTTTCTTTGATCCATCCGCTGCAGATGCAATCGCAGGTAAAGCTGACCTCGTTCCAGCAGTCGACTTCCTGTTTCAGGCAGCGTTTGCCGGAACCGCAGCGACGATTGTTTCCGGCCTTGTTGCCGAGCGCGTGAAGTTTGGCGAGTTCGTCATCTTCGCTCTCGTGCTCACTGCTGTGATCTATCCCATCTCCGGCTCTTGGCAGTGGAACTTCATTGATTTCGCAGGCTCGTCGATCGTTCACTCCGTTGGCGCATGGGCAGGCGTGGTCGAAGCGATGTTGCTCGGACCCCGTATCGGCAAGTACGTGAACGGCAAAACCCAGGCGATGCCTGGTCACAACATGGCCATAGCCACCCTTGGAGCTCTCATCCTCTGGATTGGCTGGTACGGATTCAACCCAGGATCCGAGTTGGAGATGGATCAGTACGTGGCCTATGTGGCAGTCACCACAACATTGGCTGCTGCAGGGGGAGCAATCGGGGCAACCGTGATCTCCACCCTGACATCGGGCAAGCCTGACCTCACCATGATCATCAACGGCATCCTCGCCGGCCTGGTGAGCATTACGGCCGGTTGCGGCAACATGACCATGGTCGGGTCATGGGTGGCCGGTCTGATCGGCGGCATCATCGTGGTGTTTTCCGTTGCAGCTCTTGACGCTGCAGGAATTGACGATCCGGTTGGTGCATTTTCAGTTCACGGCGTATGTGGTGTCTGGGGCACAGTTGTGGTCGGACTCTGGGGCGTCAAAGGCATGTCTCCATCGGTGGGAATCGGTCTTTTCAATGGCGGCGGTTTCTCACAACTGGGAATCCAGGCACTCGGTGCAGGTGCTTATGCCATCTGGGCTCTGGTGACCTGCTGGATCGCCTGGAGCGTAATTGGCGCCATGTTCGGCGGCATCCGCGTGACCGAAGAAGAGGAAATCAATGGCCTCGACATCGGTGAACACGGCATGGAGGCGTATCCCGATTTCGCCTCTGCT
SB          ATGACCACTGCTTTGCAAACGCCTCAAAGGCGCTCTAGGTCCAAATTACAAGATGCAAGTCTTGTTAATGGACCTATGCTCCTTTTGAGGAGTATTCGAGGATTTAGTTCAAACCGCTCTATGTTGTGGCTTGCAACTGTCCCTGTAGCTTTGTTTGGTTTAGGTATTTTTAATCTTTCTGCTCATGCAGGCGATCTACCTGAGTTGAATGCAGCTTTTCTTGCCAATAATTTATGGCTATTGGTCGCTACTATTCTAGTGATCTTCATGAACGCCGGCTTCGCTATGGTAGAAGCAGGTATGTGCCGTTCTAAGAACGCCGTCAACATTCTTGCTAAAAACCTTTTCGTATTCGCTCTAGCTGTGACCTCTTATTGGTTTATCGGCTATTCACTAATGTACGGAGACAGCGTTGCTGGAGGATGGCTATATTTTATGGGCCTATTTTTTGATCCAACAGTCACAGCAGAAACAGTTGCTGATGCTGGATTAGTCCCTACTGTTGATTTCTTGTTCCAGTCTGCATTCGCAGGTACTGCGGCAACTATCGTATCCGGTCTTGTTGCTGAAAGAGTTAAATTTGGAGAATTTGTTGTTTTTGCTGTTGTATTAACTGCATTTATATATCCAATTGCTGGTAGCTGGAAATGGAATTTTGTAGACTTTGCTGGTTCTTCAATTGTTCACTCAGTTGGAGCATGGGCAGGTCTTGTAGGAGCTATGCTTCTTGGACCAAGAATTGGCAAATACTCTGACGGGAAGCCACAGGCTATGCCTGGACACAATATGGCTATAGCTACTCTAGGTGCATTAGTTCTATGGATAGGTTGGTACGGTTTTAACCCCGGTTCTCAACTTGCTATGGATCAATGGGTTCCATATGTTGCTGTAACAACTACTTTAGCAGCAGCAGCTGGCGCTATCGGTGCAACTATTGTTTCAACATTAACTTCTGGTAAGCCTGATCTTACAATGATAATTAACGGAATCCTTGCAGGTTTGGTTAGTATCACTGCTGGTTGTGGTGATATGACACTCGCTGGAGCCTGGTTCGCAGGACTAGTTGGTGGAATAATCGTTGTATTTTCTGTTGCAGCACTTGATGCCGCTGAGATCGATGATCCTGTAGGTGCATTCTCCGTTCACGGAGTTTGTGGTGTATGGGGTACTGTAGTTATCGGTCTTTGGGGAACAGCAGTACAAGGCGATGGAGCAGGTATGGGGTTGTTCAATGGTGGAGGTATTACCCTTCTTCTAGTTCAAGCTCTTGGTGCAGCAGCCTATGCTATTTGGACACTAGTTACTTGCTGGATTGCTTGGTCTGTAATTGGAGGATTATTCGGAGGAATCCGAGTATCTGAAGAGGAAGAGACTCAAGGTTTAGATATAGGAGAGCATGGAATGGAAGCATATCCAGACTTTGCATCTGCT
SS120       ATGACCACTGCTTTGCAATCGCCGCCAAGGCGTCGCATTGCCCGCCTTCAAGAAGTCAGTCTTCTTGAAGGGCCAATGCTTCTCCTCCGTAGCATTCGTGGATTTCGATCCAATCAATCCTTGATTTGGTTGGCAACAGTTCCATTGGCACTTTTAGGCTTAGGGGTTTTTGGGTTTGCTGCTCGTGCAGGCGTACTATCTGATTTATCAGCGAGCTTCTTGGCAGATAACCTATGGCTTTTTATAGCAACGATCCTTGTAATTTTTATGAATGCTGGCTTCGCAATGGTTGAAGCTGGGATGTGTCGTCAAAAGAATGCAGTGAACATTTTGGCCAAAAACCTTTTTGTTTTTGCTCTTGCTGTAACTGCTTATTGGTTCATTGGTTATTCCATAATGTATGGAGGAACTATTATTGGTGGAGTAATTTTTTCTAATGGCTTTTTCTTCAACCCTGATCCGTCAGATGCACTTAGTTGTGCCGCTGGATTAGTCCCTGCAGTAGACTTCCTCTTTCAGGCTGCTTTTGCAGGTACAGCAGCAACTATTGTTTCTGGTCTTGTAGCAGAGAGAGTGAAGTTTGGAGAATTTGTTGTTTTCTCGCTAGTCCTTACTGCTTTCATATATCCAATTGCTGGTAGTTGGCAGTGGAATTTCATTGATTTTGCGGGCTCTTCAATTGTCCACTCAGTTGGGGGATGGGCTGGTCTTGTAGGAGCAATGCTTCTTGGACCAAGAATTGGCAAATTTGTTGATGGGAAGCCCCAAGCAATGCCAGGGCACAACATGGCAATCGCAACTCTTGGTGCTCTGATCCTTTGGATTGGTTGGTATGGCTTTAACCCAGGTTCAGAGTTGGCTATGGATGAATATGTAGCTTACGTTGCAGTTACAACAACTCTTGCAGCAGCTGGTGGAGCTATTGCAGCTACATTGCTTTCTACTCTTACTTCCGGCAAGCCAGATCTAACAATGATCATTAATGGAATATTGGCTGGTCTTGTAAGCATTACTGCTGGCTGTGGAAACATGACACTTTCTGGATCTTGGCTTGCAGGATTTGTTGGAGGCTTAATAGTTGTTTTCGCAGTTTCTGCTTTGGATTCAGCTGGAATAGATGACCCAGTTGGAGCTTTCTCAGTTCACGGTGTATGCGGCGTTTGGGGAACAGTTGTTATTGGTCTCTGGGGCGTTGATGGAATGGATCCAGGAGCAGGGATTGGCTTGTTTAATGGGGGAGGACTAAACACTTTGCTTATTCAGGCACTTGGAGCAGGTGCTTATGCAATATGGACAGTAGTAACCTGTTGGCTAGCTTGGACTGTTATTGGTGGTTTCTTCGGTGGCATTCGTGTTAGTGAGGAGGAAGAGATTCAAGGTCTTGATATAGGTGAACATGGTATGGAGGCATATCCAGACTTCGCTTCATCT
WH8016      ATGACAACTGCTTACGAGTCGCCCAATTGGCGACGCAAATCTCGCCTTCAGGAGGCGAGTCTCGTGGAGGGCCCAATGCTTCTCCTTCAAAGCATTCGTGGGTTTAAAACCAATCGCTCACTCTTGTGGCTTGGCTGCGTGCCGCTGGCCCTTTTCGGGCTTGGGCTATTCAACCTGTCGGCTCATGCCGCAGAGATGCCAGAACTCAGCGCCGCCTTTTTAGCCAACAACCTTTGGTTACTGGTAGCAACGATTCTGGTGATCTTCATGAACGCCGGCTTCGCCATGGTGGAAGCCGGAATGTGTCGCCAAAAAAATGCAGTCAATATTCTCGCTAAGAACCTGTTTGTCTTTGCGCTTGCAGTAACCGCCTATTGGTTTGTCGGTTATTCCTTGATGTACGGCGATCCCATAGCCGCTGGCTGGCTCTACTTCAACGGGCTGTTTTTTGATCCGGCTGTTACGCCAGAACTGATCTCAGAAGCTGGCCTTGTTCCAAGTGTCGACTTCTTGTTTCAGGCGGCTTTCGCTGGAACTGCAGCAACAATCGTGTCTGGCCTCGTGGCAGAACGCGTGAAATTTGGCGAATTTGTGGTGTTTGCCCTGGTACTCACCGCATTTATCTACCCCGTTGCAGGGAGTTGGGAATGGAATTTTATTGATTTTGCTGGATCATCCATTGTTCACTCCGTAGGAGCCTGGGCTGGTCTTGTTGGAGCCATGCTTCTTGGCCCACGCATTGGCAAATTCGTGGATGGCAAGCCTCAAGCCATCCCTGGCCACAACATGGCGATCGCCACTCTTGGGGCCCTGATTCTTTGGATTGGTTGGTATGGATTCAACCCCGGATCCCAGCTCGCTATGGATCAGTGGGTTCCTTATGTCGCAGTAACGACAACCTTGGCTGCAGCTGGTGGAGCCATCGGTGCCACCGTGATCTCAACCATTACATCAGGGAAACCTGATTTGACCATGATCATCAACGGCATCCTTGCCGGCCTGGTCAGCATCACGGCAGGTTGCGGCAACCTGACGTTTGTGGGCTCATGGGTTGCTGGTCTGATCGGCGGAATCATTGTCGTCTTCGCTGTTTCAGCTTTGGATTCATCAGGCATTGATGATCCAGTCGGAGCCTTCTCCGTCCATGGCGTCTGTGGCGTCTGGGGAACCTTGGTGGTTGGTCTTTGGGGTTTTGACATCCAAGGCGATGGCTCACCTCTGGGCCTGCTGGTCGGAGGTGGTATCAGCCAGCTCGGAATCCAAGCTCTGGGCTGCGCTGCTTACGCCATCTGGACGATCGTGACCTGCTGGATTGCATGGTCTGTGATCGGTGGGTTGTTCGGAGGCATCCGCGTCACCGAAAAAGAAGAAATTGAAGGTCTTGATATTGGTGAGCACGGTATGGAGGCCTATCCAGACTTCGTCTCATCT
