# Supplementary material for: Emergence of trait variability through the lens of nitrogen assimilation in Prochlorococcus
Source: eLife. 2019 Feb 1;8:e41043. doi: 10.7554/eLife.41043 (PMC6370341; doi:10.7554/eLife.41043)
Supplement: Table 3—source data 1. [file elife-41043-table3-data1.zip › focA_CyCOG_60001803_OTU_REP.phy]

 60 885
RS9916      ATGGACTACGTACTACCCAATGAGCTCGTCGACGGCATGATTGCCGCCGGCGGCAAAAAAGCCACCGTCAGCGTTAAAAACCTCCTGCTGCGTGGGTTCTATTCCGGCGCCATTCTGGGCCTGGCCGTGATCCTCGCCCTCACCGTGGGCTTGACCGTCAAGGCACCCTTTGTGGGCTCGCTGCTCTTCCCCTTCGGCTTCGCCAGCATCGTGCTGTTCGGCATGGAGCTGGTCACCGGCAACTTTGCCCTGCTCCCCATGGCCACCTGGGCCGGCAAAAGCACCTGGGGCGCCACCTTCCGCAACTGGGCCTGGGTTTGGTTCGGCAACTGGATCGGCACCGCCGTGGTGGCCGTAATCATGGCCATCAGCCTCACCAATGGCTTCAATGTTGAGCCTCTGTCCGCTGCGGCAGCAGCTGGCATGTGGCAGCAGGTCGCTCAAAAAATCATCGACCTGAACATCCTCAACGTCGTCAAGAAGTACGAGAACCTTGGCGCGATGGGTTTCTTCCTCGCCTTCCTGCGCGGTGTGGTTGCCAACTGGCTGGTGTGCCTGGGCGTGACCATGGCACTCGTGAGCAAGAGCGTTCCCGGCAAAATTCTGGCCTGCTGGCTGCCGATTACAGCCTTCCAAACGATGGGCATGGAGCACATCGTGGTGAATCAGTTCCTGCACACCATGGGTCCAATTCTGGGTTCCGGAGTGAGCCCGATTCAAGTGATCTTCTGGAACTGGCTGCCTGTCACCCTGGGCAACATCGTGGGTGGCATGGTGTTCATCGGCATGCTCTTCTACAGCACCCACCGCACCAAAGTTGAGAACGTGCTGCCGACCGAGCACGATGACAAGCTGGAGCGTGAACTGGCCGCCGAACTCGGTGCC
AG-679-A02  ATGGACTACGTCCTACCCAATGAACTTGTCGACGGCATGATCGGTGCCGGTGGCAAGAAATCCACCGTCAGCGTCAAAAACCTCTTGCTCAGAGGATTTTATTCGGGAGCAATCCTTGGTCTGGCCGTGATCCTTGCACTCACAGTGGGGCTCAAAAGTGGACAACCATGGCTGGGCTCGCTGCTCTTCCCATTCGGTTTCGCCAGCATTGTCTTGTTTGGCATGGAGTTGGTCACAGGCAACTTTGCTCTTCTGCCAATGGCCACCTGGGCAGGTAAAAGCACCTGGAGTGCAACCTTTCGAAACTGGGGTTGGGTGTGGCTCGGCAACTGGATCGGAACTGCAGTTGTGGCAGTTCTGATGGCGATCAGCCTCACCAGTGGAGGAACAGTTGATCCTGCATCAGCTGCTGACGGTGGCGGAATGTGGCAACAGGTGGCAGCAAAAATCATCGCGTTGAATAAAACCAACGTTGTTGTCAAATATGAAAATCTTCAGTCGATGGGATTCTTCCTGGCCATTGTTCGAGGCTTAATCGCCAACTGGCTGGTTTGCCTCGGTGTAACCATGGCCCTGGTGAGTAAAAGTGTGCCTGGAAAGATTCTGGCTTGCTGGCTACCCATCACAGCGTTCCAATCAATGGGCATGGAGCACATTGTGGTGAATCAGTTTCTGCACACCGCCGGGCCAATCCTCGGATCTGGAGTTCCCTTCTGGAAGTGCATTTTCTGGAACTTCCTGCCCGTCACCATTGGCAACATCATTGGCGGCATGGTATTCATCGGCATGCTCTTTTACAGCACCCACCGCACCAACATCGGTAACGTGCTGCCAAGCGAACATGATGACAAACTGGAACGCGAGCTGGCCGCTGAGCTTGGCGCC
AG-670-F22  ATGGACTACGTCCTACCCAATGAACTTGTCGACGGCATGATCGGTGCCGGTGGCAAGAAATCCACCGTCAGCGTCAAAAACCTATTGCTCAGAGGATTTTATTCGGGAGCAATCCTTGGTCTGGCCGTGATCCTTGCACTCACAGTGGGGCTCAAAAGTGGACAACCATGGCTGGGCTCGCTGCTCTTCCCATTCGGTTTCGCCAGCATTGTCTTGTTTGGCATGGAGTTGGTCACAGGCAACTTTGCTCTTCTGCCAATGGCCACCTGGGCAGGTAAAAGCACCTGGGGTGCAACCTTTCGAAACTGGGGTTGGGTGTGGCTCGGCAACTGGATTGGAACTGCGGTTGTGGCAGTTCTGATGGCGATCAGCCTCACCAGCGGAGGAACAGTTGATCCTGCATCAGCTGCTGATGGAGGTGGAATGTGGCAACAGGTGGCAGCAAAAATCATCGCGTTGAATAAAACCAACGTTGTTGTCAAATATGAGAACCTTCAGTCGATGGGATTCTTCCTGGCCATTGTTCGAGGCTTGATCGCCAACTGGCTGGTTTGCCTCGGTGTAACCATGGCCCTGGTTAGTAAAAGTGTGCCTGGAAAGATTCTGGCTTGCTGGCTACCCATCACAGCGTTCCAATCAATGGGGATGGAGCACATCGTGGTGAATCAGTTTCTGCACACTGCCGGGCCAATCCTCGGATCTGGAGTTCCCTTCTGGAAGTGCATTTTCTGGAACTTCCTGCCCGTCACCATTGGCAACATCATTGGCGGAATGGTGTTCATCGGCATGCTCTTTTACAGCACCCACCGAACCAACATCGGTAACGTGCTGCCAAGCGAACATGATGACAAACTGGAACGCGAACTGGCCGCTGAGCTTGGCGCC
AG-673-D02  ATGGACTACGTCCTGCCCAATGAACTTGTTGACGGCATGATCGGTGCCGGTGGCAAGAAATCCACCGTCAGCGTCAAAAACCTCTTGCTCAGAGGATTTTATTCGGGAGCAATCCTTGGTCTGGCGGTGATCCTTGCACTCACAGTGGGGCTCAAAAGTGGTCAACCGTGGCTGGGCTCGCTGCTCTTCCCATTCGGGTTCGCCAGCATTGTCTTGTTCGGCATGGAGTTGGTCACAGGCAACTTCGCTCTTCTGCCCATGGCCACCTGGGCAGGTAAAAGCACCTGGGGTGCAACCTTTCGAAACTGGGGTTGGGTGTGGCTCGGCAACTGGATTGGAACTGCGGTTGTGGCAGTTCTGATGGCGATCAGCCTCACCAGTGGAGGAACTGTTGATCCTGCATCAGCTGCTGATGGAGGTGGAATGTGGCAACAGGTGGCAGCAAAAATAATCGCGTTGAATAAAACCAACGTTGTTGTCAAATATGAGAACCTTCAGTCGATGGGATTCTTCCTCGCCATTATTCGAGGCTTGATCGCCAACTGGCTGGTTTGCCTCGGTGTAACCATGGCCCTGGTGAGTAAAAGTGTGCCTGGAAAGATTCTGGCTTGCTGGCTACCGATCACAGCCTTCCAATCAATGGGGATGGAGCACATTGTGGTGAATCAGTTTCTGCACACCGCAGGGCCAATCCTCGGATCTGGAGTCCCCTTCTGGAAGTGCATTTTCTGGAACTTCCTGCCCGTCACCATTGGCAACATCATTGGCGGCATGGTGTTCATCGGCATGCTCTTTTACAGCACCCACCGCACCAACATCGGTAACGTGCTGCCCAGCGAACATGATGACAAACTGGAGCGCGAACTGGCCGCTGAGCTTGGCGCC
MIT1342     ATGGACTACGTCCTACCTAACGAACTTGTCGACGGCATGATTACCGCCGGCGGCAAAAAAGCCACTGTCAGCGTCAAGAACTTGCTGGTGCGTGGCTTCTATTCCGGGGCCATTCTCGGCCTTGCTGTGATCCTTGCACTCACAGTTGGTCTCAAGAGTGGTCAACCATGGTTGGGATCCCTGCTCTTCCCCTTCGGCTTTGCCAGCATCGTGCTATTCGGCATGGAACTGGTCACCGGTAACTTCGCTCTGCTGCCTATGGCCACATGGGCCGGCAAGAGCACCTGGGGAGCCACCTTCCGCAACTGGGGTTGGGTCTGGCTCGGCAACTGGATCGGCACTGCTGTGGTTGCCCTATTGATGGCAATCAGCCTGACCAGCGGTGGCACCGTGGATCCCGCCTCCGCTGCCGATGGTGGCGGCATGTGGCAACAGGTAGCAGCGAAGATCATTGCCCTCAACAAAACCAACGTTGTTACCAAATACGAGAACCTTCAATCCCTTGGCTTCTTCTTGGCCTTCCTGCGCGGATTGATCGCGAACTGGTTGGTTTGTCTGGGTGTGACCATGGCCCTAGTTAGTAAGAGCGTACCTGGCAAAATTTTGGCCTGCTGGCTGCCGATCACAGCATTCCAAACCATGGGAATGGAGCACATCGTGGTGAACATGTTCCTGCACACCGCCGGACCCATGCTTGGTTCAGGCGTTTCCTTTGGCCAGGTAATCGTTTGGAACTTCATTCCAGTCACCCTCGGCAACATCATTGGCGGGATGGTGTTTATCGGCATGCTCTTCTACAGCACCCATCGCACCCAAATGAGCAACGTACTGCCTACGGTTCACGATGAGAAGCTGGAACGTGAACTCGCCGCCGAACTAGGGGCA
MIT1418     ATGGACTACGTCCTACCTAACGAACTTGTCGACGGCATGATTACCGCCGGCGGGAAAAAAGCCACTGTCAGCGTCAAGAACTTGCTGGTGCGTGGCTTCTATTCCGGGGCCATTCTCGGCCTTGCTGTGATCCTTGCACTCACAGTTGGTCTCAAGAGTGGTCAACCATGGTTGGGATCCCTGCTCTTCCCCTTCGGCTTTGCCAGCATCGTGCTGTTCGGCATGGAACTGGTCACCGGTAACTTCGCTCTGCTGCCTATGGCCACATGGGCCGGCAAGAGCACCTGGGGAGCCACCTTCCGCAACTGGGGTTGGGTCTGGCTCGGCAACTGGATCGGCACTGCTGTGGTTGCCCTACTGATGGCAATCAGCCTGACCAGCGGTGGCACCGTGGATCCCGCCTCCGCTGCCGATGGTGGCGGCATGTGGCAACAGGTAGCAGCGAAGATCATTGCCCTCAACAAAACCAACGTTGTTACCAAATACGAGAACCTTCAATCCCTTGGCTTCTTCTTGGCCTTCCTGCGCGGATTGATCGCGAACTGGTTGGTTTGTCTGGGTGTGACCATGGCCCTAGTTAGTAAGAGCGTACCTGGCAAAATTTTGGCCTGCTGGCTGCCGATCACAGCATTCCAAACCATGGGAATGGAGCACATCGTGGTGAACATGTTCCTACACACCGCCGGACCCATGCTTGGTTCAGGCGTTTCTTTTGGCCAGGTAATTGTTTGGAACTTCATTCCAGTCACCCTCGGCAACATCATTGGCGGGATGGTGTTTATTGGCATGCTCTTCTACAGCACCCATCGCACCCAAATGAGCAACGTACTGCCGACGGTTCACGATGAGAAGCTGGAACGTGAACTCGCAGCCGAACTAGGCGCA
MIT9303     ATGGACTACGTCCTACCTAACGAACTTGTCGACGGCATGATTACCGCCGGCGGCAAAAAAGCCACTGTCAGCGTCAAGAACTTGCTGGTGCGTGGCTTCTATTCCGGGGCCATTCTCGGCCTTGCTGTGATCCTTGCACTCACAGTTGGTCTCAAGAGTGGTCAACCATGGTTGGGATCCCTGCTCTTCCCCTTCGGCTTTGCCAGCATCGTGCTCTTCGGCATGGAACTGGTCACCGGTAACTTCGCTCTGCTGCCTATGGCCACATGGGCCGGCAAGAGCACCTGGGGAGCCACCTTCCGCAACTGGGGTTGGGTCTGGCTCGGCAACTGGATCGGCACTGCTGTGGTTGCCCTACTGATGGCAATCAGCCTGACCAGCGGTGGCACCGTGGATCCCGCCTCCGCTGCCGATGGTGGCGGCATGTGGCAACAGGTAGCAGCGAAGATCATTGCCCTCAACAAAACCAACGTTGTTACCAAATACGAGAACCTTCAATCCCTTGGCTTCTTCTTGGCCTTCCTGCGCGGATTGATCGCGAACTGGTTGGTTTGTCTTGGGGTCACGATGGCCTTGGTAAGCAAGAGCGTTCCAGGAAAGATCCTGGCCTGCTGGCTACCGATCACAGCATTCCAAACCATGGGAATGGAGCACATCGTGGTGAACATGTTCCTGCACACCGCCGGACCCATGCTTGGTTCAGGCGTTTCTTTTGGCCAGGTAATCGTTTGGAACTTCATTCCAGTCACCCTCGGCAACATCATTGGCGGGATGGTGTTTATCGGCATGCTCTTCTACAGCACCCATCGCACCCAAATGAGCAACGTACTGCCTACGGTTCACGATGAGAAGCTGGAACGTGAACTCGCCGCCGAACTAGGCGCA
MIT0702     ATGGACTACGTCCTGCCCAATGAACTCGTCGACGGCATGATTACTGCCGGCGGAAAAAAATCCAGTGTCAGTATTAAAAATCTGCTGGTACGTGGTTTCTATTCAGGAGCGATTCTTGGCCTAGCCACCTGCTTAGCCATCACCGTAGGAGTCCAGTCTGGAATGCCATTTCTAGGCTCCGTTCTCTTCCCCTTTGGATTTGCCAGCATCGTGCTCTTCGGCATGGAGCTAGTCACAGGCAACTTCGCCTTATTGCCAATGGCAACCTGGGCTGGGAAAAGCACATGGCAAGCAACCTTCCGCAACTGGATATGGGTTTGGATTGGCAATTTCATCGGCTGTGCATTGGTGGCTCTATTACTCGCCACAAGCCTGACCAGCGCAGGCACCGTTGAGCCACTTGCGGCAGCCGATGGGGGCAAAGGTTGGGCCGTGATTGCCGCCAAGATCATGGCACTCAATAAGGCCAATGTCGTGGCCAAATATCAAGACCTAGGCAGCACTGGTTTCTTCCTCGCGTTCCTACGCGGCATGATTGCCAACTGGCTGGTTTGTCTTGGGGTCACGATGGCCTTGGTAAGCAAGAGCGTTCCAGGCAAGATCCTGGCCTGCTGGCTACCGATCACAGCATTCCAAACCATGGGAATGGAGCACATCGTGGTGAACATGTTCCTGCACACCGCCGGACCCATGCTTGGTTCAGGCGTTTCTTTTGGTCAGGTAATCGTTTGGAACTTCATTCCAGTCACCCTCGGCAACATCATTGGCGGCATGGTGTTTATCGGCATGCTCTTCTACAGCACCCATCGCACCCAAATGAGCAACGTACTGCCTACGGTTCACGATGAGAAGCTAGAACGTGAACTCGCCGCCGAACTAGGCGCA
MIT9509     ATGGACTACGTCCTACCCAATGAACTTGTCGACGGCATGATCGGTGCCGGAGGCAAAAAATCCACCGTCAGCGTCAAAAACCTGTTGCTGAGAGGATTCTATTCCGGCGCAATTCTCGGCTTGGCTGTGATCCTTGCGCTCACGGTTGGACTCAAAAGCGGTCAACCTTGGCTCGGTTCTCTTCTCTTCCCATTTGGTTTCGCCAGCATCGTGCTGTTCGGCATGGAACTGGTGACAGGCAACTTTGCCCTTCTGCCGATGGCCACCTGGGCAGGCAAAAGCACCTGGGGGGCAACCTTTCGAAACTGGGCATGGGTATGGCTCGGCAACTGGATCGGAACTGCCGTTGTGGCAGTGCTGATGGCAATCAGCCTCACGAGTGGAGGAACTGTTGAGCCAGCCTCGGCTGCTGACGGTGGTGGTATGTGGCAGCAGGTGGCAGCAAAAATCGTCGGGTTAAATCAAACCAACGTTGTTACCAAATATGAGAATCTTCAATCTCTTGGTTTCTTCCTGGCCATTGTCAGGGGCTTGATTGCCAACTGGCTGGTCTGTCTGGGTGTGACGATGGCCCTGGTCAGCAAAAGTGTTCCGGGCAAGATCCTGGCTTGCTGGTTACCGATCACCGCTTTCCAATCAATGGGCATGGAACACATTGTGGTCAACCAGTTTCTGCACACCGCCGGGCCAATCCTCGGATCTGGGGTTCCCTTCTGGAAATGCATTTTCTGGAATTTCCTGCCCGTCACCATTGGCAACATCATTGGTGGCATGGTGTTTATCGGAATGCTCTTTTACAGCACCCACCGCACCAACATCGGCAACGTACTGCCCAGCGAGCACGATGACAAACTGGAACGCGAACTAGCCGCTGAGCTCGGCGCC
AG-363-I21  ATGGACTATGTGCTACCGAATGAATTGGTAGATGGAATGATTACTGCTGGCGGTAAGAAATCTACTGTAAGCATTAAAAATCTAATGGTCAGAGGTTTTTATTCAGGAGCAATACTAGGTTTAGCAACTTGTTTGGCAATTACAGTTGGGATTCAATCTGGCATGCCTTTCTTAGGTTCAGTTATTTTCCCATTTGGATTTGCCAGTATTGTGCTATTTGGCATGGAGTTAGTAACTGGTAATTTTGCATTATTACCTATGGCAACTTGGGCAGGAAAGTCCTCATGGAGAAATACATTTAGAAATTGGACTTGGGTGTGGATAGGGAATTTCCTTGGCACATTTTTAGTAGCAGTTTTACTATCAATTAGTCTTACAAGTGGAGGGAATGTAGATCCTCTAGCGGCAGCTGAAGGGGGAAAGGGATGGGCTGTTGTAGCTGCAAAGATTATTGCTCTTAACAAAACAAATGTTCTTACCAAATATGAGGCTCTAGGTTCTACAGGATTTTTCCTCGCATTCTTAAGAGGTGTAATTGCAAACTGGCTTGTATGCCTTGGAGTAACAATGGCTCTTGTGAGCAAAAGTGTCCCAGGTAAACTTCTCGCTTGTTGGTTGCCAATTACAGCATTCCAAACAATGGGAATGGAGCACATAGTAGTCAATATGTTTTTACATACAGCTGGTCCACTAATGGGGTCTGGAGTTCCATTCTACAAAGTTATTTTCTGGAACTTTTTACCTGTGACTTTGGGAAATGTTATTGGTGGGATGGTATTCATTGGAATGTTGTTTTACAGCACTCATCGCACAAAAATGTCTAATGTTTTACCAACAGTTCATGATGAGAAATTAGAAAGAGAATTAGCTGCCGAGCTTGGTGCA
AG-363-G23  ATGGACTATGTGCTACCAAATGAATTGGTAGATGGAATGATTGCAGCTGGAGGCAAGAAATCTACTGTAAGCGTTAAAAATCTAATGGTCAGAGGTTTTTATTCAGGAGCAATACTTGGTTTAGCAACTTGTTTGGCAATTACAGTTGGGATTCAATCTGGCATGCCTTTCTTAGGTTCAGTTATTTTCCCATTTGGATTTGCCAGTATTGTGCTATTTGGAATGGAGTTAGTAACTGGTAATTTTGCATTATTACCTATGGCAACTTGGGCAGGAAGATCCTCATGGAGAAATACATTTAGAAATTGGACTTGGGTGTGGATAGGGAATTTTCTTGGAACATTTTTAGTAGCAGTTTTACTATCAATTAGCCTCACAAGTGGAGGGAATGTAGATCCTCTAGCGGCAGCTGAAGGAGGAAAAGGATGGGCTGTTGTAGCTGCAAAGATTATTTCTCTTAACAAAACAAATGTTCTTACAAAATATGAGGCTCTAGGTTCTACAGGATTTTTCCTCGCATTCTTAAGAGGCGTAATTGCAAACTGGCTTGTATGCCTTGGAGTAACAATGGCTCTTGTGAGCAAAAGTGTCCCAGGTAAACTTCTAGCTTGTTGGTTACCAATTACAGCATTTCAAACAATGGGAATGGAGCACATAGTAGTAAATATGTTTTTACATACAGCTGGTCCACTAATGGGGTCTGGAGTTCCATTCTACAAAGTTATTTTCTGGAACTTTTTACCTGTGACTTTGGGAAATGTTATTGGTGGGATGGTATTCATTGGAATGTTGTTTTACAGCACTCATCGCACAAAAATGTCTAATGTTTTACCAACAGTTCATGATGAGAAATTAGAAAGAGAATTAGCTGCCGAGCTTGGTGCA
AG-402-G10  ATGGACTATGTACTACCAAATGAATTGGTAGATGGAATGATTGCAGCTGGAGGTAAGAAATCTACTGTAAGCATTAAAAATCTAATTGTCAGAGGTTTTTATTCAGGAGCAATATTGGGTTTAGCAACTTGTTTGGCAATTACAGTTGGAATTCAATCTGGCATGCCTTTCTTAGGTTCAGTTATTTTCCCATTTGGATTTGCCAGTATTGTGCTATTTGGGATGGAGTTAGTAACTGGTAATTTTGCATTATTACCTATGGCAACTTGGGCAGGAAGGTCCTCATGGAGAAATACATTTAGAAATTGGACTTGGGTTTGGATAGGGAATTTTCTTGGAACATTTTTAGTAGCAGTTTTACTATCAATTAGTCTTACAAGTGGAGGAAATGTTGATCCTCTAGCGGCAGCTGAAGGGGGAAAAGGATGGGCTGTTGTAGCTGCAAAGATTATTACCCTTAACAAAATAAATGTTCTTACCAAATATGAGGCTCTAGGTTCTACAGGATTTTTCCTCGCATTCTTAAGAGGCGTAATTGCAAACTGGCTTGTATGCCTTGGAGTAACAATGGCTCTGGTAAGCAAAAGTGTCCCAGGAAAACTTCTCGCTTGTTGGTTGCCAATTACAGCATTCCAAACAATGGGCATGGAGCACATAGTAGTCAATATGTTTTTACATACAGCGGGACCACTAATGGGGTCTGGGGTTCCATTCTACAAAGTTATTTTCTGGAACTTTTTACCTGTGACTTTGGGAAATGTTATTGGTGGGATGGTATTCATTGGAATGTTGTTTTATAGCACTCATCGCACAAAAATGTCTAATGTTTTACCAACAGTTCATGATGAGAAATTAGAAAGAGAATTAGCTGCCGAGCTTGGTGCA
AG-363-B11  ATGGACTATGTGCTACCTAATGAATTGGTAGATGGAATGATTGCTGCTGGAGGTAAGAAATCTACTGTAAGCATTAAAAATCTAATGGTCAGAGGTTTTTATTCAGGAGCAATACTGGGTTTAGCAACTTGTTTAGCAATTACAGTTGGGATCCAATCTGGCATGCCTTTCTTAGGTTCAGTTATTTTCCCATTTGGATTTGCCAGTATTGTGCTATTTGGGATGGAGTTAGTAACTGGTAATTTTGCATTATTACCTATGGCAACCTGGGCAGGAAGGTCCTCATGGAGAAATACATTTAGAAATTGGACTTGGGTTTGGATAGGGAATTTTCTGGGAACATTTTTAGTAGCAGTTTTACTATCAATTAGTCTGACAAGTGCAGGAAATGTAGATCCTCTAGCAGCAGCTGAAGGGGGCAAGGGATGGGCTGTTGTAGCTGCAAAGATTATTGCTCTTAATAAATCAAATGTTCTTACTAAATATGAGGCTCTAGGGTCTACAGGGTTTTTCCTCGCATTCTTAAGAGGCGTAATTGCAAACTGGCTTGTATGCCTTGGAGTAACAATGGCTCTTGTGAGCAAAAGTGTCCCAGGTAAACTTCTGGCTTGTTGGTTGCCCATTACAGCATTCCAAACAATGGGAATGGAGCACATAGTAGTCAATATGTTTTTACATACAGCTGGGCCATTAATGGGGTCTGGAGTTCCATTCTACAAAGTTATTTTCTGGAACTTTTTACCTGTGACTTTGGGAAATGTTATTGGTGGAATGGTATTCATTGGAATGTTGTTCTACAGCACTCATCGCACAAAAATGTCTAATGTTTTACCAACAGTTCATGATGAGAAATTAGAAAGAGAATTAGCTGCCGAGCTTGGTGCA
MIT1304     ATGGACTATGTACTACCAAATGAATTGGTAGATGGAATGATTGCTGCTGGAGGTAAAAAATCTACGGTAAGCATTAAAAATCTAATGGTCAGAGGTTTTTATTCAGGCGCAATTCTGGGTTTAGCAACTTGTTTGGCAATTACAGTTGGGATTCAATCTGGCATGCCTTTCTTAGGTTCAGTTATTTTCCCATTTGGGTTTGCCAGTATTGTGCTATTTGGGATGGAGTTGGTAACTGGTAATTTTGCATTATTACCTATGGCAACTTGGGCAGGTAGATCCTCATGGCGAAATACTTTTAGAAATTGGACTTGGGTTTGGATAGGGAATTTTCTTGGAACATTTTTAGTAGCCGTTTTACTATCAATTAGTCTTACAAGTGGAGGAAATGTAGATCCTTTAGCGGCAGCTGAAGGAGGGAAAGGATGGGCTGTGGTGGCTGCAAAGATTATTGCCCTTAACAAGACAAATGTTCTTACAAAATATGAGGCTCTAGGTTCTACAGGTTTTTTACTCGCATTCTTAAGAGGCATAATTGCAAACTGGCTTGTATGCCTTGGAGTAACAATGGCTCTTGTGAGCAAAAGTGTCCCAGGAAAACTTCTCGCGTGTTGGTTGCCAATTACAGCATTCCAAACAATGGGAATGGAGCACATAGTAGTCAATATGTTTTTACATACTGCGGGGCCACTAATGGGGTCTGGAGTCCCATTCTACAAAGTTATTTTCTGGAACTTTTTACCTGTGACTTTAGGGAATGTTATTGGTGGGATGGTATTTATTGGAATGTTATTTTACAGCACTCATCGGACAAAAATGTCTAATGTTTTACCAACAGTCCATGATGAGAAATTAGAAAGAGAATTAGCTGCCGAGCTTGGTGCA
AG-363-M21  ATGGACTATGTACTACCAAATGAATTGGTAGATGGAATGATTGCAGCTGGAGGGAAAAAGTCTACTGTAAGCATTAAAAATCTAATGGTCAGAGGTTTTTATTCAGGAGCAATACTCGGTTTAGCAACTTGTTTGGCAATTACAGTTGGGATTCAATCTGGCATGCCTTTCTTAGGTTCAGTTATTTTCCCCTTTGGATTTGCAAGTATTGTGCTATTTGGGATGGAGTTGGTGACTGGTAATTTTGCATTATTACCTATGGCAACTTGGGCAGGAAGATCCTCATGGAGAAATACATTTAGAAATTGGACTTGGGTTTGGATAGGGAATTTTCTTGGAACATTTCTAGTAGCCGTTTTACTATCCATTAGTCTTACGAGTGGAGGCAATGTAGATCCTTTGGCGGCAGCTGACGGGGGCAAGGGATGGGCTGTGGTAGCTGCAAAGATTATTGCTCTTAACAAGATAAATGTTCTTACCAAATATGAGGCTCTAGGTTCTACAGGATTTTTCCTCGCATTCTTAAGAGGCGTAATTGCAAACTGGCTTGTATGCCTTGGAGTAACAATGGCTCTTGTGAGCAAAAGTGTCCCAGGCAAACTTCTCGCTTGTTGGTTGCCAATTACAGCATTCCAAACAATGGGAATGGAGCACATAGTAGTCAATATGTTTTTGCATACAGCGGGGCCACTAATGGGGTCTGGAGTTCCATTCTACAAAGTTATTTTCTGGAACTTTTTACCTGTGACTATGGGAAATGTTATTGGTGGGATGGTATTTATTGGAATGTTGTTTTACAGCACTCATCGGACAAAAATGTCTAATGTTTTACCAACAGTCCATGATGAGAAATTAGAGAGAGAATTAGCTGCCGAGCTTGGTGCA
AG-363-N20  ATGGATTATGTCCTTCCTAATGAATTAGTAGATGGAATGATTGCAGCGGGTGGGAAAAAATCTACTGTAAGTACAAAAAACTTACTAGTAAGAGGTTTTTACTCTGGGGCAATACTTGGCTTAGCCACATGTCTAGCAATAACTGTAGGTATTCAATCTGGGATGCCTTTCCTTGGCTCAGTTATCTTTCCATTTGGTTTTGCAAGCATAGTACTTTTTGGTATGGAGCTAGTTACTGGAAATTTTGCTCTATTACCTATGGCAACTTGGGCGGGTAAATCCTCCTGGAAAGCCACATTTAGAAATTGGGGTTGGGTCTGGATAGGTAATTTCTTAGGCACATTTCTTGTGGCAGTTTTACTTTCAATTAGTTTGACAAGCGCAGGAACTATTGACCCTTTATCTGCAGCTGAAGGAGGTAAAGGATGGGCCGTTGTTGCATCAAAACTGATATCTATAAATCAATCAAATGTTCTTACCAAGTATGAGTCTCTAGGAAGTACTGGACTTTTCCTAGCATTTATACGAGGTGTTATTGCTAACTGGCTCGTATGTCTTGGAGTCACAATGGCTCTAGTAAGTAAAAGTGTTCCAGGAAAACTTCTTGCTTGTTGGCTACCAATTACTGCATTCCAAACAATGGGCATGGAGCACATTGTTGTAAATATGTTTTTGCATACAGTAGGTCCTCTTCTAGGATCTGGAGTGCCCTTCAGTAAGGTTATCTTTTGGAATTTCCTGCCAGTTACTGTTGGCAACATTATTGGAGGAATGGTTTTTATAGGCATGCTCTTCTACAGCACACATCGCACCAAGATGTCTAATGTCCTGCCAACAGTTCATGATGAAAAGCTGGAACGAGAACTAGCAGCAGAACTTGGTGCA
AG-363-O15  ATGGATTATGTCCTTCCCAATGAATTAGTGGATGGAATGATTGCAGCTGGTGGCAAAAAATCTACTGTAAGCACAAAAAACTTACTGGTAAGAGGTTTTTACTCTGGAGCAATACTTGGTTTAGCAACATGTCTAGCAATAACTGTAGGTATTCAATCTGGGATGCCTTTCCTTGGATCAGTTATTTTCCCGTTTGGATTTGCAAGCATAGTACTTTTTGGTATGGAGCTAGTTACTGGAAATTTTGCTCTATTACCTATGGCAACTTGGGCAGGGAAATCCTCCTGGAAAGCCACATTCAGAAATTGGGGTTGGGTCTGGATAGGTAATTTCTTAGGCACATTTCTTGTAGCAGTTTTACTTTCAATTAGTTTGACAAGCGCAGGAACTATTGATCCTTTATCTGCCGCTGAAGGAGGGAAAGGGTGGGCCGTTGTTGCATCCAAACTTATATCTATCAATCAATCAAATGTTCTTACCAAATATGAATCCCTAGGAAGTACAGGATTTTTCCTAGCATTTCTAAGAGGTATTATTGCTAACTGGCTAGTATGTCTTGGAGTCACAATGGCTCTAGTAAGTAAAAGTGTTCCAGGAAAACTTCTTGCTTGTTGGCTACCAATTACTGCATTCCAAACAATGGGAATGGAGCACATTGTTGTAAATATGTTTTTGCATACAGCGGGTCCTCTTCTTGGCTCAGGAGTGCCCTTCACTAAGGTTATTTTTTGGAATTTCCTACCAGTGACTGTTGGCAACATTATTGGAGGAATGGTTTTTATAGGCATGCTCTTCTACAGCACCCATCGCACAAAGATGTCTAATGTCTTGCCAACAATTCATGATGAAAAGTTAGAGCGAGAACTAGCCGCAGAACTTGGTGCA
AG-363-O16  ATGGACTATGTCCTCCCAAATGAATTAGTTGATGGAATGATTGCCGCCGGGGGGAAGAAATCAACCGTAAGTGTTAAAAATTTATTGGTTCGGGGATTTTACTCAGGAGCAATTCTTGGCCTTGCAACTTGCTTAGCTATAACTGTAGGGATTCAATCTGGGATGCCTTTTCTGGGATCAGTTATTTTCCCATTTGGATTTGCCAGTATTGTTCTTTTCGGCATGGAATTAGTTACTGGTAATTTTGCTCTATTACCCATGGCGACTTGGGCAGGAAGATCATCGTGGAGGGCAACTATTCGTAACTGGAGCTGGGTTTGGATAGGGAATTTTCTTGGAACATTTTTAGTTGCAATTTTACTATCGATAAGCTTAACAAGTGCCGGAACAATTGAGCCGTTATCAGTTGCGGAGGGAGGTAAAGGTTGGGCAGTTGTAGCATCGAAAATAATTTCTATAAACCAATCAAATGTTCTTAATAAATATGAAGCATTAGGAACTACTGGTTTATTTTTGGCATTTTTAAGAGGTGTAATTGCAAACTGGCTTGTTTGTTTGGGCGTGACAATGGCACTAGTAAGTAAAAGTGTCCCAGGCAAACTACTTGCATGCTGGTTACCAATTACAGCCTTCCAAACTATGGGAATGGAACATATTGTAGTGAATATGTTTTTGCATACAGCAGGTCCTCTTTTAGGATCTGGAGTTGCCTTCTACAAAGTTATCTTCTGGAATTTCATCCCAGTCACATTAGGAAACATTATTGGTGGAATGGTATTTATTGGCATGCTCTTCTATAGCACCCATCGAACCAAGATGCCTAACGTCTTACCAACAGTTCATGATGAGAAATTAGAAAGAGAGTTAGCAGCAGAACTAGGAGCT
AG-363-A06  ATGGACTACGTTCTGCCAAATGAATTGGTAGATGGAATGATTGCTGCAGGTGGTAAGAAATCCACTGTCAGCATAAAAAATCTTTTACTTAGAGGATTTTATTCAGGAGCAATACTTGGACTAGCTACTTGTTTAGCAATTACTGTGGGAATTCAGTCAAAAATGCCCTTCTTAGGTTCTATTCTCTTCCCATTTGGATTTGCAAGTATTGTTCTATTTGGCATGGAACTAGTAACTGGAAATTTTGCCCTATTGCCAATGGCAACTTGGGCTGGCAAAAGCACTTGGAGTGCTACTTTTAGAAATTGGATTTGGGTTTGGATAGGAAATTTTATTGGAACTGTCCTAGTCGCATTTTTATTATCTATTAGTCTTACAAATGCAGGAACATTAGAGCCTTTAGCAGTTGCAGATGGAGGGAAAGGATGGGCTGCTGTAGCAGCAAAAATTATCAGTTTAAACAAAACTAATGTGCTTGTTAAATATGAAGCATTGGGAAGCACGGGATTCTTTCTTGCATTTTTAAGAGGTGTAATCGCAAATTGGTTAGTTTGCTTAGGCGTAACAATGGCGCTAGTAAGTAAAAGTGTTCCGGGTAAAATTCTGGCTTGCTGGCTTCCAATTACTGCTTTCCAAATAATGGGAATGGAACATATAGTTGTAAACATGTTCCTTCATACTGCAGGACCCTTTCTAGGATCTGGAGTTGCATTCTCAAAAGTCATTCTTTGGAATTTTATTCCAGTAACATTAGGAAATATCCTGGGAGGGATGGTCTTCATTGGCATGTTGTTCTATAGCACTCATAGAACAAAAATCAAAAATGTATTACCTTCTATTCATGATGAAAAGTTAGAAAGAGAATTAGCTGCTGAACTTGGAGCT
AG-402-I21  ATGGACTACGTCCTACCAAATGAATTGGTAGATGGAATGATTGCTGCAGGTGGAAAGAAATCATCTGTAAGCGTAAAAAACTTGCTAATAAGAGGCTTCTATTCAGGAGCAATTTTAGGTTTAGCTACATGTCTTGCAATTACTATAGGTATTCAATCTGGGATGCCTTGGTTAGGTTCTTTTATATTTCCTTTTGGTTTTGCAAGTATCGTTCTTTTCGGTATGGAGCTTGTTACTGGTAATTTTGCGTTACTACCAATGGCCGTATGGGCTGGAAAGAGTTCTTGGTCTGCAACTGTAAGGAATTGGCTATGGGTTTGGATCGGTAATTTTCTAGGTACAGCATTTGTTGCAGTTCTACTATCCATAAGCTTGTCCAGTGCTGGAAATGTTGATCCATTAGCTGCTGCTGAAGGTGGAAAAGGATGGGCAGTTGTTGCAGCAAAAATAATAGCTATACATAAAGCAAACACAGTTATTAAATATGAAGCACTTGGCAGTACTGGTTTTTTCCTTGCATTTTTACGTGGAGTAATTGCAAACTGGCTGGTTTGTTTAGGTGTAACAATGGCACTTGTAAGTAAAAGTGTTCCAGGAAAGATACTTGCTTGCTGGCTACCTATAACTGCATTCCAAACAATGGGAATGGAGCACATAGTAGTTAATATGTTTTTGCATACAACTGGACCGCTACTGGGATCAGGTATTCCTTTTACAAAAGTAATTTTTTGGAATTTCTTGCCAGTGACGGTTGGAAATATTGTTGGAGGAATGGTATTTATTGGAATGCTTTTCTATAGCACCCACAAAACCCCAATCTCTAACGTTTTACCTGACATCAAAGATGAAAAACTAGAAAGAGAGGTAGCAGCACAACTTGGTGCA
MIT1013     ATGGACTACGTTCTACCAAATGAATTGGTAGATGGAATGATTGCTGCAGGTGGAAAGAAATCATCTGTAAGCGTAAAAAACTTGCTAATAAGAGGCTTCTATTCAGGAGCAATTTTAGGTTTAGCGACATGTCTTGCAATTACTATAGGTATTCAATCTGGGATGCCTTGGTTAGGTTCTTTTATATTTCCTTTTGGTTTTGCAAGTATCGTCCTTTTCGGTATGGAGCTTGTTACTGGTAATTTTGCGTTACTACCAATGGCCGTATGGGCTGGAAAGAGTTCTTGGTCTGCAACTGTAAGGAATTGGCTATGGGTTTGGATCGGTAATTTTCTAGGTACAGCATTTGTTGCAGTTCTACTATCCATAAGCTTGTCCAGTGCTGGAAATGTTGATCCATTAACTGCTGCTGAAGGTGGAAAGGGATGGGCAGTTGTTGCAGCAAAAATAATAGCTATACATAAAGCAAACACAGTTGTTAAATATGAAGCACTTGGCAGTACTGGTTTTTTCCTTGCATTTTTACGTGGAGTAATTGCAAACTGGCTGGTTTGTTTAGGTGTAACAATGGCACTTGTAAGTAAAAGTGTTCCAGGAAAGATACTTGCTTGCTGGCTACCTATAACTGCATTCCAAACAATGGGAATGGAGCACATAGTAGTTAATATGTTTTTGCATACAACTGGTCCTCTACTTGGTTCTGGTATTCCTTTTACAAAAGTAATTTTTTGGAATTTCTTACCAGTGACGATTGGAAATATTGTTGGAGGAATGGTATTTATTGGAATGCTTTTCTATAGCACTCACAAAACTCCAATCTCTAACGTTTTACCTGCCGTCAAAGATGAAAAACTAGAAAGAGAGGTAGCAGCACAACTTGGTGCA
AG-402-P16  ATGGACTACGTCCTACCAAATGAATTGGTAGATGGAATGATTGCTGCAGGTGGCAAGAAATCATCTGTAAGCGTAAAAAACTTGCTAATAAGAGGCTTCTATTCAGGAGCAATTTTAGGTTTAGCGACATGTCTTGCAATTACTATAGGTATTCAATCTGGGATGCCTTGGTTAGGTTCTTTTATATTTCCTTTTGGTTTTGCAAGTATCGTTCTTTTCGGTATGGAGCTTGTTACTGGTAATTTTGCGTTATTACCAATGGCCGTATGGGCTGGAAAGAGTTCTTGGTCTGCAACTGTAAGGAATTGGCTATGGGTTTGGATCGGTAATTTTCTAGGTACAGCATTTGTTGCAGTTCTACTATCCATAAGCTTGTCCAGTGCTGGAAATGTTGATCCATTAACTGCTGCTGAAGGTGGAAAAGGATGGGCAGTTGTTGCAGCAAAAATAATAGCTATACATAAAGCAAACACAGTTGTTAAATATGAAGCACTTGGAAGTACTGGTTTTTTCCTTGCATTTTTACGTGGAGTAATTGCAAACTGGCTGGTTTGTTTAGGTGTAACAATGGCACTTGTAAGTAAGAGTGTTCCAGGAAAGATACTTGCTTGCTGGCTACCTATAACTGCATTCCAAACAATGGGAATGGAGCACATAGTAGTTAATATGTTTTTGCATACAACTGGCCCTCTACTAGGTTCGGGTATTCCTTTTACAAAAGTAATTTTTTGGAATTTCTTACCAGTGACAATTGGCAATATTGTTGGAGGAATGGTATTTATTGGAATGCTTTTCTATAGCACTCACAAAACTCCAATCTCTAACGTTTTACCTGCCGTCAAAGATGAAAAACTAGAAAGAGAGGTAGCAGCACAACTTGGTGCA
AG-402-P18  ATGGACTACGTCCTGCCAAATGAATTGGTAGATGGAATGATTGCTGCAGGTGGAAAGAAATCATCTGTAAGCGTAAAAAACTTGCTAATACGAGGCTTCTATTCAGGAGCAATTTTAGGTTTAGCTACATGTCTTGCAATTACTATAGGTATTCAATCTGGGATGCCTTGGTTAGGTTCTTTCATATTTCCTTTTGGTTTTGCAAGCATCGTTCTTTTTGGTATGGAGCTTGTTACTGGTAATTTTGCGTTACTACCAATGGCCGTATGGGCTGGAAAGAGTTCTTGGTCTGCAACTGTAAGGAATTGGCTATGGGTTTGGATCGGTAATTTTCTTGGTACAGCTTTTGTTGCAGTTCTACTATCCATAAGCTTATCCAGTGCTGGAAATGTTGATCCATTAACTGCTGCTGAAGGTGGCAAAGGATGGGCAGTTGTTGCAGCAAAAATAATAGCTATACATAAAGCAAATACAGTTGTTAAATATGAAGCACTTGGAAGTACTGGCTTTTTCCTTGCATTTTTACGTGGAGTAATTGCAAACTGGCTTGTTTGTTTAGGTGTAACAATGGCACTTGTAAGTAAAAGTGTTCCAGGAAAAATACTTGCTTGCTGGCTACCTATAACTGCATTCCAAACAATGGGAATGGAACACATAGTAGTTAATATGTTTTTGCATACAACTGGCCCTCTACTTGGATCTGGTATTCCTTTTACAAAAGTAATCTTTTGGAATTTCTTTCCAGTGACGATTGGAAATATTGTTGGAGGAATGGTATTTATTGGAATGCTTTTCTATAGCACCCACAAAACACCAATATCTAACGTTTTACCTGAAGTCAAAGATGAAAAACTAGAAAGAGAAGTAGCAGCACAACTTGGTGCA
AG-402-K14  ATGGACTACGTCCTACCAAATGAATTAGTAGATGGAATGATCGCTGCAGGTGGAAAGAAATCATCTGTAAGCGTAAAAAACTTGCTAGTAAGAGGCTTCTATTCAGGAGCAATTTTAGGTTTAGCGACGTGTCTTGCAATTACTATAGGTATTCAATCTGGGATGCCTTGGTTAGGTTCTTTCATATTTCCTTTTGGTTTTGCAAGTATCGTACTTTTCGGTATGGAGCTTGTTACTGGTAATTTTGCGTTACTACCAATGGCCGTATGGGCTGGAAAAAGTTCTTGGTCTGCAACTGTAAGGAATTGGCTATGGGTTTGGATCGGTAATTTTCTTGGTACAGCATTTGTTGCAGTTCTACTATCCATAAGCTTATCCAGTGCTGGAAATGTTGATCCATTAAGTGCTGCTGAAGGTGGAAAAGGATGGGCAGTTGTTGCAGCAAAAATAATAGCTATTCATAAAGCAAACACAGTTGTTAAATATGAAGCACTTGGAAGTACTGGTTTCTTCCTGGCATTTTTACGTGGGGTAATTGCAAACTGGCTGGTTTGTTTAGGTGTAACAATGGCACTTGTCAGTAAAAGTGTTCCAGGCAAGATACTTGCTTGCTGGCTACCAATAACTGCCTTCCAAACAATGGGAATGGAGCACATAGTAGTTAATATGTTTTTGCATACAACTGGCCCTCTACTAGGATCAGGTATTCCTTTTACAAAAGTAATTTTTTGGAATTTCTTACCAGTTACGATTGGAAATATTATTGGAGGTATGGTATTTATTGGAATGCTTTTCTATAGCACTCACAAAACTCCTATCTCTAATGTTTTACCAGACGTTAAAGATGAAAAATTAGAACGAGAGGTGGCAGCTCAACTTGGTGCA
AG-402-B03  ATGGATTACGTCTTACCAAATGAATTGGTAGATGGAATGATTGCTGCAGGTGGAAAGAAATCATCTGTAAGCGTAAAAAACTTGCTAATAAGAGGCTTCTATTCAGGAGCAATTTTAGGTTTAGCTACATGTCTTGCCATTACGATAGGTATTCAATCTGGGATGCCTTGGTTAGGTTCTTTCATATTTCCTTTTGGTTTTGCAAGTATTGTTCTTTTTGGAATGGAGCTTGTTACTGGTAATTTTGCTTTACTGCCTATGGCTGTATGGGCAGGTAAAAGTTCTTGGACTGCAACTGTAAGAAATTGGCTATGGGTTTGGATCGGTAATTTTCTAGGTACAGCATTTGTTGCCGTACTACTTTCAATTAGTTTATCTAGTGCTGGAAATGTAGATCCTTTAGCTGCTGCTGAAGGTGGAAAAGGATGGGCAGTTGTAGCAGCAAAAATAATAGCTATACATAAAGCAAACACAGTTGTGAAATATGAAGCACTTGGAAGTACTGGTTTTTTCCTTGCATTTTTACGTGGGGTAATTGCAAACTGGCTTGTTTGTTTAGGTGTAACAATGGCACTTGTAAGTAAAAGTGTTCCAGGAAAGATACTTGCTTGCTGGCTACCTATAACTGCATTCCAAACAATGGGAATGGAGCACATAGTAGTTAATATGTTTTTGCATACAACTGGCCCTCTACTTGGTTCGGGTATTCCTTTTACAAAAGTAATTTTTTGGAATTTCTTACCAGTGACGATTGGAAATATTGTTGGAGGAATGGTATTTATTGGAATGCTTTTCTATAGCACCCACAAAACTCCTATCTCTAATGTTTTACCAGACGTAAAAGATGAAAAATTAGAACGAGAGCTCGAAGCACAACTTGGTGCA
AG-459-P07  ATGGACTATGTCCTGCCTAATGAACTTGTAGATGGAATGATCGCTGCTGGCGGAAAAAAATCAGCTGTAAGCGTAAAAAATCTTCTTATCAGGGGCTTTTATTCAGGAGCTATTTTAGGTCTTGCTACATGTCTGGCAATAACCATAGGTATTCAATCAGGAATGCCTTGGTTAGGTTCATTCATCTTCCCTTTTGGATTTGCAAGTATCGTTCTTTTTGGAATGGAACTTGTCACTGGTAACTTTGCCCTCTTGCCAATGGCCGTATGGGCAGGAAAAAGTACTTGGCCTGCAACTGTCAGAAACTGGATGTGGGTATGGATTGGAAATTTTTTAGGAACAGCTTTTGTTGCCGTTCTTCTATCTATCAGCTTATCCAGTGCTGGAAATGTGGATCCATTAACTGCTGCAGAAGGAGGAAAAGGATGGGCAGTTGTTGCTGCAAAAATCGTAGCGATTCACAAAGCAAATACAGTCGTTAAGTATGAAGCACTTGGAGGTACAGGCTTTTTCCTCGCATTTTTACGCGGTGTAATCGCAAACTGGCTTGTTTGCTTAGGTGTAACTATGGCACTAGTAAGTAAAAGCGTTCCGGGTAAAATACTTGCTTGTTGGCTACCTATAACTGCCTTCCAAACAATGGGAATGGAGCATATAGTAGTCAATATGTTTTTGCATACAACCGGACCGCTACTAGGATCAGGTATTCCTTTTACAAAAGTAATTTTTTGGAATTTCTTTCCAGTCACTATAGGAAATATTGTTGGAGGAATGGTATTTATTGGAATGCTTTTCTATAGCACCCATAAAACTCCTATCTCAAATGTATTACCAGATGTAAAAGATGAAAAATTAGAAAGAGAGGTAGCAGCACAACTAGGTGCA
AG-363-O06  ATGGACTATGTACTTCCGAATGAACTAGTGGATGGAATGATAGCCGCAGGCGGCAAAAAATCTACCGTGAGTGTAAAAAACTTACTTGTTAGAGGTTTTTATTCAGGTGCAATTCTTGGATTGGCAACCTGTCTTGCTATCACAGTAGGTATTCAATCAGGAATGCCATTTCTAGGATCTGTAATTTTTCCATTTGGCTTTGCAAGTATCGTACTTTTTGGTATGGAACTTGTTACCGGTAATTTTGCTTTATTGCCTATGGCAACATGGGCAGGCAAAAGTTCATGGCGAGCTACATTTAGAAATTGGATGTGGGTTTGGATAGGAAACTTTCTAGGCACAGTTCTTGTAGCACTTTTATTATCAATTAGCCTCACTAGCGCAGGAACAGTAGAGCCGTTAGCTGCTGCTGCAGGTGGAAAAGGCTGGGCTGTTGTAGCAGCAAAGATAATTGCTATCAACAAAGCAAATGTCCTATTAAAATATGAAGCATTAGGGCGGACTGGATTTTTTCTCGCATTTATTAGAGGAGTAATTGCTAATTGGCTAGTCTGCCTTGGCGTAACGATGGCACTAGTAAGTAAAAGCGTGCCAGGCAAAATCCTTGCCTGCTGGCTACCTATAACTGCATTCCAAACAATGGGTATGGAGCATATTGTTGTAAATATGTTTCTGCATACTACTGGGCCTCTACTAGGATCAGGAGTTCCATTAACCAAGATATTCTTTTGGAATTTTCTACCTGTTACATTAGGGAATATCCTAGGTGGGATGGTGTTTATAGGTATGCTTTTCTATAGTACACATAGAACAAAAATGACGAATGTTCTACCTAGTGTGCATGACGAAAAACTTGAAAGAGAGCTTGCCGCAGAGCTAGGAGCC
AG-363-P19  ATGGATTACGTTCTACCAAATGAATTGGTAGATGGAATGATCACCGCTGGTGGCAAAAAGTCTACCGTAAGTATTAAAAATCTTTTAGTTAGAGGTTTTTATTCAGGTGCAATTCTTGGTTTAGCTACATGCCTTGCTATCACAGTAGGAATTCAATCAGGAATACCCTTTTTAGGTTCGGTTCTATTTCCTTTTGGCTTTGCAAGCATAGTTCTTTTCGGTATGGAGCTTGTGACAGGTAACTTTGCTCTTCTTCCAATGGCCACATGGGCTGGCAAAAGCTCATGGCGCGCAACATTTAGAAACTGGACGTGGGTATGGATCGGAAATTTTCTAGGGACAGCTTTAGTAGCTATCTTGCTATCAATAAGTTTAACAAGTGCAGGCACAGTGGAGCCCCTAGCTGCTGCTGCTGGTGGTAAAGGTTGGGCAGTGATAGCGGCAAAAATAATAGCAATTAACAAAACAAATGTACTCACAAAATATGAGGCTCTAGGAAGTACTGGTTTGTTTCTTGCATTTCTTAGAGGTGTTATTGCAAACTGGCTAGTTTGTCTTGGGGTAACAATGGCCTTAGTCAGTAAAAGTGTTCCAGGTAAAATATTAGCCTGTTGGTTACCTATTACTGCTTTCCAAACTATGGGCATGGAGCATATTGTTGTAAATATGTTCCTCCACACTGCAGGCCCATTGCTAGGTTCTGGAGTTCCATTCTTAAAAGTAATTTTCTGGAATTTTATACCTGTGACTTTAGGAAATGTAGTAGGTGGTATGGTGTTTATAGGCATGCTTTTCTATAGCACTCATAGAACAAGTATGAGCAATGTTCGTCCTTCGATTCATGATGAAAAACTCGAAAGAGAGCTTGCAGCAGAACTTGGTGCT
AG-363-K07  ATGGACTATGTCCTACCAAATGAGCTTGTAGACGGCATGATTGCTGCGGGCGGCAAAAAATCAACAGTCAGTGTCAAAAACCTTCTAGTACGCGGATTTTATTCCGGAGCAATTCTCGGATTAGCGACTTGCCTTGCAATTACCGTAGGTATTCAGTCTGGGATGCCATTCTTAGGTTCTGTAATTTTCCCATTTGGATTTGCAAGCATTGTTCTCTTTGGGATGGAACTAGTGACTGGCAACTTTGCACTACTACCAATGGCAACATGGGCTGGGAAAAGTTCTTGGCGCGCAACATTCCGAAATTGGAGTTGGGTCTGGATAGGCAACTTTCTAGGTACAGCCCTCGTAGCTGTTCTATTAGCATTAAGTCTCACAAGTGCTGGAACCGTTGAACCTCTTTCAGCCGCGGATGGAGGAAAGGGTTGGGCAGTAGTAGCGGCAAAGATTATTGCGATAAATAAAATGAACGTAATTACCAAGTATGAGGTATTAGGCACTACTGGGTTCTTATTAGCTGTTCTTAGAGGAATAATTGCGAACTGGTTGGTTTGTTTAGGTGTAACTATGGCACTAGTCAGCAAAAGTGTTCCTGGCAAAATACTTGCATGCTGGCTACCAATCACTGCATTCCAAACAATGGGCATGGAACATATTGTCGTCAATATGTTCCTACATACAACAGGGCCTTTGCTAGGTTCTGGAGTGGCTTTTAGTAAAGTTATTTTTTGGAATTTTCTACCAGTAACTTTAGGAAATATATTAGGAGGAATGGTATTTATTGGAATGCTTTTCTATAGCACTCATAGAACAAAAATGAGCAATGTTCTACCTACTATCCATGATGAAAAACTAGAAAGAGAACTTGCAGCAGAGCTTGGAGCT
AG-363-A03  ATGGACTATGTCCTACCAAATGAATTGGTAGATGGAATGATTGCTGCAGGTGGCAAGAAATCATCTGTAAGCGTAAAAAACTTGCTAATAAGAGGCTTCTATTCAGGAGCAATTTTAGGTTTAGCGACATGTCTTGCAATTACTATTGGTATTCAATCAGGGATGCCTTGGTTAGGTTCTTTTATATTTCCTTTTGGTTTTGCAAGTATCGTTCTTTTCGGTATGGAGCTTGTTACTGGTAATTTTGCGTTACTACCAATGGCCGTATGGGCTGGAAAGAGTTCTTGGTCTGCAACTGTAAGGAATTGGCTATGGGTTTGGATCGGTAATTTTCTAGGTACAGCATTTGTTGCCGTACTACTTTCAATTAGTTTATCAAGTGCTGGAAATGTAGATCCATTAACTGCTGCTGAAGGTGGAAAAGGATGGGCAGTTGTAGCAGCAAAAATAATAGCTATACATAAAGCAAACACAGTTGTTAAATATGAAGCACTTGGAAGTACTGGTTTTTTCCTTGCATTTTTACGTGGAGTAATTGCAAACTGGCTAGTTTGTTTAGGTGTAACAATGGCACTTGTAAGTAAAAGTGTTCCAGGAAAGATACTTGCTTGCTGGCTACCTATAACTGCATTCCAAACAATGGGAATGGAGCACATAGTAGTTAATATGTTTTTGCATACAACTGGCCCTCTACTTGGTTCGGGTATTCCTTTTACAAAAGTAATTTTTTGGAATTTCTTACCAGTGACGATTGGAAATATTGTTGGAGGAATGGTATTTATTGGAATGCTTTTCTATAGCACCCACAAAACTCCTATCTCTAATGTTTTACCAGACGTAAAAGATGAAAAATTAGAACGAGAGCTCGAAGCACAACTTGGTGCA
AG-402-A21  ATGGACTACGTCCTACCAAATGAATTGGTAGATGGAATGATTGCTGCAGGTGGCAAGAAATCATCTGTAAGCGTAAAAAACTTGCTAATAAGAGGCTTCTATTCAGGAGCAATTTTAGGTTTAGCGACATGTCTTGCAATTACTATAGGTATTCAATCTGGGATGCCTTGGTTAGGATCTTTTATATTTCCTTTTGGTTTTGCAAGTATCGTTCTTTTCGGTATGGAGCTTGTTACTGGTAATTTTGCGTTACTACCAATGGCCGTATGGGCTGGAAAGAGTTCTTGGTCTGCAACTGTAAGGAATTGGCTATGGGTTTGGATCGGTAATTTTCTAGGTACAGCATTTGTTGCCGTACTACTTTCAATTAGTTTATCTAGTGCTGGAAATGTAGATCCATTAACTGCTGCTGAAGGTGGAAAAGGATGGGCAGTTGTTGCAGCAAAAATAATAGCTATACACAAAGCAAACACAGTTGTTAAATATGAAGCACTTGGAAGTACTGGTTTTTTCCTGGCATTTTTACGTGGAGTAATTGCAAACTGGCTGGTTTGTTTAGGTGTAACAATGGCACTTGTAAGTAAAAGTGTTCCAGGAAAGATACTTGCTTGCTGGCTACCTATAACTGCATTCCAAACAATGGGAATGGAGCACATAGTAGTTAATATGTTTTTGCATACAACTGGCCCTCTACTTGGTTCGGGTATTCCTTTTACAAAAGTAATTTTTTGGAATTTCTTACCAGTGACGATTGGAAATATTGTTGGAGGAATGGTATTTATTGGAATGCTTTTCTATAGCACCCACAAAACTCCTATCTCTAATGTTTTACCAGACGTAAAAGATGAAAAATTAGAACGAGAGCTCGAAGCACAACTTGGTGCA
AG-402-M18  ATGGACTACGTCCTACCAAATGAATTGGTAGATGGAATGATTGCTGCAGGTGGCAAGAAATCATCTGTAAGCGTAAAAAACTTGCTAATAAGAGGCTTCTATTCAGGAGCAATTTTAGGTTTAGCGACATGTCTTGCAATTACTATAGGTATTCAATCTGGGATGCCTTGGTTAGGTTCTTTTATATTTCCTTTTGGTTTTGCAAGTATCGTTCTTTTCGGTATGGAGCTTGTTACTGGTAATTTTGCGTTACTACCAATGGCCGTATGGGCTGGAAAGAGTTCTTGGTCTGCAACTGTAAGGAATTGGCTATGGGTTTGGATCGGTAATTTTCTAGGTACAGCATTTGTTGCTGTTCTACTATCCATCAGCTTGTCCAGTGCTGGAAATGTTGATCCTTTAGCTGCTGCTGAAGGTGGAAAAGGATGGGCAGTTGTAGCAGCAAAAATCATAGCTATACATAAAGCAAACACAATTGTGAAATATGAAGCACTTGGAAGTACTGGTTTTTTCCTCGCATTTTTACGTGGGGTAATTGCAAACTGGCTGGTTTGTTTAGGTGTAACAATGGCACTTGTAAGTAAAAGTGTTCCAGGAAAGATACTTGCTTGCTGGCTACCTATAACTGCATTCCAAACAATGGGAATGGAGCACATAGTAGTTAATATGTTTTTGCATACAACTGGCCCTCTACTTGGATCAGGTATTCCTTTTACAAAAGTAATTTTTTGGAATTTCTTACCAGTGACGATTGGAAATATTGTTGGAGGAATGGTATTTATTGGAATGCTTTTCTATAGCACCCACAAAACTCCTATCTCTAATGTATTACCAGACGTAAAAGATGAAAAATTAGAACGAGAACTCGAAGCACAACTTGGTGCA
MIT1303     ATGGACTACGTCCTGCCCAATGAACTCGTCGACGGCATGATTACTGCCGGCGGAAAAAAATCCAGTGTCAGTATTAAAAATCTGCTGGTACGTGGTTTCTATTCAGGAGCGATTCTTGGCCTAGCCACCTGCTTAGCCATCACCGTAGGAGTCCAGTCTGGAATGCCATTTCTAGGCTCCGTTCTCTTCCCCTTTGGGTTTGCCAGCATCGTGCTCTTCGGCATGGAGCTCGTCACAGGCAACTTCGCCTTATTGCCAATGGCAACCTGGGCTGGGAAAAGCACATGGCAAGCAACCTTCCGCAACTGGATATGGGTTTGGATTGGCAATTTCATCGGCTGTGCATTGGTGGCTCTATTACTCGCCACAAGCCTTACCAGCGCAGGCACCGTTGAGCCACTTGCGGCAGCCGATGGGGGCAAAGGTTGGGCCGTGATTGCCGCCAAGATCATGGCACTCAATAAGGCCAATGTCGTGGCCAAATATCAAGACCTAGGCAGCACTGGTTTCTTCCTCGCGTTCCTACGCGGCATGATTGCCAACTGGCTAGTTTGTCTTGGGGTCACGATGGCCTTGGTAAGCAAGAGCGTTCCAGGAAAGATCCTGGCCTGCTGGCTGCCGATCACAGCATTCCAAACCATGGGAATGGAGCACATCGTGGTGAACATGTTCCTACACACCGCCGGACCCATGCTTGGTTCAGGCGTTTCCTTTGGCCAGGTAATCGTTTGGAACTTCATTCCAGTCACCCTCGGCAACATCATTGGCGGGATGGTGTTTATCGGCATGCTCTTCTACAGCACCCATCGCACCCAAATGAGCAACGTACTGCCTACGGTTCACGATGAGAAGCTGGAACGTGAACTCGCCGCCGAACTAGGCGCA
MIT9313     ATGGACTACGTCCTGCCCAATGAACTCGTCGACGGCATGATTACTGCCGGCGGAAAAAAATCCAGTGTCAGCATTAAAAATCTGCTGGTACGTGGTTTCTATTCAGGAGCGATTCTTGGCCTAGCCACCTGCTTAGCCATCACCGTAGGAGTCCAGTCTGGAATGCCATTTCTAGGCTCCGTTCTCTTCCCCTTTGGGTTTGCCAGCATCGTGCTCTTCGGCATGGAGCTAGTCACAGGCAACTTCGCCTTATTGCCAATGGCAACCTGGGCAGGGAAAAGCACATGGCAAGCAACCTTCCGCAACTGGATATGGGTTTGGATTGGCAATTTCATCGGCTGTGCATTGGTGGCTCTATTACTCGCCACAAGCCTGACCAGCGCAGGCACAGTTGAGCCACTTGCGGCAGCCGATGGGGGCAAAGGTTGGGCCGTGATTGCCGCCAAGATCATGGCACTCAATAAGGCCAATGTCGTGGCCAAATATCAAGACCTAGGCAGCACTGGTTTCTTCCTCGCGTTCCTACGCGGCATGATTGCCAACTGGCTGGTTTGTCTTGGGGTCACGATGGCCTTGGTAAGCAAGAGCGTTCCAGGAAAGATCCTGGCCTGCTGGCTGCCGATCACAGCATTCCAAACCATGGGAATGGAGCACATCGTGGTGAACATGTTCCTGCACACCGCCGGACCCATGCTTGGTTCAGGAGTTTCTTTTGGCCAGGTAATCGTTTGGAACTTCATTCCAGTCACCCTCGGCAACATCATTGGCGGGATGGTGTTTATCGGCATGCTCTTCTACAGCACCCATCGCACCCAAATGAGCAACGTACTGCCGACGGTTCACGATGAGAAGCTGGAACGTGAACTCGCCGCCGAACTAGGCGCA
CC9311      ATGGACTACGTCCTACCTAATGAACTCGTCGACGGCATGATTTTAGCCGGCGGCAAAAAAGCAACAGTCAGCATTAAAAATCTGCTGATCCGTGGCTTTTATTCTGGCGCCATTCTTGGTCTTGCCGTCATCCTGGCCCTCACGGTAGGAATCCTTACAAAACTACCGTTTGTGGGATCTCTTCTGTTCCCCTTTGGATTTGCCAGCATCGTCCTGTTCGGAATGGAGTTGGTCACTGGCAACTTCGCGTTGCTGCCGATGGCAACCTGGGCCGGCAAATGTAGCTGGAGTGCAACCTTCCGAAATTGGACATGGGTCTGGATTGGCAATTTCATCGGTACGCTCGTTGTGGCGATCATCATGGCCATCAGCCTCACCAGC---GGAAGCATGGATGCTGCTGCTGAGAACGTTGGTCCACCGATTTGGGATCTTGTAGCTCAAAAGATCGTTGCTCTTAACCAGATCAACGTTGTGAAAAAGTACGAGGCCCTTGGAAGTATGGGTTTCTTCTTGGCTTTCTTGCGTGGAGTTGTTGCAAACTGGTTGGTTTGCCTCGGCGTCACGATGGCTCTTGTGAGCAAAAGTGTTCCCGGAAAATTGCTTGCCTGCTGGTTGCCGATTACGGCCTTCCAAACAATGGGCATGGAGCACATTGTTGTAAATCAATTCCTGCATACAGCTGGACCAATCCTCGGTTCAGGCGTTCCGTTCTACAAAGTGATTTTCTGGAATTTCCTCCCGGTCACCTTGGGAAATATTGTTGGAGGAATGGTGTTCATCGGCATGCTCTTTTACAGCACCCATCGCACCAAAATTTCCGATGTGCTTCCCACAGAGCATGATGAAAAGCTAGAACGTGAACTCGCCGCTGAACTCGGCGCC
AG-683-A03  ATGGACTACGTCCTACCTAACGAACTCGTCGACGGCATGATTTTAGCCGGCGGCAAAAAAGCAACCGTCAGCATTAAAAATCTGCTAATCCGTGGCTTTTATTCTGGCGCCATTCTTGGTCTTGCCGTCATCCTGGCCCTCACAGTAGGAATCCTTACGAAACTGCCATTTGTGGGATCTCTTTTGTTCCCCTTTGGTTTTGCAAGCATCGTCCTGTTCGGGATGGAGTTAGTCACTGGAAACTTTGCGTTGCTACCGATGGCAACATGGGCCGGCAAATGTAGCTGGAGTGCAACCTTCCGAAATTGGACTTGGGTCTGGATTGGCAATTTCATTGGCACGCTCGTTGTGGCAATCATCATGGCCATTAGCCTCACCAGC---GGAAGCATGGATGCTGCTGCTGAGAACGTTGGTCCACCAATTTGGGATCTTGTGGCTCAAAAGATCGTTGCTCTTAATCAGATCAACGTTGTGAAAAAATACGAAGCCCTTGGAAGCATGGGTTTCTTCTTGGCTTTCTTGCGTGGAGTTGTTGCCAACTGGTTGGTTTGCCTCGGCGTCACGATGGCCCTTGTGAGCAAAAGTGTTCCCGGCAAATTGCTTGCCTGCTGGTTGCCGATTACGGCTTTCCAAACAATGGGCATGGAGCACATTGTTGTGAATCAATTCCTGCATACAGCTGGACCAATCCTCGGCTCAGGCGTTCCTTTTTACAAAGTGATTTTCTGGAATTTCCTCCCGGTCACCTTGGGAAATATTGTTGGAGGAATGGTGTTCATCGGCATGCTCTTCTACAGCACCCATCGCACCAAAATTTCCGATGTGCTTCCTGTCGAGCATGATGAAAAACTAGAACGTGAACTCGCCGCTGAACTCGGCGCC
WH8016      ATGGACTACGTCCTACCTAATGAACTCGTCGACGGCATGATTTTGGCCGGCGGCAAGAAAGCAACCGTCAGCATTAAAAACCTGCTGATCCGTGGCTTTTACTCTGGCGCCATTCTTGGTCTTGCCGTCATCCTGGCCCTCACGGTAGGAATCCTCACAAAACTGCCATTTGTGGGATCTCTTCTATTCCCATTTGGTTTTGCCAGCATCGTCCTGTTCGGAATGGAGCTGGTCACTGGAAACTTCGCGTTGCTACCGATGGCAACATGGGCCGGCAAATGTAGCTGGAGTGCAACCTTTAGAAATTGGACATGGGTCTGGATTGGCAATTTCATCGGCACGCTCGTTGTGGCGATCATCATGGCCATCAGCCTCACCAGC---GGAAGCATGGATGCTTCTGCTGAGAATGTTGGTCCACCCATTTGGGATCTTGTGGCTCAAAAAATCGTTGCTCTTAACCAGATCAACGTTGTGAAAAAGTACGAGGCCCTTGGAAGCATGGGTTTCTTTTTGGCATTCTTGCGCGGAGTTGTGGCCAACTGGTTGGTTTGCCTCGGCGTCACGATGGCTCTTGTGAGCAAAAGTGTTCCCGGCAAATTGCTTGCCTGCTGGTTGCCGATTACAGCTTTCCAAACAATGGGCATGGAGCACATTGTTGTGAACCAGTTCCTGCATACAGCTGGACCAATCCTCGGTTCAGGTGTTCCTTTCTATAAGGTGATTTTCTGGAATTTCCTCCCAGTCACCTTGGGAAATATTGTTGGAGGAATGGTGTTCATCGGCATGCTCTTCTACAGCACCCATCGCACCAAAATTTCCGATGTGCTTCCCACAGAGCATGATGAAAAGCTAGAACGTGAACTCGCCGCTGAACTCGGCGCC
WH8020      ATGGACTACGTCCTACCTAATGAACTCGTCGACGGCATGATTTTAGCCGGCGGCAAGAAAGCAACAGTCAGCATTAAAAACCTGCTGATCCGTGGTTTTTACTCCGGAGCCATTCTTGGTCTCGCAGTGGTCCTGGCCCTCACGGTGGGAATCCTGACAAAACTGCCATTCGTAGGTTCTCTCCTATTCCCATTTGGTTTTGCAAGCATTGTCCTCTTCGGGATGGAGCTGGTGACCGGTAACTTCGCATTGCTGCCGATGGCAACATGGGCCGGCAAATGCAGCTGGAGTGCAACATTTCGCAATTGGGTGTGGGTGTGGATTGGTAATTTCATTGGCACACTCGTGGTCGCCATCATCATGGGCATCAGCCTGACGAGT---GGCAGCTTGGATGCTGCTGCTGAGAATGTTGGGCCACCGATTTGGGATCTCGTTGCTCAGAAAATCGTTGCTCTTAATCAGATCAACGTTGTGAAAAAGTACGAAGCCCTTGGAAGTATGGGCTTCTTTTTAGCATTCCTTCGCGGAGTTGTTGCCAACTGGTTGGTTTGCCTAGGCGTCACGATGGCTCTTGTGAGTAAAAGTGTTCCAGGAAAAATCTTGGCTTGCTGGTTACCCATCACCGCTTTCCAATCATTAGGCATGGAGCACATTGTTGTGAATCAATTCCTACACACCGCTGGACCGATTCTTGGATCAGGAGTGCCCTTTTACAAAGTAATCTTCTGGAATTTCCTCCCAGTTACGCTAGGTAATATTGTTGGAGGCATGGTATTCATCGGCATGCTCTTTTACAGCACCCACCGCACCAAAATTTCAGATGTTCTACCTACAGAGCATGATGAGAAACTGGAACGTGAACTGGCCGCCGAACTTGGTGCT
AG-679-C18  ATGGACTATGTCCTTCCAAACGAATTAGTCGACGGCATGATTGCCGCCGGCGGCAAGAAAGCAACTGTCAGCATCAAGAATCTACTGATTCGTGGTTTTTATTCGGGAGCCATTCTTGGCCTCGCTGTGATCCTGGCCCTCACCGTTGGAATCCTGACAAAACTGCCATTTGTGGGATCTCTCCTTTTCCCCTTTGGGTTTGCCAGCATTGTTCTGTTCGGAATGGAGCTTGTTACGGGGAACTTCGCCCTGCTGCCCATGGCAACTTGGGCCGGGAAATGCAGCTGGAGTTCAACATTCCGCAACTGGACATGGGTATGGATTGGCAATTTCATCGGCACTCTTGTGGTGGCGATCATCATGGCCATAAGCCTCACCAGT---GGAACAATGGATGCTGCTGCTGAGAATGTTGGACCCCCTATTTGGGATCTCGTTGCTCAGAAAATTGTTGCTTTAAACCAGATCAACGTTGTCAAAAAGTACGAGGCACTTGGAAGCATGGGTTTCTTCCTCGCATTTTTGCGTGGCGTTGTTGCCAACTGGTTAGTTTGCCTCGGGGTGACTATGGCTCTTGTTAGCAAAAGCGTCCCAGGCAAATTACTGGCCTGCTGGTTACCCATCACAGCCTTCCAAACAATGGGGATGGAACACATCGTTGTGAATCAATTTCTTCATACCGCAGGACCAATCCTTGGTTCAGGGGTTCCCTTCTACAAAGTGATTTTCTGGAATTTCTTACCAGTAACCTTGGGGAATATCGTTGGAGGAATGGTGTTTATCGGCATGCTTTTCTACAGCACCCATCGCACCCAAGTTTCCGATGTGCTTCCAACAGAGCATGATGAAAAACTAGAACGTGAACTGGCCGCTGAACTAGGCGCC
CC9902      ATGGATTACGTTCTTCCAAATGAACTTGTCGACGGCATGATTACTGCCGGCGGCAAAAAAGCAACAGTCAGCATTAAAAATTTGCTGATTCGTGGCTTCTACTCCGGCGCGATTCTTGGACTCGCTGTGATTCTTGCGCTCACAGTTGGAATCCTCACTAAATTGCCGTTTGTTGGCTCTTTACTCTTTCCTTTCGGTTTCGCCAGCATCGTGCTTTTTGGCATGGAGCTCGTCACCGGAAACTTTGCTCTACTTCCGATGGCAACTTGGGCGGGCAAGAGCACCTGGGGCGCTACTTTCCGCAATTGGACTTGGGTGTGGATTGGTAATTTTATTGGCACCGCTGTTGTGGCGCTGATCATGGCGATCAGCCTCACCAGC---GGTTCGATGGATGCGGCAGCAGACAACATTGGACCTCCAATTTGGGACCTGGTTGCTCAAAAAATCGTTGCTCTCAATCAAATTAACGTTGAGAAAAAGTACGAAGCGCTGGGCAGCATGGGTTTCTTCCTCGCATTCCTCCGCGGTGTTGTTGCGAACTGGTTGGTGTGTCTTGGCGTCACCATGGCTTTGGTTAGCAAAAGCGTTCCAGGCAAACTTCTTGCCTGCTGGCTGCCGATCACGGCTTTCCAAACAATGGGAATGGAGCACATTGTGGTGAATCAGTTTTTACATACAGCTGGTCCAATTCTTGGATCTGGAGTGCCTTTTACGAAAGTAATTTTCTGGAACTTCCTTCCTGTTACCCTCGGCAATATCATTGGTGGAATGGTGTTTATTGGAATGCTCTTCTACAGCACCCATCGCACCACCATGGAAAACGTGCTTCCCACCGAGCACGATGACAAACTAGAGCGTGAACTGGCAGCCGAGCTTGGTGCC
MIT9508     ATGGACTACGTCCTACCCAATGAACTTGTCGACGGCATGATCGGTGCCGGTGGCAAGAAATCCACCGTCAGCGTCAAAAACCTCTTGCTCAGAGGATTTTATTCGGGAGCGATCCTTGGTCTGGCCGTGATCCTTGCACTCACAGTGGGGCTCAAAAGTGGTCAACCATGGCTGGGCTCCCTGCTCTTCCCATTCGGTTTCGCCAGCATTGTCTTGTTTGGCATGGAGTTGGTCACAGGCAACTTCGCTCTTCTGCCAATGGCCACCTGGGCAGGTAAAAGCACCTGGGGTGCAACCTTTCGAAACTGGGGTTGGGTGTGGCTCGGTAACTGGATTGGAACTGCGGTTGTGGCAGTTCTGATGGCGATCAGCCTCACCAGTGGAGGAACAGTTGATCCAGCATCAGCTGCTGATGGTGGCGGAATGTGGCAACAGGTGGCAGCGAAAATCATCGCGTTGAATAAAACCAACGTTGTTGTCAAATATGAGAACCTTCAGTCGATGGGATTCTTCCTGGCCATTATTCGAGGCTTGATCGCCAACTGGCTGGTTTGCCTCGGTGTAACAATGGCCCTAGTGAGTAAAAGTGTGCCTGGAAAGATTCTGGCTTGCTGGCTACCCATCACAGCCTTCCAATCCATGGGGATGGAGCACATTGTGGTGAATCAGTTTCTGCACACCGCAGGGCCAATCCTCGGATCTGGAGTTCCCTTCTGGAAGTGCATTTTCTGGAACTTCCTGCCCGTCACTATTGGCAACATCATTGGCGGCATGGTGTTCATCGGCATGCTCTTTTACAGCACCCACCGCACCAACATCGGTAACGTGCTGCCACGCGAACATGATGACAAACTGGAACGCGAGCTGGCCGCTGAGCTTGGCGCC
MIT1300     ATGGACTATGTCCTGCCCAATGAACTAGTAGATGGGATGATTGCCGCAGGAGGCAAAAAGGCAACAGTCAGTGCTAAGAATCTCTTAGTTCGAGGATTCTATTCTGGTGCGATTCTTGGGCTAGCAACTTGCTTAGCAATTACTGTAGGTATACAGTCTAAAATGCCTTTTCTTGGATCATTTCTATTTCCTTTTGGGTTTGCAAGTATAGTTCTTTTTGGGATGGAGCTAGTAACAGGAAACTTTGCCCTTTTGCCAATGGCAACATGGGCCGGTAAAAGCACTTGGAGATCTACATTTAGGAATTGGACATGGGTATGGATTGGGAATTTTATAGGTACATTACTCGTAGCTATTTTATTATCAATTAGTCTCACAAGTGCTGGAACAGTAGAGCCATTGGCGGCTTCAGATGGTGGCAAAGGGTGGGCTTTGATTGCAGCCAAAATAATCTCAATTAATAAGGCTAATGTTTTAGTCAAATACGAAGCTCTTGGAAGTACTGGATTCTTTCTTGCATTTCTAAGAGGAGTCATCGCAAACTGGCTGGTATGTTTAGGCGTAACGATGGCGCTTGTTAGTAAAAGCGTGCCAGGCAAAATACTTGCTTGTTGGTTGCCAATCACTGCTTTCCAGACTATGGGAATGGAACATATAGTTGTTAATATGTTCTTGCATACTGCGGGCCCACTTCTTGGATCTGGTGTTCCTTTTACAAAAGTAATCTTTTGGAATTTCCTACCAGTTACCATAGGCAATATCGTTGGAGGAATGGTATTTATTGGCATGCTCTTCTATAGCACCCATAGAACCAAGATGTCTAACGTGCTCCCAAGTATTCACGATGAAAAACTTGAACGTGAACTCGCTGCAGAACTAGGCGCC
AG-363-P06  ATGGATTATGTTTTACCAAATGAATTAGTTGACGGAATGATTAAGGCAGGCGGTAAAAAATCGACAGTAAGTATTAAAAATCTTATTTTACGAGGATTTTACTCAGGAGCAATATTAGGACTAGCTACTTGTTTAGCAATAACTATTGGTATTCAATCAAAAATGCCTTGGCTGGGATCTTTTATTTTCCCATTTGGTTTTGCAAGCATTGTTTTATTTGGGATGGAGCTTGTTACTGGCAATTTCGCATTATTACCTATGGCAACTTGGGCTGGGAGATGCAGTTGGAGGGCAACATTCAGGAATTGGACATGGGTCTGGATTGGAAATTTCTTGGGGACAGTCTTTGTCGCAGTACTTCTCTCTATAAGCCTGACAAGTGCAGGAACAGTTACTCCACTCTCTGCTGCAGAAGGCGGAACAGGTTGGTCAGTTGTTGCCGCAAAATTAATAGCAATTAATAAAGCAAATGTTGTGGTGAAATATCAATCTTTAGGGAGTACCGGGTTATTTTTAGGAATATTGAGAGGCATAATTGCTAACTGGCTAGTTTGTTTAGGAGTCACTCTAGCTCTAGTTAGTAAAAGTGTGCCAGGGAAAATACTTGCATGTTGGCTCCCTATTACTGCTTTTCAAACGATGGGAATGGAACATATTGTTGTAAACATGTTTTTACACACTATTGGACCACTTTTAGGATCAGGAGTCTCATATACAAATGTCATATTTTGGAATTTTATTCCAGTTACTCTAGGAAATATGATTGGTGGAATGATTTTTATTGGAATGCTTTTTTACAGTACTTATAGAACTCCTATGGGTAACGTTTTACCAAAGCAACATGATGAAAAATTAGAAAGAGAATTATCAGCTGAATTAGGAGCA
AG-363-A16  ATGGATTATGTCCTTCCTAATGAATTAGTCGATGGAATGATTGCTGCGGGTGGAAAGAAATCTACTGTAAGTACAAAAAACTTACTAGTAAGAGGTTTTTACTCTGGGGCAATACTTGGCTTGGCTACATGTCTAGCAATAACTGTAGGTATTCAATCTGGGATGCCTTTCCTTGGCTCAGTTATTTTCCCATTTGGATTTGCAAGCATAGTGCTTTTTGGTATGGAGCTAGTTACTGGAAATTTTGCTCTATTACCTATGGCAACTTGGGCGGGTAAATCCTCCTGGAAAGCCACATTTAGAAATTGGGGTTGGGTCTGGATAGGTAATTTCTTAGGCACATTTCTTGTAGCAGTTTTACTTTCAATTAGTTTGACAAGCGCAGGAACTATTGAACCTTTATCTGCAGCTGAAGGAGGTAAAGGATGGGCCGTTGTTGCAGCAAGATTGATATCTATCAATCAATCAAATGTTCTTACCAAGTATGAATCTCTAGGAAGTACTGGACTTTTCCTAGCATTTATACGAGGTGTTATTGCTAACTGGCTCGTATGTCTTGGAGTCACAATGGCTCTAGTAAGTAAAAGTGTTCCAGGAAAACTTCTTGCTTGTTGGCTACCAATTACTGCATTCCAAACAATGGGCATGGAGCACATTGTTGTAAACATGTTTTTGCATACAGCAGGTCCTCTTCTTGGCTCTGGAGTGCCCTTCAGTAAGGTTATTTTTTGGAATTTCCTGCCAGTTACCGTTGGCAACATTATTGGAGGAATGGTTTTTATAGGCATGCTCTTCTACAGCACACATCGCACCAAGATGTCCAATGTCCTGCCAACAGTTCATGATGAAAAGCTGGAACGAGAACTAGCAGCAGAACTTGGTGCT
MIT1341     ATGGATTATGTCCTTCCTAATGAATTAGTCGATGGAATGATCGCAGCGGGTGGAAAAAAATCTACTGTAAGTACAAAAAACTTACTGGTAAGAGGTTTTTACTCTGGGGCAATACTTGGCTTGGCTACATGTCTAGCAATAACTGTAGGTATTCAATCTGGGATGCCTTTCCTTGGCTCAGTTATTTTCCCGTTTGGATTTGCAAGCATAGTGCTTTTTGGTATGGAGCTAGTTACTGGAAATTTTGCTCTATTACCTATGGCAACATGGGCGGGTAAATCCTCCTGGAAAGCCACATTTAGAAATTGGGGTTGGGTCTGGATAGGTAATTTCTTAGGCACATTTCTTGTAGCAGTTTTACTTTCAATTAGTTTGACAAGCGCAGGCACTATTGACCCTTTATCTGCAGCTGAAGGAGGTAAAGGATGGGCTGTTGTTGCATCAAAACTGATATCTATAAATCAATCAAATGTTCTTACCAAGTATGAGTCTCTAGGGAGTACTGGACTTTTCCTAGCATTTATACGAGGTGTTATTGCTAACTGGCTCGTATGTCTTGGAGTCACAATGGCTCTTGTAAGTAAAAGTGTTCCAGGAAAACTTCTTGCTTGTTGGCTACCAATTACTGCATTCCAAACAATGGGCATGGAGCACATTGTTGTAAACATGTTTTTGCATACAGCAGGTCCTCTTCTTGGCTCTGGAGTGCCCTTCATTAAGGTTATTTTTTGGAATTTCCTGCCAGTTACTGTTGGCAACATTATTGGAGGAATGGTTTTTATAGGCATGCTCTTCTACAGCACACATCGCACCAAGATGCCCAATGTCCTGCCAACAGTTCATGATGAAAAGCTGGAACGAGAACTAGCAGCAGAACTTGGTGCA
MIT1307     ATGGATTATGTCCTTCCTAATGAATTAGTCGATGGAATGATTGCAGCGGGTGGAAAAAAATCTACTGTAAGTACAAAAAACTTACTAGTAAGAGGTTTTTACTCTGGGGCAATACTTGGCTTAGCTACATGTCTGGCAATAACTGTAGGTATTCAATCTGGGATGCCTTTCCTCGGCTCAGTTATTTTCCCGTTTGGCTTTGCAAGCATCGTGCTTTTTGGTATGGAGCTAGTTACTGGAAATTTTGCTCTATTACCTATGGCAACTTGGGCGGGTAAGTCCTCCTGGAAAGCCACATTTAGAAATTGGGGTTGGGTCTGGATAGGTAATTTCTTAGGCACATTTCTTGTAGCAATTTTACTTTCAATTAGTTTGACAAGCGCAGGAACTATTGATCCTTTATCTGCAGCTGAAGGAGGTAAAGGATGGGCCGTTGTTGCATCAAAACTGATATCTATAAATCAATCAAATGTTCTTACTAAGTATGAATCTCTAGGAAGTACTGGACTTTTCCTAGCCTTTATACGAGGTGTTATTGCTAACTGGCTCGTATGTCTTGGAGTCACAATGGCTCTAGTAAGTAAAAGTGTTCCAGGAAAACTTCTTGCTTGTTGGCTACCAATTACTGCATTCCAAACAATGGGCATGGAGCACATTGTTGTAAACATGTTTTTGCATACAGCAGGACCTCTGCTTGGCTCTGGAGTGCCCTTCATTAAGGTTATTTTTTGGAATTTCCTGCCAGTTACTGTTGGCAACATTATTGGCGGAATGGTTTTTATAGGCATGCTTTTCTACAGCACACATCGCACCAAGATGTCTAATGTCCTGCCAACAGTTCATGATGAAAAGCTGGAACGAGAACTAGCAGCAGAACTTGGTGCA
AG-363-P01  ATGGACTATGTCCTTCCTAATGAATTAGTCGATGGAATGATTGCAGCGGGTGGGAAAAAATCTACTGTTAGTACAAAAAACCTGCTAGTAAGAGGTTTTTACTCTGGAGCAATACTAGGCTTGGCTACATGTCTAGCAATAACTGTAGGCATTCAATCTGGTATGCCTTTTCTTGGCTCAGTTATTTTCCCGTTTGGATTTGCAAGCATAGTGCTTTTTGGTATGGAGCTAGTTACTGGGAATTTTGCTCTATTACCTATGGCAACTTGGGCGGGTAAATCCTCCTGGAAAGCCACATTTAGGAATTGGGGTTGGGTCTGGATAGGTAATTTTTTAGGCACATTGCTTGTGGCAGTTTTACTATCAATTAGTTTGACAAGTGCAGGAACTATTGATCCTTTATCTGCAGCTGAAGGAGGTAAAGGATGGGCCGTTGTTGCATCAAAACTTATAACTATAAATCAATCAAATGTTCTTACCAAGTATGAATCTCTAGGGAGTACTGGACTTTTCCTAGCATTTATACGAGGTGTTATTGCTAATTGGCTCGTATGTCTTGGAGTCACAATGGCTCTAGTAAGTAAAAGTGTTCCAGGGAAACTTCTTGCTTGTTGGTTACCAATTACTGCATTCCAAACAATGGGCATGGAGCACATTGTTGTAAACATGTTTTTGCATACAGCAGGACCTCTTCTTGGCTCTGGCGTGCCCTTCACTAAGGTTATTTTTTGGAATTTCCTACCAGTTACTGTTGGCAACATTATCGGAGGAATGGTTTTTATAGGCATGCTCTTCTACAGCACACATCGCACCAAGATGTCCAATGTCCTGCCAACAATTCATGATGAAAAGCTAGAACGAGAACTAGCAGCAGAACTTGGTGCA
AG-363-P08  ATGGATTATGTCCTGCCCAATGAATTAGTTGATGGAATGATCACAGCGGGAGGAAAGAAATCAACTGTTAGCATCAAAAATCTTTTATTAAGAGGTTTTTATTCTGGAGCTATTCTTGGTTTAGCAACTTGCCTTGCAATAACTGTAGGAATTCAATCAGGAATGCCTTTTTTGGGATCTGTAATCTTCCCTTTTGGATTTGCAAGTATTGTACTTTTTGGAATGGAGCTTGTTACAGGTAATTTTGCTTTATTGCCTATGGCAACATGGGCAGGAAAAAGCTCATGGAGGGCAACATTTAGAAATTGGATGTGGGTATGGATTGGAAATTTTTTAGGGACTGCTTTGGTAGCTCTACTATTATCTATAAGCCTAACTAGTGGTGGTACTGTTGAGCCGATGAGTGCTGTTGATGGTGGTAAAGGATGGGCAGTAGTTGCGGCTAAAATAATTGCTATAAACAAAACAAATGTTCTAGTTAAATATGAAGAGTTAGGCAGTACAGGTCTTTTTCTGGCTTTCTTAAGAGGTGTAATTGCAAACTGGCTAGTATGTCTTGGCGTAACGATGGCTTTAGTTAGCAAAAGTGTTCCTGGAAAAATTCTTGCATGCTGGTTACCAATAACTGCTTTCCAAACTATGGGAATGGAACACATAGTAGTTAACATGTTCCTTCATACTGCAGGACCATTACTGGGGTCCGGAGTTCCTTTTGTTAAGGTAATATTTTGGAACTTCCTCCCAGTAACATTAGGAAATATTCTTGGGGGAATGGTATTTATAGGCATGCTCTTCTATGGAACTCATAGAACTAAGATGAGCAATGTACTACCTAATGTTCATGATGAAAAACTTGAACGAGAGCTTGCAGCTGAGCTAGGTGCT
AG-363-I04  ATGGACTATGTCCTTCCAAATGAACTCGTTGATGGAATGATTGCCGCAGGCGGCAAAAAAGCGACTGTAAGTATTAAAAATTTATTAGTTCGTGGATTTTATTCAGGAGCAATTCTTGGCTTAGCAACATGCCTTGCTATCACAGTAGGCATTCAATCAAAAATGCCATTTCTAGGCTCTGTAATTTTTCCATTTGGATTTGCAAGCATAGTTCTTTTTGGAATGGAGCTAGTCACTGGCAATTTTGCTCTTTTACCAATGGCAACTTGGGCTGGCAAAAGTTCATGGCGAGCTACTTTCCGTAATTGGATGTGGGTTTGGATAGGAAACTTTCTTGGCACAGCTCTTGTCGCAATTCTAATCTCAATCAGTCTCACAAGCGCAGGAACAAATGCGCCTTTAGCAGCTGAGGCTGGTGGGACAGGCTGGGCCGCAGTAGCTGCAAAGATTATCGCAATTAATAAACTTAATGTTCTTATAAAATATGAATCTCTTGGAAGTACAGGATTTTTTCTTGCATTTTTAAGAGGAATTATTGCTAATTGGCTTGTATGCCTTGGAGTCACCATGGCTCTAGTTAGCAAAAGTGTTCCAGGAAAGATACTGGCTTGTTGGTTGCCAATTACAGCATTCCAAACTATGGGAATGGAACATATTGTAGTCAATATGTTCCTTCATACTAGCGGACCATTACTAGGCTCTGGGGTTCCTTTCTCTAAAATTTTAATTTGGAACTTTATACCTGTAACCCTTGGGAATATTATAGGTGGAATGGTCTTTATTGGAATGCTTTTTTATAGCACACATAGGACAAAGATGAACAATGTACTCCCTACAATTCATGATGAAAAATTAGAAAGAGAACTTGCTGCAGAACTTGGTGCC
MIT0918     ATGGACTATGTGCTACCGAATGAATTGGTAGATGGAATGATTGCAGCTGGAGGTAAGAAATCTACTGTAAGCATTAAAAATCTAATGGTCAGAGGTTTTTATTCAGGAGCAATACTGGGTTTAGCAACTTGTTTGGCAATTACAGTTGGGATTCAATCTGGCATGCCTTTCTTAGGTTCAGTTATTTTCCCATTTGGATTTGCCAGTATTGTTCTATTTGGTATGGAATTAGTAACTGGTAATTTTGCATTATTACCTATGGCGACTTGGGCAGGGAAGTCCTCATGGAGAAATACATTTAGAAATTGGACTTGGGTGTGGATAGGGAATTTTCTTGGAACATTTTTAGTAGCAGTTTTACTATCCATTAGTCTTACAAGTGGAGGTAATGTAGATCCTCTAGCGGCAGCTGAAGGAGGGAAGGGATGGGCTGTTGTAGCTGCAAAGATTATTGCTCTTAACAAAACAAATGTTCTTACCAAATATGAGGCTCTAGGTTCTACAGGATTTTTCCTCGCATTCTTAAGAGGCGTAATTGCAAACTGGCTTGTATGCCTTGGGGTAACAATGGCTCTTGTGAGCAAAAGTGTCCCAGGTAAACTTCTCGCTTGTTGGTTGCCAATTACAGCATTCCAAACAATGGGAATGGAACACATAGTAGTCAATATGTTTTTACATACAGCTGGGCCACTAATGGGGTCTGGGATTCCATTCTACAAAGTTATTTTCTGGAACTTTTTACCTGTGACTTTGGGAAATGTTATTGGTGGGATGGTATTCATTGGAATGTTGTTTTACAGCACTCATCGCACAAAAATGTCTAATGTTTTGCCAACAGTTCATGATGAGAAATTAGAAAGAGAATTAGCTGCAGAGCTTGGTGCA
MIT1223     ATGGACTATGTCCTGCCGAATGAATTAGTAGATGGGATGATAATGGCAGGAGGGAAAAAATCTAATGTAAGTATCAAAAATTTATTGCTACGTGGCTTCTATTCCGGTGCCATTCTTGGATTGGCTACATGCCTTGCTATTACTGTAGGGATTCAATCAGGTATGCCTTTTTTGGGCTCAGTACTATTCCCTTTTGGTTTTGCAAGCATTGTTCTTTTTGGAATGGAATTAGTGACTGGTAACTTTGCTCTGTTACCTATGGCAACCTGGGCGGGTAAAAGTACGTGGCAAGCAACGTTTAGGAATTGGATATGGGTGTGGATAGGTAATTTTCTTGGAACAGCTCTTGTTGCACTTTTATTGTCTATTAGCCTTACTAGTGCAGGTACTGTTGAACCGCTAGCTGCGGCGGCGGGAGGGAAAGGTTGGGCTGTAGTCGCTGCAAAAATTATTGCTATAAATAAGTCAAATGTTTTGGTTAAGTATCAAGCATTAGGTAGCACAGGATTGTTTTTAGCTTTTTTACGGGGTGTTATTGCCAATTGGTTGGTTTGCCTTGGCGTGACAATGGCTTTAGTTAGTAAAAGTGTTCCTGGCAAAATCCTTGCTTGTTGGCTTCCTATTACCGCATTCCAAACTATGGGTATGGAACATATAGTAGTGAATATGTTTCTTCATACAGCTGGACCTTTACTAGGTTCAGGGGTTGGCTTTAACCAAGTTATTTTTTGGAATTTTCTGCCAGTAACTCTAGGCAATATTGTTGGTGGGATGGTCTTTATTGGTATGCTTTTCTATAGCACTCATAGAACCAAAATGAGTAATGTTCTACCTAAGGTTCATGATGAGAAATTAGAAAGAGAATTGGCTGCGGAACTAGGGGCA
RCC307      ATGGACTACGTCCTGCCCAATGAGCTCGTCGACGGCATGATTGCCGCCGGCGGCAAAAAAGCCACCGTTAGTGTTAAGAACCTGCTGCTCCGCGGCTTCTATTCCGGAGCCATTCTTGGCCTGGCCGTGATCTTGGCCCTAACCGTTGGCATTCAGAGCAAGATGCCGTTCCTCGGCTCCGTGCTCTTCCCCTTTGGCTTCGTCAGCATCGTGCTGTTCGGCATGGAGCTGGTCACCGGCAACTTCGCGCTGCTGCCCATGGCCACCTGGGCCGGCAAGAGCACCTGGGGTGCCACCTTCCGCAACTGGAGTTGGGTGTGGATCGGCAACTTCATCGGCACCCTGGTGGTGGCGATCATCATGGCCATCAGCCTCACCAGTGGCGGCACGATTGACCCT------GCCGCTGATGGCGGC---ATGTGGCAAAAAGTGGCCCAAAAGATCATCAGCCTCAACATCCTCAACGTTGAGAAGAAGTACGAAGCCCTCGGCAGCCTCGGATTTTTCCTCGCCTTCCTGCGCGGTCTTGTGGCCAACTGGTTGGTCTGCCTCGGCGTGACCCTGGCCTTGGTGAGCAAAAGCGTTCCCGGCAAACTGCTGGCCTGCTGGCTTCCCATCACCGCGTTCCAAACGATGGGCATGGAGCACATCGTTGTGAATCAGTTCCTGCACACCGCTGGTCCGATCCTTGGCTCTGGGGTTCCTTTCACCAAGGTGATTTTCTGGAACTTCCTGCCTGTCACCCTGGGCAACATCGTGGGCGGCATGGTGTTCATCGGGATGCTCTTCTACAGCACCCACCGCACCAAGCTGGACAACGTTCTGCCTCGTGAAAAAGACGAGAAGCTCGAGCGCGAGCTGGCTGCTGAACTCGGCGCC
RS9917      ATGGACTACGTCCTGCCCAATGAGCTGGTCGACGGCATGATTGCCGCCGGCGGCAAAAAAGCCACCGTCAGTGTGAAAAATCTGCTGCTGCGTGGTTTTTATTCCGGCGCCATCCTTGGACTCGCCGTGATCCTCGCCCTCACCGTGGCGATTCAGAGCAAACTGCCCTTTCTCGGCTCCGTCCTCTTTCCCTTCGGGTTCGCCAGTATCGTGCTCTTTGGCATGGAACTGGTCACCGGTAATTTCGCCCTGCTGCCCATGGCCACCTGGGCAGGCAAAAGCACCTGGGGCGCCACATTCCGCAATTGGAGCTGGGTGTGGATCGGCAACTTCATCGGCACCCTGCTGGTGGCCGTGATCATGGCCGTCAGCCTCACCAGCGGTGGCACGGTGGATCCT------TCAGCCGATGGTGGC---GTATGGCCTCAGGTGGCCCAGAAGATCATCAGCCTCAACATCGCCAACGTCGAGAAAAAGTATGAAGCGCTGGGAAGTCTTGGCTTTTTCCTGGCAATCCTGCGCGGCATTGTGGCAAACTGGCTGGTATGCCTCGGCGTTACTATGGCCCTGGTGAGCAAAAGCGTTCCTGGGAAAATACTCGCTTGCTGGCTGCCGATCACGGCCTTCCAAACTCTGGGAATGGAACACATCGTGGTCAATCAGTTTCTGCACACTGCAGGTCCGATCCTTGGCTCGGGCGTTCCCTTCTACAAAGTGATTGTCTGGAACTTCCTGCCCGTCACGATCGGCAACATCATCGGCGGGATGGTGTTCATCGGCATGCTCTTCTACAGCACCCACCGCAGCACAGTCGAGAACGTGCTTCCCCGAGAGCACGATGAGAAACTGGAGCGTGAACTGGCTGCCGAGCTGGGCGCC
WH7803      ATGGATTACGTTCTCCCCAATGAACTGGTCGACGGCATGATTGCCGCCGGCGGCAAAAAAGCAAACGTCAGCGTTAAGGATTTACTTCTGCGCGGCTTCTATTCAGGTGCCATTCTCGGTCTGGCCGTGATTCTGGCCCTCACCGTTGGCATTCAAAGCAAACTGCCCTTTTTAGGTTCGGTTCTGTTCCCTTTCGGTTTTGCCAGCATTGTGCTGTTTGGCATGGAGCTTGTGACGGGTAATTTTGCCCTCCTGCCCATGGCAACCTGGGCTGGTCGCAGCTCCTGGGGAGCCACGTTCCGCAACTGGAGCTGGGTGTGGATTGGCAACTTCATCGGCACGCTGGTGGTGGCGGTGATCATGGCCATCAGCCTCACCAGTGGAGGCACCGTGGATCCA------GCAGCCGATGGTGGC---GTCTGGCAGAAGGTTGCCCAGAAAATCATGACGTTGAACATCGCCAACGTTGAAAAGAAGTACGAAGCTCTGGGTTCACTTGGATTCGGGCTGGCCATTTTGCGAGGCCTGGTTGCCAACTGGCTCGTCTGCTTGGGCGTCACCATGGCTCTGGTGAGCAAGAGCGTTCCTGGAAAACTTCTGGCCTGCTGGTTGCCCATCACGGCATTCCAAACGATGGGAATGGAACACATTGTGGTGAATCAATTTCTCCACACCGCAGGGCCAATTCTGGGATCAGGTGTGCCGTTCTGGAAATGTATTTTCTGGAATTTCCTTCCGGTCACCATCGGCAACATTATCGGTGGCATGGTATTCATCGGCATGCTCTTCTACAGCACCCACCGCACCACCATGGACAACGTGCTGCCCAAGGAGCACGATGAGAAACTGGAGCGTGAACTTGCAGCTGAACTGGGAGCA
KORDI-52    ATGGACTACGTCCTACCCAATGAGCTTGTCGACGGCATGATTGCCGCCGGCGGCAAAAAATCAACGGTCAGCGTGAAGAACCTGCTGATCCGTGGCTTCTACTCCGGAGCCATCCTGGGCCTGGCCGTGATCCTGGCCCTCACCGTGGGCATCACTGTCAAAGCCCCCTTTGTTGGCTCGCTGCTGTTCCCCTTCGGCTTCGCCAGCATCGTGCTGTTCGGCATGGAGCTGGTGACCGGCAACTTCGCCCTGCTGCCGATGGCCACCTGGGCTGGCAAAAGCACCTGGGGTGCCACCTTCCGCAACTGGGTCTGGGTCTGGATCGGCAACTGGATCGGCACAGCCGTTGTGGCCGTGATCATGGCCATCAGCCTCACCAGC---GGCACCATGGATGGCGCTGCTGACAACGTCGGCCCACCGATCTGGGATGCCGTGGCCCAGAAGATCATGGCGCTCAATCAGATCAACGTTGAGAAGAAGTACGAGGCCCTCGGAAGCATGGGCTTCTTCCTCGCCTTCCTGCGCGGACTGGTGGCCAACTGGCTGGTGTGCCTAGGCGTGACCATGGCTCTGGTGAGCAAGAGCGTTCCCGGCAAGATCCTGGCCTGCTGGCTTCCGATCACCGCCTTCCAATCGATGGGCATGGAGCACATCGTGGTGAACCAGTTCCTGCACACCGCCGGCCCGATCCTCGGTTCAGGCGTTCCCTTCACCAAGGTGATCTTCTGGAACTTCCTGCCAGTCACCCTCGGCAACATCGTGGGAGGCATGGTGTTCATCGGGATGCTCTTCTACAGCACCCACCGCACCCAGATGGAGAACGTGCTTCCGACCGAGCACGATGAAAAACTGGAGCGTGAGCTCGCTGCTGAACTGGGTGCC
WH8109      ATGGACTACGTCCTACCCAATGAGCTTGTCGACGGCATGATTGCCGCCGGCGGCAAAAAATCAACGGTCAGCGTGAAGAACCTGCTGATCCGTGGCTTTTACTCCGGGGCCATCCTTGGCCTTGCGGTGATCCTGGCCCTCACAGTGGGCATCACCGTCAAAGCCCCCTTCGTGGGCTCGCTGCTGTTCCCCTTCGGCTTCGCCAGCATCGTGCTGTTCGGCATGGAGCTGGTGACAGGCAACTTCGCCCTGCTGCCGATGGCCACCTGGGCCGGCAAGAGCACCTGGGGTGCCACGTTCCGCAACTGGGTCTGGGTGTGGATCGGCAACTGGATCGGCACCGCCGTTGTGGCCGTGATCATGGCCATCAGCCTCACCAGC---GGCACCATGGATGGCGCTGCAGACAACATCGGCCCGCCGATCTGGGATGCCGTAGCCCAGAAAATCATGGCCCTCAATCAAATCAACGTTGAGAAGAAGTACGAGGCCTTGGGAAGCATGGGCTTCTTCCTCGCCTTCCTGCGCGGACTTGTGGCCAACTGGTTGGTTTGCCTGGGCGTGACCATGGCTCTGGTGAGCAAGAGCGTTCCCGGCAAGATCCTGGCCTGCTGGCTTCCCATCACCGCCTTCCAATCGATGGGCATGGAGCACATCGTGGTGAACCAGTTCCTACACACCGCTGGCCCGATCCTCGGTTCAGGAGTCCCCTTCACCAAGGTGATCTTCTGGAACTTCCTGCCTGTCACCCTCGGCAACATCGTGGGCGGCATGGTGTTCATCGGCATGCTCTTCTACAGCACCCATCGCACTCCGATGGATAATGTGCTGCCCACCGAGCACGATGAAAAGCTGGAGCGTGAGCTCGCTGCTGAACTGGGTGCC
KORDI-49    ATGGACTACGTCCTTCCCAATGAGCTCGTTGACGGCATGATCGCCGCCGGCGGCAAGAAATCAACGGTCAGCATCAAGAACCTGCTGATCCGTGGCTTCTACTCCGGAGCCATTCTTGGACTGGCTGTGATCCTTGCTCTCACAGTCGGCATCCTCACCAAGCTTCCTTTCGTCGGCTCTCTGTTGTTCCCCTTCGGGTTCGCCAGCATTGTTCTGTTCGGAATGGAACTGGTCACCGGCAACTTCGCCCTACTTCCCATGGCGACATGGGCAGGGAAAAGTTCCTGGCCCGCCACGTTCCGCAACTGGATCTGGGTGTGGATCGGCAACTGGATCGGCACCGCTGTTGTGGCACTGATCATGGCCATCAGCCTGACCAGC---GGCACCATGGACGGCGCGGCAGACAACGTCGGACCACCGATCTGGGACGCCGTGGCTCAGAAAATCATTGCTCTCAACCAGATCAACGTCGAAAAGAAATACGAGGCTCTCGGCAGCATGGGCTTCTTCCTTGCCTTTCTCAGGGGGGTCGTGGCCAACTGGCTGGTCTGCCTCGGCGTCACCATGGCCCTGGTGAGCAAGAGCGTCCCCGGCAAAATCCTGGCCTGCTGGCTTCCGATCACAGCGTTCCAATCGATGGGCATGGAGCACATCGTTGTGAACCAGTTCCTTCATACCGCAGGTCCGATTCTTGGATCGGGAGTGCCATTCACCAAGGTGATCTTCTGGAATTTCCTTCCGGTCACCATCGGAAACATCGTTGGCGGCATGGTGTTCATCGGCATGCTCTTCTACAGCACGCACCGCACCACCATGGAGAACGTGCTTCCCACAGAGCACGATGACAAACTCGAACGCGAACTGGCTGCTGAGCTGGGAGCT
WH7805      ATGGATTACGTTCTCCCCAATGAACTTGTCGACGGCATGATTGCCGCCGGCGGCAAAAAGTCGAGCGTCAGCGTCAAAGATCTGCTGCTGCGTGGTTTTTATTCAGGCGCCATCCTTGGTTTGGCAGTGATCCTGGCACTCACCGTTGGCATCACCGTGAAGGCGCCCTTTGTCGGCTCCTTGCTGTTTCCCTTCGGCTTCGCCAGCATCGTGCTCTTCGGCATGGAACTGGTCACCGGTAATTTCGCTCTGCTGCCCATGGCCACCTGGGCCGGTCGCTGCACTTGGGGAGCCACATTCCGCAACTGGACTTGGGTGTGGATCGGTAACTGGATCGGTACTGCTGTCGTCGCACTGATCATGGCGATCAGCCTGACCAGC---GGGACCATGGATGGAGCAGCCGATAATGTCGGCGCGCCGATCTGGGACCTTGTGGCTCAGAAAATCATGGCTCTCAATAAGATCAACGTTGAGAAAAAGTATGAAGCACTGGGAAGCATGGGCTTCTTCCTGGCGTTCCTTCGCGGCGTGGTTGCCAACTGGCTTGTATGCCTCGGCGTCACCATGGCACTGGTCAGCAAAAGCGTTCCAGGAAAGATCCTGGCCTGCTGGCTTCCAATCACTGCGTTCCAATCGATGGGAATGGAACACATCGTGGTGAATCAGTTTCTGCACACAGCGGGACCAATCCTTGGCTCTGGCGTTCCTTACACCAAGGTGATCTTCTGGAACTTCCTTCCCGTCACTCTTGGTAACATCGTGGGAGGCATGGTGTTCATCGGCATGCTCTTCTACAGCACCCACCGCACCACCATGGACAACGTGCTTCCGAAGGAACACGATGAGAAACTGGAGCGCGAACTCGCAGCAGAACTGGGAGCG
AG-673-A10  ATGGACTACGTCCTTCCCAATGAGCTCGTCGACGGCATGATTGCCGCCGGCGGCAAAAAGGCCACGGTCAGCATCAAGAATTTGCTGATCCGCGGGTTCTATTCCGGCGCCATTCTTGGACTGGCCGTGATCCTGGCCCTCACCGTGGGCATCCTCACAAAGCTTCCATTCGTCGGCTCGCTGTTATTCCCCTTTGGTTTCGCCAGCATCGTGCTGTTTGGCATGGAGCTTGTTACCGGTAACTTCGCCTTGCTCCCTATGGCCACCTGGGCTGGCAAGAGCTCCTGGGGCGCTACTTTCCGCAACTGGGTGTGGGTGTGGATCGGCAACTGGATCGGTACAGCCGTCGTCGCCCTGATCATGGCCATCAGCCTGACCAGC---GGAACACTTGATGGTGCTGCAGACAATGTTGGCCCCCCAATTTGGGATGCCGTGGCTCAGAAAATCATTGCCCTCAACAAGATCAACGTTGAGACAAAGTACGAAGCGTTAGGCAGCATGGGCTTTTTCCTCGCGTTTTTACGCGGTGTGGTTGCCAACTGGCTTGTGTGTCTTGGCGTAACCATGGCCCTGGTAAGCAAGAGCGTTCCGGGCAAATTGTTGGCTTGCTGGCTGCCGATCACCGCCTTCCAATCCATGGGCATGGAGCACATTGTTGTGAATCAGTTCCTCCATACCGCCGGGCCGATCCTTGGTTCTGGAGTGCCCGTCATCAAGGTGATTTTCTGGAACTTCCTGCCTGTCACCCTCGGAAATATCGTCGGCGGCATGGTTTTCATTGGCTTGCTCTTCTACAGCACCCACCGCACACCCATGGAGAACGTGCTTCCGAACGTGCTCGATGAAAAACTGGAGCGTGAACTTGCTGCCGAGCTTGGCGCC
AG-679-D13  ATGGACTACGTCCTTCCCAATGAGCTCGTCGACGGCATGATTGCCGCCGGCGGCAAAAAGGCCACAGTCAGCATCAAGAATTTGCTGATCCGTGGATTCTATTCCGGCGCCATTCTTGGCCTGGCCGTGATCCTGGCCCTCACCGTGGGCATCCTCACGAAGCTTCCATTCGTCGGCTCGCTGTTGTTCCCCTTCGGTTTCGCCAGCATCGTGCTGTTTGGCATGGAGCTTGTTACCGGTAACTTCGCCTTGCTTCCCATGGCCACCTGGGCCGGCAAGAGCTCTTGGGGAGCTACTTTCCGCAATTGGGTGTGGGTGTGGATCGGCAACTGGATCGGTACAGCCGTCGTAGCCCTGATCATGGCCATCAGCCTGACCAGC---GGAACACTTGATGGTGCAGCTGACAACGTTGGCCCGCCAATTTGGGATGCCGTTGCTCAGAAAATCATTGCCCTCAACCAGAACAACGTTGAGACAAAGTACGAAGCGTTAGGCAGCATGGGCTTTATCCTCGCGTTTCTACGCGGTGTGGTTGCCAACTGGCTTGTGTGTCTTGGCGTAACCATGGCCCTGGTAAGCAAGAGCGTTCCGGGCAAATTGTTGGCTTGCTGGCTGCCGATCACCGCCTTCCAATCCATGGGCATGGAACACATTGTTGTGAATCAGTTCCTGCATACCGCCGGGCCGATCCTTGGTTCTGGAGTGCCCATCATCAAGGTGATTTTCTGGAACTTCCTGCCTGTCACCCTCGGAAATATTGTTGGCGGCATGGTTTTCATTGGCTTGCTCTTCTACAGCACCCACCGCACACCCATGGAGAACGTGCTTCCGAACGTGCTCGATGAAAAACTGGAGCGTGAACTTGCTGCCGAGCTTGGCGCC
