# Supplementary material for: Emergence of trait variability through the lens of nitrogen assimilation in Prochlorococcus
Source: eLife. 2019 Feb 1;8:e41043. doi: 10.7554/eLife.41043 (PMC6370341; doi:10.7554/eLife.41043)
Supplement: Table 3—source data 1. [file elife-41043-table3-data1.zip › glnA_CyCOG_60000563_OTU_REP.phy]

 229 1374
AG-459-A02  ATGTCTAAATCTCCTCAAGATGTTTTAAGTCAAATTAAAGACGAAGGAATTGAACTAATCGATTTAAAATTCACTGATATTCATGGAAAATGGCAACACTTAACTCTAACATCAGACATGATAGAGGAAGATTCTTTTACAGAAGGCTTAGCATTTGATGGATCATCAATAAGAGGTTGGAAAGCAATTAATGCTTCGGATATGTCAATGGTTCCCGATGCAAGTACAGCTTGGATAGATCCTTTTTATAAACATAAAACCCTAAGTATGATTTGTTCCATACAAGAGCCAAGAAGCGGGGAGCCTTATGATAGGTGTCCAAGAGCTTTAGCTCAAAAGGCATTAAAATATTTGGACTCAACTGGTATAGCAGATACTGCATTTTTTGGACCTGAACCAGAATTCTTTTTATTTGATGATGTTAGATATGACTCTAAAGAAGGAGGTTGTTTTTATAGTGTAGATACTATTGAAGCACCATGGAATACAGGGAGAATTGAAGAAGGGGGAAACTTAGGATACAAAATACAATATAAAGAAGGATATTTTCCAGTAGCTCCAAATGATACTGCGCAAGATATCAGATCTGAGATGCTTCTTCTTATGGGTGAATTAGGTATCCCCACAGAGAAACATCACCATGAAGTTGCTGGAGCCGGCCAACATGAGCTTGGAATGAAGTTTGATTCATTAATAAATGCAGCTGATAACGTTATGACTTATAAATACGTGGTTAGAAACGTAGCTAAAAAGTATGGAAAAACAGCTACCTTTATGCCTAAGCCCGTTTTTAATGATAACGGAACCGGAATGCATGTTCACCAAAGTTTATGGAAGAGTGGGCAGCCTCTATTTTTTGGTGAAGGCGCATACGCGAATTTATCTCAAACAGCAAGATGGTACATCGGAGGCATACTTAAACATGCTCCTTCATTCCTAGCATTTACTAACCCAACTACAAATAGTTATAAACGATTAGTTCCAGGATTCGAAGCACCTGTAAATCTAGTTTATTCTGAGGGTAATAGATCAGCTGCAGTAAGAATACCTTTAACAGGTCCAAGCCCTAAAGCTAAAAGATTAGAATTCAGATCAGGTGACGCACTTGCAAACCCTTACTTAGCATTTTCTGTAATGATGCTTGCTGGTATTGATGGAATTAAAAATCAAATTGATCCTGGTGATGGAGTAGATGTAGATTTATTTGAACTTCCAGCTGATGAACTTGCAAAAATTGATACAGTACCTTCATCTCTAAATGATTCACTTAATGCACTAAAAGCAGATAAGGATTATTTATTAGCTGGTGGAGTATTTACTGAAGATTTTATTGATAACTTTATTGATATAAAATACGAAGAGGTACAACAACTT
AG-402-K16  ATGTCTAAATCTCCTCAAGATGTTTTAAGTCAAATTAAAGACGAAGGAATTGAACTCATCGATTTAAAATTCACTGATATTCATGGAAAATGGCAACATTTAACTCTTACATCAGACATGATAGAGGAAGATTCTTTTACAGAAGGTTTGGCATTTGATGGCTCATCAATAAGAGGTTGGAAAGCAATTAATGCCTCGGATATGTCAATGGTGCCCGATGCAAGTACAGCTTGGATAGATCCTTTTTATAAACATAAAACACTAAGTATGATTTGCTCTATTCAAGAGCCTAGAAGCGGTGAACCTTATGATAGGTGTCCAAGAGCTTTAGCTCAAAAGGCATTAAAATATCTAGACTCAACTGGTATAGCAGATACTGCATTTTTTGGACCAGAACCAGAATTCTTTTTATTTGATGATGTTAGATATGACTCTAAAGAGGGAGGTTGTTTTTATAGTGTAGACACTATAGAAGCCCCATGGAATACAGGGAGAATTGAAGAAGGGGGAAACTTAGGATACAAAATACAATATAAAGAAGGATATTTTCCAGTAGCTCCAAATGATACTGCGCAAGATATCAGATCTGAGATGCTTCTTCTTATGGGTGAATTAGGCATCCCCACAGAAAAACATCACCATGAAGTTGCTGGTGCCGGCCAACACGAGCTTGGAATGAAATTTGATTCTTTAATAAATGCTGCTGATAACGTTATGACTTATAAATACGTTGTCAGAAATGTTGCAAAAAAATATGGAAAAACAGCAACTTTTATGCCCAAACCTGTTTTTAACGACAACGGAACAGGAATGCATGTTCACCAAAGTTTATGGAAGAGTGGACAGCCACTATTCTTTGGTGAAGGATCATATGCAAATTTATCTCAAACAGCAAGATGGTACATCGGAGGCATACTTAAACATGCACCTTCATTCCTAGCATTTACTAACCCAACTACAAATAGTTATAAACGATTAGTTCCAGGATTCGAAGCACCTGTAAATCTTGTTTATTCTGAGGGTAATAGATCAGCTGCGGTAAGAATACCTTTAACAGGTCCAAGCCCTAAAGCTAAAAGATTAGAATTTAGATCAGGTGATGCACTTGCAAATCCTTACTTAGCATTCTCTGTAATGATGCTTGCTGGTATTGATGGAATTAAAAATCAAATTGATCCTGGTGATGGAGTAGATGTAGATTTGTTTGAACTTCCAGCTGATGAACTTGCAAAAATTGATACAGTACCTTCATCTCTAAATGATTCACTTAATGCACTAAAAGTAGATAAGGATTATTTATTAGCTGGTGGAGTATTTACTGAAGATTTTATTGATAACTTTATCGATATAAAATACGAAGAGGTACAACAACTA
AG-442-N07  ATGTCTAAATCTTCTCAAGATGTTTTAAGTCAAATTAAAGACGAAGGAATTGAACTCATCGATTTAAAATTCACTGATATTCATGGAAAATGGCAACATTTAACTCTTACATCAGACATGATAGAGGAGGATTCGTTTACAGAAGGTTTGGCATTTGATGGCTCATCTATAAGAGGTTGGAAAGCAATAAATGCCTCGGATATGTCAATGGTGCCTGATGCAAGTACAGCTTGGATAGATCCTTTTTATAAACATAAAACTTTAAGTATGATTTGCTCTATACAAGAGCCAAGAAGCGGGGAACCTTATGATAGGTGTCCAAGATCTCTAGCTCAAAAGGCTTTAAAATATTTAGACTCGACTGGTATAGCAGATACCGCATTTTTTGGACCAGAACCAGAATTCTTTTTATTTGATGATGTTAGATATGACTCTAAAGAAGGAGGTTGTTTTTATAGTGTAGATACTATTGAAGCCCCATGGAATACAGGAAGAATTGAAGAAGGGGGAAACTTAGGATACAAAATACAATATAAAGAAGGATATTTTCCAGTAGCTCCAAATGATACTGCGCAAGATATCAGATCAGAGATGCTTCTTCTTATGGGTGAATTAGGTATCCCTACAGAAAAACATCACCATGAAGTTGCTGGTGCCGGCCAGCACGAGCTTGGAATGAAATTTGATTCGTTAATAAATGCTGCTGATAACGTTATGACATATAAGTACGTTGTCAGAAATGTTGCAAAAAAATATGGAAAAACAGCAACATTTATGCCCAAACCTGTTTTTAATGACAACGGTACAGGAATGCATGTTCACCAAAGTTTATGGAAGAGTGGACAGCCACTATTCTTTGGTGAAGGATCATATGCAAATTTATCTCAAACAGCAAGATGGTATATCGGAGGCATACTTAAACATGCACCATCATTCTTAGCATTTACTAACCCAACTACTAATAGTTATAAACGATTGGTTCCAGGATTCGAAGCACCTGTAAATCTAGTTTATTCTGAAGGTAATAGATCAGCAGCGGTAAGAATACCTTTAACAGGACCAAGCCCTAAAGCTAAAAGATTAGAATTCAGATCTGGTGACGCACTTGCAAATCCATACTTAGCATTCTCTGTAATGATGCTTGCTGGTATTGATGGAATTAAAAATCAAATTGATCCAGGTGATGGAGTAGATGTAGATTTATTTGAACTTCCAGCTGATGAACTTGCAAAAATTGATACAGTACCTTCATCTCTAAATGACTCACTTAATGCGCTCAAAGCAGATAAAGATTATCTATTAGCTGGTGGAGTATTTACTGAAGATTTTATTGATAACTTTATCGATATAAAATACGAAGAGGTACAACAACTA
AG-355-A18  ATGTCTAAATCTCCTCAAGATGTTTTAAGTCAAATTAAAGACGAAGGAATTGAACTCATCGATTTAAAATTCACTGATATTCATGGAAAATGGCAACATTTAACTCTTACATCAGACATGATAGAGGAGGATTCTTTTACAGAAGGCTTGGCATTTGATGGCTCATCAATAAGAGGTTGGAAAGCAATTAATGCCTCGGATATGTCAATGGTGCCCGATGCAAGTACAGCTTGGATAGATCCTTTTTATAAACATAAAACTCTAAGTATGATTTGCTCTATTCAAGAGCCAAGAAGCGGTGAACCTTATGATAGGTGTCCAAGAGCTTTAGCTCAAAAGGCATTAAAATATTTAGACTCGACTGGTATAGCAGATACTGCATTTTTTGGACCAGAACCAGAATTCTTTTTATTTGATGATGTTAGATATGACTCTAAAGAAGGAGGTTGTTTTTATAGTGTAGATACTATTGAAGCCCCATGGAATACAGGGAGAATTGAAGAAGGGGGAAACTTAGGATACAAAATTCAATATAAAGAAGGATATTTTCCAGTAGCTCCAAATGATACTGCTCAAGATATTAGATCAGAAATGCTTCTTCTTATGGGTGAATTAGGTATCCCCACAGAAAAACATCACCATGAAGTTGCTGGTGCAGGCCAACACGAGCTTGGAATGAAATTTGATTCCTTAATAAATGCTGCTGATAACGTTATGACTTATAAATACGTTGTCAGAAATGTTGCAAAAAAATATGGAAAAACAGCAACATTCATGCCCAAACCTGTTTTTAACGACAACGGAACAGGAATGCATGTTCACCAAAGTTTATGGAAGAGTGGGCAGCCACTATTTTTTGGTGAAGGATCATATGCAAATTTATCTCAAACAGCAAGGTGGTACATCGGAGGCATACTTAAACATGCTCCATCATTCTTAGCATTTACTAACCCAACTACTAATAGTTATAAGCGATTGGTTCCAGGATTCGAAGCGCCTGTAAATCTAGTTTATTCTGAGGGTAATAGATCAGCTGCGGTAAGAATACCTTTAACAGGACCAAGCCCCAAAGCTAAAAGATTAGAATTCAGATCAGGTGACGCACTTGCAAATCCTTACTTAGCATTCTCTGTAATGATGCTTGCTGGTATTGATGGAATTAAAAATCAAATTGATCCTGGTGATGGTGTTGATGTAGATTTATTTGAACTTCCAGCTGATGAACTTGCAAAAATCGATACAGTACCTTCATCTCTAAATGACTCACTTAATGCGCTAAAAGCAGATAAGGATTATCTATTAGCTGGTGGAGTATTTACTGAAGATTTTATTGATAACTTTATCGATATAAAATACGAAGAGGTACAACAACTA
MIT9301     ATGTCTAAATCCCCTCAAGATGTTTTAAGTCAAATTAAAGACGAAGGAATTGAACTCATCGATTTAAAATTCACTGATATTCATGGAAAATGGCAACATTTAACCCTTACCTCAGACATGATAGAGGAGGATTCTTTTACAGAAGGTTTGGCATTTGATGGCTCATCAATAAGAGGTTGGAAAGCAATTAATGCCTCGGATATGTCAATGGTTCCCGATGCAAGTACAGCTTGGATAGATCCTTTTTATAAACATAAAACTTTAAGTATGATTTGCTCTATTCAAGAGCCAAGAAGCGGGGAACCTTATGATAGGTGTCCAAGAGCATTAGCTCAAAAGGCTTTAAAATATTTAGACTCGACTGGTATAGCAGATACTGCATTTTTTGGACCAGAACCAGAATTCTTTTTATTTGATGATGTTAGATATGACTCTAAAGAAGGAGGTTGTTTTTATAGTGTAGATACTATTGAAGCTCCATGGAATACAGGGAGAATTGAAGAAGGGGGAAACCTTGGATACAAAATACAATATAAAGAAGGATATTTTCCAGTAGCTCCAAATGATACTGCGCAAGATATCAGATCTGAGATGCTACTTCTTATGGGTGAATTAGGTATCCCCACCGAAAAACATCACCATGAAGTTGCTGGTGCAGGCCAACACGAGCTTGGAATGAAATTTGATTCGTTAATAAATGCTGCTGATAACGTTATGACTTATAAATACGTTGTCAGAAATGTTGCAAAAAAATATGGAAAAACAGCAACATTTATGCCAAAACCTGTTTTTAACGATAACGGAACAGGAATGCATGCTCACCAAAGTTTATGGAAGAGTGGACAGCCACTATTCTTTGGTGAAGGATCATATGCAAATTTATCTCAAACAGCAAGATGGTACATCGGAGGCATACTTAAACATGCGCCATCATTCTTAGCATTTACTAACCCAACTACTAATAGTTATAAACGATTGGTTCCAGGATTCGAAGCACCAGTAAATCTAGTTTATTCTGAGGGTAATAGATCAGCTGCGGTAAGAATACCCTTAACAGGACCAAGCCCCAAAGCTAAGAGATTAGAATTCAGATCAGGTGACGCACTTGCAAATCCTTACTTAGCATTCTCTGTAATGATGCTTGCTGGTATTGATGGAATTAAAAATCAAATTGACCCTGGTGATGGAGTAGATGTAGATTTATTTGAACTTCCAGCTGATGAACTTGCAAAAATCGATACAGTCCCTTCATCTCTAAATGATTCACTTAATGCGCTAAAAGCAGATAAGGATTATCTATTAGCTGGTGGAGTATTTACTGAAGATTTTATTGATAACTTTATCGATATAAAATACGAAGAGGTACAACAACTA
AG-355-J21  ATGTCTAAATCTCCTCAAGATGTTTTAAGTCAAATTAAAGACGAAGGAATTGAACTCATCGATTTAAAATTCACTGATATTCATGGGAAATGGCAGCATTTAACTCTTACATCAGACATGATAGAGGAGGATTCTTTTACAGAAGGTTTGGCATTTGATGGCTCATCAATAAGAGGTTGGAAAGCAATTAATGCCTCTGATATGTCAATGGTGCCCGATGCAAGTACAGCTTGGATAGACCCTTTTTATAAACATAAAACTTTAAGTATGATTTGCTCCATCCAAGAGCCAAGAAGCGGGCAACCTTACGATAGGTGTCCAAGAGCTTTAGCTCAAAAGGCATTAAAATATTTAGACTCGACTGGTATAGCAGATACTGCATTTTTTGGACCAGAACCAGAATTCTTTTTATTTGATGATGTTAGATATGACTCTAAAGAAGGAGGTTGTTTTTATAGTGTAGATACTATTGAAGCTCCATGGAATACAGGGAGAATTGAAGAAGGGGGAAACCTAGGATACAAAATTCAATATAAAGAAGGATATTTTCCAGTAGCTCCAAATGATACTGCGCAAGATATCAGATCTGAGATGCTTCTTCTTATGGGTGAATTAGGTATCCCCACTGAAAAACATCACCATGAAGTTGCTGGTGCCGGCCAACACGAACTTGGAATGAAATTTGATTCGTTAATAAATGCTGCTGATAACGTTATGACTTATAAATACGTTGTCAGAAATGTTGCCAAAAAATATGGAAAAACAGCAACGTTTATGCCCAAACCAGTTTTTAACGACAACGGGACAGGAATGCATGTTCACCAAAGTTTATGGAAGAGTGGACAGCCACTATTCTTTGGTGAAGGATCATATGCAAATTTATCTCAAACAGCAAGATGGTACATCGGAGGCATACTTAAACATGCACCTTCATTCTTAGCATTTACTAACCCAACCACTAATAGTTATAAACGATTGGTTCCAGGATTCGAAGCACCTGTAAATCTAGTTTATTCTGAGGGTAATAGATCAGCAGCGGTAAGAATACCTTTAACAGGACCAAGCCCTAAAGCTAAAAGATTAGAATTCAGATCAGGTGACGCACTTGCAAATCCTTACTTAGCATTCTCGGTAATGATGCTTGCTGGTATTGATGGAATTAAAAATCAAATCGATCCTGGTGATGGAGTAGATGTAGATTTATTTGAACTTCCTGCTGATGAACTTGCTAAAATTGATACAGTACCTTCATCTCTAAATGACTCACTTAATGCGCTAAAAGCAGATAAAGATTATCTATTAGCTGGTGGAGTATTTACTGAAGATTTTATTGATAACTTTATCGATATAAAATACGAAGAGGTACAACAACTA
AG-402-K22  ATGTCTAAATCTCCTCAAGATGTTTTAAGTCAAATTAAAGACGAAGGAATTGAACTCATTGATCTAAAATTCACTGATATTCATGGAAAATGGCAACATTTAACTCTCACATCAGACATGATAGAGGAGGATTCTTTTACAGAAGGTTTGGCATTTGATGGCTCATCAATAAGAGGTTGGAAAGCAATTAATGCCTCAGATATGTCAATGGTTCCCGATGCAAGTACAGCTTGGATAGATCCTTTTTATAAACATAAAACCCTAAGTATGATTTGCTCTATTCAAGAGCCAAGAAGCGGGGAGCCTTATGATAGGTGTCCAAGAGCTTTAGCTCAAAAGGCATTAAAATACTTAGACTCGACTGGTATAGCAGATACTGCATTTTTTGGACCAGAACCAGAATTCTTTTTATTTGATGATGTTAGATATGACTCCAAAGAAGGAGGTTGTTTTTATAGCGTAGATACTATTGAAGCGCCATGGAATACAGGGAGAATTGAAGAAGGGGGAAACTTAGGATACAAAATACAATATAAAGAAGGATATTTTCCAGTAGCTCCAAATGATACTGCGCAAGATATCAGATCTGAGATGCTTCTTCTTATGGGTGAATTAGGTATCCCCACAGAGAAACATCACCATGAGGTTGCTGGTGCTGGCCAACACGAGCTTGGAATGAAATTTGATTCGTTAATAAATGCTGCTGATAACGTTATGACTTATAAATACGTTGTCAGAAATGTTGCAAAAAAATATGGAAAAACTGCGACATTTATGCCCAAGCCTGTTTTTAACGATAACGGAACCGGAATGCATGTTCACCAAAGCTTATGGAAGAGTGGACAGCCACTATTTTTTGGTGAAGGAGCCTATGCAAATTTATCTCAAACAGCAAGATGGTACATCGGAGGCATACTTAAACATGCACCTTCATTCCTAGCATTTACTAACCCAACTACAAATAGTTATAAACGATTGGTTCCAGGATTCGAAGCACCTGTAAATCTAGTTTATTCTGAGGGTAATAGATCAGCTGCAGTAAGAATACCATTAACAGGTCCAAGTCCTAAAGCTAAAAGATTAGAATTCAGATCAGGTGACGCACTTGCAAATCCTTACTTAGCATTCTCTGTAATGATGCTTGCTGGTATTGATGGAATTAAAAATCAAATTGATCCTGGTGATGGAGTAGATGTAGATTTATTTGAACTTCCGGCTGATGAACTTGCAAAAATTGATACAGTGCCCTCATCTCTAAATGACTCGCTTAATGCGCTAAAAGCAGATAAGGATTATCTATTAGCTGGTGGAGTATTTACTGAAGATTTTATTGATAACTTTATCGATATAAAATACGAAGAGGTACAACAACTA
AG-347-J14  ATGTCTAAATCCCCTCAAGATGTTTTAAGTCAAATTAAAGACGAAGGAATTGAACTCATCGATTTAAAATTCACTGATATTCATGGAAAATGGCAACATTTAACTCTTACATCAGACATGATAGAGGAGGAATCTTTTACAGAAGGGTTGGCATTTGATGGCTCATCTATAAGAGGTTGGAAAGCAATTAATGCTTCGGATATGTCAATGGTGCCTGATGCAAGCACAGCTTGGATAGATCCCTTTTATAAACATAAAACCCTAAGTATGATTTGCTCTATCCAAGAGCCAAGAAGTGGGGAGCCTTATGATAGGTGTCCAAGAGCTTTAGCTCAAAAGGCATTAAAGTATTTAGACTCGACTGGTATAGCAGATACTGCATTTTTTGGCCCAGAACCAGAATTCTTTTTGTTCGATGATGTTAGATATGACTCTAAAGAAGGAGGTTGTTTTTATAGTGTAGATACTATTGAAGCGCCATGGAATACAGGTAGAACCGAAGAAGGTGGAAACCTAGGATACAAAATACAATATAAAGAAGGATATTTTCCAGTAGCTCCAAATGATACTGCGCAAGATATCAGATCTGAGATGCTTCTTCTTATGGGTGAATTAGGTATCCCTACAGAGAAACATCACCATGAAGTTGCTGGTGCCGGCCAACACGAGCTTGGAATGAAATTTGATTCTTTAATAAATGCTGCTGATAACGTTATGACTTATAAATACGTTGTCAGAAATGTTGCAAAAAAATATGGAAAAACTGCAACATTTATGCCCAAGCCTGTTTTTAACGATAACGGAACCGGAATGCATGTTCACCAAAGTTTATGGAAGAGTGGACAGCCACTATTTTTTGGTGAAGGATCATATGCAAATTTATCTCAAACTGCAAGATGGTACATTGGAGGAATACTTAAACATGCACCTTCATTTCTAGCATTTACTAACCCAACTACAAATAGCTATAAACGATTGGTTCCAGGATTCGAAGCACCTGTAAATCTAGTTTATTCTGAAGGTAATAGATCAGCAGCAGTAAGAATACCTTTAACAGGTCCAAGCCCTAAAGCTAAAAGATTAGAATTCAGATCAGGTGACGCACTTGCAAATCCTTACTTAGCATTCTCTGTAATGATGCTTGCTGGTATTGATGGAATTAAAAATCAAATTGATCCTGGTGATGGAGTAGATGTAGATTTATTTGAACTTCCAGCTGATGAACTTGCAAAAATTGATACTGTACCTTCATCTTTAAATGACTCACTTAATGCGCTAAAAGCAGATAAGGATTATCTATTAGCTGGTGGAGTATTTACTGAAGATTTTATTGATAACTTTATCGATATAAAGTACGAAGAGGTACAACAACTT
AG-459-J14  ATGTCTAAATCTCCTCAAGATGTTTTAAGTCAAATTAAAGACGAAGGAATTGAACTCATCGATTTAAAATTCACTGATATTCATGGAAAATGGCAACATTTAACTCTTACATCAGACATGATAGAGGAGGATTCCTTTACAGAAGGTTTGGCATTTGATGGCTCATCAATAAGAGGTTGGAAAGCAATTAATGCTTCGGATATGTCAATGGTGCCCGATGCAAGTACAGCTTGGATAGATCCTTTTTATAAACATAAAACCCTAAGTATGATTTGTTCTATTCAAGAGCCAAGAAGCGGGGAACCTTATGATAGGTGTCCAAGAGCTTTAGCCCAAAAGGCATTAAAGTATTTAGACTCGACTGGTATAGCAGATACTGCATTTTTTGGACCAGAACCAGAATTCTTTTTATTTGATGATGTTAGATATGACTCTAAAGAAGGAGGTTGTTTTTATAGTGTAGATACTATTGAAGCACCATGGAATACAGGTAGAATTGAAGAAGGGGGAAACCTAGGATACAAAATCCAATATAAAGAAGGATATTTTCCAGTAGCTCCAAACGATACTGCACAAGATATCAGATCTGAGATGCTTCTTCTTATGGGTGAATTAGGCATTCCCACAGAGAAACATCACCATGAAGTTGCTGGTGCCGGCCAACACGAGCTTGGAATGAAATTTGATTCGTTAATAAATGCTGCCGATAACGTTATGACATATAAATACGTTGTCAGAAATGTTGCAAAAAAATATGGAAAAACTGCAACATTTATGCCCAAGCCTGTTTTTAACGATAACGGAACCGGAATGCATGTTCACCAAAGTTTATGGAAGAGTGGACAGCCACTATTTTTTGGTGAAGGAGCATATGCAAATTTATCTCAAACAGCAAGATGGTACATCGGAGGCATACTTAAACATGCACCTTCATTCCTAGCATTTACTAATCCAACTACAAATAGTTATAAACGATTGGTTCCAGGATTTGAAGCACCTGTAAATCTAGTTTATTCTGAGGGTAATAGATCAGCTGCAGTAAGAATACCTTTAACAGGTCCAAGCCCTAAAGCTAAAAGATTAGAATTCAGATCAGGTGACGCACTTGCAAATCCTTACTTAGCATTCTCTGTAATGATGCTTGCTGGTATTGATGGAATTAAAAATCAAATTGATCCTGGTGATGGAGTAGATGTAGATTTATTTGAACTTCCAGCTGATGAACTTGCAAAAATTGATACAGTACCTTCATCTCTAAATGACTCACTTAATGCGCTAAAAGCAGATAAGGATTATCTATTAGCTGGTGGAGTATTTACTGAAGATTTTATTGATAACTTTATCGATATAAAGTACGAAGAGGTACAACAACTT
AG-355-J09  ATGTCTAAATCTCCTCAAGATGTTTTAAGTCAAATTAAAGACGAAGGAATTGAACTCATCGATTTAAAATTTACTGATATTCATGGTAAATGGCAACATTTAACTCTTACATCAGACATGATAGAAGAGGATTCATTTACAGAAGGTTTGGCATTTGATGGATCATCAATAAGAGGTTGGAAAGCAATTAATGCTTCGGATATGTCAATGGTTCCCGATGCAAGTACAGCTTGGATAGATCCTTTTTATAAACATAAAACCCTAAGTATGATTTGCTCTATTCAAGAGCCAAGAAGTGGGGAGCCTTATGATAGGTGTCCAAGAGCTTTAGCTCAAAAGGCATTAAAATATCTTGACTCGACTGGTATAGCAGATACTGCATTTTTTGGACCAGAACCAGAATTCTTTTTATTTGATGATGTTAGATATGACTCTAAAGAAGGAGGTTGTTTTTATAGTGTAGATACCATTGAAGCGCCATGGAATACAGGGAGAATTGAAGAAGGGGGAAACTTAGGATACAAAATACAATATAAAGAAGGATATTTCCCAGTTGCTCCAAATGATACTGCCCAAGATATCAGATCTGAGATGCTTCTTCTTATGGGTGAACTAGGTATACCTACAGAGAAACATCACCATGAAGTTGCTGGTGCCGGCCAACATGAACTTGGGATGAAATTTGATTCGTTAATAAACGCAGCTGATAACGTAATGACTTATAAATACGTCGTCAGAAATGTTGCAAAAAAATATGGAAAAACTGCAACATTTATGCCCAAACCTGTATTTAACGATAACGGAACCGGAATGCATGTTCACCAAAGCTTATGGAAGAGTGGACAGCCACTATTTTTTGGTGAAGGAGCATATGCAAATTTATCTCAAACAGCAAGATGGTACATCGGAGGCATATTAAAACATGCACCTTCATTCCTTGCATTTACAAACCCAACTACAAATAGTTATAAACGATTGGTTCCAGGATTCGAAGCACCTGTAAATCTAGTTTATTCTGAAGGTAATAGATCAGCTGCAGTAAGAATACCATTAACAGGTCCAAGTCCTAAAGCTAAAAGATTAGAATTCAGATCAGGAGACGCACTTGCAAATCCTTACTTAGCATTCTCAGTAATGATGCTTGCTGGTATTGATGGAATTAAAAATCAAATTGATCCTGGTGATGGAGTTGATGTAGATTTATTTGAACTTCCAGCTGAAGAACTTGCAAAAATTGATACAGTACCTTCATCTCTAAATGACTCACTTAATGCGCTAAAAGCAGATAAGGATTATCTATTAGCTGGTGGAGTATTTACTGAAGATTTTATTGATAACTTTATCGATATAAAATACGAGGAAGTACAACAACTA
AG-355-I20  ATGTCTAAATCTCCACAAGATGTTTTAAGTCAAATTAAAGACGAAGGAATTGAACTCATCGACTTAAAATTCACTGATATTCATGGAAAGTGGCAACATTTAACTCTTACATCAGACATGATAGAAGAGGATTCTTTTACAGAAGGTTTGGCATTTGATGGCTCATCAATAAGAGGTTGGAAAGCAATTAATGCCTCGGATATGTCAATGGTTCCCGATGCAAGTACTGCTTGGATAGATCCTTTTTATAAACATAAAACCCTTAGTATGATTTGCTCTATTCAAGAGCCAAGAAGTGGAGAGCCTTATGATAGGTGTCCAAGAGCTTTAGCTCAAAAGGCATTAAAATATTTAGACTCGACTGGTATAGCAGATACTGCATTTTTTGGTCCAGAACCAGAATTCTTTTTATTTGATGATGTTAGATATGACTCTAAAGAAGGAGGTTGTTTTTATAGTGTAGATACTATTGAAGCGCCATGGAATACAGGGAGAATTGAAGAAGGTGGAAACTTGGGATACAAAATACAATATAAAGAAGGATATTTTCCAGTAGCTCCAAATGATACTGCGCAAGATATCAGATCTGAAATGCTTCTTCTTATGGGTGAATTAGGTATCCCAACAGAGAAACATCACCATGAAGTTGCTGGTGCCGGCCAACATGAGCTAGGGATGAAATTTGATTCGTTAATAAACGCAGCTGATAACGTTATGACTTATAAATACGTTGTCAGAAATGTTGCAAAAAAATATGGAAAAACTGCAACATTTATGCCCAAGCCTGTTTTTAACGATAACGGAACCGGAATGCACGTACACCAAAGTTTATGGAAGAGTGGACAGCCACTATTTTTTGGTGAAGGAGCATATGCAAATTTATCTCAAACGGCGAGATGGTACATCGGAGGCATATTAAAACATGCACCTTCATTCCTTGCATTTACTAACCCAACTACAAATAGTTATAAACGATTGGTTCCTGGATTCGAAGCACCTGTAAATCTAGTTTATTCTGAGGGTAATAGATCAGCTGCAGTAAGAATACCTTTAACAGGTCCAAGTCCTAAGGCTAAAAGATTAGAATTCAGATCAGGTGACGCACTTGCAAATCCTTACTTAGCATTCTCTGTAATGATGCTTGCTGGTATTGATGGAATTAAAAATCAAATTGATCCTGGTGATGGAGTTGATGTAGATTTATTTGAACTTCCAGCTGAAGAACTTGCAAAAATTGATACAGTACCTTCATCTCTAAATGACTCACTTAATGCTCTAAAAGCAGATAAGGATTATCTATTAGCTGGTGGAGTATTTACAGAAGATTTTATTGATAACTTTATCGATATAAAATACGAGGAAGTACAACAATTA
AG-347-K10  ATGTCTAAGTCTCCACAAGATGTTTTAAGTCAAATTAAAGATGAAGGAATTGAGCTCATCGATTTAAAATTCACTGATATTCATGGAAAATGGCAACATTTAACTCTTACATCAGACATGATAGAGGAGGATTCCTTTACAGAAGGCTTAGCATTTGATGGTTCATCAATAAGAGGTTGGAAAGCAATTAATGCTTCGGATATGTCAATGGTTCCCGATGCAAGTACAGCTTGGATAGATCCTTTTTACAAACATAAAACCCTAAGTATGATTTGCTCTATTCAAGAGCCAAGAAGCGGGGAACCTTATGACAGATGTCCAAGAGCTTTAGCTCAAAAAGCATTAAAATATTTAGACTCAACTGGTATAGCAGATACTGCATTTTTTGGACCAGAACCAGAATTCTTTTTATTTGATGATGTTAGATATGACTCTAAAGAAGGAGGTTGTTTTTATAGTGTAGATACTATTGAAGCGCCATGGAATACAGGGAGAATTGAAGAAGGGGGAAACTTGGGATACAAAATACAATATAAAGAAGGATATTTTCCGGTAGCTCCAAATGATACTGCGCAAGATATCAGATCTGAGATGCTTCTTCTTATGGGCGAACTTGGAATCCCCACAGAGAAACATCACCATGAAGTTGCTGGTGCAGGACAACACGAGCTTGGAATGAAATTTGATTCGTTAATAAATGCCGCTGATAATGTTATGACTTATAAATACGTTGTCAGAAATGTTGCAAAAAAATATGGAAAAACTGCAACATTTATGCCCAAGCCTGTTTTTAACGATAACGGAACCGGAATGCATGTTCACCAAAGTTTATGGAAGAGTGGGCAGCCACTATTTTTTGGTGAAGGTGCATATGCAAATTTATCTCAAACAGCAAGATGGTACATCGGAGGAATACTTAAACATGCGCCATCATTCCTGGCATTTACTAATCCAACTACAAATAGTTATAAACGATTGGTTCCTGGATTTGAAGCACCTGTAAATCTAGTTTATTCTGAGGGTAATAGATCAGCTGCAGTAAGAATACCTTTAACAGGTCCAAGCCCTAAAGCTAAAAGATTAGAATTTAGATCAGGAGACGCACTTGCTAATCCTTACTTAGCATTCTCTGTAATGATGCTTGCTGGTATTGATGGAATTAAGAATCAAATTGATCCTGGAGATGGAGTAGATGTAGATTTATTTGAACTTCCAGCGGATGAACTTGCAAAAATAGATACAGTACCCTCATCTCTAAATGACTCACTAAATGCGCTAAAAGCAGATAAGGATTATCTATTGGCTGGTGGAGTATTTACTGAAGATTTTATTGATAACTTTATCGATATAAAGTATGAAGAGGTGCAACAACTT
AG-347-M15  ATGTCGAAATCTCCACAAGATGTTTTAAGTCAAATTAAAGATGAAGGAATTGAACTCATCGATTTAAAATTCACAGACATCCATGGTAAATGGCAACATTTAACTCTTACATCAGACATGATAGAAGAGGATTCATTCACAGAAGGTCTAGCATTTGATGGTTCATCAATAAGAGGTTGGAAAGCAATTAATGCTTCGGATATGTCAATGGTGCCCGATGCAAGTACAGCTTGGATAGATCCTTTTTATAAACATAAAACCCTAAGTATGATTTGCTCTATTCAAGAGCCTAGAAGCGGAGAGCCTTATGATAGATGTCCAAGAGCTTTAGCCCAAAAGGCATTAAAATATTTAGATTCAACTGGCATAGCAGATACTGCATTTTTCGGACCAGAACCAGAATTCTTTTTATTTGATGATGTTAGATATGACTCTAAAGAAGGAGGTTGTTTTTATAGTGTAGATACTATTGAAGCACCATGGAATACAGGGAGAATTGAAGAAGGGGGGAACTTAGGATACAAAATACAATATAAAGAAGGGTATTTTCCAGTAGCTCCAAATGATACTGCTCAAGATATTAGATCTGAGATGCTTCTTCTTATGGGTGAATTAGGTATTCCTACAGAGAAACATCACCATGAAGTTGCTGGTGCCGGCCAACACGAGCTAGGAATGAAATTTGATTCGCTAATAAATGCTGCTGATAACGTTATGACTTATAAGTACGTCGTCAGAAATGTTGCAAAAAAATATGGAAAAACTGCAACATTTATGCCCAAGCCTGTTTTTAACGATAACGGAACAGGAATGCATGTTCATCAAAGTTTATGGAAGAGTGGTCAACCACTATTTTTTGGGGAAGGAGCATATGCAAATTTATCTCAAACAGCAAGATGGTACATCGGAGGCATACTCAAACATGCCCCATCATTCTTAGCATTTACTAACCCAACTACAAATAGTTATAAGAGATTGGTTCCAGGATTCGAAGCACCTGTAAATCTAGTTTATTCTGAGGGTAATAGATCAGCTGCAGTAAGAATACCTCTAACAGGTCCAAGCCCTAAAGCTAAAAGATTAGAATTCAGATCAGGTGACGCACTTGCAAATCCTTACTTAGCATTCTCGGTAATGATGCTTGCTGGTATTGATGGAATTAAAAATCAAATTGATCCTGGTGATGGAGTAGACGTAGATTTATTTGAACTTCCAGCTGATGAACTTGCGAAAATTGATACAGTACCCTCATCTCTAAATGATTCACTTAATGCGCTAAAAGCAGATAAGGATTATTTATTAGCTGGTGGAGTATTTACAGAAGATTTTATTGATAACTTTATCGATATAAAATACGAAGAAGTTCAACAACTA
MIT9322     ATGTCTAAGTCTCCACAAGATGTTTTAAGTCAAATTAAAGATGAAGGAATTGAACTCATCGATTTAAAATTCACAGACATCCATGGTAAATGGCAACATTTAACTCTTACATCAGACATGATAGAGGAGGATTCATTTACAGAAGATCTAGCATTTGACGGTTCATCAATAAGAGGTTGGAAAGCAATTAATGCCTCGGATATGTCAATGGTGCCCGATGCAAGTACAGCTTGGATAGATCCTTTTTATAAACATAAAACTCTAAGTATGATTTGCTCTATTCAAGAGCCTAGAAGTGGAGAGCCTTATGATAGGTGTCCAAGAGCATTAGCCCAAAAGGCATTAAAATATTTAGATTCAACTGGTATAGCAGATACTGCATTTTTTGGGCCAGAACCAGAATTCTTTTTATTTGATGATGTTAGATATGACTCTAAAGAAGGAAGTTGTTTTTATAGTGTAGATACTATTGAAGCACCTTGGAACACAGGGAGAATTGAAGAAGGGGGAAACTTAGGATACAAAATTCAATATAAAGAAGGATATTTTCCAGTAGCTCCTAATGATACTGCGCAAGATATTAGATCTGAGATGCTTCTTCTTATGGGTGAATTAGGTATTCCCACAGAAAAACATCACCATGAAGTTGCTGGCGCCGGCCAACACGAGCTAGGAATGAAATTTGATTCGCTAATAAATGCTGCTGATAACGTTATGACTTACAAATACGTTGTCAGAAATGTTGCCAAAAAATATGGAAAAACTGCAACATTTATGCCCAAGCCTGTTTTTAACGATAACGGAACCGGAATGCATGTCCACCAAAGTTTATGGAAAAATGGACAGCCACTATTTTTTGGTGAAGGAGCATATGCAAATTTATCTCAAACGGCTAGATGGTACATCGGAGGCATACTTAAGCATGCCCCTTCTTTCCTAGCATTTACTAACCCAACTACAAATAGTTATAAACGATTGGTTCCAGGATTCGAAGCACCTGTAAATCTAGTTTATTCTGAGGGTAATAGATCTGCGGCAGTCAGAATACCTTTAACAGGTCCAAGCCCTAAAGCTAAAAGATTAGAATTTAGATCAGGTGATGCACTTGCAAATCCTTACTTAGCATTCTCTGTAATGATGCTTGCAGGTATTGATGGAATTAAGAATCAAATTGATCCTGGTGATGGAGTTGATGTAGATTTATTTGAACTTCCAGCTGATGAACTTGCGAAAATTGATACAGTACCTTCATCTTTAAATGATTCACTTAATGCGCTAAAAGCAGATAAGGATTATCTATTGGCTGGTGGAGTATTTACAGAAGATTTTATTGATAACTTTATCGATATAAAATACGAAGAAGTTCAACAACTA
AG-347-N23  ATGTCTAAATCTCCACAAGATGTTTTAAGTCAGATTAAAGATGAAGGAATTGAACTCATCGATTTAAAATTCACAGATATTCATGGAAAATGGCAACATTTAACTCTTACATCAGACATGATAGAAGAGGACTCATTTACAGAAGGCTTAGCATTTGATGGCTCATCAATAAGAGGTTGGAAAGCAATTAATGCTTCGGATATGTCAATGGTGCCCGATGCAAGTACAGCTTGGATAGATCCCTTTTATAAGCATAAAACTCTAAGTATGATTTGCTCTATTCAAGAACCAAGAAGTGGTGAGCCTTATGATAGGTGTCCAAGAGCTTTAGCTCAAAAGGCATTGAAATATTTAGACTCAACTGGCATAGCAGATACTGCATTTTTTGGACCTGAACCAGAATTCTTTTTATTTGATGATGTTAGATATGATTCTAAGGAAGGAGGTTGTTTTTATAGTGTAGATACTATTGAAGCACCCTGGAATACAGGTAGAATAGAAGAAGGAGGAAACCTAGGATACAAAATACAATATAAAGAAGGATATTTTCCTGTAGCTCCAAATGATACTGCGCAAGATATCAGATCTGAGATGCTTCTTCTCATGGGTGAATTAGGTATCCCTACAGAGAAACATCACCATGAAGTTGCTGGTGCTGGTCAACACGAGCTTGGGATGAAATTTGATTCATTAATAAATGCAGCTGATAACGTTATGACCTATAAATACGTGGTTAGAAACGTAGCTAAAAAGTATGGCAAAACAGCTACTTTCATGCCCAAGCCTGTTTTTAACGATAACGGAACCGGAATGCATGTTCATCAAAGTTTATGGAAGAGTGGACAGCCACTATTTTTTGGTGAAGGAGCATATGCAAATTTATCTCAAACAGCAAGATGGTACATAGGAGGCATACTTAAACATGCACCTTCATTCCTAGCGTTTACCAACCCAACTACAAATAGTTATAAACGATTGGTTCCAGGATTCGAAGCACCTGTAAATCTAGTTTATTCTGAGGGTAATAGATCAGCTGCAGTAAGAATACCTTTAACAGGTCCAAGCCCTAAAGCGAAAAGATTAGAATTCAGATCAGGTGATGCTCTTGCTAATCCTTACTTAGCATTTTCTGTAATGATGCTTGCTGGTATTGATGGAATTAAAAATCAAATTGATCCTGGTGATGGAGTTGATGTTGATTTATTTGAACTTCCAGCTGATGAACTTGCAAAAATTGATACAGTACCTTCATCTCTAAATGATTCACTTAATGCGCTAAAAGCAGATAAGGATTATCTATTGGCTGGTGGAGTATTTACTGAAGATTTTATTGATAACTTTATAGATATAAAATACGAAGAGGTACAACAACTA
SB          ATGTCTAAATCTCCTCAAGATGTTTTAAGTCAAATTAAAGACGAAGGAATTGAACTTATCGATTTAAAATTCACTGATATTCATGGAAAATGGCAACATTTAACTCTTACATCAGACATGATAGAAGAGGAATCTTTTACAGAAGGTTTGGCATTTGATGGCTCATCAATAAGAGGTTGGAAAGCAATTAATGCATCGGATATGTCAATGGTGCCAGATGCAAGTACAGCTTGGATAGATCCTTTTTATAAACATAAAACTCTAAGCATGATTTGCTCTATTCAGGAGCCAAGAAGTGGGGAACCTTATGATAGGTGTCCAAGAGCATTAGCTCAAAAGGCATTAAAATATTTAGACTCGACGGGCATAGCAGATACTGCATTTTTTGGACCAGAACCTGAATTCTTTTTATTCGATGATGTTAGATATGACTCTAAAGAGGGAGGTTGTTTTTATAGTGTAGATACTATTGAAGCGCCATGGAATACAGGGAGAATTGAAGAAGGTGGAAACTTAGGATACAAAATACAATATAAAGAGGGATATTTTCCAGTAGCTCCAAATGATACTGCGCAGGATATCAGATCTGAAATGCTTCTTCTTATGGGTGAATTAGGTATCCCCACAGAAAAACATCACCATGAGGTTGCTGGTGCCGGTCAACACGAGCTTGGAATGAAATTTGATTCGTTAATAAATGCTGCTGATAACGTTATGACTTATAAATATGTTGTCAGAAATGTTGCAAAAAAATATGGAAAAACAGCAACATTTATGCCCAAGCCTGTTTTTAATGACAACGGAACAGGAATGCATGTTCACCAAAGTTTATGGAAGAGTGGACAGCCACTTTTCTTTGGTGAAGGATCATATGCAAATTTATCTCAAACAGCAAGATGGTACATTGGAGGCATACTCAAGCATGCACCTTCATTCCTAGCATTTACTAACCCAACTACAAATAGCTACAAAAGATTAGTTCCAGGATTTGAAGCACCTGTAAATCTAGTTTATTCTGAGGGTAATAGATCAGCTGCTGTAAGAATACCTTTAACAGGTCCAAGTCCTAAAGCTAAAAGATTAGAATTCAGATCAGGTGACGCACTTGCAAATCCTTACTTAGCATTCTCTGTAATGATGCTTGCTGGTATTGATGGGATTAAAAATCAAATTGATCCTGGTGATGGTGTAGATGTAGATTTGTTTGAACTTCCTGCTGATGAACTTGCAAAAATTGATACAGTACCTTCATCCCTAAATGACTCACTTAATGCGCTAAAAGCAGATAAGGATTATTTATTAGCAGGTGGAGTATTTACTGAAGATTTTATTGATAACTTTATCGATATAAAATACGAAGAGGTACAACAACTT
AG-418-P13  ATGTCTAAATCTCCTCAAGATGTTTTAAGTCAAATTAAAGACGAAGGAATTGAACTCATCGATTTAAAATTCACTGATATTCATGGAAAATGGCAACATTTAACTCTTACATCAGACATGATAGAGGAGGAATCTTTTACAGAAGGTTTGGCATTTGATGGCTCATCAATAAGAGGTTGGAAAGCAATTAATGCATCGGATATGTCAATGGTGCCAGACGCAAGTACAGCTTGGATAGATCCTTTTTATAAACATAAAACTCTAAGCATGATTTGCTCTATTCAAGAGCCAAGAAGTGGGGAACCTTATGATAGGTGTCCAAGAGCATTAGCTCAAAAGGCATTAAAATATTTAGACTCGACGGGTATAGCAGATACTGCATTTTTTGGACCAGAACCCGAATTCTTTTTATTCGATGATGTTAGATATGATTCTAAAGAGGGAGGTTGTTTTTATAGTGTAGATACTATTGAAGCGCCATGGAATACAGGGAGAATTGAAGAAGGTGGAAACTTAGGATACAAAATACAATATAAAGAAGGATATTTTCCAGTAGCTCCGAATGATACTGCGCAAGATATCAGATCTGAAATGCTTCTTCTTATGGGTGAATTAGGTATACCCACAGAAAAACATCACCATGAGGTTGCTGGTGCCGGTCAACACGAGCTTGGAATGAAATTTGATTCGTTAATAAATGCTGCTGATAACGTTATGACTTATAAATATGTTGTCAGAAATGTTGCAAAAAAATATGGAAAAACAGCAACATTTATGCCCAAGCCTGTTTTTAACGACAACGGAACAGGAATGCATGTTCACCAAAGTTTATGGAAGAGTGGACAGCCACTTTTCTTTGGTGAAGGATCATATGCAAATTTATCTCAAACAGCAAGATGGTACATCGGAGGCATACTTAAGCATGCACCTTCATTCCTAGCATTTACTAACCCAACTACAAATAGTTACAAAAGATTAGTTCCAGGATTCGAAGCACCTGTAAATCTAGTTTATTCTGAGGGTAATAGATCAGCTGCTGTAAGAATACCTTTAACAGGTCCAAGTCCTAAAGCTAAAAGATTAGAATTCAGATCAGGTGACGCACTTGCAAATCCTTACTTAGCATTCTCTGTAATGATGCTTGCTGGTATTGATGGGATTAAAAATCAAATTGATCCTGGTGATGGTGTAGATGTAGATTTGTTTGAACTTCCAGCTGATGAACTTGCAAAAATTGATACAGTACCTTCATCTCTAAATGACTCACTTAATGCGCTAAAAGCAGATAAGGATTATTTATTAGCTGGTGGAGTATTTACTGAAGATTTTATTGATAACTTTATCGATATAAAATACGAAGAAGTACAACAACTA
AG-355-N16  ATGTCTAAATCTCCTCAAGATGTTTTAAGTCAAATTAAAGACGAAGGAATTGAACTCATCGATTTAAAATTCACTGATATTCATGGGAAATGGCAACATTTAACTCTTACATCAGACATGATAGAGGAGGATTCTTTTACAGAAGGGTTGGCCTTTGATGGTTCATCAATAAGAGGTTGGAAAGCAATTAATGCCTCGGATATGTCAATGGTGCCCGACGCAAGTACAGCTTGGATAGATCCTTTTTATAAACATAAAACCCTAAGTATGATTTGCTCTATTCAAGAGCCAAGAAGCGGAGAACCTTATGATAGGTGTCCAAGAGCTTTAGCTCAAAAAGCATTAAAATATTTAGACTCGACGGGTATTGCAGATACTGCATTTTTTGGCCCAGAACCAGAGTTCTTTTTATTCGATGATGTTAGATATGACTCTAAAGAGGGAGGTTGTTTTTATAGTGTAGATACTATTGAAGCGCCATGGAATACAGGGAGAATTGAAGAAGGGGGAAACTTAGGGTACAAAATACAATATAAAGAAGGTTATTTTCCAGTAGCTCCAAATGATACTGCTCAAGATATCAGATCTGAGATGCTTCTTCTTATGGGTGAATTAGGTATCCCCACAGAAAAACATCACCATGAAGTTGCTGGTGCCGGTCAACACGAGCTTGGAATGAAATTTGATTCATTAATAAATGCTGCTGATAACGTCATGACTTATAAATACGTTGTCAGAAATGTTGCAAAAAAATATGGAAAAACAGCAACATTTATGCCCAAGCCTGTTTTTAACGACAACGGAACAGGAATGCATGTTCACCAAAGTTTATGGAAGAGTGGACAGCCACTATTCTTTGGTGAAGGATCATATGCTAATTTATCTCAAACAGCAAGATGGTACATTGGAGGCATACTGAAACATGCGCCTTCATTCTTAGCATTTACTAACCCAACTACAAATAGTTATAAAAGATTGGTTCCAGGATTCGAAGCACCAGTAAATCTAGTTTATTCTGAGGGTAATAGATCAGCTGCGGTAAGAATACCTTTAACAGGTCCAAGTCCTAAAGCTAAAAGATTAGAATTCAGATCAGGTGACGCACTTGCAAATCCCTACTTAGCATTCTCTGTAATGATGCTTGCTGGTATTGATGGAATTAAAAATCAAATTGATCCTGGTGATGGAGTAGATGTAGATTTGTTTGAACTTCCAGCTGATGAACTTGCAAAAATTGATACAGTACCTTCATCTCTAAATGACTCACTTAATGCGCTAAAAGCAGATAAGGATTATTTATTAGCTGGTGGAGTATTTACTGAAGATTTTATTGATAACTTTATCGATATAAAATACGAAGAGGTACAACAACTA
AG-355-P07  ATGTCTAAATCTCCTCAAGATGTTTTAAGTCAAATTAAAGACGAAGGAATTGAACTCATTGATTTAAAATTCACTGACATTCATGGAAAATGGCAACATTTAACTCTTACATCAGACATGATAGAGGAGGATTCTTTTACAGAAGGTCTAGCATTTGATGGCTCATCAATAAGAGGTTGGAAAGCAATTAATGCCTCGGATATGTCAATGGTGCCCGATGCAAGTACAGCATGGATAGATCCTTTCTATAAACATAAAACTCTAAGTATGATTTGCTCTATACAAGAGCCAAGAAGTGGAGAACCTTATGATAGGTGTCCAAGGGCTTTAGCTCAAAAGGCATTAAAATATTTAGACTCGACGGGTATTGCAGATACCGCATTTTTTGGACCAGAACCAGAATTCTTTTTATTCGATGATGTTAGATATGACTCTAAAGAGGGAGGTTGTTTTTATAGTGTAGATACTATTGAAGCACCATGGAATACAGGGAGAATTGAAGAAGGGGGAAACTTAGGATATAAAATACAATATAAAGAAGGATATTTTCCAGTAGCTCCAAATGATACTGCTCAAGATATCAGATCTGAGATGCTTCTTCTTATGGGTGAATTAGGAATACCCACAGAAAAACATCACCATGAAGTTGCTGGAGCCGGTCAACACGAGCTTGGGATGAAATTTGATTCGTTAATAAATGCTGCTGATAACGTTATGACCTATAAATATGTTGTCAGAAATGTTGCAAAAAAATATGGAAAAACAGCAACATTTATGCCCAAGCCTGTTTTTAACGACAACGGAACAGGAATGCATGTTCACCAAAGTTTATGGAAGAGTGGACAGCCACTATTCTTTGGTGAAGGATCATATGCAAATTTATCTCAAACAGCAAGATGGTACATAGGAGGAATACTTAAACATGCACCTTCATTCCTAGCATTTACTAACCCAACTACAAATAGTTATAAAAGATTAGTTCCAGGATTCGAAGCACCTGTAAATCTAGTTTATTCTGAAGGTAATAGATCAGCTGCGGTTAGAATACCTTTAACAGGTCCAAGCCCTAAAGCTAAAAGATTAGAATTCAGATCAGGTGACGCACTTGCAAATCCTTACTTAGCATTCTCTGTAATGATGCTTGCTGGTATTGATGGAATTAAAAATCAAATTGATCCTGGTGATGGAGTAGATGTAGATTTATTTGAACTTCCAGCTGATGAACTTGCTAAAATCGATACAGTACCTTCATCTCTAAATGACTCACTTAATGCGCTAAAAGCAGATAAAGATTATTTATTAGCTGGTGGAGTATTTACTGAAGATTTTATTGATAACTTTATCGATATAAAATACGAAGAGGTACAACAATTA
AG-355-M18  ATGTCTAAATCTCCTCAAGATGTTTTAAGTCAAATTAAAGACGAAGGAATTGAACTCATCGATTTAAAATTCACTGACATTCATGGTAAGTGGCAACATTTAACTCTTACATCAGACATGATAGAGGAGGATTCTTTTACAGAAGGTCTAGCATTTGATGGCTCATCAATAAGAGGTTGGAAAGCAATTAATGCGTCCGATATGTCAATGGTGCCCGACGCAAGTACAGCATGGATAGATCCTTTTTATAAACATAAAACTCTAAGTATGATTTGCTCTATTCAAGAGCCAAGAAGCGGAGAACCTTATGATAGGTGTCCAAGAGCTTTAGCTCAAAAGGCATTAAAATATCTAGACTCGACTGGTATTGCAGATACTGCATTTTTTGGACCAGAACCAGAATTCTTTTTATTCGATGATGTTAGATATGATTCTAAAGAGGGAGGTTGTTTTTATAGTGTAGATACTATTGAAGCGCCATGGAATACAGGGAGAATAGAAGAGGGGGGAAACTTAGGATACAAAATACAATATAAAGAAGGATATTTTCCAGTAGCTCCAAATGATACTGCCCAAGATATCAGATCTGAGATGCTTCTTCTTATGGGTGAATTAGGTATACCCACAGAAAAACATCACCACGAAGTTGCTGGTGCCGGTCAACACGAGCTTGGAATGAAATTTGACTCGTTAATAAATGCTGCTGATAACGTTATGACTTATAAATACGTTGTCAGAAATGTTGCAAAAAAATATGGAAAAACAGCAACATTCATGCCCAAGCCTGTTTTTAACGACAACGGAACAGGAATGCATGTTCACCAGAGTTTATGGAAGAGTGGACAGCCACTATTTTTTGGTGAAGGAGCATATGCAAATTTATCTCAAACAGCAAGATGGTACATAGGAGGTATACTTAAGCATGCACCATCATTCTTAGCATTTACCAACCCAACTACAAATAGTTATAAACGATTGGTTCCTGGATTCGAAGCACCTGTAAATCTAGTTTATTCTGAGGGTAATAGATCAGCTGCAGTAAGAATACCTTTAACAGGTCCAAGCCCTAAAGCTAAAAGATTAGAATTCAGATCTGGTGACGCACTTGCAAATCCATACTTAGCATTTTCTGTAATGATGCTTGCAGGTATTGATGGAATTAAAAATCAAATTGATCCTGGTGATGGAGTAGATGTAGATTTATTTGAACTTCCAGCTGATGAACTAGCAAAAATTGATACAGTCCCTTCATCTCTAAATGACTCACTTAATGCGCTAAAAGCAGATAAGGATTATCTATTAGCTGGCGGAGTATTTACTGAAGATTTTATCGACAACTTTATCGATATCAAATACGAAGAGGTACAACAACTA
AG-347-L19  ATGTCTAAATCTCCTCAAGACGTTTTAAGTCAAATTAAAGACGAAGGAATTGAACTCATCGATTTAAAATTCACTGACATTCATGGAAAATGGCAGCATTTAACTCTTACATCAGACATGATAGAGGAGGATTCTTTTACAGAGGGTTTGGCATTTGATGGCTCATCAATAAGAGGTTGGAAAGCAATTAATGCCTCGGATATGTCAATGGTGCCTGACGCAAGTACAGCTTGGATAGACCCTTTTTATAAACATAAAACTTTAAGTATGATTTGCTCTATTCAAGAGCCAAGAAGTGGGGAACCTTACGATAGGTGTCCAAGAGCTTTAGCTCAAAAGGCTTTGAAATATTTAGACTCGACTGGTATAGCAGATACTGCATTTTTTGGACCAGAACCAGAATTCTTTTTATTCGATGATGTTAGATATGACTCTAAAGAGGGAGGTTGTTTTTATAGTGTAGACACTATTGAAGCTCCATGGAATACAGGCAGAATTGAAGAAGGTGGAAACTTAGGATACAAAATACAATATAAAGAAGGATATTTTCCTGTAGCTCCAAATGATACTGCGCAAGATATCAGATCTGAGATGCTTCTTCTTATGGGTGAATTAGGTATACCAACAGAAAAACATCACCATGAAGTTGCTGGTGCCGGTCAACACGAGCTTGGAATGAAATTTGATTCGTTAATAAATGCTGCTGATAACGTAATGACTTATAAATACGTTGTCAGAAATGTTGCAAAAAAATATGGTAAAACTGCAACATTTATGCCCAAGCCTGTTTTTAACGATAACGGAACAGGAATGCATGTTCACCAAAGTTTATGGAAGAGTGGACAGCCACTATTCTTTGGTGAAGGAGCATATGCAAATTTATCACAAACAGCAAGATGGTACATCGGAGGCATACTTAAACATGCACCTTCATTCTTAGCATTTACTAACCCAACAACAAACAGTTATAAACGATTGGTTCCAGGATTCGAAGCACCTGTAAATCTAGTTTATTCTGAGGGTAATAGATCAGCTGCGGTAAGAATACCTCTAACAGGTCCAAGCCCTAAGGCTAAAAGATTAGAATTCAGGTCAGGTGACGCACTTGCAAATCCTTACTTAGCATTCTCTGTAATGATGCTTGCAGGTATTGATGGAATTAAAAATCAAATTGATCCTGGTGATGGAGTTGATGTTGATTTGTTTGAACTCCCAGCTGATGAACTTGCAAAGATTGATACAGTACCTTCATCTCTTAATGACTCACTTAATGCCCTTAAAGCAGATAAGGATTATTTATTAGCTGGTGGAGTATTTACTGAAGATTTTATTGATAATTTTATAGATATAAAATACGAAGAGGTACAACAGCTA
MIT1314     ATGTCTAAGTCACCTCAAGATGTTTTAAGTCAAATTAAAGACGAAGGAATTGAACTCATCGATTTAAAATTCACAGATATTCATGGAAAATGGCAACATTTAACACTTACATCAGACATGATAGAAGAGGACTCTTTTACAGAAGGCTTAGCTTTTGATGGGTCATCAATAAGAGGTTGGAAAGCAATTAATGCATCTGATATGTCAATGGTGCCTGATGCAAGTACTGCATGGATCGATCCTTTTTATAAACATAAAACACTTAGTATGATTTGCTCTATTCAAGAGCCAAGAAGCGGGGAGCCTTATGATAGATGTCCAAGAGCTTTAGCTCAAAAGGCATTAAAATATTTAGACTCTACTGGCATAGCAGATACTGCATTTTTTGGACCAGAGCCAGAATTCTTTTTATTTGATGATGTTAGATATGACTCTAAAGAAGGAGGTTGTTTTTACAGTGTAGATACTATTGAAGCTCCATGGAATACTGGGAGAATAGAAGAAGGTGGAAACTTAGGATACAAAATACAGTATAAAGAAGGATATTTTCCTGTAGCTCCAAATGATACTGCGCAAGATATCAGATCTGAGATGCTTCTTCTTATGGGTGAATTAGGTATCCCTACAGAAAAACATCACCATGAAGTTGCTGGTGCCGGCCAACACGAGCTTGGAATGAAATTTGATTCTTTAATAAATGCTGCTGATAACGTTATGACGTATAAATACGTGGTTAGAAACGTAGCTAAAAAGTATGGCAAAACAGCTACCTTTATGCCTAAGCCTGTATTTAACGATAATGGTACTGGAATGCATGTTCACCAAAGTTTGTGGAAGAGTGGAGAGCCATTATTCTTTGGTGAAGGTGCCTATGCAAATTTATCTCAAACAGCTAGATGGTACATCGGAGGAATACTTAAACATGCACCTTCATTCCTAGCATTTACTAATCCAACTACAAACAGTTATAAAAGATTGGTTCCAGGATTCGAAGCACCTGTTAATCTAGTTTATTCAGAGGGTAATAGATCTGCCGCTGTCAGAATACCTTTAACTGGTCCAAGTCCAAAAGCTAAAAGATTAGAATTTAGATCAGGTGACGCACTTGCCAACCCATATTTAGCTTTCTCCGTAATGATGCTTGCTGGTATTGATGGAATTAAAAATCAAATAGATCCTGGTGATGGTGTAGATGTTGATTTATTCGAACTTCCAGCAGATGAACTTGCAAAAATTGATACCGTTCCTTCATCTCTTAATGATTCACTTAATGCACTCAAAGCAGATAAGGATTATCTATTGGCTGGTGGAGTATTTACAGAAGATTTTATTGATAACTTTATCGATATAAAATACGAAGAGGTACAACAATTA
MIT9312     ATGTCTAAATCTCCTCAAGATGTTTTAAGTCAAATTAAAGACGAAGGAATTGAACTCATCGATTTAAAATTCACAGATATTCATGGAAAATGGCAACATTTAACACTTACATCAGACATGATAGAAGAGGATTCTTTTACTGAAGGCTTAGCGTTTGATGGGTCATCAATAAGAGGTTGGAAAGCAATTAATGCATCTGATATGTCAATGGTGCCTGATTCAAGTACAGCTTGGATCGATCCTTTTTATAAACATAAAACATTAAGTATGATTTGCTCTATTCAAGAGCCAAGAAGCGGTGAGCCTTATGATAGATGTCCAAGGGCTTTAGCTCAAAAGGCATTAAAATATTTAGACTCTACTGGCATAGCAGATACTGCATTTTTTGGACCTGAGCCAGAATTCTTTTTATTTGATGATGTTAGATATGACTCTAAAGAAGGAGGTTGTTTTTATAGTGTAGATACTATTGAAGCACCATGGAATACAGGGAGAATAGAAGAAGGTGGGAACTTAGGATACAAAATACAATATAAAGAAGGATATTTTCCAGTAGCTCCAAATGATACTGCGCAAGATATCAGATCTGAGATGCTTCTTCTTATGGGTGAATTAGGTATCCCTACAGAAAAACATCACCATGAAGTTGCTGGTGCCGGCCAACACGAGCTTGGAATGAAATTTGATTCTTTAATAAAAGCTGCTGATAACGTTATGACGTATAAATACGTGGTTAGAAACGTAGCTAAAAAATATGGGAAAACTGCAACATTTATGCCTAAGCCTGTATTTAACGATAATGGGACTGGAATGCATGTTCACCAAAGTTTATGGAAGAGTGGACAGCCACTATTCTTTGGTGAAAGTGCCTATGCAAATTTATCCCAAACAGCTAGATGGTATATCGGAGGAATACTTAAACATGCCCCTTCATTCCTAGCGTTTACTAATCCAACAACAAATAGTTATAAAAGATTGGTTCCAGGATTTGAAGCACCTGTAAATCTAGTTTATTCTGAGGGTAATAGATCGGCTGCAGTAAGAATACCTTTAACTGGTCCAAGTCCAAAAGCTAAAAGATTAGAATTTAGATCAGGTGACGCACTTGCTAACCCATATTTAGCTTTCTCTGTAATGATGCTCGCTGGTATTGATGGGATCAAAAATCAAATAGATCCTGGTGATGGTGTAGATGTTGATTTATTCGAACTTCCTGCAGAAGAACTTGCAAAAATTGATACAGTACCTTCATCTCTTAATGATTCACTTAATGCACTCAAAGCAGACAAGGATTATCTATTAGCTGGTGGAGTATTTACAGAAGATTTTATTGATAACTTTATCGATATAAAATACGAAGAGGTACAACAATTA
MIT9302     TTGTCTAAGTCTCCACAAGATGTTTTAAGTCAAATTAAAGACGAAGGAATTGAACTCATTGATTTAAAATTCACAGATATTCATGGTAAATGGCAACATTTAACTCTTACATCAGACATGATAGAAGAGGATTCTTTTACTGAAGGTCTAGCATTTGATGGTTCATCAATAAGAGGTTGGAAAGCAATTAATGCATCTGATATGTCAATGGTTCCTGATGCAACTACAGCTTGGATCGATCCTTTTTATAAACATAAAACTCTAAGTATGATTTGCTCTATTCAAGAGCCAAGAAGCGGGGAGCCTTATGATAGATGTCCAAGAGCTTTAGCTCAAAAGGCTTTAAAATATTTAGACTCTACTGGTATAGCAGATACTGCATTTTTTGGACCAGAGCCAGAATTCTTCTTATTTGATGATGTTAGATATGACTCTAAAGAAGGAGGTTGTTTTTATAGTGTAGATACGATTGAAGCTCCATGGAATACAGGGAGAATAGAAGAAGGTGGAAACTTAGGATACAAAATACAGTATAAAGAAGGATATTTTCCAGTAGCTCCAAATGATACTGCGCAAGATATCAGATCTGAGATGCTTCTTCTTATGGGTGAATTAGGTATCCCTACAGAAAAACATCACCATGAAGTTGCTGGTGCCGGCCAACATGAGCTTGGAATGAAATTTGATTCTTTAATAAATGCTGCCGATAACGTTATGACGTATAAATACGTGGTTAGAAACGTAGCTAAAAAGTATGGGAAAACTGCAACATTTATGCCTAAACCTGTATTTAACGATAATGGAACTGGAATGCATGTTCACCAAAGTTTATGGAAGAGTGGACAGCCACTATTCTTTGGTGAAGGTGCCTATGCAAATTTATCTCAAACAGCTAGATGGTACATCGGAGGCATACTTAAACATGCTCCATCATTCTTAGCATTTACTAATCCAACTACAAATAGTTATAAAAGATTGGTTCCAGGATTCGAAGCTCCAGTAAATCTAGTTTATTCTGAGGGTAATAGATCTGCTGCAGTCAGAATACCATTAACTGGGCCAAGCCCAAAAGCTAAGAGATTAGAATTTAGATCAGGTGATGCACTAGCCAACCCATATCTAGCTTTCTCTGTAATGATGCTAGCTGGTATTGATGGAATCAAAAATCAAATTGATCCTGGTGATGGAGTTGATGTTGATTTATTCGAACTCCCAGCCGATGAACTGGCAAAAATTGATACCGTACCTTCATCTCTAAATGATTCACTTAACGCACTAAAAGCTGACAAGGATTATCTTCTAGCTGGTGGAGTATTTACTGAAGATTTTATTGATAACTTTATCGATATAAAATACGAAGAGGTACAACAATTA
AG-355-A02  ATGTCTAAGTCTCCACAAGATGTTTTAAGTCAAATTAAAGACGAAGGAATTGAACTAATCGATTTAAAATTCACAGACATTCATGGAAAATGGCAACATTTAACTCTTACGTCAGACATGATAGAGGAGGAATCATTTACAGAGGGTCTAGCATTTGATGGTTCATCAATAAGGGGTTGGAAAGCAATTAATGCCTCTGATATGTCAATGGTTCCTGATTCAACCACAGCCTGGATTGATCCTTTTTATAAACATAAAACTCTTAGTATGATTTGCTCTATTCAAGAGCCAAGAAGTGGTGAGCCTTATGATAGATGTCCAAGATCATTAGCTCAAAAAGCTTTAAAATACCTAGATTCTACTGGTATAGCTGATACAGCATTCTTTGGACCAGAACCAGAATTCTTTTTATTTGATGATGTTAGATATGACTCTAAAGAAGGGGGTTGTTTTTACAGTGTAGATACAATAGAAGCTCCATGGAATACTGGAAGAATAGAAGAAGGCGGAAACTTGGGATATAAAATCCAATACAAAGAAGGTTATTTTCCAGTAGCTCCAAATGATACTGCACAAGATATCAGATCTGAAATGCTTCTTTTAATGGGTGAATTAGGTATTCCAACAGAAAAACATCACCATGAAGTTGCTGGTGCTGGCCAACACGAGCTTGGAATGAAATTCGATTCTTTGATAAATTCAGCAGATAACGTAATGACGTACAAATACGTTGTTAGAAACGTGGCTAAAAAGTACGGCAAAACAGCTACTTTTATGCCAAAGCCTGTATTTAACGACAATGGAACTGGAATGCATGTTCACCAAAGTTTATGGAAGGCTGGACAGCCACTATTCTTTGGTGAGGGTGCGTATGCTAATTTATCTCAAACAGCTCGATGGTATATTGGTGGAATTCTAAAACATGCTCCTTCGTTCCTAGCATTTACAAATCCAACTACAAATAGTTATAAACGATTAGTTCCAGGATTTGAGGCACCTGTAAATCTAGTTTATTCTGAGGGCAACAGATCTGCAGCTGTTAGAATACCTTTAACTGGACCAAGCCCAAAAGCTAAAAGATTAGAATTCAGATCAGGTGATGCACTTGCAAATCCATACTTAGCCTTTTCTGTAATGATGCTTGCTGGCATAGATGGAATTAAAAATCAAATAGATCCTGGTGATGGTGTAGATGTTGATTTATTTGAGCTTCCAGCTGAGGAACTTGCAAAAATTGATACTGTACCTTCATCTCTTAATGACTCACTTAATGCACTTAAAGCAGACAAAGATTATTTGTTGGCGGGCGGAGTATTTACTGAAGACTTTATTGATAACTTTATCGATATAAAATACGAAGAGGTACAACAATTA
AG-347-L20  ATGTCTAAATCTCCTCAAGATGTTTTAAGTCAAATTAAAGACGAAGGAATTGAACTCATCGATTTAAAATTCACTGATATTCATGGGAAATGGCAACATTTAACTCTTACATCAGACATGATAGAGGAGGATTCTTTTACAGAAGGTTTGGCATTTGATGGTTCATCAATAAGAGGTTGGAAAGCAATTAATGCCTCGGATATGTCAATGGTGCCCGATGCAAGCACAGCTTGGATAGATCCTTTTTATAAACATAAAACTCTAAGTATGATTTGCTCTATTCAAGAGCCAAGAAGCGGGGAACCTTATGATAGGTGTCCAAGAGCTTTAGCTCAAAAAGCATTAGAATATCTAGACTCGACTGGTATAGCAGATACTGCATTTTTTGGTCCAGAACCAGAATTCTTTTTATTTGATGATGTTAGATATGACTCTAAAGAAGGAGGTTGTTTTTATAGTGTAGATACTATTGAAGCCCCATGGAATACAGGGAGAATTGAAGAAGGGGGAAACTTAGGATACAAAATACAATATAAAGAAGGATATTTTCCAGTAGCTCCAAACGATACTGCCCAAGATATCAGATCTGAGATGCTTCTTCTTATGGGTGAATTAGGCATCCCCACAGAAAAACATCACCATGAAGTTGCTGGTGCCGGCCAACACGAGCTTGGAATGAAATTTGATTCGTTAATAAATGCTGCTGATAACGTTATGACTTATAAATACGTTGTCAGAAATGTCGCAAAAAAATATGGAAAAACAGCAACATTTATGCCCAAACCTGTTTTTAACGACAACGGAACAGGAATGCATGTTCACCAAAGTTTATGGAAGAGTGGACAGCCACTATTCTTTGGCGAAGGATCTTATGCAAATTTATCTCAAACAGCAAGATGGTATATCGGAGGCATACTTAAACATGCTCCATCATTCTTAGCGTTTACTAACCCAACTACTAATAGTTATAAACGATTGGTTCCTGGATTCGAAGCACCTGTAAATCTAGTTTATTCTGAGGGTAATAGATCAGCTGCGGTAAGAATACCTTTAACAGGACCAAGCCCTAAAGCTAAAAGATTAGAATTCAGATCAGGTGACGCACTTGCAAATCCTTACTTAGCATTCTCTGTAATGATGCTTGCTGGTATTGATGGAATTAAAAATCAAATTGATCCTGGTGATGGAGTAGATGTAGATTTATTTGAACTTCCAGCTGATGAACTTGCAAAAATTGATACAGTACCTTCATCTCTTAATGACTCACTTAATGCGCTAAAAGCAGATAAGGATTATCTATTAGCTGGTGGAGTATTTACTGAAGATTTTATTGATAACTTTATCGATATAAAATACGAAGAGGTACAACAACTA
AG-347-G20  ATGTCAAAATCTCCTCAAGATGTTTTAAGTCAAATTAAAGACGAAGGAATTGAACTCATCGATTTAAAATTCACTGATATTCATGGAAAATGGCAACATTTAACTCTTACATCAGACATGATAGAGGAGGATTCTTTTACAGAGGGTTTGGCATTTGATGGCTCATCAATAAGAGGTTGGAAAGCAATTAATGCCTCGGATATGTCAATGGTGCCCGATGCAAGTACAGCTTGGATAGATCCTTTTTATAAACATAAAACTCTAAGTATGATTTGCTCTATTCAAGAGCCAAGAAGCGGGGAACCTTATGATAGGTGTCCAAGAGCATTAGCTCAAAAGGCATTAAAATATTTAGACTCGACTGGTATAGCAGATACTGCATTTTTTGGGCCAGAACCAGAATTCTTTTTATTTGATGATGTTAGATATGACTCTAAAGAAGGAGGTTGTTTTTATAGTGTAGATACTATTGAAGCACCATGGAATACAGGGAGAATTGAAGAAGGGGGAAATTTAGGATACAAAATACAATATAAAGAAGGATATTTTCCAGTAGCTCCAAATGATACTGCGCAAGATATCAGATCTGAGATGCTTCTTCTTATGGGTGAATTAGGTATCCCCACAGAAAAACATCATCATGAAGTTGCTGGTGCCGGCCAACACGAGCTCGGAATGAAATTTGATTCGTTAATAAATGCTGCTGATAATGTTATGACTTATAAATATGTCGTCAGAAATGTTGCAAAAAAATATGGAAAAACAGCAACATTTATGCCCAAACCTGTTTTTAACGACAACGGAACAGGAATGCATGTTCACCAAAGTTTATGGAAGAGTGGACAGCCACTATTCTTTGGTGAAGGATCTTATGCAAATTTATCTCAAACAGCAAGATGGTACATCGGAGGCATACTTAAACATGCTCCATCATTCCTAGCATTTACTAACCCAACTACTAATAGTTATAAACGATTGGTACCTGGATTCGAAGCACCTGTAAATCTAGTTTATTCTGAGGGTAATAGATCAGCTGCGGTAAGAATACCTTTAACAGGACCAAGCCCTAAAGCTAAAAGATTAGAATTCAGATCAGGTGACGCACTTGCAAATCCATACTTAGCATTCTCTGTAATGATGCTAGCTGGTATTGATGGAATTAAAAATCAAATTGATCCTGGTGATGGAGTAGATGTAGATTTATTTGAACTTCCAGCTGATGAACTTGCAAAAATTGATACAGTACCTTCATCTCTAAATGATTCACTTAATGCGCTAAAAGCAGATAAGGATTATCTATTAGCTGGTGGAGTATTTACTGAAGATTTTATTGATAACTTTATCGATATAAAATACGAAGAGGTACAACAACTA
AG-402-G23  ATGTCTAAATCTCCTCAAGATGTTTTAAGTCAAATTAAAGACGAAGGAATTGAACTCATCGATTTAAAATTCACTGATATTCATGGGAAATGGCAACATTTAACTCTTACATCAGACATGATAGAGGAGGATTCTTTTACAGAAGGCTTGGCATTTGATGGCTCATCAATAAGAGGTTGGAAAGCAATTAATGCCTCGGATATGTCAATGGTGCCGGATGCAAGTACAGCTTGGATAGATCCTTTTTATAAACATAAAACTCTAAGTATGATTTGCTCTATTCAAGAGCCTAGAAGCGGGGAACCTTATGATAGGTGTCCAAGAGCTTTAGCTCAAAAGGCATTAAAATATTTAGATTCGACTGGTATAGCAGATACTGCATTTTTTGGACCAGAACCAGAATTCTTTTTATTTGATGATGTTAGATATGACTCTAAAGAAGGAGGTTGTTTTTATAGTGTAGATACTATTGAAGCCCCATGGAATACGGGGAGAATTGAAGAAGGGGGGAACTTAGGATACAAAATACAATATAAAGAAGGATATTTTCCAGTAGCTCCAAATGATACTGCACAAGATATCAGATCTGAGATGCTTCTTCTTATGGGTGAATTAGGTATCCCCACAGAAAAACATCACCATGAAGTTGCTGGTGCCGGGCAACACGAGCTTGGAATGAAGTTTGATTCGTTAATAAATGCTGCTGATAACGTTATGACTTATAAATACGTTGTCAGGAATGTTGCAAAAAAATATGGAAAAACAGCAACATTTATGCCTAAACCTGTTTTTAACGACAACGGAACAGGAATGCATGTTCACCAAAGTTTATGGAAAAGTGGACAGCCACTATTCTTTGGTGAAGGATCATATGCAAATTTATCTCAAACAGCAAGATGGTACATCGGAGGCATACTTAAACATGCTCCATCATTCTTAGCATTTACTAACCCAACTACTAATAGTTATAAACGATTGGTTCCAGGATTCGAAGCACCTGTAAATCTAGTCTATTCTGAGGGTAATAGATCAGCTGCGGTAAGAATACCTTTAACAGGACCAAGCCCTAAAGCTAAAAGATTAGAATTCAGATCAGGTGACGCACTTGCAAATCCTTACTTAGCATTCTCTGTAATGATGCTTGCTGGTATTGATGGTATTAAAAATCAAATTGATCCTGGTGATGGAGTAGATGTAGATTTATTTGAACTTCCAGCTGATGAACTTGCAAAAATTGATACAGTACCTTCATCTCTAAATGACTCACTTAATGCGCTAAAAGCAGATAAGGATTATCTATTAGCTGGTGGAGTATTTACTGAAGATTTTATTGATAACTTTATCGATATAAAATACGAAGAGGTACAACAACTA
AG-347-G18  ATGTCTAAATCTCCCCAAGATGTTTTAAGTCAAATTAAAGACGAAGGAATTGAACTTATCGATTTAAAATTCACTGATATTCATGGGAAATGGCAACATTTAACTCTTACATCAGACATGATAGAAGATGATTCTTTTACAGAAGGTTTGGCATTTGATGGCTCATCAATAAGAGGTTGGAAAGCAATTAATGCCTCGGATATGTCAATGGTGCCCGATGCAAGTACAGCTTGGATAGATCCTTTTTATAAACATAAAACTCTAAGTATGATTTGCTCTATTCAAGAGCCAAGAAGCGGGGAACCTTATGATAGGTGTCCAAGAGCTTTAGCTCAAAAGGCATTAAAATATTTAGACTCGACTGGCATAGCAGATACTGCATTTTTTGGACCAGAACCAGAATTCTTTTTATTTGATGATGTTAGATATGACTCTAAAGAAGGAGGTTGTTTTTATAGTGTAGATACTAATGAAGCCCCATGGAATACAGGGAGAATTGAAGAAGGGGGAAACTTAGGATACAAAATACAATATAAAGAAGGATATTTTCCAGTAGCTCCAAATGATACTGCGCAAGATATCAGATCTGAGATGCTACTTCTTATGGGTGAATTAGGTATCCCCACAGAAAAACATCACCATGAAGTTGCTGGTGCCGGCCAACACGAGCTTGGAATGAAATTTGATTCGTTAATAAATGCTGCTGATAACGTTATGACTTATAAATATGTTGTAAGAAATGTTGCAAAAAAATATGGAAAAACAGCAACATTTATGCCCAAACCTGTTTTTAACGACAACGGAACAGGAATGCATGTTCACCAAAGTTTATGGAAGAGTGGACAGCCACTATTTTTTGGTGAAGGATCATATGCAAATTTATCTCAAACAGCAAGATGGTACATCGGAGGCATACTTAAACATGCACCATCATTCTTAGCATTTACTAACCCAACTACTAATAGTTATAAACGTTTGGTTCCAGGTTTCGAAGCACCTGTAAATCTAGTTTATTCTGAGGGTAATAGATCAGCTGCAGTAAGAATACCTTTAACAGGACCAAGTCCTAAAGCTAAAAGATTAGAATTCAGATCAGGTGACGCACTTGCAAATCCTTATTTAGCATTCTCTGTAATGATGCTTGCTGGTATTGATGGAATTAAAAATCAAATAGATCCTGGTGATGGAGTAGATGTAGATTTATTTGAACTTCCAGCTGATGAACTTGCAAAAATTGATACAGTACCTTCATCTCTAAATGACTCACTTAATGCGCTAAAAGCAGATAAGGATTATCTATTAGCTGGTGGAGTATTTACTGAAGATTTTATTGATAACTTTATCGATATAAAATACGAAGAGGTACAACAATTA
AS9601      ATGTCTAAATCTCCTCAAGATGTTTTAAGTCAAATTAAAGATGAAGGAATTGAACTCATCGATTTAAAATTCACTGATATTCATGGAAAATGGCAACATTTAACTCTTACATCAGACATGATAGAGGAGGATTCTTTTACAGAAGGGTTAGCATTTGATGGCTCATCAATAAGAGGTTGGAAAGCAATTAATGCCTCGGATATGTCAATGGTGCCCGATGCAAGTACAGCTTGGATAGATCCTTTTTATAAACATAAAACTTTAAGTATGATTTGCTCTATTCAAGAGCCAAGAAGCGGGGAACCTTATGATAGGTGTCCAAGAGCTTTAGCTCAAAAGGCATTAAAATATTTAGACTCGACTGGTATAGCAGATACTGCATTTTTTGGGCCAGAACCAGAATTCTTTTTATTTGATGATGTTAGATATGACTCTAAAGAAGGAGGTTGCTTTTATAGTGTAGATACTATTGAAGCTCCATGGAATACAGGGAGAATTGAAGAAGGGGGAAACTTAGGATACAAAATACAATATAAAGAAGGATATTTTCCAGTAGCTCCAAATGATACTGCGCAAGATATCAGATCTGAGATGCTTCTTCTTATGGGTGAATTAGGTATCCCCACTGAAAAACATCACCATGAAGTTGCTGGTGCCGGCCAACACGAGCTTGGAATGAAATTTGATTCGTTAATAAATGCTGCTGATAACGTTATGACTTATAAATACGTTGTCAGAAATGTTGCAAAAAAATATGGAAAAACAGCAACATTTATGCCTAAACCTGTTTTTAACGACAACGGAACAGGAATGCATGTTCACCAAAGTTTATGGAAGAGTGGACAGCCACTATTCTTTGGTGAAGGATCATATGCAAATTTATCTCAAACAGCAAGATGGTACATCGGAGGCATACTTAAACATGCGCCATCATTCTTAGCATTTACTAACCCAACCACTAATAGTTATAAACGATTGGTTCCAGGATTTGAAGCACCTGTAAATCTAGTTTATTCTGAGGGTAATAGATCAGCTGCTGTAAGAATACCTTTAACAGGACCAAGCCCCAAAGCTAAAAGATTAGAATTCAGATCAGGTGACGCACTTGCAAATCCTTACTTAGCATTCTCTGTAATGATGCTTGCCGGTATTGATGGAATTAAAAATCAAATTGATCCTGGTGATGGAGTAGATGTAGATTTATTTGAACTTCCAGCTGATGAACTTGCAAAAATTGATACAGTGCCTTCATCTCTTAATGATTCACTTAATGCGCTAAAAGCAGACAAGGATTATCTATTAGCTGGTGGAGTATTTACTGAAGACTTTATTGATAACTTTATCGATATAAAATACGAAGAGGTACAACAACTA
AG-347-J05  ATGTCTAAATCTCCTCAAGATGTTTTAAGTCAAATTAAAGACGAAGGAATTGAACTCATCGATTTAAAATTCACTGATATTCACGGAAAATGGCAACATTTAACTCTTACATCAGACATGATAGAGGAGGATTCTTTTACAGAAGGGTTGGCATTTGATGGTTCATCAATAAGAGGTTGGAAAGCAATTAATGCTTCGGATATGTCAATGGTGCCCGATGCAAGTACAGCTTGGATAGATCCTTTTTATAAACATAAAACTTTAAGTATGATTTGCTCTATTCAAGAGCCAAGAAGCGGGGAACCTTATGATAGGTGTCCAAGAGCTTTAGCTCAAAAAGCATTAAAATATTTAGACTCGACTGGTATAGCAGATAATGCATTTTTTGGACCAGAACCAGAATTCTTTTTATTTGATGATGTCAGATATGACTCTAAAGAAGGAGGTTGTTTTTATAGTGTAGATACTATTGAAGCTCCATGGAATACAGGGAGAATTGAAGAAGGGGGAAACCTAGGATACAAAATACAATATAAAGAAGGATATTTTCCAGTAGCTCCAAATGATACTGCGCAAGATATTAGATCTGAGATGCTTCTTCTTATGGGTGAATTAGGTATCCCTACTGAAAAACATCACCATGAAGTTGCTGGTGCCGGTCAACACGAGCTTGGAATGAAATTTGATTCGTTAATAAATGCTGCTGATAACGTTATGACTTATAAATATGTTGTCAGAAATGTTGCAAAAAAATATGGAAAAACAGCAACATTCATGCCCAAACCTGTTTTTAACGACAACGGAACAGGAATGCATGTTCACCAAAGTTTATGGAAGAGTGGACAGCCACTATTCTTTGGTGAAGGATCATATGCAAATTTATCTCAAACAGCAAGATGGTACATCGGAGGCATACTTAAACATGCACCATCATTCTTAGCATTTACTAACCCAACCACTAATAGCTATAAACGATTGGTTCCAGGATTCGAAGCACCTGTAAATCTAGTTTATTCTGAGGGTAATAGATCAGCTGCGGTAAGAATACCTTTAACAGGACCAAGCCCTAAAGCTAAAAGATTAGAATTTAGATCAGGTGACGCACTTGCAAATCCTTACTTAGCATTCTCTGTAATGATGCTTGCTGGTATTGATGGAATTAAAAATCAAATTGATCCTGGTGATGGAGTAGATGTAGATTTATTTGAACTTCCAGCTGATGAACTTGCAAAAATTGATACAGTACCTTCATCTCTTAATGACTCACTTAATGCGCTAAAAGCAGATAAGGATTATTTATTAGCTGGTGGAGTATTTACTGAAGATTTTATTGATAACTTTATCGATATAAAATACGAAGAGGTACAACAACTA
AG-347-I21  ATGTCTAAATCTCCTCAAGATGTTTTAAGTCAAATTAAAGACGAAGGAATTGAACTCATCGATTTAAAATTCACTGATATTCATGGAAAATGGCAACATTTAACTCTTACATCAGACATGATAGAGGAGGATTCTTTTACAGAAGGTTTGGCTTTTGATGGCTCATCAATAAGAGGTTGGAAAGCAATTAATGCCTCGGATATGTCAATGGTGCCCGATGCAAGTACAGCTTGGATAGATCCTTTTTATAAACATAAAACTTTAAGTATGATTTGCTCGATTCAAGAGCCAAGAAGCGGGGAACCTTATGATAGGTGTCCAAGAGCTTTAGCTCAAAAGGCATTAAAATACTTAGACTCGACTGGTATAGCAGATACTGCATTTTTTGGACCAGAACCAGAATTCTTCTTATTTGATGACGTGAGATACGACTCTAAAGAAGGAGGTTGTTTTTATAGTGTAGATACTATTGAAGCTCCATGGAATACAGGGAGAATTGAAGAGGGGGGAAACCTAGGATACAAAATACAATATAAAGAAGGATATTTTCCAGTAGCTCCAAATGATACTGCGCAAGATATCAGATCTGAGATGCTTCTTCTTATGGGTGAATTAGGTATCCCCACTGAAAAACATCACCATGAAGTTGCTGGTGCCGGCCAACACGAGCTTGGTATGAAATTTGATTCGTTAATAAATGCTGCAGATAACGTTATGACTTATAAATATGTTGTCAGAAATGTTGCAAAAAAATATGGAAAAACAGCAACATTTATGCCCAAACCTGTTTTTAACGACAACGGAACAGGAATGCATGTTCACCAAAGTTTATGGAAGAGTGGACAGCCACTATTCTTTGGTGAAGGATCATATGCAAATTTATCTCAAACAGCAAGATGGTACATCGGAGGCATACTTAAACATGCACCATCATTCTTAGCATTTACTAACCCAACCACTAATAGTTATAAAAGATTGGTTCCAGGATTCGAGGCACCTGTAAATCTAGTTTATTCTGAGGGTAATAGATCAGCTGCGGTAAGAATACCTTTAACAGGACCAAGCCCCAAAGCTAAAAGATTAGAATTCAGATCAGGTGACGCACTTGCAAATCCTTACTTAGCATTCTCTGTAATGATGCTTGCTGGTATTGATGGAATTAAAAATCAAATTGATCCTGGTGATGGAGTAGATGTAGATTTATTTGAACTTCCAGCTGATGAACTTGCAAAAATTGATACAGTACCTTCATCTCTAAATGACTCACTTAATGCACTAAAAGCAGATAAGGATTATCTATTAGCTGGTGGAGTATTTACTGAAGATTTTATTGATAATTTTATCGATATAAAATACGAAGAGGTACAACAACTA
AG-347-I19  ATGTCTAAATCTCCTCAAGATGTTTTAAGTCAAATTAAAGACGAAGGAATTGAACTCATCGATTTAAAATTCACTGATATTCATGGAAAATGGCAACATTTAACTCTTACATCAGACATGATAGAGGAGGATTCTTTTACAGAAGGTTTGGCATTTGATGGCTCATCAATAAGAGGTTGGAAAGCAATTAATGCCTCGGATATGTCAATGGTGCCCGATGCAAGTACAGCTTGGATAGATCCTTTCTATAAACATAAGACTTTAAGTATGATTTGCTCTATTCAGGAGCCAAGAAGCGGGGAACCTTATGATAGGTGTCCAAGAGCTTTAGCACAAAAGGCATTAAAATATTTAGACTCAACTGGTATAGCAGATACTGCATTTTTTGGACCAGAACCAGAATTCTTCTTATTTGATGACGTGAGATACGACTCTAAAGAAGGAGGTTGTTTTTATAGTGTAGATACTATTGAAGCTCCATGGAATACAGGGAGAATAGAAGAAGGGGGAAACTTAGGATACAAAATACAATATAAAGAAGGATATTTTCCAGTAGCTCCAAATGATACTGCGCAAGATATCAGATCTGAGATGCTTCTTCTTATGGGTGAATTAGGTATCCCCACTGAAAAACATCACCATGAAGTTGCTGGTGCCGGCCAACACGAGCTTGGAATGAAATTTGATTCGTTAATAAATGCTGCTGATAACGTTATGACTTATAAATACGTTGTCAGAAATGTTGCAAAAAAATATGGAAAAACAGCAACATTTATGCCCAAACCTGTTTTTAACGACAACGGAACAGGAATGCATGTTCACCAAAGTTTATGGAAGAGTGGACAGCCACTATTCTTTGGTGAAGGATCATATGCAAATTTATCTCAAACAGCAAGATGGTACATCGGAGGCATACTTAAACATGCACCATCATTCTTAGCATTTACTAACCCAACCACTAATAGTTATAAACGATTGGTTCCAGGATTCGAAGCACCTGTAAATCTAGTTTATTCTGAGGGTAATAGATCAGCTGCGGTAAGAATACCTTTAACAGGACCAAGCCCCAAAGCTAAAAGATTAGAATTCAGATCAGGTGACGCACTTGCAAATCCTTACTTAGCATTCTCTGTAATGATGCTTGCTGGTATTGATGGAATTAAAAATCAAATTGATCCTGGTGATGGAGTAGATGTAGATTTATTTGAACTTCCAGCTGATGAACTTGCGAAAATTGATACAGTACCTTCATCTCTAAATGATTCACTTAATGCGCTAAAAGCAGATAAGGATTATCTATTAGCTGGTGGAGTATTTACTGAAGATTTTATTGATAACTTTATCGATATAAAATACGAAGAGGTACAACAATTA
AG-355-M02  ATGTCTAAATCTCCTCAAGATGTTTTAAGTCAAATTAAAGACGAAGGAATTGAACTCATCGATTTAAAATTCACTGATATTCATGGAAAATGGCAACATTTAACTCTTACATCAGACATGATAGAGGAGGATTCTTTTACAGAAGGTTTGGCATTTGATGGCTCATCAATAAGAGGTTGGAAAGCAATTAATGCCTCGGATATGTCAATGGTGCCCGATGCAAGTACAGCTTGGATAGATCCTTTTTATAAACATAAAACTTTAAGTATGATTTGCTCTATTCAAGAGCCAAGAAGCGGGGAACCTTATGATAGGTGTCCAAGAGCTTTAGCTCAAAAGGCATTAAAATATTTAGACTCGACTGGCATAGCAGATACTGCATTTTTTGGACCAGAACCAGAATTCTTCTTATTTGATGACGTGAGATACGACTCTAAAGAAGGAGGTTGTTTTTATAGTGTAGATACTATTGAAGCTCCATGGAATACAGGGAGAATTGAAGAAGGGGGAAACCTTGGATACAAAATACAATATAAAGAAGGATATTTTCCAGTAGCTCCAAATGATACTGCGCAAGATATCAGATCTGAGATGCTTCTTCTTATGGGTGAATTAGGTATCCCGACTGAAAAACATCACCATGAAGTTGCTGGTGCAGGCCAACACGAGCTTGGAATGAAATTTGATTCATTAATAAATGCTGCTGATAACGTTATGACTTATAAATACGTTGTCAGAAATGTTGCAAAAAAATATGGAAAAACAGCAACATTTATGCCCAAACCTGTTTTTAACGACAACGGAACAGGAATGCATGTTCACCAAAGTTTATGGAAGAGTGGACAGCCACTATTCTTTGGTGAAGGATCATATGCAAATTTATCTCAAACAGCAAGATGGTATATCGGAGGCATACTTAAACATGCACCATCATTCTTAGCATTTACTAACCCAACCACTAATAGTTATAAACGATTGGTTCCAGGATTCGAAGCTCCTGTAAATCTAGTTTATTCTGAGGGTAATAGATCAGCTGCGGTAAGAATACCTTTAACAGGACCAAGCCCCAAAGCTAAAAGATTAGAATTCAGATCAGGGGACGCACTTGCAAATCCTTACTTAGCATTCTCTGTAATGATGCTTGCCGGTATTGATGGAATTAAAAATCAAATTGATCCAGGAGATGGAGTAGATGTAGATTTATTTGAACTTCCAGCTGATGAACTTGCAAAAATTGATACAGTACCGTCATCTCTAAATGACTCACTTAATGCGCTAAAAGCAGATAAGGATTATCTATTAGCTGGTGGAGTATTTACTGAAGATTTTATTGATAACTTTATCGATATAAAATACGAAGAGGTACAACAACTA
AG-347-K16  ATGTCTAAATCTCCTCAAGAAGTTTTAAGTCAAATTAAAGACGAAGGAATTGAACTCATCGATTTAAAATTCACTGATATTCATGGAAAATGGCAACATTTAACTCTTACATCAGACATGATTGAGGAGGATTCTTTTACAGAAGGTTTGGCATTTGATGGCTCATCAATAAGAGGTTGGAAAGCAATTAATGCCTCGGATATGTCAATGGTTCCCGATGCAAGTACAGCTTGGATAGATCCTTTTTATAAGCATAAAACTTTAAGTATGATTTGCTCTATTCAAGAGCCAAGAAGCGGGGAACCTTATGATAGGTGTCCAAGAGCTTTAGCTCAAAAGGCATTAAAATATTTAGACTCGACTGGAATAGCAGATACTGCATTTTTTGGACCAGAACCAGAATTCTTTTTATTTGATGATGTTAGATATGACTCTAAAGAAGGGGGTTGTTTTTATAGTGTAGATACTATTGAAGCTCCATGGAATACAGGGAGAATTGAAGAAGGGGGAAACCTAGGATACAAAATACAATATAAAGAAGGATATTTTCCAGTAGCACCAAATGATACTGCGCAAGATATCAGATCTGAGATGCTTCTTCTTATGGGTGAATTAGGTATCCCCACTGAAAAACATCACCATGAAGTTGCTGGTGCCGGCCAACACGAGCTTGGAATGAAATTTGATTCGTTAATAAATGCTGCTGATAACGTTATGACTTATAAATACGTTGTAAGAAATGTTGCAAAAAAATATGGAAAAACAGCAACATTTATGCCTAAACCTGTTTTTAACGACAATGGAACAGGAATGCATGTTCACCAAAGTTTATGGAAGAGTGGACAGCCACTATTCTTTGGTGAAGGATCATATGCAAATTTATCTCAAACAGCAAGATGGTACATCGGAGGCATACTTAAACATGCACCATCATTCTTAGCATTTACTAACCCAACCACTAATAGTTATAAACGATTGGTTCCAGGCTTCGAAGCGCCTGTAAATCTAGTTTATTCTGAGGGTAATAGATCAGCTGCGGTAAGAATACCTTTAACAGGACCAAGCCCTAAAGCTAAAAGATTAGAATTCAGATCAGGTGACGCACTTGCAAATCCTTACTTAGCTTTCTCTGTAATGATGCTTGCTGGTATTGATGGAATTAAAAATCAAATTGATCCTGGTGATGGAGTAGATGTAGATTTATTTGAACTTCCAGCTGATGAGCTTGCAAAAATTGATACAGTACCTTCATCTCTAAATGACTCACTTAATGCGTTAAAAGCAGATAAAGATTATCTATTAGCTGGTGGAGTATTTACTGAAGATTTTATTGATAACTTTATCGATATAAAATACGAAGAGGTACAACAACTA
AG-418-F08  ATGTCTAAATCTCCTCAAGACGTTTTAAGTCAAATTAAAGACGAAGGAATTGAACTCATCGATTTAAAATTCACTGATATACATGGAAAATGGCAACATTTAACTCTTACATCAGACATGATAGAGGAGGATTCTTTTACAGAAGGGTTGGCATTTGATGGCTCATCAATAAGAGGTTGGAAAGCAATTAATGCCTCGGATATGTCAATGGTGCCCGATGCAAGTACAGCTTGGATAGATCCTTTTTATAAACATAAAACCTTAAGTATGATTTGCTCAATTCAAGAGCCAAGAAGCGGGGAACCTTATGATAGGTGTCCAAGAGCTTTAGCTCAAAAGGCATTGAAATATTTAGACTCGACTGGTATAGCAGATACTGCATTTTTTGGGCCAGAACCAGAATTCTTCCTATTTGATGACGTGAGATACGACTCTAAAGAAGGTGGTTGTTTTTATAGTGTAGATACTATTGAAGCTCCATGGAATACTGGAAGAATTGAAGAAGGGGGAAACTTAGGATACAAAATACAATATAAAGAAGGATATTTTCCAGTAGCTCCAAATGATACTGCGCAAGATATCAGATCTGAGATGCTTCTTCTTATGGGTGAATTAGGTATCCCCACTGAAAAACATCACCATGAAGTTGCTGGTGCCGGCCAACACGAGCTTGGAATGAAATTTGATTCGTTAATAAATGCAGCTGATAACGTTATGACTTATAAATACGTTGTCAGAAATGTTGCAAAGAAATATGGAAAAACAGCAACATTTATGCCCAAACCTGTTTTTAACGACAACGGAACAGGAATGCATGTTCACCAAAGTTTATGGAAGAGTGGACAGCCACTATTCTTTGGTGAAGGATCATATGCAAATTTATCTCAAACAGCAAGATGGTACATCGGAGGCATACTTAAACATGCACCATCATTCTTAGCATTTACTAACCCAACCACTAATAGTTATAAACGATTGGTTCCAGGATTTGAGGCACCTGTAAATTTAGTTTATTCTGAGGGTAATAGATCAGCTGCGGTAAGAATACCTTTAACAGGACCTAGCCCCAAAGCTAAAAGATTAGAATTCAGATCAGGTGACGCCCTTGCAAATCCTTACTTAGCATTCTCTGTAATGATGCTTGCTGGTATTGATGGAATTAAAAATCAAATTGATCCTGGTGATGGAGTAGATGTAGATTTATTTGAACTTCCAGCTGATGAACTTGCAAGAATTGATACAGTACCTTCATCTCTAAATGACTCACTTAATGCGCTAAAAGCAGATAAGGATTATCTATTAGCTGGTGGAGTATTTACTGAAGATTTTATTGATAATTTTATCGATATAAAATACGAAGAGGTACAACAACTA
AG-355-K15  ATGTCTAAATCTCCTCAAGATGTTTTAAGTCAAATTAAAGACGAAGGAATTGAACTCATCGATTTAAAATTTACTGATATTCATGGGAAATGGCAACATTTAACTCTTACATCAGACATGATAGAGGAGGATTCTTTTACAGAAGGTTTGGCATTTGATGGCTCATCAATAAGAGGTTGGAAAGCAATTAACGCCTCGGATATGTCAATGGTGCCCGATGCAAGTACAGCTTGGATAGATCCTTTTTATAAACATAAAACTTTAAGTATGATTTGCTCTATTCAAGAGCCAAGAAGCGGTGAACCTTATGATAGGTGTCCAAGAGCATTAGCCCAAAAGGCATTAAAATATTTAGATTCAACTGGTATAGCAGATACTGCATTTTTTGGACCAGAACCAGAATTCTTTTTATTTGATGATGTTAGATATGACTCTAAAGAGGGAGGTTGTTTTTATAGTGTAGATACTATTGAAGCTCCATGGAATACAGGGAGAATTGAAGAAGGGGGAAACCTAGGATACAAAATACAATATAAAGAAGGATATTTTCCAGTAGCTCCAAATGATACTGCTCAAGATATCAGATCTGAGATGCTTCTCCTTATGGGTGAATTAGGTATCCCCACTGAAAAACATCACCATGAAGTCGCTGGTGCAGGCCAACACGAACTTGGAATGAAGTTTGATTCGTTAATAAATGCTGCAGATAACGTTATGACTTATAAATACGTTGTCAGAAATGTTGCAAAAAAATATGGAAAAACAGCAACATTTATGCCCAAACCTGTTTTTAACGACAACGGAACTGGAATGCATGTTCACCAAAGTTTATGGAAGAGTGGACAACCACTATTCTTTGGTGAAGGATCATATGCAAATTTATCTCAAACAGCAAGATGGTACATCGGAGGAATACTTAAACATGCACCATCATTCTTAGCATTTACTAACCCAACCACTAATAGTTATAAACGATTGGTTCCAGGATTCGAAGCACCTGTAAATCTAGTTTATTCTGAGGGTAATAGATCAGCTGCAGTAAGAATACCTTTAACAGGACCAAGCCCTAAAGCTAAAAGATTAGAATTCAGATCAGGTGATGCACTTGCAAATCCTTACTTAGCATTCTCTGTAATGATGCTTGCGGGTATTGATGGAATTAAAAATCAAATTGATCCTGGTGATGGAGTAGATGTGGATTTATTTGAACTTCCAGCTGAAGAACTTGCAAAAATTGATACAGTACCATCATCTCTAAATGACTCACTTAATGCCCTAAAAGCAGATAAGGATTATCTATTAGCTGGTGGAGTATTTACTGAAGATTTTATTGATAACTTTATCGATATAAAATACGAAGAGGTACAACAACTA
AG-418-J17  ATGTCTAAATCTCCTCAAGATGTTTTAAGTCAAATTAAAGACGAAGGAATTGAACTCATCGATTTAAAATTCACTGATATTCATGGAAAATGGCAACATTTAACTCTTACATCAGACATGATAGAGGAGGATTCTTTTACAGAAGGTTTGGCATTTGATGGATCATCAATAAGAGGTTGGAAAGCAATTAATGCCTCGGATATGTCAATGGTGCCCGACGCAAGTACAGCTTGGATAGATCCTTTTTATAAACATAAAACTCTAAGTATGATCTGCTCTATTCAAGAGCCAAGAAGTGGTGAACCTTATGATAGGTGTCCAAGAGCCTTAGCTCAAAAGGCATTAAAATATTTAGACTCGACGGGTATAGCAGATAACGCATTTTTTGGACCAGAACCAGAATTCTTTTTGTTTGATGATGTTAGATATGACTCTAAAGAGGGAGGTTGTTTTTATAGTGTAGATACTATTGAAGCGCCATGGAATACAGGGAGAATTGAAGAAGGGGGAAACTTAGGATACAAAATACAATACAAAGAAGGATATTTTCCAGTAGCTCCAAATGATACTGCGCAAGATATCAGATCTGAGATGCTTCTTCTTATGGGTGAATTAGGTATCCCCACAGAAAAACATCACCATGAAGTTGCTGGTGCCGGTCAACACGAGCTTGGAATGAAATTTGATTCGTTAATAAATGCTGCTGATAACGTTATGACTTATAAATACGTTGTCAGAAATGTTGCAAAAAAATATGGAAAAACAGCAACATTTATGCCCAAGCCTGTTTTTAACGACAACGGAACAGGAATGCATGTTCACCAAAGTTTATGGAAGAGTGGACAGCCACTATTCTTTGGTGAAGGATCATATGCAAATTTATCTCAAACAGCAAGATGGTACATCGGAGGCATACTCAAACATGCACCTTCATTCCTAGCATTTACTAACCCAACTACAAATAGTTACAAACGATTGGTCCCAGGATTCGAAGCACCTGTAAATCTAGTTTATTCTGAGGGTAATAGATCAGCTGCGGTAAGAATACCTTTAACAGGTCCAAGCCCTAAAGCTAAAAGATTAGAATTCAGATCAGGTGACGCACTTGCAAATCCTTACTTAGCATTCTCTGTAATGATGCTTGCTGGTATTGATGGAATTAAAAATCAAATTGATCCTGGTGATGGAGTAGATGTAGATTTGTTTGAACTTCCAGCTGATGAACTTGCAAAAATTGATACAGTACCTTCATCTCTAAATGACTCACTTAATGCGCTAAAAGCAGATAAGGATTATTTATTAGCTGGTGGAGTATTTACTGATGATTTTATTGATAACTTTATCGATATAAAATACGAAGAGGTACAACAACTA
AG-402-N23  ATGTCTAAATCTCCTCAAGATGTTTTAAGTCAAATTAAAGACGAAGGAATTGAACTCATCGATTTAAAATTCACTGATATTCATGGAAAATGGCAACATTTAACTCTTACTTCAGACATGATAGAGGAGGATTCTTTTACAGAGGGTTTGGCATTTGATGGCTCATCAATAAGAGGTTGGAAAGCAATTAATGCCTCGGATATGTCAATGGTGCCCGACGCAAGTACAGCTTGGATAGATCCCTTTTATAAACATAAAACTCTAAGTATGATTTGCTCTATTCAAGAGCCAAGAAGCGGCGAACCTTATGATAGGTGTCCAAGAGCTTTAGCTCAAAAGGCATTAAAATATTTAGAATCGACTGGTATAGCAGATACTGCATTTTTTGGACCAGAACCAGAATTCTTTTTATTCGATGATGTTAGATATGACTCTAAAGAGGGAGGTTGTTTTTATAGTGTAGATACTATTGAAGCGCCATGGAATACAGGAAGAATTGAAGAAGGAGGAAACTTAGGATACAAAATACAATATAAAGAAGGATATTTTCCTGTAGCTCCAAATGATACTGCGCAAGATATCAGATCTGAGATGCTTCTTCTTATGGGTGAATTAGGTATCCCCACAGAAAAACATCACCATGAAGTTGCTGGTGCCGGTCAACACGAGCTTGGAATGAAATTTGATTCGTTAATAAATGCTGCTGATAACGTTATGACTTATAAATACGTTGTCAGAAATGTTGCAAAAAAATATGGAAAAACAGCAACTTTTATGCCCAAGCCTGTTTTTAACGACAACGGAACAGGAATGCATGTTCACCAAAGTTTATGGAAGAGTGGACAGCCACTATTCTTTGGTGAAGGATCATATGCAAATTTATCTCAAACAGCAAGATGGTACATCGGAGGCATACTTAAACATGCACCTTCATTCCTAGCATTTACTAACCCAACTACAAATAGTTATAAACGATTGGTTCCAGGATTCGAAGCACCTGTAAATCTAGTTTATTCTGAGGGTAATAGATCAGCTGCGGTCAGAATACCTTTAACAGGTCCAAGCCCTAAAGCTAAAAGATTAGAATTCAGATCAGGTGACGCACTTGCAAATCCTTACTTAGCATTCTCTGTAATGATGCTTGCTGGTATTGATGGAATTAAAAATCAAATTGATCCTGGTGATGGAGTAGATGTAGATTTGTTTGAACTTCCAGCTGATGAACTTGCAAAAATTGATACAGTACCTTCATCTCTAAATGACTCACTTAATGCGCTAAAAACAGATAAGGATTATTTATTAGCTGGTGGAGTATTTACTGAAGATTTTATTGATAACTTTATCGATATAAAATACGAAGAGGTACAACAACTA
AG-402-O16  ATGTCTAAATCTCCTCAAGATGTTTTAAGTCAAATTAAAGACGAAGGAATTGAACTCATCGATTTAAAATTCACAGATATTCATGGAAAATGGCAACATTTAACTCTTACATCAGACATGATAGAGGAGGATTCTTTTACAGAAGGCTTAGCATTTGATGGCTCATCAATAAGAGGTTGGAAAGCAATTAATGCTTCGGATATGTCAATGGTGCCCGATGCAAGTACAGCTTGGATAGATCCTTTTTATAAACATAAAACCCTAAGTATGATTTGCTCTATTCAAGAGCCAAGAAGCGGGGAGCCTTATGATAGGTGTCCAAGAGCATTAGCTCAAAAGGCATTAAAATATTTAGATTCAACTGGTATAGCAGATACTGCATTTTTTGGACCAGAACCAGAATTCTTTTTATTTGATGATGTTAGATATGACTCTAAAGAAGGAGGTTGTTTTTATAGTGTAGATACTATTGAAGCACCATGGAATACAGGGAGGATTGAAGAAGGGGGAAACTTAGGATACAAAATACAATATAAAGAAGGATATTTTCCAGTAGCTCCAAATGATACTGCGCAAGATATTAGATCTGAGATGCTTCTTCTTATGGGTGAATTAGGTATCCCCACAGAGAAGCATCACCATGAAGTTGCTGGTGCGGGACAACATGAGCTTGGAATGAAATTTGATTCGTTAATAAATGCTGCTGATAACGTTATGACTTATAAATACGTTGTCAGAAATGTTGCAAAAAAATATGGAAAAACTGCAACATTTATGCCTAAACCTGTTTTTAACGATAACGGAACCGGAATGCATGTTCACCAAAGTTTATGGAAGAGTGGACAGCCACTATTTTTTGGTGAAGGGGCATATGCAAATTTATCTCAAACAGCAAGATGGTACATTGGAGGCATACTTAAACATGCACCTTCATTCTTAGCATTTACTAACCCAACTACAAATAGTTATAAACGATTGGTTCCAGGATTTGAAGCACCTGTAAATCTAGTTTATTCTGAGGGTAATAGATCAGCTGCAGTAAGAATACCTTTAACAGGTCCAAGCCCTAAAGCTAAAAGATTAGAATTCAGATCAGGTGATGCGCTTGCAAACCCTTACTTAGCATTCTCTGTAATGATGCTTGCTGGTATTGATGGAATTAAAAATCAAATTGATCCTGGTGATGGAGTAGATGTAGATTTATTTGAACTCCCAGCTGATGAACTTGCAAAAATTGATACAGTACCCTCATCTCTTAATGATTCACTTAATGCGCTAAAAGCAGATAAGGATTATCTATTAGCTGGTGGAGTATTTACTGAAGATTTTATTGATAACTTTATCGACATAAAATACGAAGAGGTACAACAATTA
AG-459-O09  ATGTCTAAATCTCCTCAAGATGTTTTAAGTCAAATTAAAGACGAAGAAATTGAACTCATCGATTTAAAATTCACAGATATTCATGGAAAATGGCAACATTTAACTCTTACATCAGACATGATAGAGGAGGATTCTTTTACAGAAGGCTTAGCATTTGATGGCTCATCAATAAGAGGTTGGAAAGCAATTAATGCTTCGGATATGTCAATGGTGCCCGATGCAAGTACTGCTTGGATAGATCCTTTTTATAAACATAAAACTCTAAGTATGATTTGCTCTATTCAAGAACCAAGAAGCGGAGAGCCTTATGATAGATGTCCAAGAGCATTAGCTCAAAAGGCATTAAAATATTTAGACTCAACTGGTATAGCAGATACTGCATTTTTTGGACCAGAGCCAGAATTCTTTTTATTTGATGATGTTAGATATGACTCTAAAGAAGGAGGTTGTTTTTATAGTGTAGATACTATTGAAGCACCATGGAATACAGGGAGAATTGAAGAAGGTGGAAACTTAGGATACAAAATACAATATAAAGAAGGATATTTTCCAGTAGCTCCAAATGATACTGCGCAAGATATCAGATCTGAGATGCTTCTTCTTATGGGTGAATTAGGTATCCCTACCGAAAAACATCATCATGAAGTTGCTGGTGCCGGCCAACACGAGCTTGGAATGAAATTTGATTCTTTAATAAATGCTGCTGATAACGTTATGACTTATAAATACGTTGTCAGAAATGTTGCAAAAAAATATGGAAAAACTGCAACATTTATGCCAAAGCCTGTTTTTAACGATAACGGAACCGGAATGCATGTTCACCAAAGTTTATGGAAGAGTGGACAACCACTATTTTTCGGTGAGGGAGCATATGCAAATTTATCTCAAACAGCAAGATGGTACATCGGAGGAATACTTAAACACGCACCTTCATTCTTAGCATTTACTAACCCAACTACAAATAGTTATAAACGATTAGTCCCAGGATTCGAAGCACCTGTAAATCTAGTTTATTCTGAGGGTAATAGATCAGCTGCAGTAAGAATACCTTTAACAGGTCCAAGCCCTAAAGCTAAAAGATTAGAATTCAGATCAGGTGACGCACTTGCAAATCCTTACTTAGCATTCTCTGTAATGATGCTTGCTGGTATTGATGGAATTAAAAATCAAATTGATCCTGGTGATGGAGTTGATGTAGATTTATTTGAACTACCAGCCGATGAACTTGCAAAAATTGATACAGTCCCTTCATCCCTAAATGACTCACTTAATGCGCTAAAAGCAGATAAGGATTATCTATTAGCTGGTGGAGTATTTACTGAAGATTTTATTGATAACTTTATCGATATAAAATACGAAGAGGTACAACAACTA
AG-402-K21  ATGTCTAAATCTCCTCAAGATGTTTTAAGTCAAATTAAAGACGAAGGAATTGAACTGATCGATTTAAAATTCACAGATATTCATGGAAAATGGCAACATTTAACTCTTACATCAGACATGATAGAGGAGGATTCATTTACAGAAGGCTTAGCATTTGATGGCTCATCAATAAGAGGTTGGAAAGCAATTAATGCCTCGGATATGTCAATGGTGCCCGATGCAAGTACAGCTTGGATAGATCCTTTTTATAAACATAAAACACTAAGTATGATTTGCTCTATTCAAGAGCCAAGAAGCGGGGAGCCCTATGATAGGTGTCCAAGAGCGTTAGCTCAAAAGGCATTAAAATATTTAGATTCAACTGGTATAGCAGATACTGCATTTTTTGGACCAGAGCCAGAATTCTTTTTATTTGATGATGTTAGATATGACTCTAAAGAAGGAGGTTGTTTTTATAGTGTAGATACTATTGAAGCACCATGGAATACAGGAAGAATCGAAGAAGGGGGAAACCTAGGATACAAAATACAATATAAAGAAGGATATTTTCCAGTAGCTCCAAATGATACTGCGCAAGATATCAGATCTGAGATGCTTCTTCTTATGGGTGAATTAGGTATCCCTACTGAAAAACATCACCATGAAGTTGCTGGCGCCGGCCAACACGAGCTTGGAATGAAATTTGATTCGTTAATAAATGCAGCTGATAACGTTATGACTTATAAATACGTTGTCAGAAATGTTGCAAAGAAATATGGAAAAACTGCAACATTTATGCCAAAACCTGTTTTTAACGATAACGGAACCGGAATGCATGTTCACCAAAGTTTATGGAAGAGTGGACAGCCACTATTTTTTGGTGAAGGAGCATATGCAAATTTATCTCAAACAGCAAGATGGTACATCGGAGGCATACTTAAACATGCACCTTCCTTCCTAGCATTTACTAATCCAACTACAAATAGTTATAAACGATTGGTTCCAGGATTCGAAGCACCTGTAAATCTAGTTTATTCTGAGGGTAATAGATCAGCTGCAGTAAGAATACCTTTAACAGGTCCAAGCCCTAAAGCTAAAAGATTAGAATTCAGATCAGGTGACGCACTTGCAAATCCTTACTTAGCATTCTCCGTAATGATGCTTGCTGGTATTGATGGAATTAAAAATCAAATTGACCCTGGTGATGGTGTAGATGTTGATTTATTTGAACTTCCAGCTGATGAACTTGCAAAAATTGATACAGTACCTTCTTCTCTAAATGACTCACTTAATGCACTAAAAGCAGATAAGGATTATCTATTAGCTGGTGGAGTATTTACTGAAGATTTTATTGATAACTTTATCGATATAAAATACGAAGAGGTACAACAACTT
AG-459-P20  ATGTCTAAATCTCCTCAAGATGTTTTAAGTCAAATTAAAGACGAAGGAATTGAACTTATTGATTTAAAATTCACTGATATTCATGGAAAATGGCAACATTTAACTCTTACATCAGACATGATAGAGGAGGATTCTTTTACAGAAGGTTTGGCATTTGATGGGTCATCAATAAGAGGTTGGAAAGCAATTAATGCCTCTGATATGTCAATGGTTCCCGATGCAAGTACAGCTTGGATAGATCCTTTTTATAAACATAAAACCCTAAGTATGATTTGTTCTATTCAAGAGCCAAGAAGCGGGGAGCCTTATGATAGATGTCCAAGAGCTTTAGCTCAAAAGGCATTAAAATATTTAGACTCAACTGGTATAGCAGATACTGCATTTTTTGGACCAGAACCAGAATTCTTTTTATTTGATGATGTTAGATATGACTCTAAAGAAGGAGGTTGTTTTTATAGTGTAGATACTATTGAAGCGCCATGGAACACAGGGCGAATTGAAGAAGGGGGAAACTTAGGATACAAAATACAATATAAAGAAGGATATTTTCCAGTAGCTCCAAATGATACTGCTCAAGACATCAGATCTGAGATGCTTCTTCTTATGGGTGAGTTAGGTATCCCTACAGAGAAACATCACCATGAAGTTGCTGGTGCCGGCCAACACGAGCTTGGAATGAAATTTGATTCGTTAATAAATGCAGCTGATAACGTTATGACTTATAAATACGTTGTAAGAAATGTTGCAAAAAAATATGGAAAAACTGCAACATTTATGCCTAAACCTGTTTTTAACGATAACGGAACCGGAATGCATGTTCACCAAAGTTTATGGAAGAGTGGACAGCCACTATTTTTTGGTGAAGGATCATATGCAAATTTATCTCAAACAGCAAGATGGTACATCGGAGGCATACTTAAACATGCACCTTCATTCCTAGCATTTACTAATCCAACTACAAATAGTTATAAACGATTGGTTCCAGGATTCGAAGCACCTGTAAATCTAGTTTATTCTGAGGGTAATAGATCAGCAGCAGTAAGAATACCTTTAACAGGTCCAAGCCCTAAAGCTAAAAGATTAGAATTCAGATCAGGTGACGCACTCGCAAATCCTTACTTAGCATTCTCTGTAATGATGCTTGCTGGTATTGATGGAATTAAAAATCAAATTGATCCTGGTGATGGGGTAGATGTAGATTTATTTGAACTTCCAGCTGATGAACTTGCAAAAATTGATACAGTACCTTCATCTCTAAATGACTCACTTAATGCGCTAAAAGCAGATAAGGATTATCTATTAGCTGGTGGAGTATTTACTGAAGATTTTATTGATAACTTTATAGATATAAAGTACGAAGAGGTACAACAACTT
AG-459-B06  ATGTCTAAATCTCCTCAAGATGTTTTAAGTCAAATTAAAGACGAAGGAATTGAACTCATCGATTTAAAATTCACTGATATTCATGGAAAATGGCAACATTTAACTCTTACATCAGACATGATAGAGGAGGATTCTTTTATAGAAGGTTTAGCATTTGATGGCTCATCAATAAGAGGTTGGAAAGCAATTAATGCTTCGGATATGTCAATGGTGCCCGATGCAAGTACAGCTTGGATAGATCCTTTTTATAAACATAAAACCCTAAGTATGATTTGTTCTATTCAAGAGCCAAGAAGCGGGGAGCCCTATGATAGGTGTCCAAGAGCTTTAGCCCAAAAGGCACTAAAATATTTAGACTCGACTGGTATAGCAGATACTGCATTTTTTGGACCAGAACCAGAATTCTTTTTATTTGATGATGTTAGATATGACTCTAAAGAAGGAGGTTGTTTTTATAGTGTAGATACTATTGAAGCACCATGGAATACAGGCAGAATTGAAGAAGGGGGAAACTTAGGATACAAAATACAATATAAAGAAGGATATTTTCCAGTAGCACCAAATGATACTGCTCAAGATATCAGATCTGAGATGCTTCTTCTTATGGGTGAATTAGGCATTCCCACAGAGAAACATCACCATGAAGTTGCTGGTGCCGGTCAACACGAACTTGGAATGAAATTTGATTCTTTAATAAATGCTGCTGATAACGTTATGACTTATAAATACGTTGTCAGAAATGTTGCAAAAAAATATGGAAAAACTGCAACATTTATGCCCAAGCCTGTTTTTAACGATAACGGAACCGGAATGCATGTTCACCAAAGTTTATGGAAGAGTGGACAGCCACTATTTTTTGGTGAAGGAGCATATGCAAATTTATCTCAAACAGCAAGATGGTACATCGGAGGCATACTTAAACATGCACCTTCATTCCTAGCATTTACTAATCCAACTACAAATAGTTATAAACGATTGGTTCCAGGATTCGAAGCACCTGTGAATCTAGTTTATTCTGAGGGTAATAGATCAGCTGCAGTAAGAATACCTTTAACAGGTCCAAGCCCTAAAGCTAAAAGATTAGAATTCAGATCAGGTGACGCACTTGCAAATCCTTACTTAGCATTCTCTGTAATGATGCTTGCTGGTATTGATGGAATTAAAAATCAAATTGATCCTGGTGATGGAGTAGATGTAGATTTATTTGAACTCCCAGCTGATGAACTTGCAAAAATTGATACAGTACCTTCATCTCTAAATGATTCACTTAATGCGCTAAAGGCAGATAAGGATTATCTATTAGCTGGTGGAGTGTTTACTGAAGATTTTATTGATAACTTTATCGATATAAAGTACGAAGAGGTACAACAACTT
AG-347-C10  ATGTCTAAATCTCCCCAAGATGTTTTAAGTCAAATTAAAGACGAAGGAATTGAACTCATCGATTTAAAATTCACAGATATTCATGGAAAATGGCAACATTTAACTCTTACATCAGACATGATAGAGGAGGATTCATTTACAGAAGGCTTAGCATTTGATGGCTCATCAATAAGAGGTTGGAAAGCAATTAATGCTTCGGATATGTCAATGGTGCCCGATGCAAGTACAGCTTGGATAGATCCTTTTTATAAACATAAAACACTTAGTATGATTTGCTCTATTCAAGAGCCTAGAAGTGGTGAGCCCTATGATAGGTGTCCAAGAGCTTTAGCTCAAAAGGCATTAAAATATTTAGACTCGACTGGTATAGCAGATACAGCATTTTTTGGACCAGAGCCAGAATTCTTTTTATTTGATGATGTTAGATATGACTCTAAAGAAGGAGGTTGTTTTTATAGTGTAGATACTATTGAAGCACCATGGAATACAGGGAGAATTGAAGAAGGGGGAAACTTAGGATACAAAATACAATATAAAGAAGGATATTTTCCAGTAGCTCCAAATGATACTGCTCAAGATATCAGATCTGAGATGCTTCTTCTTATGGGTGAATTAGGGATCCCCACAGAGAAACATCATCATGAAGTTGCTGGTGCTGGCCAACACGAGCTTGGAATGAAATTTGATTCTTTAATAAATGCTGCTGATAACGTTATGACTTATAAATACGTTGTCAGAAATGTTGCAAAAAAATATGGAAAAACTGCAACGTTTATGCCCAAGCCTGTTTTTAACGATAATGGAACTGGAATGCATGTTCACCAGAGTTTATGGAAGAGTGGACAGCCTCTATTTTTTGGTGAAGGAGCATATGCAAATTTATCTCAAACAGCAAGATGGTACATCGGAGGCATACTTAAACATGCTCCATCATTCTTAGCATTTACTAACCCAACTACAAATAGTTATAAAAGATTGGTTCCAGGATTCGAAGCACCTGTAAATCTTGTTTATTCTGAGGGTAATAGATCAGCTGCAGTAAGAATACCTTTAACAGGACCAAGCCCTAAAGCTAAAAGATTAGAATTCAGATCAGGAGACGCACTTGCAAATCCTTACTTAGCATTTTCTGTAATGATGCTTGCTGGTATTGATGGAATTAAAAATCAAATTGATCCTGGTGATGGAGTAGATGTAGATTTATTTGAACTCCCAGCTGATGAGCTTGCAAAAATTGATACAGTACCTTCATCTCTTAATGACTCACTTAATGCGCTAAAAGCAGATAAGGATTACCTATTAGCTGGTGGAGTATTTACTGAAGATTTTATTGATAACTTTATCGATATAAAATATGAAGAGGTTCAACAACTA
AG-347-K02  ATGTCTAAATCTCCTCAAGATGTTTTAAGTCAAATTAAAGACGAAGGAATTGAACTCATCGATCTAAAATTCACAGATATTCATGGAAAATGGCAACATTTAACTCTTACATCAGACATGATAGAAGAGGATTCTTTTACAGAAGGCTTAGCATTTGATGGTTCATCAATAAGAGGTTGGAAAGCAATTAATGCCTCTGATATGTCAATGGTTCCTGATGCAAGTACAGCTTGGATAGATCCTTTTTACAAGCATAAAACTCTAAGCATGATTTGCTCTATTCAAGAGCCAAGAAGCGGGGAGCCATATGATAGGTGTCCAAGAGCTTTAGCCCAAAAAGCATTAAAATATTTGGATTCAACTGGTATAGCAGATACTGCATTTTTTGGACCAGAACCAGAATTCTTTTTATTTGATGATGTTAGATATGACTCTAAAGAAGGAGGTTGTTTTTATAGTGTAGATACTATTGAAGCACCATGGAACACAGGGAGAATTGAAGAAGGGGGAAATTTAGGATACAAAATACAATATAAAGAAGGATATTTTCCAGTAGCTCCAAATGATACTGCGCAAGATATCAGATCTGAGATGCTTCTTCTTATGGGCGAATTAGGTATCCCCACAGAGAAACATCACCATGAAGTTGCTGGTGCAGGTCAACACGAGCTTGGAATGAAATTTGATTCGTTAATAAATGCTGCTGATAACGTTATGACTTATAAATACGTTGTCAGAAATGTTGCAAAAAAATATGGAAAAACTGCAACATTTATGCCCAAGCCTGTTTTTAACGATAATGGAACCGGAATGCATGTTCACCAAAGTTTATGGAAGAGTGGACAGCCACTATTTTTTGGCGAAGGAGCTTATGCAAATTTATCTCAAACAGCTAGATGGTACATAGGAGGCATACTTAAACATGCTCCTTCATTCCTAGCATTTACTAACCCAACTACAAATAGTTATAAACGATTGGTTCCTGGATTCGAAGCACCTGTAAATCTAGTTTATTCTGAGGGTAATAGATCAGCCGCAGTAAGAATACCTTTAACAGGTCCAAGTCCAAAAGCTAAAAGATTAGAATTCAGATCAGGTGATGCACTAGCTAACCCTTACTTAGCATTCTCTGTAATGATGCTTGCTGGTATTGATGGAATTAAAAATCAAATTGATCCTGGTGACGGAGTAGATGTAGATTTATTTGAACTTCCAGCTGATGAACTTGCGAAGATCGATACAGTACCCTCCTCTCTAAATGATTCACTTAACGCGCTAAAAGCAGATAAGGATTATCTTCTAGCTGGTGGAGTATTTACTGAAGATTTTATTGATAACTTTATCGATATAAAATACGAAGAGGTTCAACAACTA
AG-402-L23  ATGTCTAAATCTTCCCAAGATGTTTTAAGTCAAATTAAAGACGAAGGAATTGAACTCATCGATTTAAAATTCACAGATATTCACGGGAAATGGCAACATTTAACTCTTACATCAGACATGATAGAAGAGGATTCATTTACAGAAGGCCTAGCATTTGATGGCTCGTCAATAAGAGGTTGGAAAGCAATTAATGCTTCCGATATGTCAATGGTTCCCGATGCAAGTACAGCTTGGATAGATCCCTTTTATAAGCATAAAACCCTTAGTATGATTTGCTCTATTCAAGAGCCAAGAAGCGGAGAGCCTTATGATAGGTGTCCAAGAGCTTTAGCACAAAAGGCATTAAAATATTTAGACTCAACTGGTATAGCAGATACAGCATTTTTTGGACCAGAACCAGAATTCTTTTTATTTGATGATGTTAGATATGACTCTAAAGAAGGAGGTTGTTTTTATAGTGTAGATACTATTGAAGCACCATGGAATACAGGTAGAATAGAAGAAGGGGGGAACTTAGGATACAAAATACAATATAAAGAAGGATATTTTCCAGTAGCTCCAAATGATACTGCACAAGATATCAGATCTGAGATGCTTCTTCTTATGGGTGAATTAGGTATACCCACAGAGAAACATCACCATGAAGTTGCTGGTGCCGGCCAACACGAGCTTGGAATGAAATTTGATTCTTTAATAAATGCCGCTGATAACGTTATGACGTATAAATACGTAGTTAGAAACGTAGCTAAAAAGTATGGCAAAACAGCTACTTTTATGCCCAAACCTGTTTTTAACGATAACGGGACAGGAATGCATGTTCACCAAAGTTTATGGAAGAGTGGACAGCCACTATTTTTTGGTGAAGGAGCATATGCAAATTTATCTCAAACAGCAAGATGGTATATCGGAGGCATCCTTAAACATGCACCTTCATTCCTAGCATTTACTAACCCAACTACAAATAGTTATAAACGATTGGTTCCAGGATTCGAAGCACCTGTAAATCTAGTTTATTCTGAGGGTAATAGATCAGCTGCAGTAAGAATACCTTTAACAGGTCCAAGCCCTAAAGCGAAAAGATTAGAATTCAGATCAGGTGACGCACTTGCAAACCCATACTTAGCATTCTCTGTGATGATGCTTGCTGGTATTGATGGAATTAAAAATCAAATTGATCCTGGTGATGGAGTAGATGTAGATTTATTTGAACTTCCAGCTGATGAACTTGCAAAAATTGATACAGTACCTTCATCTCTAAATGATTCACTTAATGCCCTAAAAGCAGATAAGGATTATCTATTAGCTGGTGGAGTATTTACTGAAGATTTTATTGACAACTTTATCGATATAAAATATGAAGAGGTACAACAACTA
AG-347-I23  ATGTCTAAGTCTCCACAAGATGTTTTAAGTCAAATTAAAGATGAAGGAATTGAACTCATCGATTTAAAATTCACAGACATCCATGGTAAATGGCAACATTTAACTCTTACATCAGACATGATAGAAGAGGATTCATTTACAGAAGGTCTAGCATTTGATGGTTCATCAATAAGAGGTTGGAAAGCAATTAATGCCTCAGATATGTCCATGGTGCCCGATGCAAGTACAGCTTGGATAGATCCTTTTTATAAACATAAAACCCTTAGTATGATTTGCTCTATTCAAGAGCCTAGAAGCGGAGAGCCTTATGATAGGTGTCCAAGAGCTTTAGCCCAAAAAGCATTAAAATATTTAGATTCAACTGGTATAGCAGATACTGCATTTTTTGGACCAGAACCAGAATTCTTTTTATTTGATGATGTTAGATATGACTCTAAAGAAGGAGGTTGTTTTTATAGTGTAGATACTATTGAAGCACCATGGAATACAGGGAGAATTGAAGAAGGGGGAAACTTAGGATACAAAATACAATATAAAGAAGGATATTTTCCAGTAGCTCCTAATGATACTGCGCAAGATATCAGATCTGAGATGCTTCTTCTTATGGGTGAATTAGGTATTCCCACAGAGAAACATCACCATGAAGTTGCTGGTGCCGGTCAACACGAGCTAGGAATGAAATTTGATTCGCTTATAAATGCTGCTGATAACGTAATGACTTATAAATACGTTGTCAGAAATGTTGCAAAAAAATATGGAAAAACTGCAACATTTATGCCCAAGCCTGTTTTTAACGATAACGGAACCGGAATGCATGTTCACCAAAGTTTATGGAAGAGTGGACAGCCACTATTTTTTGGTGAAGGAGCATATGCAAATTTATCTCAAACAGCGAGATGGTACATCGGAGGTATACTTAAGCATGCCCCCTCATTCTTAGCATTTACTAACCCAACTACAAATAGTTATAAACGATTGGTTCCGGGATTCGAAGCACCTGTAAATCTAGTTTATTCTGAGGGTAATAGATCAGCTGCAGTAAGAATACCTCTAACAGGTCCAAGCCCTAAGGCTAAAAGATTAGAATTCCGATCAGGTGACGCACTTGCAAATCCTTACTTAGCATTCTCTGTAATGATGCTTGCTGGTATTGATGGAATTAAAAATCAAATTGATCCTGGTGATGGAGTAGATGTAGATTTATTTGAACTTCCAGCTGATGAACTTGCGAAAATAGATACAGTACCTTCATCTCTAAATGATTCACTTAATGCGCTAAAAGCAGATAAGGATTATCTATTAGCTGGTGGAGTATTTACAGAAGATTTTATTGATAACTTTATCGAGATAAAATACGAAGAAGTTCAGCAACTA
AG-347-I15  ATGACTAAATCTCCACAAGATGTTTTAAGTCAAATTAAAGATGAAGGAATTGAACTCATCGATTTAAAATTCACAGACATCCATGGTAAATGGCAACATTTAACTCTTACATCAGACATGATAGAAGAGGATTCATTTACAGAAGGTCTAGCATTTGACGGTTCATCAATAAGAGGTTGGAAAGCAATTAATGCTTCGGATATGTCAATGGTGCCCGATGCAAGTACAGCTTGGATAGATCCTTTTTATAAACATAAAACCCTTAGTATGATTTGCTCTATTCAAGAGCCTAGAAGCGGAGAGCCTTATGATAGGTGTCCAAGAGCTTTAGCCCAAAAGGCATTAAAATATTTAGATTCAACTGGTATAGCGGATACTGCATTTTTTGGACCAGAACCAGAATTCTTTTTATTTGATGATGTTAGATATGACTCTAAAGAAGGAGGTTGTTTTTATAGTGTAGATACTATTGAAGCACCGTGGAATACAGGGAGAATTGAAGAAGGGGGAAACTTAGGATACAAAATCCAATATAAAGAAGGATATTTTCCAGTAGCGCCGAATGATACTGCGCAAGATATCAGATCTGAGATGCTTCTTCTTATGGGTGAATTAGGTATTCCCACAGAGAAACATCACCATGAAGTTGCTGGTGCCGGCCAACACGAGCTAGGAATGAAATTTGATTCGCTAATAAATGCTGCTGATAACGTTATGACTTATAAATACGTTGTCAGAAATGTTGCAAAAAAATATGGAAAAACTGCAACATTTATGCCCAAGCCTGTTTTTAACGATAACGGAACTGGAATGCATGTTCACCAAAGTTTGTGGAAGAGTGGGCAGCCATTATTTTTTGGTGAAGGAGCATATGCAAATTTATCTCAAACAGCAAGATGGTACATCGGAGGCATACTTAAGCATGCCCCTTCATTCCTAGCATTTACCAACCCAACTACAAATAGTTATAAACGATTGGTTCCAGGATTCGAAGCACCTGTAAATCTAGTTTATTCTGAGGGTAATAGATCAGCTGCAGTAAGAATACCTCTAACAGGTCCAAGCCCTAAAGCTAAAAGATTAGAATTCAGATCAGGTGACGCACTTGCAAATCCTTACTTAGCATTCTCTGTAATGATGCTTGCTGGTATTGATGGAATTAAAAATCAAATTGATCCTGGTGATGGAGTAGATGTAGATTTATTTGAGCTTCCAGCTGAAGAACTTGCGAAAATTGATACAGTACCTTCATCTCTAAATGATTCACTTAATGCGCTAAAAGCAGATAAGGATTATCTATTAGCTGGTGGAGTATTTACAGAAGATTTTATTGATAATTTTATCGATATAAAATACGAAGAAGTTCAACAACTA
AG-347-E23  ATGTCTAAGTCTCCACAAGATGTTTTAAGTCAAATTAAAGATGAAGGAATTGAACTCATCGATTTAAAATTCACAGATATCCATGGTAAATGGCAACATTTAACTCTTACATCAGACATGATAGAAGAGGATTCATTTACAGAGGGTCTAGCATTTGACGGTTCATCAATAAGAGGTTGGAAAGCAATTAATGCCTCGGATATGTCAATGGTGCCCGATGCAAGTACAGCTTGGATAGATCCTTTTTATAAACATAAAACCCTAAGTATGATTTGCTCTATTCAAGAGCCTAGAAGCGGAGAGCCTTATGATAGGTGTCCAAGAGCTTTAGCCCAAAAGGCATTAAAATATTTAGATTCAACTGGTATAGCAGACACTGCATTTTTTGGACCAGAACCAGAATTCTTTTTATTTGATGATGTTAGATATGACTCTAAAGAAGGAGGTTGTTTTTATAGTGTAGATACTATTGAAGCACCTTGGAATACAGGAAGAATTGAAGAGGGGGGAAACTTAGGGTACAAAATACAATATAAAGAAGGATATTTTCCAGTAGCTCCTAATGATACTGCGCAAGATATCAGATCTGAGATGCTTCTTCTTATGGGTGAATTAGGTATTCCCACAGAGAAACATCACCATGAAGTTGCTGGTGCCGGCCAACACGAGCTAGGAATGAAATTTGATTCGCTAATAAATGCTGCTGATAACGTTATGACTTATAAATACGTTGTCAGAAATGTTGCAAAAAAATATGGAAAAACTGCAACATTTATGCCTAAGCCTGTTTTTAATGATAACGGAACCGGAATGCATGTTCACCAAAGTTTATGGAAGAGTGGACAGCCACTATTTTTTGGTGAAGGTGCATATGCAAATTTATCTCAAACAGCAAGATGGTACATCGGAGGCATACTTAAACATGCTCCATCATTTTTAGCATTTACTAACCCAACTACAAATAGTTATAAAAGATTGGTTCCAGGATTCGAAGCACCTGTAAATCTCGTTTATTCTGAGGGTAATAGATCAGCTGCAGTAAGAATACCTTTAACAGGTCCAAGTCCTAAAGCCAAAAGATTAGAATTCAGATCAGGTGACGCTCTTGCGAATCCTTACTTAGCATTTTCTGTAATGATGCTTGCTGGTATTGATGGAATTAAAAATCAAATTGATCCTGGTGATGGAGTTGATGTAGATTTATTTGAACTTCCAGCTGATGAACTAGCAAAAATTGATACAGTACCTTCATCTCTAAATGACTCACTTAATGCGCTAAAAGCAGATAAGGATTATCTATTAGCTGGTGGAGTATTTACAGAAGATTTTATTGATAACTTTATCGATATAAAATACGAAGAGGTGCAACAACTA
AG-347-M18  ATGTCTAAGTCTCCACAAGATGTTTTAAGTCAAATTAAAGATGAAGGAATTGAACTCATCGATTTAAAATTCACAGACATCCATGGTAAATGGCAACATTTAACTCTGACATCAGACATGATAGAAGAGGATTCATTTACAGAAGGTCTAGCATTTGATGGTTCATCAATAAGAGGTTGGAAAGCAATTAATGCCTCGGATATGTCCATGGTGCCCGATGCAAGTACAGCTTGGATAGATCCTTTTTATAAACATAAAACCTTAAGTATGATTTGCTCTATTCAAGAGCCTAGAAGCGGAGAGCCTTATGATAGGTGTCCAAGAGCTTTAGCCCAAAAGGCATTAAAATATCTAGATTCAACTGGTATAGCAGATACTGCATTTTTTGGGCCAGAACCAGAATTCTTTTTATTTGATGATGTTAGATATGACTCTAAAGAAGGAGGTTGTTTTTATAGCGTAGATACTATTGAAGCTCCATGGAATACGGGGAGAATTGAAGAAGGGGGAAATTTAGGATATAAAATTCAATATAAAGAAGGTTATTTTCCAGTAGCTCCTAATGATACTGCGCAAGATATCAGGTCTGAGATGCTTCTTCTTATGGGTGAATTAGGTATTCCCACAGAGAAACATCACCATGAAGTTGCTGGTGCCGGCCAACACGAGCTAGGAATGAAATTTGATTCGCTAATAAATGCTGCTGACAACGTTATGACTTATAAATATGTTGTCAGAAATGTTGCAAAAAAATATGGAAAAACTGCAACATTTATGCCCAAGCCTGTTTTTAATGATAATGGAACAGGAATGCATGTTCACCAAAGTTTATGGAAGAGTGGACAGCCACTATTTTTTGGTGAAGGAGCATATGCAAATTTATCTCAAACCGCAAGATGGTACATCGGAGGCATACTTAAGCATGCCCCTTCATTCCTAGCATTTACTAACCCAACTACAAATAGTTATAAACGTTTGGTTCCAGGATTTGAAGCACCTGTAAATCTAGTTTATTCTGAGGGTAATAGATCAGCTGCAGTAAGAATACCTTTAACAGGTCCAAGTCCTAAAGCTAAAAGATTAGAATTCAGATCAGGTGACGCGCTTGCTAATCCTTACTTAGCATTCTCTGTAATGATGCTTGCTGGTATTGATGGAATTAAAAATCAAATTGATCCTGGTGATGGTGTAGATGTAGATTTATTTGAACTTCCAGCTGATGAACTTGCGAAAATAGATACAGTACCTTCATCTCTAAATGATGCACTAAATGCTCTAAAAGCAGATAAGGATTATCTATTAGCTGGTGGAGTATTTACAGAAGATTTTATTGATAACTTTATCGATATAAAATACGAAGAAGTTCAACAACTA
MIT9116     ATGTCTAAGTCTCCACAAGATGTTTTAAGTCAAATTAAAGACGAAGGAATTGAACTCATCGATTTAAAATTCACAGACATCCATGGTAAATGGCAACATTTAACTCTTACATCAGACATGATAGAGGAGGATTCATTTACAGAAGGTCTAGCCTTTGATGGTTCATCAATAAGAGGTTGGAAAGCAATTAATGCCTCAGATATGTCAATGGTTCCTGATGCAAGTACAGCATGGATAGATCCTTTTTATAAACATAAAACTCTAAGTATGATTTGCTCTATTCAAGAGCCTAGAAGTGGTGAACCTTATGATAGGTGCCCAAGATCGTTAGCTCAAAAGGCTTTAAAGTATTTAGAATCTACTGGTATAGCTGATACAGCATTTTTTGGACCAGAACCAGAATTCTTTTTATTTGATGACGTGAGATATGACTCAAAAGAAGGTTCCTGCTTTTACAGTGTAGATACTATTGAAGCTCCATGGAACACAGGAAGAATTGAAGAAGGTGGAAATTTAGGATACAAGATCCAATATAAAGAAGGTTATTTTCCAGTTTCTCCAAATGATACTGCGCAAGATATCAGATCTGAAATGCTCCTTTTAATGGGTGAATTAGGTATACCCACAGAAAAGCATCACCATGAAGTTGCTGGTGCTGGTCAACACGAACTTGGAATGAAATTCGATTCGTTAATAAATTCGGCTGATAACGTAATGACTTATAAATACGTTGTTAGGAACGTTGCAAAAAAATATGGGAAAACCGCAACGTTTATGCCCAAGCCTGTTTTTAACGATAATGGAACTGGAATGCATGTTCACCAAAGTTTATGGAAGAGTGGGCAACCACTATTTTTTGGTGAAGGAGCATATGCAAATTTATCTCAAACGGCAAGATGGTACATCGGAGGCATACTTAAACATGCACCTTCATTCCTAGCATTTACTAACCCAACTACAAATAGTTATAAACGATTGGTTCCAGGATTTGAAGCTCCTGTAAATCTAGTTTATTCTGAGGGCAATAGATCAGCTGCAGTAAGAATACCTTTAACAGGTCCTAGCCCTAAAGCTAAAAGATTAGAATTCAGATCAGGTGATGCACTTGCCAATCCTTACTTAGCATTCTCTGTAATGATGCTTGCTGGTATTGATGGAATAAAAAATCAAATTGATCCTGGTGATGGAGTAGATTTCGATTTATTTGAACTTCCAGCTGATGAACTTGCAAAAATAGATACAGTTCCTTCATCTCTAAATGATTCACTTAATGCGCTAAAAGCAGACAAGGATTATCTATTAGCTGGTGTAGTATTTACCGAAGATTTTATTGATAACTTTATTGATATAAAATACGAAGAGGTACAACAATTA
AG-355-I04  ATGTCTAAATCTCCTCAAGATGTTTTAAGTCAAATTAAAGACGAAGGAATTGAACTCATCGATTTAAAATTCACTGATATTCATGGAAAATGGCAACATCTAACTCTTACATCAGACATGATAGAGGAGGATTCTTTTACAGAAGGTTTGGCATTTGATGGCTCTTCAATAAGAGGTTGGAAAGCAATTAATGCCTCAGATATGTCAATGGTGCCGGATGCAAGTACAGCTTGGATAGATCCTTTTTATAAACATAAAACATTAAGTATGATTTGCTCTATTCAAGAGCCAAGAAGCGGGGAACCTTATGATAGATGTCCAAGAGCTTTAGCTCAAAAGGCATTAAAATATCTAGACTCGACTGGTATAGCAGATACTGCATTTTTTGGACCAGAACCAGAATTCTTCTTATTTGATGACGTGAGATACGACTCTAAAGAAGGAGGTTGTTTTTATAGTGTAGATACTATTGAAGCTCCATGGAATACAGGGAGAATTGAAGAAGGGGGAAACCTAGGATACAAAATACAATATAAAGAAGGATATTTTCCAGTAGCTCCAAATGATACTGCGCAAGACATCAGATCTGAGATGCTTCTTCTTATGGGTGAATTAGGTATCCCCACTGAAAAACATCACCATGAAGTTGCTGGTGCTGGCCAACACGAGCTTGGAATGAAATTTGATTCGTTAATAAATGCTGCTGATAATGTTATGACTTATAAATACGTTGTCAGAAATGTTGCAAAAAAATATGGAAAAACAGCAACATTTATGCCCAAACCTGTTTTTAATGACAACGGAACAGGAATGCATGTTCACCAAAGTTTATGGAAGAGTGGGCAGCCACTATTCTTTGGTGAAGGATCATATGCAAATTTATCTCAAACAGCAAGATGGTACATCGGAGGCATACTTAAACATGCACCATCATTCTTAGCATTTACTAACCCAACCACTAATAGTTATAAACGGTTGGTTCCGGGATTCGAAGCACCTGTAAATCTAGTTTATTCTGAGGGTAATAGATCAGCTGCGGTAAGAATACCTTTAACAGGACCAAGCCCCAAAGCTAAAAGATTAGAATTCAGATCAGGTGACGCACTCGCTAATCCTTACTTAGCATTCTCTGTAATGATGCTTGCTGGTATTGATGGAATTAAAAATCAAATTGATCCTGGTGATGGAGTAGATGTTGATTTATTTGAACTTCCAGCTGATGAACTTGCAAAAATTGATACAGTACCTTCATCTCTAAATGACTCACTTAATGCGTTAAAAGCTGATAAGGATTATCTATTAGCTGGAGGAGTATTTACTGAAGATTTTATTGATAACTTTATCGATATAAAATACGAAGAGGTACAACAACTA
AG-347-N19  ATGTCTAAGTCTCCTCAAGATGTTTTAAGTCAAATTAAAGACGAAGGAATTGAACTCATCGATTTAAAATTCACTGATATACATGGAAAATGGCAACATTTAACTCTTACATCAGACATGATAGAGGAGGATTCTTTTACAGAAGGTTTGGCATTTGATGGCTCATCAATAAGAGGTTGGAAAGCAATTAATGCCTCGGATATGTCCATGGTGCCCGATGCAAGTACAGCTTGGATAGATCCTTTTTATAAACATAAAACTCTAAGTATGATTTGCTCTATTCAAGAGCCAAGAAGCGGGGAACCTTATGATAGGTGTCCAAGAGCTTTAGCTCAAAAGGCATTAAAATATTTAGATTCGACTGGTATAGCAGATACTGCATTTTTTGGACCAGAACCAGAATTCTTCTTATTTGATGATGTTAGATATGACTCTAAAGAAGGAGGTTGTTTTTATAGTGTAGATACTATTGAAGCTCCATGGAATACAGGGAGAATTGAAGAAGGGGGAAACCTAGGATACAAAATTCAATATAAAGAAGGATATTTTCCAGTAGCTCCAAATGATACTGCGCAAGATATCAGATCTGAGATGCTTCTTCTTATGGGTGAATTAGGTATCCCCACTGAAAAACATCACCATGAAGTTGCTGGTGCCGGCCAACACGAGCTTGGAATGAAATTTGATTCGTTAATAAATGCTGCTGATAACGTTATGACTTATAAATACGTTGTCAGAAATGTTGCAAAAAAATATGGAAAAACAGCAACATTTATGCCCAAACCTGTTTTTAACGACAACGGAACAGGAATGCATGTTCACCAAAGTTTATGGAAGAGTGGGCAGCCACTATTCTTTGGTGAAGGATCATATGCAAATTTATCTCAAACAGCAAGATGGTACATCGGAGGCATCCTTAAACATGCACCATCATTCTTAGCATTTACCAACCCAACCACTAATAGTTATAAACGATTGGTTCCAGGATTCGAAGCACCTGTAAATCTAGTTTATTCTGAGGGTAATAGATCAGCTGCGGTAAGAATACCTTTAACAGGACCCAGCCCTAAAGCTAAAAGATTAGAATTTAGATCAGGTGATGCACTTGCAAATCCTTACTTAGCATTCTCTGTAATGATGCTTGCTGGTATTGATGGAATTAAAAATCAAATTGATCCTGGTGATGGAGTAGATGTAGATTTATTTGAACTTCCAGCTGATGAACTTGCAAAAATTGATACAGTACCTTCATCTCTAAATGACTCACTTAATGCGCTAAAAGCAGATAAGGATTATCTATTAGCTGGTGGAGTATTTACTGAAGATTTTATTGATAACTTTATCGATATAAAATACGAAGAGGTACAACAATTA
AG-418-O02  ATGTCTAAATCTCCTCAAGATGTTTTAAGTCAAATTAAAGACGAAGGAATTGAACTCATCGATTTAAAATTCACTGATATTCATGGAAAATGGCAACATTTAACTCTTACATCAGACATGATAGAGGAGGATTCTTTTACAGAAGGTTTGGCATTTGATGGCTCATCAATAAGAGGTTGGAAAGCAATTAATGCCTCGGATATGTCAATGGTGCCCGATGCAAGTACAGCTTGGATAGATCCTTTTTATAAACATAAAACTTTAAGTATGATTTGCTCTATTCAAGAGCCAAGAAGCGGGGAACCTTATGATAGGTGTCCAAGAGCTTTAGCTCAAAAGGCATTAAAATATTTAGATTCGACTGGTATAGCAGATACTGCATTTTTTGGACCAGAACCAGAATTCTTCTTATTTGATGACGTGAGATACGACTCTAAAGAAGGAGGTTGTTTTTATAGTGTAGATACTATTGAAGCTCCATGGAATACAGGGAGAATTGAAGAAGGGGGAAACCTAGGATACAAAATACAATATAAAGAAGGTTATTTTCCAGTAGCTCCAAATGATACTGCGCAAGATATCAGATCTGAGATGCTTCTTCTAATGGGTGAATTAGGTATCCCCACTGAAAAACATCACCATGAAGTTGCTGGTGCCGGTCAACACGAGCTTGGAATGAAATTTGATTCGTTAATAAATGCTGCTGATAACGTTATGACTTATAAATACGTTGTCAGAAATGTTGCAAAAAAATATGGAAAAACAGCAACATTTATGCCCAAACCTGTTTTTAACGACAACGGAACAGGAATGCATGTTCACCAAAGTTTATGGAAGAGTGGACAGCCATTATTCTTTGGTGAAGGATCATATGCAAATTTATCTCAAACAGCAAGATGGTACATAGGGGGCATACTTAAACATGCACCATCATTCTTAGCATTTACTAACCCAACCACTAATAGTTATAAACGATTGGTTCCAGGATTCGAAGCACCTGTAAATCTAGTTTATTCTGAGGGTAATAGATCAGCTGCGGTAAGAATACCTTTAACAGGACCAAGCCCCAAAGCTAAAAGATTAGAATTTAGATCAGGTGACGCACTTGCAAATCCTTACTTAGCATTTTCTGTAATGATGCTTGCTGGTATTGATGGAATTAAAAATCAAATTGATCCTGGTGATGGAGTAGATGTAGATTTATTTGAACTTCCAGCTGATGAACTTGCAAAAATTGATACAGTACCTTCATCTCTGAATGACTCACTTAATGCGCTAAAAGCAGATAAGGATTATCTATTAGCTGGTGGAGTATTTACTGAAGATTTTATTGATAACTTTATCGATATAAAATACGAAGAGGTACAACAACTA
AG-418-O03  ATGTCTAAATCTCCTCAAGATGTTTTAAGTCAAATTAAAGACGAAGGAATTGAACTCATCGATTTAAAATTCACTGATATTCATGGAAAATGGCAACATTTAACTCTTACATCAGACATGATAGAGGAGGATTCTTTTTCAGAAGGTTTGGCATTTGATGGCTCATCAATCAGAGGTTGGAAAGCAATTAATGCCTCGGATATGTCAATGGTGCCCGATGCAAGTACAGCTTGGATAGATCCTTTTTATAAACATAAAACTCTAAGTATGATTTGCTCTATTCAAGAGCCAAGAAGCGGGGAACCTTATGATAGGTGTCCAAGAGCTTTAGCTCAAAAGGCTTTAAAATATTTAGACTCTACTGGTATAGCAGATACTGCATTTTTTGGACCAGAACCAGAATTCTTTTTATTTGATGATGTTAGATATGACTCTAAAGAAGGAGGTTGTTTTTATAGTGTAGATACTATTGAAGCCCCATGGAATACAGGGAGAATTGAAGAAGGGGGAAACTTAGGATACAAAATACAATATAAAGAAGGATATTTTCCAGTAGCTCCAAATGATACTGCGCAGGATATCAGATCTGAGATGCTTCTTCTTATGGGTGAATTAGGCATCCCCACAGAAAAGCATCACCATGAAGTTGCTGGTGCCGGCCAACACGAGCTTGGAATGAAATTTGATTCGTTAATAAATGCTGCTGATAACGTTATGACTTATAAATACGTTGTCAGAAATGTTGCAAAAAAATATGGAAAAACAGCAACATTTATGCCCAAACCTGTTTTTAACGACAACGGAACAGGAATGCATGTTCACCAAAGTTTATGGAAGAGTGGACAGCCACTATTCTTTGGTGAAGGATCATATGCAAATTTATCTCAAACAGCAAGATGGTACATCGGAGGCATACTTAAACATGCACCTTCATTCCTAGCATTTACTAACCCAACTACAAATAGTTATAAACGATTGGTTCCAGGATTCGAAGCACCTGTAAATCTAGTTTATTCTGAGGGCAATAGATCAGCTGCAGTAAGAATACCTTTAACAGGACCAAGCCCTAAAGCTAAAAGATTAGAATTCAGATCAGGTGACGCACTTGCAAATCCTTATTTAGCATTTTCTGTAATGATGCTTGCTGGTATTGATGGAATTAAAAATCAAATTGATCCTGGTGATGGAGTAGATGTAGATTTATTTGAACTTCCAGCTGATGAACTTGCAAAAATTGATACAGTACCTTCATCTCTAAATGACTCACTTAATGCGCTAAAAGCAGACAAGGATTATCTATTAGCTGGTGGAGTATTTACTGAAGATTTTATTGATAACTTTATCGATATAAAATACGAAGAGGTACAACAACTA
AG-402-A04  ATGTCTAAATCTCCTCAAGATGTTTTAAGTCAAATTAAAGACGAAGGAATTGAACTCATTGATTTAAAATTCACTGATATTCATGGAAAATGGCAACATTTAACTCTTACATCAGACATGATAGAGGAGGATTCATTTACAGAAGGTTTGGCATTTGATGGTTCATCAATAAGAGGTTGGAAAGCAATTAATGCCTCAGATATGTCAATGGTGCCCGATGCTAGTACAGCTTGGATAGATCCTTTTTATAAACATAAAACTCTAAGTATGATTTGCTCTATTCAAGAGCCAAGAAGCGGGGAACCTTATGATAGGTGTCCAAGAGCTTTAGCTCAAAAGGCATTAAAATATTTAGACTCGACTGGTATTGCAGATACTGCATTTTTTGGACCAGAACCAGAATTCTTTTTATTTGATGATGTTAGATATGACTCTAAAGAAGGAGGTTGTTTTTACAGTGTAGATACTATTGAAGCCCCATGGAACACAGGGAGAATTGAAGAAGGGGGGAACTTAGGATACAAAATACAATACAAAGAAGGATATTTTCCAGTAGCTCCAAATGATACTGCGCAGGATATCAGATCTGAGATGCTTCTTCTTATGGGTGAATTAGGTATCCCCACAGAAAAACATCACCATGAAGTTGCTGGTGCAGGCCAACATGAGCTTGGAATGAAATTTGATTCGTTAATAAATGCTGCTGATAACGTTATGACTTATAAATACGTTGTCAGAAATGTTGCAAAAAAATATGGAAAAACAGCAACATTTATGCCCAAACCTGTTTTTAACGACAACGGAACAGGAATGCATGTTCACCAAAGTTTATGGAAGAGCGGACAGCCACTATTCTTTGGTGAGGGATCATATGCAAATTTATCTCAAACAGCAAGATGGTACATCGGAGGCATACTTAAACATGCGCCTTCATTCCTAGCATTTACTAACCCAACTACAAATAGTTATAAACGATTGGTTCCAGGATTCGAAGCACCTGTAAATCTAGTTTATTCTGAGGGTAATAGATCAGCTGCTGTAAGAATACCTTTAACAGGTCCAAGCCCTAAAGCTAAAAGATTAGAATTCAGATCAGGTGATGCACTTGCAAATCCTTACTTAGCATTTTCTGTAATGATGCTAGCTGGTATTGATGGAATTAAAAATCAAATTGATCCTGGTGATGGAGTAGATGTAGATTTATTTGAACTTCCAGCTGATGAACTTGCAAAAATTGATACAGTACCTTCTTCTCTAAATGATTCACTTAATGCGCTAAAAGCAGATAAGGATTATCTACTAGCTGGTGGAGTATTTACTGAAGATTTTATTGATAACTTTATCGATATAAAATACGAAGAGGTACAACAACTA
AG-402-I23  ATGTCTAAATCTCCTCAAGATGTTTTAAGTCAAATTAAAGACGAAGGAATTGAACTCATCGATTTAAAATTCACTGATATTCATGGAAAATGGCAACATTTAACCCTTACATCAGACATGATAGAGGAGGATTCTTTTACAGAAGGTTTGGCATTTGATGGCTCATCAATAAGAGGTTGGAAAGCAATTAATGCCTCGGATATGTCAATGGTGCCCGACGCAAGTACAGCATGGATAGATCCTTTTTATAAACATAAAACTCTAAGTATGATTTGCTCTATTCAAGAGCCAAGAAGCGGAGAACCTTATGATAGGTGTCCAAGAGCTTTAGCTCAAAAGGCATTAAAATATTTAGACTCAACGGGTATTGCAGATACTGCATTTTTTGGACCAGAACCAGAATTCTTTTTATTCGATGATGTTAGATATGACTCTAAAGAAGGAGGTTGTTTTTATAGTGTAGATACTATTGAGGCGCCATGGAATACAGGGAGAATTGAAGAAGGGGGAAACTTAGGATACAAAATACAATATAAAGAAGGATATTTTCCAGTAGCTCCAAATGATACTGCGCAAGATATCAGATCTGAGATGCTTCTTCTTATGGGTGAATTAGGTATCCCCACAGAAAAACATCACCATGAAGTTGCTGGTGCCGGTCAACACGAGCTTGGAATGAAATTTGATTCGTTAATAAATGCTGCTGATAACGTTATGACTTATAAATACGTTGTCAGAAATGTTGCAAAAAAATATGGAAAAACAGCAACATTTATGCCCAAGCCTGTTTTTAACGACAACGGAACAGGAATGCATGTTCACCAAAGTTTATGGAAGAGTGGACAGCCACTATTCTTTGGTGAAGGATCATATGCAAATTTATCTCAAACAGCAAGATGGTACATCGGAGGCATACTTAAACATGCACCTTCATTCCTAGCATTTACTAACCCAACTACAAATAGTTATAAACGATTGGTTCCAGGATTCGAAGCACCTGTAAATCTAGTTTATTCTGAGGGTAATAGATCAGCTGCGGTAAGAATACCTTTAACAGGTCCAAGCCCTAAAGCTAAAAGATTAGAATTCAGATCAGGTGACGCACTTGCAAATCCTTACTTAGCGTTCTCTGTAATGATGCTTGCTGGTATTGATGGAATTAAAAATCAAATTGATCCTGGTGATGGAGTAGATGTAGATTTGTTTGAACTTCCAGCTGATGAACTAGCAAAAATCGATACAGTACCTTCATCTCTAAATGACTCACTTAATGCGCTAAAAGCAGATAAGGATTATTTATTAGCTGGTGGAGTATTTACTGAAGATTTTATTGATAACTTTATCGATATAAAATACGAAGAGGTACAACAACTA
AG-347-J06  ATGTCTAAATCTCCTCAAGATGTTTTAAGTCAAATTAAAGACGAAGGAATTGAACTCATCGATTTAAAATTCACTGATATTCATGGTAAATGGCAACATTTAACTCTTACATCAGACATGATAGAGGAGGATTCTTTTACAGAAGGGTTGGCATTTGATGGCTCATCAATAAGAGGTTGGAAAGCGATTAATGCCTCCGATATGTCAATGGTGCCCGACGCAAGTACAGCATGGATAGATCCTTTTTATAAACATAAAACTCTAAGTATGATTTGCTCTATTCAAGAGCCAAGAAGCGGGGAACCTTATGATAGGTGTCCAAGAGCTTTAGCTCAAAAGGCATTAAAATATTTAGACTCGACGGGTATAGCAGATACTGCATTTTTTGGACCAGAACCAGAATTCTTTTTATTCGATGATGTTAGATATGACTCCAAAGAGGGAGGTTGTTTTTATAGTGTAGATACTATTGAAGCGCCATGGAATACAGGTAGAATTGAAGAAGGGGGAAACTTAGGATACAAAATACAATATAAAGAAGGATATTTTCCAGTTGCTCCAAATGATACTGCGCAAGATATCAGATCTGAGATGCTTCTTCTTATGGGTGAATTAGGTATCCCCACAGAAAAACATCACCATGAAGTTGCTGGTGCCGGTCAACACGAGCTTGGAATGAAATTTGATTCGTTAATAAATGCTGCTGATAATGTTATGACTTATAAATACGTTGTCAGAAATGTTGCAAAAAAATATGGAAAAACAGCAACATTTATGCCCAAGCCTGTTTTTAACGACAACGGAACAGGAATGCATGTTCACCAAAGTTTATGGAAGAGTGGACAGCCACTATTCTTTGGAGAAGGAGCATATGCAAATTTATCTCAAACAGCTAGATGGTACATTGGAGGCATCCTTAAACATGCTCCATCATTCTTAGCATTTACTAACCCAACTACAAATAGTTATAAACGATTGGTTCCAGGATTCGAAGCACCTGTAAATCTAGTTTATTCTGAAGGTAACAGATCAGCTGCAGTAAGAATACCTTTAACAGGTCCAAGCCCTAAAGCTAAAAGATTAGAATTCAGATCAGGTGACGCACTTGCAAATCCTTACTTAGCATTTTCTGTAATGATGCTTGCTGGTATTGATGGAATTAAAAATCAAATTGATCCTGGTGATGGAGTAGATGTAGATTTATTTGAACTTCCAGCTGATGAACTTGCAAAAATTGATACAGTACCTTCATCTCTAAATGACTCACTTAATGCGCTAAAAGCAGATAAGGATTATCTATTAGCTGGTGGAGTATTTACTGAAGATTTTATTGATAACTTTATCGATATAAAATACGAAGAGGTACAACAACTA
MIT9314     ATGTCTAAATCTCCTCAAGATGTTTTAAGTCAAATTAAAGACGAAGGAATTGAACTCATCGATTTAAAATTCACTGATATTCATGGAAAATGGCAACATTTAACTCTTACATCAGACATGATAGAGGAGGAATCTTTTACAGAAGGTTTAGCATTTGATGGCTCATCAATAAGAGGTTGGAAAGCAATTAATGCCTCGGATATGTCAATGGTGCCTGATGCAAGTACAGCTTGGATAGATCCCTTTTATAAACATAAAACTCTAAGTATGATTTGCTCTATTCAAGAGCCAAGAAGCGGGGAACCTTATGATAGATGTCCAAGAGCTTTAGCTCAAAAGGCATTAAAATATTTAGACTCGACTGGTATAGCAGATACTGCATTTTTTGGACCAGAAGCAGAATTCTTTTTATTTGACGATGTTAGATATGACTCTAAAGAAGGAGGTTGTTTTTATAGTGTAGACACTATTGAAGCCCCATGGAATACAGGGAGAATTGAAGAAGGGGGAAACTTAGGATACAAAATACAATATAAAGAAGGATATTTTCCAGTAGCTCCAAATGATACTGCGCAAGATATCAGATCTGAGATGCTTCTTCTTATGGGTGAATTAGGTATCCCTACAGAAAAACATCACCATGAAGTTGCTGGTGCCGGCCAACACGAGCTTGGAATGAAATTCGATTCGTTAATAAATGCTGCTGATAACGTTATGACTTATAAATACGTTGTAAGAAATGTTGCGAAAAAATATGGAAAAACAGCAACATTTATGCCCAAACCTGTTTTTAACGACAACGGAACAGGAATGCATGTTCACCAAAGTTTATGGAAGAGTGGACAGCCACTATTCTTTGGTGAAGGATCATATGCAAATTTATCTCAAACAGCAAGATGGTACATAGGAGGCATACTTAAACACGCACCTTCATTCCTAGCATTTACTAACCCAACTACAAATAGTTATAAACGATTGGTTCCAGGATTCGAAGCACCTGTGAATCTAGTTTATTCTGAGGGTAATAGATCAGCTGCAGTAAGAATACCTTTAACAGGTCCAAGCCCTAAAGCTAAAAGATTAGAATTCAGATCAGGTGACGCGCTTGCAAATCCTTACTTAGCATTTTCTGTAATGATGCTTGCTGGTATTGATGGAATTAAAAATCAAATAGATCCTGGTGATGGAGTAGATGTAGATTTATTTGAACTTCCAGCTGATGAACTTGCAAAAATTGATACTGTGCCTTCATCTCTAAATGACTCACTTAATGCGCTTAAAGCAGATAAAGATTATCTATTAGCTGGTGGTGTATTTACTGAAGATTTTATTGATAACTTTATCGATATAAAATACGAAGAGGTACAACAACTA
AG-355-O17  ATGTCTAAATCTCCACAAGATGTTTTAAGTCAAATTAAAGACGAAGGAATTGAACTCATCGATTTAAAATTCACTGACATCCATGGTAAATGGCAACATTTAACTCTTACATCAGACATGATAGAGGAGGATTCTTTTACAGAAGGTCTAGCATTTGATGGCTCATCAATAAGAGGTTGGAAAGCAATTAATGCCTCGGATATGTCAATGGTACCCGACGCAAGTACAGCATGGATAGATCCTTTTTATAAACATAAAACTCTAAGTATGATTTGTTCTATTCAAGAGCCAAGAAGCGGAGAACCTTATGATAGGTGTCCAAGAGCTTTAGCTCAAAAAGCATTAAAATATTTAGACTCGACAGGTATTGCAGATACTGCATTTTTTGGACCAGAACCAGAATTCTTTTTATTCGATGATGTAAGATATGACTCTAAAGAGGGAGGTTGTTTTTATAGTGTAGATACTATTGAAGCGCCATGGAATACAGGGAGAATTGAAGAAGGCGGAAACTTAGGATACAAAATACAATATAAAGAAGGATATTTTCCAGTAGCTCCAAATGATACTGCGCAAGATATCAGATCTGAGATGCTTCTTCTTATGGGTGAATTAGGCATCCCTACAGAAAAACATCACCATGAAGTTGCTGGTGCCGGTCAGCACGAGCTTGGAATGAAATTTGATTCGTTAATAAATGCTGCTGATAACGTTATGACATACAAATACGTTGTCAGAAATGTTGCAAAAAAATATGGAAAAACAGCAACATTTATGCCTAAACCTGTTTTTAACGACAACGGAACAGGAATGCATGTTCACCAAAGTTTATGGAAGAGTGGTCAGCCACTATTCTTTGGTGAAGGAGCATATGCAAATTTATCTCAAACAGCAAGATGGTATATCGGAGGGATACTCAAGCATGCACCATCATTCCTAGCATTTACTAACCCAACTACAAATAGTTATAAACGATTGGTTCCAGGATTCGAAGCACCTGTAAATCTTGTTTATTCAGAGGGTAATAGATCAGCTGCAGTAAGAATACCTTTAACAGGTCCAAGCCCTAAAGCTAAAAGATTAGAATTCAGATCTGGTGACGCACTTGCAAATCCTTACTTAGCATTTTCTGTAATGATGCTTGCAGGTATTGATGGAATAAAAAATCAAATTGATCCTGGTGATGGAGTAGATGTAGATTTATTTGAACTTCCAGCTGATGAACTTGCAAAAATTGATACAGTACCTTCATCTCTAAATGATTCACTTAATGCGCTAAAAGCAGATAAGGATTATCTATTAGCTGGTGGAGTATTTACTGAAGATTTTATTGATAATTTTATCGATATAAAATACGAAGAGGTACAACAACTA
AG-418-B17  ATGTCTAAATCTCCCCAAGATGTTTTAAGTCAAATTAAAGACGAAGGAATTGAACTTATCGATTTAAAATTCACTGACATCCATGGTAAATGGCAACATTTAACTCTTACATCAGACATGATAGAGGAGGATTCTTTTACAGAAGGTCTAGCATTTGATGGCTCATCAATAAGAGGTTGGAAAGCAATTAATGCCTCTGATATGTCAATGGTGCCCGACGCAAGTACAGCATGGATAGATCCTTTTTATAAACATAAAACTCTAAGTATGATTTGCTCTATTCAAGAGCCAAGAAGCGGAGAACCTTATGATAGGTGTCCAAGAGCTTTAGCTCAAAAGGCATTAAAATATTTAGACTCGACAGGTATTGCAGATACTGCATTTTTTGGACCAGAACCAGAATTCTTTTTATTCGATGATGTTAGATATGACTCTAAAGAGGGAGGTTGTTTTTATAGTGTAGATACTATTGAAGCGCCATGGAATACAGGGAGAATTGAAGAAGGCGGAAACCTAGGATACAAAATACAATATAAAGAAGGATATTTTCCAGTAGCTCCAAATGATACTGCGCAAGATATCAGATCTGAGATGCTTCTTCTTATGGGCGAATTAGGCATCCCTACAGAAAAACATCACCATGAAGTTGCTGGTGCTGGTCAGCACGAGCTTGGAATGAAATTTGATTCGTTAATAAATGCTGCTGATAACGTTATGACTTATAAATACGTTGTCAGAAATGTTGCAAAAAAATATGGAAAAACAGCAACATTTATGCCCAAACCTGTTTTTAACGACAATGGAACAGGAATGCATGTTCACCAAAGTTTATGGAAGAGCGGACAGCCACTATTCTTTGGTGAAGGAGCATATGCAAATTTATCTCAAACAGCACGATGGTACATCGGAGGCATACTTAAACATGCACCATCATTCCTAGCATTTACTAACCCAACTACAAATAGTTATAAACGATTGGTTCCAGGATTCGAAGCACCTGTAAATCTTGTTTATTCTGAGGGTAATAGATCAGCTGCAGTAAGAATACCTTTAACAGGTCCAAGCCCTAAAGCTAAAAGATTAGAATTCAGATCTGGTGACGCACTTGCAAATCCTTACTTAGCATTTTCTGTAATGATGCTTGCAGGTATTGATGGAATAAAAAATCAAATTGATCCTGGTGATGGAGTAGATGTAGATTTATTTGAACTTCCAGCTGATGAACTTGCAAAAATTGATACAGTACCTTCATCTCTAAATGACTCACTTAATGCGCTAAAAGCAGATAAGGATTATCTATTAGCTGGTGGAGTATTTACTGAAGATTTTATTGATAACTTTATCGATATAAAATACGAAGAGGTACAACAACTA
AG-355-J04  ATGTCTAAGTCTCCACAAGATGTTTTAAGTCAAATTAAAGATGAAGGAATTGAACTCATCGATTTAAAATTCACAGACATCCATGGTAAATGGCAACATTTAACTCTTACATCAGACATGATAGAAGAGGATTCATTTACAGAAGGTCTAGCATTTGATGGTTCATCAATAAGAGGTTGGAAAGCAATTAATGCCTCGGATATGTCAATGGTGCCCGATGCAAGTACAGCTTGGATAGATCCTTTTTATAAACATAAAACATTAAGTATGATTTGCTCTATTCAAGAGCCTAGAAGCGGAGAGCCTTATGATAGGTGTCCAAGAGCTTTAGCCCAAAAGGCATTAAAATATTTAGATTCAACTGGGATAGCAGATACTGCATTTTTTGGACCAGAACCAGAATTCTTTTTATTTGATGATGTTAGATATGATTCTAATGAAGGAGGTTGTTTTTATAGTGTAGATACTATTGAAGCACCATGGAATACAGGGAGAATTGAAGAAGGTGGAAACTTAGGATACAAAATACAATATAAAGAAGGATATTTTCCTGTAGCACCTAATGATACTGCGCAAGATATCAGATCTGAGATGCTTCTTCTTATGGGTGAATTAGGTATTCCCACAGAGAAACATCACCACGAAGTTGCTGGTGCCGGCCAACACGAGCTAGGAATGAAATTTGATTCGCTAATAAATGCTGCTGATAATGTTATGACTTATAAATACGTTGTAAGAAATGTTGCAAAAAAATATGGAAAAACTGCAACATTTATGCCCAAGCCTGTTTTTAACGATAATGGAACCGGAATGCATGTTCACCAAAGTTTATGGAAGAGTGGACAGCCACTATTTTTTGGTGAAGGAGCATATGCAAATTTATCTCAAACAGCAAGATGGTACATCGGAGGCATACTAAAGCATGCCCCTTCATTCCTAGCATTTACTAACCCAACTACAAATAGTTATAAACGATTGGTTCCAGGATTCGAAGCACCTGTAAATCTAGTTTATTCTGAGGGTAATAGATCAGCTGCTGTAAGAATACCTCTAACAGGTCCAAGCCCTAAAGCTAAAAGATTAGAATTCAGATCTGGTGACGCTCTTGCAAATCCTTACTTAGCATTCTCTGTAATGATGCTTGCTGGTATTGATGGAATTAAAAATCAAATTGATCCTGGTGATGGAGTAGATGTAGATTTATTTGAACTTCCAGCTGATGAACTTGCGAAAATTGATACGGTACCTTCATCTCTAAATGATTCACTTAATGCGCTAAAAGCAGATAAGGATTATCTATTAGCTGGTGGAGTATTTACAGAAGATTTTATTGATAACTTTATCGATATAAAATACGAAGAAGTTCAACAACTA
AG-355-L02  ATGTCTAAGTCTCCACAAGATGTTTTAAGTCAAATTAAAGATGAAGGAATTGAACTCATCGATTTAAAATTCACAGACATCCATGGTAAATGGCAACATTTAACTCTTACATCAGACATGATAGAAGAGGATTCATTTACAGAAGGTCTAGCATTTGATGGTTCATCAATAAGAGGTTGGAAAGCAATTAACGCCTCCGACATGTCAATGGTTCCAGATGCAAGTACAGCATGGATAGATCCTTTTTATAAGCATAAAACTCTTAGTATGATTTGCTCTATTCAAGAGCCAAGAAGCGGGGAACCTTATGATAGGTGTCCAAGAGCTTTAGCTCAAAAAGCATTAAAATATTTAGATTCCACTGGTATAGCAGATACTGCATTTTTTGGACCAGAACCAGAATTCTTTTTATTTGATGATGTTAGATATGACTCTAAAGAAGGAGGTTGTTTTTATAGTGTAGATACTATTGAAGCTCCATGGAATACAGGGAGAATTGAAGAAGGGGGAAACCTGGGATACAAAATACAATACAAAGAAGGATATTTTCCAGTAGCTCCAAATGATACTGCCCAAGACATCCGATCTGAGATGCTTCTACTTATGGGTGAATTAGGTATTCCCACTGAAAAACATCACCATGAAGTTGCTGGTGCAGGCCAACACGAGCTTGGAATGAAATTTGATTCGTTAATAAATGCTGCTGATAACGTTATGACTTATAAATACGTTGTCAGAAATGTTGCAAAAAAATATGGAAAAACAGCAACATTTATGCCCAAACCTGTTTTTAACGACAACGGAACAGGAATGCATGTTCACCAAAGCTTATGGAAGAGTGGACAGCCACTATTCTTTGGTGAAGGTTCATATGCAAATTTATCTCAAACAGCAAGATGGTACATTGGAGGCATACTTAAACATGCACCATCATTCTTAGCATTTACTAACCCAACCACTAATAGTTATAAACGATTGGTTCCAGGATTCGAAGCACCTGTAAATCTTGTTTATTCTGAGGGTAATAGATCAGCTGCGGTAAGAATACCTTTAACAGGACCAAGCCCTAAAGCTAAAAGATTAGAATTCAGATCAGGTGACGCACTTGCAAATCCTTACTTAGCATTCTCTGTAATGATGCTTGCTGGTATTGATGGAATTAAAAATCAAATTGATCCTGGTGATGGAGTAGATGTAGATTTATTTGAACTTCCAGCTGATGAACTTGCAAAAATTGATACAGTACCATCATCTCTAAATGACTCACTTAATGCGCTTAAAGCGGATAAGGATTATCTATTAGCTGGTGGAGTATTTACTGAAGATTTTATTGATAACTTTATCGATATAAAATACGAAGAGGTACAACAACTA
AG-347-B23  ATGTCTAAGTCTCCACAAGATGTTTTAAGTCAAATTAAAGATGAAGGAATTGAACTCATCGATTTAAAATTTACTGACATCCATGGTAAATGGCAACATTTAACTCTTACATCAGACATGATAGAAGAGGACTCATTTACAGAAGGTCTAGCATTTGATGGTTCATCAATAAGAGGTTGGAAAGCTATTAACGCCTCCGACATGTCAATGGTTCCAGATGCAAGTACAGCATGGATAGATCCTTTTTATAAGCATAAAACTTTAAGTATGATTTGCTCTATTCAAGAGCCAAGAAGCGGGGAACCTTACGATAGGTGTCCAAGAGCATTAGCTCAAAAGGCATTAAAATATTTAGATTCGACTGGTATAGCAGATACTGCATTTTTTGGACCAGAACCAGAATTCTTTTTATTTGATGATGTTAGATATGACTCTAAAGAAGGAGGTTGTTTTTACAGTGTAGATACTATTGAAGCTCCATGGAATACGGGGAGAATTGAAGAAGGGGGAAACCTAGGATACAAAATACAATACAAAGAAGGATATTTTCCAGTAGCTCCAAATGATACTGCGCAAGATATCAGATCTGAGATGCTCCTTCTTATGGGTGAATTAGGTATCCCCACTGAAAAACATCACCATGAAGTTGCTGGTGCCGGCCAACACGAGCTTGGAATGAAATTTGATTCGTTAATAAATGCTGCTGATAACGTTATGACTTATAAATACGTTGTCAGAAATGTTGCAAAAAAATATGGAAAAACAGCAACATTTATGCCCAAACCTGTTTTTAACGACAACGGAACAGGAATGCATGTTCACCAAAGTTTATGGAAGAGTGGACAGCCACTATTCTTTGGTGAAGGGTCATATGCAAATTTATCTCAAACAGCAAGATGGTACATCGGAGGCATACTTAAACATGCACCTTCATTCTTAGCATTTACTAACCCAACCACTAATAGTTATAAACGATTGGTTCCAGGATTCGAAGCTCCTGTAAATCTAGTTTATTCTGAGGGTAATAGATCAGCTGCGGTAAGAATACCTTTAACAGGACCAAGCCCTAAAGCTAAAAGATTAGAATTCAGATCAGGTGACGCACTTGCAAATCCTTACCTAGCATTCTCTGTAATGATGCTTGCTGGTATTGATGGAATTAAAAATCAAATTGATCCTGGTGATGGAGTAGATGTAGATTTATTTGAACTTCCAGCTGATGAACTTGCAAAAATTGATACAGTACCATCATCTCTAAATGACTCACTTAATGCGCTAAAAGCAGATAAGGATTATCTATTAGCTGGTGGAGTATTTACTGAAGATTTTATTGATAACTTTATCGATATAAAGTACGAAGAGGTACAACAACTA
AG-355-B23  ATGTCTAAGTCTCCACAAGATGTTTTAAGTCAAATCAAAGACGAAGGAATTGAACTCATCGATTTAAAATTCACAGACATCCATGGTAAATGGCAACATTTAACTCTTACATCAGACATGATAGAAGAGGATTCATTTACAGAAGGTCTAGCATTTGATGGTTCATCAATTAGAGGTTGGAAAGCAATTAATGCCTCCGATATGTCCATGGTCCCTGATGCAAGTACCGCATGGATAGATCCTTTTTATAAACATAAAACTCTAAGTATGATTTGCTCTATCCAAGAGCCAAGAAGCGGGGAACCTTATGATAGGTGTCCAAGAGCTTTAGCTCAAAAGGCATTAAAATATTTAGATTCGACTGGTATAGCAGATACTGCATTTTTTGGACCAGAACCAGAATTCTTTTTATTTGATGATGTTAGATATGACTCTAAAGAAGGAGGTTGTTTTTATAGTGTAGATACTATTGAAGCTCCATGGAATACAGGGAGAATTGAAGAAGGAGGAAACCTAGGATACAAAATACAATATAAAGAAGGATATTTTCCAGTAGCTCCAAATGATACTGCGCAAGATATCAGATCTGAGATGCTTCTTCTTATGGGTGAATTAGGTATCCCCACTGAAAAACATCACCATGAAGTTGCTGGTGCCGGCCAACACGAGCTTGGAATGAAATTTGATTCGTTAATAAATGCTGCTGATAACGTTATGACTTATAAATACGTTGTCAGAAATGTTGCAAAAAAATATGGAAAAACAGCAACATTTATGCCCAAACCTGTTTTTAACGACAACGGCACAGGAATGCATGTTCACCAAAGTTTATGGAAGAGTGGACAACCACTATTCTTTGGTGAAGGGTCATATGCAAATTTATCTCAAACAGCGAGATGGTACATCGGAGGCATACTTAAACATGCACCATCATTCTTAGCATTTACTAACCCAACCACTAACAGTTATAAACGATTGGTTCCTGGATTCGAAGCTCCTGTAAATCTAGTTTATTCTGAGGGTAATAGATCAGCTGCTGTAAGAATACCTTTAACAGGACCAAGCCCTAAAGCTAAAAGATTAGAATTCAGATCAGGTGACGCACTTGCAAATCCTTACTTAGCATTCTCTGTAATGATGCTTGCTGGTATTGATGGAATTAAAAATCAAATTGATCCTGGTGATGGAGTAGATGTAGATTTATTTGAACTTCCAGCTGATGAACTTGCAAAAATTGATACAGTACCATCATCTCTAAATGACTCACTTAATGCTCTAAAAGCAGATAAGGATTATCTATTAGCTGGTGGAGTATTTACTGAAGATTTTATTGATAACTTTATCGATATAAAATACGAAGAGGTACAACAACTG
AG-355-K03  ATGTCTAAGTCTCCACAAGATGTTTTGAGTCAAATTAAAGATGAAGGAATTGAACTCATCGATTTAAAATTTACTGACATCCATGGTAAATGGCAACATTTAACTCTCACATCAGACATGATAGAAGAGGATTCATTTACAGAAGGTCTAGCATTTGATGGTTCATCAATAAGAGGTTGGAAAGCAATTAATGCCTCAGATATGTCAATGGTTCCTGATGCAAGTACTGCATGGATAGATCCTTTCTATAAGCATAAAACTCTAAGTATGATTTGCTCTATCCAAGAGCCTAGAAGTGGCGAGCCTTATGATAGATGCCCAAGAGCTTTAGCTCAAAAGGCATTAAAATATTTAGACTCCACTGGAATAGCTGATACTGCATTTTTTGGACCAGAACCAGAATTCTTTTTATTTGATGATGTTAGATATGACTCTAAAGAAGGAGGTTGTTTTTATAGTGTAGATACTATTGAAGCCCCATGGAATACAGGGAGAATTGAAGAAGGGGGAAACTTAGGATACAAAATTCAATATAAAGAAGGATATTTTCCAGTAGCTCCAAATGATACTGCGCAAGATATCAGATCTGAGATGCTTCTTCTTATGGGTGAATTAGGTATCCCCACAGAAAAACATCACCATGAAGTTGCTGGTGCCGGTCAACACGAGCTTGGAATGAAATTTGATTCGTTAATAAATGCTGCTGATAACGTTATGACCTATAAATACGTTGTCAGAAATGTTGCAAAAAAATATGGCAAAACAGCAACATTTATGCCGAAACCTGTTTTTAACGACAACGGAACAGGAATGCATGTTCACCAAAGTTTATGGAAGAGTGGTCAACCACTATTCTTTGGTGAAGGATCATATGCAAATTTATCTCAAACCGCAAGATGGTACATCGGAGGCATACTTAAACATGCTCCATCATTCTTAGCATTTACTAACCCAACTACTAATAGTTATAAACGATTGGTTCCAGGATTCGAAGCACCTGTAAATCTAGTTTATTCTGAGGGTAATAGATCAGCTGCGGTAAGAATACCTTTAACAGGACCAAGCCCTAAAGCTAAAAGATTAGAATTCAGATCAGGTGACGCACTTGCAAATCCTTACTTAGCATTCTCAGTGATGATGCTTGCTGGTATTGATGGAATTAAAAATCAAATTGATCCTGGTGATGGAGTAGATGTAGATTTATTTGAACTTCCAGCTGATGAACTTGCAAAAATTGATACAGTACCCTCATCTCTAAATGACTCACTTAATGCGCTAAAAGCAGATAAGGATTATCTACTAGCTGGTGGAGTATTTACTGAAGATTTTATTGATAACTTTATCGATATAAAATACGAAGAGGTACAACAACTA
AG-418-I21  ATGTCTAAATCTCCACAAGATGTTTTAAGTCAAATTAAAGACGAAGGAATTGAACTTATCGATTTAAAATTCACAGACATCCATGGTAAATGGCAACATTTAACTCTTACATCAGACATGATAGAAGAGGATTCATTTACAGAAGGTCTTGCATTTGATGGTTCTTCAATAAGAGGTTGGAAAGCAATTAATGCCTCAGATATGTCAATGGTCCCTGATGCTAGTACGGCATGGATAGATCCTTTTTATAAACATAAAACTCTAAGTATGATTTGCTCAATCCAAGAGCCTAGAAGTGGTGAGCCTTATGATAGATGCCCAAGATCGTTAGCTCAAAAGGCATTAAAATATTTAGACTCTACTGGTATAGCAGATACTGCATTTTTTGGACCAGAACCAGAATTCTTTTTATTTGATGATGTAAGATATGACTCTAAAGAAGGAGGTTGTTTTTATAGTGTAGATACTATTGAAGCACCATGGAATACAGGAAGAATTGAAGAAGGGGGAAACTTAGGATACAAAATACAATATAAAGAAGGATATTTTCCAGTAGCTCCAAATGATACTGCGCAAGATATCAGATCTGAAATGCTTCTTCTTATGGGTGAATTAGGTATCCCCACAGAAAAACATCACCATGAAGTTGCTGGCGCCGGCCAACACGAGCTTGGAATGAAATTTGATTCGTTAATAAATGCTGCTGATAACGTTATGACTTATAAATACGTTGTCAGAAATGTTGCAAAAAAATACGGAAAAACAGCAACATTTATGCCTAAACCTGTTTTTAATGACAACGGAACAGGAATGCATGTTCACCAGAGTTTATGGAAGAGTGGACAGCCACTATTCTTTGGTGAAGGATCATATGCAAATTTATCGCAAACAGCAAGATGGTACATCGGAGGTATACTAAAACATGCTCCATCGTTCTTAGCATTTACTAACCCAACTACTAATAGTTATAAACGATTGGTTCCAGGATTCGAAGCACCTGTAAATCTAGTATATTCTGAGGGTAACAGATCAGCTGCGGTAAGAATACCTTTAACAGGACCAAGCCCTAAAGCTAAAAGATTAGAATTCAGATCAGGTGACGCACTTGCAAATCCTTACTTAGCATTCTCTGTAATGATGCTTGCTGGTATTGATGGAATAAAAAATCAAATTGATCCTGGTGATGGAGTTGATGTAGATTTATTTGAACTTCCAGCTGATGAACTTGCAAAAATTGATACAGTACCTTCATCTCTAAATGACTCACTTAATGCACTAAAAGCAGATAAGGACTATCTATTAGCTGGTGGAGTATTTACTGAAGATTTTATTGATAACTTTATCGATATAAAATACGAAGAGGTACAACAACTA
GP2         ATGTCAAAGTCTCCACAAGATGTTTTAAGTCAAATTAAAGATGAAGGAATTGAACTCATCGATTTAAAATTTACTGATATTCATGGTAAATGGCAACATCTAACTCTTACATCAGACATGATAGAAGAGGATTCGTTTACAGAAGGTTTAGCATTTGATGGTTCATCAATAAGAGGATGGAAAGCAATTAATGCCTCTGATATGTCAATGGTTCCTGATGCAAGTACAGCATGGATAGACCCTTTTTATAAACATAAAACTTTAAGTATGATTTGCTCTATCCAAGAGCCTAGAAGTGGTGAGCCTTATGATAGATGCCCAAGATCTTTAGCTCAAAAGGCATTAAAATACTTAGAATCTACTGGGATTGCTGATACAGCATTTTTTGGCCCGGAACCAGAATTCTTCTTATTTGATGACGTAAGATACGACTCAAAAGAAGGTTCCTGCTTTTACAGTGTAGATACAATTGAAGCCCCATGGAATACAGGAAGAACTGAAGAAGGTGGAAATTTAGGATACAAGATCCAATACAAAGAAGGTTATTTCCCTGTTTCTCCAAATGATACCGCGCAAGACATCAGATCTGAAATGCTTCTTTTAATGGGTGAATTAGGTATACCCACAGAAAAGCATCACCATGAAGTTGCTGGTGCCGGTCAACACGAACTTGGAATGAAATTCGATTCGTTAATTAATTCTGCTGATAACGTAATGACTTATAAATATGTTGTCAGGAATGTTGCTAAAAAATATGGTAAAACTGCAACGTTTATGCCCAAGCCTGTTTTTAATGATAATGGAACTGGAATGCATGTTCACCAAAGTTTATGGAAGAGTGGTCAGCCACTATTTTTTGGCGAGGGAGCATATGCAAATTTATCTCAAACAGCAAGATGGTACATCGGAGGCATACTTAAACATGCTCCATCATTCTTAGCATTTACTAACCCAACTACAAATAGTTATAAACGATTGGTTCCAGGATTTGAAGCACCTGTAAATTTAGTTTATTCTGAGGGTAATAGATCAGCTGCAGTAAGAATACCTTTAACAGGTCCAAGCCCTAAAGCTAAAAGATTAGAATTCAGATCAGGTGACGCACTTGCAAATCCTTACCTAGCATTTTCTGTAATGATGCTTGCTGGTATTGATGGAATTAAAAACCAAATTGATCCTGGTGATGGAGTTGATGTAGATTTATTTGAACTTCCAGATGATGAACTTGCAAAAATTGATACGGTACCTTCATCTCTTAATGACTCACTTAATGCTCTAAAAGCAGATAAGGATTATCTATTAGCTGGTGGAGTATTTACTGATGATTTTATTGATAATTTTATCGATATAAAATACGAAGAGGTACAACAATTA
AG-355-P16  ATGTCTAAGTCTCCACAAGATGTTTTAAGTCAAATTAAAGACGAAGGAATTGAACTCATCGATTTAAAATTCACAGACATCCATGGTAAATGGCAACATTTAACCCTCACATCGGACATGATAGAAGAGGATTCATTTACAGAAGGTCTAGCATTTGATGGCTCATCAATAAGAGGTTGGAAAGCAATTAATGCCTCAGATATGTCAATGGTCCCTGATGCAAGTACAGCATGGATAGATCCTTTTTATAAACATAAAACTCTAAGTATGATTTGTTCTATACAAGAGCCAAGAAGTGGTGAGCCTTATGATAGGTGTCCAAGATCATTAGCTCAAAAGGCTTTAAAATATTTAGAATCTACTGGGATTGCTGATACAGCATTTTTTGGACCTGAACCAGAATTCTTTTTATTTGATGATGTTAGATACGACTCAAAAGAAGGTTCTTGCTTTTACAGTGTTGATACAATTGAAGCTCCATGGAACACAGGAAGAATTGAAGAAGGTGGAAATTTAGGATACAAGATCCAATACAAAGAAGGTTACTTCCCAGTTTCTCCCAATGATACTGCGCAAGACATAAGATCTGAAATGCTACTTTTAATGGGTGAATTAGGCATACCCACAGAAAAGCATCACCATGAAGTTGCTGGTGCAGGTCAACACGAACTTGGAATGAAATTCGATTCATTAATAAATTCTGCTGATAACGTAATGACATATAAATATGTTGTCCGGAATGTTGCTAAAAAATATGGGAAAACTGCAACGTTTATGCCAAAGCCTGTATTTAATGATAATGGGACAGGAATGCATGTTCACCAAAGTTTATGGAAAAGTGGGCAGCCACTGTTTTTTGGTGAAGGAGCATATGCAAATTTATCTCAAACTGCGAGATGGTACATCGGAGGCATTCTTAAACATGCTCCATCATTCTTAGCATTTACTAACCCAACTACAAATAGTTATAAACGATTGGTTCCAGGATTCGAAGCACCTGTAAATCTAGTTTATTCTGAGGGAAATAGATCAGCTGCAGTGAGAATACCTTTAACAGGTCCAAGCCCTAAAGCTAAAAGATTAGAATTCAGATCAGGGGACGCACTTGCAAATCCTTACTTAGCTTTTTCTGTAATGATGCTTGCTGGTATTGATGGAATTAAAAATCAAATTGATCCCGGTGATGGTGTTGATGTAGATTTGTTTGAACTTCCAGCTGATGAACTTGCAAAAATTGATACAGTACCTTCATCTTTAAATGACTCACTTAATGCGCTAAAAGCAGATAAGGATTATTTACTAGCTGGGGGAGTATTTACTGAAGATTTTATTGATAACTTTATCGATATAAAATATGAAGAGGTACAACAACTA
MIT9202     ATGTCTAAATCTCCACAAGATGTTTTAAGTCAAATTAAAGATGAAGGAATTGAACTTATCGATTTAAAATTCGCAGACATCCATGGTAAATGGCAACATTTAACTCTTACATCAGACATGATAGAAGAGGATTCATTTACAGAAGGTCTAGCATTTGATGGCTCATCAATAAGAGGTTGGAAAGCAATTAATGCCTCCGATATGTCAATGGTCCCTGATGCAAGTACAGCATGGATAGATCCTTTTTATAAACATAAAACTCTAAGTATGATTTGCTCTATCCAAGAGCCTAGAAGTGGTGAACCTTATGATAGATGCCCAAGATCTTTAGCTCAAAAGGCTATTAAATACCTAGAATCAACTGGGATAGCCGATACAGAATTTTTTGGACCGGAACCAGAATTCTTCTTATTTGATGATGTTAGATACGACTCAAAAGAAGGTTCGTGCTTTTACAGTGTAGATACAATTGAAGCTCCTTGGAACACAGGAAGAATTGAAGAAGGTGGAAATTTAGGATACAAGATCCAATACAAAGAAGGTTATTTCCCAGTTTCTCCGAATGATACAGCTCAAGACATCAGATCTGAAATGCTACTTTTAATGGGCGAATTAGGTATTCCCACAGAAAAGCATCACCATGAAGTTGCTGGCGCAGGCCAACACGAACTTGGAATGAAATTCGATTCGTTAATAAATTCTGCAGATAACGTAATGACTTATAAATACGTTGTCAGGAATGTTGCTAAAAAATACGGGAAAACTGCAACATTTATGCCCAAGCCTGTATTTAACGATAATGGAACTGGAATGCATGTTCACCAAAGTTTATGGAAGAGTGGTCAGCCACTATTTTTTGGTGAAGGAGCATATGCAAATTTATCTCAAACAGCAAGATGGTATATCGGAGGCATACTTAAACATGCTCCATCCTTCTTAGCATTTACCAACCCAACTACAAATAGTTACAAACGATTGGTTCCAGGATTCGAAGCACCTGTAAATCTAGTTTATTCTGAGGGTAATCGATCAGCTGCAGTAAGAATTCCGTTAACTGGTCCAAGCCCTAAAGCTAAAAGATTAGAATTCCGATCAGGAGACGCACTTGCAAATCCTTACTTAGCGTTTTCTGTAATGATGCTTGCTGGTATTGATGGCATTAAAAATCAAATTGATCCTGGTGATGGTGTAGATGTAGATTTATTTGAACTTCCAGCTGATGAACTTGCCAAAATTGATACAGTACCTTCATCATTAAATGACTCACTTAATGCGCTAAAAGCAGATAATGAATATCTATTAGCTGGTGGTGTATTTACTGAAGATTTTATTGATAACTTTATTGATATAAAATACGAAGAGGTACAACAATTA
MIT9215     ATGTCTAAATCTCCACAAGATGTTTTAAGTCAAATTAAAGATGAAGGAATTGAACTTATCGATTTAAAATTCGCAGACATCCATGGTAAATGGCAACACTTAACTCTTACATCAGACATGATAGAAGAGGATTCATTTACAGAAGGTCTAGCATTTGATGGCTCATCAATAAGAGGTTGGAAAGCAATTAATGCCTCCGATATGTCAATGGTCCCTGATGCAAGTACAGCATGGATAGATCCTTTTTATAAACATAAAACTCTAAGTATGATTTGCTCTATCCAAGAGCCTAGAAGCGGTGAACCTTATGATAGATGCCCAAGATATTTAGCTCAAAAGGCTATTAAATACCTAGAATCAACTGGGATAGCCGATACAGCATTTTTTGGACCGGAACCAGAATTCTTCTTATTTGATGATGTTAGATACGACTCAAAAGAAGGTTCGTGCTTTTACAGTGTAGATACAATTGAAGCTCCTTGGAACACAGGAAGAATTGAAGAAGGTGGAAATTTAGGATACAAGATCCAATACAAAGAAGGTTATTTCCCAGTTTCTCCGAATGATACTGCGCAAGACATCAGATCTGAAATGCTACTTTTAATGGGTGAATTAGGTATTCCCACAGAAAAGCATCACCATGAAGTTGCTGGCGCCGGCCAACACGAACTTGGAATGAAATTCGATTCGTTAATAAATTCTGCAGATAACGTAATGACTTATAAATACGTTGTCAGGAATGTTGCTAAAAAATACGGGAAAACTGCAACATTTATGCCCAAGCCTGTATTTAACGATAATGGAACTGGAATGCATGTTCACCAAAGTTTATGGAAGAGTGGTCAGCCATTATTTTTTGGTGAAGGAGCATATGCAAATTTATCTCAAACAGCAAGATGGTACATCGGAGGCATACTTAAACATGCTCCATCCTTCTTAGCATTTACCAACCCAACTACAAATAGTTACAAACGATTGGTTCCAGGATTCGAAGCGCCTGTAAATCTAGTTTATTCTGAGGGTAATAGATCAGCTGCAGTAAGAATTCCTTTAACAGGTCCAAGCCCTAAAGCTAAAAGATTAGAATTCCGATCAGGTGACGCACTTGCAAATCCTTACTTAGCATTTTCTGTAATGATGCTTGCTGGTATTGATGGCATTAAAAATCAAATTGATCCTGGTGATGGAGTGGATGTAGATTTATTTGAACTTCCAGCTGATGAACTTGCCAAAATTGATACAGTACCTTCATCATTAAATGACTCACTTAATGCGCTAAAAGCAGATAATGAATATCTATTAGCTGGTGGTGTATTTACTGAAGATTTTATTGATAACTTTATTGATATAAAATACGAAGAGGTACAACAATTA
AG-355-J23  ATGTCTAAATCTCCTCAAGATGTTTTAAGTCAAATTAAAGACGAAGGAATTGAACTCATCGATTTAAAATTCACAGATATTCATGGAAAATGGCAACATTTAACTCTTACTTCAGACATGATAGAGGAGGATTCATTTACAGAAGGCTTAGCATTTGATGGCTCATCAATAAGAGGTTGGAAAGCAATTAATGCTTCGGATATGTCAATGGTGCCCGATGCGAGTACAGCTTGGATAGATCCTTTTTATAAACATAAAACACTTAGCATGATTTGCTCTATTCAAGAGCCTAGAAGTGGTGAGCCCTATGATAGATGTCCAAGAGCTTTAGCTCAAAAGGCTTTAAAATATTTAGACTCGACTGGAATAGCAGATACTGCATTCTTTGGACCAGAACCAGAATTCTTTTTATTTGATGATGTTAGATATGACTCTAAAGAAGGAGGTTGTTTTTATAGTGTAGATACTATTGAAGCGCCATGGAATACAGGGAGAATTGAAGAAGGGGGAAACTTAGGATACAAAATACAATATAAGGAAGGATATTTTCCAGTAGCTCCAAATGATACTGCGCAAGATATCAGATCTGAGATGCTTCTTCTTATGGGTGAATTAGGTATCCCTACAGAGAAACATCACCATGAAGTTGCTGGTGCTGGCCAACACGAGCTTGGAATGAAATTTGATTCGTTAATAAATGCTGCTGATAACGTTATGACTTATAAATACGTTGTCAGAAATGTTGCAAAAAAATATGGAAAAACTGCAACATTTATGCCCAAGCCTGTTTTTAACGATAATGGAACAGGAATGCATGTTCATCAAAGTTTATGGAAGAGTGGACAGCCACTATTTTTTGGTGAAGGAGCATATGCAAATTTATCTCAAACAGCAAGATGGTACATCGGAGGCATACTCAAACATGCTCCATCATTTTTAGCATTTACTAACCCAACTACAAATAGTTATAAAAGATTGGTTCCGGGATTCGAAGCACCTGTAAATCTAGTTTATTCTGAGGGTAATAGATCAGCTGCGGTAAGAATACCTTTAACAGGTCCAAGCCCTAAAGCTAAAAGATTAGAATTCAGATCAGGTGACGCACTTGCAAATCCTTACTTAGCCTTCTCTGTAATGATGCTTGCTGGTATTGATGGAATTAAAAATCAAATTGATCCTGGTGATGGGGTAGATGTAGATTTGTTTGAACTTCCAGCTGATGAACTTGCAAAAATTGATACAGTACCTTCATCTCTAAATGACTCGCTTAACGCGCTAAAAGCAGATAAGGATTATTTATTAGCTGGCGGAGTATTTACTGAAGATTTTATTGATAACTTTATCGATATAAAATACGAAGAGGTACAACAACTA
AG-418-D13  ATGTCTAAGTCTCCTCAAGATGTTTTAAGTCAAATTAAAGACGAAGGAATTGAACTAATCGATTTAAAATTCACAGATATTCATGGGAAATGGCAACATTTAACTCTTACATCAGACATGATAGAGGAGGAATCTTTTACTGAAGGCTTAGCATTTGATGGCTCATCAATAAGAGGTTGGAAAGCAATTAATGCCTCGGATATGTCAATGGTGCCAGATGCAAGTACAGCTTGGATAGATCCTTTTTATAAACATAAAACACTAAGTATGATTTGCTCTATTCAAGAGCCAAGAAGCGGTGAGCCTTATGATAGGTGTCCAAGGGCTTTAGCTCAAAAGGCATTAAAATATTTGGACTCAACTGGCATAGCAGATACAGCATTTTTTGGACCAGAACCAGAATTCTTTTTATTTGATGATGTTAGATACGACTCTAAAGAAGGAGGTTGTTTTTATAGTGTAGATACTATTGAAGCACCATGGAATACTGGGAGAATTGAAGAAGGGGGAAATTTAGGATATAAAATACAATATAAAGAAGGATATTTTCCAGTAGCTCCAAATGATACTGCGCAAGATATAAGATCTGAGATGCTTCTTCTTATGGGTGAATTAGGTATCCCCACAGAGAAACATCACCATGAAGTTGCTGGTGCCGGCCAACACGAGCTTGGAATGAAATTCGATTCGTTAATAAATGCTGCTGATAACGTTATGACTTATAAATACGTCGTCAGAAATGTTGCAAAAAAATATGGAAAAACTGCAACATTTATGCCCAAGCCTGTTTTTAACGATAACGGAACCGGAATGCATGTTCACCAAAGTTTATGGAAGAGTGGACAGCCACTATTTTTTGGTGAGGGAGCATATGCAAATTTATCTCAAACAGCAAGATGGTACATCGGAGGAATACTTAAACATGCACCTTCATTCCTAGCATTTACTAACCCAACTACAAATAGTTATAAAAGATTGGTTCCAGGATTCGAAGCACCCGTAAATCTAGTTTATTCTGAGGGTAATAGATCAGCTGCAGTAAGAATACCTTTAACAGGTCCAAGCCCTAAAGCTAAAAGATTAGAATTCAGATCAGGTGACGCACTTGCAAATCCTTACTTAGCATTCTCTGTAATGATGCTTGCTGGTATTGATGGAATTAAAAATCAAATTGATCCTGGTGATGGAGTAGATGTAGATTTATTTGAACTTCCAGCTGATGAACTTGCAAAAATTGATACAGTACCATCATCTCTAAATGACTCACTTAATGCGCTAAAAGCAGATAAGGATTATCTATTAGCTGGTGGAGTATTTACTGAAGATTTTATTGATAACTTTATCGATATAAAATACGAAGAAGTACAACAACTA
AG-347-J21  ATGTCTAAATCTCCTCAAGATGTTTTAAGTCAAATTAAAGACGAAGGAATTGAACTCATCGATTTAAAATTCACAGATATTCATGGAAAATGGCAACATTTAACTCTTACATCAGACATGATAGAGGAGGATTCTTTTACAGAAGGCTTAGCATTTGATGGTTCATCAATAAGAGGTTGGAAAGCAATTAATGCTTCGGATATGTCAATGGTGCCCGATGCAAGTACAGCTTGGATAGATCCTTTTTATAAACATAAAACTCTAAGTATGATTTGCTCTATTCAAGAGCCAAGAAGCGGAGAGCCTTATGATAGATGTCCAAGAGCTTTAGCTCAAAAGGCATTAAAATATTTAGACTCAACTGGTATAGCAGATACAGCATTTTTTGGACCAGAACCAGAATTTTTTCTTTTTGATGATGTCAGATATGACTCTAAAGAAGGAGGTTGTTTTTATAGTGTAGATACTATTGAAGCACCATGGAATACAGGGAGAATTGAAGAAGGGGGAAACTTAGGATACAAGATCCAATATAAAGAAGGATATTTCCCTGTAGCACCAAATGATACTGCGCAAGATATCAGATCTGAGATGCTTCTTCTTATGGGTGAATTAGGTATCCCCACAGAAAAACATCACCATGAAGTTGCTGGTGCCGGCCAACACGAGCTTGGAATGAAATTTGATTCGTTAATAAATGCTGCTGATAACGTTATGACTTATAAATACGTTGTCAGAAATGTTGCAAAAAAATATGGGAAAACTGCAACATTTATGCCCAAGCCTGTTTTTAACGATAATGGAACCGGAATGCATGTTCACCAAAGTTTATGGAAGAGTGGTCAGCCACTATTTTTTGGTGAAGGAGCATATGCAAATTTATCTCAAACAGCAAGATGGTACATTGGAGGCATACTTAAACATGCGCCTTCATTCTTAGCATTTACTAACCCAACTACAAATAGTTATAAACGATTGGTTCCAGGATTCGAAGCACCTGTAAATCTAGTTTATTCTGAGGGTAATAGATCAGCTGCAGTAAGAATACCTTTAACAGGACCAAGCCCTAAAGCAAAAAGATTAGAATTCAGATCAGGTGACGCACTTGCTAATCCTTACTTAGCCTTCTCTGTAATGATGCTTGCTGGTATTGATGGAATTAAAAATCAAATTGATCCTGGTGATGGAGTAGATGTAGATTTATTTGAACTTCCAGCTGATGAACTTGCGAAAATTGATACAGTACCTTCATCTCTAAATGATTCACTTAATGCACTAAAAGCAGACAAAGATTATCTATTAGCTGGTGGAGTATTTACTGAAGATTTTATCGATAATTTTATCGATATAAAATACGAAGAGGTACAACAACTA
MIT9201     ATGTCTAAATCTCCACAAGATGTTTTAAGTCAAATTAAAGATGAAGGAATTGAACTCATCGATTTAAAATTTACTGACATCCATGGTAAATGGCAACATTTAACTCTTACATCAGACATGATAGAGAAGGATTCATTTACAGAAGGTCTAGCATTTGATGGTTCATCAATAAGAGGTTGGAAAGCAATTAATGCCTCTGATATGTCAATGGTTCCTGATGCAAGTACAGCATGGATAGATCCTTTTTATAAACATAAAACTCTAAGCATGATTTGCTCTATCCAAGAGCCTAGAAGTGGTGAGCCATATGATAGATGCCCAAGATCATTAGCTCAAAAGGCTTTAAACTACTTAGAATCTACTGGTATTGCTGATACAGCATTTTTTGGCCCGGAACCAGAATTCTTCTTATTTGATGACGTGAGATACGACTCAAAAGAAGGTTCTTGCTTTTACAGTGTAGATACAATTGAAGCTCCATGGAACACTGGAAGACTCGAAGAAGGTGGAAATTTAGGATACAAGATCCAATACAAAGAAGGTTACTTCCCAGTTTCTCCAAATGATACTGCGCAAGACATCAGATCTGAAATGCTACTTCTAATGGGTGAATTAGGAATACCTACAGAGAAGCATCACCATGAAGTGGCTGGCGCCGGTCAACACGAACTTGGAATGAAATTCGATTCGTTAATAAATTCTGCTGATAACGTAATGACCTATAAATACGTTGTTAGGAATGTTGCAAAAAAATATGGGAAAACTGCAACTTTTATGCCCAAGCCTGTATTTAATGATAACGGAACTGGAATGCATGTTCATCAAAGTTTATGGAAGAGTGGACAGCCACTATTTTTTGGAGAAGGAGCTTATGCAAATTTATCTCAAACAGCAAGATGGTACATCGGAGGCATACTTAAACATGCTCCATCCTTCTTAGCATTTACTAATCCAACTACAAATAGTTATAAACGATTGGTCCCAGGATTTGAAGCACCTGTAAATCTAGTTTATTCAGAGGGTAATAGATCAGCTGCTGTAAGAATACCTTTAACAGGTCCTAGCCCTAAAGCTAAAAGATTAGAATTCAGATCAGGTGACGCACTTGCAAATCCTTACTTAGTATTTTCTGTAATGATGCTTGCTGGTATAGATGGAATTAAAAATCAAATTGATCCTGGTGATGGAGTAGATGTAGATTTATTTGAACTTCCAGCTGATGAACTTGCAAAAATTGATACAGTTCCTTCCTCTTTAAATGACTCACTTAATGCTCTAAAGGCAGACAAGGATTATCTATTAGCTGGTGGAGTTTTTACTGAAGATTTTATTGATAATTTTATCGATATAAAATACGAAGAGGTACAACAACTA
AG-347-L02  ATGTCTAAATCTCCTCAAGATGTTTTAAGTCAAATTAAAGACGAAGGAATTGAACTCATCGATTTAAAATTCACTGATATTCATGGAAAATGGCAACATTTAACTCTTACATCAGACATGATTGAAGAGGATTCATTTACAGAAGGTCTAGCATTTGATGGTTCATCAATAAGAGGTTGGAAAGCAATTAATGCCTCGGATATGTCAATGGTGCCCGACGCAAGTACAGCCTGGATTGATCCTTTTTATAAACATAAAACTCTAAGTATGATTTGCTCTATTCAAGAGCCAAGAAGCGGGGAACCTTATGATAGGTGTCCAAGAGCTTTAGCTCAAAAGGCATTAAAATATTTAGACTCTACGGGTATAGCAGATACTGCATTTTTTGGACCAGAACCTGAATTCTTTTTATTCGATGATGTTAGATATGACTCTAAAGAGGGAGGTTGTTTTTATAGTGTAGATACCATTGAAGCTCCATGGAATACAGGGAGAATTGAAGAAGGGGGGAACTTAGGATACAAAATACAGTATAAAGAAGGATATTTTCCAGTTGCTCCAAATGATACTGCGCAAGATATCAGATCTGAGATGCTTCTTCTTATGGGTGAATTAGGGATCCCCACAGAAAAACATCATCATGAAGTTGCTGGTGCCGGTCAACACGAACTTGGAATGAAATTTGATTCGTTAATAAATGCTGCTGATAACGTTATGACTTATAAATACGTTGTCCGGAATGTTGCTAAAAAATATGGAAAAACAGCAACATTTATGCCCAAGCCTGTATTTAACGATAATGGAACTGGAATGCATGTTCACCAGAGTTTATGGAAGAGTGGGCAGCCACTATTTTTCGGTGAAGGAGCATATGCAAATCTATCTCAAACAGCAAGATGGTACATCGGAGGTATACTTAAACATGCTCCATCATTCTTAGCATTTACTAACCCAACTACAAATAGTTATAAAAGACTGGTTCCAGGATTCGAAGCACCTGTAAATCTAGTTTATTCTGAGGGTAATAGATCAGCTGCAGTAAGAATACCATTAACAGGACCAAGCCCTAAAGCTAAAAGATTAGAATTCAGATCAGGTGACGCACTTGCAAACCCTTACTTAGCATTTTCTGTAATGATGCTTGCTGGTATTGATGGAATTAAAAATCAAATTGATCCTGGTGATGGTGTAGATGTAGATTTATTTGAACTTCCAGCTGATGAACTTGCAAAAATTGATACAGTACCTTCATCTCTAAATGACTCACTTAATGCGCTAAAAGCAGATAAGGATTATCTATTAGCTGGTGGAGTATTTACTGAAGATTTTATTGATAACTTTATCGATATAAAATACGAAGAGGTACAACAACTA
AG-449-C14  ATGTCTAAGTCTCCACAAGATGTTTTAAGTCAAATTAAAGACGAAGGGATTGAACTCATCGATTTAAAATTCACAGACATCCACGGTAAATGGCAACATTTAACTCTTACATCAGACATGATAGAAGAGGATTCATTTACAGATGGTCTAGCATTTGATGGTTCATCAATTAGAGGTTGGAAAGCAATTAATGCCTCCGATATGTCAATGGTTCCTGATGCAAGTACAGCATGGATAGATCCTTTTTATAAACATAAAACTCTAAGTATGATTTGCTCTATCCAAGAGCCTAGAAGTGGTGAGCCTTATGATAGATGCCCAAGATCTTTAGCTCAAAAGGCTTTAAAGTACTTAGAATCTACTGGGATTGCTGATACAGCATTTTTTGGGCCGGAACCTGAATTCTTCTTATTTGATGACGTTAGATACGACTCTAAAGAAGGTTCTTGCTTTTACAGTGTAGATACAATTGAAGCTCCATGGAACACAGGAAGAATTGAAGAAGGTGGGAATTTAGGATACAAGATCCAATACAAAGAAGGTTATTTCCCAGTTTCTCCAAATGATACTGCTCAAGACATCAGATCTGAAATGCTACTTTTAATGGGTGAATTAGGCATACCCACAGAAAAGCATCACCATGAAGTTGCAGGTGCCGGTCAACACGAACTTGGAATGAAATTCGATTCGTTAATAAATTCTGCTGATAACGTAATGACTTATAAATACGTTGTAAGGAATGTTGCTAAAAAATATGGGAAAACGGCAACATTTATGCCCAAGCCTGTATTTAACGATAATGGAACTGGAATGCATGTTCACCAAAGTTTATGGAAGAGTGGTCAGCCACTATTCTTTGGTGAAGGAGCATATGCAAATTTATCTCAAACAGCAAGATGGTACATCGGAGGCATACTTAAACATGCACCATCATTTTTAGCATTTACTAACCCAACTACAAATAGTTATAAACGATTGGTTCCAGGATTCGAAGCACCTGTAAATTTAGTTTATTCTGAGGGTAATAGATCAGCTGCAGTAAGAATACCTTTAACAGGTCCAAGCCCTAAGGCTAAAAGATTAGAATTCAGATCAGGTGATGCACTTGCAAACCCTTACTTGGCGTTCTCTGTAATGATGCTAGCTGGTATTGATGGAATCAAAAATCAAATTGATCCTGGTGACGGAGTAGATGTAGATTTATTTGAACTTCCAGCTGAGGAACTTGCAAAAATTGATACGGTACCTTCCTCTCTAAATGATTCCCTTAATGCATTAAAAGCAGATAAGGATTATCTATTAGCTGGTGGCGTATTTACAGAAGATTTTATTGATAACTTTATCGATATAAAATACGAAGAGGTACAACAACTA
AG-455-E04  ATGTCTAAGTCTCCACAAGATGTTTTAAGTCAAATTAAAGACGAAGGAATTGAACTCATCGATTTAAAATTCACAGACATCCATGGTAAATGGCAACATTTAACTCTTACATCAGACATGATTGAAGAGGATTCATTTACCGAAGGTCTAGCATTTGATGGTTCATCAATAAGAGGTTGGAAAGCAATTAATGCCTCCGATATGTCAATGGTTCCTGATGCAAGTACGGCATGGATAGATCCTTTTTATAAACATAAAACTCTGAGTATGATTTGCTCTATCCAAGAGCCTAGAAGTGGTGAACCTTATGATAGATGTCCAAGATCTTTAGCTCAAAAGGCTCTGAAATACTTGGAATCTACTGGGATTGCTGATACAGCATTTTTTGGACCGGAACCAGAATTCTTCTTATTTGATGACGTGAGATACGACTCAAAAGAAGGTACCTGCTTTTACAGTGTAGATACAATTGAAGCTCCATGGAACACAGGAAGAATTGAAGAAGGTGGAAATTTAGGATACAAGATTCAATACAAAGAAGGTTATTTTCCAGTTTCTCCAAATGATACTGCGCAAGACATTAGATCTGAAATGCTACTTTTAATGGGTGAATTAGGCATTCCTACAGAAAAGCATCACCATGAAGTTGCTGGTGCAGGCCAACACGAACTTGGAATGAAATTCGATTCGTTAATAAATTCTGCTGATAACGTAATGACTTATAAATACGTTGTCAGGAATGTTGCTAAAAAATATGGAAAAACTGCAACGTTTATGCCTAAGCCTGTATTTAACGATAATGGAACAGGAATGCATGTTCACCAAAGTTTATGGAAGAGTGGGCAGCCACTATTTTTTGGTGAAGGAGCATATGCAAATTTATCTCAGACAGCAAGATGGTACATAGGAGGTATACTTAAACATGCTCCATCATTCTTAGCATTTACTAACCCAACTACAAATAGTTATAAACGATTGGTTCCAGGATTCGAAGCACCTGTAAATCTAGTTTATTCTGAGGGTAATAGATCAGCTGCAGTAAGAATACCTTTAACAGGTCCAAGCCCTAAGGCTAAAAGATTAGAATTCAGATCAGGCGATGCACTTGCAAACCCTTACTTGGCGTTCTCTGTAATGATGCTTGCTGGTATTGATGGAATCAAAAATCAAATTGATCCTGGTGACGGAGTAGATGTAGATTTATTTGAACTTCCAGCTGATGAACTTGCAAAAATTGATACGGTACCTTCCTCTCTAAATGATTCCCTTAATGCGTTAAAAGCAGATAAGGATTATCTATTAGCTGGTGGAGTATTTACTGAAGATTTTATTGATAACTTTATTGATATAAAATACGAAGAGGTACAACAGCTA
AG-355-N18  ATGTCTAAGTCTCCACAAGATGTTTTAAGTCAAATTAAAGACGAAGGAATTGAACTCATCGATTTAAAATTCACAGATATCCATGGTAAATGGCAACATTTAACTCTTACATCAGACATGATTGAAGAGGACTCATTTACGGAAGGTCTAGCATTTGATGGTTCATCAATAAGAGGTTGGAAAGCAATTAATGCCTCCGATATGTCGATGGTTCCTGATGCAAGTACAGCATGGATAGATCCTTTTTATAAACATAAAACTCTAAGTATGATTTGCTCTATCCAAGAGCCTAGAAGTGGGGAGCCTTATGATAGATGCCCAAGATCATTAGCTCAAAAGGCTTTAAAGTACTTAGAATCAACTGGGATTGCTGATACAGCATTTTTTGGACCTGAACCAGAATTCTTCTTATTTGATGACGTGAGATACGACTCAAAAGAAGGTTCCTGCTTTTATAGCGTAGATACAATTGAAGCTCCATGGAACACTGGAAGAATTGAAGAAGGTGGAAATTTAGGATACAAGATTCAATACAAAGAAGGTTATTTTCCAGTATCTCCAAATGATACTGCGCAAGATATCAGATCTGAAATGCTACTTTTAATGGGTGAATTAGGCATTCCTACAGAAAAGCATCACCATGAAGTTGCTGGTGCCGGACAACATGAACTTGGAATGAAATTTGATTCATTAATAAATTCTGCCGATAACGTAATGACTTATAAATACGTTGTCAGGAATGTAGCTAAAAAATATGGGAAAACTGCAACTTTTATGCCCAAGCCTGTATTTAACGATAATGGAACAGGGATGCATGTTCACCAAAGTTTATGGAAGAGTGGTCAGCCACTTTTCTTTGGTGAAGGAGCATATGCAAACTTATCTCAAACAGCAAGGTGGTATATCGGAGGCATACTTAAACATGCTCCATCATTCTTAGCATTTACTAACCCAACTACAAATAGTTATAAACGATTGGTTCCGGGATTCGAAGCACCTGTAAATCTAGTTTATTCTGAAGGTAATAGATCAGCTGCAGTAAGAATACCTTTAACAGGTCCAAGCCCTAAAGCTAAAAGATTAGAATTCAGATCAGGTGACGCACTTGCAAATCCTTACTTAGCATTTTCTGTAATGATGCTTGCTGGTATTGATGGAATTAAAAATCAAATTGATCCTGGTGATGGAGTAGATGTAGATTTATTTGAACTTCCAGCTGATGAACTTGCAAAAATTGATACAGTACCTTCATCTCTAAATGATTCTCTTAATGCGTTAAAAGCAGATAAGGATTATTTATTAGCTGGTGGAGTATTTACTGAAGATTTTATTGATAACTTTATCGATATAAAATACGAAGAGGTACAGCAACTA
AG-355-G23  ATGTCTAAGTCTCCACAAGATGTTTTAAGTCAAATTAAAGATGAAGGAATTGAACTCATCGATTTAAAATTCACAGACATCCATGGTAAATGGCAACATTTAACTCTTACATCAGACATGATAGAAGAGGATTCATTTACAGAAGGTCTAGCATTTGATGGCTCATCAATAAGAGGTTGGAAAGCAATTAATGCCTCCGATATGTCAATGGTCCCCGATGCAAGTACAGCATGGATAGATCCTTTTTACAAACATAAAACACTAAGTATGATTTGTTCTATCCAAGAGCCTAGAAGTGGAGAGCCGTATGATAGATGCCCAAGATCTTTAGCACAAAAAGCTTTAAAGTACCTAGAATCAACTGGAATTGCTGATACAGCTTTTTTTGGACCGGAACCAGAATTCTTCTTATTTGATGACGTGAGATATGACTCAAAAGAAGGATCTTGTTTTTACAGTGTAGATACAATTGAAGCTCCATGGAACACAGGAAGAATTGAGGAAGGTGGAAATTTAGGATACAAGATCCAATACAAAGAAGGTTATTTCCCAGTTTCTCCAAATGATACTGCTCAAGACATCAGATCTGAAATGCTACTTTTAATGGGTGAATTAGGCATACCCACCGAAAAGCATCACCATGAAGTTGCTGGTGCCGGTCAGCACGAGCTTGGAATGAAATTCGATTCATTAATAAATTCTGCTGATAATGTAATGACTTATAAATACGTTGTCAGGAACGTTGCTAAAAAATATGGGAAAACTGCAACGTTTATGCCCAAGCCTGTATTTAACGATAATGGAACTGGAATGCATGTTCACCAAAGTTTGTGGAAGAGTGGTCAGCCACTATTTTTTGGTGAAGGAGCATATGCAAATTTATCTCAAACTGCAAGATGGTATATCGGAGGCATACTTAAGCATGCTCCATCATTCTTAGCATTTACTAACCCGACCACAAATAGTTATAAACGATTGGTTCCAGGATTCGAAGCACCTGTAAATCTAGTTTATTCTGAGGGTAATAGATCAGCTGCAGTAAGAATACCGTTAACAGGTCCAAGCCCTAAAGCTAAAAGATTAGAATTCAGATCAGGTGACGCACTTGCAAATCCTTACTTAGCATTTTCTGTAATGATGCTTGCTGGTATTGATGGAATTAAAAATCAAATTGATCCTGGTGATGGAGTAGATGTAGATTTATTTGAACTTCCAGCTGATGAACTTGCAAAAATTGATACAGTTCCTTCATCTCTAAATGACTCTCTTAATGCACTAAAAGCAGATAAGGATTATTTATTAGCTGGTGGAGTATTTACTGAAGATTTTATTGATAACTTTATCGATATAAAATACGAAGAGGTACAACAACTA
AG-355-P18  ATGTCTAAGTCTCCACAAGATGTTTTAAGTCAAATTAAAGATGAAGGAATTGAACTCATCGATTTAAAATTCACAGACATCCATGGTAAATGGCAACATTTAACTCTTACATCAGACATGATAGAAGAGGATTCATTTACAGAAGGTCTAGCATTTGATGGCTCATCAATAAGAGGTTGGAAAGCAATTAATGCCTCCGATATGTCAATGGTCCCTGATGCAAGTACAGCATGGATAGATCCCTTTTACAAGCATAAAACTCTAAGTATGATTTGCTCTATCCAAGAGCCTAGAAGTGGAGAGCCTTATGATAGATGCCCAAGATCTTTAGCTCAAAAGGCTTTAAAGTACCTAGAATCTACAGGGATTGCTGATACAGCTTTTTTTGGACCGGAACCAGAATTCTTCTTATTTGATGACGTGAGATACGACTCAAAAGAAGGTTCTTGCTTTTACAGTGTAGATACAATTGAAGCTCCATGGAACACAGGAAGAATTGAAGAAGGTGGAAATTTAGGATACAAGATCCAATACAAAGAGGGTTATTTCCCAGTTTCTCCGAATGATACTGCGCAAGACATCAGATCTGAAATGCTTCTTTTAATGGGTGAATTAGGCATACCCACTGAAAAGCATCACCATGAAGTTGCTGGTGCCGGTCAACACGAGCTAGGAATGAAATTCGATTCATTAATAAATTCTGCTGATAACGTAATGACTTATAAATACGTTGTCAGGAATGTTGCTAAAAAATATGGTAAAACAGCCACGTTTATGCCCAAGCCTGTATTTAACGATAATGGTACTGGTATGCATGTTCACCAAAGTTTATGGAAGAGTGGCCAGCCACTATTTTTTGGTGAAGGAGCGTATGCAAATTTATCTCAAACTGCAAGATGGTATATCGGAGGCATACTTAAGCATGCTCCATCATTCCTAGCATTTACTAATCCAACCACAAATAGTTATAAACGATTGGTTCCAGGATTCGAAGCACCTGTAAATCTAGTTTATTCTGAGGGTAATAGATCTGCTGCAGTAAGAATTCCTTTAACAGGTCCAAGCCCTAAAGCTAAAAGATTAGAATTCAGATCAGGTGACGCACTTGCAAATCCTTACTTAGCATTTTCTGTAATGATGCTTGCTGGTATTGATGGAATTAAAAATCAAATTGATCCTGGTGATGGAGTAGATGTAGATTTATTTGAACTTCCAGCTGATGAACTTGCAAAAATTGATACAGTACCTTCATCTTTAAATGACTCACTTAATGCACTGAAAGCAGATAAGGATTATTTATTAGCTGGTGGAGTATTTACTGAAGATTTTATTGATAACTTTATCGATATAAAATATGAAGAGGTACAACAACTA
AG-355-P11  ATGTCTAAGTCTCCACAAGATGTATTAAGTCAAATTAAAGATGAAGGAATTGAACTCATCGATTTAAAATTCACAGACATCCATGGTAAATGGCAACATTTAACTCTTACATCAGACATGATAGAAGAGGATTCATTTACAGAAGGTCTAGCATTTGATGGTTCATCAATAAGAGGTTGGAAAGCAATTAATGCCTCCGATATGTCAATGGTCCCAGATGCAAGTACAGCATGGATAGATCCTTTTTACAAACATAAAACTCTAAGTATGATTTGCTCTATCCAAGAGCCTAGAAGTGGAGAGCCTTATGATAGATGCCCAAGATCTTTGGCTCAAAAGGCTTTAAAGTACTTAGAATCTACTGGGATAGCTGATACAGCATTTTTTGGACCTGAACCAGAATTCTTCCTATTTGATGACGTGAGATACGACTCAAAGGAGGGTTCTTGCTTTTACAGTGTAGATACAATAGAAGCTCCATGGAATACAGGAAGAATTGAAGAAGGTGGAAATTTAGGATACAAGATCCAATACAAAGAAGGTTATTTTCCTGTTTCTCCAAATGATACTGCGCAAGACATCAGATCTGAAATGCTACTTTTAATGGGTGAATTAGGCATACCCACCGAAAAGCATCACCATGAAGTTGCTGGTGCCGGTCAACACGAGCTTGGAATGAAATTTGATTCATTAATAAATTCTGCTGATAACGTAATGACTTATAAATACGTTGTCAGGAATGTTGCTAAAAAATATGGGAAAACTGCAACATTTATGCCCAAGCCTGTATTCAACGATAATGGAACTGGAATGCATGTTCACCAAAGTTTATGGAAGAGTGGTCAGCCCCTATTTTTTGGTGAAGGAGCATATGCAAATTTATCTCAAACTGCAAGATGGTATATCGGAGGAATACTTAAGCATGCTCCATCATTCTTAGCCTTTACTAACCCAACCACAAATAGTTATAAACGATTGGTTCCAGGTTTCGAAGCGCCTGTAAATCTAGTTTATTCTGAAGGTAATAGATCAGCTGCAGTAAGAATACCTTTAACAGGTCCAAGCCCTAAAGCTAAAAGATTAGAATTCAGATCAGGTGACGCACTTGCAAATCCTTACTTAGCATTTTCTGTAATGATGCTTGCTGGTATTGATGGAATTAAAAATCAAATTGATCCTGGTGATGGAGTAGATGTAGATTTATTTGAACTTCCAGCTGATGAACTTGCAAAAATTGATACAGTACCTTCATCTCTAAATGACTCACTTAATGCACTAAAAGCAGATAAGGATTATTTATTAGCTGGTGGAGTATTTACTGAAGATTTTATTGATAACTTTATCGATATAAAATACGAAGAGGTACAACAACTA
AG-355-K20  ATGTCTAAGTCTCCACAAGATGTTTTAAGTCAAATTAAAGATGAAGGAATTGAACTCATCGATTTAAAATTCACAGACATCCATGGTAAATGGCAACATTTAACTCTTACATCAGACATGATAGAAGAGGATTCATTTACAGAAGGTCTAGCATTTGATGGTTCATCAATAAGAGGTTGGAAAGCAATTAATGCTTCCGATATGTCAATGGTTCCCGATGCAAGTACAGCATGGATAGATCCTTTTTACAAACATAAAACTCTAAGTATGATTTGCTCTATCCAAGAGCCTAGAAGTGGAGAGCCTTATGATAGATGCCCAAGATCTTTGGCTCAAAAGGCTTTAAAGTACCTAGAATCTACTGGGATAGCTGATACAGCATTTTTTGGACCGGAACCAGAATTCTTCTTATTTGATGACGTTAGATACGACTCAAAGGAAGGTTCTTGCTTTTACAGTGTAGATACAATTGAAGCTCCATGGAACACAGGAAGAATTGAAGAAGGTGGAAATTTAGGATACAAGATCCAATACAAAGAAGGTTATTTTCCTGTTTCTCCAAATGATACTGCGCAAGACATCAGATCTGAAATGCTACTTTTAATGGGTGAATTAGGCATACCCACCGAAAAGCATCATCATGAAGTTGCTGGTGCCGGTCAACACGAGCTTGGAATGAAATTTGATTCATTAATAAATTCTGCTGATAACGTAATGACTTATAAATACGTTGTCAGGAATGTTGCTAAAAAATATGGGAAAACTGCAACATTTATGCCCAAGCCTGTATTCAACGATAATGGAACTGGAATGCATGTTCACCAAAGTTTATGGAAGAGTGGTCAGCCACTATTTTTTGGTGAAGGAGCATATGCAAATTTATCTCAAACTGCAAGATGGTATATCGGAGGAATACTTAAGCATGCTCCATCATTCTTAGCCTTTACTAACCCAACCACAAATAGTTATAAACGATTGGTTCCAGGATTCGAAGCACCTGTAAATCTAGTTTATTCTGAAGGTAATAGATCAGCTGCAGTAAGAATACCTTTAACAGGTCCAAGCCCTAAAGCTAAAAGATTAGAATTCAGATCAGGTGACGCGCTTGCAAATCCTTACTTAGCATTTTCTGTAATGATGCTTGCTGGTATTGATGGAATTAAAAATCAAATTGATCCTGGTGATGGAGTAGATGTAGATTTATTTGAACTTCCAGCTGATGAACTTGCAAAAATTGATACAGTACCTTCATCTCTAAATGACTCACTTAATGCACTAAAAGCAGATAAGGATTATTTATTAGCTGGTGGAGTATTTACTGAAGATTTTATTGATAACTTTATCGATATAAAATACGAAGAGGTACAACAACTA
AG-347-I06  ATGTCTAAGTCTCCACAAGATGTTTTAAGTCAAATTAAAGATGAAGGAATTGAACTCATCGATTTAAAATTCACAGACATCCATGGTAAATGGCAACATTTAACTCTTACATCAGACATGATAGAAGAGGATTCATTTACAGAAGGTCTAGCATTTGATGGTTCATCAATAAGAGGTTGGAAAGCAATTAATGCCTCGGATATGTCAATGGTTCCCGATGCAAGTACAGCATGGATAGATCCTTTTTACAAACATAAAACTCTAAGTATGATTTGCTCTATCCAAGAGCCTAGAAGTGGAGAGCCCTATGATAGATGTCCAAGATCTTTAGCTCAAAAGGCTTTAAAATACTTAGAATCTACTGGGATTGCTGATACAGCATTTTTTGGACCTGAACCAGAATTCTTCTTATTTGATGACGTGAGATACGACTCAAAAGAAGGTTCTTGCTTTTACAGTGTAGATACAATTGAAGCTCCATGGAATACAGGAAGAATTGAAGAAGGTGGAAATTTAGGATACAAGATCCAATACAAAGAAGGTTATTTTCCAGTTTCTCCAAATGATACTGCGCAAGACATCAGATCTGAAATGCTACTTTTAATGGGTGAATTAGGCATACCTACCGAAAAGCATCACCATGAAGTTGCTGGTGCCGGTCAACACGAGCTTGGAATGAAATTCGATTCATTAATAAATTCTGCTGATAACGTAATGACTTATAAATACGTTGTCAGGAATGTTGCTAAAAAATATGGGAAAACCGCAACGTTTATGCCCAAGCCTGTATTTAACGATAATGGAACTGGAATGCATGTTCACCAAAGTTTATGGAAGAGTGGTCAGCCACTATTTTTTGGAGAAGGAGCATATGCAAATTTATCTCAAACTGCAAGATGGTATATCGGAGGCATACTTAAGCATGCTCCATCATTCTTAGCATTTACTAACCCAACCACAAATAGTTATAAAAGATTGGTTCCAGGATTCGAAGCACCTGTCAATTTAGTTTACTCTGAGGGTAATAGATCAGCTGCAGTAAGAATACCTTTAACAGGTCCAAGCCCTAAAGCTAAAAGATTAGAATTCAGATCTGGTGACGCACTTGCAAATCCTTACTTAGCATTCTCTGTAATGATGCTTGCTGGTATTGATGGAATTAAAAATCAAATTGATCCAGGTGATGGAGTAGATGTAGATTTATTTGAACTTCCAGCGGATGAACTTGCAAAAATTGATACAGTACCTTCATCTCTAAATGACTCACTTAATGCACTAAAAGCAGATAAGGATTATTTATTAGCTGGCGGAGTATTTACTGAAGACTTTATTGATAACTTTATCGATATAAAATACGAAGAGGTACAACAACTA
AG-347-M23  ATGACTAAATCTCCACAAGATGTTTTAAGTCAAATTAAAGATGAAGGAATTGAACTCATCGATTTAAAATTTACAGACATCCATGGTAAATGGCAACATTTAACTCTTACATCAGACATGATAGAAGAGGATTCATTTACAGAAGGTCTAGCATTTGATGGTTCATCAATAAGAGGTTGGAAAGCAATTAATGCTTCCGATATGTCAATGGTTCCCGATGCAAGTACAGCATGGATAGATCCTTTTTACAAACATAAAACTCTAAGTATGATTTGCTCTATCCAAGAGCCTAGAAGTGGAGAGCCTTATGATAGATGTCCAAGATCTTTAGCTCAAAAGGCTTTAAAGTACTTAGAATCTACTGGTATTGCTGACACAGCGTTTTTTGGACCGGAACCAGAATTCTTCTTATTTGATGATGTGAGATACGATTCAAAAGAAGGTTCTTGCTTTTACAGTGTAGATACAATTGAAGCTCCCTGGAACACAGGAAGAATTGAAGAAGGTGGAAATTTAGGATACAAGATCCAATATAAAGAAGGTTATTTCCCAGTTGCTCCAAATGATACTGCGCAAGACATCAGATCTGAAATGCTACTTTTAATGGGTGAATTAGGCATACCCACCGAAAAGCATCACCATGAGGTTGCTGGTGCCGGCCAACACGAGCTTGGAATGAAATTCGATTCATTAATAAATTCTGCTGATAACGTAATGACTTATAAATACGTTGTAAGGAATGTTGCTAAAAAATATGGGAAAACCGCAACGTTTATGCCCAAGCCTGTATTTAACGATAATGGAACTGGAATGCATGTTCACCAAAGTTTATGGAAGAGCGGTCAGCCATTATTTTTTGGTGAAGGAGCATATGCAAATTTATCTCAAACTGCAAGATGGTATATCGGAGGCATACTTAAGCATGCTCCATCATTCTTAGCATTTACTAACCCAACCACAAATAGTTATAAAAGATTGGTTCCAGGATTCGAAGCCCCTGTAAATCTAGTTTATTCTGAGGGTAACAGATCAGCTGCAGTAAGAATACCTTTAACAGGTCCAAGCCCTAAAGCTAAAAGATTAGAATTCAGATCAGGTGACGCACTTGCAAATCCTTACTTAGCATTTTCTGTAATGATGCTTGCTGGTATTGATGGAATTAAAAATCAAATTGATCCTGGTGATGGAGTAGATGTAGATTTATTTGAACTTCCAGCTGATGAACTTGCAAAAATTGATACAGTACCTTCATCTCTAAATGACTCACTTAATGCACTAAAAGCAGATAAGGATTATTTATTAGCTGGTGGAGTATTTACTGAAGATTTTATTGATAACTTTATCGATATAAAATACGAAGAGGTACAACAACTA
AG-347-K18  ATGTCTAAGTCTCCACAAGATGTTTTAAGTCAAATTAAAGATGAAGGAATTGAACTCATCGATTTAAAATTCACAGACATCCATGGCAAATGGCAACATTTAACTCTTACATCAGACATGATAGAAGAGGATTCATTTACAGAAGGTCTAGCATTTGATGGTTCATCAATAAGAGGTTGGAAAGCAATCAATGCCTCCGATATGTCAATGGTTCCCGATGCAAGTACAGCATGGATAGATCCTTTTTACAAGCATAAAACACTAAGTATGATTTGCTCTATCCAAGAGCCTAGAAGTGGAGAGCCATATGATAGATGCCCAAGATCTTTAGCTCAAAAGGCTTTAAAGTACTTAGAATCTACTGGGATTGCTGATACAGCATTTTTTGGACCGGAACCAGAATTCTTCTTATTTGATGACGTGAGATACGACTCAAAAGAAGGTTCTTGCTTTTACAGTGTAGATACAATTGAAGCTCCATGGAACACAGGAAGAACTGAGGAAGGTGGAAATTTAGGTTATAAGATCCAATACAAAGAAGGTTATTTCCCAGTTTCTCCAAATGATACTGCGCAAGACATCAGATCTGAAATGCTTCTCTTAATGGGTGAATTAGGCATACCAACCGAAAAACATCACCATGAAGTTGCAGGTGCCGGTCAACACGAGCTTGGAATGAAATTTGATTCATTAATAAATTCCGCTGATAACGTAATGACTTATAAGTACGTTGTTAGGAATGTTGCTAAAAAATATGGAAAAACTGCAACGTTTATGCCCAAGCCTGTATTTAACGATAATGGAACTGGAATGCATGTTCACCAAAGTTTATGGAAGAGTGGTCAGCCACTATTTTTTGGTGAAGGAGCATATGCAAATTTATCTCAAACTGCAAGATGGTATATCGGAGGCATACTTAAGCATGCTCCATCATTCTTAGCATTTACTAACCCAACAACAAATAGTTATAAACGATTGGTTCCAGGTTTCGAAGCACCTGTAAATCTTGTTTATTCTGAGGGTAATAGATCAGCTGCAGTAAGAATACCTTTAACAGGTCCAAGCCCTAAAGCTAAAAGATTAGAATTTAGATCAGGTGATGCACTTGCTAACCCTTACTTAGCATTCTCTGTAATGATGCTTGCTGGTATTGATGGAATTAAAAATCAAATTGATCCTGGTGATGGAGTAGATGTAGATTTATTTGAACTTCCAGCTGATGAACTTGCAAAAATTGATACAGTACCTTCATCTCTAAATGACTCACTTAATGCACTAAAAGCAGATAAGGATTATTTATTAGCTGGTGGAGTATTTACTGAAGATTTTATTGATAACTTTATCGATATAAAATACGAAGAGGTACAACAACTA
AG-347-J19  ATGTCTAAGTCTCCACAAGATGTTTTAAGCCAAATTAAAGATGAAGGAATTGAACTCATCGATTTAAAATTTACTGACATCCATGGTAAATGGCAACATTTAACTCTCACATCAGACATGATAGAAGAGGATTCATTTACAGAAGGTCTAGCATTTGATGGTTCATCAATAAGGGGTTGGAAAGCAATTAATGCCTCAGATATGTCAATGGTTCCTGATGCAAGTACAGCATGGATAGATCCTTTTTATAAACATAAAACTCTAAGTATGATTTGCTCTATCCAAGAGCCTAGAAGTGGTGAGCCTTATGATAGATGCCCAAGATCATTAGCTCAAAAGGCTTTAAAGTATCTCGAATCTACTGGAATTGCTGATACAGCATTTTTTGGGCCGGAACCAGAATTCTTCTTATTTGATGACGTGAGATACGACTCAAAAGAAGGTTCCTGCTTTTACAGTGTAGATACAATTGAAGCTCCATGGAACACAGGAAGAATTGAAGAAGGTGGAAATCTAGGATACAAGATCCAATATAAAGAAGGTTATTTCCCAGTTTCTCCAAATGATACTGCGCAAGACATCAGATCTGAAATGCTACTTTTAATGGGTGAATTAGGCATACCTACAGAAAAGCATCACCATGAAGTAGCTGGTGCAGGTCAACACGAACTTGGAATGAAATTCGATTCGTTAATAAATTCTGCTGATAACGTAATGACTTATAAATACGTTGTCAGGAATGTTGCTAAAAAATATGGTAAAACTGCAACGTTTATGCCCAAACCTGTATTTAACGATAATGGAACTGGAATGCATGTTCACCAAAGTTTATGGAAGAGTGGGCAGCCATTATTTTTTGGTGAAGGAGCATATGCAAATTTATCTCAAACAGCAAGATGGTACATTGGAGGCATACTTAAACATGCTCCATCATTCTTAGCATTTACCAACCCAACTACAAATAGTTATAAACGATTAGTTCCAGGATTCGAAGCACCTGTAAATTTAGTTTATTCTGAGGGTAATAGATCTGCAGCAGTAAGAATACCATTAACAGGTCCAAGCCCTAAAGCTAAAAGATTAGAATTCAGATCAGGTGACGCACTGGCAAATCCTTACTTAGCATTTTCTGTAATGATGCTCGCTGGTATTGATGGAATTAAAAATCAAATTGATCCTGGTGATGGAGTAGATGTAGATTTATTCGAACTTCCAGCTGATGAACTTGCAAAAATTGATACAGTACCTTCCTCTCTAAATGACTCACTTAATGCGCTAAAAGCGGATAAGGAATATCTATTAGCTGGTGGAGTATTTACTGAAGATTTTATTGATAACTTTATCGATATAAAATACGAAGAGGTACAACAACTA
AG-418-I20  ATGTCTAAGTCTCCACAAGATGTTTTAAGTCAAATTAAAGACGAAGGAATTGAACTCATCGATTTAAAATTTACTGACATCCATGGTAAATGGCAACATTTAACTCTTACATCAGACATGATAGAAGAGGATTCATTTACAGAAGGTCTTGCTTTTGATGGTTCATCAATAAGAGGTTGGAAAGCAATTAATGCCTCCGATATGGCAATGGTTCCTGATGCAAGTACAGCATGGATAGATCCTTTTTATAAACATAAAACTTTAAGTATGATTTGCTCTATCCAAGAGCCTAGAAGTGGTGAGCCCTATGATAGATGTCCAAGATCATTAGCTCAAAAAGCTTTAAAATACTTAGGATCTACTGGGATTGCTGATACAGCATTTTTTGGACCGGAACCAGAATTTTTCTTATTTGATGACGTGAGATACGATTCAAAAGAAGGTTCCTGCTTTTACAGTGTAGATACAATTGAAGCTCCATGGAACACGGGAAGAATTGAAGAAGGTGGAAATTTAGGGTACAAGATCCAATACAAAGAAGGTTATTTTCCAGTATCTCCAAATGATACTGCGCAAGACATCAGATCTGAAATGCTACTTTTAATGGGTGAATTAGGCATACCCACAGAAAAGCATCACCATGAAGTAGCTGGTGCCGGTCAACACGAACTTGGAATGAAATTCGATTCGTTAATAAATTCTGCTGATAACGTAATGACTTATAAATACGTTGTCAGGAATGTTGCTAAAAAATATGGAAAAACTGCTACGTTTATGCCCAAGCCTGTATTTAATGATAATGGAACTGGAATGCATGTTCACCAAAGCTTATGGAAGAGTGGCCAGCCACTATTTTTTGGTGAAGGAGCATATGCAAATTTATCTCAAACAGCAAGATGGTACATCGGAGGCATACTTAAACATGCTCCATCATTCCTAGCATTTACTAACCCAACTACAAATAGTTATAAACGATTGGTTCCAGGATTCGAAGCACCTGTAAATCTAGTTTATTCTGAGGGTAATAGATCGGCTGCAGTAAGAATACCTTTAACAGGTCCAAGCCCTAAAGCTAAAAGATTAGAATTCAGATCAGGTGACGCACTTGCAAATCCTTACTTAGCATTTTCTGTAATGATGCTTGCTGGAATTGATGGAATTAAAAATCAAATTGATCCTGGTGATGGAGTAGATGTAGATTTATTTGAACTTCCAGCTGAAGAACTTGCAAAAATTGATACAGTACCTTCATCTCTAAATGACTCACTTAATGCGCTAAAAGCAGATAAAGATTATCTATTAGCTGGTGGAGTATTTACTGAAGATTTTATCGATAACTTTATAGATATAAAATACGAGGAAGTACAACAATTA
AG-347-L17  ATGTCTAAGTCTCCACAAGATGTTTTAAGTCAAATTAAAGATGAAGGAATTGAACTCATCGATTTAAAATTTACTGACATCCATGGTAAATGGCAACATTTAACTCTTACATCAGACATGATAGAAGAGGATTCATTTACAGAAGGTCTAGCATTTGATGGTTCATCAATAAGAGGTTGGAAAGCAATTAATGCCTCAGATATGTCAATGGTTCCTGATGCAAGTACAGCATGGATAGATCCTTTTTATAAACATAAGACGTTAAGTATGATTTGCTCTATCCAAGAGCCTAGAAGCGGTGAGCCTTATGATAGATGCCCAAGATCATTAGCTCAAAAAGCTTTAAAGTACTTAGAATCCACTGGGATTGCTGATACAGCATTTTTTGGACCAGAACCAGAATTCTTCTTATTTGATGATGTGAGATACGACTCAAAAGAAGGTTCCTGCTTTTACAGTGTAGATACAATTGAAGCTCCTTGGAACACAGGAAGAATTGAAGAAGGTGGAAATTTAGGGTACAAGATCCAATACAAAGAAGGTTATTTTCCAGTTTCTCCAAATGATACTGCGCAAGACATCAGATCTGAAATGCTACTTTTAATGGGTGAATTAGGCATACCCACAGAAAAGCATCACCATGAAGTTGCTGGAGCCGGCCAACACGAACTTGGAATGAAATTCGATTCGTTAATAAATTCTGCTGATAACGTAATGACTTATAAATACGTTGTCAGGAATGTTGCTAAAAAATATGGGAAAACTGCAACGTTTATGCCCAAGCCTGTATTTAACGATAATGGAACTGGAATGCATGTTCACCAAAGTTTATGGAAGAGTGGGCAGCCACTATTTTTTGGTGAAGGAGCATATGCAAATTTATCTCAAACAGCAAGATGGTACATCGGAGGCATACTTAAACATGCCCCATCATTCTTAGCATTTACTAACCCAACTACAAATAGTTATAAAAGATTGGTTCCAGGATTCGAAGCACCTGTAAATCTAGTTTATTCTGAGGGGAATAGATCAGCTGCAGTAAGAATACCTTTAACAGGTCCAAGCCCTAAAGCTAAAAGATTAGAATTTAGATCAGGTGACGCACTTGCAAATCCTTATTTAGCATTTTCTGTAATGATGCTTGCTGGTATTGATGGAATTAAAAATCAAATTGATCCTGGTGATGGAGTAGATGTAGATTTATTTGAACTTCCAGCTGATGAACTTGCAAAAATTGATACAGTACCTTCATCTCTAAATGACTCACTTAATGCGCTAAAAGCAGATAAGGATTATCTATTAGCTGGTGGAGTATTTACTGAAGATTTTATTGATAACTTTATCGATATAAAATACGAAGAGGTACAACAACTA
AG-412-J13  ATGTCTAAGTCTCCACAAGATGTTTTAAGTCAAATTAAAGACGAAGGAATTGAACTCATCGATTTAAAATTCACAGACATCCATGGTAAATGGCAACATTTAACTCTTACATCAGACATGATAGAAGAGGATTCATTTACAGAAGGTCTAGCATTTGATGGCTCATCAATAAGAGGTTGGAAAGCAATTAATGCCTCCGATATGTCAATGGTCCCTGATGCAAGTACAGCATGGATAGATCCTTTTTATAAACATAAAACTCTAAGTATGATTTGCTCTATCCAAGAGCCTAGAAGTGGTGAGCCTTATGATAGATGCCCAAGATCTTTAGCTCAAAAGGCGTTAAAGTACTTAGAATCTACAGGGATTGCTGATACAGCATTTTTTGGACCGGAACCAGAATTCTTTTTATTTGATGACGTGAGATACGACTCAAAAGAAGGTTCCTGCTTTTACAGTGTAGATACAATTGAAGCTCCATGGAACACAGGAAGAATTGAAGAAGGTGGAAATTTAGGATACAAGATCCAATACAAAGAAGGTTATTTCCCAGTTTCTCCAAATGATACTGCTCAAGACATCAGATCAGAAATGCTACTTTTAATGGGTGAATTGGGTATACCCACAGAAAAGCATCACCATGAAGTTGCTGGTGCCGGTCAACACGAACTTGGAATGAAATTCGATTCGTTAATTAATTCTGCCGATAACGTAATGACTTATAAATACGTTGTCAGAAATGTTGCTAAAAAATATGGGAAAACTGCAACATTTATGCCCAAGCCTGTATTTAACGATAATGGAACTGGAATGCATGTTCACCAGAGTTTATGGAAGAGTGGTCAGCCACTATTTTTTGGTGAAGGAGCATATGCAAATTTATCTCAAACAGCAAGATGGTACATCGGAGGCATACTTAAACATGCTCCATCATTCTTAGCATTTACTAACCCAACTACAAATAGTTATAAACGATTGGTTCCAGGATTCGAAGCACCTGTAAATCTAGTTTATTCTGAGGGTAATAGATCAGCTGCAGTAAGAATACCTTTAACAGGACCAAGCCCTAAAGCTAAAAGATTAGAATTCAGATCAGGTGACGCACTTGCAAATCCTTACTTAGCATTTTCTGTAATGATGCTTGCTGGTATTGATGGAATTAAAAATCAAATTGATCCTGGTGATGGAGTAGATGTAGATTTATTTGAACTTCCAGCTGATGAACTTGCAAAAATTGATACAGTACCTTCATCTCTAAATGACTCACTTAATGCGCTAAAAGCAGATAAGGATTATCTATTAGCTGGTGGAGTATTTACTGAAGATTTTATTGATAACTTTATCGATATAAAATACGAAGAGGTACAACAACTA
AG-347-K19  ATGTCTAAGTCTCCACAAGATGTTTTAAGTCAAATTAAAGATGAAGGAATTGAACTCATCGATTTAAAATTCACAGACATCCATGGTAAATGGCAACATTTAACTCTTACATCAGACATGATAGAAGAGGATTCATTTACAGAAGGTCTAGCATTTGATGGTTCATCAATAAGAGGTTGGAAAGCAATTAATGCTTCCGATATGTCAATGGTCCCTGATGCCAGTACAGCATGGATAGATCCTTTTTACAAACATAAAACTCTAAGCATGATTTGCTCTATCCAAGAGCCTAGAAGTGGTGAGCCTTATGATAGATGTCCAAGATCTTTAGCTCAAAAGGCTTTAAAGTATTTAGAATCTACTGGGATTGCTGATACAGCATTTTTTGGCCCGGAACCGGAATTCTTCTTATTTGATGACGTGAGATACGATTCAAAAGAAGGTTCCTGTTTCTACAGTGTAGATACAATTGAAGCTCCATGGAACACAGGAAGAATTGAAGAAGGTGGAAATTTAGGATACAAGATCCAATACAAAGAAGGTTATTTCCCAGTTTCTCCCAATGATACTGCGCAAGACATCAGATCTGAAATGCTACTTTTAATGGGTGAATTAGGCATACCCACAGAAAAACATCACCATGAAGTTGCAGGTGCCGGTCAACACGAACTCGGAATGAAATTCGATTCGTTAATAAATTCTGCTGATAACGTAATGACTTATAAATACGTCGTCAGAAATGTTGCTAAAAAATACGGCAAAACTGCAACGTTTATGCCCAAGCCTGTATTTAACGATAATGGAACTGGAATGCATGTTCACCAAAGTTTATGGAAGAGTGGGCAGCCATTATTTTTTGGTGAAGGAGCATATGCAAATTTATCTCAAACAGCAAGATGGTATATCGGAGGCATACTTAAACATGCTCCATCATTCCTAGCATTTACTAACCCAACTACAAATAGTTATAAACGATTGGTTCCAGGATTCGAAGCACCCGTAAACCTAGTTTATTCTGAGGGTAATAGATCAGCTGCTGTAAGAATACCTTTAACAGGTCCAAGTCCTAAAGCTAAAAGATTAGAATTCAGATCAGGTGACGCACTTGCAAATCCTTACTTAGCATTTTCCGTAATGATGCTTGCTGGTATTGACGGAATTAAAAATCAAATTGATCCTGGTGATGGAGTAGATGTAGATTTATTTGAACTTCCAGCTGACGAACTTGCAAAAATTGATACAGTACCTTCATCTCTAAATGACTCACTTAATGCGCTAAAAGCAGATAAGGATTATCTATTAGCTGGTGGAGTATTTACTGAAGATTTTATTGATAACTTTATCGATATAAAATACGAAGAGGTACAACAATTA
AG-347-M08  ATGTCTAAGTCTCCACAAGATGTTTTAAGTCAAATTAAAGATGAAGGAATTGAACTCATCGATTTAAAATTCACAGACATCCATGGTAAATGGCAACATTTAACTCTTACATCAGACATGATAGAAGAGGAATCATTTACGGAAGGTCTAGCATTTGATGGTTCATCAATAAGAGGTTGGAAAGCAATTAATGCCTCTGATATGTCAATGGTTCCTGATGCAAGTACGGCATGGATAGATCCTTTTTATAAACATAAAACTCTAAGTATGATTTGCTCTATCCAAGAGCCAAGAAGTGGTGAGCCTTATGATAGATGCCCAAGATCCTTAGCTCAAAAAGCCTTAAAGTACTTAGAATCTACTGGGATTGCTGATACAGCATTTTTTGGACCAGAACCAGAATTCTTCTTGTTTGATGACGTCAGATACGACTCAAAAGAAGGTTCCTGTTTTTACAGTGTAGATACAATTGAAGCTCCATGGAACACAGGAAGAATTGAAGAAGGTGGAAATTTAGGGTACAAGATCCAATACAAAGAAGGTTATTTCCCAGTTTCTCCAAATGATACTGCGCAAGATATAAGATCTGAAATGCTACTTTTAATGGGTGAATTAGGCATACCTACTGAAAAGCATCACCATGAAGTTGCTGGTGCTGGTCAACACGAACTCGGAATGAAATTCGATTCGTTAATAAATTCTGCTGATAACGTAATGACATATAAATACGTTGTCAGGAATGTTGCTAAAAAATATGGGAAAACTGCAACGTTTATGCCCAAGCCTGTATTTAACGATAATGGAACGGGTATGCATGTTCACCAAAGTTTATGGAAAAGTGGGCAGCCACTATTCTTTGGTGAAGGAGCATATGCAAATTTATCTCAAACAGCAAGATGGTACATCGGAGGAATACTTAAACATGCTCCATCATTCCTAGCATTTACTAACCCTACTACAAATAGTTATAAACGATTGGTTCCAGGATTCGAAGCACCTTTAAATCTAGTTTATTCTGAGGGTAATAGATCAGCTGCAGTAAGAATCCCTTTAACAGGTCCAAGCCCTAAAGCTAAAAGATTAGAATTCAGATCCGGTGACGCACTTGCAAATCCTTACTTAGCATTTTCCGTAATGATGCTTGCTGGTATCGATGGAATTAAAAATCAAATTGATCCTGGTGATGGAGTAGATGTAGATTTATTTGAACTTCCAGCTGAAGAACTTGCAAAAATTGATACAGTACCTTCATCTCTAAATGACTCACTTAATGCGCTAAAAGCGGATAAGGACTATCTATTAGCTGGTGGAGTATTTACTGAAGATTTTATTGATAACTTTATCGATATAAAATACGAAGAAGTACAACAACTA
AG-347-B08  ATGTCTAAGTCTCCACAAGATGTTTTAAGTCAAATTAAAGACGAAGGAATTGAACTCATCGATTTAAAATTCACAGACATTCATGGTAAATGGCAACATTTAACTCTTACATCAGACATGATAGAAGAAGAATCATTTACAGAAGGTCTAGCATTTGATGGTTCATCAATAAGAGGTTGGAAAGCAATTAATGCCTCTGATATGTCAATGGTTCCTGATGCAAGCACAGCATGGATAGATCCTTTTTATAAACATAAAACTCTAAGTATGATTTGTTCTATCCAAGAGCCTAGAAGTGGTGAGCCCTATGATAGATGCCCAAGATCTTTAGCTCAAAAGGCTTTGAAGTATTTAGAATCTACTGGGATTGCGGATACAGCATTTTTTGGACCAGAACCAGAATTCTTCTTATTTGATGACGTTAGATATGACTCAAAAGAAGGTTCATGCTTTTACAGTGTAGATACAATTGAAGCTCCATGGAACACAGGAAGAATTGAAGAAGGTGGGAATTTAGGATATAAGATCCAATACAAAGAAGGTTATTTCCCAGTTTCTCCAAATGATACTGCGCAAGACATCAGATCTGAAATGCTACTTTTGATGGGTGAATTAGGCATACCTACAGAAAAGCATCACCATGAAGTTGCTGGTGCCGGGCAACACGAACTCGGAATGAAATTTGATTCGTTAATAAATTCTGCTGATAACGTTATGACTTATAAATACGTTGTCAGGAATGTTGCTAAAAAATATGGGAAAACTGCAACGTTTATGCCCAAGCCTGTTTTTAACGATAATGGTACTGGAATGCATGTTCACCAAAGTTTATGGAAGAGTGGGCAGCCACTATTTTTTGGTGAAGGAGCTTATGCAAATTTATCTCAAACAGCAAGATGGTACATCGGAGGCATACTTAAACATGCTCCATCATTCCTAGCATTTACTAACCCAACTACAAATAGTTATAAACGATTGGTTCCAGGATTTGAAGCACCTGTAAATCTAGTTTATTCTGAGGGCAATAGATCAGCTGCTGTAAGAATACCTCTAACAGGTCCAAGCCCTAAAGCTAAAAGATTAGAATTCAGATCAGGTGACGCACTTGCAAATCCTTACTTAGCTTTTTCTGTAATGATGCTTGCTGGTATTGATGGAATTAAAAATCAAATTGATCCTGGTGATGGAGTAGATGTAGATTTATTTGAACTTCCAGCTGAGGAACTTGCAAAAATTGATACAGTACCTTCATCGCTAAATGACTCACTTAATGCGCTAAAAGCAGATAAGGATTATCTATTAGCAGGTGGAGTATTTACTGAAGATTTTATTGATAACTTTATCGATATAAAATACGAAGAGGTACAGCAACTA
MIT0604     ATGTCTAAGTCTCCACAAGATGTTTTAAGTCAAATTAAAGACGAAGGAATTGAACTAATCGATTTAAAATTCACAGACATCCATGGTAAATGGCAACATTTAACTCTTACATCAGACATGATAGAAGAGGATTCATTTACTGAAGGTCTAGCATTTGATGGTTCATCAATAAGAGGTTGGAAAGCAATTAACGCCTCTGATATGTCAATGGTTCCTGATGCAAGTACAGCATGGATAGATCCTTTTTATAAACATAAAACTCTAAGTATGATTTGCTCTATCCAAGAACCTAGAAGTGGTGAGCCTTATGATAGATGCCCAAGATCTTTAGCTCAAAAGGCTTTAAAGTACTTAGAGTCTACTGGAATTGCTGATACAGCATTTTTTGGACCGGAGCCAGAATTCTTCTTATTTGATGACGTGAGATACGACTCAAAAGAAGGTTCCTGCTTTTATAGTGTAGATACAATTGAAGCTCCATGGAATACAGGGAGGGTTGAAGAAGGCGGAAATTTAGGATACAAGATCCAATACAAAGAGGGTTATTTCCCAGTTTCTCCAAATGATACTGCGCAAGACATCAGATCTGAAATGCTGCTTTTAATGGGTGAATTAGGCATACCCACAGAAAAGCATCACCATGAAGTTGCTGGTGCAGGTCAACACGAACTTGGAATGAAATTTGATTCGTTAATAAATTCTGCTGATAACGTAATGACTTATAAATATGTTGTCAGGAATGTCGCTAAAAAATATGGAAAAACTGCAACGTTTATGCCCAAGCCTGTATTTAACGATAATGGTACTGGAATGCATGTTCACCAAAGTTTATGGAAGAGTGGGCAGCCACTATTTTTTGGTGAAGGGGCATATGCAAATTTATCTCAAACAGCAAGATGGTACATCGGAGGTATACTTAAACACGCTCCATCATTCTTAGCATTTACTAACCCAACTACAAATAGTTATAAACGTTTGGTTCCAGGATTCGAAGCACCTGTAAATCTAGTTTATTCTGAGGGTAATAGATCAGCTGCCGTAAGAATACCTTTAACTGGACCAAGCCCTAAAGCTAAAAGATTAGAATTCAGATCAGGTGACGCACTTGCAAATCCTTACTTAGCTTTTTCTGTAATGATGCTTGCTGGTATTGATGGAATTAAAAATCAAATTGATCCTGGTGATGGAGTAGACGTAGATTTATTTGAACTTCCAGCTGATGAACTAGCAAAAATTGATACAGTACCTTCATCTCTAAATGACTCACTTAATGCGCTAAAAGCAGATAAGGATTATTTATTAGCTGGGGGAGTATTTACTGAAGATTTTATTGATAACTTTATCGATATTAAATACGAAGAGGTACAACAACTA
AG-347-K15  ATGTCCAAATCTCCACAAGATGTTTTAAGTCAAATTAAAGACGAAGGAATTGAACTCATCGATTTAAAATTTACAGATATCCATGGTAAATGGCAACATTTAACTCTTACATCAGACATGATAGAAGAGGACTCATTTACAGAAGGTCTAGCATTTGATGGTTCATCAATTAGAGGTTGGAAAGCAATAAATGCCTCTGACATGTCTATGGTCCCTGATGCAAGTACAGCATGGATAGATCCTTTTTATAAACACAAAACACTAAGTATGATTTGCTCTATCCAAGAGCCTAGAAGTGGTGAGCCATATGATAGATGCCCAAGATCTCTAGCTCAAAAGGCATTAAAGTACTTAGAATCTACTGGGATTGCTGATACAGCATTTTTTGGACCGGAACCAGAATTTTTCTTATTTGATGACGTGAGATACGACTCAAAAGAAGGTTCCTGCTTTTATAGTGTAGATACAATTGAAGCTCCATGGAACACAGGAAGAATTGAAGAAGGTGGAAACTTAGGATACAAAATCCAATACAAAGAAGGTTATTTCCCAGTTTCTCCAAATGATACTGCGCAAGATATCAGATCTGAAATGCTTCTTTTAATGGGTGAATTAGGTATACCCACAGAAAAGCATCACCATGAAGTTGCTGGTGCAGGTCAACACGAACTTGGAATGAAATTCGATTCGTTAATAAATTCTGCTGATAACGTAATGACTTATAAATACGTTGTCAGGAATGTTGCTAAAAAATATGGGAAAACCGCAACGTTTATGCCTAAGCCTGTATTTAACGATAATGGAACTGGAATGCATGTTCACCAAAGTTTATGGAAGAGTGGGCAGCCACTATTTTTTGGTGAAGGAGCATATGCAAATTTATCTCAAACAGCAAGATGGTACATCGGAGGCATTCTTAAACATGCTCCATCATTCTTAGCATTTACTAACCCAACTACAAATAGTTATAAAAGATTGGTTCCAGGATTCGAAGCACCTGTAAATTTAGTTTATTCTGAGGGTAATAGATCAGCTGCAGTAAGAATACCTTTAACAGGTCCAAGCCCTAAAGCTAAAAGATTAGAATTCAGATCTGGTGATGCACTTGCTAATCCTTATTTAGCATTCTCTGTAATGATGCTTGCTGGTATTGATGGAATTAAAAATCAAATTGATCCTGGTGATGGAGTAGATGTAGATTTATTTGAACTTCCAGCTGATGAACTTGCAAAAATTGATACAGTACCTTCATCTCTAAATGATTCACTTAATGCACTAAAAGCAGATAAGGATTATCTATTAGCTGGTGGCGTATTTACTGAAGATTTTATTGATAACTTTATCGATATAAAATATGAAGAGGTACAACAACTA
AG-347-K17  ATGTCTAAGTCTCCACAAGATGTATTAAGTCAAATTAAAGACGAAGGAATTGAACTCATCGATTTAAAATTCACAGACATTCATGGTAAATGGCAACATTTAACTCTTACATCAGACATGATAGAAGAGGATTCATTTACAGAAGGTCTAGCATTTGATGGTTCATCAATAAGAGGTTGGAAAGCAATTAATGCCTCCGATATGTCAATGGTCCCTGATGCAAGTACAGCATGGATAGACCCTTTTTATAAACATAAAACTCTAAGTATGATTTGCTCTATCCAAGAACCTAGAAGTGGTGAGCCTTATGATAGATGCCCAAGATCTTTAGCTCAAAAGGCTTTAAAGTACTTAGAATCTACAGGAATTGCTGATACAGCATTTTTTGGACCGGAACCAGAATTTTTCTTATTTGATGACGTGAGATATGACTCAAAAGAAGGTTCCTGCTTTTACAGTGTAGATACAATTGAAGCTCCATGGAACACAGGAAGAATTGAAGAAGGTGGAAATTTAGGATACAAGATCCAATATAAAGAAGGTTATTTCCCAGTTTCTCCAAATGATACTGCACAAGACATTAGATCAGAAATGCTACTTTTAATGGGTGAATTAGGTATACCCACAGAAAAGCATCACCATGAAGTTGCTGGTGCCGGTCAACACGAACTTGGCATGAAATTCGATTCATTAATAAATTCTGCTGATAACGTAATGACTTATAAATACGTTGTGAGGAATGTTGCTAAAAAATATGGAAAAACTGCCACATTTATGCCAAAGCCTGTTTTTAACGATAATGGAACCGGAATGCATGTTCACCAGAGTTTATGGAAGAGTGGGCAGCCACTATTTTTCGGTGAAGGAGCATATGCAAATTTATCTCAAACAGCAAGATGGTATATCGGAGGTATCCTTAAACATGCTCCATCATTCCTAGCATTTACTAACCCAACTACAAATAGTTATAAACGATTGGTTCCAGGATTCGAAGCACCAGTAAATCTAGTTTATTCTGAGGGTAATAGATCAGCTGCAGTTAGAATACCTTTAACAGGACCAAGCCCTAAAGCTAAAAGATTAGAATTTAGATCAGGTGACGCACTTGCAAATCCTTATTTAGCATTTTCTGTAATGATGCTTGCTGGAATTGATGGAATTAAAAATCAAATTGATCCTGGTGATGGAGTAGATGTAGATTTATTTGAACTTCCAGCTGATGAACTAGCAAAAATTGATACAGTACCATCATCTCTAAATGACTCACTTAATGCGCTAAAAGCAGATAAGGATTATCTATTAGCTGGAGGAGTATTTACTGAAGATTTTATTGATAACTTTATCGATATAAAATACGAAGAGGTACAACAACTA
AG-347-L21  ATGTCTAAATCTCCACAAGATGTTTTAAGTCAAATTAAAGATGAAGGAATTGAACTCATCGATTTAAAATTTACTGACATCCATGGTAAGTGGCAACATTTAACTCTTACATCAGACATGATAGAGGAGGACTCATTTACAGAAGGTCTAGCATTTGATGGTTCATCAATACGAGGTTGGAAGGCAATTAATGCCTCCGATATGTCAATGGTTCCTGATGCAAGTACAGCATGGATAGATCCTTTTTATAAACATAAAACTCTAAGTATGATTTGTTCTATCCAAGAGCCTAGAAGCGGTGAGCCTTATGATAGATGCCCAAGATCTTTAGCTCAAAAGGCTCTTAAATACTTAGAATCTACTGGAATTGCTGATACAGCATTTTTTGGACCGGAACCAGAATTCTTCTTATTTGATGACGTGAGATATGACTCAAAAGAAGGCTCCTGCTTTTACAGTGTAGATACTATTGAAGCTCCATGGAACACGGGAAGAATTGAAGAAGGTGGAAATTTAGGATACAAGATCCAATACAAAGAAGGTTATTTTCCAGTTTCTCCAAACGATACTGCGCAAGACATTAGATCTGAAATGCTTCTTTTAATGGGTGAATTAGGCATACCTACAGAAAAGCATCACCATGAAGTTGCTGGTGCCGGTCAACACGAACTAGGAATGAAATTCGATTCGTTAATAAATTCTGCTGATAACGTAATGACTTATAAATACGTAGTCAGAAATGTTGCTAAAAAATATGGGAAAACTGCAACATTTATGCCCAAGCCTGTATTTAACGATAATGGAACTGGAATGCATGTTCACCAAAGTTTATGGAAGAGTGGGCAGCCACTATTTTTTGGTGAAGGAGCATATGCTAATTTATCCCAAACAGCAAGATGGTATATCGGGGGCATACTTAAACATGCTCCATCATTCTTAGCATTTACTAACCCAACTACAAATAGTTATAAACGTTTGGTTCCAGGATTCGAAGCACCTGTAAATCTAGTTTATTCTGAGGGTAATAGATCAGCTGCAGTAAGAATACCATTAACAGGTCCAAGTCCTAAGGCTAAAAGATTAGAATTCAGATCAGGTGACGCACTTGCAAACCCTTATTTAGCATTTTCTGTAATGATGCTTGCTGGTATAGATGGAATTAAAAATCAAATTGATCCTGGTGATGGAGTAGATGTAGATTTATTTGAACTTCCAGCAGATGAACTTTCAAAAATTGATACAGTACCTTCATCTCTAAATGACTCACTTAATGCTCTAAAAGCAGATAAGGATTATCTTTTAGCTGGTGGAGTATTTACTGAAGATTTTATTGATAACTTTATCGATATAAAATACGAAGAGGTACAACAACTA
AG-402-M18  ATGAGCAAGACCTCTCAAGATGTTCTTCGTCAAATTAAGGATGAGGGCATTGAGCTAATAGATCTAAAATTCGCTGACTTGCATGGAAAGTGGCAACATTTAACTGTATCTTCGGATCTCATTGAAGAAAGCTCTTTCTCAGAAGGACTTGCTTTTGATGGATCTTCCATTCGCGGTTGGAAAGCCATAAACGAATCAGACATGGCAATGGTTCCAGATCCATCAACAAGCTGGATAGACCCTTTTTACCATCACAAAACTCTTAGCTTGATTTGTTCAATTCAAGAACCAAGAAGCGGAGAGCCATATGCCAGATGTCCAAGAGCACTTGCACAAAAAGCACTGGATTATTTAGGAAGCACAAGTGTTGCAGACGCAGCATTCTTCGGTCCTGAACCAGAATTCTTTATTTTTGATGATGTCCGATATAACTCAGGGGAAGGTGGAAGTTTTTATAGCGTTGACACCATAGAAGCCCCCTGGAATACAGGGAGAGTAGAAGAAGGTGGAAACCTTGGATACAAAATCCAACTAAAAGAAGGATATTTCCCAGTCTCACCAAATGACACAGCTCAAGACATGAGATCTGAGATGCTTCTTTTAATGGGTGAATTGGGCATACCCATTGAGAAGCATCACCATGAAGTAGCTGGAGCTGGCCAACATGAATTAGGTATGAAATTTGCTCCCCTAATTAACGCAGCCGATAATGTAATGATTTACAAATACATCGTCAGAAATGTAGCAAAAAAATATGGTAAGACGGCCACTTTTATGCCCAAGCCTGTCTTCAATGACAATGGAACTGGAATGCATGTTCATCAAAGTTTATGGAAAGGAGGGCAACCTTTATTCTATGGAGAAGGAACTTATGCAAATTTATCGCAAACTGCTAAATGGTATATAGGTGGAATACTAAAACATGCACCATCATTCCTTGCATTTACAAACCCAACTACCAACAGTTACAAAAGATTGGTGCCAGGGTTCGAGGCTCCCGTTAATTTAGTTTATTCACAGGGTAATAGATCAGCTGCCGTAAGAATTCCTTTAACTGGACCAAGTCCAAAAGCAAAGAGGCTAGAATTTAGATCGGGTGATGCATTAGCCAACCCTTACATTGCTTTTTCAGCAATGATGATGGCAGGTATTGATGGAATCAAAAATCAGATTGATCCTGGAGATGGTGTAGACGTAGATCTTTTTGAACTCCCTGCAGAGGAATTATCTAAAATAGACACTGTTCCCTCATCATTGAACGATGCATTAGAGGCATTAAAAAGTGACAATAAATATTTAACTGAAGGGGGCGTATTTTCCGAAGATTTCATCAATAACTGGGTAGAACTTAAATACGAAGAAGTTCAACAACTA
PAC1        ATGAGCAAGACCTCTCAAGATGTTCTTCGACAAATTAAGGATGAGGGCATTGAGCTAATAGATTTAAAATTCACTGACTTACATGGTAAGTGGCAGCATTTAACAGTAGCTTCAGATCTAATTGAAGAAAGCTCTTTTACAGAAGGGCTTGCTTTTGATGGTTCTTCTATTCGCGGTTGGAAAGCCATAAACGAATCTGATATGGCAATGGTCCCAGATCCATCAACGAGCTGGATAGACCCTTTTTACCATCACAAAACTCTTAGTTTAATTTGCTCAATTCAGGAGCCAAGGAGTGGAGAGCCATATGCCAGATGCCCAAGAGCTTTGGCGCAAAAGGCTTTGGATTACTTAGGAAGCACAAGTGTTGCAGATGCTGCATTTTTTGGTCCTGAACCAGAATTCTTTATTTTTGATGATGTCCGATACAACTCAGGAGAAGGTAGTAGCTTTTATAGCGTTGACACCATAGAAGCTCCCTGGAATACAGGGAGAGTAGAAGAAGGAGGAAACCTTGGGTACAAAATTCAACTAAAAGAGGGATATTTCCCAGTTTCACCTAATGACACAGCCCAAGACATGAGGTCAGAGATGCTTCTACTGATGGGTGAGTTGGGTATACCCATTGAGAAGCATCACCATGAAGTAGCAGGAGCTGGTCAACATGAGTTAGGAATGAAATTTGCTCCCCTAATCAACGCAGCTGACAATGTAATGATTTATAAATACATTGTCAGAAACGTAGCAAAGAAATATGGGAAAACTGCAACTTTCATGCCCAAGCCAGTCTTCAATGACAATGGGACAGGAATGCATGTTCATCAAAGTCTTTGGAAAGGAGGTCAACCTTTATTTTATGGAGAAGGTACTTACGCTAATTTATCTCAAACGGCTAAATGGTATATCGGTGGAATACTTAAACATGCACCGTCTTTCCTTGCTTTTACCAATCCAACTACCAACAGTTACAAAAGATTGGTTCCAGGATTCGAGGCACCAGTTAATTTAGTTTACTCTCAGGGCAATCGATCAGCTGCTGTAAGAATACCTTTAACTGGACCAAGTCCAAAAGCAAAGAGACTTGAATTCAGATCAGGTGACGCATTAGCTAACCCTTACATTGCTTTTTCAGCAATGATGATGGCAGGTATCGATGGAATCAAAAATCAAATTGATCCTGGAGATGGAGTTGACGTTGACCTTTTTGAGCTTCCTTCAGAGGAATTATCAAAAATAGACACTGTCCCCTCTTCATTGAACGATGCATTAGAGGCATTAAAAAATGACAGCCAGTATTTAACTGAAGGGGGAGTATTTACAGAAGATTTCATTAATAACTGGATAGAACTTAAATACGAAGAAGTTCAACAGCTA
NATL2A      ATGAGCAAGACCTCTCAAGATGTTCTTCGTCAAATTAAGGATGAGGGCATTGAGCTAATAGATTTAAAATTCACTGACTTACATGGTAAGTGGCAGCATTTAACAGTAGCTTCAGATCTAATTGAAGAAAGCTCTTTTACAGAAGGGCTTGCTTTTGATGGCTCTTCTATTCGCGGTTGGAAAGCCATAAACGAATCTGATATGGCAATGGTTCCAGATCCATCAACGAGCTGGATAGACCCTTTTTACCATCACAAAACGCTTAGTTTAATTTGCTCAATTCAGGAGCCAAGGAGTGGAGAGCCATATGCCAGATGCCCAAGAGCTTTGGCGCAAAAGGCTTTGGATTACTTAGGAAGCACAAGTGTTGCAGATGCTGCATTTTTTGGTCCTGAACCAGAATTCTTTATTTTTGATGATGTCCGATACAACTCAGGAGAAGGTAGTAGCTTTTATAGCGTTGACACCATAGAAGCTCCCTGGAATTCAGGGAGAGTAGAAGAAGGAGGAAACCTTGGGTACAAAATTCAACTAAAAGAGGGATATTTCCCAGTTTCACCTAATGACACAGCCCAAGATATGAGGTCAGAGATGCTTCTACTGATGGGTGAGTTGGGTATACCCATTGAGAAGCATCACCATGAAGTAGCAGGAGCTGGTCAACATGAATTAGGAATGAAATTTGCTCCCCTAATCAACGCAGCTGACAATGTAATGATTTACAAATACATCGTCAGAAACGTAGCAAAGAAATATGGGAAAACTGCAACTTTCATGCCCAAGCCAGTCTTCAATGACAATGGGACAGGAATGCATGTTCATCAAAGTCTTTGGAAAGGAGGTCAACCTTTATTTTATGGAGAAGGTACTTACGCTAATTTATCTCAAACGGCTAAATGGTATATCGGTGGAATACTCAAACATGCACCTTCTTTCCTTGCTTTTACAAATCCAACTACCAACAGTTACAAAAGATTGGTTCCAGGATTCGAAGCACCAGTTAATTTAGTTTACTCACAGGGCAATCGATCAGCTGCTGTAAGAATACCTTTGACTGGACCAAGTCCAAAAGCAAAGAGACTTGAATTCAGATCAGGTGACGCATTAGCTAACCCTTACATTGCTTTTTCAGCAATGATGATGGCAGGTATCGATGGAATCAAAAATCAAATTGATCCTGGAGATGGAGTTGACGTTGACCTTTTTGAGCTTCCTTCAGAGGAATTATCAAAAATAGACACTGTCCCCTCTTCATTGAACGATGCATTAGAGGCATTAAAAAATGACAGCCAATATCTAACTGAAGGGGGCGTATTTACAGAAGATTTCATTAATAACTGGATAGAACTTAAATACGAAGAAGTTCAACAGCTA
MIT0915     ATGAGCAAGACCTCTCAAGATGTTCTTCGTCAAATTAAAGATGAGGGCATTGAGCTAATAGATTTAAAATTCACTGACTTACATGGTAAGTGGCAGCATTTAACAGTAGCTTCTGATCTAATTGAAGAAAGCTCTTTTACAGAAGGGCTTGCTTTTGATGGTTCTTCTATTCGCGGTTGGAAAGCCATAAACGAATCTGATATGGCAATGGTTCCAGATCCATCAACGAGCTGGATAGACCCTTTTTACCATCACAAAACTCTTAGTTTAATTTGCTCAATTCAGGAGCCAAGGAGTGGAGAGCCATATGCCAGATGCCCAAGAGCTTTGGCGCAAAAGGCTTTGGATTACTTAGGAAGCACAAGTGTTGCAGATGCTGCATTTTTTGGTCCTGAACCAGAATTCTTTATTTTTGATGATGTCCGATACAACTCAGGAGAAGGTAGTAGCTTTTATAGCGTTGACACCATAGAAGCTCCCTGGAATTCAGGGAGAGTAGAGGAAGGAGGAAACCTTGGGTACAAAATTCAACTAAAAGAGGGATATTTCCCAGTTTCACCTAATGACACAGCCCAAGATATGAGGTCAGAGATGCTTCTACTGATGGGTGAGTTGGGTATACCCATCGAGAAGCATCACCATGAAGTAGCAGGAGCTGGTCAACATGAATTAGGAATGAAATTTGCTCCCCTAATCAACGCAGCTGACAATGTAATGATCTACAAATACATCGTCAGAAACGTAGCAAAGAAATATGGGAAAACTGCAACTTTCATGCCCAAGCCAGTCTTCAATGACAATGGGACAGGAATGCATGTTCATCAAAGTCTTTGGAAAGGTGGTCAACCTTTATTTTATGGAGAAGGTACTTACGCTAATTTATCTCAAACGGCTAAATGGTATATCGGTGGAATACTCAAACATGCACCGTCTTTCCTTGCTTTTACCAATCCAACTACCAACAGTTACAAAAGATTGGTTCCAGGATTCGAGGCACCAGTTAATTTAGTTTACTCACAGGGCAATCGATCAGCTGCTGTAAGAATACCTTTAACTGGACCAAGTCCAAAAGCAAAGAGACTTGAATTCAGATCAGGTGACGCTTTAGCTAACCCTTACATTGCTTTTTCAGCAATGATGATGGCAGGTATCGATGGAATCAAAAATCAAATTGATCCTGGAGATGGAGTTGACGTTGACCTTTTTGAGCTTCCTTCAGAGGAATTATCAAAAATTGATACTGTCCCCTCTTCATTGAACGATGCATTAGAAGCATTAAAAAATGACAGTCAATATCTAACTGAAGGGGGAGTATTTACAGAAGATTTCATTAATAACTGGATAGAACTTAAATACGAAGAAGTTCAACAGCTT
AG-402-N10  ATGTCTAAGTCTCCCCAAGATGTTCTAAGTCAAATTAAAGATGAAGGAATTGAACTAATCGATTTAAAATTTACAGACATTCATGGTAAGTGGCAACATCTTACCTTGACATCTGACATGATAGAAGAGGATTCTTTTACAGAAGGTTTAGCTTTTGATGGGTCTTCTATAAGAGGTTGGAAAGCTATTAATGCATCAGACATGTCTATGGTTCCTGATTCAACCACAGCATGGATTGATCCCTTTTATAAGCATAAGACTTTAAGTATGATTTGCTCTATTCAGGAGCCAAGAAGTGGAGAACCATATGATAGATGTCCAAGATCATTAGCTCAGAAAGCATTAAAGTATTTAGATTCAACTGGAATAGCTGATACTGCCTTCTTTGGCCCAGAGCCAGAATTCTTCTTATTCGATGATGTAAGATATGACTCAAAAGAAGGAGGATGTTTTTATAGTGTAGATACTATTGAAGCTCCTTGGAATACAGGGAGAGTTGAAGAAGGAGGTAATTTAGGATACAAGATTCAATATAAAGAAGGATATTTTCCAGTAGCTCCTAATGACAGTGCTCAGGATATTAGATCTGAAATGCTTTTGTTGATGGGTGAACTAGGTATACCTACTGAGAAACATCACCACGAAGTAGCTGGAGCTGGACAACATGAACTGGGGATGAAATTCGATTCTTTAATAAATGCTGCTGATAATGTTATGACATACAAATATGTCGTAAGAAATGTAGCTAAAAAATATGGGAAAACAGCTACCTTTATGCCTAAGCCAGTATTTAACGATAATGGTACGGGAATGCATGTTCACCAAAGTTTATGGAAAAGTGGTCAACCGTTATTTTTTGGTGAAGGATCATATGCAAATTTATCTCAGACAGCTAGATGGTATATCGGTGGTATATTGAAACACGCTCCATCATTCCTTGCATTTACTAATCCCACAACTAATAGTTATAAAAGATTAGTTCCAGGTTTTGAAGCTCCAGTAAATTTAGTTTATTCAGAGGGTAATAGATCAGCTGCTGTCAGAATTCCTTTAACAGGACCTAGTCCAAAAGCAAAAAGATTAGAATTCAGATCAGGGGATGCACTTGCAAACCCTTATCTAGCTTTTTCTGTCATGATGTTAGCAGGTATTGATGGTATTAAGAATCAAATTGACCCAGGTGATGGAGTTGATGTTGACTTGTTTGAGTTACCAGCAGAAGAGCTCTCTAAAATAGATACGGTTCCTTCTTCTCTAAACGATTCACTTAATGCACTAAAAGCAGATAAAGATTATTTGTTAGCTGGAGGAGTATTCACTGAAGATTTCATAGATAACTTCATAGATATTAAATATGAAGAGGTTCAACAATTA
AG-363-B18  ATGGCTAAATCTTCCCAAGATGTTCTAAGTCAAATTAAAGATGAAGGAATTGAACTCATCGATTTAAAATTCACTGATATTCATGGAAAATGGCAACATTTAACATTAACGTCAGACATGATAGATGAAAACTCTTTTACTGAGGGACTTGCCTTTGATGGATCCTCAATTAGAGGTTGGAAGGCAATAAATGCTTCTGACATGTCAATGGTGCCAGATGCAAGTACTGCATGGATTGATCCATTTTATAAACACAAAACTTTAAGTATGATTTGCTCCATTCAGGAGCCAAGGAGTGGAGAGCCCTACGATAGATGTCCAAGATCACTTGCTCAAAAGGCTTTGAAATACTTAGAGTCTACAGGAATAGCCGATACAGCATTCTTTGGCCCAGAACCAGAATTCTTCCTATTTGATGATGTCAGATATGATTCAAAAGAAGGATCTTGTTTTTATAGTGTAGATACTATTGAGGCGCCATGGAATACTGGAAGGGTAGAGGAAGGAGGAAATTTAGGTTACAAAATTCAATATAAAGAAGGCTACTTTCCAGTTTCACCAAATGATACAGCACAAGATATAAGATCAGAAATGCTTCTCCTTATGGGTGAATTAGGTATACCGACAGAGAAACATCACCATGAAGTTGCAGGAGCCGGTCAGCACGAACTTGGTATGAAATTTGATTCTTTAATAAATTCAGCTGATAATGTTATGACATATAAATATGTAGTTAGAAACGTTGCAAAGAAATATGGCAAGACTGCAACCTTTATGCCTAAACCTGTTTTTAATGATAATGGTACAGGAATGCATGTTCATCAAAGTTTATGGAAAAGTGGTCAACCACTTTTTTATGGAGAAGGTGCTTATGCAAACTTATCTCAAACTGCAAGATGGTACATTGGAGGAATACTTAAGCATGCCCCTTCATTCCTAGCATTTACTAATCCCACAACAAATAGTTATAAAAGATTAGTACCAGGATTTGAAGCTCCAGTTAATTTAGTTTACTCTGAGGGTAATAGGTCTGCAGCAGTAAGAATACCCTTAACAGGTCCAAGTCCAAAAGCTAAAAGATTAGAGTTTAGATCAGGAGATGCACTTGCAAATCCATATTTAGCATTCTCAGTAATGATGCTTGCAGGTATTGATGGAATAAAAAATCAAATTGATCCAGGAGATGGTGTAGATGTAGATTTATTTGAACTACCAGCGGAAGAACTTTCTAAGATTGATACAGTTCCATCATCACTTAATGATTCACTTAATGCACTTAAAAAAGATAAAGATTATTTATTAGCAGGTGGAGTATTCACTGAAGATTTTATTGATAATTTCATTGATATTAAATATGAAGAAGTCCAACAATTA
AG-363-P06  ATGGCTAAATCCTCCCAAGATGTTCTAAGTCAAATTAAAGATGAAGGAATTGAACTCATCGATTTAAAATTCACTGATATTCATGGAAAATGGCAACATTTAACATTAACATCAGACATGATAGATGAAGACTCTTTTACCGAGGGACTTGCATTTGATGGATCTTCTATTAGAGGTTGGAAGGCAATAAATGCTTCTGACATGTCAATGGTTCCAGATGCAAGTACAGCCTGGATTGATCCATTTTATAAACACAAAACTTTAAGTATGATTTGCTCCATTCAGGAGCCAAGGAGTGGAGAACCTTACGATAGATGCCCAAGATCACTAGCTCAAAAGGCCTTGAAATATTTAGAGTCTACAGGAATAGCTGATACAGCATTCTTTGGCCCAGAACCAGAATTCTTCCTATTTGATGATGTCAGATATGATTCAAAGGAAGGATCTTGTTTTTATAGTGTAGATACTATTGAGGCACCATGGAATACTGGAAGGGTAGAGGAAGGTGGAAATTTAGGTTACAAAATTCAGTATAAAGAAGGTTATTTTCCAGTTTCTCCAAATGATACTGCCCAAGATATAAGATCAGAAATGCTTCTCCTTATGGGTGAATTAGGTATACCAACAGAGAAACATCACCATGAAGTTGCAGGAGCCGGTCAGCATGAACTTGGAATGAAATTTGATTCTTTAATAAATTCAGCTGATAATGTTATGACATATAAATATGTAGTTAGAAACGTTGCAAAGAAATATGGCAAGACTGCCACCTTTATGCCTAAGCCTGTTTTTAACGATAATGGTACAGGAATGCATGTTCATCAAAGTTTATGGAAAAGTGGCCAACCACTTTTTTATGGAGAAGGTGCTTATGCAAACTTATCTCAAACTGCAAGATGGTACATTGGAGGAATACTTAAGCATGCCCCCTCATTCCTAGCATTTACTAATCCCACCACAAATAGTTATAAAAGATTGGTTCCAGGATTTGAGGCTCCAGTAAATTTAGTTTACTCTGAAGGTAATAGGTCTGCAGCAGTAAGAATACCCTTAACAGGTCCAAGTCCAAAAGCTAAAAGATTAGAGTTTAGATCAGGAGATGCACTAGCTAATCCATATTTAGCCTTCACTGTAATGATGCTTGCCGGTATTGATGGAATAAAAAATCAAATTGACCCAGGAGATGGTGTAGATGTAGATTTATTTGAACTGCCCGTTGATGAACTTTCTAAGATTGATACAGTTCCATCATCACTTAATGATTCACTTAATGCCCTTAAAGCAGATAAAGATTATTTATTGGCCGGTGGAGTATTTACTGAAGATTTTATTGATAATTTCATTGATATTAAATATGAAGAAGTCCAACAATTA
AG-402-K10  ATGGCTAAATCTTCACAAGATGTTCTAAGTCAAATTAAAGATGAAGGAATTGAACTCATCGATTTGAAATTCACAGATATTCATGGGAAATGGCAACATTTAACATTAACCTCCGACATGATAGATGAAGACTCTTTTACCGAGGGGCTTGCATTTGATGGATCTTCAATTAGAGGTTGGAAGGCAATTAATGCTTCTGATATGTCAATGGTCCCAGATGCGAGTACAGCCTGGGTTGATCCTTTTTATAAACACAAAACATTAAGTATGATTTGTTCCATTCAGGAGCCAAGAAGCGGAGAACCTTACGATAGATGTCCAAGATCACTAGCACAAAAGGCTTTAAAATACTTAGAGTCTACAGGTATAGCAGACACAGCATTCTTTGGTCCAGAACCAGAATTCTTCCTATTTGATGATGTCAGATACGATTCAAAAGAAGGATCTTGTTTTTATAGTGTAGATACTATTGAGGCACCATGGAATACAGGAAGACTAGAGGAAGGTGGAAATTTGGGTTACAAAATCCAATATAAAGAAGGCTACTTTCCAGTTTCACCAAATGATACTGCGCAAGATATAAGGTCAGAAATGCTTCTACTTATGGGTGAATTAGGTATACCCACAGAAAAACATCACCATGAAGTTGCAGGAGCCGGTCAGCATGAACTTGGAATGAAATTCGATTCTTTAATAAATTCAGCTGATAATGTTATGACATATAAATATGTCGTTAGAAACGTAGCAAAGAAATATGGAAAGACTGCAACCTTTATGCCTAAACCCGTTTTTAACGATAATGGTACAGGAATGCATGTTCACCAAAGTTTATGGAAAAGTGGTCAACCACTGTTTTATGGTGAAGGTGCTTATGCAAACTTATCTCAAACTGCAAGATGGTACATAGGAGGAATACTTAAACATGCGCCTTCATTCCTAGCATTTACTAATCCCACAACAAATAGTTATAAAAGATTGGTACCAGGATTTGAGGCTCCAGTTAATTTAGTTTATTCTGAGGGCAATAGATCCGCTGCAGTGAGAATACCATTAACAGGTCCAAGTCCAAAAGCTAAAAGATTAGAGTTTAGATCAGGAGATGCACTTGCTAATCCATATTTAGCTTTCTCCGTAATGATGCTTGCTGGTATTGATGGAATTAAAAATCAAATTGATCCAGGAGATGGTGTTGATGTAGATTTATTTGAATTACCTGCAGAAGAACTTTCTAAAATTGATACAGTTCCATCATCACTTAACGATGCACTTAATGCACTTAAAACTGATAAAGATTATTTATTAGCCGGTGGCGTATTTACTGAAGATTTTATTGATAATTTCATAGACATTAAATATGAAGAAGTCCAGCAATTA
AG-418-K17  ATGACTAAGTCTCCTCAAGATGTTCTAAGTCAGATTAAAGACGAAGGAATTGAACTCATCGACTTGAAATTCACTGACATTCATGGCAAATGGCAACATTTAACATTAACATCAGACATGATAGAAGAAGAATCATTTTCTGAAGGATTGGCTTTTGATGGTTCATCAATAAGGGGTTGGAAAGCAATTAACGCCTCTGATATGTCAATGGTTCCTGATGCCAGCACAGCTTGGATAGATCCGTTTTATAAACATAAAACATTAAGCATGATTTGCTCTATTCAAGAGCCAAGAAGTGGTGAACCTTATGATAGATGTCCAAGATCATTAGCTCAAAAGGCTCTAAAATATTTGGACTCAACTGGCATAGCAGATACTGCATTTTTTGGACCAGAGCCAGAATTCTTTTTATTTGATGATGTTAGATATGACTCTAAAGAAGGCGGATGTTTTTATAGTGTGGATACTATAGAAGCTCCATGGAATACTGGAAGAATTGAAGAAGGAGGAAACTTAGGTTACAAAATACAATACAAGGAAGGATATTTTCCTGTTGCTCCAAACGACACTGCACAAGACATAAGATCCGAAATGCTCTTATTAATGGGGGAATTAGGAATTCCAACTGAGAAACATCACCATGAAGTAGCAGGTGCTGGACAGCATGAACTGGGAATGAAATTCGATTCTTTAATAAATGCTGCTGATAATGTTATGACATACAAATACGTTGTAAGAAACGTTGCTAAAAAGTATGGCAAAACAGCTACTTTTATGCCTAAACCTGTATTTAACGATAATGGAACAGGAATGCATGTACATCAAAGCTTGTGGAAAAGTGGTCAACCATTATTTTTTGGTGAAGGTTCATATGCAAACCTTTCTCAGACAGCAAGGTGGTATATAGGAGGTATATTGAAGCATGCTCCATCGTTCCTTGCATTTACTAATCCAACTACTAATAGCTATAAAAGATTAGTTCCAGGATTTGAAGCTCCTGTGAATTTAGTTTATTCGGAAGGTAATAGATCAGCTGCTGTAAGGATCCCATTAACAGGACCAAGTCCAAAGGCTAAGAGGTTAGAATTTAGATCAGGGGATGCACTTGCTAACCCTTATCTTGCTTTTTCAGTGATGATGCTAGCTGGAATAGATGGGATTAAGAATCAAATTGACCCTGGAGATGGTGTTGATGTTGACTTATTTGAATTGCCAGCAGAGGAGCTTTCTAAAATAGATACAGTACCTTCATCTTTAAATGATTCTCTTAATGCACTTAAAGCTGACAAGGATTATCTGTTAGCTGGAGGAGTTTTCACCGAAGACTTTATTGATAACTTCATAGACATTAAATATGAGGAAGTACAACAATTA
AG-402-K14  ATGAGCAAGACCCCTCAGGATGTTCTTCGTCAAATTAAGGACGAGGGCATTGAGCTTATAGATTTAAAATTCACTGACCTTCATGGGAAGTGGCAACATTTAACTGTAGCTTCGGAACTTATTGAAGAAAGCTCTTTCTCAGAAGGGCTTGCTTTTGATGGATCCTCTATTCGTGGTTGGAAAGCCATAAACGAATCAGATATGGCAATGGTTCCTGATCCCTCAACAAGCTGGATTGACCCTTTTTATCACCACAAAACTCTTAGCTTAATTTGTTCAATTCAAGAGCCAAGAAGTGGAGAACCCTATGCTAGGTGTCCACGAGCATTGGCACAAAAAGCATTAGATTATTTGAGCAGCACAAGTGTTGCCGATGCTGCATTCTTTGGTCCTGAGCCAGAGTTTTTTATTTTTGATGATGTTAGATACAACTCAGGAGAAGGTGGAAGTTTTTATAGCGTTGACACCATAGAAGCACCATGGAACACAGGAAGAGTTGAAGAGGGAGGAAACCTTGGATACAAAATCCAATTAAAAGAAGGATATTTCCCAGTCCCTCCAAACGATACCGCGCAAGACATGAGATCTGAGATGCTTCTTTTAATGGGTGAGCTAGGAATACCTATTGAAAAGCATCACCACGAAGTAGCAGGAGCTGGGCAACATGAACTAGGTATGAAATTTGCACCTCTAATAAATGCAGCTGACAATGTGATGATTTACAAATATATCGTCAGGAATGTAGCCAAAAAATACGGGAAAACTGCAACTTTCATGCCTAAACCAGTCTTCAATGACAATGGAACAGGAATGCATGTTCACCAAAGTTTATGGAAAAGTGGGCAACCTTTATTTTATGGAGAGGGTACTTATGCAAATTTATCTCAAACAGCTAAATGGTATATAGGGGGGATTCTCAAGCATGCGCCTTCATTCCTTGCATTTACGAACCCAACTACTAACAGTTATAAAAGGTTGGTTCCAGGATTCGAAGCACCAGTAAATTTAGTTTATTCACAGGGGAATAGATCAGCTGCAGTAAGAATTCCATTAACTGGTCCAAGCCCAAAAGCAAAAAGATTAGAGTTCAGGTCAGGTGATGCTCTAGCAAACCCCTATATTGCTTTTTCTGCAATGATGATGGCAGGTATTGATGGTATCAAAAATCAAATTGATCCTGGAGACGGAGTTGACGTTGATCTTTTTGAACTTCCTTCAGAAGAATTATCAAAAATAGACACTGTTCCCTCTTCCTTGAATGATGCATTGGATGCATTAAAAAGCGATAACAAATATTTGACCGAGGGAGGCGTATTTACCAATGATTTCATTGATAATTGGATCGAGCTTAAATACGAAGAAGTTCAACAACTA
AG-459-J20  ATGGCCAAGTCTCCCCAAGACGTTTTAAGTCAGATTAAGGATGAAGGAATTGAACTCATCGATCTAAAGTTCACTGACATTCATGGTAAATGGCAACATCTAACATTGACATCTGACATGATAGAGGAAGAATCATTCACTGAAGGTCTGGCCTTTGATGGATCTTCTATAAGAGGTTGGAAAGCGATTAACGCATCTGACATGTCTATGGTTCCAGATTCAAATACCGCATGGATCGATCCATTTTATAAACACAAAACCTTGAGCATGATTTGCTCTATTCAAGAGCCACGAAGTGGAGAAGCGTATGATAGGTGCCCAAGATCATTAGCCCAAAAGGCATTAAAATATTTAGACTCGACAGGTATAGCAGATACTGCATTTTTTGGACCAGAGCCAGAATTCTTTTTATTCGATGATGTTAGATATGATTCTAAAGAAGGTAGTTGTTTCTATAGTGTAGATACTATTGAAGCTCCCTGGAATACTGGACGAACAGAAGAAGGTGGAAACTTAGGTTATAAAATTCAATACAAAGAAGGCTATTTCCCTGTTGCTCCTAATGACACTGCTCAAGACATAAGGTCTGAAATGTTATTGCAAATGGCTGAATTAGGAATTCCAACTGAGAAGCATCATCATGAAGTAGCTGGAGCAGGACAACATGAACTTGGAATAAAATTTGATTCCTTAATTAGCTCCGCTGATAGCGTTATGACTTACAAATATGTTGTAAGAAACGTAGCCAAAAAATACGGAAAAACAGCTACATTTATGCCTAAACCTGTATTTAATGATAATGGGACAGGCATGCATGTTCATCAAAGTTTATGGAAAAGTGGTCAACCTCTATTTTATGGCGAAGGATCATATGCAAATCTATCTCAGACAGCAAGGTGGTATATCGGAGGTATATTAAAACACGCTCCATCATTCCTTGCATTTACTAATCCAACAACTAATAGCTATAAAAGATTAGTGCCAGGTTTTGAAGCTCCGGTAAATCTAGTTTACTCAGAGGGTAATAGATCAGCAGCTGTTAGAATTCCTTTAACTGGACCTAATCCAAAAGCAAAAAGATTAGAGTTTAGATCAGGTGATGCCCTTGCTAACCCTTATTTAGCATTTTCTGTAATGATGCTAGCTGGTATTGATGGTATTAAGAATCAAATTGATCCTGGTGATGGAGTTGATGTTGACTTATTTGAATTACCAGCAGAGGAGCTATCAAAAATAGATACAGTTCCGTCATCTCTAAACGATTCACTAAATGCACTTAAAGCAGATAAAGACTATTTATTAGCGGGAGGAGTATTCACAGAAGATTTCATTGATAATTTTATTGATATGAAGTACGAAGAGGTTCAACAATTA
AG-459-P02  ATGGCCAAGTCTCCCCAAGACGTTTTAAGTCAGATTAAGGATGAAGGAATTGAACTCATCGATCTAAAATTCACTGACATTCATGGTAAATGGCAACATCTAACCTTGACATCTGACATGATTGAGGAAGAATCATTCACTGAAGGTCTTGCCTTTGATGGATCTTCTATAAGAGGTTGGAAAGCTATTAACGCATCTGACATGTCTATGGTTCCAGATTCAAGTACTGCATGGATCGATCCATTTTATAAACACAAAACATTAAGCATGATTTGCTCTATTCAAGAGCCAAGGAGTGGAGAACCCTACGATAGGTGTCCAAGATCATTAGCTCAAAAGGCATTAAAATATTTAGATTCCACAGGTATAGCAGATACTGCATTTTTTGGACCAGAGCCAGAATTCTTTTTATTCGATGATGTAAGATATGACTCTAAAGAAGGTAGTTGTTTTTATAGCGTAGATACTATTGAAGCTCCCTGGAATACTGGTCGAACAGAAGAAGGTGGAAACCTAGGTTATAAAATTCAATACAAAGAGGGATATTTCCCAGTTGCTCCAAATGACACCGCTCAAGACATAAGGTCTGAAATGTTATTGCAAATGGCTGAATTAGGAATTCCAACTGAGAAGCATCATCATGAAGTTGCCGGAGCAGGGCAGCATGAACTTGGTATAAAATTTGATTCCTTAATTAGCTCCGCTGATAGTGTTATGACATACAAATATGTTGTAAGAAACGTTGCCAAAAAATATGGGAAAACAGCGACATTTATGCCTAAACCTGTATTTAACGACAATGGAACAGGCATGCATGTTCATCAGAGTTTATGGAAAAGTGGTCAACCTCTATTTTATGGAGAAGGATCATATGCAAATCTATCTCAAACAGCAAGGTGGTATATCGGAGGTATTTTAAAACATGCTCCTTCATTCCTTGCATTTACTAATCCAACAACTAATAGCTATAAAAGACTAGTTCCAGGTTTTGAGGCTCCTGTAAATCTAGTTTACTCAGAAGGTAATAGATCAGCAGCTGTAAGAATCCCTCTAACTGGACCTAATCCAAAAGCTAAAAGATTAGAATTTAGATCAGGTGATGCACTTGCTAACCCTTATTTAGCATTTTCTGTAATGATGCTAGCTGGTATTGATGGGATTAAGAATCAAATTGATCCTGGTGATGGAGTTGATGTTGACTTATTTGAATTACCAGCGGAAGAGCTATCAAAAATAGATACAGTTCCGTCATCTCTCAACGATTCATTAAATGCACTTAAAGCAGATAAAGATTATTTATTAGCGGGAGGAGTATTCACAGAAGATTTCATTGATAATTTTATCGATATGAAGTATGAAGAGGTTCAACAGTTA
AG-459-A09  ATGGCCAAGTCTCCCCAAGACGTTTTAAGTCAGATTAAGGATGAAGGAATTGAACTCATCGATCTAAAATTCACTGACATTCATGGTAAATGGCAACATCTAACCTTGACATCTGACATGATTGAGGATGAATCATTCACTGAAGGTCTTGCCTTTGATGGATCTTCTATAAGAGGTTGGAAAGCGATTAACGCATCTGACATGTCTATGGTCCCAGATTCAAGTACCGCATGGATCGATCCTTTTTATAAACACAAAACCTTAAGCATGATTTGCTCTATTCAAGAGCCAAGAAGTGGAGAACCCTATGATAGGTGCCCAAGATCATTAGCTCAAAAGGCATTAAAATATTTAGATTCCACAGGTATAGCAGATACTGCATTTTTTGGACCAGAGCCAGAATTCTTTTTATTCGATGATGTAAGATATGACTCTAAAGAAGGTAGTTGTTTTTATAGTGTAGATACTATTGAAGCTCCCTGGAATACTGGTCGAACAGAAGAAGGTGGAAACCTAGGTTATAAAATTCAATACAAAGAGGGCTATTTCCCAGTTGCACCTAATGACACTGCTCAAGACATAAGGTCTGAAATGTTATTGCAAATGGCTGAACTAGGAATTCCAACTGAGAAGCATCATCATGAAGTCGCTGGAGCAGGACAACATGAACTTGGTATTAAATTTGATTCCTTAATTAGCTCGGCTGATAGTGTTATGACCTACAAATATGTTGTAAGAAACGTAGCCAAAAAATATGGGAAAACAGCGACATTTATGCCAAAACCTGTATTTAACGATAATGGAACAGGCATGCATGTTCATCAGAGTTTATGGAAAAGTGGTCAACCTCTATTTTATGGCGAAGGATCATATGCAAATCTATCTCAGACAGCAAGGTGGTATATCGGAGGTATTTTAAAACACGCTCCATCATTCCTTGCATTTACTAATCCAACAACTAATAGCTATAAAAGACTAGTTCCAGGTTTTGAAGCTCCGGTAAACCTAGTTTACTCAGAAGGTAATAGATCAGCAGCTGTAAGAATCCCTTTAACTGGACCTAATCCAAAAGCTAAAAGATTAGAATTTAGATCAGGTGATGCACTTGCTAACCCCTATTTAGCCTTTTCTGTAATGATGCTAGCTGGTATTGATGGTATTAAAAATCAAATTGATCCTGGTGATGGAGTTGATGTTGACTTATTTGAATTACCAGCAGAAGAGCTATCAAAAATAGATACAGTTCCGTCATCTCTCAATGATTCACTAAATGCACTTAAAGCAGATAAAGACTATTTATTAGCTGGAGGAGTATTCACAGAAGATTTTATTGATAATTTTATCGATATGAAGTACGAAGAGGTTCAACAATTA
AG-335-D02  ATGGCCAAGTCACCCCAAGACGTTTTAAGTCAGATTAAGGATGAAGGAATTGAACTCATCGATCTAAAATTCACTGATATTCATGGTAAATGGCAACATCTAACCTTGACATCTGACATGATTGAGGAAGAGTCATTCACTGAAGGTCTTGCCTTTGATGGATCTTCTATAAGAGGTTGGAAAGCGATTAATGCATCTGACATGTCTATGGTCCCAGATTCAAGTACCGCATGGATCGATCCTTTTTATAAACACAAAACCTTAAGTATGATTTGCTCTATTCAAGAGCCAAGAAGTGGAGAACCGTATGATAGGTGCCCAAGATCATTAGCCCAAAAGGCATTAAAATATTTAGATTCCACAGGCATAGCAGATACTGCATTTTTTGGACCAGAGCCAGAATTCTTTTTGTTCGATGATGTTAGATATGACTCCAAAGAAGGTAGTTGTTTTTATAGTGTAGATACTATTGAAGCTCCCTGGAATACTGGTCGAACAGAAGAAGGTGGAAACCTAGGTTATAAAATTCAATACAAAGAGGGCTATTTCCCAGTTGCTCCTAATGACACCGCTCAAGACATAAGGTCTGAAATGTTATTGCAAATGGCTGAATTAGGAATTCCAACTGAAAAGCATCATCATGAAGTCGCTGGAGCAGGACAACATGAACTTGGTATTAAATTTGATTCCTTAATTAGCTCGGCTGATAGTGTTATGACATACAAATATGTTGTAAGAAACGTAGCCAAAAAATATGGGAAAACGGCGACATTTATGCCTAAACCTGTATTTAACGATAATGGAACAGGCATGCATGTTCATCAGAGTTTATGGAAAACTGGTCAACCTCTATTTTATGGCGAAGGATCATATGCAAATCTATCTCAGACAGCAAGATGGTATATCGGAGGTATTTTAAAACATGCTCCATCATTCCTGGCATTTACTAATCCAACAACTAATAGCTATAAAAGATTAGTTCCAGGTTTTGAAGCTCCGGTAAATCTAGTTTACTCAGAAGGTAATAGATCAGCAGCTGTAAGAATCCCTTTAACTGGACCTAATCCAAAAGCTAAAAGATTAGAATTTAGATCAGGTGATGCACTTGCTAACCCTTATTTAGCATTTTCTGTAATGATGCTAGCTGGTATAGATGGGATTAAGAATCAAATTGATCCTGGTGATGGCGTTGATGTTGACTTATTTGAACTACCAGCAGAAGAGCTATCAAAAATAGATACAGTTCCGTCATCTCTCAATGATTCACTAAATGCACTTAAAGCAGATAAAGATTATTTATTAGCTGGAGGAGTATTCACAGAAGATTTTATTGATAATTTTATCGATATGAAGTACGAGGAGGTTCAACAATTA
AG-335-O19  ATGGCCAAGTCACCCCAAGACGTTTTAAGTCAGATTAAGGATGAAGGAATTGAACTCATCGATCTAAAATTCACTGATATTCATGGTAAATGGCAACATCTAACCTTGACATCTGACATGATTGAGGAAGAGTCATTCACTGAAGGTCTTGCCTTTGATGGATCTTCTATTAGAGGTTGGAAAGCGATTAATGCATCTGACATGTCTATGGTCCCAGATTCAAGTACCGCATGGATCGATCCTTTTTATAAACACAAAACCTTAAGCATGATTTGCTCTATTCAAGAGCCAAGAAGTGGAGAACCGTATGATAGATGCCCAAGATCATTAGCCCAAAAGGCATTAAAATATTTAGATTCCACAGGCATAGCAGATACTGCATTTTTTGGACCAGAGCCAGAATTCTTTTTGTTCGATGATGTTAGATATGACTCTAAAGAAGGTAGTTGTTTTTATAGTGTAGATACTATTGAAGCTCCCTGGAATACTGGTCGAACAGAAGAAGGTGGAAACCTAGGTTACAAAATTCAATACAAAGAGGGCTATTTTCCAGTTGCTCCTAATGACACCGCTCAAGACATAAGGTCTGAAATGTTATTGCAAATGGCTGAATTAGGAATTCCAACTGAGAAGCATCATCATGAAGTCGCTGGAGCAGGACAACATGAACTTGGTATTAAATTTGATTCCTTAATTAGCTCGGCTGATAGTGTTATGACATACAAATATGTTGTAAGAAACGTAGCCAAAAAATATGGGAAAACAGCGACATTTATGCCTAAACCTGTATTTAACGATAATGGAACAGGCATGCATGTTCATCAGAGTTTATGGAAAAGTGGTCAACCTCTATTTTATGGCGAAGGATCATATGCAAATCTATCTCAGACAGCAAGATGGTATATCGGAGGTATTTTAAAACACGCTCCATCATTCCTTGCATTTACTAATCCAACAACTAATAGCTATAAAAGATTAGTTCCAGGTTTTGAAGCTCCGGTAAATCTAGTTTACTCAGAGGGTAATAGATCAGCAGCTGTAAGAATCCCTTTAACTGGACCTAATCCAAAAGCTAAAAGATTAGAATTTAGATCAGGTGATGCACTTGCTAACCCTTATTTAGCATTTTCTGTAATGATGCTAGCTGGTATAGATGGGATTAAGAATCAAATTGATCCTGGTGATGGCCTTGATCTTGACTTATTTGAACTACCAGCAGAAGAGCTATCAAAAATAGATACAGTTCCGTCATCTCTCAATGATTCACTAAATGCACTTAAAGCAGATAAAGATTATTTATTAGCTGGAGGAGTATTCACAGAAGATTTTATTGATAATTTTATCGATATGAAGTACGAGGAGGTTCAACAATTA
EQPAC1      ATGGCCAAGTCTCCCCAAGACGTTTTAAGTCAGATTAAGGATGAAGGAATTGAACTCATCGATCTAAAATTCACTGACATTCATGGTAAATGGCAACATCTAACCTTGACATCTGACATGATTGAGGAAGAATCATTCACTGAAGGTCTTGCCTTTGATGGATCATCTATAAGAGCTTGGAAAGCGATTAACGCATCTGACATGTCTATGGTTCCAGATTCAAGTACCGCATGGATAGATCCTTTTTATAAACATAAAACCTTAAGCATGATTTGCTCTATTCAAGAGCCAAGAAGTGGAGAACCCTATAATAGGTGCCCAAGATCATTAGCTCAAAAGGCATTAAAATATTTAGATTCCACAGGTATAGCGGATACTGCATTTTTTGGACCAGAGCCAGAATTCTTCTTATTCGATGATGTTAGATATGACTCTAAAGAAGGAAGTTGTTTTTATAGTGTAGATACTATTGAAGCTCCCTGGAATACTGGTCGAACAGAAGAAGGTGGAAACCTAGGTTATAAAATTCAATACAAAGAGGGCTATTTCCCTGTTGCTCCTAATGACACCGCACAAGACATAAGGTCTGAAATGTTATTGCAAATGGCTGAATTAGGAATTCCAACTGAGAAGCATCATCATGAAGTCGCTGGAGCAGGACAACATGAACTTGGTATAAAATTTGATTCCTTAATTAGCTCCGCTGATAGTGTTATGACATACAAATATGTTGTAAGAAACGTAGCCAAAAAATATGGGAAAACAGCAACATTTATGCCTAAACCTGTATTTAACGATAATGGAACAGGCATGCATGTTCATCAGAGTTTATGGAAAAGTGGTCAACCTCTATTCTATGGCGAAGGATCATATGCAAATCTATCTCAGACAGCAAGGTGGTATATCGGAGGTATTTTAAAACACGCTCCATCATTCCTAGCATTTACTAATCCAACAACTAATAGCTATAAAAGATTAGTTCCAGGTTTTGAAGCTCCGGTAAATCTAGTTTACTCAGAGGGTAATAGATCAGCAGCTGTAAGAATCCCTTTAACTGGACCTAATCCAAAAGCTAAAAGATTAGAATTTAGATCAGGTGATGCACTTGCTAACCCTTATTTAGCATTTTCTGTAATGATGCTAGCTGGTATTGATGGTATTAAGAATCAAATTGATCCTGGTGATGGAGTTGATGTTGACTTATTTGAATTACCAGCAGAAGAGCTATCAAAAATAGATACAGTTCCGTCATCTCTTAACGATTCACTAAATGCACTTAAAGCAGATAAAGATTATTTATTAGCTGGAGGGGTATTCACAGAAGATTTTATTGATAATTTTATCGATATGAAGTACGAAGAGGTTCAACAATTA
AG-459-P19  ATGGCCAAGTCACCTCAAGACGTATTAAGTCAGATTAAGGATGAAGGAATTGAACTCATCGATCTAAAGTTCACTGACATTCATGGTAAATGGCAACATCTAACCTTAACATCTGACATGATAGAAGAAGAATCATTCACTGAAGGTCTTGCCTTTGATGGATCTTCAATAAGAGGTTGGAAAGCCATTAACGCATCTGATATGTCTATGGTTCCAGATTCAAGTACCGCATGGATCGATCCCTTTTATAAACATAAAACCTTAAGCATGATCTGCTCTATTCAAGAGCCAAGAAGTGGAGAACCCTATGATAGATGCCCAAGATCATTAGCTCAAAAGGCATTAAAATATTTAGATTCCACAGGTATAGCAGATACTGCATTCTTTGGACCAGAGCCAGAATTCTTTTTATTCGATGATGTTAGATATGACTCTAAAGAAGGTGGTTGTTTTTATAGTGTAGATACCATTGAAGCTCCCTGGAATACCGGACGAACAGAAGAAGGTGGAAACCTAGGTTATAAAATTCAATACAAAGAGGGCTATTTCCCAGTGGCTCCTAATGACACAGCTCAAGACATAAGATCTGAAATGTTATTGCTAATGGGTGAATTAGGTATTCCAACTGAGAAGCATCACCATGAAGTGGCTGGAGCTGGTCAACATGAACTTGGAATGAAATTTGATTCCTTAATTAACTCTGCTGATAGCGTTATGACATACAAATATGTTGTAAGAAACGTAGCAAAAAAATATGGGAAAACAGCGACATTTATGCCTAAACCTGTATTTAACGATAATGGAACGGGTATGCATGTTCATCAAAGTTTATGGAAAAGTGGTCAACCTCTATTTTATGGCGAAGGATCATATGCAAATCTATCTCAGACCGCAAGGTGGTATATCGGAGGTATATTAAAACACGCTCCATCATTCCTAGCATTTACGAATCCAACAACTAATAGCTACAAAAGATTAGTCCCAGGATTTGAAGCTCCGGTTAACCTAGTTTATTCAGAGGGTAATAGATCAGCAGCTGTAAGAATTCCTTTAACTGGACCTAGTCCAAAAGCTAAAAGATTAGAATTTAGATCCGGCGATGCACTTGCTAACCCTTATTTAGCATTTTCTGTAATGATGTTAGCTGGTATTGATGGGATTAAGAATCAAATTGATCCTGGTGATGGAGTTGACGTTGACTTATTTGAATTACCAGCAGAGGAGCTATCAAAAATAGATACAGTTCCGTCATCTCTAAACGATTCACTAAATGCACTTAAAGCAGATAAAGATTATTTGTTAGCCGGAGGAGTATTTACAGAGGATTTCATTGATAATTTCATTGATATAAAGTATGAAGAGGTTCAACAATTA
AG-459-O03  ATGGCCAAGTCTCCCCAAGACGTTTTAAGTCAGATTAAGGATGAAGGAATTGAACTCATCGATCTTAAGTTCACTGACATTCATGGTAAATGGCAACATCTAACCTTGACATCTGACATGATAGAAGAAGAATCATTTACTGAAGGTCTTGCCTTTGATGGATCTTCCATAAGAGGTTGGAAAGCGATTAACGCATCCGACATGTCTATGGTTCCAGATTCAAGTACCGCATGGATCGATCCTTTTTATAAACATAAAACTTTGAGCATGATCTGCTCTATTCAAGAGCCGCGAAGTGGAGAACCTTATGATAGATGCCCAAGATCATTAGCTCAAAAGGCATTAAAATATTTAGATTCCACAGGTATTGCAGATACCGCATTCTTTGGACCAGAGCCAGAATTCTTTTTATTCGATGATGTTAGATATGATTCTAAAGAAGGTGGTTGTTTTTATAGCGTAGATACTATTGAAGCTCCCTGGAATACTGGACGGTCAGAGGAAGGTGGAAACTTAGGTTATAAAATTCAATACAAAGAGGGCTATTTCCCAGTTGCTCCTAATGACACAGCTCAAGACATAAGATCTGAAATGTTATTGCTAATGGGTGAATTAGGAATTCCAACTGAGAAGCATCACCATGAAGTTGCTGGAGCTGGTCAACATGAACTTGGAATGAAATTTGATTCCTTAATTAACTCTGCTGATAGCGTTATGACATACAAATATGTTGTAAGAAACGTAGCAAAAAAATATGGGAAAACAGCGACATTTATGCCTAAACCTGTATTTAACGATAATGGAACAGGTATGCATGTTCATCAAAGTTTATGGAAAAGTGGTCAACCTCTATTTTATGGCGAAGGATCATATGCAAATCTATCTCAGACCGCAAGGTGGTATATCGGAGGTATATTAAAACACGCTCCATCATTCCTAGCATTTACGAATCCAACAACTAATAGCTACAAAAGATTAGTCCCAGGATTTGAAGCTCCGGTTAACCTAGTTTATTCAGAGGGTAATAGATCAGCAGCTGTAAGAATTCCTTTAACTGGACCTAGTCCAAAAGCTAAAAGATTAGAATTTAGATCCGGCGACGCACTTGCTAACCCTTATTTAGCATTTTCTGTAATGATGTTAGCTGGTATTGATGGGATTAAGAATCAAATTGATCCTGGTGATGGAGTTGACGTTGACTTATTTGAATTACCAGCAGAGGAGCTATCAAAAATAGATACAGTTCCGTCATCTCTAAACGATTCACTAAATGCACTTAAAGCAGATAAAGATTATTTGTTAGCCGGAGGAGTATTTACAGAGGATTTCATTGATAATTTCATTGATATAAAGTATGAAGAGGTTCAACAATTA
MIT9515     ATGGCTAAGTCTCCCCAAGATGTTCTAAGTCAAATCAAGGATGAAGGAATTGAACTCATCGATCTAAAATTCACAGACATTCATGGAAAATGGCAACATCTAACTTTGACATCGGACATGATAGAGGAAGAATCATTCACTGAAGGTTTAGCCTTTGATGGATCTTCAATAAGAGGTTGGAAAGCTATTAATGCATCAGATATGTCAATGGTGCCTGATTCTAGTACTGCATGGATTGATCCTTTTTATAAACATAAAACCTTAAGCATGATTTGCTCTATTCAAGAGCCAAGAAGTGGGGCTCCATATGATAGATGTCCAAGATCATTAGCACAAAAGGCACTAAGTTATCTAGATTCCACGGGGATAGCAGATACTGCTTTTTTTGGACCAGAGCCAGAATTCTTTTTATTTGATGACGTCAGATATGATTCAAAGGAGGGAGGGTGCTTTTATAGTGTAGATACTAACGAAGCTCCTTGGAATACTGGAAGAACAGAAGAAGGTGGGAACTTAGGATATAAAATTCAATATAAAGAAGGATATTTTCCAGTAGCACCTAATGACACTGCACAAGATATAAGATCTGAAATGTTATTACTAATGGGTGAATTAGGCATTCCAACTGAGAAGCATCACCATGAAGTAGCCGGAGCAGGACAACATGAACTTGGAATGAAATTTGATTCCCTAATTAATGCTGCTGATAATGTAATGACATATAAATATGTTGTAAGAAACGTAGCCAAAAAATACGGCAAAACTGCCACCTTTATGCCAAAACCTGTTTTTAACGATAATGGAACAGGTATGCATGTTCATCAAAGTTTGTGGAAAAGTGGTCAACCTTTATTTTTTGGTGAAGGTTCATATGCAAATCTATCTCAAACAGCAAGATGGTATATCGGAGGTATTTTGAAGCACGCTCCATCATTCCTTGCATTTACTAATCCAACTACTAATAGCTATAAAAGATTAGTTCCAGGTTTTGAAGCGCCAGTAAATTTAGTTTATTCTGAAGGAAATCGCTCGGCAGCTGTAAGAATCCCTTTAACAGGACCTAGTCCAAAAGCTAAAAGATTAGAATTTAGATCAGGAGATGCACTTGCTAACCCTTATTTAGCATTTTCTGTAATGATGTTAGCTGGCATTGATGGTATTAAAAATCAAATAGATCCTGGTGATGGAGTAGATGTGGATCTATTTGAATTACCAGCCGAAGAGCTCGCAAAAATAGATACAGTTCCCTCATCTCTAAACGACTCATTAAATGCGCTTAAAACAGACAAAGACTATTTATTAGCTGGAGGAGTATTCACAGAAGATTTCATAGATAATTTCATTGATATTAAGTATGAAGAGGTCCAACAATTA
AG-363-N16  ATGACTAAGACCCCAAAAGAAATCCTGAATCAAATCAAAGACGAAGGAATTGAGTTGATAGACCTAAAATTTACTGACATTCATGGTAAATGGCAGCATCTAACTGTTACATCAGACATGATTGAGGAGAGTTCCTTTAAGGAAGGACTAGCTTTTGATGGATCATCAATTCGTGGTTGGAAAGCAATAAATGAATCTGACATGTCAATGGTTCCAGATGCTTCTACTGCTTGGATAGACCCTTTTTATAAGCACAAAACATTGAGCATGATATGTTCAATTCAAGAGCCAAGAAGTGGCGAACCTTACTCAAGATGTCCAAGAGCATTAGCTCAAAAAGCCTTGAGATATCTTGAAAGTACAGGTTTAGCCGACAGTGCATTCTTTGGACCAGAACCTGAATTCTTTATCTTTGATGATGTTAGGTACACTTCAAGTGAAGGTACTTCCTTTTACAGTGTTGATACAATAGAAGCACCATGGAATACAGGAAGAACTGAAGAAGGTGGAAACTTAGCTTATAAAATTCAATATAAAGAAGGTTATTTCCCAGTATCGCCAAACGACACTGCTCAAGATCTCAGATCAGAGATGTTGCTTTTAATGGGTCAATTAGGGATACCGATTGAAAAACATCACCATGAAGTTGCAGGACCTGGCCAACACGAATTAGGCATGAAATTCGCATCACTTATTAGTGCAGCAGATAATGTAATGACCTACAAATATATAGTCCGTAATGTTGCTAAAAAGTATGGTAAAACCGCAACATTTATGCCTAAACCTGTTTGGAATGACAATGGAACAGGTATGCATGTCCATCAAAGCTTATGGAAAGGTGGACAACCACTATTCTTTGGTGAAGGGTCTTATGCAAATTTATCTCAAACTGCAAAGTGGTATATAGGAGGAATACTTAAGCACGCCCCTTCATTCCTTGCATTTACTAATCCAACAACTAATAGTTATAAAAGATTAGTACCTGGTTTTGAAGCCCCAGTAAATCTTGTTTATTCTCAAGGCAACAGATCAGCTGCAGTTCGTATTCCTCTTACAGGTCCAAGTCCAAAAGCAAAAAGATTAGAGTTTAGATCAGGTGATGCTCTTGCAAATCCATACTTAGCGTTCTCCGCGATGATGATGGCAGGTATTGATGGAATTAAAAATCAAATAGATCCTGGCGATGGTGTAGATGTGGATTTATTTGAACTTCCTAGTGCACAATTAGAAAAAATTGCAACTGTTCCGTCCTCACTAAATGATGCATTAAATGCATTAAAGAATGACAACGAGTATCTAACAGCTGGCGATGTCTTTGATAAGGATTTTATCAACAACTTTATAGATATGAAGTATGAAGAGGTTCAGCAATTA
AG-418-M08  ATGGCTAAATCTCCCCAAGATGTTCTAAGTCAAATTAAAGATGAAGGAATTGAACTCATCGATCTAAAATTCACAGATATTCATGGTAAATGGCAACATCTTACTTTGACATCTGACATGATTGAGGAGGATTCATTTACTGAAGGTCTAGCATTTGATGGATCTTCCATAAGAGGATGGAAAGCTATTAATGCTTCAGATATGTCTATGGTTCCTGATTCAACAACAGCTTGGATTGATCCTTTTTATAAACATAAAACATTAAGCATGATTTGCTCTATTCAAGAGCCAAGAAGTGGAGAACCTTATGATAGATGTCCAAGGTCGTTAGCCCAAAAAGCACTAAAATATTTAGATTCTACTGGAATTGCAGATACTGCTTTTTTTGGACCCGAACCAGAATTCTTCTTATTCGATGATGTTAGATATGACTCTAAAGAAGGTGGTTGTTTTTATAGTGTAGATACTATTGAAGCTCCATGGAACACTGGAAGGATAGAAGAAGGAGGAAATTTAGGATACAAAATTCAATATAAAGAAGGCTATTTCCCTGTAGCTCCAAATGATACAGCACAAGACATTAGATCCGAAATGCTTTTACTTATGGGTGAATTAGGTATCCCAACTGAAAAGCATCATCATGAAGTGGCAGGAGCTGGACAGCATGAACTTGGTATGAAATTTGACTCATTAATAAATGCTGCAGATAACGTAATGACATACAAATATGTTGTAAGGAATGTCGCTAAAAAATATGGTAAAACAGCTACCTTTATGCCTAAACCTGTTTTTAATGATAATGGGACAGGAATGCATGTTCACCAAAGTTTGTGGAAAAGTGGTCAGCCATTATTTTTTGGTGAAGGTTCATATGCGAATCTTTCACAAACAGCCAGATGGTATATCGGAGGAATATTGAAACATGCTCCATCATTTCTCGCATTTACTAATCCAACTACTAATAGCTACAAAAGATTAGTTCCAGGTTTTGAGGCTCCAGTAAATTTAGTTTATTCAGAGGGTAATAGATCAGCAGCTGTGAGAATTCCTTTAACTGGTCCTAGCCCAAAGGCTAAAAGATTAGAATTCAGATCAGGTGACGCTCTTGCTAACCCATATCTAGCTTTTTCAGTCATGATGTTGGCGGGTATTGATGGAATTAAGAATCAAATTGATCCTGGTGATGGAGTAGATGTTGATTTATTTGAATTACCAGCAGAAGAACTCTCCAAAATTGACACAGTTCCTTCATCTCTTAACGATTCACTTAATGCACTTAAGGCAGACAAAGATTATTTGTTGGCTGGTGGTGTATTCACTGAAGACTTCATAGATAATTTTATAGATATTAAATATGAAGAGGTTCAACAACTA
AG-347-J22  ATGGCTAAGTCTCCCCAAGATGTTCTAAGTCAGATAAAAGATGAAGGAATTGAACTCATCGATCTAAAATTCACAGATATTCATGGTAAGTGGCAACATCTTACTTTGACATCTGACATGATAGAGGAAGAGTCATTCACAGAAGGACTAGCATTTGATGGATCCTCTATCAGAGGGTGGAAAGCTATAAATGCATCTGACATGTCTATGGTTCCAGATTCAACTACTGCGTGGATTGATCCTTTTTATAAACATAAGACTTTAAGCATGATTTGCTCCATTCAAGAGCCGAGAAGTGGAGAACCATATGATAGGTGTCCAAGATCATTAGCTCAAAAGGCATTAAAATATTTAGACTCTACTGGTATTGCTGATACTGCATTTTTTGGACCAGAACCAGAATTCTTTTTATTTGATGATGTTAGATATGATTCTAAAGAAGGTGGTTGTTTTTATAGCGTAGATACTATTGAAGCACCATGGAATACAGGAAGAATAGAAGAAGGAGGAAATTTAGGATATAAAATTCAATACAAAGAGGGGTATTTCCCAGTAGCCCCAAATGATACAGCCCAAGATATTAGATCTGAAATGCTCTTACTAATGGGTGAATTGGGTATTCCTACTGAAAAGCATCATCATGAAGTAGCGGGGGCTGGGCAGCATGAACTCGGCATGAAATTTGACTCGTTAATAAATGCCGCTGATAACGTTATGACTTACAAATATGTGGTAAGGAACGTAGCTAAAAAATATGGCAAAACCGCTACCTTTATGCCTAAACCTGTATTTAATGATAACGGAACAGGAATGCATGTCCATCAAAGCTTGTGGAAAAGTGGTCAACCATTATTTTTTGGTGAAGGTTCGTATGCCAATCTCTCTCAAACAGCAAGGTGGTATATCGGAGGTATATTAAAGCACGCACCTTCATTCCTTGCATTTACCAATCCAACTACTAATAGTTATAAAAGATTAGTTCCAGGTTTTGAAGCTCCAGTAAATTTAGTTTATTCAGAGGGTAATAGGTCCGCCGCTGTAAGAATACCCTTAACAGGGCCGAGTCCAAAAGCTAAAAGATTGGAATTTAGATCAGGCGATGCACTTGCTAATCCTTACTTAGCTTTTTCTGTAATGATGCTAGCTGGTATTGATGGAATAAAGAATCAAATTGATCCAGGTGATGGAGTAGATGTTGACTTATTTGAATTACCAGCCGAAGAGCTATCCAAAATAGATACAGTTCCTTCATCACTAAATGATTCACTTAATGCACTTAAAGCTGATAAAGATTATTTGTTAGCTGGAGGAGTATTTACTGAAGACTTCATAGATAATTTTATAGATATTAAATATGAAGAGGTTCAACAATTA
AG-402-B10  ATGAGCAAGACCTCTCAAGATGTTCTTCGTCAAATTAAGGATGAAGGCATTGAGCTAATAGATCTAAAATTCGCTGACTTACATGGAAAATGGCAGCATTTAACCGTAGCTTCAGATCTTATTGAAGAAGCCTCTTTCACAGAAGGACTGGCATTTGATGGTTCTTCTATTCGCGGATGGAAAGCTATTAACGAATCAGATATGGCAATGGTTCCAGATCCATCAACAAGCTGGATAGATCCTTTTTACCATCACAAAACTCTTAGCTTGATTTGTTCAATTCAGGAACCTAGAAGTGGAGAACCGTATGCCAGATGTCCAAGAGCTTTGGCACAAAAAGCATTGGACTATTTAGGGAGCACTAATGTTGCAGATGCTGCGTTCTTCGGTCCTGAACCAGAATTCTTTATTTTTGATGACGTTAGATATAACTCAGGGGAAGGTGGGAGTTTTTATAGCGTAGATACAATAGAAGCCCCTTGGAACACAGGAAGAGTTGAGGAGGGTGGCAATCTTGGATACAAAATTCAACTTAAAGAAGGATATTTCCCTGTCTCTCCCAATGACACAGCGCAAGACATGAGATCTGAAATGCTTCTTTTAATGGGTGAGCTTGGAATACCTATTGAAAAACATCACCATGAAGTAGCAGGTGCTGGACAACATGAATTGGGGATGAAATTCGCACCCCTAATCAACGCTGCAGACAATGTGATGATCTACAAATACATTGTCAGGAATGTAGCCAAAAAATATGGAAAGACTGCAACTTTCATGCCCAAGCCAGTCTTTAATGACAATGGAACAGGAATGCATGTTCATCAAAGTTTATGGAAAAGTGGTCAGCCTTTATTCTATGGCGAAGGTACTTACGCAAATTTATCTCAAACGGCTAAATGGTACATAGGAGGAATTCTTAAACACGCCCCTTCATTCCTTGCATTTACAAACCCAACTACCAACAGTTACAAAAGATTAGTACCAGGATTTGAAGCACCCGTTAATCTAGTTTATTCACAAGGTAATAGATCAGCTGCTGTAAGAATTCCTTTGACAGGACCAAGTCCAAAAGCAAAGAGGCTTGAATTCAGATCAGGTGATGCATTAGCTAATCCTTATATTGCTTTTTCAGCGATGATGATGGCAGGTATTGATGGCATCAAGAATCAAATTGATCCTGGCGATGGTGTTGACGTTGACCTTTTTGAACTTCCTTCAGAAGAATTATCAAAAATAGATACTGTCCCTTCCTCGTTAAATGATGCCTTGGAGGCATTGAAAAGTGACAACAAATATTTAACTGAAGGAGGAGTATTTACTGACGATTTCATTGATAACTGGATAGATCTTAAATACGAAGAAGTTCAACAGTTA
AG-363-A05  ATGTCTAAGTCTCCTCAAGATGTTTTAAGTCAAATTAAAGACGAAGGAATTGAACTCATTGATTTAAAATTCACTGATATTCATGGAAAATGGCAACATTTAACACTTACATCAGACATGATAGAAGAGGATTCTTTTACAGAAGGCTTAGCGTTTGATGGGTCATCAATAAGAGGTTGGAAAGCAATTAATGCATCTGATATGTCAATGGTGCCTGATGCAAGTACAGCTTGGATCGATCCTTTTTATAAACATAAAACTCTTAGTATGATTTGCTCTATTCAAGAGCCAAGAAGCGGGGAACCTTATGATAGATGTCCAAGAGCTTTAGCTCAAAAGGCATTAAAATATTTAGACTCTACTGGTATAGCAGATACTGCATTTTTTGGACCAGAGCCAGAATTCTTTTTATTTGATGATGTTAGATATGATTCTAAAGAAGGAGGTTGTTTTTATAGTGTAGATACTATTGAAGCACCATGGAATACAGGGAGAATAGAAGAAGGTGGAAACTTAGGATACAAAATACAGTATAAAGAAGGATATTTTCCAGTAGCTCCAAATGATACTGCGCAAGATATCAGATCTGAGATGCTTCTTCTTATGGGGGAATTAGGAATCCCTACAGAAAAACATCACCATGAAGTAGCTGGTGCCGGCCAACACGAGCTTGGAATGAAATTTGATTCTTTAATAAATGCTGCTGATAACGTTATGACGTATAAATACGTGGTTAGAAACGTAGCTAAAAAGTATGGCAAAACAGCTACCTTTATGCCTAAGCCTGTATTTAACGATAATGGTACTGGAATGCATGTTCACCAAAGTTTGTGGAAGAGTGGAGAGCCATTATTCTTTGGTGAAGGTGCCTATGCAAATTTATCTCAAACAGCTAGATGGTATATCGGAGGAATACTTAAACATGCTCCTTCATTCCTAGCATTTACTAATCCAACTACAAATAGTTATAAAAGATTGGTTCCAGGGTTCGAAGCACCTGTTAATCTTGTTTATTCTGAGGGTAATAGATCCGCTGCTGTCAGAATACCTTTAACTGGACCAAGTCCAAAGGCTAAAAGATTAGAATTTAGATCAGGTGACGCACTTGCTAACCCATATTTAGCTTTCTCAGTAATGATGCTTGCTGGTATTGATGGAATTAAAAATCAAATAGATCCTGGTGATGGTGTAGATGTTGATTTATTCGAACTTCCAGCAGATGAACTTGCAAAAATTGATACCGTTCCTTCATCTCTTAATGATTCACTTAATGCACTAAAAGCAGATAAGGATTATCTATTAGCTGGTGGAGTATTTACAGAAGATTTTATTGATAACTTTATCGATATAAAATACGAAGAGGTACAACAATTA
AG-418-F16  ATGTCTAAGTCTCCTCAAGATGTTTTAAGTCAAATTAAAGACGAAGGAATTGAACTCATCGATTTAAAATTCACAGATATTCATGGAAAATGGCAACATTTAACACTTACATCAGACATGATAGAAGAGGATTCTTTTACAGAAGGCTTAGCGTTTGATGGGTCATCAATAAGAGGTTGGAAAGCAATTAATGCATCTGATATGTCAATGGTGCCTGATGCAAGTACAGCTTGGATCGATCCTTTTTATAAACATAAAACTCTTAGTATGATTTGCTCTATTCAAGAGCCAAGAAGCGGGGAGCCTTATGATAGATGTCCAAGAGCTCTAGCTCAAAAGGCATTAAAATATTTAGACTCCACTGGTATAGCAGATACTGCATTTTTTGGACCAGAGCCAGAATTCTTTTTATTTGATGATGTTAGATATGACTCTAAAGAAGGAGGTTGTTTTTATAGTGTGGATACTATTGAAGCACCATGGAATACAGGGAGAATAGAAGAAGGTGGAAACTTAGGATACAAAATACAGTATAAAGAAGGATATTTTCCAGTTGCTCCAAATGATACTGCGCAAGATATCAGATCTGAGATGCTTCTACTTATGGGTGAATTAGGTATACCTACAGAAAAACATCACCATGAAGTTGCTGGTGCCGGCCAACACGAGCTTGGAATGAAATTTGATTCTTTAATAAATGCTGCTGATAACGTTATGACGTATAAATACGTAGTTAGAAATGTAGCTAAAAAGTATGGCAAAACAGCTACCTTTATGCCTAAGCCTGTATTTAACGATAATGGTACTGGAATGCATGTTCACCAAAGTTTGTGGAAGAGTGGAGAGCCATTATTCTTTGGTGAAGGTGCCTATGCAAATTTATCTCAAACAGCTAGATGGTACATCGGAGGAATACTTAAACATGCCCCTTCATTCCTAGCATTTACTAATCCAACTACAAACAGTTATAAAAGGTTGGTTCCAGGGTTCGAAGCACCTGTTAATCTAGTTTATTCTGAAGGTAATAGATCCGCTGCCGTCAGAATACCTTTAACTGGTCCAAGTCCAAAAGCTAAAAGATTAGAATTTAGATCAGGTGACGCACTTGCTAACCCATATTTAGCTTTCTCTGTAATGATGCTTGCAGGTATTGATGGAATTAAAAATCAAATAGATCCTGGTGATGGAGTAGATGTTGATTTATTCGAACTTCCAGCAGATGAACTTGCAAAAATTGATACCGTTCCTTCATCTCTTAATGATTCACTTAATGCACTCAAAGCAGATAAGGATTATCTATTAGCTGGTGGAGTATTTACAGAAGATTTTATTAATAACTTTATCGATATTAAATACGAAGAGGTACAACAATTA
AG-402-N08  ATGTCTAAGTCTCCTCAAGATGTTTTAAGTCAAATTAAAGATGAAGGAATTGAACTCATCGATTTAAAATTCACAGATATTCATGGAAAATGGCAACATTTAACACTTACATCAGACATGATAGAGGAAGATTCTTTTACAGAAGGCTTAGCGTTTGATGGATCATCAATAAGAGGTTGGAAAGCAATTAATGCATCTGATATGTCAATGGTACCTGATGCAAGTACAGCTTGGATTGATCCTTTTTATAAGCATAAAACTCTAAGTATGATGTGTTCTATTCAAGAGCCAAGAAGCGGGGAGCCTTATGATAGGTGTCCAAGAGCTTTAGCTCAAAAGGCATTAAAATATTTAGACTCTACTGGTATAGCAGATACCGCATTTTTTGGACCAGAACCAGAATTCTTTTTATTTGATGATGTTAGATATGACTCTAAAGAAGGAGGTTGCTTTTATAGTGTAGATACTATTGAAGCACCATGGAATACTGGGAGAATAGAAGAAGGTGGAAACTTAGGATACAAAATTCAATATAAAGAAGGATATTTTCCAGTAGCTCCAAATGATACTGCGCAAGATATCAGATCTGAGATGCTTCTTCTTATGGGTGAATTAGGCATCCCTACAGAAAAACATCACCATGAAGTTGCTGGTGCCGGCCAACACGAGCTTGGAATGAAATTTGATTCTTTAATAAATGCTGCTGATAACGTCATGACGTACAAATACGTAGTTAGAAACGTAGCTAAAAAGTACGGGAAAACAGCTACCTTTATGCCTAAGCCTGTATTTAACGATAATGGTACTGGAATGCACGTCCACCAAAGTTTATGGAAGGGTGGAGAACCATTATTCTTTGGTGAAGGTGCCTATGCAAATTTATCTCAAACAGCTAGATGGTACATAGGAGGCATACTTAAACATGCCCCTTCATTCCTAGCATTCACTAATCCAACTACAAACAGTTATAAAAGATTAGTTCCAGGATTCGAAGCACCTGTTAATCTAGTTTATTCTGAGGGTAATAGATCCGCTGCTGTCAGAATACCTTTAACTGGTCCAAGTCCAAAAGCTAAAAGATTAGAATTTAGATCAGGTGATGCACTTGCTAACCCTTACTTAGCATTCTCTGTAATGATGCTTGCTGGTATTGATGGAATCAAAAATCAAATAGATCCTGGTGATGGTGTAGATGTTGATTTGTTCGAACTTCCAGCCGATGAACTCGCAAAAATTGATACAGTTCCTTCATCTCTTAATGATTCACTTAATGCACTCAAAGCAGATAAGGATTATCTATTAGCCGGAGGAGTATTTACTGAAGATTTTATTGATAACTTTATCGATATAAAATATGAAGAGGTGCAACAATTA
AG-402-M15  ATGTCAAAGTCTCCTCAAGATGTTTTAAGTCAAATTAAAGACGAAGGAATTGAACTCATCGATTTAAAATTCACAGATATTCATGGAAAATGGCAACATTTAACACTTACATCAGACATGATAGAAGAGGATTCATTTACTGAGGGACTTGCTTTTGACGGCTCCTCAATAAGAGGTTGGAAAGCAATAAATGCCTCTGATATGTCAATGGTGCCCGATGCAAGTACAGCTTGGATTGATCCTTTTTATAAACATAAGACTTTAAGTATGATTTGCTCTATTCAGGAGCCAAGAAGCGGGGAGCCTTATGATAGATGTCCAAGAGCTTTAGCTCAAAAGGCATTAAAATATTTAGACTCTACTGGTATAGCAGATACCGCATTTTTTGGACCTGAACCAGAATTCTTTTTATTTGATGATGTTAGATATGACTCAAAAGAAGGAGGTTGTTTTTATAGTGTAGATACTATTGAAGCTCCATGGAATACAGGGAGAATAGAAGAAGGTGGAAACCTAGGATACAAAATACAATATAAAGAAGGATATTTTCCAGTAGCTCCAAATGATACTGCGCAAGATATCAGATCTGAGATGCTTCTTCTTATGGGTGAATTAGGTATCCCCACTGAAAAACACCACCATGAAGTTGCTGGTGCAGGGCAACACGAGCTTGGAATGAAATTTGATTCTTTAATTAATGCTGCTGATAACGTCATGACGTATAAATATGTGGTTAGAAACGTCGCTAAAAAGTATGGCAAAACAGCTACCTTTATGCCCAAGCCTGTATTTAACGACAATGGTACTGGAATGCATGTTCACCAAAGTTTATGGAAGAGTGGACAGCCTCTATTCTTTGGTGAAGGTGCCTATGCAAATTTATCTCAAACAGCTAGATGGTACATAGGTGGAATACTTAAACATGCCCCTTCATTCCTTGCATTTACTAATCCAACGACAAATAGTTATAAAAGATTAGTTCCAGGATTCGAAGCACCTGTTAATTTAGTTTATTCTGAGGGTAATAGATCCGCTGCTGTCAGAATACCTTTAACCGGTCCAAGTCCAAAAGCTAAAAGATTAGAATTTAGATCAGGTGACGCACTTGCTAACCCATATTTAGCATTCTCCGTAATGATGCTTGCTGGAATTGATGGAATTAAAAATCAAATAGATCCTGGTGATGGTGTAGATGTTGATTTATTTGAACTTCCAGCCGATGAACTTGCAAAAATTGATACTGTTCCTTCATCTCTTAATGATTCACTTAATGCACTCAAAGCAGATAAAGATTATCTATTAGCAGGTGGAGTATTTACTGAAGATTTTATTGATAACTTTATCGACATAAAATACGAAGAGGTACAACAACTA
AG-402-C22  ATGTCTAAATCTCCACAAGATGTTTTAAGTCAAATTAAAGACGAAGGAATTGAACTAATCGATTTAAAATTCACAGACATTCATGGAAAATGGCAACATTTAACTCTTACATCAGACATGATAGAGGAGGATTCATTTACAGAGGGTCTAGCATTTGATGGTTCATCAATAAGGGGTTGGAAAGCAATTAATGCCTCTGATATGTCAATGGTTCCTGATGCAACCACAGCCTGGATTGATCCTTTTTATAAACATAAAACTCTTAGTATGATTTGCTCTATTCAAGAGCCAAGGAGCGGGGAGCCTTATGATAGGTGTCCAAGAGCATTAGCTCAAAAGGCATTAAAATATTTAGACTCTACTGGTATAGCTGATACTGCATTTTTTGGACCAGAACCAGAATTCTTTTTATTTGATGATGTTAGATATGATTCTAAAGAAGGGGGTTGTTTTTACAGTGTAGATACAATAGAAGCTCCATGGAACACTGGAAGAATAGAGGAAGGCGGGAATTTAGGTTATAAAATCCAATATAAAGAAGGATATTTTCCAGTAGCTCCTAATGACACTGCTCAAGATATCAGATCTGAAATGCTTCTTCTAATGGGTGAATTAGGTATACCAACAGAAAAACATCACCATGAAGTTGCTGGTGCTGGCCAACACGAGCTAGGTATGAAATTTGATTCATTAATAAATGCAGCCGATAACGTAATGACGTATAAATACGTGGTCAGAAACGTGGCTAAAAAGTACGGCAAAACAGCTACCTTTATGCCTAAGCCCGTATTCAACGACAATGGAACTGGAATGCATGTTCACCAAAGTTTATGGAAGGCTGGACAGCCACTATTCTTTGGTGAAGGTGCGTATGCTAATTTATCTCAAACAGCTAGATGGTACATTGGTGGAATTCTAAAACATGCTCCTTCATTCCTTGCATTTACAAATCCAACTACAAATAGCTATAAAAGATTAGTTCCAGGATTTGAAGCACCTGTAAATTTAGTTTATTCCGAGGGTAACAGATCCGCTGCTGTCAGAATACCTTTAACTGGACCAAGTCCAAAAGCTAAAAGATTAGAATTCAGATCAGGTGACGCACTTGCAAATCCATATTTAGCTTTTTCTGTAATGATGCTTGCTGGCATTGATGGAATCAAAAATCAAATAGATCCTGGAGATGGTGTAGATGTAGATTTATTCGAACTTCCAGCTGAGGAACTTGCAAAAATTGATACCGTACCTTCATCTCTTAACGACTCTCTTAATGCATTGAAAGCAGACAAAGATTATTTGTTGGCTGGCGGAGTATTTACTGAAGACTTTATTGATAACTTTATCGATATAAAATATGAAGAGGTACAACAATTA
AG-402-J18  ATGAGCAAGACCTCTCAAGATGTTCTTCGTCAAATTAAAGATGAGGGCATTGAGCTAATAGATTTAAAATTCACTGACTTACATGGTAAGTGGCAGCATTTAACTGTTGCTTCAGATCTAATTGAAGAAAGCTCTTTTACCGAAGGGCTTGCTTTTGATGGTTCTTCTATTCGCGGTTGGAAAGCCATAAACGAATCTGATATGGCAATGGTTCCAGATCCATCAACGAGCTGGATAGACCCTTTTTACCATCACAAAACTCTTAGTTTAATTTGCTCAATTCAGGAGCCAAGGAGTGGAGAGCCATATGCCAGATGCCCAAGAGCTTTGGCGCAAAAGGCTTTGGATTACTTAGGAAGCACAAGTGTTGCAGATGCTGCATTTTTTGGTCCTGAACCAGAATTCTTTATTTTTGATGATGTCCGATACAACTCAGGAGAAGGTAGTAGCTTTTATAGCGTTGACACCATAGAAGCTCCCTGGAATTCAGGGAGAGTAGAGGAAGGAGGAAACCTTGGGTACAAAATTCAACTAAAAGAGGGATATTTCCCAGTTTCACCTAATGACACAGCCCAAGATATGAGGTCAGAGATGCTTCTACTGATGGGTGAGTTGGGCATACCCATTGAGAAGCATCACCATGAAGTAGCTGGAGCTGGTCAACATGAATTAGGAATGAAATTTGCTCCCCTAATCAACGCAGCTGACAATGTAATGATTTACAAATACATCGTCAGAAACGTAGCAAAGAAATATGGGAAAACTGCAACTTTCATGCCCAAGCCAGTCTTCAATGACAATGGGACAGGAATGCATGTTCATCAAAGTCTCTGGAAAGGTGGTCAACCTTTATTTTATGGAGAAGGTACATACGCTAATTTATCTCAAACGGCTAAATGGTATATCGGTGGAATACTCAAACATGCACCGTCTTTCCTTGCTTTTACCAATCCAACTACCAACAGTTACAAAAGATTGGTTCCAGGATTCGAGGCACCAGTTAATTTAGTTTACTCACAGGGCAATCGATCAGCAGCTGTAAGAATACCTTTAACTGGACCAAGTCCAAAAGCAAAGAGACTTGAATTCAGATCAGGTGACGCATTAGCTAACCCTTACATTGCTTTTTCAGCAATGATGATGGCAGGTATCGATGGAATCAAAAATCAAATTGATCCTGGAGATGGAGTTGACGTTGACCTATTTGAGCTTCCTTCAGAGGAATTATCAAAAATAGACACTGTCCCCTCTTCATTGAACGATGCATTACAGGCATTAAAAAATGACAGCCAATATCTAACTGAAGGGGGAGTATTTACAGAAGATTTCATTAATAACTGGATAGAACTTAAATACGAAGAAGTTCAAGAGCTA
AG-402-G08  ATGAGCAAGACCTCTCAAGATGTTCTTCGTCAAATTAAGGATGAGGGCATTGAGCTAATAGATTTAAAATTCACTGACTTACATGGAAAGTGGCAGCATTTAACAGTAGCTTCAGATCTAATTGAAGAAAGCTCTTTTACTGAAGGGCTTGCTTTTGATGGTTCTTCTATTCGCGGTTGGAAAGCCATAAACGAATCTGATATGGCAATGGTTCCAGATCCATCAACGAGCTGGATAGACCCTTTTTATCATCACAAAACTCTTAGTTTAATTTGCTCAATTCAGGAGCCAAGGAGTGGAGAGCCATATGCCAGATGCCCAAGAGCTTTGGCGCAAAAGGCTTTGGATTACTTAGGAAGCACAAGTGTTGCAGATGCTGCATTTTTTGGTCCTGAACCAGAATTCTTTATTTTTGATGATGTCCGATACAACTCAGGAGAAGGTAGTAGCTTTTATAGCGTTGACACCATAGAAGCTCCCTGGAATTCAGGAAGAGTAGAAGAAGGAGGAAACCTTGGGTACAAAATTCAACTAAAAGAGGGATATTTCCCAGTTTCACCTAATGACACAGCCCAAGATATGAGGTCAGAGATGCTTCTACTGATGGGTGAGTTGGGTATACCCATTGAGAAGCATCACCATGAAGTAGCGGGAGCTGGTCAACATGAATTAGGAATGAAATTTGCTCCCCTAATCAACGCAGCTGACAATGTAATGATTTACAAATACATCGTCAGAAACGTAGCAAAGAAATATGGGAAAACTGCAACTTTCATGCCCAAGCCAGTCTTCAATGACAATGGGACAGGAATGCATGTTCATCAAAGTCTTTGGAAAGGAGGGCAACCTTTATTTTATGGAGAAGGTACTTACGCTAATTTATCTCAAACGGCTAAATGGTATATCGGTGGAATACTCAAACATGCTCCGTCTTTCCTTGCCTTTACCAATCCAACTACCAACAGTTACAAAAGATTGGTTCCAGGATTCGAGGCACCAGTTAATTTAGTTTACTCACAGGGCAATCGATCAGCTGCTGTAAGAATACCTTTGACTGGACCAAGTCCAAAAGCAAAGAGACTTGAATTCAGATCAGGTGACGCATTAGCTAACCCTTACATTGCTTTTTCAGCAATGATGATGGCAGGTATCGATGGAATCAAAAATCAAATTGATCCTGGAGATGGAGTTGACGTTGACCTTTTTGAGCTTCCTTCAGAGGAATTATCAAAAATAGACACTGTCCCCTCTTCATTGAACGATGCATTAGAGGCATTAAAAAATGACAGCCAGTATCTAACTGAAGGGGGAGTATTTACAGAAGATTTCATTAATAACTGGATAGAACTTAAATACGAAGAAGTTCAACAGCTA
NATL1A      ATGAGCAAGACCTCTCAAGATGTTCTTCGTCAAATTAAGGATGAGGGCATTGAGCTAATAGATTTAAAATTCACTGACTTACATGGTAAGTGGCAGCATTTAACAGTAGCTTCAGATCTAATTGAAGAAAGCTCTTTTACAGAAGGGCTTGCTTTTGATGGCTCTTCAATTCGCGGTTGGAAAGCCATAAACGAATCTGATATGGCAATGGTTCCAGATCCATCAACCAGCTGGATAGACCCTTTTTACCATCACAAAACTCTTAGTTTAATTTGCTCAATTCAGGAGCCAAGGAGTGGAGAGCCATATGCCAGATGCCCAAGAGCTTTGGCGCAAAAGGCTTTGGATTACTTAGGAAGCACAAGTGTTGCAGATGCTGCATTTTTTGGTCCTGAACCAGAATTCTTTATTTTTGATGATGTCCGATACAACTCAGGAGAAGGTAGTAGCTTTTATAGCGTTGACACCATAGAAGCTCCCTGGAATTCAGGGAGAGTAGAAGAAGGAGGAAACCTTGGGTACAAAATTCAACTAAAAGAGGGATATTTCCCAGTTTCACCTAATGACACAGCCCAAGATATGAGGTCAGAGATGCTTCTACTGATGGGTGAGTTGGGTATACCCATTGAGAAGCATCACCATGAAGTAGCAGGAGCTGGTCAACATGAATTAGGAATGAAATTTGCTCCCTTAATCAACGCAGCTGACAATGTAATGATTTACAAATACATCGTCAGAAACGTAGCAAAGAAATATGGGAAAACTGCAACTTTCATGCCCAAGCCAGTCTTCAATGACAATGGGACAGGAATGCATGTTCATCAAAGTCTTTGGAAAGGAGGTCAACCTTTATTTTATGGAGAAGGTACTTACGCTAATTTATCTCAAACGGCTAAGTGGTATATCGGTGGAATACTCAAACATGCACCGTCTTTCCTTGCTTTTACCAATCCAACTACCAACAGTTACAAAAGATTGGTTCCAGGATTCGAAGCACCAGTTAATTTAGTTTACTCACAGGGCAATCGATCAGCTGCTGTAAGAATACCTTTGACTGGACCAAGTCCAAAAGCAAAGAGACTTGAATTTAGATCAGGTGACGCATTAGCTAACCCTTACATTGCTTTTTCAGCAATGATGATGGCAGGTATCGATGGAATCAAAAATCAAATTGATCCTGGAGATGGGGTTGACGTTGACCTTTTTGAGCTTCCTTCAGAGGAATTATCAAAAATAGACACTGTCCCCTCTTCATTGAACGATGCACTAGAGGCATTAAAAAATGACAGCAAATATCTAACTGAAGGTGGAGTATTTACAGAAGATTTCATTAATAACTGGATAGAACTTAAATACGAAGAAGTTCAACAGCTT
AG-311-K21  ATGAGCAAGACCTCTCAAGATGTTCTTCGTCAAATTAAGGATGAGGGCATTGAGCTAATAGATTTAAAATTCACCGACTTACATGGTAAGTGGCAGCATTTAACAGTAGCTTCAGATCTAATTGAAGAAAGCTCTTTTACAGAAGGGCTCGCTTTTGATGGTTCTTCTATTCGCGGTTGGAAAGCTATAAACGAATCTGATATGGCAATGGTCCCAGATCCATCAACGAGCTGGATAGACCCTTTTTACCATCACAAAACTCTTAGTTTAATTTGCTCAATTCAGGAGCCAAGGAGTGGAGAGCCATATGCCAGATGTCCAAGAGCTTTGGCGCAAAAGGCTTTGGATTACTTAGGAAGCACAAGTGTTGCAGATGCTGCATTTTTTGGTCCTGAACCAGAATTCTTTATTTTTGATGATGTCCGATACAACTCAGGAGAAGGTAGTAGCTTTTATAGCGTTGACACCATAGAAGCTCCCTGGAATTCAGGGAGAGTAGAAGAAGGAGGAAACCTTGGGTACAAAATTCAACTAAAAGAGGGATATTTCCCAGTTTCACCTAATGACACAGCCCAAGACATGAGGTCAGAGATGCTTCTACTGATGGGTGAGTTGGGTATACCCATTGAGAAGCATCACCATGAAGTAGCAGGAGCTGGTCAACATGAATTAGGAATGAAATTTGCTCCCCTAATCAACGCAGCTGACAATGTAATGATTTACAAATACATCGTCAGAAACGTAGCAAAGAAATATGGAAAAACTGCAACTTTCATGCCCAAGCCAGTCTTCAATGACAATGGGACAGGAATGCATGTTCATCAAAGTCTTTGGAAAGGAGGTCAACCTTTATTTTATGGAGAAGGTACTTACGCTAATTTATCTCAAACGGCTAAATGGTATATCGGCGGGATACTCAAACATGCACCGTCTTTCCTTGCTTTTACCAATCCAACTACCAACAGTTACAAAAGATTGGTTCCAGGATTCGAGGCACCAGTTAATTTAGTTTACTCACAGGGCAATCGATCAGCTGCTGTAAGAATACCTTTAACTGGACCAAGTCCAAAAGCAAAGAGACTTGAATTCAGATCAGGTGACGCATTAGCTAACCCTTATATTGCTTTTTCAGCAATGATGATGGCTGGTATCGATGGAATCAAAAATCAAATTGATCCTGGAGATGGCGTTGACGTTGACCTTTTTGAGCTTCCTTCAGATGAATTATCAAAAATAGACACTGTCCCCTCCTCATTGAACGATGCATTAGAGGCATTAAAAAATGACAGCAAATATCTAACTGAAGGGGGAGTATTTACAGAAGATTTCATTAATAACTGGATAGAACTTAAATACGAAGAAGTTCAACAGCTA
AG-459-C18  ATGAGCAAGACCTCTCAAGATGTTCTTCGTCAAATTAAGGATGAGGGCATTGAGCTAATAGATTTAAAATTCGCTGACTTGCATGGTAAATGGCAACATTTAACCGTAGCTTCAGATCTAATTGAAGAAAGCTCTTTTACAGAAGGGCTAGCCTTTGATGGTTCTTCTATTCGAGGTTGGAAAGCCATAAACGAATCTGATATGGCAATGGTTCCAGATCCATCAACGAGCTGGATAGACCCTTTTTACCATCACAAAACTCTTAGTTTGATTTGCTCAATTCAGGAGCCAAGGAGTGGGGAGCCCTATGCCAGATGCCCAAGAGCTTTAGCCCAAAAAGCTTTAGATTATTTAGGAAGCACTAGTGTTGCAGATGCTGCATTTTTCGGCCCTGAACCAGAATTCTTTATTTTTGATGATGTTCGATATAACTCAGGAGAAGGTAGTAGCTTTTATAGCGTTGACACTATAGAGGCCCCTTGGAATACAGGGAGAGTAGAAGAAGGAGGAAACCTTGGGTACAAAATTCAACTAAAAGAAGGATATTTCCCAGTTTCACCTAATGACACAGCCCAAGATATGAGGTCAGAGATGCTTCTACTGATGGGTGAGTTGGGTATACCCATTGAGAAGCATCACCATGAAGTAGCAGGAGCTGGTCAACATGAATTAGGGATGAAATTTGCTCCCCTAATCAACGCAGCTGACAATGTAATGATTTACAAATACATCGTCAGAAACGTAGCAAAGAAATATGGTAAAACTGCAACTTTCATGCCCAAGCCAGTCTTCAATGACAATGGAACAGGAATGCACGTTCACCAAAGTCTTTGGAAAGGCGGTCAACCTTTATTTTATGGAGAAGGCACCTACGCTAATTTATCTCAAACGGCTAAATGGTATATCGGTGGGATACTAAAACATGCACCATCTTTCCTTGCTTTTACAAATCCAACTACCAACAGTTATAAACGATTAGTTCCAGGATTCGAGGCACCCGTTAATCTAGTTTACTCACAGGGCAATCGATCAGCTGCTGTGAGAATACCTTTGACTGGACCAAGTCCAAAAGCAAAGAGACTTGAATTTAGATCAGGTGACGCATTAGCTAACCCTTACATTGCTTTTTCAGCAATGATGATGGCAGGTATCGATGGAATCAAAAATCAAATTGATCCTGGAGATGGAGTTGACGTTGACCTTTTTGAGCTTCCTTCAGAGGAATTGTCAAAAATAGACACTGTCCCCTCTTCATTGAATGATGCATTAGAAGCATTAAAAAGTGACAGCAAATATTTAACAGAAGGGGGAGTATTTACTGAAGATTTCATTAATAACTGGATAGAACTTAAATACGAAGAAGTTCAACAGCTA
AG-402-I05  ATGAGCAAGACCTCTCAAGATGTTCTTCGTCAAATTAAGGATGAGGGCATTGAGCTAATAGATTTAAAATTCACTGACTTACATGGTAAGTGGCAACATTTAACGGTAGCTTCAGATCTCATTGAAGAAAGCTCTTTCTCCGAAGGACTTGCTTTTGATGGTTCTTCTATTCGCGGATGGAAAGCCATAAATGAATCTGATATGGCAATGGTTCCAGATCCATCAACAAGCTGGATAGACCCTTTTTATCATCACAAAACTCTTAGCTTGATTTGTTCTATTCAGGAGCCAAGGAGTGGGGAACCTTATGCTAGATGTCCAAGAGCTTTGGCACAAAAAGCATTGGATTATTTAGGAAGCACTAGCGTTGCAGATGCTGCTTTCTTCGGTCCTGAGCCAGAATTCTTTATCTTTGATGATGTCCGATATAACTCTGGGGAAGGCGGAAGTTTTTATAGCGTTGACACCATAGAAGCCCCTTGGAACACCGGGAGAGTAGAAGAAGGAGGAAACCTAGGGTATAAAATTCAACTAAAAGAAGGATATTTCCCAGTCTCACCCAATGACACAGCTCAAGATATGAGGTCTGAGATGCTTCTGCTGATGGGTGAATTGGGTATACCCATTGAGAAACATCATCATGAAGTGGCGGGTGCTGGTCAACACGAATTAGGAATGAAATTTGCTCCCCTAATCAACGCAGCTGACAATGTAATGATCTACAAATACATAGTCAGAAATGTAGCAAAAAAATATGGGAAGACTGCCACTTTTATGCCTAAACCAGTCTTCAATGACAATGGAACAGGGATGCATGTTCATCAAAGTTTATGGAAAGGGGGTCAACCACTATTCTATGGAGAAGGAACATATGCAAATTTATCTCAAACAGCTAAATGGTATATAGGTGGAATACTAAAACATGCACCATCTTTCCTTGCGTTTACAAATCCAACTACCAACAGTTACAAAAGATTAGTACCAGGATTCGAGGCTCCAGTTAATTTAGTTTATTCACAAGGTAATAGATCAGCTGCTGTAAGAATTCCTTTGACTGGACCAAGTCCAAAAGCAAAGAGGCTAGAGTTTAGATCAGGTGATGCATTAGCCAACCCTTACATTGCTTTTTCAGCAATGATGATGGCAGGTATCGATGGAATCAAAAATCAAATTGATCCTGGAGATGGAGTTGACGTAGACCTTTTTGAACTCCCAGCAGAGGAATTATCAAAAATAGACACTGTTCCTTCCTCATTGAACGATGCATTATTGGCATTAAAAAATGACAACAATTATTTAACTGAAGGAGGAGTATTTACTTCAGATTTCATTAATAATTGGATAGAACTTAAATACGAAGAAGTTCAACAGCTC
AG-402-L19  ATGAGCAAGACCTCTCAAGATGTTCTTCGTCAAATTAAAGATGAGGGCATTGAACTAATAGATTTAAAGTTCGCGGACTTACATGGCAAGTGGCAACATTTAACTGTAGCTTCAGATCTCATTGAAGAAAGCTCATTTTCAGAAGGGCTTGCTTTTGATGGTTCATCTATTCGAGGTTGGAAAGCCATAAACGAATCAGATATGGCAATGGTTCCAGATCCATCAACGAGCTGGATAGACCCTTTTTACCATCACAAAACTCTTAGCCTGATTTGTTCAATTCAGGAGCCCAGAAGTGGAGAACCATATGCCAGATGTCCAAGAGCTTTAGCACAAAAAGCATTGGATTATTTAGGGAGCACTAGTGTTGCAGATGCTGCATTCTTTGGTCCTGAACCAGAATTCTTTATCTTTGATGATGTCCGATATAACTCAGGGGAAGGTGGAAGTTTTTATAGCGTTGATACAATAGAAGCTCCCTGGAATACGGGGAGAGTGGAAGAGGGAGGAAACCTTGGATACAAAATTCAACTAAAAGAAGGGTATTTCCCAGTTTCACCTAACGACACAGCTCAAGACATGAGGTCTGAGATGCTACTACTTATGGGTGAATTGGGTATCCCCATTGAGAAGCACCATCATGAAGTAGCAGGAGCTGGCCAACATGAATTAGGGATGAAATTTGCACCTCTAATCAACGCAGCCGACAATGTAATGATCTACAAATACATCGTCAGGAACGTAGCAAAGAAATATGGAAAGACTGCCACTTTTATGCCCAAGCCAGTTTTCAATGATAATGGAACAGGAATGCATGTTCATCAAAGTTTATGGAAAGGCGGCCAACCTTTATTCTATGGCGAAGGTACCTATGCCAATTTATCTCAAACGGCTAAATGGTATATCGGTGGAATACTGAAACATGCACCATCATTCCTTGCTTTTACTAATCCAACTACCAACAGCTACAAAAGATTGGTACCAGGATTCGAGGCACCAGTTAATTTAGTTTATTCACAGGGTAATAGATCAGCTGCTGTAAGAATTCCTTTGACTGGACCTAGTCCAAAAGCAAAGAGGCTTGAATTCAGATCGGGTGATGCATTAGCCAATCCATATATTGCTTTTTCCGCAATGATGATGGCAGGTATCGATGGAATCAAAAATCAAATTGATCCGGGAGATGGGGTTGACGTTGACCTTTTTGAGCTCCCTTCAGAGGAATTATCAAAAATAGACACTGTTCCCTCCTCATTGAACGATGCATTAGAAGCATTAAACAGTGACAATAAATATTTAACGGAAGGGGGCGTATTTACCGAGGATTTCATCAATAACTGGATAGAACTTAAATACGAAGAAGTTCAACAGCTA
AG-402-K04  ATGAGCAAGACCTCTCAGGATGTTCTTCGTCAAATTAAGGATGAGGGCATTGAGCTAATAGATTTAAAATTCGCTGACTTACATGGTAAGTGGCAACATTTAACCGTAGCCTCAGATCTAATTGAAGAAAGTTCTTTTTCTGAGGGACTAGCTTTTGATGGTTCTTCTATTCGTGGTTGGAAAGCCATAAACGAATCCGATATGGCAATGGTTCCAGATCCATCAACAAGCTGGATAGACCCATTTTATCACCATAAAACTCTTAGCTTGATTTGTTCAATTCAGGAGCCAAGAAGTGGAGAACCATATGCCAGATGTCCAAGAGCTTTGGCACAAAAAGCATTAGATTATTTAGGGAGCACTAGTGTTGCAGATGCAGCATTCTTTGGACCTGAACCAGAATTCTTTATTTTTGACGACGTCAGATATAACTCAGGGGAAGGCGGAAGTTTTTATAGCGTTGACACCATAGAAGCCCCCTGGAATACAGGGAGAGAAGAAGAAGGAGGAAACCTTGGATACAAAATTCAACTGAAAGAAGGATATTTCCCAGTCTCACCTAATGACACAGCGCAAGACATGAGATCTGAGATGCTTTTACTAATGGGTGAATTGGGTATTCCTATTGAGAAGCATCACCATGAGGTGGCAGGAGCTGGCCAACATGAATTAGGGATGAAGTTTGCTCCTCTAATCAACGCAGCTGACAATGTAATGATTTACAAATATATAGTTAGGAACGTAGCAAAAAAATATGGGAAGACTGCAACCTTCATGCCCAAGCCAGTCTTCAATGATAATGGAACAGGAATGCATGTTCATCAAAGTTTGTGGAAAGGCGGTCAACCTTTGTTCTATGGAGAGGGTACCTATGCAAATTTATCTCAAACAGCTAAATGGTATATAGGTGGAATACTAAAGCATGCCCCATCATTCCTTGCATTTACCAATCCAACTACCAACAGTTACAAAAGATTGGTTCCAGGATTCGAAGCACCTGTTAATTTAGTTTACTCACAGGGTAATAGATCAGCTGCTGTAAGAATTCCTTTAACAGGACCAAGTCCAAAAGCAAAGAGGCTTGAATTTAGATCGGGTGATGCATTGGCCAACCCTTACATTGCTTTTTCAGCAATGATGATGGCTGGTATCGATGGAATCAAAAATCAAATTGATCCAGGAGATGGAGTTGACGTTGACCTTTTCGAATTACCTGCAGAGGAATTATCAAAAATCGACACTGTTCCATCCTCTCTTAATGATGCATTAGAGGCATTAAAAAGTGACAACAAATATCTAACGGAAGGGGGAGTATTTACCGAAGATTTCATCAATAACTGGATAGAACTTAAATACGAAGAAGTTCAACAGCTA
AG-402-B03  ATGAGCAAGACCTCTCAAGATGTTCTTCGTCAAATTAAGGATGAAGGCATTGAGCTAATAGATCTAAAATTCGCTGACTTACATGGCAAATGGCAGCATTTAACCGTAGCTTCAGATCTTATTGAAGAAGCCTCTTTCACAGAAGGGCTTGCCTTTGATGGTTCTTCTATTCGCGGATGGAAAGCTATTAACGAATCAGATATGGCAATGGTTCCAGATCCATCAACAAGCTGGATAGATCCTTTTTACCATCACAAAACTCTTAGCTTGATTTGTTCAATTCAGGAACCTAGAAGTGGAGAACCATATGCCAGATGTCCAAGAGCTTTGGCACAAAAAGCATTGGACTATTTAGGGAGCACTAGTGTTGCAGATGCTGCATTCTTCGGCCCTGAACCAGAATTCTTTATTTTTGATGACGTTCGATATAACTCAGGGGAAGGTGGGAGTTTTTATAGCGTAGACACTATAGAAGCCCCTTGGAACACAGGAAGAGTTGAGGAGGGTGGCAATCTTGGATACAAGATTCAACTTAAAGAGGGGTATTTCCCAGTCTCTCCTAATGACACAGCGCAAGACATGAGATCCGAAATGCTTCTTTTGATGGGTGAGCTAGGAATACCTATTGAAAAACATCACCATGAAGTAGCAGGAGCTGGTCAACATGAATTGGGGATGAAATTTGCACCTCTAATAAACGCCGCAGACAATGTAATGATTTACAAATACATTGTTAGAAACGTAGCCAAAAAATACGGAAAGACTGCAACTTTTATGCCCAAGCCAGTCTTTAATGACAATGGGACAGGAATGCATGTTCATCAAAGCTTATGGAAAAGTGGTCAGCCTTTATTCTATGGCGAAGGTACTTACGCCAATTTATCTCAAACAGCTAAATGGTACATAGGAGGAATTCTGAAACATGCACCCTCATTCCTTGCATTTACAAACCCAACTACCAACAGTTACAAAAGATTAGTACCAGGATTTGAAGCACCAGTTAATTTAGTTTATTCACAAGGTAATAGATCAGCTGCTGTAAGAATTCCTTTGACAGGACCAAGTCCAAAAGCAAAGAGGCTTGAATTCAGATCAGGTGATGCATTAGCTAATCCTTATATTGCTTTTTCAGCGATGATGATGGCAGGTATTGATGGGATCAAGAATCAAATTGATCCTGGGGATGGGGTTGACGTTGACCTTTTTGAACTCCCTTCAGAAGAATTATCAAAAATAGATACTGTCCCTTCCTCGTTAAATGATGCATTGGAGGCATTGAAAAGTGACAACAAATATTTAACTGAAGGAGGAGTATTTACTGACGATTTCATTGATAATTGGATAGAGCTTAAATACGAAGAAGTTCAACAGTTA
AG-402-I22  ATGAGCAAGACCTCTCAAGATGTTCTTCGTCAAATTAAGGATGAAGGCATTGAGCTAATAGATCTAAAATTCGCTGACTTACATGGAAAATGGCAGCATTTAACCGTAGCTTCAGATCTTATTGAAGAAGCATCTTTCACAGAAGGACTGGCATTTGATGGTTCTTCTATTCGCGGATGGAAAGCTATTAACGAATCAGATATGGCAATGGTTCCAGATCCATCAACAAGCTGGATAGATCCTTTTTACCATCACAAAACTCTTAGCTTGATCTGTTCAATTCAGGAACCTAGAAGTGGAGAACCGTATGCCAGATGTCCAAGAGCTTTGGCACAAAAAGCATTGGACTATTTAGGGAGCACTAGTGTTGCAGATGCTGCATTCTTCGGTCCTGAACCAGAATTCTTTATTTTTGATGACGTTAGATATAACTCAGGGGAAGGTGGGAGTTTTTATAGCGTAGATACGATAGAAGCCCCTTGGAACACAGGAAGAGTTGAGGAGGGTGGCAATCTTGGATACAAAATTCAACTTAAAGAAGGATATTTCCCAGTCTCTCCCAATGACACAGCGCAAGACATGAGATCTGAAATGCTTCTTTTAATGGGTGAGCTTGGAATACCTATTGAAAAACATCACCATGAAGTAGCAGGTGCTGGACAACATGAATTGGGGATGAAATTCGCACCCCTAATCAACGCTGCAGACAATGTGATGATTTACAAATATGTTGTCAGGAATGTAGCCAAAAAATATGGAAAGACTGCAACTTTCATGCCCAAGCCAGTCTTTAATGACAATGGAACAGGAATGCATGTTCATCAAAGTTTATGGAAAAGTGGTCAGCCTTTATTCTATGGCGAAGGTACTTACGCCAATTTATCTCAAACGGCTAAATGGTACATAGGAGGAATTCTGAAACACGCCCCTTCATTCCTTGCATTTACAAACCCAACTACCAACAGTTACAAAAGATTAGTACCAGGATTTGAAGCACCAGTTAATTTAGTTTATTCGCAAGGTAATAGATCAGCTGCTGTAAGAATTCCTTTGACAGGACCAAGTCCAAAAGCAAAGAGGCTTGAATTTAGATCAGGTGATGCATTAGCTAATCCTTATATTGCTTTTTCAGCGATGATGATGGCAGGTATTGATGGGATCAAGAATCAAATTGATCCTGGGGATGGCGTTGACGTTGACCTTTTTGAACTACCTTCAGAAGAATTATCAAAAATAGATACTGTCCCTTCCTCGTTAAATGATGCATTGGAGGCATTGAAAAGTGACAACAAATATTTAACTGAAGGAGGAGTATTTACTGACGATTTCATTAATAACTGGATAGATCTTAAATACGAAGAAGTTCAACAGTTA
AG-402-N09  ATGAGCAAGACCTCTCAAGATGTTCTTCGTCAAATTAAGGATGAAGGCATTGAGCTAATAGATCTAAAATTCGCTGACTTACATGGGAAATGGCAGCATTTAACCGTAGCTTCAGATCTTATTGAAGAAGCCTCTTTCACAGAAGGACTTGCATTTGATGGTTCTTCTATTCGCGGATGGAAAGCTATTAACGAATCAGATATGGCAATGGTTCCAGATCCATCAACAAGCTGGATAGATCCTTTTTACCATCACAAAACTCTTAGCTTAATTTGTTCAATTCAGGAACCTAGAAGTGGAGAACCCTATGCCAGATGTCCAAGAGCTTTAGCACAAAAAGCATTGGACTATTTAGGGAGCACTAGTGTTGCAGATGCTGCATTCTTCGGTCCTGAACCAGAATTCTTTATTTTTGATGACGTTAGATATAACTCAGGGGAAGGTGGGAGTTTTTATAGCGTAGATACGATAGAAGCCCCTTGGAACACAGGAAGAGTTGAGGAGGGTGGCAATCTTGGATACAAAATTCAACTTAAAGAAGGATATTTCCCAGTCTCTCCCAATGACACAGCGCAAGACATGAGATCTGAAATGCTTCTTTTGATGGGTGAGCTTGGAATACCTATTGAAAAACATCACCATGAAGTAGCAGGTGCTGGACAACATGAATTGGGGATGAAATTCGCACCCCTAATCAACGCTGCAGACAATGTGATGATTTACAAATATATTGTCAGGAATGTAGCCAAAAAATACGGAAAGACTGCAACTTTCATGCCCAAGCCAGTCTTTAATGACAATGGAACAGGAATGCATGTTCATCAAAGTTTATGGAAAAGTGGTCAGCCTTTATTCTATGGCGAAGGTACTTACGCCAATTTATCTCAAACGGCTAAATGGTACATAGGAGGAATTCTGAAACACGCCCCTTCATTTCTTGCATTTACAAACCCAACTACCAACAGTTACAAAAGATTAGTACCAGGATTCGAAGCACCAGTTAATTTAGTTTATTCACAAGGTAATAGATCAGCTGCTGTAAGAATTCCTTTAACAGGACCAAGTCCAAAAGCAAAGAGGCTTGAATTTAGATCAGGTGATGCATTAGCTAATCCTTATATTGCTTTTTCAGCAATGATGATGGCAGGTATTGATGGGATCAAGAATCAAATTGATCCTGGGGATGGCGTTGACGTTGACCTTTTTGAACTACCTTCAGAAGAATTATCAAAAATAGATACTGTCCCTTCCTCGTTAAATGATGCATTGGAGGCATTGAAAAGTGACAACAAATATTTAACTGAAGGAGGAGTATTTACTGACGATTTCATTGATAACTGGATAGATCTTAAATACGAAGAAGTTCAACAGTTA
AG-402-G19  ATGAGCAAGACCTCTCAAGATGTTCTTCGTCAAATTAAGGATGAAAGCATTGAGCTAATAGATCTAAAATTCACTGACTTACATGGAAAATGGCAGCATTTAACCGTAGCTTCAGATCTTATTGAAGAAGCCTCTTTCACAGAGGGACTTGCATTTGATGGTTCTTCTATTCGCGGATGGAAAGCTATTAACGAATCAGACATGGCAATGGTTCCAGATCCATCAACAAGCTGGATAGATCCTTTTTACCATCACAAAACTCTTAGCTTGATTTGTTCAATTCAGGAACCTAGAAGTGGAGAACCATATGCCAGATGTCCAAGAGCTTTGGCACAAAAAGCATTGGACTATTTAGGGAGCACTAGTGTTGCAGATGCTGCATTCTTCGGTCCTGAACCAGAATTCTTTATTTTTGATGACGTTAGATATAACTCAGGTGAAGGTGGGAGTTTTTATAGCGTAGACACGATAGAAGCCCCTTGGAACACAGGAAGAGTTGAAGAGGGTGGCAATCTTGGATACAAGATTCAACTCAAAGAAGGATATTTCCCCGTCTCTCCTAATGACACTGCCCAAGACATGAGATCTGAAATGCTTCTTTTAATGGGTGAGCTTGGAATACCTATTGAAAAACATCACCATGAAGTAGCAGGTGCTGGACAACATGAATTGGGGATGAAATTCGCACCCCTAATCAACGCTGCAGATAATGTGATGATTTACAAATACATTGTCAGGAATGTAGCCAAAAAATACGGAAAGACTGCAACTTTCATGCCCAAGCCAGTCTTTAATGACAATGGAACAGGAATGCATGTTCATCAAAGTTTATGGAAAAGTGGTCAGCCTTTATTCTATGGCGAAGGTACTTACGCTAATTTATCTCAAACGGCTAAATGGTACATAGGAGGAATTCTGAAACACGCCCCTTCATTCCTTGCATTTACAAACCCAACTACCAATAGTTACAAAAGATTAGTACCAGGATTTGAAGCACCAGTTAATTTAGTTTACTCACAAGGTAATAGATCAGCCGCTGTAAGAATTCCTTTGACAGGACCAAGTCCAAAAGCAAAGAGGCTTGAATTCAGATCAGGTGATGCATTAGCTAATCCTTATATTGCTTTTTCAGCGATGATGATGGCAGGTATTGATGGGATCAAGAATCAAATTGATCCTGGGGATGGGGTTGACGTTGACCTTTTTGAACTCCCTTCAGAGGAATTATCAAAAATAGATACTGTTCCTTCCTCGTTGAATGATGCATTGGAGGCATTGAAAAGTGACAACAAATATTTAACTGAAGGAGGAGTATTTACTAACGATTTCATTGAGAACTGGATAGAACTTAAGTACGAAGAAGTTCAACAGTTA
AG-402-C09  ATGAGCAAGACCTCTCAAGATGTTCTTCGTCAAATTAAGGATGAGGGCATTGAGCTAATAGATCTAAAATTTGCTGACTTACATGGTAAGTGGCAACATTTAACCGTAGCTTCAGATCTTATTGAAGAAGACTCTTTCTCAGAAGGACTTGCTTTTGATGGTTCTTCTATTCGTGGATGGAAAGCCATAAACGAATCAGATATGGCAATGGTTCCAGATCCATCGACAAGCTGGATAGACCCTTTTTACCATCACAAAACTCTTAGCTTGATTTGTTCAATTCAGGAGCCAAGAAGCGGAGAACCATATGCCAGATGTCCAAGAGCTCTAGCGCAAAAAGCATTAGATTATTTGGGAAGTACAAGTGTTGCAGATGCAGCATTCTTTGGCCCTGAACCAGAATTCTTTATTTTTGATGACGTTAGATACAATTCAGGGGAAGGTGGGAGTTTTTATAGCGTTGACACCATAGAAGCTCCTTGGAACACAGGACGAGTTGAGGAAGGTGGCAACCTTGGATACAAGATTCAACTTAAAGAAGGCTATTTTCCAGTGTCACCTAATGACACCGCACAAGACATGAGATCTGAAATGCTTCTTTTGATGGGTGAGCTGGGGATACCTATTGAAAAACATCACCATGAAGTTGCAGGAGCTGGACAACATGAATTGGGGATGAAATTTGCACCCCTAATAAATGCGGCCGACAATGTAATGATTTATAAATACATTGTCAGGAATGTAGCCAAAAAATACGGAAAGACTGCAACTTTCATGCCTAAGCCAGTCTTCAATGACAATGGAACAGGAATGCATGTTCATCAAAGTTTATGGAAAAGTGGTCAGCCTTTATTTTATGGAGAAGGAACTTATGCCAATTTATCTCAAACAGCTAAATGGTACATAGGCGGAATACTCAAACATGCGCCTTCATTTCTTGCATTTACAAACCCAACCACAAACAGTTACAAAAGATTAGTTCCAGGATTTGAAGCACCAGTTAATTTAGTTTATTCACAGGGGAATAGATCAGCTGCTGTAAGAATTCCTTTGACTGGGCCAAGTCCAAAAGCAAAGAGGCTTGAATTTAGATCGGGTGATGCATTAGCCAACCCTTATATTGCTTTCTCCGCAATGATGATGGCAGGTATTGATGGAATCAAGAATCAAATTGATCCTGGTGATGGAGTTGACGTTGATCTTTTTGAGCTTCCTTCAGAGGAATTATCAAAAATAGATACTGTTCCTTCCTCGTTGAATGATGCATTAGAGGCGTTAAAGAGTGACAACAAATATTTAACTGAGGGAGGAGTATTTACTGACGATTTTATTGAGAACTGGATAGATCTTAAATATGAAGAAGTTCAACAACTA
AG-402-I20  ATGAGCAAGACCTCTCAAGATGTTCTTCGTCAAATTAAGGATGAAGGCATTGAGCTAATAGACTTAAAATTCGCTGACTTACATGGTAAGTGGCAACATTTAACTGTGGCTTCTGATCTCATTGAAGAAAGTTCCTTCTCTGAAGGACTTGCTTTTGATGGCTCTTCTATTCGCGGTTGGAAGGCCATAAACGAGTCAGATATGGCAATGGTTCCTGATCCATCAACAAGCTGGATAGACCCTTTTTACCATCACAAAACCCTTAGCTTGATTTGTTCAATTCAGGAGCCAAGAAGTGGAGAACCATATGCAAGATGTCCAAGAGCTTTGGCACAAAAAGCTTTGGATTATTTAGGAAGCACTAGTGTTGCAGATGCTGCATTCTTTGGCCCTGAACCAGAATTCTTTATTTTTGATGATGTCAGATATAACTCAGGGGAAGGGGGAAGTTTTTACAGCGTCGACACCATCGAAGCTCCTTGGAATACAGGGAGAGTTGAAGAAGGTGGAAACCTTGGATACAAAATTCAACTTAAAGAAGGATATTTCCCAGTCTCCCCAAATGATACGGCACAAGACATGAGGTCTGAGATGCTACTACTAATGGGTGAATTGGGTATACCCATTGAGAAGCATCACCATGAAGTAGCAGGAGCTGGCCAACACGAGTTAGGGATGAAATTTGCTCCCCTAATCAACGCAGCTGACAACGTAATGATCTACAAATACATAGTCAGGAATGTTGCCAAAAAATATGGAAAGACAGCTACTTTTATGCCTAAACCAGTCTTCAATGATAATGGGACAGGAATGCATGTTCACCAAAGTTTATGGAAAAGTGGCCAGCCTTTATTTTATGGAGAAGGAACATATGCAAATTTATCTCAAACAGCTAAATGGTACATAGGTGGAATCCTCAAGCATGCACCTTCTTTCCTTGCCTTTACAAATCCAACTACCAACAGTTACAAAAGATTAGTTCCGGGTTTCGAAGCACCCGTGAATTTAGTTTATTCACAAGGGAATAGATCAGCTGCTGTCAGAATCCCTTTAACTGGTCCAAGTCCTAAAGCAAAAAGGCTTGAATTCCGTTCAGGTGATGCTTTAGCTAACCCTTACATTGCTTTTTCAGCAATGATGATGGCAGGTATTGATGGAATAAAGAATCAAATTGACCCAGGAGATGGTGTTGATGTTGACCTATTTGAGCTTCCTTCTGATGAACTTTCAAAGATAGATACTGTACCTTCTTCATTGAATGATGCATTAGAAGCATTAAAAAGCGACAACAAATATTTAACTGAAGGGGGAGTATTTACCAACGACTTCATTGACAACTGGATAGATCTTAAATACGAAGAGGTTCAACAGTTA
AG-402-A08  ATGAGCAAGACCTCTCAAGATGTTCTTCGTCAAATTAAGGATGAGGGCATTGAGCTAATAGATCTAAAATTCGCTGACTTACATGGTAAGTGGCAACATTTAACTGTAGCCTCAGATCTTATTGAAGAAAGCTCTTTCTCAGAAGGACTTGCTTTTGATGGGTCTTCCATTCGTGGTTGGAAAGCCATAAACGAGTCAGATATGGCGATGGTTCCAGATCCATCAACAAGCTGGATAGACCCTTTTTATCATCACAAAACTCTTAGCTTGATTTGTTCAATACAGGAGCCAAGAAGCGGAGAGCCATATGCCAGATGTCCAAGAGCATTGGCACAAAAAGCCTTGGATTATTTAGGAAGCACGAGTGTTGCAGATTCTGCATTCTTTGGACCTGAACCAGAATTCTTTATTTTTGATGATGTCCGATACAACTCAGGAGAAGGTGGAAGTTTTTATAGCGTAGATACGATAGAAGCGCCATGGAATACAGGGCGAATAGAGGAAGGAGGAAACCTTGGATACAAAATTCAACTAAAAGAAGGGTATTTCCCGGTCTCTCCTAATGACACTGCTCAAGACATGAGGTCTGAGATGCTTCTACTGATGGGTGAGTTAGGAATACCAATTGAGAAACATCACCATGAAGTAGCAGGAGCTGGCCAACATGAATTGGGAATGAAATTTGCGCCCCTAATTAATGCAGCTGACAATGTAATGATTTACAAATACATTGTCAGAAATGTAGCCAAAAAATATGGAAAGACAGCAACTTTTATGCCTAAACCAGTCTTTAATGATAATGGAACAGGAATGCATGTTCACCAAAGTTTGTGGAAAAGTGGCGAGCCCTTATTTTATGGAGAAGGCACATATGCAAATTTATCTCAAACAGCTAAATGGTACATAGGTGGAATACTCAGGCATGCGCCTTCTTTCCTAGCATTTACGAATCCAACTACAAACAGTTACAAAAGGCTAGTTCCAGGCTTTGAAGCGCCAGTAAATCTAGTTTATTCTCAAGGTAATAGATCTGCCGCTGTAAGAATTCCTTTAACTGGACCAAGTCCTAAAGCCAAGAGACTTGAATTCCGTTCTGGTGATGCATTGGCTAACCCTTACATTGCCTTTTCAGCAATGATGATGGCTGGGATTGATGGAATCAAGAATCAAATTGATCCTGGAGATGGTGTTGATGTTGACCTCTTTGAGCTTCCTTCCGAGGAATTATCAAAAATAGACACTGTTCCCTCTTCTTTGAACGATGCATTAGAGGCATTAAAAAGTGACAACAAATATTTAACGGAAGGAGGAGTATTTACTGAAGATTTCATCAACAACTGGATAGAACTTAAATACGAAGAAGTTCAACAGCTA
MIT1214     ATGAGCAAGACCTCTCAAGATGTTCTTCGTCAAATTAAGGATGAGGGCATTGAGCTAATAGACCTAAAATTCGCTGATCTACATGGCAAGTGGCAGCATTTAACTGTAGCTTCAGATCTGATTGAAGAAAGCTCTTTCTCAGAAGGGCTTGCTTTTGATGGCTCTTCCATTCGCGGTTGGAAAGCCATAAACGAATCCGATATGGCGATGGTTCCAGATCCATCAACAAGCTGGATAGACCCTTTTTACCATCACAAAACTCTTAGTTTGATTTGTTCAATTCAGGAGCCAAGAAGCGGAGAGCCATACGCAAGATGTCCAAGAGCATTAGCACAAAAAGCCTTGGATTATTTAGGAAGCACGAGTGTTGCAGATTCAGCATTCTTTGGCCCTGAACCAGAATTCTTTATTTTCGATGATGTCCGATATAACTCAGGAGAGGGGGGAAGTTTTTACAGCGTCGACACCATAGAAGCCCCTTGGAACACAGGAAGAGTAGAGGAAGGCGGAAACCTTGGTTACAAAATTCAATTAAAAGAAGGTTATTTCCCAGTATCCCCTAACGACACTGCTCAAGACATGAGGTCTGAGATGCTTCTACTGATGGGTGAATTAGGAATACCAATAGAGAAACATCACCATGAAGTTGCAGGAGCTGGCCAACATGAATTAGGGATGAAATTTGCGCCCCTAATAAATGCAGCTGACAATGTGATGATTTACAAATACATAGTTAGGAATGTAGCCAAAAAATATGGGAAAACTGCAACTTTTATGCCTAAACCAGTCTTCAATGACAATGGAACAGGAATGCATGTTCACCAAAGCTTATGGAAAGGTGGCCAGCCATTATTTTATGGAGAAGGCACATATGCGAATCTGTCTCAAACAGCTAAATGGTATATCGGGGGAATCCTTAAGCATGCACCTTCCTTCCTTGCGTTTACAAACCCAACCACCAACAGTTACAAAAGGTTGGTTCCGGGATTCGAAGCACCGGTAAATTTAGTTTATTCTCAAGGAAATAGATCAGCTGCAGTAAGAATTCCTTTAACTGGACCAAGTCCTAAAGCAAAGAGACTTGAATTTCGTTCTGGTGATGCATTGGCTAATCCTTATATTGCTTTTTCAGCAATGATGATGGCTGGTATTGATGGAATCAAAAATCAAATTGATCCTGGAGATGGCGTTGATGTCGATCTTTTTGAGCTTCCTTCTGAGGAACTATCAAAAATAGACACTGTTCCCTCCTCATTAAACGATGCATTAGAGGCATTAAAAAATGACAATAAATATTTAACGGAAGGAGGAGTATTTACCGACGACTTCATTAATAACTGGGTTGAACTTAAATACGAAGAAGTGCAACAGCTA
MIT0917     ATGAGCAAGACCTCTCAAGATGTTCTACGTCAAATCAAGGATGAGGGCATCGAGCTAATAGATTTAAAATTCGCTGACTTACACGGTAAATGGCAACATTTAACCGTAGCTTCAGATCTCATTGAAGAAAGCTCTTTTACAGAAGGACTTGCATTTGATGGCTCTTCCATTCGCGGTTGGAAAGCTATAAACGAATCTGATATGGCGATGGTTCCAGATCCTTCCACAAGCTGGATAGACCCTTTTTATCACCATAAAACTCTCAGCCTTATTTGCTCAATTCAAGAGCCAAGAAGTGGAGAGCCCTATGCCAGATGTCCAAGAGCATTGGCACAAAAAGCATTGGATTATTTAGGAAGCACGAGTGTTGCAGATGCAGCCTTCTTCGGCCCTGAACCAGAATTCTTTATTTTCGATGATGTCAGATATAACTCAGGTGAAGGTGGAAGTTTTTACAGCGTAGATACCATAGAAGCCCCATGGAATACAGGGAGGGTAGAGGAAGGAGGAAATCTTGGATATAAAATTCAACTAAAAGAAGGATATTTCCCAGTCTCCCCTAACGATACAGCTCAAGACATGAGGTCTGAGATGCTTCTGCTGATGGGTGAATTGGGAATACCAATTGAGAAACATCACCATGAAGTAGCCGGAGCTGGCCAACATGAATTGGGAATGAAATTTGCTCCTCTAATAAACGCAGCAGACAATGTAATGATTTACAAATACATAGTAAGAAATGTAGCCAAAAAATATGGAAAGACTGCAACTTTTATGCCTAAACCAGTCTTCAATGACAATGGAACAGGAATGCATGTTCACCAAAGCTTATGGAAAGGCGGTCAACCTTTATTTTACGGAGAGGGCACCTACGCCAATTTATCTCAAACGGCTAAATGGTATATAGGAGGAATACTTAAGCATGCTCCTTCTTTTCTAGCATTCACAAATCCAACCACCAATAGCTACAAAAGATTAGTTCCAGGTTTCGAAGCTCCAGTAAATTTAGTTTATTCACAAGGCAATAGATCAGCTGCAGTAAGAATTCCTTTAACCGGACCAAGTCCTAAAGCAAAGAGACTTGAATTCCGTTCTGGTGATGCCTTAGCTAACCCTTACATTGCTTTTTCAGCAATGATGATGGCAGGTATTGATGGAATCAAGAATCAAATTGACCCGGGAGATGGAGTCGATGTTGACCTCTTTGAACTCCCATCAGATGAATTAGCAAAAATAGACACTGTTCCCTCCTCATTAAACGATGCTCTAGAGGCATTAAAAAGTGACAACAGTTATTTGACTGAAGGTGGCGTATTTACAGATGATTTCATTAATAACTGGATAGAACTTAAATACGAAGAAGTTCAGCAACTA
AG-402-M23  ATGAGCAAGACCCCTCAGGATGTTCTTCGTCAAATTAAGGACGAGGGCATTGAGCTTATAGATTTAAAATTCACCGACCTTCATGGTAAATGGCAACATTTAACGGTAGCCTCCGATCTTATTGAAGAAAGCTCTTTCTCAGAAGGACTGGCTTTTGATGGATCTTCTATTCGTGGCTGGAAAGCTATAAACGAATCAGATATGGCAATGGTGCCTGATCCTTCAACAAGCTGGATTGACCCTTTTTACCATCACAAAACCCTCAGCTTAATTTGTTCAATTCAGGAACCAAGAAGTGGAGAGCCTTATGCTAGATGTCCAAGAGCATTGGCTCAAAAAGCATTAGATTATTTAAGTAGCACAAGTGTTGCTGATGCTGCATTCTTCGGACCAGAGCCAGAGTTTTTCATATTTGATGATGTTAGATACAACTCAGGAGAAGGTGGAAGTTTTTATAGCGTTGACACAATAGAAGCTCCATGGAATACAGGAAGGATTGAAGAAGGCGGAAACCTTGGATACAAAATCCAACTAAAAGAAGGTTATTTCCCAGTCTCGCCTAACGACACAGCGCAAGACATGAGATCTGAAATGCTTCTTTTGATGGGTGAGTTAGGAATACCTATTGAGAAACATCATCATGAAGTAGCTGGGGCTGGACAACATGAATTAGGAATGAAATTTGCCCCCCTCATAAACGCTGCAGACAATGTGATGATCTACAAATATATTGTCAGAAACGTAGCTAAGAAATATGGAAAGACTGCAACTTTCATGCCTAAACCAGTCTTCAATGACAATGGAACAGGTATGCATGTGCACCAAAGTTTATGGAAAAGTGGAGAGCCTTTATTCTATGGAGAAGGAACTTATGCAAATCTATCTCAAACAGCAAAATGGTACATAGGAGGAATCCTCAAGCACGCTCCCTCATTCCTTGCATTTACGAATCCAACCACCAACAGTTACAAGAGATTGGTGCCTGGATTTGAAGCTCCAGTAAATTTAGTTTATTCACAGGGGAATAGATCAGCGGCTGTAAGGATCCCTTTGACTGGCCCAAGTCCAAAAGCGAAAAGACTTGAATTCCGATCAGGTGATGCTTTAGCTAACCCTTATATTGCTTTTTCAGCAATGATGATGGCCGGTATTGATGGAATCAAGAATCAAATTGATCCTGGCGATGGGGTTGACGTTGACCTTTTTGAACTTCCTTCAGAGGAATTATCAAAAATTGATACGGTTCCTTCTTCGTTAAATGATGCATTAGAGGCATTAAAAGACGATAACAAATACCTAACTGAAGGCGGAGTATTTACAGACGATTTCATTGAAAACTGGATCGATCTTAAATACGAAGAAGTTCAACAACTA
AG-402-P18  ATGAGCAAAACCCCTCAAGATGTTCTTCGTCAAATTAAGGACGAGGGCATTGAGCTAATAGATTTAAAATTCTCTGATCTTCATGGGAAGTGGCAACATTTAACAGTAGCTTCAGATTTAATAGAAGAAAGTTCTTTTTCTGAGGGACTTGCTTTTGATGGCTCCTCTATACGTGGATGGAAAGCTATAAACGAATCAGATATGGCAATGGTTCCTGATGCTTCAACAAGTTGGATTGATCCTTTTTATCGCCACAAAACTCTTAGCTTAATTTGCTCTATTCAAGAGCCAAGAAGCGGAGAGCCATATGCCAGATGTCCAAGAGCATTGGCTCAAAAGGCCTTAGATTATCTTGGAAGCACAAGTGTTGCAGATGCTGCCTTTTTTGGACCCGAGCCAGAGTTCTTTATTTTTGATGATGTCAAATACAACTCAGGAGAAGGTCAAAGTTCTTACAGTGTTGATACGATCGAAGCTCCATGGAATACAGGAAGAGAAGAAGAAGGCGGAAATTTAGGATACAAAATCCAACTTAAAGAAGGATATTTCCCTGTCTCTCCAAACGACACAGCTCAAGACATTAGATCTGAGATGCTGCTTTTAATGGGCGAACTTGGAATACCTATTGAAAAACATCATCATGAAGTTGCAGGGGCTGGACAACATGAGCTAGGAATGAAATTTGCGCCCCTAATTAATGCGGCTGATAATGTAATGATCTATAAGTACATTGTCAGAAATGTAGCCAAAAAATACGGAAAGACCGCAACATTCATGCCTAAGCCTGTTTACAATGACAACGGAACAGGAATGCATGTTCATCAAAGTTTATGGAAAGGTGGTCAACCTTTATTTTATGGGGAAGGTACTTATGCAAACCTTTCACAAACAGCTAAATGGTACATAGGAGGAATATTAAAACACGCTCCTTCATTCTTGGCTTTTACTAATCCAACAACCAATAGTTATAAAAGATTGGTGCCTGGATTTGAAGCACCAGTAAATTTAGTTTATTCACAAGGCAATAGATCAGCTGCTGTGAGGATACCCTTAACTGGATCAAATCCAAAAGCTAAGAGGCTTGAATTCCGCTCAGGAGACGCATTAGCTAATCCATATATAGCTTTCTCAGCAATGATGATGGCAGGCATTGATGGTATCAAAAATCAAATTGATCCTGGAGATGGAGTGGATATTGACCTTTTTGAA---TCTTCAGAAGAATTATCTAAAATCAACACAGTGCCTTCCTCTTTAAATGATGCATTGGAAGCATTAAAAGCTGACAACAAATATCTAACTGAAGGTGGTGTATTTACTGATGATTTCATCAACAATTGGATCGAGCTAAAATACGAAGAGGTTCAACAGTTA
MIT1304     ATGAGTAAAACTCCAACTGATGTCCTTAGGCAAATTAAAGATGAAGGTATTGAATTAATTGACCTGAAATTTACGGATATACATGGTAAGTGGCAGCACCTAACTGTCACATCAGACATGATTGAAGAAAGTTCCTTTGATGAAGGATTAGCTTTTGATGGATCATCTATACGAGGATGGAAAGCTATTAATGAATCTGACATGTCGATGGTTCCAGATGCCAATACAGCTTGGGTAGATCCCTTTTATAGCCACAAAACACTAAGCTTAATATGCTCAATTCAAGAGCCTAGAAGTGGCCAACCATATTCAAGATGTCCTAGGTCATTAGCTCAAAAAGCGCTTTCATATTTATCAACAACTGGTTTGGCAGATTCAGCTTTTTTTGGCCCAGAACCAGAATTTTTTATATTTGATGATGTTAGATATGACTCAAAAGAAGGAACATCTTTCTATAGCGTTGATACCATTGAAGCTCCTTGGAATACAGGAAGAGCAGAAGAAGGTGGCAATTTAGCTTACAAAATTCAATACAAAGAAGGTTATTTTCCTGTCTCTCCTAATGACACAGCGCAGGACATGCGTTCAGAAATGCTTCTTTTAATGGCAAAGCTTGGTATACCTATAGAAAAGCATCACCATGAAGTAGCAGGTGCCGGACAACATGAACTAGGGATGAAGTTTGCATCTCTTATAAATGCAGCTGACAATGTAATGACATACAAATATGTAGTAAGAAATATTGCCAAAAAATACGGAAAAACAGCGACCTTTATGCCAAAGCCTATTTGGAATGACAATGGAACAGGTATGCATGTTCACCAAAGCCTCTGGAAAAGTGGTAAACCACTATTTTTTGCTGAAGGTTCTTACGCAAACCTTTCTGACACGGCTAAATGGTATATAGGAGGCATACTTAAACATGCTCCCTCATTTTTAGCCTTTACAAATCCAACAACTAATAGCTATAAGAGACTTGTTCCTGGGTTTGAAGCACCAGTTAATCTTGTCTATTCTCAAGGCAATAGATCTGCAGCAGTTCGAATCCCATTAACTGGTCCTAGTCCGAAAGCAAAGAGACTAGAATTTAGACCCGGTGATGCATTAGCCAATCCTTATTTAGCATTTAGTGCCATGATGATGGCAGGTATCGATGGCATAAAAAATCAAATTGATCCTGGCGATGGTGTTGATGTAGACCTTTTCGAACTACCCGCTGCAGAACTTGAGAAAATAGCAACAGTTCCTTCTTCTTTAAATGATGCCTTAGACGCATTAAAATCAGACAACGACTATTTAACAGCTGGAGGAGTTTTTGATTCAGATTTTATTGATAACTTTATCGACATGAAATACGAGGAAGTACAACAACTT
MIT0918     ATGGCGAAAACAGCAAAAGATGTACTCAATCAAATAAAAGAGGAGGGCATTGAACTAATTGATCTGAAATTTACTGACATACATGGTAAATGGCAGCATTTAACAGTTACGTCAGACATGATTGAAGAAAACTCATTTCAAGAAGGACTGGCTTTTGATGGATCATCCATCAGAGGTTGGAAAGCAATCAATGAATCTGATATGTCAATGGTTCCTGATCCAAGCACATCATGGATAGACCCTTTTTATCGCCATAAAACACTTAGTTTAATTTGTTCAATACAAGAACCCAGAAGTGGTGAACCATATTCTAGATGTCCAAGATCTTTGGCTCAAAAAGCACTTTCATACCTCTCAGAAACTGGCCTAGCTGATAGTGCATTCTTTGGCCCTGAACCAGAATTCTTTATATTTGATGATGTTAGATATGACTCAAAAGAGGGGACTTCCTTTTATAGCGTTGACACTATAGAAGCTCCATGGAATACAGGAAGAAATGAAGAGGGAGGGAATTTAGCTTATAAGATCCAATATAAAGAAGGTTATTTTCCAGTTTCTCCTAATGATACTGCTCAAGATATGAGGTCAGAGATGCTTCTTCTAATGGGTCAGTTAGGTATTCCTATAGAAAAACACCATCACGAAGTTGCAGGTCCAGGTCAACATGAACTTGGTATGAAGTTTGCTTCTTTAATCAGTGCGGCAGACAATGTAATGACTTACAAATATGTAGTAAGAAATATTGCTAAAAAGTACGGTAAAACAGCGACATTTATGCCTAAACCAGTTTGGAATGACAACGGTACTGGTATGCATGTCCATCAAAGTCTATGGAAAGGAAATCAACCTTTATTTTTTGAAGAAGATACATATGCCAATCTTTCTCAAACTGCTAAATGGTATATAGGTGGAATACTTAAACATGCCCCATCATTCCTAGCTTTTACTAATCCAGCCACAAATAGCTACAAAAGACTAGTTCCTGGTTTTGAAGCACCTGTAAATTTAGTTTATTCTCAAGGCAATAGATCTGCTGCTGTAAGAATTCCTTTAACAGGTCCTAGCCCAAAAGCAAAAAGACTTGAGTTTAGGTCAGGAGATGCTTTAGCTAACCCATATTTAGCCTTTAGTGCGATGATGATGGCAGGTATTGATGGTATTCAAAATCAAATTGATCCTGGCAATGGAGTTGATGTTGATCTTTTTGAACTTCCTTCTAAGGATCTAGAAAAAATATCAACTGTCCCTTCATCTTTAAATGATGCCCTAGAAGCATTAAAAGAAGATAATGATTATCTAACTGCTGGCGGAGTATTTGACCAAGACTTTATCAATAACTTCATTGAGATGAAATATGAGGAAGTTCAACAACTA
AG-363-M21  ATGAGTAAGACACCTAAGGAAATCCTCAATCAAATCAGAGACGAAGGGATAGAACTGATTGATCTTAAATTTACGGATATTCATGGCAAGTGGCAGCATTTGACTGTTACATCTGACATGATTGATCAAGCTTCTTTTCAAGAAGGGCTTGCATTTGATGGTTCTTCAATTCGTGGCTGGAAGGCTATCAACGAATCAGACATGGCAATGGTACCCGACCCATCAACAGCTTGGGTAGATCCTTTTTATAAGCACAAAACATTGAGCATGATCTGTTCAATACAGGAGCCTAGAAGTGGAGAACCCTATTCAAGATGCCCAAGAGCACTTGCCCAGAAAGCTCTAAAATATCTAGAAAGTACTGGGGTGGCAGATAGTGCTTTTTTTGGTCCAGAACCTGAATTCTTCATATTTGATGATGTTCGTTATAATTCAAGCGAAGGAACTTCCTTTTACAGCGTTGACACCATAGAAGCGCCTTGGAATACAGGCAGAGTTGAAGAAGGAGGTAATCTGGCTTACAAAATTCAATATAAAGAAGGTTATTTCCCTGTAGCACCTAACGATACATCTCAGGATCTTCGTTCAGAAATGCTTCTTTTAATGGGCCAATTAGGAATACCAATTGAAAAACATCATCATGAAGTTGCTGGCCCAGGACAACATGAATTAGGAATGAAGTTTGCATCACTAATTGATGCTGCTGACAATGTGATGACATACAAATATATTGTTAGAAATGTAGCTAAGAAATACGGTAAGACAGCAACATTTATGCCAAAACCTGTCTGGAATGACAATGGTACAGGTATGCATGTTCATCAAAGTTTATGGAAATCTGGCAAACCATTGTTTTTTGGAGAAGGAAATTATGCAAACTTATCTCAAACTGCAAAATGGTATATAGGAGGAATACTTAAGCATGCTCCATCCTTCCTTGCCTTTACAAATCCAACAACTAATAGTTATAAAAGACTAGTTCCAGGTTTTGAAGCACCAGTTAACCTTGTATATTCGCAAGGCAATCGCTCAGCAGCAGTAAGAATCCCTTTAACTGGGCCAAGTCCTAAAGCTAAAAGATTAGAATTCAGATCAGGAGATGCTTTAGCGAATCCATATCTAGCATTTAGTGCAATGATGATGGCAGGAATTGATGGTGTTAAAAATCAAATAGATCCAGGGGATGGAGTAGACGTTGACCTTTTTGAACTTCCTACAGACCAGTTAGAAAGAATAGCCACGGTCCCTTCCTCTCTTAACGATGCATTAGATGCACTAAGAAAAGACAATGATTACCTTACTGCTGGTGATGTTTTTGATAAAGATTTCATTGATAACTTCATCGAATTAAAATACGAAGAGGTTCAACAACTT
AG-363-I21  ATGGGAAAATCAGCTCAAGAAGTACTAAGGCAGATCAAAGATGAAGGGATTGAACTCATTGATCTCAAATTCACTGACATACATGGAAAATGGCAGCATTTAACTGTCACTTCTGACATGATTGATGAAACCTCCTTCAAAGAAGGATTAGCTTTTGACGGTTCATCAATCAGAGGATGGAAAGCCATAAATGAATCAGATATGTCAATGGTGCCTGATTCCAACACTTCATGGATAGATCCTTTTTATCGTCATAAGACTTTAAGTATGATCTGTTCAATCCAAGAGCCAAGAAGTGGGCTCCCCTATTCGAGATGTCCTAGAGCATTAGCACAAAAAGCATTGTCTTACCTCTCAACTACTGGAACAGCAGATGCAGCATTTTTCGGCCCAGAACCTGAGTTTTTTATTTTTGACGACGTAAGATACGACTCCAAAGAAGGCACTTCTTTTTATAGCGTTGATACTATTGAAGCCCCTTGGAATACTGGAAGAATTGAAGAAGGTGGGAATCTTGGCTACAAAATTCAATATAAAGAAGGATACTTCCCAGTTTCCCCAAATGACACAGCTCAGGACATGCGCTCTGAGATGCTTTTACTTATGGCAGAACTTGGGATACCTATAGAGAAACATCATCATGAAGTTGCAGGACCAGGTCAACATGAATTAGGAATGAAATTTGCTTCGCTTATCGAAGCAGCCGACAATGTTATGACGTATAAATATGTTGTACGGAATATTGCAAAAAAATATGGCAAAACAGCAACCTTTATGCCCAAACCTGTCTGGAACGATAACGGAACAGGCATGCATGTACATCAAAGCCTTTGGCAAGGAGGTCAACCATTATTCTTTGGTGAAGGTACTTATGCAAACCTCTCTCAAACTGCAAGATGGTATATAGGAGGTATCCTCAAACACGCTCCATCATTCTTAGCATTTACAAATCCAGGAACCAATAGTTACAAACGTCTTGTCCCTGGATTTGAAGCACCAGTAAACCTAGTTTATTCTCAAGGTAACCGCTCCGCCGCGATCAGGATTCCTCTCACAGGACCAAGTCCCAAAGCAAAGAGACTTGAATTCAGGCCAGGCGATGCTTTAGCAAACCCTTATTTAGCCTTTAGTGCAATGTTGATGGCTGGGATAGATGGAATAAAGAATCAAATCGATCCTGGCGATGGTGAAGACAGAGATTTATTTGAACTTCCTGCAGATGAACTTGCAAAGATAGCAACTGTACCGTCCTCATTAAACGATGCTTTAGAAGCATTAAAAGCTGATAATGGCTACTTGACTGAAGGGGGAGTATTTGACAACGACTTTATTGATAATTTCATCGAAATGAAATACGAGGAAGTGCAACAGCTA
MIT0919     ATGAGCAAAACCCCTAGAGAAGTTCTCAGTCAAATCAAAGATGAAGGCATAGAACTTATAGATCTAAAATTCACAGACATCCACGGGAAGTGGCAGCATTTGACCGTAACGTCAGATATGGTCGACGAGGAAGCCTTTCAAAGCGGTCTGGCGTTTGACGGGTCATCAATTAGGGGTTGGAAAGCTATAAACGAGTCTGATATGGCAATGGTGCCAGATGCCAGTACTGCATGGATAGATCCCTTCTATCGTCATAAGACTCTCAGTCTAATTTGTTCTATACAAGAGCCAAGAAGTGGTGAGCCTTATTCAAGATGCCCAAGAGCATTAGCCCAAAAAGCACTTTCATATTTATCCTCAACTGGTTTGGCCGATTCAGCTTTCTTTGGTCCTGAACCCGAGTTTTTTATATTTGATGACGTCAGATACAACTCAAGTGAAGGCAACTCGTTCTATAGCGTTGACACTATTGAGGCACCTTGGAATACAGCGAGAGTGGAAGAAGGAGGTAATTTGGCGTACAAAATTCAATACAAAGAAGGGTATTTCCCTGTAGCCCCAAATGATACAGCTCAAGACATTAGATCTGAAATGCTTCTATTGATGGCTCAATTGGGAATTCCAATTGAGAAGCATCATCACGAAGTGGCTGGACCTGGACAACATGAATTAGGAATGAAGTTCGCTTCATTGATCAATGCAGCGGACAATGTCATGACCTACAAATACGTAGTCAGAAACGTTGCCAAAAAGTATGGGAAAACAGCAACATTCATGCCTAAGCCAGTGTGGAATGACAACGGTACAGGAATGCATGTACACCAAAGCCTATGGAAGGGTGGTCAGCCTTTATTCTTTGGAGAGGGGACATATGCAAACCTTTCTCAGACTGCTAAATGGTATATAGGAGGAATTCTGAAACATGCACCTTCTTTCCTTGCTTTTACAAATCCAACAACAAATAGTTATAAGCGATTAGTTCCAGGATTCGAAGCCCCAGTTAATTTGGTTTACTCACAAGGTAACCGCTCTGCAGCTGTGAGAATTCCCTTAACTGGTCCAAGCCCAAAAGCAAAAAGGTTAGAGTTCCGATCAGGTGATGCTATGGCAAATCCATACTTAGCTTTTAGTGCAATGATGATGGCGGGAATAGATGGAATAAAAAATCAAATTGATCCTGGTGATGGAGTAGATGTAGACCTTTTCGAGCTTCCCTCAGAGGAACTAGAGAGAATTTCTACAGTACCTTCATCTTTAAACGACGCATTAGACGCTCTCAAATCTGACAATGAATACCTCACAGCTGGTGGTGTTTTTGATCAAGACTTTATAAATAACTTTATAGAAATAAAGTATGAGGAAGTTCAACAGCTA
AG-402-G22  ATGAGCAAAACCCCTAGAGAAGTTCTAAGTCAAATCAAAGACGAAGGCATTGAGCTCATTGATCTCAAATTCACTGATATACACGGCAAATGGCAGCATTTAACTGTCACAGCCGACATGGTCGACGAAGATTCCTTCAAAAGTGGCCTCGCTTTTGATGGCTCTTCAATTAGAGGATGGAAAGCAATAAATGAATCTGACATGTCAATGGTTCCAGATGCGACCACTGCCTGGATAGATCCTTTCTACCGCCATAAAACATTAAGTTTGATTTGCTCTATTCAAGAGCCTAGGAGTGGTGAACCTTATGCAAGATGCCCAAGATCATTAGCCCAAAAAGCTTTGGGATATTTATCTTCTACTGGATTGGCAGATTCTGCGTTTTTTGGTCCTGAGCCTGAATTCTTTATATTTGACGACGTCAGATATAACTCCAGTGAAGGGAATTCTTTTTATAGTGTCGACACCATAGAAGCTCCTTGGAATACAGCAAGAGTTGAGGAAGGCGGCAATCTCGCCTACAAGATTCAATACAAAGAAGGCTATTTCCCAGTAGCGCCTAATGATACTGCTCAAGATATCAGGTCAGAAATGCTTCTGTTGATGGCAGAGTTGGGAATCCCCATAGAAAAACACCACCACGAAGTTGCTGGTCCTGGTCAACATGAATTAGGAATGAAATTCGCCTCCCTAATTGACGCTGCAGACAATGTAATGACCTACAAATATGTAGTAAGGAATGTAGCCAAAAAATATGGAAAGACAGCAACGTTTATGCCTAAACCTGTTTGGAATGACAATGGTACAGGCATGCACGTACATCAAAGCCTATGGAAAAGTGGACAGCCACTGTTCTTTGGTGAAGGTACTTACGCAAACCTATCTCAGACAGCTAAATGGTACATAGGTGGAATCTTAAAGCATGCGCCTTCATTCCTTGCATTCACTAACCCAACAACTAATAGCTATAAGAGGCTAGTTCCTGGTTTTGAAGCTCCAGTCAATCTGGTTTACTCTCAAGGAAATAGATCTGCAGCCGTAAGAATACCTTTAACAGGACCTAGCCCTAAAGCAAAAAGGCTTGAGTTCAGATCAGGAGATGCAATGGCAAATCCATACCTGGCATTTAGTGCAATGATGATGGCTGGAATAGATGGAATCAAAAATCAAATTGATCCTGGTGATGGAGTTGATGTTGATCTATTTGAACTACCTTCAGATCAACTAGCAAAAATATCCACTGTGCCTTCATCATTAAACGACGCTTTAGATGCACTCAAAGCAGACACTGATTACTTAACCGCTGGTGGTGTTTTTGACGAGGATTTTATTGACAACTTTATAGAAATAAAATATGAGGAAGTTCAGCAATTA
AG-363-P15  ATGGGTAAATCTCCGCAAGAAGTCCTTCGTCAAATAAAGGATGAAAGCATCGAACTTATTGATCTGAAATTCACAGACCTCCACGGGAAATGGCAACATCTAACCGTGACTTCAGACATGGTTGATGAAGAATCCTTCAATACTGGACTTGCCTTTGACGGATCCTCAATTCGTGGCTGGAAGGCAATTAACGAATCAGATATGGCAATGGTTCCAGATGCAAACACAGCCTGGGTAGATCCCTTTTACAGGCATAAGACTCTCAGCTTAATTTGTTCAATTCAAGAACCACGAAGTGGCGAGCCATATTCTCGTTGTCCAAGGGCTCTGGCTCAAAAAGCTTTAAAGCACCTAGCAAGTACAGGACTTGCTGATACAGCCTTCTTCGGTGCCGAGCCTGAGTTTTTCTTGTTTGACGATGTCAGATACAACTCAAGCGAAGGAGGTTGCTTTTATAGCGTTGACACGATTGAAGCACCTTGGAATACAGGAAGAATTGAAGAAGGAGGGAACCTTGCGTACAAAATACAAATAAAAGAAGGTTATTTTCCTGTAGCTCCCAATGACACGGCACAAGATATAAGGTCAGAGATGTTACTACAAATGGGTCAGCTTGGAATACCAATTGAAAAACATCACCATGAAGTTGCAGGCGCAGGTCAACATGAATTAGGCATGAAATTTGCTGAGTTAATTCAAGCTGCTGACAATGTCATGACATATAAATATGTAGTTAGAAATGTAGCCAAGAAATATGGAAAAACTGCTACTTTTATGCCTAAGCCAGTCTTTAATGATAATGGCACTGGCATGCATGTACACCAAAGTCTTTGGAAAAGTGGTCAACCACTATTCTTTGGAGAAGGTACTTATGCAAATCTTTCTCAAACAGCTAGATGGTATATCGGCGGAATACTTAAACACGCCCCCTCGTTCCTTGCCTTTACAAACCCAACAACAAATAGCTACAAAAGACTAGTCCCAGGCTTCGAAGCTCCCGTTAATTTGGTTTATTCACAAGGCAACCGTTCAGCAGCAGTGCGAATTCCTTTAACAGGACCAAGCCCTAAAGCAAAACGTTTTGAGTTTCGGCCAGGAGATGCTATGGCAAACCCATACCTAGCATTTAGCGCAATGATGATGGCTGGAATTGACGGGATCAAGAATCAAATTGACCCTGGCGATGGTGTTGACGTTGATTTATTCGAGCTTCCAGAAGAGCAACTTGCAAATATTGCAACAGTGCCATCTTCACTAAATGGAGCACTTGACTGCCTCAAATCAGATCACAAATATCTAACTGAAGGTGGGGTATTTACAAAAGACTTTATAGATAATTGGATTGAAATTAAATACGAAGAAGTTCAACAGTTG
AG-363-O21  ATGGGCAAATCTCCTCAGGACGTACTCCGCAAAATAAAGGATGAAGGTATTGAGCTTGTAGATCTGAAATTCACAGATTTGCATGGCAAATGGCAGCACCTGACGGTGACTTCTGAAATGGTTGATGAGGAAGCATTTCGAACAGGCCTTGCTTTTGATGGATCATCAATTCGTGGGTGGAAAGCTATCAACGAATCAGACATGGCAATGGTTCCAGATGCGAACACAGCTTGGGTAGATCCTTTTTATCGTCATAAAACACTTAGCTTGATCTGTTCCATTCAAGAGCCAAGAAGTGGAGAGCCATATGAACGCTGCCCAAGGGCACTAGCACAAAAAGCTCTTGGATATCTAACAAGCACTGGTCTGGCAGACACAGCCTTTTTTGGCGCTGAACCTGAGTTTTTCATCTTTGATGATGTTCGTTACAACTCTAGTGAAGGTGGTTGCTTTTATAGCGTCGACACAATCGAAGCAGCTTGGAATACAGCGCGTGTTGAAGAAGGTGGCAACCTCGCTTACAAGATTCAGACAAAAGAAGGTTATTTTCCAGTAGCCCCAAATGACACAGCACAAGATATTCGATCAGAAATGCTTCTTTTAATGGGGCAACTAGGAATTCCCATAGAAAAACACCACCATGAAGTTGCTGGCGCAGGACAACATGAGCTTGGTATGAAATTCGCCGAGTTAATTCAAGCTGCAGACAACGTGATGACTTACAAATATGTAGTCAGAAATGTAGCTCGGAAATATGGCAAAACTGCAACCTTCATGCCTAAGCCTGTATTTGATGACAACGGCACTGGAATGCATGTTCACCAAAGTCTATGGAAAGGGAATCAACCTCTATTTTTTGGAGAAGGAACTTATGCAAATCTTTCTCAAACTGCACGCTGGTATATAGGAGGCATATTGAAACATGCACCTTCATTTTTAGCCTTTACAAACCCAACAACAAATAGCTACAAACGGCTAGTTCCTGGTTTTGAAGCACCCGTGAATTTGGTTTACTCACAGGGAAACCGTTCCGCAGCCGTACGAATACCACTTACAGGGCCCAGTCCAAAAGCAAAGCGCTTTGAGTTCAGGCCAGGTGATGCGATGGCAAATCCTTATCTTGCATTTAGCGCAATGATGATGGCTGGGATAGATGGGATCAAGAATCAAATTGATCCTGGTGATGGAGTAGATGTTGATTTGTTCGAACTTCCTGCAGATCAACTAGCAAACATTGCTACAGTTCCTGCCTCCTTAAATGGTGCCCTTGAAGCACTCCAGGCAGATAAGAATTATCTAACAGAAGGAGGTGTATTTAGCGATGACTTTATAAATAATTGGATTGAAATTAAATACGAAGAGGTACAACAACTT
AG-363-N20  ATGGGCAAATCACCTCAAGAGGTCCTTCGCCAAATAAAGGATCAGAACATCGAGCTAATTGACCTGAAATTCACTGACCTTCATGGCAAATGGCAGCATCTGACTGTCACCTCAGACATGGTTGACGAGGATGCATTTACTTCTGGCCTTGCCTTTGATGGCTCATCTATTCGTGGCTGGAAAGCAATCAACGAATCAGATATGGCCATGGTGCCTGATTCCAACACCGCATGGATAGACCCTTTTTACCGTCACAAGACTCTTAGCTTAATTTGTTCAATCCAGGAGCCTAGAAGTGGAGAGCCTTACTCAAGATGTCCAAGAGCTCTTGCTCAAAAAGCCCTTAAATACCTAGAAAGCACTGGGCTTGCAGATACAGCCTTTTTTGGAGCTGAACCTGAATTTTTCCTATTTGACGATGTTCGCTATAACTCAAGTGAGGGTGGTTGTTTTTATAGTGTTGACACCATAGAGGCACCTTGGAATACAGGACGAATTGAAGAAGGTGGCAACCTTGCCTACAAAATCCAGATAAAAGAAGGTTATTTCCCCGTAGCCCCTAACGACACCGCGCAAGATATCAGATCTGAAATGCTTCTTCAAATGGGGCAACTTGGTATTCCTATAGAAAAACATCACCATGAAGTTGCTGGAGCTGGACAACATGAGCTTGGGATGAAGTTTGCTGAGCTAATAAATGCGGCTGACAACGTAATGACTTACAAATATGTAGTACGAAATGTCGCAAAGAAATATGGGAAAACAGCCACTTTCATGCCAAAGCCTGTTTTTAATGACAATGGAACTGGTATGCATGTTCACCAAAGCCTATGGAAAGGAGGGCAGCCCCTCTTCTTTGGAGAAGGAACTTATGCAAATCTTTCTCAAACAGCCAGATGGTATATCGGAGGAATCCTTAAGCATGCGCCTTCATTCTTAGCATTCACAAACCCAACCACAAATAGTTATAAGCGTTTAGTTCCTGGTTTTGAGGCACCTGTAAATCTCGTCTACTCTCAAGGAAATAGATCGGCAGCAGTTCGAATTCCTCTTACAGGCCCAAGTCCAAAAGCAAAGCGTTTTGAATTTCGTCCAGGAGATGCCATGGCAAATCCTTATTTAGCTTTTAGCGCAATGATGATGGCTGGCATAGATGGAATAAAAAATCAAATCGATCCAGGAGACGGGGTTGACGTTGATTTATTTGAACTTCCAGAAGATGAACTTGCAAGTATCGCAACTGTTCCATCTTCACTCAATGGTGCACTTGAAGCTCTAGCAGCAGACAAGCAATATCTCACTGAGGGTGGAGTGTTTACAGAAGACTTTATAAACAACTGGATAGATATTAAGTATGAGGAAGTTCAGCAATTA
AG-363-O15  ATGGGCAAATCTCCTCAGGACGTTCTCCGCCAAATCAAAGATGAGAATATTGAACTGATTGACCTCAAGTTCACTGATCTGCATGGCAAATGGCAGCACCTCACTGTCACCTCCGACATGGTCGACGAGAGTGCTTTTCAAAGTGGGCTGGCCTTTGACGGCTCCTCAATAAGAGGTTGGAAAGCAATTAATGAATCAGACATGGCAATGGTGCCAGATGCAAGTACAGCTTGGATAGACCCTTTCTATCGCCACAAAACACTTAGTTTGATTTGCTCTATACAAGAACCTCGAAGTGGCGAACCTTACGAAAGATGTCCTCGAGCCTTGGCACAGAAGGCGCTCTCTTATCTAGCGAGCACAGGATTAGCTGATACAGCTTTTTTTGGGCCAGAACCAGAGTTCTTTCTCTTTGACGATGTTAGATACAACTCCAGTGAAGGTGGCTGCTTTTACAGCGTTGACACAATCGAGGCACCATGGAACACAGGCAGAGTTGAAGAAGGAGGAAACCTGGCTTACAAAATTCAACTAAAAGAAGGTTATTTTCCTGTTTCACCAAACGATACAGCCCAAGACATTCGTTCAGAGATGCTTTTATTGATGGGCCAGCTTGGTATTCCTATAGAAAAACATCACCATGAAGTTGCTGGAGCTAGCCAGCATGAATTAGGAATGAAATTTGCTCAACTAATTCAAGCAGCTGACAATGTAATGACATACAAATATGTTGTTAGAAATGTGGCCAAGAAATATGGAAAGACTGCTACTTTCATGCCTAAGCCAGTATTCAATGACAATGGAACTGGAATGCATGTCCACCAAAGTCTTTGGAAAAGTGGCCAACCTCTTTTCTTTGGTGAAGGCACCTATGCAGATTTATCTCAAACTGCTAAATGGTATATAGGAGGAATTCTTAAACATGCTCCTTCATTCTTAGCCTTTACTAATCCTTCTACAAATAGCTATAAACGACTAGTACCAGGATTTGAGGCTCCTGTAAACCTTGTTTATTCACAAGGCAATAGATCTGCGGCAGTAAGAATTCCATTAACAGGACAAAACCCTAAAGCAAAGCGCCTAGAGTTTAGATCCGGCGATGCTTTAGCTAATCCATATCTTGCATTCAGCGCAATGATGATGGCTGGTATTGATGGAATTAAAAATCAAATAGATCCTGGAGAAGGAGTTGATGTTGACTTGTTTGAACTACCAGCAGATCAACTTTCAAATATAGAGACTGTGCCAGCTTCTCTTAATGAAGCGCTTAATGCACTAGATTCTGACAAGCAATACCTAACAGAGGGAGGTGTATTCACAGAAGATTTTATAAACAACTGGATAGAGATTAAATACGAAGAAGTTCAACAATTA
MIT1300     ATGGGCAAATCTCCTCAAGAAGTTCTCCGCCAGATCAAAGACGAGGGAATTGAGCTTATAGACCTGAAATTCACTGATTTACATGGAAAGTGGCAGCACCTGACAGTCACCTCAGACATGGTTGAGGAAGAATCATTCAAAACTGGACTTGCTTTTGATGGCTCATCCATTCGTGGATGGAAGGCTATAAACGAGTCAGATATGGCAATGGTCCCCGATTCAAACACTGCCTGGATAGATCCTTTTTACAGACATAAAACCCTAAGCCTGATTTGTTCTATACAAGAACCTCGAAGTGGAGAGCCTTATTCAAGATGTCCAAGGGCCTTAGCTCAAAAAGCCCTTGCTTATCTCACAAGCACCGGGCTTGCAGATACGGCCTTCTTTGGAGCAGAGCCTGAGTTCTTTATTTTTGATGATGTGCGATACAACTCCAGCGAAGGAGGTTGCTTTTACAGTGTTGACACAATTGAAGCACCATGGAATACAGGCCGAGTAGAAGAAGGTGGAAATCTTGCTTACAAAATCCAGACAAAGGAAGGATATTTCCCAGTTGCCCCAAATGATACTGCACAAGATATTAGATCAGAGATGTTGCTTCTAATGGGGCAACTGGGAATCCCAATTGAAAAACATCACCACGAAGTTGCAGGCGCAGGACAACATGAACTAGGGATGAAGTTCGCTGAGCTAATTAATGCAGCAGATAATGTAATGACCTACAAGTATGTAGTGAGAAATGTCGCAAGGAAATATGGAAAAACTGCTACTTTCATGCCTAAACCAGTCTTCAATGACAATGGCACCGGCATGCATGTTCACCAAAGTCTATGGAAAAGTGGTCAACCTCTTTTCTTTGGTGAAGGTACTTATGCGAACCTTTCACAAACTGCGAGATGGTACATAGGGGGGATTCTTAAACATGCTCCTTCATTCCTTGCCTTTACTAACCCAACTACCAATAGCTACAAGAGACTAGTCCCAGGCTTTGAAGCACCCGTAAACCTTGTCTATTCACAAGGGAACAGATCTGCAGCTGTTCGAATTCCACTTACCGGACCAAGCCCTAAAGCCAAAAGATTTGAGTTCAGGCCAGGAGATGCAATGGCCAATCCCTACATCGCCTTTAGCGCAATGATGATGGCAGGAATTGATGGAATTAAAAATCAGATTGATCCTGGTGATGGTGTAGATGTTGATTTATTTGAGCTACCAGCAAATGAACTTGCAAATATTGACACCGTACCGTCCTCATTAAATGATGCTCTAAATGCATTAAAAAAAGACAATAAATACTTAACTGAAGGCGGCGTATTTAGCGAGGACTTTATAAATAATTGGATAGACATCAAGTACGAAGAGGTTCAGCAATTA
AG-363-P19  ATGAGCAAATCTTCGCAGGACGTTCTCCGCCTAATCAAGGACCAAGGCATTGAACTGATTGACCTGAAATTCACTGACCTCCATGGTAAATGGCAACATCTAACTGTCACCACAGACATGATTGAAGAGGAATCTTTTCAATCAGGTCTGGCATTTGATGGTTCTTCTATACGTGGATGGAAAGCCATCAATGAATCAGACATGGCGATGGTTCCTGATGCAAATACTGCCTGGATAGATCCGTTTTACAAGCACAAGACCCTTAGTCTTATTTGCTCTATCCAAGAGCCTCGAAGCGGAGAACCTTATTCAAGATGTCCAAGAGCACTTGCCCAAAAAGCACTTGCTTACCTTGGCAGCACTGGACTTGCTGATACTGCATTTTTCGGAGCGGAGCCAGAGTTTTTCATCTTCGATGATGTTCGTTACAACTCAAGCGAAGGAGGCTGTTTTTACAGCGTTGACACAATTGAAGCTCCCTGGAACACAGGAAGGATTGAAGAAGGTGGCAACCTTGCCTACAAAATCCAAATTAAAGAAGGCTATTTTCCCGTTGCCCCCAATGACACAGCTCAAGACATACGATCTGAGATGTTGTTGCTTATGGGTCAACTAGGCATTCCAATAGAAAAACATCACCATGAAGTTGCTGGTGCTGGTCAACATGAACTTGGAATGAAGTTCTCAGAGTTAATTAATGCTGCCGACAATGTAATGACATACAAATACGTAGTCAGAAATGTTGCTCGCAAATATGGAAAAACTGCGACGTTTATGCCAAAACCTGTTTTCAATGACAATGGAACAGGAATGCATGTACACCAAAGCCTTTGGAAAGGAGGGCAACCACTTTTCTTTGGGGAAGGCACGTATGCGAATTTGTCACAAACGGCTCGTTGGTATATCGGAGGAATTCTTAAGCATGCCCCTTCATTCTTGGCATTTTCAAATCCCACCACAAATAGCTACAAGAGATTGGTTCCTGGCTTTGAAGCCCCAGTAAACCTTGTGTATTCTCAAGGAAACAGGTCAGCTGCAGTTCGAATCCCCTTGACTGGAGCAAACCCTAAAGCCAAGCGGTTCGAATTCAGGCCTGGAGATGCCATGGCGAATCCATATCTTGCTTTCAGTGCAATGATGATGGCTGGAATTGATGGCATCAAAAATCAAATAGATCCAGGGGATGGAGTCGATGTCGACTTGTTTGAGCTCCCTTCAGAACAACTTGCAAACATCGCGACTGTTCCTTCTTCTCTTAATGGAGCACTAGAGTCCCTAAAGGCAGATCACAAATACCTCACAGAAGGGGGGGTATTTACCGAGGACTTTATAGAAAACTGGATTGACATTAAATACGAAGAGGTTCAGCAGCTT
MIT9211     ATGAGCAAAAAACCCAGAGAAGTTCTCAGTCAGATCAAAGACGAAGGCATTGAACTAATTGACCTCAAATTCACTGACATACATGGCAAATGGCAGCATTTGACAGTAACAGCTGACATGGTGGATGAAGAAGCATTTAAAAGTGGACTTGCTTTTGATGGTTCCTCAATCAGGGGCTGGAAAGCAATCAATGAATCGGATATGGCAATGGTGCCTGATGCAAGCACTGCTTGGATAGACCCTTTTTATCGTCACAAAACACTTAGTCTCATATGTTCTATACAAGAGCCCAGAAGTGGAGAACCTTATGCCAGATGCCCTAGAGCATTGGCACAAAAAGCACTTTCATATTTGTCATCAACTGGCTTGGCTGATGCGGCGTTCTTCGGACCAGAAATTGAATTTTTCCTCTTTGATGATGTTCGTTATAACTCCAGCGAAGGTAATTCTTTCTATAGCGTAGATACGATTGAAGCTCCTTGGAATACAGCTAGAGAAGAAGAAGGAGGCAACTTAGCTTACAAAATCCAATATAAAGAAGGGTACTTCCCAGTATCTCCTAATGATACGGCTCAAGATATAAGGTCTGAGATGCTTCTATTGATGGGTCAACTTGGAATTCCAATTGAAAAACATCACCATGAAGTTGCTGGGCCTGGACAACATGAGTTGGGCATGAAATTTGCTTCGCTAATAAATGCTGCTGACAACGTAATGACCTATAAATATGTTGTAAGAAACGTAGCAAAGAAGTATGGAAAGACTGCGACTTTTATGCCTAAGCCAGTTTGGAATGACAATGGTACTGGAATGCATGTGCATCAAAGTTTATGGAAAAATGGTCAGCCTCTATTTTATGGTGAGGGGACATATGCAAATTTATCTCAAACTGCAAAATGGTATATAGGGGGGATACTTAAACATGCTCCTTCATTTTTAGCCTTTACAAACCCAACTACTAATAGTTACAAGAGGTTAGTCCCAGGATTCGAAGCACCAGTGAATTTGGTTTACTCCCAAGGGAATAGATCGGCAGCTGTTCGTATTCCCCTAACTGGTCCAAGTCCAAAAGCAAAAAGGCTTGAATTCAGGTCTGGAGATGCTCTTGCTAATCCTTATTTAGCATTTAGTGCAATGATGATGGCTGGTATAGATGGTATAAAAAATCAAATAGATCCAGGCGATGGAGTAGACGTTGACCTTTTTGAACTACCTTCAGAGCAACTTTCAAAAATATCAACAGTTCCATCTTCGTTAAACGACGCTCTTGATGCCCTCAAGGCAGATAATAGTTACCTAACAGAAGGAGGCGTATTTGATTCAGACTTTATAGATAATTTCATCGAATTAAAGTACGAAGAAGTCCAGCAATTA
MIT1223     ATGGTTAAATCATCTCAGGACGTCTTACGTCAAATCAAGGATGAAGGCATAGAACTTGTTGATCTTAAATTTACAGACTTGCATGGCAAGTGGCAGCATCTAACAATTACTACTGAGATGCTTGAGGATGAGTCTTTTACTGAAGGGCTAGCTTTTGACGGCTCATCAATTCGTGGTTGGAAAGCAATTAATGAATCTGATATGGCAATGGTCCCAGATCCAAATACCTCTTGGATTGATCCATTTTATAAACACAAGACACTTAGCTTAATTTGTTCAATACAAGAACCAAGAAGTGGGGAACCCTATGCAAGATGTCCCAGAGCTCTAGCTCAAAAGGCCCTAGATTATTTGTCTAGTACAAGCCTTGCTTACAAGGCTTACTTCGGTCCAGAGCCAGAATTCTTCTTATTTGACGACGTTCGATATAACTCTAGTGAAGGAGAATCTTCTTATAGTGTAGATACTATTGAAGCGCCTTGGAACACTGGAAGGAAAGAAGAAGGTGGAAACCTTGCTTATAAAATTCAATATAAAGAAGGATATTTTCCTGTAGCGCCTAATGATACTGCTCAAGATATTCGCTCAGAGATGCTTCTTTTGATGGGTGAATTAGGTGTTCCAATAGAGAAACATCACCACGAAGTTGCTGGAGCAAGTCAGCATGAATTAGGGATGAAATTTGCGCCTTTAATTAATGCGGCAGACAACGTAATGATATACAAATATGTTGTGAGAAATATCGCTAAAAAATATGGTAAAACAGCAACTTTTATGCCAAAGCCTGTCTTCAATGACAACGGAACTGGAATGCATGTTCATCAAAGTTTGTGGAATGGTGACCAACCCTTATTCTTTGGAGAAGGGACTTATGCCAACCTTTCTCAAACTGCAAAATGGTATATAGGTGGGATTCTGAAGCACGCTCCATCATTCTTAGCCTTTACAAATCCAACAACTAATAGTTACAAACGTTTAGTTCCTGGATTTGAAGCTCCTGTTAATTTGGTTTACTCACAAGGCAATAGATCTGCCGCTGTTCGCATTCCTCTAACTGGCCCTAGTCCAAAAGCGAAAAGATTAGAATTCAGATCAGGAGATGCTTTAGCAAATCCTTATTTAGCTTTTTCAGCAATGATGATGGCAGGGATAGATGGTATTAAAAACCAAATTGATCCAGGCGAAGGAGTTGATGTAGATCTGTTTGAACTACCCTCTGATGAACTTGAAAGCATAAGAACGGTACCTTCATCTTTGAATGATGCGCTTGATGCCTTAAAAGCTGACAATGATTATTTAAAAGAGGGGGGTGTTTTTACAGACGACTTTATAGAAAACTGGATTTCTCTTAAATTCGAAGAAGTCCAGCAATTG
AG-402-L09  ATGAGCAAGACCTCTCAAGATGTTCTTCGTCAAATCAAGGATGAGAACATTGAGCTAATAGATCTAAAATTCGCTGACCTACATGGTAAGTGGCAACATCTAACTGTAGCTTCAGATCTCATTGAAGAAAGCTCTTTCACAGAAGGACTTGCTTTTGATGGCTCTTCTATTCGCGGTTGGAAAGCCATAAACGAATCGGATATGGCTATGGTTCCGGATCCATCAACAAGCTGGATAGATCCTTTTTACCATCACAAAACTCTTAGCTTGATTTGTTCAATCCAGGAGCCTAGAAGCGGAGAGCCATATGCAAGATGTCCAAGAGCTTTGGCACAAAAAGCATTGGATTATTTAGGAAGCACGAGTGTTGCAGATGCTGCATTCTTTGGCCCTGAACCAGAATTCTTTATTTTTGACGATGTCCGATATAACTCAGGGGAAGGCGGAAGTTTTTATAGCGTCGATACCATAGAAGCTCCCTGGAATACTGGGAGAGTAGAGGAAGGAGGAAACCTTGGATACAAAATTCAACTAAAAGAAGGGTATTTTCCTGTATCCCCTAATGACACAGCTCAAGATATGAGGTCTGAGATGCTTCTACTGATGAGCGAATTGGGGATACCAATTGAGAAACATCACCATGAAGTAGCAGGAGCTGGTCAACATGAATTAGGGATGAAATTTGCGCCCCTAATCAACGCAGCCGACAATGTAATGATTTACAAATACATTGTCAGGAATGTAGCCAGAAAATATGGAAAGACTGCGACTTTTATGCCCAAACCAGTCTTCAATGACAATGGGACAGGAATGCATGTTCACCAAAGTTTGTGGAAAAGTGGCCAGCCACTGTTTTATGGAGAAGGCACTTATGCGAACTTATCTCAAACAGCTAAATGGTATATAGGTGGAATCCTCAAGCATGCCCCGTCTTTCCTCGCATTTACAAATCCAACCACAAACAGTTACAAAAGATTAGTACCAGGTTTCGAAGCACCAGTTAATTTAGTTTATTCACAAGGAAATAGATCAGCAGCTGTAAGAATTCCTTTAACTGGCCCAAGCCCAAAAGCAAAGAGACTTGAATTCCGATCTGGTGATGCATTAGCCAATCCATATATTGCTTTTTCAGCAATGATGATGGCAGGTATTGATGGAATCAAAAATCAAGTTGATCCTGGAGATGGAGTTGATGTTGACCTTTTTGAACTTCCTGCAGAGGAATTATCAAAAATCGAAACAGTTCCATCCTCTTTGAATGACGCATTAGAAGCTTTGAAAAGTGACAACAAATATTTAACTGAGGGAGGAGTATTTACCGATGATTTCATTGATAACTGGATAGATCTTAAATACGAAGAAGTTCAACAGCTA
AG-402-I21  ATGAGCAAGACCTCTCAAGATGTTCTTCGTCAAATTAAGGATGAGGGCATTGAGCTAATAGATCTAAAATTCGCTGACTTACACGGTAAGTGGCAACATCTAACAGTAGCTTCAGATCTCATTGAAGAAAGCTCTTTCACAGAAGGACTTGCTTTTGATGGCTCTTCCATTCGCGGGTGGAAAGCCATAAACGAATCGGATATGGCGATGGTTCCAGATCCATCAACAAGTTGGATAGATCCTTTTTACCATCACAAAACTCTTAGCTTAATTTGTTCAATTCAGGAGCCAAGAAGCGGAGAGCCATATGCAAGATGTCCAAGAGCTTTGGCACAAAAAGCATTGGATTATTTAGGAAGCACTAGTGTCGCAGATGCTGCATTCTTTGGCCCTGAACCAGAATTCTTTATTTTTGATGATGTACGATATAACTCAGGAGAAGGCGGTAGTTTTTACAACGTTGATACCATAGAAGCCCCCTGGAATACAGGGAGAGTAGAGGAAGGAGGAAACCTTGGATACAAAATTCAATTAAAAGAAGGTTATTTTCCAGTATCCCCTAACGACACAGCTCAAGACATGAGGTCTGAGATGCTACTACTTATGGGTGAATTGGGCATACCAATTGAGAAACATCACCATGAAGTAGCAGGAGCTGGTCAACATGAATTAGGGATGAAATTTGCACCTCTAATCAACGCAGCTGACAATGTAATGATTTACAAATATATAGTCAGGAATGTGGCCAAGAAATATGGAAAGACTGCAACTTTTATGCCTAAACCAGTCTTCAATGACAATGGAACAGGAATGCATGTTCACCAAAGTTTATGGAAAAGTGGACAGCCATTATTTTATGGAGAAGGCACCTATGCGAACTTATCTCAAACAGCTAAATGGTACATAGGTGGAATCCTAAAGCATGCCCCTTCTTTTTTAGCATTTACAAATCCAACGACAAACAGTTACAAAAGATTAGTTCCAGGCTTCGAAGCACCAGTAAATTTAGTTTATTCACAAGGTAATAGATCAGCTGCTGTAAGAATTCCTTTAACTGGACCAAGTCCTAAAGCAAAGAGACTTGAATTCCGCTCTGGAGATGCATTGGCTAACCCTTACATTGCTTTTTCAGCAATGATGATGGCAGGTATCGATGGAATCAAGAATCAAATTGATCCTGGAGATGGTGTCGATGTTGACCTGTTTGAACTTCCCTCTGAGGAATTATCAAAAATAGACACTGTTCCCTCCTCATTGAACGATGCATTAGATGCATTAAAAAGTGACAACAAATATTTAACGGAAGGGGGCGTGTTTACCGAGGATTTCATTAATAACTGGGTAGAACTTAAATACGAAGAAGTTCAACAGCTA
MIT0801     ATGAGCAAGACCTCTCAAGATGTTCTTCGTCAAATCAAGGATGAGGGCATTGAGCTAATAGATTTAAAATTCACTGACTTACATGGGAAGTGGCAACATTTAACCGTAGCATCAGATCTCATTGAAGAAAGCTCTTTCTCCGAAGGACTTGCTTTTGACGGTTCTTCTATCCGCGGATGGAAAGCTATAAACGAATCTGATATGGCAATGGTTCCAGATCCATCAACAAGCTGGATAGACCCTTTTTATCACCACAAGACTCTTAGCTTGATTTGTTCTATTCAGGAGCCAAGGAGTGGGGAACCATATGCCAGATGTCCTAGAGCTTTGGCACAAAAAGCATTGGATTATCTAGGAAGCACTAGTGTTGCAGATTCTGCTTTCTTCGGTCCTGAACCAGAATTTTTTATTTTTGATGATGTTCGATATAACTCAGGGGAAGGCGGAAGTTTTTATAGCGTTGATACCATAGAAGCCCCATGGAATACTGGGAGAGTAGAAGAAGGGGGAAACCTTGGATATAAAATTCAACTAAAAGAAGGGTATTTCCCAGTCTCACCAAATGACACAGCGCAAGACATGAGATCTGAGATGCTTCTGCTGATGGGTGAATTGGGTATACCCATTGAGAAACATCACCATGAAGTAGCGGGAGCTGGCCAACATGAATTAGGAATGAAATTTGCTCCCCTAATCAACGCAGCTGACAATGTAATGATCTACAAATACATTGTCAGAAATGTAGCAAAAAAATATGGGAAGACTGCCACCTTTATGCCTAAGCCAGTCTTCAATGACAATGGAACAGGGATGCATGTACATCAAAGCTTATGGAAAGGCGGTCAACCTTTATTCTATGGAGAGGGTACATATGCCAATTTATCTCAAACAGCTAAATGGTACATAGGTGGAATACTAAAACATGCACCATCATTCCTTGCGTTTACAAATCCAACTACCAACAGTTACAAAAGATTGGTACCAGGATTCGAGGCTCCAGTTAATTTAGTTTATTCACAGGGTAATAGATCAGCTGCTGTAAGAATCCCCTTAACTGGACCAAGTCCAAAAGCAAAGAGGCTAGAATTTAGATCAGGAGATGCATTGGCCAACCCTTACATTGCTTTTTCAGCAATGATGATGGCAGGTATCGATGGAATCAAAAATCAGATTGATCCTGGAGATGGAGTTGACGTAGACCTTTTTGAACTTCCATCAGAGGAATTATCAAAAATAGACACTGTTCCTTCCTCATTGAATGATGCATTAGAGGCATTAAAAAATGACAACAATTATTTAACTGAAGGGGGAGTATTTACAGAAGATTTCATTAATAACTGGATAGAGCTTAAATACGAAGAAGTTCAACAGCTA
MIT1013     ATGAGCAAGACCTCTCAAGATGTTCTTCGTCAAATTAAAGATGAGGGCATTGAACTAATAGATTTAAAGTTCGCGGACTTACATGGCAAGTGGCAACATTTAACTGTAGCTTCAGATCTCATTGAAGAAAGCTCTTTTTCAGAAGGGCTTGCTTTTGATGGTTCCTCTATTCGAGGTTGGAAAGCCATAAACGAATCAGATATGGCAATGGTTCCAGATCCATCAACGAGCTGGATAGACCCTTTTTACCATCACAAAACTCTTAGCCTGATTTGTTCAATTCAGGAGCCCAGAAGTGGAGAACCATATGCCAGATGTCCAAGAGCTTTAGCACAAAAAGCATTGGATTATTTAGGGAGCACTAGTGTTGCAGATGCTGCATTCTTTGGTCCTGAACCAGAATTCTTTATTTTTGATGATGTCCGATATAACTCAGGGGAAGGTGGAAGTTTTTATAGCGTTGATACAATAGAAGCTCCGTGGAATACGGGGAGAGTGGAAGAGGGAGGAAACCTTGGATACAAAATTCAACTAAAAGAAGGGTATTTCCCAGTTTCACCTAACGACACAGCTCAAGACATGAGGTCTGAGATGCTACTACTTATGGGTGAATTGGGTATCCCCATTGAAAAGCACCATCATGAAGTAGCAGGAGCTGGCCAACACGAATTAGGGATGAAATTTGCTCCCCTAATCAACGCAGCCGACAATGTAATGATCTACAAATACATCGTCAGGAACGTAGCAAAGAAATATGGAAAGACTGCCACTTTCATGCCCAAGCCAGTTTTCAATGACAATGGAACAGGAATGCATGTTCATCAAAGTTTATGGAAAGGCGGTCAACCTTTATTCTATGGCGAAGGTACCTATGCCAATTTATCTCAAACGGCTAAATGGTATATAGGTGGAATACTAAAACATGCACCATCATTCCTTGCTTTTACTAATCCAACTACAAACAGCTACAAAAGATTAGTACCAGGTTTCGAGGCACCAGTTAATTTAGTTTATTCACAGGGTAATAGATCAGCTGCTGTAAGAATTCCTTTGACTGGACCTAGTCCAAAAGCAAAAAGGCTTGAATTCAGATCGGGTGATGCATTAGCCAATCCATATATTGCTTTTTCCGCAATGATGATGGCAGGTATCGATGGAATCAAAAATCAAATTGATCCTGGAGATGGAGTTGACGTTGACCTTTTTGAGCTCCCTTCTGAGGAATTATCAAAAATAGACACTGTTCCCTCTTCATTGAACGATGCATTAGAAGCATTAAACAGTGACAATAAATATTTAACGGAAGGAGGCGTATTTACCGAAGATTTCATCAATAACTGGATAGAACTTAAATACGAAGAAGTTCAACAGCTA
AG-402-A21  ATGAGCAAGACCTCTCAAGATGTTCTTCGTCAAATCAAGGATGAGGGCATTGAACTAATAGATCTAAAATTCGCTGACCTTCATGGTAAGTGGCAACATTTAACTGTAGCTTCAGATCTCATTGAAGAAAGCTCTTTCTCTGAAGGACTTGCTTTTGATGGCTCTTCCATTCGCGGTTGGAAAGCAATAAACGAATCTGATATGGCGATGGTTCCAGATCCATCAACAAGTTGGATAGACCCTTTTTATCATCATAAAACTCTTAGTTTGATTTGTTCAATTCAAGAGCCAAGAAGTGGAGAGCCATATGCCAGATGTCCAAGAGCATTGGCACAAAAGGCATTGGATTATTTAGGAAGCACGAGCGTCGCAGATGCAGCATTCTTTGGTCCTGAACCTGAATTCTTTATTTTTGATGATGTCAGATATAACTCAGGGGAAGGTGGGAGTTTTTACAGCGTAGACACCATAGAAGCCCCTTGGAATACAGGAAGAGTAGAAGAAGGAGGAAACCTTGGTTACAAAATTCAACTAAAAGAAGGATATTTTCCTGTCTCCCCTAATGACACAGCTCAAGACATGAGGTCTGAGATGCTTCTACTAATGGGTGAATTGGGAATTCCAATTGAGAAACATCATCATGAAGTAGCAGGAGCAGGCCAACATGAATTGGGGATGAAATTTGCGCCCCTAATCAACGCAGCAGACAATGTAATGATTTACAAATACATAGTCAGGAATGTAGCCAAAAAGTATGGTAAAACTGCAACGTTTATGCCTAAACCAGTCTTCAATGACAATGGCACAGGGATGCATGTTCACCAAAGTTTGTGGAAAAGTGGGCAGCCTTTATTTTATGGCGAAGGCACGTATGCAAATCTATCTCAAACAGCTAAATGGTACATAGGTGGAATCCTGAAGCATGCGCCTTCTTTCCTAGCATTTACAAATCCAACTACCAACAGTTACAAAAGATTAGTTCCAGGATTCGAGGCACCAGTTAATTTAGTTTATTCTCAGGGTAATAGATCTGCTGCTGTAAGAATTCCTTTAACTGGACCAAGTCCAAAAGCGAAAAGACTTGAATTCCGATCAGGTGATGCATTAGCTAACCCATACATTGCTTTTTCAGCAATGATGATGGCAGGTATTGATGGCATCAAAAATCAAATTGATCCTGGGGATGGAGTTGATGTTGACCTGTTTGAGCTTCCTTCAGAGGAATTATCAAAAATAGACACTGTTCCTTCCTCATTGAACGATGCATTAGAGGCATTAAAAAGTGACAACAAATATTTAACTGAGGGAGGCGTTTTTACCGACGACTTCATTGACAACTGGATAGATCTTAAATACGAAGAAGTTCAACAGCTA
AG-402-G06  ATGAGCAAGACCTCTCAAGATGTTCTTCGTCAAATTAAGGATGAGGGCATTGAGCTAATAGATTTAAAATTCACTGACTTACATGGGAAGTGGCAACATTTAACCGTAGCTTCAGATCTCATTGAAGAAAGCTCTTTTACAGAAGGACTCGCTTTTGATGGGTCTTCCATTCGCGGTTGGAAAGCCATAAACGAATCAGATATGGCGATGGTTCCAGATCCTTCAACAAGCTGGATAGACCCTTTTTACCATCATAAAACTCTCAGCTTGATTTGCTCAATTCAAGAGCCAAGAAGCGGAGAGCCCTATGCCAGATGTCCAAGAGCATTGGCACAAAAAGCATTGGATTATTTAGGAAGTACAAGTGTTGCAGATGCTGCATTCTTCGGCCCTGAACCAGAATTCTTTATTTTTGATGATGTCCGATATAACTCAGGGGAAGGTGGAAGTTTTTATAGCGTAGATACCATAGAAGCCCCATGGAATACAGGGAGGGTAGAGGAAGGTGGAAACCTTGGATACAAAATTCAACTAAAAGAAGGATACTTCCCAGTCTCTCCTAATGACACTGCTCAAGACATGAGATCTGAGATGCTTCTACTGATGGGCGAATTGGGAATACCAATTGAGAAACATCACCATGAAGTAGCAGGAGCTGGGCAACATGAATTGGGAATGAAATTTGCTCCTCTAATTAACGCCGCTGACAATGTAATGATTTACAAATACATCGTCAGGAATGTTGCTAAAAAATATGGAAAGACTGCAACTTTTATGCCTAAACCAGTCTTCAATGACAATGGGACAGGAATGCATGTTCACCAAAGTTTGTGGAAAGGCGGTCAACCCTTATTTTATGGAGAGGGTACTTACGCCAATTTATCTCAAACAGCTAAATGGTACATAGGTGGAATCCTAAAGCATGCGCCTTCTTTTCTAGCATTTACAAATCCAACCACGAATAGCTACAAAAGATTAGTTCCTGGTTTCGAAGCACCCGTAAATTTAGTTTATTCACAAGGTAATCGATCGGCTGCCGTGAGAATTCCTTTAACCGGACCAAGTCCAAAAGCCAAAAGACTTGAATTCCGCTCGGGTGATGCCTTAGCTAACCCTTACATTGCTTTTTCAGCAATGATGATGGCAGGTATCGATGGAATCAAGAATCAAATTGATCCGGGAGATGGAGTTGATGTTGACCTTTTTGAACTCCCATCAGATGAATTATCAAAAATAGATACTGTTCCTTCCTCATTGAATGATGCTTTGGAGGCATTAAAAAACGACAACAAATATTTAATTGAAGGGGGAGTATTTACTACCGATTTTATTGATAACTGGATAGATCTAAAATACGAAGAAGTTCAACAGCTC
MIT0912     ATGAGCAAGACCTCTCAAGATGTTCTTCGTCAAATTAAGGATGAGGGCATTGAGCTAATAGATCTAAAATTCACTGACCTACATGGTAAATGGCAACACTTAACTGTAGCTTCAGATCTCATTGAAGAAAGCTCTTTCACAGAAGGACTTGCCTTTGATGGCTCTTCCATCCGCGGTTGGAAAGCAATAAACGAATCCGACATGGCGATGGTCCCAGATCCATCAACAAGTTGGATAGACCCCTTTTACCATCACAAGACTCTTAGCTTGATTTGTTCAATTCAGGAGCCAAGAAGCGGAGAGCCATATGCCAGGTGTCCAAGAGCATTGGCACAAAAAGCATTGGATTATTTAGGCAGCACAAGTGTTGCAGATTCTGCATTCTTCGGGCCTGAACCTGAATTCTTTATTTTTGATGATGTCAGATATAACTCAGGCGAAGGTGGAAGTTTTTACAGCGTTGATACCATCGAGGCTCCTTGGAATACAGGGAGAGTTGAAGAAGGAGGAAACCTTGGATACAAAATTCAACTAAAAGAAGGATATTTTCCAGTCTCTCCTAATGACACCGCTCAAGACATGAGGTCTGAGATGCTTCTACTTATGGGTGAATTGGGAATACCAATTGAGAAACATCACCATGAGGTAGCTGGAGCTGGCCAACATGAATTAGGGATGAAATTTGCCCCCCTAATTAACGCAGCTGATAATGTGATGATTTACAAATACATTGTTAGAAATGTAGCCAAGAAATATGGAAAAACTGCGACTTTTATGCCTAAGCCAGTCTTTAATGACAATGGGACAGGAATGCATGTTCACCAAAGTTTGTGGAAAAGTGGTGAGCCCTTATTTTATGGAGAAGGCACATATGCAAATCTATCTCAAACAGCTAAATGGTACATAGGTGGAATTCTCAAGCATGCTCCTTCTTTCCTAGCATTTACAAATCCAACGACTAACAGCTACAAAAGATTAGTCCCAGGTTTCGAAGCACCCGTCAATTTAGTTTATTCACAAGGTAATAGATCAGCGGCGGTAAGGATTCCATTAACAGGACCAAGTCCTAAAGCAAAGAGACTTGAATTCCGTTCTGGTGATGCATTGGCTAACCCTTATATTGCTTTTTCAGCAATGATGATGGCTGGTATTGATGGAATCAACAATCAAATTGATCCTGGAGATGGTGTTGATGTTGACCTCTTCGAGCTTCCTTCTGAGGAATTATCAAAAATAGACACTGTTCCCTCCTCATTGAATGATGCATTGGAGGCATTAAAAAGTGACAACAAATATTTAACGGAAGGAGGTGTATTTACTGAAGACTTTATTAATAACTGGATAGAGCTGAAATACGAAGAAGTTCAACAGCTA
AG-363-G03  ATGAGCAAGACCTCTCAAGATGTTCTTCGTCAAATTAAGGATGAGGGCATTGAGCTAATAGATCTAAAATTCACTGACTTACATGGTAAGTGGCAACATTTAACCGTAGCTTCAGATCTTATTGAAGAGAGCTCTTTCTCAGAAGGTCTCGCTTTTGATGGTTCTTCTATTCGCGGATGGAAAGCCATAAACGAATCAGATATGGCAATGGTTCCAGATCCATCAACAAGCTGGATAGATCCTTTCTACCATCACAAAACTCTTAGCTTAATTTGTTCAATTCAGGAACCAAGAAGTGGAGAACCATACTCCAGATGTCCAAGAGCTTTGGCACAAAAAGCATTGGATTATTTAGGAAGCACTAATGTCGCAGATGCTGCATTCTTTGGCCCTGAACCAGAATTCTTTATTTTTGATGACGTTCGATATAACTCAGGGGAAGGTGGAAGTTTTTATAGCGTAGACACCATTGAAGCTCCCTGGAACACAGGCAGAGTTGAGGAGGGTGGCAACCTTGGATACAAGATTCAACTCAAAGAAGGATATTTCCCTGTATCTCCAAATGACACCGCTCAAGACATGAGGTCTGAAATGCTTCTTTTGATGGGTGAACTAGGAATACCTATTGAAAAACATCACCATGAAGTAGCTGGAGCTGGGCAGCATGAATTAGGGATGAAATTTGCACCCCTAATCAACGCTGCAGACAATGTAATGATTTACAAATATATTGTCAGAAATGTAGCCAAGAAATATGGCAAGACCGCAACTTTTATGCCTAAGCCAGTTTTCAATGACAATGGAACAGGAATGCATGTTCATCAAAGTTTATGGAAAAGTGGTCAGCCTTTATTCTTCGGAGAAGGTACTTATGCCAATTTATCTCAAACAGCTAAATGGTACATAGGAGGGATCCTGAAACATGCGCCTTCATTCCTTGCATTTACAAACCCAACAACCAACAGTTACAAAAGATTAGTTCCTGGTTTTGAAGCACCTGTTAATTTAGTTTATTCACAGGGCAATAGATCAGCGGCTGTCAGAATTCCTTTGACTGGGCCAAGTCCAAAAGCAAAGAGACTTGAATTCCGATCCGGTGATGCATTAGCCAACCCTTACATTGCTTTCTCTGCAATGATGATGGCAGGAATTGATGGGATCAAAAATCAAATTGATCCTGGTGATGGAGTTGATGTTGACCTTTTCGAACTTCCTTCAGAGGAATTATCAAAAATAGATACTGTTCCATCCTCGTTGAATGATGCATTGGAGGCATTGAAAAGTGACAACAAATATTTAACTGAAGGAGGAGTATTTACTGACGATTTCATTGACAACTGGATAGATCTTAAATACGAAGAAGTTCAACAGTTA
AG-402-B19  ATGAGCAAGACCCCTCAAGATATTCTTCGTCAAATTAAGGACGAGGGCATTGAGCTTATAGATTTAAAATTCGCTGACCTTCACGGAAAGTGGCAACACTTAACAGTAGCTTCAGAGCTTATTGAAGAAAGCTCTTTTACAGAAGGACTTGCTTTTGATGGTTCTTCCATCCGTGGCTGGAAAGCTATAAACGAATCAGATATGGCAATGGTCCCTGATCCTTCAACATGCTGGATCGACCCTTTTTACCATCATAAAACTCTTAGCTTGATCTGTTCAATTCAAGAACCAAGAAGTGGAGAGCCTTATGCTAGATGTCCAAGAGCTTTGGCTCAGAAAGCATTAGATTACTTAGGGAGCACAAGTGTTGCTGATGCTGCATTTTTCGGTCCTGAACCAGAATTCTTTATTTTTGATGACGTTAGATATAACTCTGGTGAAGGTGGAAGTTTTTATAGCGTTGACACAATAGAAGCGCCATGGAACACAGGAAGAGTTGAAGAAGGTGGCAATCTTGGTTACAAAATTCAACTTAAAGAAGGATATTTCCCTGTCTCGCCAAACGACACAGCGCAAGACATGAGATCTGAGATGCTTCTTTTGATGGGTGAATTGGGAATACCTATTGAAAAACATCATCACGAAGTAGCAGGAGCAGGACAACATGAATTGGGGATGAAGTTTGCGCCCCTAATAAATGCTGCAGACAATGTGATGATTTACAAATACGTTGTAAGAAATGTAGCCAAAAAATATGGAAAGACAGCAACTTTCATGCCCAAACCAGTCTTCAATGACAATGGAACAGGAATGCATGTTCACCAAAGCTTATGGAAAAGTGGAGAGCCCTTATTTTATGGAGAAGGAACTTATGCCAATCTTTCTCAAACAGCGAAATGGTATATAGGAGGGATATTGAAGCATGCTCCTTCATTCCTGGCATTTACAAATCCAACTACCAACAGTTATAAAAGATTGGTACCAGGCTTTGAAGCTCCTGTAAATTTAGTTTATTCGCAAGGTAATAGATCAGCAGCAGTAAGAATTCCTCTAACTGGTCCAAGTCCAAAAGCAAAGAGGCTTGAATTCCGATCAGGTGATGCATTAGCTAACCCTTATATTGCTTTTTCAGCAATGATGATGGCTGGTATTGATGGAATTAAGAATCAAATTGATCCTGGCGATGGGGTTGATGTTGACCTTTTCGAGCTTCCAACAGAGGAATTATCAAAAATAGACACGGTTCCTTCTTCTTTAAATGATGCATTAGAAGCCTTAAAAGACGACAACAAATACTTGACTGAAGGTGGAGTATTTACAGATGACTTCATTAATAACTGGATCGATCTTAAATACGAAGAAGTTCAGCAGCTT
AG-363-B05  ATGAGTAAGACCCCTCAAGATGTTCTTCGTCAAATTAAGGACGAGGGCATTGAGCTTATAGATTTAAAATTCACCGACCTTCATGGAAAGTGGCAACACTTAACCGTAGCTTCAGAACTTATTGAAGAAAGCTCTTTCTCAGAAGGACTTGCTTTTGATGGCTCTTCCATACGTGGTTGGAAAGCTATAAACGAATCAGATATGGCAATGGTGCCTGATCCTTCGACAAGCTGGATTGACCCTTTTTACCATCACAAAACTCTTAGTTTGATTTGTTCAATTCAAGAACCAAGAAGTGGTGAGCCATATGCAAGATGTCCAAGAGCATTGGCTCAAAAAGCTTTGGATTATTTAGGAAGCACAAGTGTTGCTGATGCTGCTTTCTTTGGTCCTGAGCCAGAGTTCTTTATTTTTGATGATGTGAGATATAACTCTGGGGAGGGTGGAAGTTTTTATAGCGTTGATACCATCGAAGCCCCGTGGAACACAGGAAGAGTTGAAGAAGGTGGCAACCTTGGATACAAAATCCAACTAAAAGAAGGGTATTTCCCAGTATCTCCTAACGACACTGCTCAAGACATGAGATCTGAGATGCTTCTTTTGATGGGCGAGTTAGGTATACCGATTGAAAAACATCACCACGAAGTAGCAGGGGCTGGACAACATGAATTAGGCATGAAATTTGCTCCTCTCATTAATGCAGCCGACAATGTAATGATTTATAAATATATTGTCAGGAATGTAGCCAAAAAATATGGTAAAACTGCAACTTTTATGCCTAAACCAGTCTTCAATGACAATGGTACAGGAATGCATGTACACCAGAGTTTATGGAAAAGTGGAGAGCCTTTATTTTATGGAGAAGGTACTTATGCCAATCTTTCTCAAACAGCCAAATGGTATATAGGAGGAATTCTTAAGCATGCTCCTTCATTCCTTGCATTTACAAATCCAACTACCAATAGTTACAAAAGATTGGTACCGGGATTCGAAGCACCAGTAAATTTAGTTTATTCACAGGGTAATAGATCAGCTGCTGTAAGAATTCCTTTGACAGGTCCAAGTCCAAAAGCGAAGAGACTTGAGTTCCGATCGGGAGATGCATTAGCCAATCCTTATATTGCTTTTTCAGCAATGATGATGGCAGGTATTGATGGAATCAAAAATCAAATTGATCCTGGGGATGGAGTTGACGTTGACCTTTTTGAACTTCCAGCAGAGGAATTATCAAAAATAGATACTGTTCCTTCCTCATTGAATGATGCATTAGAAGCATTAAAAAGCGATAACAAATATTTGACGGAAGGTGGTGTATTTACAAACGATTTTATTGATAATTGGATCGATCTTAAATACGAAGAAGTTCAACAGCTA
AG-363-N03  ATGAGCAAAACACCTAGGGAAATACTCAGTCAGATCAAAGACGAGGGTATTGAATTAATTGATCTCAAATTCACTGATATTCATGGCAAATGGCAGCACTTGACCGTCACCTCTGAAATGGTTGACGAAGATGCATTTGAAAGTGGTCTGGCATTTGATGGTTCATCAATTAGAGGCTGGAAAGCAATAAATGAATCCGACATGGCAATGGTGCCTGATGCAAGCACTGCCTGGATAGATCCTTTCTACCGTCATAAGACCCTAAGCTTAATTTGCTCTATTCAAGAGCCAAGAAGTGGAGAGCCATATTCGAGATGTCCAAGGTCTTTAGCGCAAAAAGCATTAAGCTATCTCAGTCAAACAGGATTGGCTGACTCAGCATTCTTCGGTCCAGAACCCGAGTTTTTCATTTTTGATGATGTTAGATATAACTCTAGTGAAGGCAATTCCTTTTATAGCGTTGACACCATAGAAGCACCTTGGAATACGGCAAGGGTAGAAGAAGGAGGCAATTTAGCTTATAAGATTCAATATAAAGAAGGTTATTTCCCTGTAGCACCTAACGATACAGCCCAAGATATTAGATCCGAAATGCTCCTATTGATGGGACAGTTAGGAATACCTATTGAGAAACATCATCATGAAGTAGCTGGCCCTGGACAACACGAATTAGGTATGAAGTTCGCCTCGTTAATCAACGCTGCTGATAACGTTATGACCTATAAATATGTGGTTCGAAATATAGCCAAGAAGTATGGAAAGACAGCCACTTTTATGCCTAAACCAGTTTGGAACGATAATGGAACAGGAATGCATGTCCACCAAAGTCTCTGGAAAAGTGGCCAACCACTTTTTTATGGTGAAGGAAGCTATGCAAACCTCTCTCAAACAGCCAAATGGTACATAGGGGGAATATTGAAACATGCCCCTTCATTCCTAGCGTTCACAAACCCAACAACAAATAGCTATAAACGACTAGTGCCTGGATTTGAAGCTCCAGTCAACTTAGTTTATTCCCAGGGAAATAGATCAGCTGCAGTTCGAATCCCTTTGACAGGTCCAAGTCCAAAAGCCAAAAGGCTAGAATTCCGATCAGGTGATGCTATGGCGAATCCTTATTTGGCATTTAGTGCAATGATGATGGCCGGCATAGATGGTATTAAAAATCAAATAGATCCAGGAGAAGGCGTAGACGTAGACTTATTTGAGCTTTCCGAAGACCAACTTAAAAAGATCTCTACTGTTCCTTCCTCCTTAAATGATGCATTAGATGCTCTTAAAGCCGACAATGACTATCTAACTGCCGGTGGTGTCTTTGATCAAGATTTCATAGATAATTTCATAGATCTTAAATATGAAGAGGTTCAGCAGTTA
AG-363-M17  ATGAGTAAGTCATCTCAGGACGTCCTCCGCCAAATTAAGGACCAGGGCATTGAACTAATTGACCTGAAGTTCACTGATCTACACGGCAAGTGGCAACACCTGACCGTGACGTCCGACATGGTGGAAGAAGAATCATTCAAAACAGGTCTTGCATTTGATGGCTCATCAATACGCGGATGGAAGGCTATTAATGAATCCGATATGGCCATGGTTCCAGATGCAAACACTGCCTGGATAGATCCTTTTTATAGACATAAAACACTTAGCTTGATTTGTTCAATTCAAGAACCAAGAAGCGGGGAGCCCTATTCAAGATGTCCTAGATCACTTGCCCAAAAAGCTCTGAATCACTTGGCTAGTACCGGTTTGGCTGATACTGCCTTTTTTGGAGCTGAGCCTGAGTTCTTCATATTTGATGATGTCCGATACAACTCAAGTGAAGGAGGTTGCTTCTACAATGTTGATACAATTGAAGCTCCTTGGAACACAGGCCGCATTGAAGAAGGGGGGAATCTTGCTTACAAAATACAAATAAAAGAAGGCTACTTTCCAGTAGCTCCTAATGACACAGCACAGGATATTCGCTCTGAAATGTTACTTCAAATGGGTCAATTGGGTATACCAATAGAGAAGCACCACCATGAAGTTGCAGGAGCAGGTCAACACGAGCTTGGAATGAAGTTTGCCGAACTTATTAGTGCTGCAGACAACGTAATGACCTACAAATATGTGGTAAGGAATGTTGCTAGAAAGTATGGGAAAACTGCAACATTTATGCCTAAACCTGTTTTCAATGATAATGGAACAGGAATGCATGTTCACCAAAGTCTTTGGAAAGGAGGCCAACCACTTTTCTTTGGAGAAGGGACCTATGCAAATCTCTCTCAAACTGCTCGTTGGTATATAGGAGGAATCCTGAAACATGCTCCGTCATTTTTGGCCTTTACAAACCCAACGACCAATAGCTATAAGCGCCTAGTACCAGGCTTTGAGGCACCTGTAAATCTTGTTTATTCACAAGGTAATCGTTCTGCAGCTGTCAGGATTCCATTAACAGGACCAAGTCCAAAAGCAAAGAGATTCGAATTCAGACCTGGTGATGCAATGGCTAATCCTTACCTTGCATTCAGCGCAATGATGATGGCTGGAATTGACGGGATCAAAAACCAAATTGATCCAGGTGATGGAGTTGACGTGGATCTATTTGAATTACCTGAAGAAGAGCTTGCATCAATAGCAACTGTTCCATCTTCCCTGAATGGCGCACTAGAAGCATTGAAGTCTGATAAAAACTATTTAACGGAAGGAGGAGTCTTTACTGAGGACTTCATTGACAACTGGATAGCAATTAAGTACGAAGAAGTACAACAACTT
AG-363-C02  ATGGGTAAATCATCACAAGATGTCCTCAGGCAAATCAAAGATGAGGGCATTGAACTAATTGATTTGAAATTTACTGATATTCATGGTAAATGGCAGCATTTAACTGTCACCTCTGACATGATCGACGAAGCTTCTTTCTCAGAAGGACTGGCTTTCGATGGATCCTCAATTAGAGGTTGGAAAGCTATAAATGAATCAGACATGTCTATGGTCCCTGATCCAGACACAGCATGGATAGATCCTTTTTATAGCCATAAAACACTGAGCATAATATGCTCTATTCAAGAGCCAAGAAGTGGTAATCCATATTCAAGGTGTCCTAGATCATTAGCGCAAAAAGCTCTTGCCTACTTATCTACTACAGGCTTAGCAGATGCAGCCTTTTTTGGACCAGAACCAGAATTTTTCATCTTTGATGATGTTAGATACGATTCCAAAGAAGGAACATCTTTTTATAGCGTCGACACTATTGAGGCACCTTGGAATACAGGCAGGACAGAAGAAGGAGGAAATCTAGCTTATAAAATCCAATATAAAGAAGGTTATTTTCCTGTATCTCCAAACGACACTGCTCAAGACATGAGATCAGAAATGCTTCTTCTCATGGGTCAACTTGGCATACCAATAGAAAAGCATCATCATGAAGTTGCTGGGCCAGGTCAACATGAGTTAGGAATGAAATTTGCTTCATTAATAAATGCAGCAGATAACGTAATGACTTATAAATATGTAGTCAGAAATATTGCAAAGAAATACGGCAAGACAGCAACTTTTATGCCTAAGCCTGTCTGGAATGACAACGGCACGGGTATGCATGTCCATCAAAGCCTTTGGAAGGGTGGACAACCACTTTTCTTTGGAGAAGGAACTTACGCCAACCTCTCCCAAACTGCAAAATGGTACATAGGAGGGATCCTTAAACATGCACCTTCATTTTTGGCTTTCACAAACCCCGGCACTAATAGCTACAAGCGACTAGTCCCTGGATTTGAAGCACCCGTAAATCTTGTTTACTCTCAAGGGAATAGGTCAGCCGCAATAAGAATTCCTTTAACAGGTCCAAGTCCAAAAGCAAAAAGGCTAGAATTTAGACCAGGGGATGCAATAGCAAATCCATATTTGGCTTTTAGTGCAATGTTAATGGCGGGAATAGATGGTATCAAAAATCAGATTGATCCTGGAGACGGAGAAGACCGTGATCTTTTCGAACTTCCTTCTGAGGAACTTGCTAAAATAGCTACCGTTCCATCATCATTGAATGATGCATTAGAAGCCTTAAAAGCAGATAATGATTATTTAACATCTGGCGGTGTTTTCGATTTAGACTTTATAGATAACTATATTGAAATGAAGTATGAGGAAGTTCAACAGCTA
MIT0603     ATGGGCAAATCTCCACAGGATGTACTTAGACAAATTAAAGATGAGGGTATTGAGCTCATTGATCTTAAATTCACTGACATCCACGGTAAATGGCAACATTTAACCGTTACATCAGACATGATCGAAGAAAGCTCTTTCAAGGAAGGGCTAGCCTTTGATGGCTCTTCCATAAGGGGATGGAAAGCCATTAATGAGTCAGATATGTCAATGGTCCCAGACGCTACAACTGCATGGATAGATCCCTTTTATAAGCACAAAACACTTAGCATTATTTGTTCAATACAAGAGCCAAGGAGTGGGGAGCCCTATTCAAGATGTCCAAGATTTTTAGCTCAAAAAGCACTTTCTTATTTATCTTCTACAGGTTTAGCTGATGTAGCTTTCTTTGGACCAGAACCAGAGTTCTTTATTTTTGACGACGTAAGGTATGACTCAAAAGAAGGCACTTCCTTTTATAGCGTAGACACTATTGAGGCCCCTTGGAACACAGCAAGGTTAGAGGAAGGTGGCAACCTAGGATACAAAATACAATATAAAGAAGGATATTTCCCAGTAGCTCCAAATGATACTGCTCAAGACATGCGTTCTGAGATGTTACTTCTCATGGGTCAACTAGGAATACCTATAGAGAAACATCATCATGAGGTTGCAGGACCAGGTCAACATGAACTTGGAATGAAATTTGCTTCACTTATAAACGCAGCAGATAACGTAATGACATATAAATATGTTGTTAGGAATATTGCCAAAAAATATGGCAAGACAGCAACTTTTATGCCAAAACCTATCTGGAATGACAATGGAACTGGCATGCATGTCCATCAAAGTCTCTGGAAGGATGGGCAACCACTTTTCTTCGGTGAAAATACATATGCCAACCTATCTCAAACTGCCAAATGGTATATAGGTGGCATTCTTAAACATGCACCTTCTTTCTTAGCCTTCACAAACCCAGGAACAAATAGCTATAAACGATTAGTACCAGGGTTTGAAGCCCCAGTAAATCTTGTTTACTCCCAAGGTAATAGATCAGCTGCTATTAGAATTCCTTTAACAGGACCAAGTCCAAAAGCAAAAAGGTTAGAATTTAGACCTGGTGATGCTATAGCAAATCCCTATTTAGCCTTTAGCGCAATGCTAATGGCTGGAATTGATGGTATTAAGAATCAAATAGATCCAGGCGAAGGAGAAGATCGTGATCTATTTGAACTTCCCTCAGAAGAACTTGCCAAGATTGCAACAGTTCCATCATCCTTAAATGATGCATTGGATGCACTAAATAGAGATAATAATTATTTAACTGAAGGTGGCGTGTTCGATGATGACTTTATAAATAACTTCATCGAAATGAAGTATGAAGAAGTTCAGCAATTA
SS120       ATGGGAAAATCTCCGCAAGATGTGCTCAGACAAATCAAAGATGAGGGAATTGAGCTCATTGACCTCAAATTTACTGATATTCACGGTAAGTGGCAGCACTTAACTGTCACATCAGACATGGTTGATGAAAACTCTTTTAAGGAAGGCCTAGCTTTTGATGGGTCATCAATTAGAGGTTGGAAAGCTATAAACGAGTCGGACATGTCAATGGTCCCTGATTCATCCACAGCATGGGTAGATCCTTTTTATCGTCATAAAACACTTAGTTTGATTTGCTCAATACAAGAACCAAGGAGTGGAGAAGCTTATTCAAGGTGCCCTAGATCATTAGCCCAAAAAGCATTGGCTTATCTTTCTAATACTGGATTAGCTGATTCTGCTTATTTTGGACCGGAGCCTGAGTTTTTTATTTTTGATGATGTTAGATATGACTCAAAAGAAGGGACCTCTTTTTATAGTGTTGACACTATAGAGGCGCCTTGGAACACAGGACGGGCAGAGGAAGGAGGAAATCTTGCTTACAAAATTCAATATAAAGAAGGATATTTCCCTGTATCACCAAATGATACAGCTCAAGATCTGCGTTCAGAAATGTTGCTTCTTATTGGGGAACTCGGCATCCCTATAGAAAAGCATCATCACGAAGTTGCTGGCCCAGGACAACATGAGTTAGGAATGAAATTTGCTTCGCTAATAAGCGCAGCAGACAATGTAATGACCTACAAATATGTTGTTCGCAATATTGCTAAAAAGTATGGAAAAACAGCAACTTTCATGCCAAAACCTGTATGGAACGATAACGGTACAGGTATGCATGTTCATCAAAGCCTCTGGAAGGATGGCCAACCAATGTTCTATGGGGAAGGAACATATGCAAATCTCTCCCAAACAGCAAAATGGTACATAGGAGGTATTCTCAAGCATGCACCTTCATTCCTTGCCTTTACAAATCCAACAACAAATAGTTATAAGCGTCTTGTTCCTGGCTTCGAAGCTCCAGTAAATCTTGTTTATTCTCAAGGCAATAGATCTGCAGCCGTTCGTATACCGTTGACAGGTCCAAGTCCAAAAGCAAAAAGGCTTGAGTTCAGGTCAGGAGATGCTCTTGCAAATCCATACTTAGCCTTTAGTGCAATGATGATGGCAGGAATAGATGGAATCAAGAACCAAATTGATCCCGGTGATGGTGTAGATGTAGATTTATTTGAATTGCCAGAAGATGAACTATCAAAAATAGCAACAGTTCCATCATCTTTAAATAATGCTTTAGAAGCTCTTAAAGCAGACAATGATTACCTAACGGCAGGTGGAGTATTTGATCATGATTTTATAAACAATTTCATAGAAATGAAGTACGAAGAAGTCCAACAACTC
AG-363-B11  ATGGGAAAATCAGCACAAGACGTATTAAGGCAGATCAAAGACGAAGGAATCGAACTAATTGATCTGAAATTCACTGACATACATGGAAAATGGCAGCATTTAACTGTCACTTCTGACATGATTGACGAAAGTTCATTCAAGGATGGATTAGCTTTTGACGGATCATCAATCAGAGGTTGGAAAGCAATAAACGAATCAGATATGTCAATGGTTCCTGATGCAAACACATCATGGATAGATCCCTTTTACCGTCATAAGACGCTAAGTATGATTTGCTCAATTCAAGAGCCAAGAAGTGGGGAACCCTATTCAAGATGCCCTAGAGCATTGGCCCAAAAAGCATTGTCTTATCTTTCTACCACTGGACTTGCAGATGCTGCCTTCTTTGGACCAGAGCCTGAGTTTTTTATATTTGATGACGTAAGATATGATTCAAAAGAAGGTACTTCTTTTTATAGCGTTGATACTATTGAAGCACCTTGGAATACCGCAAGAGTTGAAGAAGGAGGAAACCTAGCTTACAAGATCCAATATAAAGAAGGCTATTTCCCAGTTTCACCAAATGATACAGCTCAGGACATGCGTTCTGAAATGCTTTTACTTATGGGAGAACTTGGAATCCCAATAGAAAAACATCATCATGAGGTTGCTGGCCCAGGCCAGCATGAATTGGGAATGAAATTTGCTTCTCTTATTGAAGCAGCAGATAATGTTATGACTTACAAATATGTAGTTAGGAATATTGCCAAAAAATATGGCAAAACTGCGACCTTCATGCCCAAACCTGTTTGGAATGATAATGGTACAGGTATGCATGTCCACCAAAGCCTTTGGCAAGGAGGACAACCGCTGTTCTTTGGTGAAGGCACCTATGCAAACCTCTCACAGACAGCTAGATGGTACATAGGCGGTATTCTCAAACATGCTCCATCATTTTTAGCTTTCACAAATCCAGGTACTAATAGTTACAAGCGTCTTGTTCCAGGATTCGAGGCTCCAGTTAATCTCGTTTATTCTCAAGGCAATCGATCTGCAGCAATTAGGATACCCCTTACAGGACCTAGTCCTAAAGCAAAAAGGCTTGAATTCAGACCTGGGGATGCTTTAGCAAATCCGTATTTAGCTTTTAGCGCAATGCTAATGGCAGGAATAGATGGAATAAAAAATCAAATCGATCCAGGTGATGGTGAAGATAGAGATTTATTTGAACTTCCTTCAGATGAACTGTCAAAAATAGCAACTGTACCATCATCCTTAAACGATGCTTTAGATGCATTAAAAGCTGATAATGGTTATTTAACTGAAGGAGGAGTATTTGACGAAGATTTTATTGACAATTTCATTGAAATGAAATATGAGGAAGTTCAGCAATTA
AG-402-G10  ATGGGAAAATCAGCTCAAGACGTACTAAGGCAGATCAAAGACGAGGGGATTGAACTCATTGATCTCAAATTCACTGACATCCATGGAAAATGGCAGCATTTAACTGTTACTTCAGACATGATTGATGAAAGTGCATTCAAAGAGGGATTGGCGTTTGACGGATCTTCAATCAGAGGATGGAAAGCGATAAATGAATCCGACATGTCAATGGTCCCAGATGCGAACACTTCATGGATAGATCCCTTTTACCGGCATAAGACTCTAAGTATGATTTGCTCAATACAAGAGCCTAGAAGTGGAGATCCTTACTCACGATGCCCAAGAGCATTAGCCCAAAAAGCATTATCCTATCTTTCAACTACTGGACTAGCAGATGCTGCTTTTTTTGGACCTGAGCCTGAGTTCTTTATTTTTGACGATGTAAGATACGACTCAAAGGAAGGTACTTCTTTTTACAGCGTTGATAGTATCGAAGCCCCTTGGAACACCGCAAGAGCAGAAGAGGGTGGGAACCTAGGTTACAAAATTCAATACAAAGAAGGTTATTTCCCTGTTTCTCCAAATGATACAGCTCAAGACATGCGATCTGAGATGCTGCTACTCATGGGAGAACTTGGAATACCAATCGAGAAACATCATCATGAAGTTGCTGGCCCTGGACAACATGAGTTAGGTATGAAATTCGCTTCTCTTATCGAAGCAGCTGACAATGTCATGACATATAAATATGTCGTAAGGAATATTGCTAAAAAATATGGTAAAACTGCGACCTTTATGCCAAAACCTGTCTGGAATGACAATGGCACAGGCATGCATGTTCACCAAAGCCTATGGCAAGCTGGTAAGCCTCTTTTCTTTGGTGAAGGTACTTACGCAAACCTCTCCCAAACAGCAAGATGGTATATAGGGGGTATTCTTAAGCATGCGCCTTCATTTCTAGCCTTTACAAATCCAGGCACTAACAGTTACAAACGTCTTGTCCCAGGTTTCGAAGCTCCAGTGAATCTTGTCTATTCACAAGGCAATCGGTCTGCGGCAATCAGGATCCCTCTCACTGGGCCAAGTCCAAAAGCAAAAAGATTGGAATTCAGACCAGGAGATGCATTGGCAAATCCATATTTAGCCTTTAGTGCAATGCTTATGGCGGGAATAGATGGAATAAAAAATCAAATCGACCCAGGTGATGGTGAAGATAGAGATTTATTTGAACTTCCTGCGGAAGAACTTGCAAAGATAGCAACTGTGCCATCTTCATTAAACGATGCTTTAGAGGCATTAAAAGATGACAATGATTACTTAACAGAGGGAGGAGTATTCGACACAGACTTTATTGACAATTTCATTGAGATGAAATATGAGGAAGTCCAGCAATTA
AG-402-N21  ATGGTTAAATCATCTCAAGACGTTTTACGCCAAATCAAGGATGAAGGTATAGAGCTGGTTGATCTTAAATTTACTGATTTGCATGGCAAGTGGCAGCATCTAACCCTAACCAGCGAAATGATAGAGGAAGAATCTTTCTCCGAAGGATTAGCTTTTGATGGATCTTCTATTAGAGGTTGGAAAGCAATAAATGAATCAGATATGGCTATGGTTCCTGATCCAAGTACAGCATGGATAGACCCTTTCTATAAGCACAAGACCCTTAGTTTAATTTGTTCCATTCAAGAGCCAAGGACTGGGGAACCCTATGCAAGATGTCCACGAGCTCTAGCCCAAAAAGCCCTAAATCATCTATCTAATACAACCCTCGCCGATAAGGCATATTTTGGGCCCGAGCCTGAGTTCTTTATTTTTGACGATGTTAGATATGACTCAAGTGAAGGAAGCAGCTCATATAGCGTTGACACAATTGAAGCCCCATGGAATACATCGCGAGTTGAAGAGGGAGGAAACCTTGCTTACAAAATTCAATACAAAGAAGGTTATTTTCCTGTAGCGCCAAATGACACAGCCCAGGATATTCGTTCTGAGATGCTCCTCTTAATGGGTCAATTGGGTATACCAATTGAAAAGCATCATCACGAGGTCGCTGGAGCTAGTCAACACGAGTTGGGAATGAAATTTGCACCATTAATCAACGCAGCCGATAATGTGATGATCTATAAATATGTAGTGAGGAACGTAGCTAGAAAATATGGGAAAACTGCAACATTCATGCCAAAACCAGTCTTCAATGACAATGGTACTGGAATGCATGTTCACCAGAGTTTATGGAAAGGTGATCAACCTTTATTTTTTGGAGAAGGAACCTATGCAAATCTTTCTCAAACAGCAAAATGGTATATAGGTGGGATTCTCAAGCACGCTCCATCATTTTTAGCTTTTACCAACCCCACAACAAACAGCTATAAGCGACTTGTACCTGGATTTGAAGCCCCTGTAAACTTAGTTTATTCTCAAGGAAATAGATCGGCAGCAGTCCGAATCCCTCTAACTGGACCAAGCCCTAAAGCTAAAAGATTAGAATTTAGGTCTGGAGACGCATTGGCTAATCCTTATATCGCATTCTCCGCAATGATGATGGCTGGATTAGATGGAATTAAGAACCAAATAGATCCAGGAGAAGGATTTGACGATGATCTGTTCGAATTACCAGCAGAACAACTTGCAAATATAAAAACAGTTCCATCATCTTTAAATGGTGCCCTAGATGCACTCAAAGCAGACAATGGTTATCTAAAAGAAGGTGGCGTATTCACTGATGACTTCATTGACAATTGGATCTCTATAAAATACGAAGAGGTACAACAACTT
MIT9509     ATGGCCAAAACCGCCCAGGACGTGCTTCGTCAGATCAAAGATGAAGGCATCGAGCTGATCGACCTTAAGTTCACGGACCTGCACGGCAAGTGGCAGCACCTCACTGTCTGTCAGGACCTGATCGAGCCTGAATCCTTCACGGAGGGCCTGGCCTTCGATGGCTCGTCCATCCGTGGCTGGAAGGCGATCAACGCTTCCGACATGGCCATGGTTCCCGACCCCGAAACAGCATGGGTCGATCCGTTTTACAGACATAAAACGTTGAGCATGATCTGCTCGATTCAGGATCCCCGCACGGGAGAAGCCTACGAACGCTGTCCCAGGGCTCTTGCCCAGAAAGCACTGGCCTACCTGGCAAGCACCGGACTTGCCGATATGGCGTTCTTCGGTCCGGAGCCGGAATTCTTCCTGTTTGACGACGTGCGATACAACTCCGCCGAAGGCGGTTCGTTCTACAGCGTTGACACCATCGAAGCCGGCTGGAACACAGGCAGGATCGAAGAAGGCGGCAACCTTGCTTACAAGATTCAGGAGAAAGAGGGTTATTTCCCCGTCGCCCCGAACGACACCGCCCAGGACATCCGCTCGGAAATGCTGCTGATGATGGCTCAGTTGGGCATTCCCATCGAAAAGCACCACCACGAAGTGGCGGGAGCTGGTCAGCACGAACTGGGCATGAAGTTCGCCGAGCTGATTCAGGCCGCCGACAACGTCATGACGTACAAATACATCGTGCGCAATGTCGCCAAGAAGTACGGCAAGACCGCAACCTTTATGCCCAAGCCGGTTTTCAATGACAATGGCTCAGGCATGCACGTGCACCAAAGCCTCTGGAAAGGCGGGCAACCCCTGTTCTTCGGGGAAGGGACCTACGCCAATCTTTCGCAGACGGCACGCTGGTACATCGGCGGCATCCTCAAGCATGCGCCCTCATTCCTGGCCTTCACCAACCCCACAACCAACAGCTACAAACGACTGGTTCCAGGCTTTGAAGCCCCGGTGAACCTGGTCTATTCGGAAGGAAATCGCTCTGCAGCAGTGCGCATTCCACTCACCGGACCCAGTCCGAAAGCCAAGCGACTTGAATTCCGCTCCGGTGACGCCCTGGCCAATCCGTACCTCGCTTTCAGCGCGATGATGATGGCCGGCATCGACGGCATCAAAAATCAGATCGACCCCGGCGACGGTGTTGATGTTGATCTTTTCGAGCTGCCCGCTGAAGAGCTGAAGAAGATCGCCACCGTTCCCGCATCCCTGAACGGTGCACTGGAAGCTCTCAACGCTGACCATCACTACCTGCTGGAAGGCGGCGTCTTCACCAAGGACTTCATCGACAACTGGATCGACCTGAAATACGAAGAGGTGCAGCAGCTG
CC9605      ATGTCGAAATCCCCCCAGGACGTCCTGCGCCAGATCAAGGACGAAGGCATCGAACTGATCGACCTCAAATTCACCGATCTGCACGGCAAGTGGCAGCACCTGACGGTCTGCACCGATCTGCTGGAGGAGGAGTCCTTCACGGAGGGCCTTGCTTTTGACGGCTCTTCCATTCGCGGCTGGAAGGGTATCCAGGCCTCCGACATGGCCATGGTGCCGGACGCCAACACCGCCTGGGTTGATCCCTTCTATAAGCACAAAACACTGAGCATGATTTGCTCGATTCAGGAGCCACGCACTGGCCAGCCCTACGAGCGCTGCCCCCGAGCCCTGGCTCAGCGGGCACTGAACCACCTGGCCAGCACCGGCCTAGCCGACATGGCCTTCTTCGGTCCGGAGCCGGAGTTCTTCCTCTTCGACGACGTCCGCTACAACTCGGCCGAAGGCGGTTCCTTCTACAGCGTTGACACGATCGAGGCGGGCTGGAACACCGGACGGATCGAAGAAGGCGGCAACCTCGCCTACAAGATCCAGGTGAAGGAGGGCTACTTTCCTGTCGCTCCCAACGACACCGCTCAGGACATCCGCTCCGAGATGCTCCTGCTGATGAGTCAGCTGGGTATTCCTACCGAGAAGCACCACCACGAGGTGGCCGGCGCGGGCCAACACGAACTCGGCATGAAATTTGCTGAGCTGATCCAGGCCGCCGACAACGTGATGACGTACAAGTACGTCGTGCGCAATGTGGCCAAGAAGTACGGCAAGACGGCCACCTTCATGCCCAAACCGGTCTTCAACGACAACGGCTCCGGCATGCACGTGCACCAGAGCCTCTGGAAGGGCGGACAGCCCCTGTTCTTCGGCGAAGGCACTTACGCCAACCTCTCGCAGACGGCCCGCTGGTACATCGGCGGCATCCTCAAGCACGCCCCCGCCTTCCTGGCCTTCACCAACCCCACCACCAACAGCTACAAGCGTCTGGTGCCCGGTTTCGAAGCCCCGGTGAACCTCGTCTACTCCGAGGGCAACCGCTCGGCTGCCGTGCGGATCCCGCTCACCGGCCCGAGCCCGAAGGCCAAGCGCCTCGAGTTCCGTTCCGGCGATGCCCTCGCCAACCCATATCTGGCCTTCAGCGCCATGATGATGGCCGGTCTAGACGGCATCAAGAACCAGATCGATCCTGGCGATGGCGAAGATCGCGACCTGTTCGAACTTCCGGCTGAAGAGCTCTCGAAGATCGCCACAGTCCCCGCATCCCTCAACGGTGCCCTGGAAGCGTTGAATGCCGATCGCGGCTTCCTCACCGCCGGTGGTGTGTTCAGCGACGACTTCATCGACAACTGGATCGACCTGAAGTACGAGGAGGTGCAGCAGCTG
WH8109      ATGTCGAAATCCCCCCAGGACGTCCTGCGCCAGATCAAGGACGAAGGCATCGAACTGATCGACCTCAAATTCACCGATCTGCACGGCAAGTGGCAGCACCTCACGGTCTGCACCGATCTGCTGGAGGAAGAGTCCTTCACGGAGGGCCTTGCTTTTGACGGCTCTTCCATTCGCGGCTGGAAAGGCATCCAGGCCTCTGACATGGCCATGGTGCCGGACGCCAATACCGCCTGGGTTGATCCCTTCTATAGGCACAAAACCCTGAGCATGATTTGCTCGATTCAGGAGCCGCGCACCGGCCAGCCCTACGAGCGCTGCCCCCGCGCGCTGGCTCAGCGGGCACTGAATCACCTGGCCAGCACCGGCCTGGCAGACATGGCCTTCTTCGGTCCTGAGCCGGAGTTCTTCCTCTTCGACGACGTCCGCTACAACTCGGCCGAAGGCGGTTCCTTCTACAGCGTTGACACGATCGAGGCGGGCTGGAACACCGGACGGATCGAAGAAGGCGGCAATCTCGCCTACAAGATCCAGGTGAAGGAGGGCTACTTCCCTGTCGCTCCCAACGACACCGCTCAGGACATCCGCTCCGAGATGCTCCTGCTGATGGGACAGCTAGGGATTCCCACCGAGAAGCACCACCACGAGGTGGCCGGCGCGGGCCAGCACGAACTCGGCATGAAATTTGCTGAGCTGATCCAGGCCGCCGACAACGTGATGACCTACAAGTATGTAGTGCGCAACGTGGCCAAGAAGTACGGCAAGACGGCCACCTTCATGCCCAAGCCGGTCTTCAACGACAACGGCACCGGCATGCATGTGCACCAGAGCCTCTGGAAAGGCGGTCAGCCCCTGTTCTTCGGCGAAGGCACCTACGCCAACCTCTCGCAGACGGCCCGCTGGTACATCGGCGGCATCCTCAAGCACGCCCCCGCCTTCCTGGCCTTCACAAACCCCACCACCAACAGCTACAAGCGTCTGGTGCCCGGTTTCGAAGCCCCGGTGAACCTCGTCTACTCCGAGGGCAACCGCTCTGCCGCAGTGCGGATCCCACTCACCGGCCCGAGCCCGAAGGCCAAGCGCCTCGAGTTCCGTTCCGGCGATGCTCTCGCCAACCCCTATCTGGCCTTCAGCGCCATGATGATGGCCGGCCTGGACGGCATCAAGAACCAGATCGATCCCGGCGATGGCGAAGATCGCGACCTGTTCGAACTTCCGGCTGAAGAGCTCTCGAAGATAGCCACGGTCCCCGCATCCCTCAACGGTGCCCTGGAAGCGTTGAATGCCGACCGCGGCTTCCTCACCGCTGGCGGTGTGTTCAGCGACGACTTCATCGACAACTGGATCGACCTGAAGTACGAGGAGGTTCAGCAGCTG
MIT0701     ATGGGCAAATCACCCCAAGACGTCCTCCGCCAGATCAAGGACGAGGGCATTGAACTGATTGACCTCAAGTTCACTGATCTACACGGCAAGTGGCAGCACCTCACCGTTTGTTCGGACTTGATTGATGAGGAAGCCTTCACTAATGGCTTGGCTTTCGACGGATCTTCCATCCGTGGATGGAAGGCCATTAACGAATCAGACATGGATATGGTGCCCGACGCAAGTACGGCCTGGATCGACCCCTTTTACCGCCACAAGACTCTTAGCTTGATCTGTTCCATTCGGGAACCTCGTAGCGGCGAGCCCTATGCCAGATGCCCCAGGGCGCTTGCCCAAAAAGCCCTCGGCTACTTAGCCGGCACCGGCCTAGCCGATACAGCCTTTTTTGGTCCTGAGCCAGAGTTTTTCATCTTTGACGACGTCCGCTACAACTCCGGGGAAGGCGGTTGCTTCTACAGCGTTGACACGATTGAGGCCCCTTGGAATAGCGGTCGCATCGAAGAAGGCGGCAACCTTGCCTACAAGATCCAACTGAAGGAGGGCTACTTCCCGGTTCCACCCAATGACACCGCCCAGGACATCCGTTCCGAAATGCTGCTGATGATGGGGCAACTAGGAATCCCGATGGAGAAGCACCACCATGAAGTTGCTGGTGCTGGCCAACATGAATTGGGGATGAAGTTCGCTGAGCTGATTGAAGCTGCGGACAACGTGATGATTTACAAGTACATCGTTAGGAATGTTGCACGTAAGTACGGCAAAACGGCAACGTTTATGCCCAAGCCGGTTTTCAACGACAACGGCACCGGCATGCATGTTCACCAGAGCCTCTTTAAAGGAGGCCAGCCCTTGTTCTTTGGAGAAGGCACCTACGCCAACTTGTCACAGACTGCTCGCTGGTATATCGGCGGCATCCTTAAGCATGCTCCATCTTTCCTAGCTTTCACAAACCCCACCACCAACAGCTACAAGCGTTTGGTGCCAGGTTTTGAAGCTCCTGTAAACCTTGTTTATTCCCAGGGCAACCGATCTGCAGCTGTTCGCATTCCACTCACTGGCCCAAACCCGAAAGCCAAGCGCCTTGAATTTCGCCCAGGCGATGCCTTGGCCAATCCTTATCTAGCTTTCAGCGCAATGATGATGGCTGGTGTTGACGGCATTAAAAACCAAATTGACCCTGGCGATGGTTTTGATGAGGACCTATTTGAACTGCCAGCAGAACGCCTTGCCAGCATCCCCACAGTGCCAGCTTCACTCAATGGTGCGCTCGAAGCGTTAAATGCAGATAAGAATTATCTGATGGAAGGGGGAGTCTTCACTGAAGACTTCATTGACAACTGGATTGATATCAAATACGAAGAGGTGCAGCAATTG
KORDI-52    ATGTCGAAATCCCCTCAGGACGTCCTGCGCCAGATCAAGGACGAAGGCATCGAACTGATCGACCTCAAATTCACCGATCTGCACGGCAAGTGGCAGCACCTGACGGTGTGCACCGATTTGCTGGAGGAAGAGTCCTTCACCGAGGGCTTGGCTTTTGACGGCTCATCCATCCGCGGCTGGAAAGGCATCCAGGCCTCCGATATGGCCATGGTGCCGGACGCCAACACCGCCTGGGTGGATCCCTTCTACCGGCACAAGACCCTGAGCATGATCTGCTCGATTCAGGAGCCACGCACCGGCCAGCCCTATGAGCGCTGCCCCCGTGCCCTGGCCCAGCGGGCTCTGAATCACCTGGCCAGCACCGGCCTGGCCGACATGGCCTTCTTCGGTCCTGAGCCCGAGTTCTTTCTCTTTGACGACGTTCGTTACAACTCGGCCGAGGGAGGTTCCTTCTACAGCGTTGACACGATCGAGGCGGGCTGGAACACCGGTCGTATCGAGGAAGGCGGAAACCTCGCTTACAAGATTCAGGAGAAGGAGGGCTACTTTCCAGTTGCTCCAAACGACACAGCTCAGGACATCCGCTCCGAGATGCTCCTGCTGATGGGTCAGCTGGGCATTCCCACTGAAAAACACCATCACGAAGTGGCAGGCGCCGGCCAGCACGAGCTGGGCATGAAATTCGCCGAGCTGATCCAGGCCGCCGACAACGTGATGACGTACAAGTACGTCGTGCGCAACGTGGCCAAGAAGTACGGCAAGACTGCCACGTTCATGCCCAAGCCAGTGTTCAATGACAACGGCTCCGGCATGCACGTGCACCAGAGCCTCTGGAAGGGCGGTCAGCCGCTGTTCTTCGGCGAAGGCACCTACGCGAACCTGTCGCAGACAGCCCGCTGGTACATCGGAGGCATCCTCAAGCACGCCCCCGCCTTCCTGGCCTTCACCAACCCCACCACCAACAGCTACAAGCGTCTGGTGCCCGGCTTCGAGGCTCCGGTGAATCTTGTCTACTCCGAGGGCAACCGTTCTGCTGCCGTGCGCATTCCGCTCACCGGCCCGAGCCCGAAAGCCAAGCGCCTCGAATTCCGTTCGGGTGATGCCCTCGCCAACCCCTATCTCGCCTTCAGCGCCATGATGATGGCCGGCCTGGATGGCATCAAGAACCAAATCGATCCTGGCGATGGTGAAGATCGCGACCTGTTTGAACTTCCAGCCGAGGAACTCTCGAAAATCGCCACGGTTCCTGCATCGCTCAACGGCGCCCTGGAAGCCCTCAATTCCGATCGTGGCTTCCTCACAGCGGGCGGTGTGTTCAGCGACGACTTCATCGACAACTGGATTGACCTGAAGTATGAGGAGGTGCAGCAGCTG
AG-670-A05  ATGGCCAAAACCCCTCAGGACGTCCTTCGGCAGATCAAGGACGAAGGCATCGAATTAATCGACCTGAAGTTCACCGATCTTCACGGCAAGTGGCAGCACCTAACGGTGTGTACCGATCTGCTGGAAGAGGATTCCTTCACGGAAGGTCTTGCTTTTGATGGATCCTCAATCCGTGGTTGGAAATCGATTAATGCCTCCGACATGGCGATGGTTCCAGATGCATCGACGGCCTGGATTGATCCGTTTTACCGCCATAAAACCCTGAGTATGGTCTGCTCTATTAAGGAGCCTCGCAGTGGTGAGGCCTACGACCGCTGCCCCCGGGCTCTAGCCCAGCGCGCTCTGAACTACCTGAACTCCACCGGTCTCGCTGACACTGCCTTCTTCGGTCCAGAGCCGGAATTCTTTCTGTTCGACGACGTCCGCTACAGCTCAAGTGAGGGCGGTTCTTTCTACAGCGTTGACACCATCGAGGCTCCCTGGAACTCCGGACGTCTGGAAGAGGGTGGAAACCTTGCCTATAAAATTCAGCTGAAAGAGGGTTATTTCCCCGTCGCTCCCAACGACACTGCTCAGGACATTCGTTCGGAGATGCTTCTGTTGATGGGCCAGCTGGGGATCCCCACCGAAAAGCACCACCACGAAGTGGCCGGTGCCGGACAGCACGAGCTCGGCATGAAATTCGCCGAACTGATTGAAGCTGCAGACAACGTCATGACTTACAAATACGTTGTGCGCAATGTCGCCAAGAAGTACGGAAAAACAGCCACATTCATGCCCAAGCCGGTCTTCAATGACAACGGAACCGGCATGCACGTCCACCAGAGCCTTTGGAAGGGAGGCCAGCCGTTGTTCTTCGGTGAAGGCACCTACGCCAATCTGTCCCAGACAGCCCGTTGGTACATCGGCGGGATCTTGAAGCATGCTCCGGCCTTCCTGGCATTCACCAACCCCACCACCAACAGCTACAAGCGTCTGGTGCCAGGTTTTGAAGCACCAGTGAACCTTGTGTATTCCGAAGGAAATCGCTCCGCCGCGGTTCGCATTCCACTCACCGGCCCTAGCCCGAAGGCCAAGCGCCTCGAATTTCGTTCTGGCGATGCCCTGGCCAACCCCTATCTGGCCTTCAGCGCCATGGTGATGGCTGGTCTAGATGGCATCAGAAATCAGATCGACCCGGGCGACGGTGAAGATCGCGACTTGTTTGAACTGCCCGCTGAAGAGCTGGCCAAGATCGCTACGGTGCCTCCCTCACTCAATGGTGCACTTGAATCGCTCAACGCCGATCGGGGCTTCCTAACCGCCGGTGGCGTGTTTAGCGATGATTTCATCGACAACTGGATTGATCTCAAGTACGAAGAGGTCCAGCAGTTA
WH7803      ATGGCTAGCACCGCCCAGGATGTACTCCGGCAGATCAAGGATGAAGGCATTGAGCTGATTGACCTCAAGTTCACTGATCTCCACGGGAAGTGGCAGCACCTCACCATCTGCTCTGACCTTCTGGAAGCGGACTCTTTCGAGGAAGGACTGGCCTTCGACGGATCCTCAATCCGTGGCTGGAAGACCATTGACGCCTCAGACATGGCGATGGTTCCCGACCCATCGACAGCCTGGATCGATCCGTTTTACAGCCATAAAACGCTGAGCATGATCTGCTCGATCCAGGATCCGCGGACGGGCACCCTGTACGACCGCTGCCCCCGCGCCCTGGCGCAGAGAGCATTGGCTTATTTATCTGGCAGCGGTTTGGCAGATAAGGCCTTTTTCGGCCCGGAGCCAGAATTTTTTCTCTTTGACGACGTTCGTTACAACTCCAGCGAGGGAGGAAGCTTTTACAGCGTTGACACCATTGAAGCGTCTTGGAATAGCGGACGCCTGGAGGAAGGTGGCAACCTCGGCTACAAGATTCAGCTCAAGGAAGGTTATTTCCCTGTTGCACCCAACGACACAGCGCAGGACATCCGTTCCGAGATGCTGTTGATGATGGCCCAACTGGGAATCCCCATCGAAAAGCATCACCATGAAGTGGCGGGTGCTGGCCAACACGAACTGGGCATGAAATTCGCCGAGCTGATCAAGGCGGCCGACAACACCATGACCTACAAGTACGTGGTTCGCAATGTGGCCAAAAAATACGGCAAAACCGCCACGTTCATGCCCAAACCCGTTTTCAACGACAACGGCAGTGGCATGCACGTGCACCAAAGTCTTTGGAAAGCCGGCCAACCGCTGTTTTTCGGAGAAGGCACAGACGCCAACCTGTCTCAAACCGCCCGCTGGTACATCGGCGGAATCCTGAAACACGCTCCGTCATTCCTGGCATTCACCAATCCCACCACCAACAGTTACAAGCGCTTGGTGCCTGGATTTGAAGCCCCGGTCAATCTCGTTTATTCAGAGGGCAATCGCTCAGCGGCGGTGCGCATTCCGCTAACTGGACCGAACCCCAAGGCCAAGCGCCTGGAGTTCCGCTCCGGTGATGCCCTTGCCAATCCCTACTTGGCCTTCTCCGCGATGATGATGGCTGGCATTGATGGCATCAAGAATCAGATCGACCCGGGTGCACCCACCAATGAGGACCTGTTCGAGCTTTCAGCCGAACGCTTGAGCGCGATCGACACGGTGCCTGCCTCCCTCAATGGTGCCCTTGAAGCCCTGAATGCTGATCACCACTACCTCATGGAGGGCGGCGTCTTCAGCAAGGACTTCATCAATAACTGGATCGACCTGAAGTACGAGGAGGTGCAGCAGCTG
MIT9508     ATGGCCAAAACTGCCCAGGACGTGCTTCGTCAGATCAAGGATGAAGGCATCGAACTGATCGACCTCAAGTTCACGGACCTGCACGGCAAGTGGCAGCACCTCACCGTCTGTCAGGACCTAATCGAACCTGAATCGTTCACGGAAGGACTGGCCTTCGATGGATCGTCGATCCGAGGCTGGAAAGCGATTAACGCCTCCGACATGGCCATGGTGCCCGATCCTGCAACCGCCTGGATCGATCCTTTTTACAGGCATAAAACCTTGAGCATGATCTGCTCGATTCAGGATCCGCGCACGGGAGAAGCCTACGAGCGCTGTCCCAGAGCACTTGCCCAGAAAGCACTCGCTTACCTGGCCAGCACGGGTCTTGCTGACACAGCGTTCTTCGGTCCAGAACCGGAGTTTTTCCTGTTCGACGACGTGCGTTACAACTCCGCTGAAGGCGGATCCTTCTACAGCGTTGACACCATCGAGGCCGGCTGGAACACAGGGCGGGTCGAAGAAGGCGGAAACCTCGCTTACAAAATCCAGGAGAAGGAGGGATATTTCCCCGTTGCTCCGAACGACACCGCCCAGGACATCCGCTCGGAAATGCTGTTGATGATGGCTCAGCTGGGCATTCCCATCGAAAAGCACCACCACGAAGTGGCCGGAGCTGGACAGCACGAACTTGGCATGAAGTTCGCTGAGCTGATTCAGGCGGCCGACAACGTGATGACGTACAAGTACATCGTGCGCAATGTCGCCAAGAAGTACGGCAAAACGGCCACTTTCATGCCCAAGCCGGTCTTCAACGACAACGGCTCAGGAATGCACGTGCACCAAAGCCTCTGGAAAGGAGGACAGCCGCTGTTCTTCGGGGAAGGGACTTACGCAAACCTGTCTCAGACAGCACGCTGGTACATCGGCGGCATCCTCAAGCACGCTCCCTCATTCCTCGCCTTCACCAACCCCACGACCAACAGCTATAAGCGACTGGTTCCTGGCTTTGAAGCTCCTGTCAACCTGGTGTATTCGGAAGGCAACCGCTCCGCGGCCGTTCGCATTCCTCTCACCGGCCCCAGCCCGAAAGCCAAGCGACTTGAGTTCCGCTCCGGCGACGCTCTGGCCAATCCCTACCTCGCCTTCAGCGCGATGATGATGGCCGGCATCGATGGCATCAAGAATCAGATCGACCCCGGAGACGGCGTGGACGTTGACCTGTTCGAACTCGCCGCTGATGAACTGAAGAAGATCGCCACTGTGCCTGCATCCCTGAATGGGGCGCTCGAAGCTCTAAACGCAGACCACCACTACCTCCTGGAAGGTGGAGTGTTCACTAAGGATTTCATCGACAACTGGATCGACCTGAAATACGAAGAGGTTCAGCAGCTG
AG-673-D02  ATGGCCAAAACTGCCCAGGACGTGCTTCGTCAGATCAAGGATGAAGGCATCGAACTGATCGACCTCAAGTTCACGGACCTGCACGGCAAGTGGCAGCACCTCACAGTCTGTCAGGACCTGATCGAACCTGAATCGTTCACGGAAGGTCTGGCCTTCGATGGATCATCGATCCGAGGCTGGAAAGCGATCAACGCCTCCGACATGGCCATGGTGCCCGATCCTGCAACCGCCTGGATCGATCCCTTTTACAGGCATAAAACCCTGAGCATGATCTGCTCGATTCAGGATCCGCGCACAGGAGAAGCCTACGAGCGCTGTCCCAGAGCACTTGCCCAGAAAGCACTCGCTTACCTGGCCAGCACGGGTCTTGCTGACACAGCGTTCTTCGGTCCAGAACCGGAGTTTTTCCTGTTCGACGACGTGCGTTACAACTCCGCTGAAGGCGGATCCTTCTACAGCGTTGACACCATCGAGGCCGGCTGGAACACAGGGCGGGTCGAAGAAGGCGGAAACCTCGCTTACAAGATCCAGGAGAAGGAGGGATATTTCCCCGTTGCTCCGAACGACACCGCCCAAGACATCCGCTCGGAAATGCTGCTGATGATGGCTCAGCTGGGCATTCCCATCGAAAAGCACCACCACGAAGTGGCCGGAGCTGGTCAGCACGAACTTGGCATGAAGTTCGCCGAGCTGATTCAGGCGGCCGACAACGTGATGACTTACAAGTACATCGTGCGCAATGTCGCCAAGAAGTACGGCAAAACGGCCACTTTCATGCCCAAGCCGGTCTTCAACGACAACGGCTCAGGCATGCACGTGCACCAAAGTCTCTGGAAAGGAGGACAGCCGCTGTTCTTCGGGGAAGGGACCTACGCAAACCTGTCGCAGACAGCACGCTGGTACATCGGCGGCATCCTCAAGCACGCTCCCTCATTCCTCGCCTTCACCAACCCCACGACCAACAGCTACAAGCGACTGGTTCCTGGCTTTGAAGCTCCAGTCAACCTGGTGTATTCGGAAGGCAACCGCTCCGCGGCCGTTCGCATTCCTCTCACCGGCCCCAGCCCGAAAGCCAAGCGACTTGAGTTCCGCTCCGGCGACGCTCTGGCCAATCCCTACCTCGCCTTCAGCGCGATGATGATGGCCGGCATCGACGGCATCAAGAATCAGATCGACCCCGGAGACGGCGTGGACGTTGACCTGTTCGAACTCGCCGCTGATGAACTGAAGAAGATCGCCACTGTGCCTGCATCCCTGAATGGGGCGCTCGAAGCTCTGAACGCAGACCACCAGTACCTGCTGGAAGGTGGCGTGTTCACCAAGGATTTCATCGACAACTGGATCGACTTGAAATACGAAGAGGTTCAGCAGTTG
AG-673-F03  ATGGCCAAAACTGCCCAGGACGTGCTTCGTCAGATCAAGGATGAAGGCATCGAACTGATCGACCTCAAGTTCACGGACCTGCACGGCAAGTGGCAGCACCTCACCGTCTGTCAGGACCTGATCGAATCTGAATCGTTCACGGAAGGTCTGGCCTTCGATGGATCATCGATCCGAGGCTGGAAAGCGATCAACGCCTCCGACATGGCCATGGTGCCCGATCCTGCAACCGCCTGGATCGATCCTTTTTACAGGCATAAAACTCTGAGCATGATCTGTTCGATTCAGGATCCGCGCACAGGAGAAGCCTACGAGCGCTGTCCCAGAGCACTTGCCCAGAAAGCACTCGCTTACCTTGCCAGCACGGGGCTTGCTGACACAGCGTTCTTCGGTCCAGAACCGGAGTTTTTCCTGTTCGACGACGTGCGTTACAACTCTGCTGAAGGCGGATCCTTCTACAGCGTTGACACCATCGAGGCCGGCTGGAACACAGGGCGGGTCGAAGAAGGCGGAAACCTCGCTTACAAGATCCAGGAGAAGGAGGGATATTTCCCCGTTGCTCCGAACGACACCGCCCAAGACATCCGCTCGGAAATGCTGCTGATGATGGCTCAGCTGGGCATTCCCATCGAAAAGCACCACCACGAAGTGGCCGGAGCTGGTCAGCACGAACTTGGCATGAAGTTCGCCGAGCTGATTCAGGCGGCCGACAACGTGATGACGTACAAGTACATCGTGCGCAACGTCGCCAAGAAGTACGGCAAAACGGCCACTTTCATGCCCAAGCCGGTCTTCAACGACAACGGCTCTGGCATGCACGTGCACCAAAGCCTCTGGAAAGGAGGACAGCCGCTGTTCTTCGGGGAAGGGACCTACGCAAACCTTTCGCAGACAGCACGCTGGTACATCGGCGGCATCCTCAAGCACGCTCCCTCATTCCTCGCCTTCACCAACCCCACGACCAACAGCTACAAGCGACTGGTTCCTGGCTTTGAAGCTCCAGTCAACCTGGTGTATTCGGAAGGCAACCGCTCCGCGGCCGTTCGCATTCCTCTCACCGGCCCCAGCCCGAAAGCCAAGCGACTTGAGTTCCGCTCTGGCGACGCTCTGGCCAATCCCTACCTCGCCTTCAGCGCGATGATGATGGCCGGCATCGACGGCATCAAGAATCAGATCGACCCCGGAGACGGCGTGGACGTTGACCTGTTCGAACTCGCCGCTGATGAACTGAAGAAGATTGCCACTGTGCCTGCATCCCTGAATGGGGCGCTCGAAGCTCTGAACGCAGACCACCACTACCTGCTGGAAGGTGGAGTGTTCACCAAGGATTTCATCGACAACTGGATCGACCTGAAATACGAAGAGGTTCAGCAGCTG
AG-679-D13  ATGGCCAAAACCCCTCAGGACGTCCTTCGTCAGATCAAGGACGAAGGCATCGAACTTATCGACCTGAAGTTCACCGATCTTCACGGCAAATGGCAGCACCTTACGGTCTGCACAGACCTGCTGGAAGAGGAGTCCTTCACCGAGGGATTGGCGTTTGACGGTTCATCCATTCGTGGATGGAAGGGTATTCAGGCCTCTGACATGGCCATGGTTCCTGACGCGAGCACCGCGTGGGTGGACCCCTTCTACCGTCACAAAACCCTCAGCCTGATCTGCTCAATTCAGGAACCCCGCACCGGCCAGCCCTATGAGCGTTGCCCCCGCGCTCTTGCTCAGCGTGCTCTGAATCATCTGAACAGCACAGGCCTTGCTGACACTGCCTTTTTTGGACCGGAACCGGAATTCTTCCTGTTCGATGACGTGCGCTACAACTCCGCCGAGGGTGGTTCCTTCTACAGCGTCGACACTATCGAAGCTGGCTGGAACACCGGTCGTCTTGAGGAAGGCGGCAACCTGGCTTACAAAATTCAGGAAAAAGAGGGCTACTTCCCGGTTGCTCCCAACGACACCGCCCAGGACATTCGTTCGGAAATGCTGCTGCTGATGGCTCAGTTGGGAATCCCCATCGAGAAACACCACCATGAGGTGGCAGGAGCTGGTCAGCACGAACTTGGAATGAAGTTTGCTCAGCTGATCGAGGCTGCAGACAACGTGATGATCTACAAATACATTGTTCGAAATGTGGCCAAGAAATACGGAAAAACCGCCACATTTATGCCGAAGCCTGTTTTCAACGACAACGGTTCAGGCATGCATGTTCATCAGAGCCTGTGGAAAGCTGGCCAGCCATTGTTCTTCGGTGAAGGTACTTACGCCAATCTTTCGCAGACCGCTCGCTGGTATATCGGCGGCATTCTGAAGCACGCACCGGCCTTCCTCGCTTTCACCAACCCAACCACAAACAGCTACAAACGCTTGGTTCCAGGGTTTGAAGCTCCGGTCAATCTTGTCTACTCCGAAGGCAACCGCTCAGCAGCCGTTCGCATTCCACTTACTGGCCCAAGCCCTAAAGCAAAACGTCTTGAGTTCCGTTCTGGTGATGCCCTCGCCAACCCTTACATCGCCTTCAGCGCCATGCTGATGGCCGGTCTCGACGGCATCAAAAACCAGATCGACCCAGGAGATGGCGAAGACCGCGACCTGTTCGAACTGGCGGCGGAGGAACTGTCGAAAATCGCAACGGTTCCTGCCTCTCTCAATGGAGCCCTTGAAGCTCTGAATGCAGACCGTGATTTCTTGACAGCGGGTGGTGTTTTCACAGATGACTTCATCGATAACTGGATTGACCTGAAGTACGAGGAGGTACAGCAGCTG
AG-673-B08  ATGGCCAAAACCCCTCAGGACGTCCTTCGTCAGATCAAGGACGAAGGCATCGAACTTATCGACCTGAAGTTCACCGATCTTCACGGCAAGTGGCAGCACCTCACGGTCTGCACAGACCTGCTGGAAGAGGAGTCCTTCAACGAGGGATTGGCGTTTGACGGCTCGTCCATTCGTGGATGGAAGGGTATCCAGGCCTCTGACATGGCCATGGTTCCTGACGCACGCACCGCGTGGGTGGACCCCTTCTACCGTCACAAAACCCTCAGCCTGATCTGCTCAATTCAGGAACCCCGCACAGGCCAGCCCTATGAGCGTTGCCCCCGCGCTCTTGCTCAGCGTGCTCTGAATCATCTGAACAGCACAGGCCTTGCTGACACTGCCTTTTTTGGACCGGAACCGGAATTCTTCCTGTTCGATGACGTTCGCTATAACTCCGCCGAAGGTGGTTCCTTCTACAGCGTCGACACCATCGAAGCTGGCTGGAACACAGGTCGTCTTGAGGAAGGCGGCAATCTGGCTTACAAAATTCAGGAAAAAGAGGGCTACTTCCCTGTTGCTCCCAACGACACCGCCCAGGACATTCGTTCGGAAATGCTGTTGCTGATGGCTCAGCTGGGAATCCCAATCGAGAAGCACCACCATGAGGTGGCAGGAGCCGGTCAGCACGAACTTGGAATGAAGTTTGCTCAGCTGATTGAGGCTGCGGACAACGTGATGATTTACAAATACATTGTTCGAAATGTGGCCAAGAAATACGGAAAAACCGCCACATTTATGCCGAAACCTGTTTTCAATGACAACGGCTCAGGCATGCATGTTCATCAGAGCCTCTGGAAAGCTGGCCAGCCACTGTTCTTCGGTGAAGGTACTTACGCCAATCTTTCGCAGACCGCACGCTGGTACATCGGCGGCATTCTGAAGCACGCACCGGCCTTCCTCGCTTTCACCAACCCAACCACAAACAGCTACAAACGCTTGGTTCCAGGTTTTGAAGCTCCGGTCAATCTTGTGTACTCCGAAGGCAACCGCTCCGCAGCCGTTCGCATACCACTCACTGGCCCTAGCCCTAAAGCAAAACGTCTTGAGTTCCGTTCCGGTGATGCCCTCGCCAATCCCTACATCGCCTTCAGCGCCATGCTGATGGCCGGTCTTGACGGCATTAAAAACCAGATCGATCCAGGAGATGGAGAAGACCGCGACCTGTTCGAACTGGCGGCGGAGGAACTGTCGAAAATCGCGACGGTTCCTGCATCTCTCAATGGAGCCCTTGAAGCTCTGAATGCAGACCGTGATTTCTTGACAGCCGGTGGTGTTTTCACAGATGACTTCATCGATAACTGGATTGACCTGAAGTACGAGGAGGTACAGCAGCTG
AG-673-A10  ATGGCCAAAACCCCTCAGGACGTCCTTCGTCAGATCAAGGACGAAGGCATCGAACTTATCGACCTGAAGTTCACCGATCTTCACGGCAAGTGGCAGCACCTCACGGTCTGCACAGACCTGCTGGAAGAGGAGTCCTTCACCGAGGGATTGGCGTTTGACGGCTCGTCCATTCGTGGATGGAAGGGTATCCAGGCCTCTGACATGGCCATGGTTCCTGACGCAAGCACCGCGTGGGTGGACCCCTTCTACCGTCACAAAACCCTCAGCCTGATCTGCTCAATTCAGGAACCCCGCACCGGCCAGCCCTATGAGCGTTGCCCCCGCGCTCTTGCTCAGCGTGCTCTGAATCATCTGAACAGCACCGGCCTTGCTGACACAGCCTTTTTTGGACCCGAACCGGAATTCTTCCTGTTCGATGACGTTCGCTACAACTCCGCCGAAGGTGGTTCCTTCTACAGCGTCGACACCATCGAAGCTGGCTGGAACACAGGCCGACTTGAGGAAGGCGGCAACCTGGCTTACAAAATCCAGGAAAAAGAGGGGTACTTTCCGGTTGCTCCCAACGACACAGCCCAGGACATTCGTTCGGAAATGCTGTTGCTGATGGCTCAGCTGGGTATCCCCATTGAGAAGCACCACCATGAGGTGGCAGGAGCTGGTCAGCACGAACTGGGAATGAAGTTTGCCCAACTGATTGAGGCTGCAGACAACGTGATGATTTACAAATACATTGTTCGAAATGTGGCCAAGAAATACGGAAAAACTGCCACATTTATGCCGAAGCCTGTTTTCAATGACAATGGCTCAGGCATGCATGTTCATCAGAGCCTCTGGAAATCTGGCCAGCCACTGTTCTTCGGTGAAGGTACTTACGCCAATCTTTCGCAGACAGCACGCTGGTACATCGGCGGCATTCTGAAGCACGCACCGGCCTTCCTCGCTTTCACCAACCCAACCACAAACAGCTACAAACGCTTGGTTCCAGGGTTTGAAGCTCCGGTCAATCTTGTTTACTCCGAAGGCAACCGCTCAGCAGCTGTTCGCATTCCACTGACTGGCCCAAGCCCTAAAGCAAAACGTCTTGAGTTCCGTTCCGGGGATGCCCTCGCCAACCCTTATATCGCCTTCAGCGCCATGCTGATGGCCGGTCTAGACGGCATCAAAAACCAGATCGACCCAGGAGATGGCGAAGACCGCGACCTGTTCGAACTGGCGGCGGAGGAACTGTCGAAAATCGCAACGGTTCCTGCCTCTCTCAATGGAGCCCTTGAAGCTCTGAATGCAGACCGTGATTTCTTGACAGCGGGTGGTGTTTTCACAGATGACTTCATCGATAACTGGATTGACTTGAAGTACGAGGAGGTACAGCAGCTG
AG-670-B23  ATGTCGAAATCCCCCCAGGACGTCCTGCGCCAGATCAAGGACGAAGGCATCGAACTGATCGACCTAAAATTCACAGACCTACACGGCAAATGGCAGCACCTGACGGTTTGCACCGATTTGCTGGAGGAAGAGTCCTTCACAGAGGGTCTCGCCTTTGACGGCTCATCCATCCGTGGTTGGAAGGGAATCCAGGCCTCCGACATGGCCATGGTGCCGGATGCCAACACCGCTTGGGTGGATCCCTTCTACCGGCACAAAACCCTTAGCATGATTTGCTCAATTCAGGAGCCGCGCACCGGTCAGCCCTACGAGCGCTGCCCCCGCGCCCTGGCCCAGCGGGCTCTGAATCACCTGGCAAACACCGGTCTGGCCGACATGGCCTTTTTCGGACCTGAGCCTGAGTTTTTCCTCTTCGACGACGTTCGGTACAACTCGGCCGAAGGTGGATCCTTTTATAACGTCGATACCATCGAAGCTGGCTGGAACACCGGACGCATTGAGGAAGGAGGCAACCTCGCTTACAAAATTCAGGTTAAAGAGGGCTACTTCCCTGTAGCTCCGAACGACACCGCTCAGGACATCCGCTCCGAGATGCTCCTGCTGATGGGTCAGCTGGGCATCCCCACCGAGAAGCATCACCACGAGGTGGCCGGCGCAGGTCAGCACGAGCTCGGCATGAAATTTGCTGAGCTGATCCAGGCAGCCGACAACGTCATGACTTACAAGTACGTTGTGCGGAACGTGGCGAAGAAGTACGGCAAGACAGCCACCTTCATGCCCAAGCCAGTCTTCAACGACAACGGCACCGGCATGCACGTGCACCAGAGCCTCTGGAAGGGAGGACAGCCGCTATTCTTTGGCGAAGGCACCTACGCGAACCTGTCGCAGACCGCCCGCTGGTACATCGGCGGCATTCTTAAGCACGCTCCGGCCTTCCTGGCCTTCACCAACCCCACCACCAACAGCTACAAGCGTCTGGTTCCCGGTTTCGAAGCACCGGTGAACCTCGTCTACTCCGAGGGCAACCGCTCTGCCGCCGTGCGAATCCCGCTCACCGGTCCAAGCCCGAAGGCCAAGCGACTTGAATTCCGCTCGGGTGATGCGCTGGCCAACCCTTATCTGGCCTTCAGCGCGATGATGATGGCTGGCCTCGATGGCATCAAGAACCAAATTGATCCTGGCGACGGCGAAGATCGCGACTTGTTCGAACTTCCGTCTGAAGAGCTTTCGAAGATCGCCACGGTTCCTGCATCTCTCAACGGTGCCCTGGAGGCTTTGAACACTGATCGCGGCTTCCTCACCGCTGGCGGCGTTTTCAGTGACGACTTCATCGACAACTGGATTGACCTCAAATACGAAGAGGTTCAGCAGTTG
AG-673-A03  ATGGCCAAAACTGCCCAGGACGTGCTTCGTCAGATCAAAGATGAAGGCATCGAACTGATCGACCTCAAGTTCACGGACCTGCACGGCAAGTGGCAGCACCTCACCGTCTGTCAGGACCTGATCGAACCTGAATCCTTCACGGAAGGCCTGGCCTTCGATGGCTCGTCGATCCGTGGCTGGAAAGCGATCAACGCCTCCGACATGGCCATGGTGCCCGATCCTGCAACCGCCTGGATCGATCCCTTCTACAGGCACAAAACCCTGAGCATGATTTGCTCGATTCAGGATCCCCGCTCGGGAGAAGCCTACGAGCGCTGTCCCAGAGCTCTTGCCCAGAAAGCACTGGCTTACCTGGCCAGCACCGGTCTTGCTGACACGGCGTTCTTCGGTCCAGAACCGGAGTTTTTCCTGTTTGACGACGTGCGTTACAGCTCAGCTGAAGGCGGATCCTTCTACAGCGTTGACACCATTGAGGCCGGCTGGAACACAGGTCGGATCGAAGAAGGCGGCAACCTCGCGTACAAGATCCAGGAGAAGGAGGGGTATTTCCCCGTTGCTCCGAACGACACCGCTCAGGACATCCGCTCGGAAATGCTGCTGATGATGGCTCAGCTGGGCATTCCCATCGAAAAGCACCACCACGAAGTTGCCGGTGCTGGTCAGCACGAACTGGGCATGAAGTTCGCCGAGCTGATTCAGGCCGCCGACAACGTGATGACGTACAAGTACATCGTGCGCAATGTCGCCAAGAAGTACGGCAAGACGGCCACTTTCATGCCAAAGCCTGTCTTCAACGACAATGGCTCAGGCATGCACGTGCACCAGAGCCTCTGGAAAGGAGGACAGCCCCTGTTCTTCGGGGAAGGGACCTACGCAAACCTCTCCCAGACAGCACGCTGGTACATCGGCGGCATCCTCAAGCACGCTCCCTCCTTCCTCGCCTTCACCAACCCAACGACCAATAGCTACAAGCGACTGGTTCCTGGCTTTGAGGCTCCGGTCAACCTGGTCTATTCGGAAGGCAACCGCTCCGCTGCCGTTCGCATTCCTCTCACCGGCCCCAGCCCGAAAGCCAAGCGACTTGAGTTCCGCTCCGGCGACGCCCTGGCCAATCCTTACCTCGCGTTCAGCGCGATGATGATGGCCGGCATCGATGGCATCAAGAATCAGATCGACCCTGGTGAAGGCGTGGATGTTGACCTGTTCGAACTCGCCGTTGATGAACTGAAGAAGATCGCCACAGTGCCTGCATCCCTGAATGGGGCACTCGAAGCTCTGAACTCAGACCACCACTATTTGCTGGAAGGTGGAGTCTTCACCAAGGACTTCATCGACAACTGGATCGAACTCAAATACGAAGAGGTGCAGCAACTG
AG-670-F22  ATGGCCAAAACTGCCCAGGACGTGCTTCGTCAGATCAAAGATGAAGGCATCGAACTGATCGACCTCAAGTTCACGGACCTGCACGGCAAGTGGCAGCACCTCACTGTCTGTCAGGACCTGATCGAACCTGAATCCTTCACGGAAGGCCTGGCCTTCGATGGCTCGTCGATCCGTGGCTGGAAAGCGATCAATGCCTCCGACATGGCCATGGTGCCCGATCCTGCAACCGCCTGGATCGATCCCTTCTACAGGCACAAAACCCTGAGCATGATTTGCTCAATTCAGGATCCCCGCTCGGGAGAAGCCTACGAGCGCTGTCCCAGAGCTCTTGCCCAGAAAGCTCTGGCTTACCTGGCCAGCACCGGTCTTGCTGACACGGCGTTCTTCGGTCCAGAACCGGAGTTTTTCCTGTTTGACGACGTGCGTTACAACTCAGCTGAAGGCGGATCCTTCTACAGCGTTGACACCATTGAGGCCGGCTGGAACACAGGTCGGATCGAAGAAGGCGGCAACCTCGCTTACAAGATCCAGGAGAAGGAGGGGTATTTCCCCGTTGCTCCGAACGACACCGCCCAGGACATCCGCTCGGAAATGCTGCTGATGATGGCTCAGCTGGGCATTCCCATCGAAAAGCACCACCACGAAGTTGCCGGTGCTGGTCAGCACGAACTGGGCATGAAGTTCGCCGAGCTGATCCAGGCCGCCGACAACGTGATGACGTACAAGTACATCGTGCGCAATGTCGCCAAGAAGTACGGCAAGACGGCCACTTTCATGCCAAAGCCTGTCTTCAACGACAATGGCTCAGGCATGCACGTGCACCAGAGCCTCTGGAAAGGAGGACAGCCCCTGTTCTTCGGGGAAGGGACCTACGCAAACCTCTCCCAGACAGCACGCTGGTACATCGGCGGCATCCTCAAGCACGCTCCTTCGTTCCTCGCCTTCACCAACCCCACGACCAATAGCTACAAGCGACTGGTTCCTGGCTTTGAGGCTCCGGTCAACCTGGTTTATTCGGAAGGCAACCGCTCCGCTGCCGTTCGCATTCCTCTCACCGGTCCCAGCCCGAAAGCCAAGCGACTTGAGTTCCGCTCCGGCGACGCCCTGGCCAATCCTTACCTCGCGTTCAGCGCGATGATGATGGCCGGCATCGACGGCATCAAGAATCAGATCGACCCTGGTGACGGCGTGGATGTTGACCTGTTCGAACTAGCCGCTGATGAACTGAAGAAGATCGCCACAGTGCCTGCATCCCTGAATGGGGCACTCGAAGCTCTGAACTCAGACCACCACTATTTGCTGGAAGGTGGAGTCTTCACCAAGGACTTCATCGACAACTGGATCGACCTCAAATACGAAGAGGTGCAGCAACTG
CC9616      ATGTCCAAAACACCTCAGGACGTCCTTCGTCAGATCAAGGACGATGGCATCGAGTTCGTTGACCTGAAATTTGCCGATCTCCACGGCAAATGGCAGCACCTGACAGTGTGCACGGACATGATCGAGGAGGAGTCCTTCACTGAAGGACTTGCTTTTGACGGCTCTTCGATCAGGGGCTGGAAGGCCATCAACGCCTCGGACATGGCGATGATCCCCGACCCTGCCTCAGCATGGGTCGACCCCTTCTACCGCCACAAAACCCTGAGCATGATCTGCTCGATCGGGGAACCACGCAGCGGCGAGCCCTATGACCGCTGCCCCCGCTCCCTGGCGCAGCGCGCTCTCGACTATCTGAACTCCACCGGACTGGCCGACACCGCCTTCTTCGGACCGGAGCCTGAATTCTTCCTGTTCGACGACGTTCGTTACAACTCCAGTGAGGGAGGCTCTTTCTACAGCGTCGACACGATCGAAGCCCCCTGGAACACGGGCCGCATCGAAGAGGGAGGAAACCTCGCCTACAAGATTCAGCTGAAGGAGGGCTATTTCCCCGTCGCCCCGAACGACACCGCCCAGGACATCCGCTCGGAGATGCTCAGCACCATGGGCGCCCTGGGAGTCCCCATCGAGAAGCACCACCATGAGGTGGCCGGTGCCGGACAACACGAACTCGGCATGAAGTTCGCTCAGCTGATCGAGGCTGCGGACAACGTCATGACGTACAAGTACGTCGTGCGCAATGTCGCCAAGAAATACGGAAAAACGGCCACATTCATGCCAAAGCCGGTCTTCAACGACAACGGCACCGGCATGCACGTTCACCAGAGTCTCTGGAAGGGTGGCCAGCCACTGTTCTTCGGAGAGGGCACCTACGCCAACCTGTCACAGACAGCTCGTTGGTACATCGGCGGCATCCTGCGCCATGCTCCCGCCTTCCTGGCTTTCACCAACCCAACCACCAACAGCTACAAGCGATTGGTGCCGGGATTCGAAGCTCCTGTGAATCTGGTTTATTCCGAGGGCAACCGCTCCGCTGCTGTCCGGATTCCACTGACTGGACCAAGCCCCAAGGCCAAACGTCTGGAGTTCCGCTCAGGCGATGCCCTCGCCAACCCCTACCTGGCCTTCAGCGCGATGATGATGGCCGGCATCGACGGCATCAAGAACCAGATGGATCCGGGAGATGGATTCGACAAGGATCTGTTCGAACTCCCCGCTGAGGAGCTGAAATCCATCTCCACAGTTCCACCATCTCTCAATGGTGCTCTTGAAGCTCTCGATCAGGACCGTCAGTTCCTGACTGAGGGCGGTGTGTTCAGCGATGACTTCATCGACAACTGGATCGACCTGAAATACGAAGAGGTTCAGCAGCTG
RS9916      ATGGGCAAGACCGCACAGGACGTTCTCAACACGATCAAGAACGAAGGCATTGAACTGATTGACCTCAAGTTCACTGACCTGCACGGCAAGTGGCAACACCTCACCGTTTGCACCGACCTGCTCGACGAGGACGCCTTCACCGACGGCCTCGCCTTCGACGGCTCATCCATTCGTGGTTGGAAAGCGATTAACGCCTCCGACATGGCGATGGTTCCGGATCCCAAGAGCGCATGGATCGATCCCTTCTATCGCCACAAAACACTGAGCATGATCTGCTCGATCATGGATCCGCGCACGGGCGAGCCCTATGAACGTTGCCCCCGTGCCCTGGCCCAGAAGGCTCTCAACTATCTGAGCAGCACCGGCCTTGCCGATACCGCGTTCTTCGGACCAGAACCCGAGTTCTTCCTGTTCGACGACGTTCGCTACGAGAGCAGCAACGGATCCAGTTCCTACAGCGTCGACTCGATCGAAGCCCCCTGGAACACCAACCGCGTGGAAGAGGGCGGCAACCTGGCCAACAAGATCCAGCTGAAGGAGGGTTACTTCCCCGTCAGCCCCAACGACACGTCACAGGACATCCGCAGCGAGATGCTGCTCACCATGGGTTCCTTGGGTGTGCCGATTGAGAAGCAACACCACGAAGTGGCCACCGCC---CAGCACGAACTGGGAATGAAATTCGCGGAGCTGATTCAGGCTGCCGACAACGTCATGACGTACAAGTACGTCGTGCGCAACGTGGCGAAGAAGTACGGCAAAACCGCAACTTTCATGCCCAAGCCGATCTTTGCCGACAACGGCAGCGGCATGCACGTGCACCAGAGCCTCTGGAAGGCTGGAGCTCCCCTGTTCTTCGGTGAGGGCACCTACGCCAACCTCTCTCAGACAGCGCGCTGGTACATCGGCGGCATCCTGAAGCACGCCCCCTCCTTCCTGGCGTTTACCAACCCCACCACCAACAGCTACAAGCGCCTGGTGCCGGGCTTCGAAGCTCCTGTGAACCTGGTGTATTCCGAGGGCAACCGCTCTGCAGCCGTTCGCATCCCCCTCACCGGCCCCAGCCCCAAGGCCAAGCGTCTTGAGTTCCGCTCCGGCGACGCCCTCGCCAACCCTTATCTGGCCTTCAGCGCCATGATGATGGCCGGCATCGATGGCATCAAGAATCAGATCGATCCTGGCGACGGTGTCGATGTTGACCTGTTCGAACTGCCCGCAGACGAGCTGGCCAAGATCGCAACCGTGCCCGCTTCACTGAACGGCGCTCTCGAAGCTCTGCGTGAAGATCACCACTACCTGCTGGAAGGTGGGGTGTTCACCAAAGACTTCATCGACAACTGGATCGAGATCAAATACGAGGAAGTGCAGCAGCTG
KORDI-100   ATGTCAAAAACACCTCAGGACGTCCTTCGTCAGATCAAGGACGATGGCATCGAGTTCGTTGATCTGAAATTCGCCGACCTGCACGGCAAATGGCAACACCTGACCGTGTGCACGGACATGATCGAGGAGGAGTCCTTCACCGAGGGACTGGCTTTTGACGGATCCTCGATCCGGGGCTGGAAGGCCATCAACGCCTCAGACATGGCGATGATCCCCGATCCGGATTCGGCCTGGGTTGATCCCTTCTATCGCCACAAGACCCTGAGCATGATCTGCTCAATCGGGGAACCCCGAAGCGGCGAGCCCTACGACCGCTGCCCCCGCTCCCTGGCACAGCGCGCCCTCGACTATCTGAACGCAACCGGCCTGGCGGACTCCGCCTTCTTCGGACCAGAGCCTGAGTTCTTTCTGTTTGATGACGTCCGTTATAACTCCAGCGAGGGCGGTGCTTTTTACAGCGTCGACACGATCGAAGCCTCCTGGAACACCGGCCGCATCGAAGAAGGCGGCAACCTCGCTTACAAAATCCAGCTGAAAGAGGGCTATTTCCCCGTTGCCCCGAACGACACCGCCCAGGACATCCGCTCGGAAATGCTGAGCACCATGGGCGCCCTTGGGGTTCCCATCGAGAAGCACCACCACGAGGTGGCCGGCGCCGGACAGCACGAACTCGGCATGAAGTTCGCTCAGCTGATCCAGGCCGCCGACAACGTCATGACTTACAAATACGTCGTGCGCAACGTCGCCAAGAAGTACGGCAAGACGGCAACCTTCATGCCGAAGCCTGTCTTCAACGACAACGGCACCGGCATGCACGTCCACCAGTCCCTCTGGAAGGGTGGTCAACCGCTGTTCTTCGGGGAAGGCACCTACGCCAATCTTTCGCAGACCGCTCGCTGGTACATCGGCGGCATCCTGCGCCACGCCCCTGCCTTCCTTGCCTTCACCAATCCGACCACCAACAGCTACAAGCGTCTGGTGCCTGGATTCGAAGCACCTGTGAACCTGGTGTATTCCGAGGGCAACCGCTCAGCCGCAGTGCGGATTCCACTGACAGGCCCCAGTCCGAAAGCCAAGCGTCTCGAGTTCCGCTCCGGCGATGCCCTCGCCAACCCATACCTGGCCTTCAGCGCGATGATGATGGCCGGCATCGACGGCATCAAGAACCAGATCGACCCCGGCGACGGATTTGACAAGGACCTGTTCGAACTGCCGGCGGAAGAGCTGAAATCCATCGCCACCGTGCCTCCATCCCTCAACGGAGCCCTGGAAGCCCTCGATCAGGACCGTCAGTTCCTCACCGAAGGCGGTGTGTTCAGCGATGACTTCATCGACAACTGGATCGATCTCAAATACGAAGAGGTTCAGCAGCTG
KORDI-49    ATGGCAAAAACTTCACAGGATGTCCTCCGTCAGATCAAAGACGAGGGCATTGAACTGATCGACCTCAAGTTCACTGACCTCCACGGCAAGTGGCAGCACCTCACGGTCTGCACCGATCTGCTGGAGGAGGAGTCCTTCACCGAGGGCCTTGCCTTTGACGGTTCATCGATCCGCGGCTGGAAAGGCATCCAGGCCTCCGACATGGCCATGGTGCCCGACCCCAACACCGCCTGGGTGGACCCGTTCTACCGGCACAAAACCCTGAGCATGATCTGCTCGATTCAGGAGCCGCGCACCGGTCTGCCCTACGAGCGCTGCCCTCGCGCCCTGGCCCAGCGGGCTCTCGATTATCTGAGCTCGACCGGCCTTGCTGACATGGCCTTCTTCGGTCCTGAGCCTGAGTTCTTCCTCTTTGACGACGTCCGCTACAACTCGTCCTCCGGTGGCGCCTTCTACAGCGTTGACACGATCGAGGCGGGCTGGAACACCGGTCGCCTCGAGGAAGGCGGCAACCTCGCCTACAAAATTCAGGAGAAGGAGGGGTACTTCCCCGTCGCTCCGAACGACACAGCCCAGGACATCCGTTCGGAGATGCTTCTGCTCATGGGCCAGCTCGGGATTCCCATCGAGAAGCACCACCATGAAGTGGCCGGCGCTGGCCAGCACGAGCTGGGCATGAAATTCGCTGAGCTGATCCAGGCAGCCGACAACGTCATGACGTACAAGTACGTCGTCCGCAACGTCGCGAAGAAGTACGGCAAGACGGCCACGTTCATGCCGAAGCCTGTCTTCAACGACAACGGAAGCGGCATGCACGTGCACCAGAGCCTCTGGAAGGGCGGCCAGCCCCTGTTCTTCGGAGAAGGCACCTACGCCAACCTCTCCCAGACGGCTCGCTGGTACATCGGTGGAATCCTGAAGCACGCTCCGGCATTCCTCGCCTTCACAAACCCCACCACCAACAGCTACAAGCGACTGGTGCCCGGATTCGAAGCTCCTGTGAACCTGGTGTACTCCGAAGGGAACCGGTCCGCCGCCGTCCGCATCCCCCTCACAGGCCCAAGCCCCAAGGCCAAGCGTCTGGAGTTCCGCTCGGGTGATGCTCTGGCCAATCCTTATCTGGCCTTCAGCGCCATGATGATGGCCGGCATCGACGGCATCAAGAATCAGATCGATCCCGGTGACGGCTTCGACAAGGACCTGTTCGAACTGCCTGCCGAAGAACTCGCCAGCATCTCCACGGTTCCGCCATCTCTCAACGGCGCCCTCGAAGCTCTGGATGCCGACAGGGGATTCCTGACCGAGGGAGGCGTCTTCTCTGATGACTTCATCCAGAACTGGATTGACATCAAATACGAGGAGGTTCAGCAGCTC
RS9917      ATGGCCAAGACCGCACAGGACGTTCTCCGGCAGATCAAGGACGACGGCATTGAGCTGATCGACCTGAAGTTCACCGATCTGCATGGCAAGTGGCAGCACCTGACGGTCTGCGCCGACATGGTGGATGACCAGGCGTTCAGTGAAGGACTGGCGTTCGACGGGTCATCGATCCGGGGCTGGAAAGCGATCAACGCCTCCGACATGGCGATGGTTCCCGATCCCAACACCGCCTGGATCGATCCTTTTTATCGGCACAAGACCCTGAGCCTGATCTGTTCGATTCAGGATCCGCGCACCGGCGAGCCCTACGACCGCTGCCCCCGGGCCCTGGCGCAGAAAGCGCTGGCCTACCTCGCCGGCACAGGGCTGGCCGACACTGCATTCTTCGGTCCGGAGCCGGAATTCTTCCTGTTCGACGACGTCCGCTACAGCTCCAGTGAAGGAGGATGTTTCTACAGCGTTGACACGATTGAAGCCCCCTGGAATTCCGGCCGACTGGAAGAAGGCGGCAATCTGGCCTACAAGATTCAGTTGAAGGAGGGTTATTTCCCTGTCGCCCCCAACGACACCGCCCAGGACATCCGCTCCGAGATGCTCCTGATGATGGGACAACTGGGGATTCCCATCGAAAAGCACCACCATGAGGTGGCCGGCGCCGGCCAGCACGAACTGGGCATGAAGTTCGCCGAGCTGATCCAGGCCGCCGACAACGTGATGACGTACAAATACGTGGTGCGGAACGTTGCCAAGAAATATGGCAAAACCGCCACCTTCATGCCGAAGCCGGTGTTCAACGACAACGGCAGTGGCATGCACGTGCACCAGAGCCTCTGGAAAGGCGGCCAACCCCTCTTTTTCGGCGAAGGCACCTACGCCAACCTCTCCCAGACCGCCCGTTGGTACATCGGCGGCATTCTCAGGCACGCCCCCTCCTTCCTCGCCTTCACCAACCCCACCACCAACAGCTACAAGCGCCTGGTGCCCGGCTTTGAAGCACCCGTGAACCTGGTGTATTCCGAGGGGAACCGCTCCGCCGCCGTGCGGATTCCGCTCACCGGCCCGAACCCGAAAGCGAAGCGTCTCGAGTTCCGTTCTGGCGATGCTCTGGCCAACCCCTACCTGGCCTTCACGGCGATGATGATGGCCGGTATCGACGGGATCAAGAACCAGATCGATCCCGGCGACGGCACTGATGTGGATCTGTTCGAGCTGCCCGCCGACGAGTTGGCGCAAATCGCCACCGTGCCCGCATCCCTGAACGGGGCTCTGGAGGCCCTCAACGCCGACAAGCACTATCTGATGGAAGGGGGTGTCTTCAGCGAAGACTTCATCAACAACTGGATCGACATCAAATACGAGGAGGTGCAGCAGCTG
CC9902      ATGGCCAAAACCCCTCAGGAGGTCCTTCGTCAAATCAAGGACGAAGGCATAGAGCTGATTGATCTCAAATTCACTGACCTTCACGGCAAGTGGCAGCACCTGACGGTGTGCACTGACTTACTGGAGGAAGAGTCGTTCACCGAAGGACTGGCCTTCGATGGATCCTCCATTCGTGGATGGAAGGCCATTAACGCCTCGGATATGGCGATGGTGCCTGATCCAAGTTCCGCCTGGATCGATCCGTTTTACCGCCATAAAACCTTGAGCATGATTTGCTCAATTCAGGACCCTCGCACCGGTCAGGATTACGACCGTTGTCCTCGAGCACTGGCGCAACGCGCTCTCAACCATCTCAACAACACCGGACTTGCCGACACGGCGTTTTTCGGCCCAGAGCCTGAGTTTTTCATCTTCGACGACGTTCGCTACAACTCGTCGGAAGGTGGATCCTTCTACAGCGTTGACACAATTGAGGCCGGCTGGAACACAGGCCGCATCGAAGAAGGCGGCAACCTCGCGTACAAAATCCAAACCAAAGAGGGCTACTTCCCGGTTGCTCCAAATGACACAGCTCAGGACATTCGTTCCGAAATGCTGCTGCTCATGGCCCAACTTGGAATTCCCATTGAGAAGCACCATCACGAAGTTGCCGGTGCGGGTCAACACGAACTGGGCATGAAGTTCGCGCAGCTGATTGAAGCTGCCGACAACGTCATGACCTACAAGTACGTCGTACGGAACGTTGCCAAGAAATACGGCAAAACAGCCACCTTTATGCCGAAGCCGGTGTTTAACGACAACGGCACAGGCATGCACGTTCACCAAAGCCTGTGGAAGGGTGGTGAACCTTTGTTTTTCGGTGAAGGCACCTACGCCAACCTGTCCCAGACAGCGCGTTGGTACATCGGTGGCATTTTGAAGCATGCGCCGGCATTCCTCGCCTTTACCAACCCAACCACCAACAGCTACAAGCGCCTGGTTCCAGGTTTCGAAGCTCCGGTGAATTTGGTGTATTCCGAGGGCAACCGCTCTGCTGCTGTTCGCATTCCCCTGACAGGTCCAAGCCCGAAAGCCAAACGCTTGGAGTTCCGCTCAGGTGATGCCCTCGCCAATCCCTACTTGGCCTTCAGCGCGATGATGATGGCCGGTTTAGACGGCATCAAAAATCAAATCGATCCCGGCGATGGCGAAGATCGTGACTTGTTCGAGCTAAGTGCTGAAGAACTGCAGAAGATCTCAACGGTGCCACCTTCTTTAAATGGTGCACTAGAGGCCCTAAGTGCTGATCGCGCCTTCTTGACTGAAGGTGGCGTCTTCACCGACGACTTCATCGACAACTGGATCGACCTCAAATACGAGGAAGTTCAGCAACTG
RCC307      ATGGCCAAGACACCGCAGGACATCCTTCGCCAGATCAAGGACGAAGGAATCGAACTCATTGATCTGAAATTTGCCGACGTCCATGGCAAGTGGCAGCACCTGACTGTGCATAAGGACCTCGTTGAAGAGGAATCCTTCACCGAAGGCCTGGCCTTTGACGGCTCCTCCATCCGCGGCTGGAAGGCCATCAACGAATCCGACATGGCGATGGTGCCCGATGCCAGCACCGCCTGGGTCGATCCGTTCTATGGCGAAAAAACCCTCAGCCTGATCTGCTCGATTCAGGAGCCCCGCAGCGGCCAGCCCTATGAGCGCTGCCCCCGTGCCTTGGCCCAGAAGGCCATCAATCACCTGGCAAGCACCGGCCTGGCTGACACCGCCTTCTTTGGCCCCGAGCCGGAATTCTTCATCTTTGATGACGTCCGCTACAACTCCGGCAACGGCAGCAGCTTCTACAGCTGCGATTCAGTTGAGGCTCCCTGGAACAGTGCCCGCCAAGAAGAAGGCGGCAACCTGGCCTACAAGATCCAACTGAAAGAGGGCTACTTCCCCGTCGCCCCCAACGACACCATGCAGGACATGCGCAGCGAAATGCTGCTCACCATGGCCAACCTGGGAATCCCTATTGAGAAGCACCACCACGAGGTGGCCACCGCC---CAACATGAGCTCGGCATGAAGTTCGCCGATCTGATCAGCGCGGCGGACAACGTGATGATTTACAAGTACGTCGTGCGCAACGTGGCCCGTAAATACGGCCGCACCGCCACGTTCATGCCAAAGCCTGTCTTTGCCGATAACGGCAGCGGCATGCACGTGCACCAGAGCCTGTGGAAAGGTGGCCAGCCCTTGTTCTTCGGTGAGGGCACCTACGCCAACCTGTCCCAAACCGCCCGCTGGTACATCGGCGGCCTGCTCAAGCACGCCCCCAGCTTCCTGGCCTTCACCAACCCCACTACCAACAGCTACAAGCGCCTGGTGCCCGGTTTTGAGGCCCCGGTGAACCTGGTGTATTCCCAGGGCAACCGCTCCGCTGCTGTGCGGATCCCACTCACCGGCCCCAGCCCGAAAGCCAAGCGCCTGGAGTTCCGCTCCGGCGATGCCCTGGCCAACCCTTATCTGGCCTTCAGCGCCATGCTCATGGCTGGCCTCGACGGCATCAAGAATCAGATCGATCCCGGTGACGGCACCGACGTCGACCTGTTCGAACTGCCCGCCGAGCAACTGGCCAAGATCTCCACAGTGCCCTCATCCCTCAATGGGGCCCTTCAGGCTCTCGATGCCGATAAGGACTACCTGCTGGCCGGTGGCGTCTTCACTGAAGACTTCATCGAGAACTGGATTGATCTCAAGTACGAGGAAGTCCAGCAACTC
WH8103      ATGGCCAAAACCCCTCAGGACGTCCTTCGACAGATCAAGGACGAAGGCATTGAGCTGATCGACCTGAAGTTCACCGATCTCCACGGCAAGTGGCAACACCTGACGGTGTGCACCGATCTGCTGGAGGAGGACTCCTTTACCGAAGGACTGGCATTTGACGGTTCCTCCATCCGCGGCTGGAAATCGATCAACGCCTCCGACATGGCGATGGTTCCCGATGCCAGCACGGCCTGGATCGATCCGTTCTACCGCCACAAAACCCTGAGCATGATCTGCTCCATTCAGGAGCCGCGCAGTGGTGAGGCCTACGACCGCTGCCCCCGTGCACTGGCCCAACGAGCTTTGAACCACCTGAGCTCCACCGGCCTGGCCGACACGGCCTTCTTCGGGCCAGAGCCCGAGTTCTTTCTTTTCGACGACGTTCGCTACAACTCCAGCGAAGGCGGGGCGTTCTACAGCGTCGACACCATCGAAGCTTCCTGGAACACCGGGCGCCTGGAAGAGGGTGGAAACCTGGCTTACAAAATTCAGCTGAAAGAGGGGTATTTCCCCGTCGCCCCCAACGACACCGCTCAGGACATCCGCTCAGAGATGCTCCTGTTGATGGGCCAGCTGGGGATCCCCACCGAAAAGCACCACCACGAGGTGGCCGGTGCCGGACAGCACGAGCTCGGCATGAAATTCGCCGAACTGATCCAGGCTGCGGACAACGTCATGACGTACAAGTACGTCGTGCGCAACGTGGCGAAGAAGTACGGCAAGACAGCCACCTTCATGCCCAAGCCGGTCTTCAACGACAACGGCTCCGGCATGCACGTCCACCAGAGCCTGTGGAAGGGTGGCCAGCCGCTGTTCTTCGGTGAAGGCACCTATGCCAATCTGTCGCAGACCGCGCGTTGGTACATCGGCGGAATCCTGAAGCATGCTCCGGCATTCCTGGCCTTCACCAACCCCACCACCAACAGCTACAAGCGCCTGGTGCCTGGTTTTGAAGCACCGGTGAACCTCGTCTATTCCGAAGGCAACCGCTCTGCTGCGGTTCGCATCCCTCTCACCGGCCCCAGCCCCAAGGCCAAGCGCCTCGAATTCCGTTCCGGTGATGCCCTGGCCAATCCTTATCTGGCCTTCAGCGCCATGGTGATGGCGGGCCTGGATGGCATCAAAAACCAGATTGACCCCGGCGATGGTGAAGACCGTGATCTGTTTGAACTTCCTGCTGAAGAGCTAGCGAAGATCGCCACGGTGCCCCCATCCCTGAATGGTGCCCTGGAAGCTCTGAATGCCGATCGTGGCTTCCTCACTGCTGGCGGCGTCTTCAGCGACGATTTCATCGACAACTGGATCGATCTCAAATACGAAGAAGTCCAGCAACTC
MIT1303     ATGGGCAAATCACCCCAAGACGTCCTCCGCCAGATTAAGGACGAGGGCATTGAACTGATCGACCTCAAGTTCACTGATCTGCACGGCAAGTGGCAGCACCTCACCGTTTGTTCGGACTTGATTGATGAGGAAGCCTTCACTAATGGCTTGGCTTTCGATGGATCTTCCATTCGTGGATGGAAGGCCATCAACGAATCAGATATGGATATGGTTCCCGACGCCAGTACGGCCTGGATCGACCCCTTCTATCGCCACAAGACTCTTAGCTTGATCTGTTCCATTCGGGAACCTCGTAGCGGCGAGCCCTATGCCAGATGCCCCAGGGCGCTTGCCCAAAAAGCCCTCGGTTACTTAGCCGGCACCGGCCTAGCCGATACAGCCTTTTTCGGCCCTGAGCCAGAGTTTTTCATCTTTGACGACGTCCGCTACAACTCCGGTGAAGGTGGTTGCTTCTACAGCGTTGACACGATTGAGGCCCCTTGGAATAGCGGTCGCATCGAAGAAGGCGGCAACCTTGCCTACAAGATCCAACTGAAGGAGGGCTACTTTCCGGTCCCACCCAACGACACCGCTCAGGACATCCGTTCCGAAATGCTGCTGTTGATGGGGCAATTAGGAATCCCGATGGAGAAGCACCACCATGAAGTTGCTGGTGCTGGCCAACATGAATTGGGGATGAAGTTCGCTGAGCTGATTGAAGCTGCGGACAACGTGATGATTTACAAGTACATCGTTAGGAATGTTGCACGTAAGTACGGCAAAACGGCAACGTTTATGCCCAAGCCGGTTTTCAACGACAACGGCACCGGGATGCATGTTCACCAGAGCCTCTTTAAAGGAGGCCAGCCCCTCTTCTTTGGAGAAGGCACCTACGCCAACTTGTCACAGACGGCTCGCTGGTATATCGGTGGCATCCTTAAGCATGCTCCCTCCTTCCTAGCTTTTACCAACCCCACAACCAATAGCTACAAGCGTTTGGTGCCAGGTTTTGAAGCTCCTGTAAACCTTGTTTATTCCCAGGGCAACAGGTCTGCAGCTGTTCGCATTCCGCTCACTGGCCCAAACCCGAAAGCCAAGCGTCTTGAATTCCGCCCAGGCGATGCCTTGGCCAATCCTTATCTAGCTTTCAGCGCAATGATGATGGCGGGGGTTGACGGCATTAAAAACCAAATTGACCCTGGCGATGGTTTCGATGAGGATCTATTTGAACTACCAGCAGAACGCCTTGCCAGCATCCCCACAGTGCCAGCTTCACTTAATGGTGCGCTCGAAGCGTTAAATTCAGACAAGAACTACCTCATGGAAGGGGGAGTCTTCACTGAAGACTTCATTAATAACTGGATTGACATCAAATACGAAGAGGTGCAGCAATTG
MIT1306     ATGGGCAAATCACCCCAAGACGTCCTCCGCCAGATCAAGGACGAGGGCATTGAACTGATTGACCTCAAGTTCACTGATCTGCACGGCAAGTGGCAGCACCTCACCGTTTGTTCGGACTTGATTGATGAGGAAGCCTTCACTAATGGCTTGGCTTTCGATGGATCTTCCATTCGTGGATGGAAGGCCATTAACGAATCAGATATGGATATGGTTCCTGACGCCAGTACGGCCTGGATCGACCCCTTTTATCGCCACAAGACTCTTAGCTTGATCTGTTCCATTCGGGAACCTCGTAGCGGCGAGCCCTATGCCAGATGCCCCAGGGCGCTTGCGCAAAAAGCCCTCGGTTACTTAGCCGGCACTGGCCTAGCCGATACAGCCTTTTTTGGTCCTGAGCCAGAGTTTTTCATCTTTGACGACGTCCGCTACAACTCCGGTGAAGGTGGTTGCTTTTACAGCGTTGACACGATTGAGGCCCCTTGGAATAGCGGTCGCATCGAAGAAGGCGGCAACCTTGCCTACAAGATCCAACTGAAGGAGGGCTACTTTCCGGTTCCACCCAACGACACCGCCCAGGACATCCGTACTGAAATGCTGCTGCTGATGGGGCAATTAGGAATCCCGATGGAGAAGCACCACCATGAAGTTGCTGGTGCTGGCCAACATGAATTGGGGATGAAGTTCGCTGAGCTGATTGAAGCTGCGGACAACGTGATGATTTACAAGTACATCGTTAGGAATGTTGCACGTAAGTACGGTAAAACGGCAACGTTTATGCCCAAGCCGGTGTTCAACGATAACGGCACCGGGATGCATGTTCACCAGAGCCTCTTTAAAGGAGGCCAGCCCCTCTTCTTTGGAGAAGGCACCTATGCCAACTTGTCACAGACGGCTCGCTGGTATATCGGTGGCATCCTTAAGCATGCTCCCTCCTTCCTAGCTTTCACCAACCCCACAACCAATAGCTACAAGCGTTTGGTGCCAGGTTTTGAAGCTCCTGTAAACCTTGTTTATTCCCAGGGCAATAGGTCTGCAGCTGTTCGCATTCCGCTCACTGGCCCAAACCCGAAAGCCAAGCGTCTTGAATTCCGCCCAGGCGATGCCTTGGCCAATCCTTATCTAGCTTTCAGCGCAATGATGATGGCGGGGGTTGACGGCATTAAAAACCAAATTGACCCTGGCGATGGTTTCGATGAGGATCTATTTGAACTACCAGCAGAACGCCTTGCCAGCATCCCCACAGTGCCAGCTTCACTTAATGGTGCGCTCGAAGCATTAAATTCAGACAAGAACTACCTCATGGAAGGGGGAGTCTTCACTGAAGACTTCATTAACAACTGGATTGACATCAAATACGAAGAGGTGCAGCAATTG
MIT9303     ATGGGCAAATCACCCCAAGACGTCCTCCGCCAGATCAAGGACGAGGGCATTGAACTGATTGACCTCAAGTTCACTGATCTGCACGGCAAGTGGCAGCACCTCACCGTTTGTTCGGATTTAATTGATGAGGAAGCCTTCACTAATGGCTTGGCTTTCGATGGATCTTCCATCCGTGGATGGAAGGCCATCAACGAATCAGATATGGATATGGTTCCCGACGCCAGTACGGCCTGGATCGACCCCTTTTATCGCCACAAGACTCTTAGCTTGATCTGTTCCATTCGGGAACCTCGTAGCGGCGAGCCCTATGCCAGATGTCCCAGGGCTCTTGCGCAAAAAGCCCTCGGCTACTTAGCCGGCACTGGCCTAGCCGATACAGCCTATTTTGGTCCTGAGCCAGAGTTTTTCATCTTTGACGACGTCCGCTACAACTCCGGTGAAGGTGGTTGTTTCTACAGCGTTGACACGATTGAGGCTCCTTGGAATAGCGGTCGCATCGAAGAAGGCGGCAACCTTGCCTACAAGATCCAACTGAAGGAGGGCTACTTTCCGGTTCCACCCAACGACACGGCCCAGGACATCCGTTCCGAAATGCTGCTGCTGATGGGGCAACTAGGCATCCCGATGGAGAAGCACCACCATGAAGTTGCTGGGGCTGGCCAACATGAACTGGGGATGAAGTACGCCGAGCTCATTGAAGCTGCGGACAACGTGATGATTTACAAGTACATCGTTAGAAATGTTGCACGTAAGTACGGTAAAACGGCAACGTTTATGCCCAAGCCGGTGTTCAACGACAACGGCACCGGGATGCATGTTCACCAGAGCCTCTTTAAAGGAGGCCAGCCCCTCTTCTTTGGAGAAGGTACCTATGCCAACTTGTCACAGACTGCTCGCTGGTATATCGGTGGCATCCTTAAGCATGCTCCCTCCTTCCTCGCTTTCACCAACCCCACAACCAATAGCTACAAGCGTTTGGTGCCAGGTTTTGAAGCTCCTGTAAACCTTGTTTATTCCCAGGGCAACAGGTCTGCAGCTGTTCGCATTCCGCTCACTGGCCCAAACCCGAAAGCCAAGCGTCTTGAATTCCGCCCAGGCGATGCCTTGGCCAATCCTTATCTAGCTTTCAGCGCAATGATGATGGCGGGGGTTGACGGCATTAAAAACCAAATTGACCCAGGCGATGGTTTCGATGAGGATCTATTTGAACTACCAGCAGAACGCCTTGCCAGCATCCCCACAGTGCCAGCTTCACTTAATGGTTCTCTCGAAGCATTAAATGCAGACAAGAACTACCTCATGGAAGGGGGAGTCTTCACTGAAGACTTCATTAACAACTGGATTGATATCAAATACGAAGAGGTGCAGCAATTG
MIT1418     ATGGGCAAATCACCCCAAGACGTCCTCCGCCAGATCAAGGACGAGGGCATTGAACTGATTGACCTCAAGTTCACTGATCTGCACGGCAAGTGGCAGCACCTCACCGTTTGTTCAGACTTGATTGACGAGGAAGCCTTCACTAATGGATTGGCTTTCGATGGATCTTCCATCCGTGGATGGAAGGCCATCAACGAATCAGATATGGATATGGTGCCCGACGCCAGTACGGCCTGGATCGACCCCTTTTATCGCCACAAGACTCTTAGCTTGATCTGTTCCATTCGGGAACCTCGTAGCGGCGAGCCCTATGCCAGATGCCCCAGGGCACTTGCCCAAAAAGCCCTCGGTTACTTAGCCGGCACCGGCCTAGCTGATACAGCCTTTTTCGGCCCTGAGCCAGAGTTTTTCATCTTTGACGACGTCCGCTATAACTCTGGCGAAGGTGGCTGCTTCTACAGCGTTGACACGATTGAGGCCCCTTGGAATAGCGGTCGCATTGAAGAAGGCGGCAACCTTGCCTACAAGATCCAACTGAAAGAAGGCTACTTTCCGGTTCCACCCAACGACACCGCCCAGGACATCCGTTCCGAAATGCTGCTGCTGATGGGGCAATTAGGAATCCCGATGGAGAAGCACCACCATGAAGTTGCTGGTGCTGGCCAACATGAATTGGGGATGAAGTTCGCTGAGCTGATTGAAGCTGCGGACAACGTGATGATTTACAAGTACATCGTCAGGAATGTTGCACGTAAATACGGCAAAACGGCAACGTTTATGCCCAAGCCGGTGTTCAACGACAACGGCACCGGGATGCATGTTCACCAGAGCCTCTTTAAAGGAGGCCAGCCCCTGTTCTTTGGAGAAGGCACCTACGCCAACTTGTCACAGACGGCTCGCTGGTATATCGGCGGCATCCTTAAGCATGCTCCCTCCTTCCTGGCTTTCACAAACCCCACAACCAATAGCTACAAGCGTTTGGTGCCAGGTTTTGAAGCTCCTGTAAACCTTGTTTATTCCCAGGGCAATAGGTCTGCAGCTGTTCGCATTCCGCTCACTGGCCCAAACCCGAAAGCCAAGCGTCTTGAATTCCGCCCAGGCGATGCCTTGGCCAATCCTTATCTAGCTTTCAGCGCAATGATGATGGCGGGCGTTGACGGCATTAAAAACCAAATTGACCCTGGCGATGGTTTCGATGAGGATCTATTTGAATTACCAGAAGAACGCCTTGCCAGCATTCCCACAGTGCCAGCTTCACTTAATGGTGCGCTCGAAGCGTTAAATGCAGACAAGAACTACCTCATGGAAGGGGGAGTCTTCACTGAAGACTTCATTAACAACTGGATTGACATCAAATACGAAGAGGTGCAGCAATTG
MIT1342     ATGGGCAAATCACCCCAAGACGTCCTCCGCCAGATCAAGGACGAGGGCATTGAACTGATTGACCTCAAGTTTACTGATCTGCACGGCAAGTGGCAGCACCTCACCGTTTGTTCAGACTTGATTGATGAGGAAGCCTTCACTAATGGATTGGCTTTCGATGGATCTTCCATCCGTGGATGGAAGGCCATCAATGAATCAGATATGGATATGGTGCCCGACGCCAGTACGGCCTGGATCGACCCCTTTTATCGCCACAAGACTCTTAGCTTGATCTGTTCCATTCGGGAACCTCGTAGCGGTGAGCCCTATGCCAGATGCCCCAGGGCGCTTGCCCAAAAAGCCCTCGGTTACTTAGCCGGCACCGGCCTGGCCGATACTGCCTTTTTCGGCCCTGAGCCAGAGTTTTTCATCTTTGACGACGTCCGCTACAACTCTGGCGAAGGTGGTTGCTTCTACAGCGTTGACACGATTGAGGCCCCTTGGAATAGCGGTCGCATTGAAGAAGGCGGCAACCTTGCCTACAAGATCCAACTGAAAGAGGGCTACTTTCCGGTTCCACCCAACGACACCGCCCAGGACATTCGTTCCGAAATGCTGCTGTTGATGGGGCAATTAGGAATCCCGATGGAGAAGCACCACCATGAAGTTGCTGGTGCTGGCCAACATGAATTGGGGATGAAGTTCGCTGAGCTGATTGAAGCTGCGGACAACGTGATGATTTACAAGTACATCGTCAGGAATGTTGCACGTAAATACGGCAAAACGGCAACATTTATGCCCAAGCCGGTGTTCAACGACAACGGCACCGGGATGCATGTTCACCAGAGCCTCTTTAAAGGAGGCCAACCCCTGTTCTTTGGAGAAGGCACCTACGCCAACTTGTCACAGACGGCTCGCTGGTATATCGGCGGCATCCTTAAGCATGCTCCCTCCTTCCTGGCTTTCACAAACCCCACAACCAATAGCTACAAGCGTTTGGTGCCAGGTTTTGAAGCTCCTGTAAACCTTGTTTATTCCCAGGGCAATAGGTCTGCAGCTGTTCGCATTCCGCTCACTGGCCCAAACCCGAAAGCGAAGCGTCTTGAATTCCGCCCAGGCGATGCCTTGGCCAATCCTTATCTAGCTTTCAGCGCAATGATGATGGCGGGCGTTGACGGCATTAAAAACCAAATTGACCCTGGCGATGGTTTCGATGAGGATCTATTTGAACTACCAGAAGAACGCCTTGCCAGCATCCCCACAGTGCCAGCTTCACTTAATGGTGCGCTCGAAGCGTTAAATGCAGACAAGAACTACCTCATGGAAGGGGGAGTCTTCACCGAAGACTTCATTGACAACTGGATTGACATCAAATACGAAGAGGTGCAGCAATTG
MIT9313     ATGGGCAAATCACCCCAAGACGTCCTCCGCCAGATCAAGGACGAGGGCATTGAACTGATTGACCTCAAGTTCACTGATCTGCACGGCAAGTGGCAGCATCTCACCGTTTGTTCGGATTTGATTGATGAGGAAGCCTTTGCGAATGGCTTGGCTTTCGATGGATCTTCCATCCGTGGATGGAAGGCCATTAACGAATCAGATATGGATATGGTGCCCGACGCCAGTACGGCCTGGATCGACCCCTTTTATCGCCACAAGACTCTTAGCTTGATCTGTTCCATTCGGGAACCTCGTAGTGGTGAGCCCTATGCCAGATGCCCCAGGGCGCTTGCCCAAAAAGCCCTCGGTTACTTAGCCGGCACCGGCCTGGCCGATACTGCTTTTTTCGGCCCTGAGCCAGAGTTTTTCATCTTTGACGACGTCCGCTACAACTCTGGCGAAGGTGGTTGCTTCTACAGCGTTGACACGATTGAGGCCCCTTGGAATAGCGGTCGCATTGAAGAAGGCGGCAACCTTGCCTACAAGATCCAACTGAAAGAGGGCTACTTTCCGGTTCCACCCAACGACACCGCCCAGGACATCCGTTCCGAAATGCTGCTGCTGATGGGGCAATTAGGAATCCCGATGGAGAAGCACCACCATGAAGTTGCAGGTGCTGGCCAACATGAATTGGGGATGAAGTTCGCTGAGCTGATTGAAGCTGCGGACAACGTGATGATTTACAAGTACATCGTCAGGAATGTTGCACGTAAATACGGCAAAACGGCAACATTTATGCCCAAGCCGGTGTTCAACGACAACGGCACCGGGATGCATGTTCACCAGAGCCTCTTTAAAGGAGGCCAACCCCTGTTCTTTGGAGAAGGCACCTACGCCAACTTGTCACAGACGGCTCGCTGGTATATCGGCGGCATCCTTAAGCATGCTCCCTCCTTCCTGGCTTTCACAAACCCCACAACCAATAGCTACAAGCGTTTGGTGCCAGGTTTTGAAGCTCCTGTAAACCTTGTTTATTCTCAGGGCAATAGGTCTGCAGCTGTTCGCATTCCGCTCACTGGCCCAAACCCGAAAGCTAAGCGTCTTGAATTCCGCCCAGGCGATGCCTTGGCCAATCCTTATCTAGCTTTCAGCGCAATGATGATGGCGGGCGTTGACGGCATTAAAAACCAAATTGACCCTGGCGATGGTTTCGATGAGGATCTATTTGAACTACCAGAAGAACGCCTTGCCAGCATCCCCACAGTGCCAGCTTCACTTAATGGTGCACTCGAAGCGTTAAATGCAGACAAGAACTACCTCATGGAAGGGGGAGTCTTCACTGAAGACTTCATTGACAACTGGATTGACATCAAATACGAAGAGGTGCAGCAATTG
MIT1320     ATGGGCAAATCACCCCAAGACGTCCTCCGCCAGATCAAGGACGAGGGCATTGAACTGATTGACCTCAAGTTCACTGATCTGCACGGCAAGTGGCAGCACCTCACCGTTTGTTCGGATTTGATTGATGAGGAAGCCTTCGCGAATGGCTTGGCTTTCGATGGATCTTCCATCCGTGGATGGAAGGCCATCAACGAATCAGATATGGATATGGTGCCCGACGCCAGTACGGCCTGGATCGACCCCTTTTATCGCCACAAGACTCTTAGCTTGATCTGTTCCATTCGGGAACCTCGTAGCGGTGAGCCCTATGCCAGATGCCCCAGGGCGCTTGCCCAAAAAGCCCTCGGTTACTTAGCCGGCACCGGCCTGGCCGATACTGCCTTTTTCGGCCCTGAGCCAGAGTTTTTCATCTTTGACGACGTCCGCTACAACTCTGGCGAAGGTGGTTGCTTCTACTGCGTTGACACGATTGAGGCCCCTTGGAATAGCGGTCGCATTGAAGAAGGCGGCAACCTTGCCTACAAGATCCAACTGAAGGAGGGCTACTTTCCGGTTCCACCCAACGACACCGCCCAGGACATCCGTTCCGAAATGCTGCTGTTGATGGGGCAATTAGGAATCCCGATGGAGAAGCACCACCATGAAGTTGCTGGTGCTGGCCAACATGAATTGGGGATGAAGTTCGCTGAGCTGATTGAAGCTGCGGACAACGTGATGATTTACAAGTACATCGTCAGGAATGTTGCACGTAAATACGGCAAAACTGCAACGTTTATGCCCAAGCCGGTGTTCAACGACAACGGCACCGGGATGCATGTTCACCAGAGCCTCTTTAAAGGAGGCCAACCCCTGTTCTTTGGAGAAGGCACCTACGCCAACTTGTCACAGACGGCTCGCTGGTATATCGGCGGCATCCTTAAGCATGCTCCCTCCTTCCTGGCTTTCACAAACCCCACAACCAATAGCTACAAGCGTTTGGTGCCAGGTTTTGAAGCTCCTGTAAACCTTGTTTATTCCCAGGGCAATAGGTCTGCAGCTGTTCGTATTCCGCTCACTGGCCCAAACCCGAAAGCCAAGCGTCTTGAATTCCGCCCAGGTGATGCCTTGGCTAACCCTTATCTAGCTTTCAGCGCAATGATGATGGCGGGCGTTGACGGTATTAAAAACCAAATTGACCCTGGCGATGGTTTCGACGAGGATTTATTTGAACTATCTGCAGAACGCCTTGCCAGCATCCCCACAGTGCCAGCTTCACTTAATGGTGCGCTCGAAGCGTTAAATGCAGACAAGAACTACCTCATGGAAGGGGGAGTCTTCACTGAAGACTTCATTAACAACTGGATTGACATCAAATACGAAGAGGTGCAGCAATTG
MIT1205     ATGGGCAAATCACCCCAAGACGTCCTCCGCCAGATCAAGGACGAGGGCATTGAACTGATTGACCTCAAGTTCACTGATCTGCACGGCAAGTGGCAGCACCTCACCGTTTGTTCGGATTTGATTGATGAGGAAGCCTTCGCGAATGGCTTGGCTTTCGATGGATCTTCCATCCGTGGATGGAAGGCCATCAATGAATCAGATATGGATATGGTGCCCGACGCCAGTACGGCCTGGATCGACCCCTTTTATCGCCACAAGACTCTTAGCTTGATCTGTTCCATTCGGGAACCTCGTAGCGGCGAGCCCTATGCCAGATGCCCAAGGGCGCTTGCCCAAAAAGCCCTCGGTTATTTAGCCGGCACCGGCCTAGCAGATACTGCTTTTTTCGGCCCCGAGCCAGAGTTTTTCATCTTTGACGACGTCCGCTACAACTCCGGTGAAGGTGGTTGCTTCTACAGCGTTGACACGATTGAGGCCCCTTGGAATAGCGGTCGCATCGAAGAAGGCGGCAACCTTGCCTACAAGATCCAACTGAAAGAGGGCTACTTTCCGGTTCCACCCAACGACACGGCCCAGGACATCCGTTCCGAAATGCTGCTGCTGATGGGGCAATTAGGAATCCCGATGGAGAAGCACCACCATGAAGTTGCTGGTGCTGGCCAACATGAATTGGGGATGAAGTTCGCTGAGCTGATTGAAGCTGCGGACAACGTGATGATTTACAAGTACATCGTCAGGAATGTTGCACGTAAATACGGCAAAACGGCAACGTTTATGCCCAAGCCGGTGTTCAACGACAACGGCACCGGGATGCATGTTCACCAGAGCCTCTTTAAAGGAGGCCAGCCCCTGTTCTTTGGAGAAGGCACCTACGCCAACTTGTCACAGACGGCTCGCTGGTATATCGGCGGCATCCTTAAGCACGCTCCCTCCTTCCTGGCTTTCACCAACCCCACAACCAATAGCTACAAGCGTTTGGTGCCAGGTTTTGAAGCTCCTGTAAACCTTGTTTATTCCCAGGGCAACAGGTCTGCAGCTGTTCGCATTCCGCTCACTGGCCCAAACCCGAAAGCCAAGCGTCTTGAATTCCGCCCAGGCGATGCCTTGGCCAATCCTTATCTAGCTTTCAGCGCGATGATGATGGCGGGCGTTGACGGCATTAAAAATCAAATTGACCCTGGCGATGGTTTCGATGAGGACCTATTTGAACTACCAGAAGAACGCCTTGCCAGCATCCCTACAGTGCCAGCTTCACTTAATGGTGCACTCGAAGCGTTAAATGCAGATAAGAACTACCTCATGGAAGGGGGAGTCTTCACTGAAGACTTCATTAACAACTGGATTGACATCAAATACGAAGAGGTGCAGCAATTG
MIT1323     ATGGGCAAATCACCCCAAGACGTCCTCCGCCAGATCAAGGACGAGGGCATTGAACTGATTGACCTCAAGTTCACTGATCTGCACGGCAAGTGGCAGCACCTCACAGTTTGTTCGGACTTGATTGATGAGGAAGCCTTCACTAATGGCTTGGCTTTCGATGGATCTTCCATCCGTGGATGGAAGGCCATCAACGAATCAGATATGGATATGGTGCCCGACGCCAGTACGGCCTGGATCGACCCCTTTTATCGCCATAAGACTCTTAGCTTGATCTGTTCCATTCGGGAACCTCGTAGCGGCGAGCCCTATGCCAGATGCCCCAGGGCGCTTGCCCAAAAAGCCCTCGGTTACTTAGCCGGCACCGGCCTTGCTGATACAGCCTTTTTCGGCCCTGAGCCAGAGTTTTTCATCTTTGACGATGTCCGCTACAACTCCGGAGAAGGTGGTTGCTTCTACAGCGTTGACACGATTGAGGCCGCTTGGAATAGCGGCCGCATCGAAGAAGGCGGCAACCTTGCCTACAAGATCCAACTGAAAGAGGGCTACTTTCCGGTTCCACCCAACGACACCGCCCAGGACATCCGTTCCGAAATGCTGCTGCTGATGGGGCAATTAGGAATCCCGATGGAGAAGCACCACCATGAAGTTGCTGGTGCTGGCCAACATGAATTGGGGATGAAGTTCGCTGAGCTGATTGAAGCTGCGGACAACGTGATGATTTACAAGTACATCGTCAGGAATGTTGCACGTAAATACGGCAAAACGGCAACGTTTATGCCCAAGCCGGTGTTCAACGACAACGGCACCGGGATGCATGTTCACCAGAGCCTCTTTAAAGGAGGCCAGCCTCTGTTCTTTGGGGAAGGCACCTATGCCAACTTGTCACAGACGGCTCGCTGGTATATCGGCGGCATCCTTAAGCATGCTCCCTCCTTCCTGGCTTTCACCAACCCCACAACCAACAGCTACAAGCGTTTGGTGCCAGGTTTTGAAGCTCCTGTAAACCTTGTTTATTCCCAGGGCAACCGATCTGCAGCTGTTCGTATTCCGCTCACTGGCCCAAACCCGAAAGCCAAGCGTCTTGAATTCCGCCCAGGTGATGCCTTGGCTAACCCTTATCTAGCTTTCAGCGCAATGATGATGGCGGGCGTTGACGGCATTAAAAACCAAATTGACCCTGGCGATGGTTTCGATGAGGATCTATTTGAACTATCAGCAGAACGCCTTGCCAGCATCCCCACAGTGCCAGCTTCACTTAATGGTGCACTCGAAGCGTTAAATGCAGACAAAAACTACCTCATGGAAGGGGGAGTCTTCACTGAAGACTTCATTAACAACTGGATTGATATCAAATACGAAGAGGTGCAGCAATTG
WH7805      ATGGCTACGACCGCCCAGGATGTGCTCCGTCAGATCAAGGATGAAGGCATTGAACTCATTGATCTCAAGTTCACCGACCTCCACGGCAAGTGGCAGCACCTGACCATCTGTTCCGATCTTCTGGAAGCTGAGTCCTTCAACGAGGGACTTGCCTTTGACGGATCCTCAATTCGCGGATGGAAGAGCATTGACGCGTCCGACATGGCGATGGTGCCAGACCCATCAACGGCCTGGATCGATCCGTTTTACAGCCACAAGACTCTCAGCTTGATCTGTTCGATTCAGGATCCGCGAACCGGCGACGCTTACGATCGCTGCCCGCGTGCTCTCGCTCAGAAGGCACTGGCCTACTTATCAGGCAGCGGTCTCGCTGACACGGCCTTTTTCGGACCTGAGCCTGAATTCTTCCTGTTCGATGACGTGCGATACAGCTCCAGCGAAGGAGGAAGCTTTTACAGCGTTGACACCATCGAAGCCGCCTGGAACTCCGGACGGCTCGAAGAAGGCGGAAACCTTGGCTACAAGATCCAGTTAAAAGAGGGATATTTCCCCGTTTCACCCAACGACACAGCGCAGGACATCCGTTCTGAAATGCTGCTCGTGATGGCCCAACTTGGGATCCCCATCGAAAAGCATCACCATGAAGTTGCCGGTGCAGGGCAGCACGAACTAGGCATGAAATTCGCCGAGCTGATCCAGGCGGCGGACAACACCATGACCTACAAATATGTCGTTCGCAATGTGGCGAAGAAGTACGGCAAAACCGCCACATTCATGCCCAAGCCAGTGTTCAACGACAACGGCAGTGGCATGCACGTGCACCAGAGCCTCTGGAAAGGAGGCCAACCGCTGTTCTTCGGCGAAGGCACTGAGGCCAACCTGTCCCAAACCGCCCGCTGGTATATCGGCGGGATCCTCAAACACGCGCCTTCATTCCTCGCATTCACCAACCCCACCACCAACAGCTACAAGCGCCTGGTGCCGGGCTTCGAAGCACCAGTCAATCTCGTGTACTCCGAAGGCAATCGCTCAGCTGCGGTGCGTATCCCTCTGACTGGACCCAATCCCAAGGCCAAGCGCCTTGAGTTCCGCTCCGGAGACGCACTGGCCAACCCTTATCTGGCTTTCGCCGCCATGATGATGGCCGGCATTGATGGCATCAAAAATCAGATTGATCCGGGCGCTCCCACGAATGTGGACCTCTTCGAGCTGTCCGCAGAACGCCTGAGTGAGATTGACACGGTTCCAGCCTCACTGAATGGTGCTTTGGAAGCGCTCAATGCTGATCATCACTACCTCATGGAAGGTGGTGTGTTCACCAAAGACTTCATTGATAACTGGATCGATTTGAAGTACGAGGAGGTGCAGCAGCTT
BL107       ATGGCCAAAACCCCCCAGGAAGTCCTTCGTCAAATTAAGGACGAAGGCATAGAGCTAATTGATCTGAAATTCACTGACCTTCACGGCAAGTGGCAGCACCTGACGGTATGCACTGAGTTGCTGGAGGAAGAGTCGTTCACCGAAGGACTGGCCTTCGATGGATCCTCCATTCGTGGATGGAAGGCCATTAACGCCTCGGACATGGCGATGGTGCCGGATCCAAATTCAGCATGGATCGATCCGTTTTACCGCCATAAAACGTTGAGCATGATTTGCTCAATTCAAGACCCTCGCACCGGTCAGGATTACGACCGTTGTCCAAGGGCATTAGCGCAACGCGCTCTCAACCACCTCAACAACACCGGGCTTGCCGACACGGCATTTTTCGGACCTGAGCCTGAATTTTTCATCTTCGACGACGTTCGCTACAACTCGTCAGAGGGTGGATCCTTCTACAGCGTTGACACCATTGAGGCCGGCTGGAACACAGGCCGCATCGAGGAGGGTGGCAACCTTGCGTACAAAATCCAAACCAAAGAGGGCTACTTCCCTGTAGCTCCGAATGACACAGCTCAGGACATTCGCTCCGAAATGCTGCTGCTCATGGCCCAACTGGGCATTCCTATTGAAAAGCACCACCACGAAGTGGCCGGTGCGGGACAGCACGAACTGGGCATGAAGTTCGCGCAGCTGATTGAAGCTGCCGACAACGTCATGATTTACAAGTACGTCGTTCGGAACGTTGCCAAGAAATACGGCAAAACCGCCACCTTTATGCCGAAGCCGGTGTTTAACGACAACGGCACAGGCATGCATGTTCACCAAAGCCTTTGGAAGGGCGGTGAACCGTTGTTCTTCGGTGAAGGCACCTACGCCAACCTGTCTCAGACAGCACGTTGGTATATCGGTGGCATCTTGAAGCACGCGCCGGCATTCCTCGCCTTCACCAACCCAACCACCAACAGCTACAAACGCCTGGTTCCAGGTTTTGAAGCCCCGGTGAATTTGGTGTATTCCGAAGGCAACCGCTCCGCCGCTGTTCGCATTCCTCTAACGGGTCCAAGCCCAAAGGCCAAGCGCTTGGAGTTCCGATCAGGTGATGCCCTCGCCAATCCTTACTTGGCCTTCAGCGCCATGATGATGGCTGGGTTAGACGGCATCAAAAATCAAATTGATCCCGGCGATGGTGAAGATCGCGATCTGTTTGAACTGAGTGCTGAGGAACTCCAGAAGATCGCAACGGTGCCGCCTTCATTGAATGGTGCTCTAGAAGCTCTGAGTGCTGACCGCGCCTTCTTAACCGAAGGTGGCGTCTTCACCGACGACTTCATCGACAACTGGATCGACCTCAAATACGAGGAAGTTCAGCAATTG
MIT1341     ATGAACAAATCCTCCCAAGACGTTCTCCGCCAAATAAAAGACCAAGGCATAGAACTAATTGACCTGAAATTCACTGATCTTCATGGGAAATGGCAGCACCTAACAGTCACAGCTGACATGGTTGAAGAGGAAAGTTTTAAAACTGGTCTCGCTTTTGATGGCTCTTCCATTCGTGGCTGGAAGGCTATCAATGAATCAGACATGGCAATGGTCCCTGATGCCAGCACCGCCTGGATAGACCCGTTTTACAAACACAAGACTCTCAGTCTGATTTGCTCCATACAAGAGCCTCGTAGTGGAGAACCATATTCAAGATGTCCTAGAGCCCTGGCTCAAAAAGCCCTCACATATCTTGGAAGTACAGGACTAGCAGATACTGCCTTTTTTGGAGCAGAGCCAGAGTTTTTCATATTCGATGATGTTCGTTACAACTCAAGTGAAGGGGGCTGCTTTTATAGCGTTGACACAATTGAAGCCCCCTGGAACACAGGAAGGATTGAAGAAGGTGGAAATCTCGCCTACAAAATCCAAATCAAGGAAGGGTATTTCCCCGTAGCGCCAAATGATACTGCCCAGGACATCAGGTCTGAGATGCTACTTCTAATGGGCGAATTGGGTATCCCTATAGAAAAACACCATCATGAAGTCGCTGGAGCTGGTCAACACGAACTTGGAATGAAGTTTGCAGAGTTGATCAATGCAGCTGACAATGTAATGACTTACAAATACGTAGTCAGAAACGTTGCACGTAAATATGGGAAAACTGCAACATTTATGCCAAAGCCTGTCTTTAATGATAATGGAACTGGCATGCATGTTCACCAAAGCCTTTGGAAAGGAGGCCAACCTCTCTTCTTTGGAGAAGGAACATACGCGAATTTGTCACAAACTGCGCGTTGGTATATAGGTGGAATTCTTAAGCATGCACCCTCCTTCCTAGCTTTTACCAATCCAACAACTAATAGCTACAAGCGACTTGTACCAGGTTTTGAAGCGCCCGTAAATCTCGTCTATTCACAAGGGAACAGGTCTGCAGCAGTTCGAATCCCTTTAACTGGACCAAGCCCTAAAGCTAAGCGATTTGAATTCCGCCCTGGAGATGCAATGGCCAATCCATATCTCGCTTTCAGTGCCATGATGATGGCTGGAATAGATGGGATTAAGAACCAGATTGACCCTGGTGATGGCGTAGATGTTGATTTATTTGAACTCCCTGCAGAAAAGCTGGCAAACATCGCAACAGTTCCATCTTCACTAAATGGAGCATTAACCGCCCTAAAGTCTGACAACAAATATCTCACAGAAGGTGGTGTATTTACCGAGGACTTCATAGAAAATTGGATAGACATTAAGTATGAAGAGGTCCAGCAACTT
AG-363-A16  ATGGGCAAATCTCCCCAGGACGTTCTCCGTCAAATAAAAGATGGGGGCATTGAACTCATTGACCTGAAATTCACAGATCTCCACGGTAAGTGGCAACACCTAACTGTGACTTCCGACATGGTCGACGAGGAAGCCTTCGACACTGGACTAGCATTTGATGGATCTTCAATCCGAGGCTGGAAAGCGATAAATGAATCAGATATGGCAATGGTTCCCGATGCAAATACAGCATGGGTAGATCCTTTTTATAGTCATAAAACACTTAGTTTGATCTGCTCAATACAAGAACCAAGGAGTGGAGAACCTTATGAACGCTGCCCAAGAGCTCTCGCACAAAAAGCATTAGGATATTTATCAAGTACTGGCCTTGCTGACACAGCATTTTTTGGGGCTGAACCAGAGTTTTTCCTATTTGATGATGTTCGCTACAACTCCAGTGAAGGAGGTTGCTTCTATAGCGTTGACACAATTGAAGCCCCTTGGAACACCGGACGAGTAGAAGAAGGAGGCAACCTTGCTTACAAAATTCAAATCAAAGAAGGTTACTTCCCTGTCGCTCCAAACGACACAGCACAAGACATTAGATCCGAGATGCTTCTCCTAATGGGTCAGCTTGGGATACCAATTGAGAAGCATCACCATGAAGTAGCTGGAGCAGGTCAACATGAACTTGGAATGAAATTTGCCGAGTTAATACAAGCTGCTGACAACGTGATGACATACAAATACGTAGTCAGAAATGTAGCCCGCAAATATGGCAAAACTGCAACTTTCATGCCAAAACCAGTTTTCAACGACAACGGAACTGGAATGCATGTTCACCAAAGCCTATGGAAGGGAGGTCAACCTCTTTTCTTTGGAGAAGGAACTTATGCAAACCTTTCGCAAACTGCCCGTTGGTATATAGGTGGCATTTTGAAGCATGCACCATCATTCCTTGCATTTACTAATCCAACAACAAATAGCTACAAGCGATTAGTACCAGGTTTTGAAGCACCGGTAAACTTGGTTTACTCTCAGGGCAACAGATCTGCTGCAGTTCGAATACCTCTTACCGGACCAAGTCCAAAAGCAAAACGTTTTGAATTCCGTCCTGGTGATGCAATGGCTAACCCATACCTCGCATTTAGCGCGATGATGATGGCTGGAATAGACGGGATAAAGAAACAAATAGACCCCGGTGATGGAGTAGACGTTGACTTATTTGAATTACCTGCAGAGCAATTAGCTAATATTGCTACAGTCCCAGCATCATTAAATGGTGCTCTTGAGGCGCTTGATGCAGATAAACAATACCTAACTGAAGGAGGTGTCTTTAGCGAAGACTTTATAAATAATTGGATAGAAATAAAGTACGAGGAAGTACAACAACTT
AG-363-P08  ATGGGCAAATCCTCTCAAGATGTTCTCCGCCAAATCAAGGACGAGGGCATTGAGCTTATTGATCTCAAATTCACGGACCTACATGGGAAATGGCAGCACCTAACTGTCACCTCAGACATGATTGAAGAGGACTCCTTCAAAAGTGGGCTTGCCTTTGACGGCTCCTCTATCAGGGGATGGAAAGCTATCAATGAATCAGATATGGCAATGGTCCCCGACGCAGGCACTGCATGGATAGATCCTTTTTATAGGCATAAAACACTTAGCTTGATTTGCTCTATTCAGGAGCCACGGAGTGGTGAGCCCTACTCAAGGTGTCCTAGAGCATTAGCACAAAAAGCCCTGTCCCACTTAGCTAGTACTGGCTTAGCTGATACTGCCTTTTTCGGTGCCGAACCTGAGTTTTTCATTTTTGATGACGTTCGTTATAACTCAAGCGAAGGTGGTTGCTTTTACAGCGTGGATACTATTGAGGCACCATGGAACACAGGAAGAGTTGAAGAAGGGGGGAACCTTGCATACAAAATACAAACAAAAGAGGGTTACTTCCCAGTTGCACCAAACGATACAGCTCAAGACTTAAGGTCAGAAATGTTGCTTCAGATGGGGCAATTAGGAATTCCTATTGAAAAGCACCATCATGAAGTTGCCGGTGCCGGGCAGCATGAATTAGGAATGAAATTCGCCGAGCTGATTCAAGCTGCAGATAACGTAATGACCTACAAATACGTAGTCAGAAATGTTGCCAAAAAATATGGGAAAAGCGCAACCTTCATGCCTAAACCTGTCTTTAATGACAACGGTACCGGCATGCACGTACATCAAAGCCTTTGGAAAGGTGGTCAACCCCTATTCTTTGGAGAAGGAACCTATGCAAATCTCTCGCAAACTGCTCGCTGGTATATAGGAGGGATACTTAAACACGCACCTTCATTCCTAGCATTTACCAACCCAACAACAAATAGCTATAAACGACTGGTTCCTGGATTTGAGGCTCCTGTGAATCTTGTCTATTCGCAAGGGAACAGATCAGCAGCGGTAAGAATTCCACTGACAGGTCCAAGTCCAAAAGCTAAGCGATTTGAATTCCGCCCAGGTGATGCAATGGCAAACCCTTACCTTGCATTCAGCGCAATGATGATGGCGGGCATAGATGGTATAAAGAACCAAATAGATCCCGGAGATGGGGTCGATGTTGATCTATTTGAATTACCCTCAGAACAACTTGCAAACATTGCAACTGTTCCTTCTTCCTTAAATAGTGCACTAGAAGCACTTAAGTCTGATAACAGCTACTTAACGGATGGTGGAGTATTTACCCAAGACTTCATTGAAAACTGGATAGATATCAAATACGAAGAGGTCCAACAACTA
AG-409-A10  ATGAGCAAGACCTCTCAAGATGTCCTTCGTCAAATCAAGGATGAGGGCATTGAATTAATAGATCTTAAATTCGCTGACCTACATGGTAAGTGGCAACATTTAACTGTAGCGTCAGATCTCATTGAAGAAAGCTCTTTCACAGAAGGGCTTGCTTTTGATGGCTCTTCCATTCGCGGTTGGAAAGCTATAAACGAATCTGATATGGCGATGGTTCCAGATCCATCAACAAGCTGGATAGACCCTTTTTACCATCACAAAACTCTGAGCCTAATTTGTTCAATTCAGGAGCCAAGAAGCGGAGAGCCCTATGCCAGATGTCCAAGAGCATTGGCACAAAAAGCTTTGGATTACTTAGGAAGCACAAGTGTTGCAGATGCCGCATTTTTCGGCCCTGAACCAGAATTCTTTATTTTTGATGATGTCCGATATAACTCAGGGGAAGGGAGCAGTTTTTACAGCGTGGATACAATAGAAGCCCCATGGAATACAGGGAGAGTAGAGGAAGGAGGAAACCTTGGATACAAAATTCAACTAAAAGAAGGATATTTCCCCGTATCCCCTAACGACACAGCTCAAGATATGAGATCTGAGATGCTGCTGCTGATGGGCGAATTGGGAATACCAATTGAGAAACATCACCATGAAGTAGCAGGAGCTGGTCAGCATGAATTAGGGATGAAATTTGCGCCCCTAATCAACGCAGCTGACAATGTAATGATTTACAAATACATAGTTAGAAACGTAGCCAAAAAATACGGAAAGACCGCAACTTTTATGCCTAAGCCAGTCTTCAATGACAATGGAACAGGAATGCATGTTCACCAGAGTTTGTGGAAAAGTGGCCAGCCCTTATTTTACGGTGAAGGTACGTATGCCAATCTATCCCAAACAGCTAAATGGTATATAGGTGGGATTCTCAAGCATGCTCCTTCTTTCTTAGCATTTACAAATCCAACCACCAACAGTTACAAAAGATTAGTACCAGGTTTCGAGGCACCTGTGAATTTAGTTTATTCCCAAGGGAATAGATCTGCTGCGGTAAGAATTCCTTTAACTGGACCAAGTCCTAAAGCAAAGAGACTTGAATTCCGTTCTGGTGATGCATTGGCTAATCCTTACATTGCTTTCTCTGCAATGATGATGGCAGGTATTGATGGAATTAAGAATCAAATTGATCCAGGAGATGGTGTTGACGTTGACCTGTTTGAGCTTCCTTCAGAGGAATTATCAAAAATAGATACTGTTCCCTCCTCTCTAAACGATGCATTGGAGGCATTAAAAAGTGATAACAAATATTTAACTGAAGGTGGAGTATTCACCGAAGATTTCATTAATAACTGGATAGAGCTTAAATACGAAGAAGTTCAACAGCTG
AG-363-J23  ATGGGCAAAACTTCTCAAGACGTTCTCCGTCAAATAAAAGATGAAGGAATTGAACTTGTTGACCTTAAGTTCACTGATCTACATGGAAAGTGGCAGCATCTGACAGTTACTGCAGATATGGTTGATGAAGAAGCTTTTAAAACTGGACTTGCCTTTGATGGCTCTTCTATTCGCGGGTGGAAAGCCATCAATGAATCAGACATGTGCATGGTGCCAGATGCAAGCACGGCATGGGTAGATCCTTTTTATAGACATAAGACTCTTAGCTTAATTTGCTCTATCCAGGAGCCAAGAAGTGGAGAACCCTACGAAAGATGTCCACGTGCTCTAGCACAAAAAGCACTCGCATACCTTGCCAGCACAGGTCTTGCAGATGAGGCTTTCTTTGGCCCTGAACCTGAATTTTTTATTTTTGATGATGTTAGATATAGCTCAAACGAGGGAGGATGTTCTTACAACGTAGACACCATAGAGGCGCCATGGAACACCGGAAGGGTAGAAGAAGGTGGAAACCTTGCTTACAAAATTCAAGTAAAAGAAGGGTACTTTCCAGTTGCCCCAAATGACACTGCTCAAGATTTACGTTCAGAAATGCTCCTACTTATGGGACATCTAGGAATTCCCATAGAGAAACACCACCATGAGGTAGCAGGAGCTGGTCAGCATGAACTAGGGATGAAATTTGCTCAACTCATAGAAGCTGCTGACAATGTAATGACTTATAAATATGTCGTTAGAAATATCGCAAAAAAATACGGTAAAACAGCCACTTTCATGCCAAAGCCAGTTTTCAATGACAACGGCACTGGAATGCATGTTCATCAAAGCCTCTGGAAAGGAGGACAGCCACTTTTCTTTGGAGAAGGTACCTACGCAAACTTGTCACAAACAGCCAGATGGTATATCGGAGGAATTCTGAAACATGCACCTTCATTCCTTGCTTTCACAAACCCATCAACCAATAGCTATAAGCGGCTAGTACCTGGTTTCGAGGCCCCTGTTAATTTGGTTTATTCGCAGGGAAATAGATCTGCAGCAGTACGAATACCTCTAACAGGACCAAATCCCAAAGCAAAACGCCTGGAATTCAGATCTGGAGATGCTTTGGCAAACCCATATCTAGCTTTTAGCGCAATGATGATGGCTGGAATAGATGGAATAAAAAATCAAATTGATCCAGGAGAGGGTGTTGACGTAGATTTATTTGAGCTCCCAGAGGCAGATCTGGCAAATATCGATACTGTTCCATCCTCACTTAATGACGCTCTAGAAGCCCTAAAAGCTGACAATGCCTATCTAAGAGAAGGCGGTGTATTTACCGAAGATTTCATAAACAATTGGATAGAAATCAAATACGAAGAGGTACAGCAACTT
AG-363-C20  ATGGGCAAATCTCCCCAGGACGTCCTCCGCCAAATAAAAGATGGAAACATTCAGCTAATTGATCTGAAGTTCACAGATCTACATGGGAAGTGGCAACACCTAACTGTCACCTCAGACATGATTGATGAAGAGGCCTTTAATAGTGGCCTTGCCTTTGATGGATCATCAATCCGCGGCTGGAAGGCAATCAACGAATCAGACATGGCAATGGTCCCAGATGCCTCGACTGCCTGGATAGACCCTTTCTACCGACATAAAACATTGAGCTTAATCTGCTCAATTCAGGAACCACGAAGTGGAGAACCCTATTCACGATGCCCAAGGGCACTAGCACAAAAAGCTCTAAAACATCTTGCAAGTACAGGTCTAGCAGACACAGCTTTTTTTGGAGCGGAACCCGAATTTTTTATATTTGATGATGTCCGTTATAACTCCAGTGAAGGTGGATGCTTCTATAGCGTTGACACAATTGAAGCGCCTTGGAATACAGGAAGGAATGAGGAAGGAGGTAACCTCGCTTACAAAATTCAAATCAAAGAGGGATATTTTCCTGTAGCTCCTAACGACACGGCCCAAGATCTCAGGTCAGAGATGCTTCTTCAAATGGCAGAACTCGGCATTCCTATAGAGAAGCACCACCACGAAGTGGCTGGAGCAGGTCAGCACGAACTCGGCATGAAATTTGCTGAACTTATTAATGCTGCTGACAATGTAATGACATACAAATATGTAGTAAGGAATGTAGCCAAAAAATATGGGAAAACAGCTACTTTCATGCCCAAACCAGTTTTCAATGATAATGGAACTGGAATGCATGTACATCAAAGCCTCTGGAAAGGAGGGCAACCTCTTTTCTTTGGAGAAGGAACTTATGCAAATCTTTCTCAAGAAGCACGATGGTATATAGGTGGGATTTTGAAACATGCCCCATCTTTTCTCGCATTTACTAATCCAACTACTAATAGCTATAAACGACTTGTCCCAGGATTTGAAGCTCCAGTCAATCTTGTCTATTCCCAGGGGAACCGTTCTGCAGCAGTTCGAATACCTTTAACAGGTACAAATCCTAAAGCTAAGCGATTTGAATTCCGCCCTGGTGATGCAATGGCGAATCCTTATCTAGCCTTCAGTGCAATGATGATGGCTGGCATAGATGGAATTAAAAACAAAATCGACCCAGGTGATGGTGTTGATGTTGATTTATTTGAACTTCCAAAAGAAAAACTTGCAAACATTGCAACTGTTCCATCCTCATTGAATGGAGCACTTGAGTCACTTAAATCAGACCACAATTACCTCACAGAAGGAGGGGTATTCACTAATGACTTTATAGAAAATTGGATCGATATTAAATACGAAGAAGTTCAGCAATTA
MIT1307     ATGGGCAAATCTCCCCAGGACGTCCTCCGTCAAATAAAAGATGAAAGCATTGAATTAATTGATCTAAAATTCACAGACCTTCATGGCAAGTGGCAACACCTAACTGTCACATCTGACATGGTTGATGAGGAAGCATTTACTAGTGGACTTGCTTTTGATGGATCCTCAATTCGCGGATGGAAGGCAATTAACGAATCAGATATGGCCATGGTGCCTGATGCCAATACAGCTTGGATAGATCCTTTTTATCGCCATAAAACCTTAAGCTTGATCTGCTCAATTCAGGAGCCACGCAGTGGAGAACCTTATGCAAGGTGCCCAAGATCATTAGCTCAAAAAGCTCTTAATCACCTCGCCTCCACTGGCCTTGCAGATACAGCCTTCTTCGGGGCCGAACCTGAATTTTTCCTGTTTGATGATGTTCGTTATAACTCCAGCGAAGGAGGATGTTTCTACAGCGTCGACACAATCGAAGCACCTTGGAACACAGGAAGGATTGAAGAAGGAGGAAACCTTGCCTATAAGATCCAGATTAAAGAAGGATATTTCCCTGTAGCACCTAACGATACCGCTCAAGATATTAGATCAGAGATGTTGCTCCAGATGGGTCAACTAGGGATACCTATAGAGAAACATCATCACGAGGTTGCCGGTGCAGGACAACATGAATTAGGAATGAAATTTGCCGAATTAATTAACGCAGCCGACAACGTAATGACATATAAATATGTAGTAAGAAATGTAGCCAAAAAATATGGCAAAACAGCTACATTTATGCCAAAGCCAGTTTTCAATGATAATGGTACTGGTATGCACGTTCATCAAAGTCTATGGAAAAGTGGACAACCTCTTTTCTTTGGAGAAGGAACATATGCAAACCTTTCACAAACTGCGAGGTGGTATATCGGCGGAATCCTGAAACATGCGCCATCATTCCTAGCATTTACCAACCCAACAACTAATAGTTATAAACGTCTTGTCCCTGGTTTTGAAGCCCCAGTAAATCTTGTTTATTCCCAAGGCAACCGATCAGCAGCTGTAAGAATCCCCCTAACTGGACCTAATCCAAAAGCAAAGAGGTTTGAATTCCGCCCAGGTGATGCAATGGCAAACCCATATTTAGCTTTCAGTGCAATGATGATGGCTGGAATAGATGGGATCAAAAACCAAATAGATCCTGGGGATGGTGTTGATGTTGACTTATTTGAATTACCAGAAGAACAACTGGCAAATATTGCAACAGTCCCATCTTCATTAAATGGAGCACTTAGTTATCTTAAGTCAGACCATAAATATCTTACTGAGGGAGGTGTCTTTAGCGAAGATTTCATAGACAATTGGATCCAGATAAAATACGAAGAAGTCCAACAATTG
AG-363-P01  ATGGGAAAAACTCCCCAAGACGTCCTTCGCCAGATAAAGGATGAGAACATCGAACTAATAGACCTTAAATTCACTGACCTTCACGGGAAATGGCAACACTTGACAGTGACGTCAGACATGGTCGATGAAGAAGCCTTTTCTAGCGGCCTTGCATTTGATGGGTCCTCAATTCGTGGATGGAAGGCGATTAATGAATCAGATATGGCTATGGTTCCAGATTCTTCTACCGCCTGGATAGACCCTTTCTACAGTCATAAAACTCTTAGCTTAATTTGTTCAATTCAAGAACCACGAAGTGGGGAACCTTACTCAAGATGTCCAAGAGCACTCGCACAAAAAGCTTTAAAACACTTAGCCAATACAAATATTGCTGATACAGCTTTCTTCGGGGCCGAGCCAGAATTCTTCATTTTTGATGACGTCCGATATAACTCAAGCGAAGGTGGTTGTTTTTATAGCGTAGATACAATTGAAGCTCCTTGGAATACTGGCAGAGCCGAAGAAGGAGGAAACCTTGCATACAAAATTCAAATCAAAGAAGGTTATTTCCCTGTAGCACCTAACGACACAGCTCAAGACCTTAGATCCGAAATGTTGCTCCTTATGGGACAACTTGGTATTCCAATTGAAAAACATCATCACGAAGTTGCTGGCGCCGGCCAACATGAACTTGGCATGAAATTTGCTGAACTTATAAATGCTGCAGACAATGTCATGACCTATAAATATGTGGTAAGAAATGTCGCCAGAAAATATGGTAAAACCGCCACTTTTATGCCTAAGCCAGTATTTAATGACAATGGCACAGGCATGCATGTTCATCAGAGTCTCTGGAAGGGAGGGCAACCTCTATTTTTCGGAGAAGGAACATATGCAAATCTCTCCCAAACAGCTAGGTGGTATATCGGTGGGATCCTGAAGCATGCACCATCATTCCTAGCTTTTACCAATCCAACTACTAACAGCTATAAACGTTTGGTTCCCGGATTTGAAGCCCCTGTAAACCTTGTTTATTCTCAAGGAAACCGATCTGCGGCTGTAAGAATTCCCCTAACAGGACCAAATCCCAAGGCTAAGCGATTTGAATTCCGTCCAGGTGATGCTATGGCAAACCCATATCTTGCATTCAGTGCAATGATGATGGCTGGAATAGATGGAATCAAAAACCAAATCGACCCAGGGGACGGTGTCGATGTCGACTTATTTGAACTGCCAGAAGAAGAACTAGCAAATATTGCTACTGTACCTTCATCCTTAAATGGATCACTGGAGTGTCTCAAATCTGATCATAAATACCTCACTGAAGGTGGCGTATTTAGTGAGGATTTTATAAACAATTGGATTGCAATAAAATATGAGGAAGTTCAACAGTTG
WH8020      ATGGCTAAAACTGCTCAGGACGTGCTTCGTCAGATCAAGGACGAAGGAATCGAGCTGATCGACCTCAAATTCAGCGATCTGCACGGCAAGTGGCAACACCTCACCGTGTGTTCAGACATGGTCGATGAGGATGCATTCAAGGAAGGCTTGGCCTTTGACGGATCCTCCATACGCGGCTGGAAAGCGATCAACGCGTCTGACATGTCCATGGTTCCAGACCCCGCCACAGCCTGGGTCGACCCTTTTTATCGCCATAAAACCCTCAGCCTGATCTGCTCGATCCAGGACCCAAGAACAGGGGACCCCTATGAGCGCTGCCCCCGTGCGTTGGCGCAGAAAGCTTTGGCTTATCTCTCCAATACAGGTCTGGCCGACAAGGCATTCTTTGGTCCCGAGCCTGAATTTTTTCTCTTCGATGACGTTCGCTACAACTCGAGCGAAGGCGGATGTTTCTACAGCGTTGACACCATTGAGGCTGGATGGAACTCCGGAAGGGTGGAGGAAGGCGGAAACCTTGCTTATAAAATTCAACTGAAGGAAGGCTATTTCCCTGTCGCACCAAACGACACAGCACAAGACATTCGCTCCGAAATGTTATTAATGATGGCCCAATTGGGGATCCCAATTGAGAAGCATCACCATGAGGTAGCTGGTGCTGGCCAACACGAATTGGGAATGAAGTTCGACGAACTCATTCAAGCTGCCGATAACGTAATGACCTACAAATACGTTGTTCGCAACGTTGCAAAAAAGTACGGCAAAACAGCAACTTTCATGCCGAAACCAGTGTTTAATGACAACGGCACTGGCATGCACGTGCACCAAAGTCTTTGGAAGGGCGATCAACCCTTGTTCTTCGGGGAAGGCACCTACGCCAACTTGTCTCAGACAGCCCGTTGGTATATCGGCGGAATTTTGAAGCATGCGCCGAGCTTCCTAGCCTTCACCAACCCCACCACAAACAGCTACAAGCGACTTGTTCCTGGATTCGAAGCACCTGTGAATTTGGTGTACTCCGAAGGTAACCGATCTGCTGCAGTTCGGATCCCCCTCACCGGCCCCAGCCCAAAAGCCAAACGCTTGGAATTCCGTTCCGGTGATGCTTTAGCGAATCCCTATTTGGCCTTTGCCGCCATGATGATGGCTGGGATCGATGGCATCAAAAACCAGATTGATCCTGGTGATGGATTCGATGGCGACCTCTTTGAGCTGCCAGCCGATCAGCTCAAGGACATTGCCACCGTTCCAGCATCACTGAACGGAGCCTTGGAAGCTTTGAATGCTGATCACCACTACCTAATGGAAGGTGGAGTGTTCACGAAAGACTTCATCGACAACTGGATCAATATCAAATACGAAGAGGTGCAGCAGTTG
CC9311      ATGGCTAAAACTGCTCAGGACGTACTTCGCCAGATCAAGGACGAAGGAATCGAGCTGATCGACCTCAAATTCAGCGATCTGCACGGCAAGTGGCAACACCTCACCGTGTGTTCAGACATGGTCGATGAGGATGCCTTCAAGGAAGGTTTGGCCTTTGACGGATCCTCCATACGCGGCTGGAAAGCGATCAACGCGTCTGACATGTCCATGGTTCCAGACCCCGCCACAGCCTGGGTCGACCCTTTTTATCGCCATAAAACCCTCAGCCTGATCTGCTCGATCCAGGACCCAAGAACAGGGGACCCCTATGAGCGCTGCCCCCGTGCGTTGGCGCAGAAAGCTTTGGCTTATCTCTCCAATACAGGTCTGGCCGATAAAGCATTCTTTGGTCCCGAGCCTGAATTTTTTCTCTTCGATGACGTTCGCTACAACTCGAGCGAAGGCGGCTGTTTCTACAGCGTTGACACCATTGAGGCTGGGTGGAACTCCGGGAGGATGGAAGAAGGCGGAAACCTTGCTTACAAAATTCAGCTAAAGGAAGGTTATTTCCCTGTCGCACCAAACGACACAGCGCAAGATATTCGCTCCGAGATGTTATTGATGATGGCCCAATTGGGGATCCCCATTGAGAAGCATCACCATGAAGTGGCTGGTGCTGGCCAACACGAATTAGGAATGAAGTTCGACGAACTCATTCAAGCTGCCGACAACGTAATGACCTACAAATACGTTGTTCGCAACGTTGCAAAAAAGTACGGCAAAACAGCAACTTTCATGCCGAAGCCTGTCTTTAATGACAACGGCACTGGCATGCACGTGCACCAAAGCCTTTGGAAGGGCGATCAACCCTTGTTCTTCGGGGAAGGAACCTACGCCAACTTGTCTCAGACAGCCCGCTGGTACATCGGCGGAATTTTGAAGCATGCGCCGAGCTTCCTAGCCTTCACCAACCCCACCACAAACAGCTACAAGCGACTTGTTCCTGGATTCGAAGCACCTGTGAATTTGGTGTACTCCGAAGGCAACCGATCTGCTGCAGTTCGGATCCCCCTCACCGGCCCCAGTCCAAAAGCCAAGCGCTTGGAATTCCGTTCCGGTGATGCTTTAGCGAATCCCTATTTGGCCTTTGCCGCCATGATGATGGCTGGGATCGATGGCATCAAAAACCAAATTGATCCTGGCGATGGCTTCGATGGTGACCTCTTCGAGCTGCCAGCCGATCAGCTCAAGGACATAGCCACCGTTCCAGCATCACTGAACGGAGCTTTGGAAGCTTTGAATGCTGATCACCACTACTTAATGGAAGGCGGAGTGTTCACGAAAGACTTCATCGACAACTGGATCAACCTCAAGTACGAAGAGGTGCAGCAGTTG
WH8016      ATGGCTAAAACTGCTCAGGACGTCCTTCGTCAGATCAAGGACGAAGGGATCGAGCTGATCGACCTCAAATTTTCCGATCTGCACGGCAAGTGGCAACACCTCACCGTGTGCTCGGACATGGTCGATGAGGATGCTTTTCGGGAAGGCCTGGCCTTTGACGGATCCTCCATACGCGGCTGGAAAGCGATCAACGCTTCCGACATGTCCATGGTTCCAGACCCCGCCACGGCATGGGTGGATCCGTTTTATCGCCATAAGACCCTCAGCCTGATCTGCTCGATTCAGGACCCAAGAACGGGTGAGCCCTACGAGCGTTGTCCCCGTGCTTTGGCACAGAAAGCGTTGGCTTATCTCTCCAATACAGGGCTGGCAGACAAGGCATTTTTTGGTCCAGAGCCTGAATTTTTCCTCTTCGATGACGTTCGCTACAACTCAAGCGAAGGTGGGTGCTTCTACAGCGTTGACACCATTGAGGCTGGCTGGAACTCCGGACGGGTCGAAGAAGGCGGGAACCTCGCCTACAAAATCCAAACGAAGGAAGGTTATTTTCCTGTAGCACCAAACGACACAGCGCAAGATATCCGCTCTGAGATGTTGTTGATGATGGCCCAATTGGGGATCCCAATTGAGAAGCATCACCATGAAGTTGCTGGTGCCGGTCAGCACGAATTGGGAATGAAATTCGACGAACTCATTCAAGCTGCCGACAACGTGATGACTTACAAGTACGTCGTCCGCAACGTGGCCAAGAAGTACGGCAAAACAGCAACCTTCATGCCGAAGCCTGTCTTTAATGACAACGGCACAGGCATGCACGTTCACCAAAGCCTGTGGAAGGGTGGTCAACCCTTGTTCTTCGGGGAAGGCACCTACGCCAACTTGTCTCAAACAGCCCGTTGGTACATCGGCGGAATCTTGAAGCATGCTCCAAGCTTCCTGGCCTTCACCAATCCCACCACCAATAGCTACAAGCGACTCGTCCCAGGATTTGAAGCACCGGTGAATTTGGTGTATTCAGAGGGCAATCGATCTGCCGCCGTTCGAATCCCCCTCACCGGCCCGAGTCCAAAAGCCAAGCGCTTGGAATTCAGATCAGGGGATGCGTTAGCCAATCCCTATTTGGCCTTTGCCGCCATGATGATGGCTGGGCTTGATGGCATCAAAAACCAGATTGATCCTGGTGATGGCTTCGATGGTGACCTGTTTGAACTTCCCGCAGAGCAGCTTAAGGACATCGCCACCGTTCCTGCTTCTCTAAACGGAGCTTTAGAAGCTTTGAACGCTGATCATCACTACTTATTAGAGGGTGGTGTTTTCACCAAAGACTTCATCGACAACTGGATCAACATGAAGTACGAAGAAGTGCAGCAGCTG
AG-683-A03  ATGGTTAAAACTGCTCAGGACGTGCTTCGTCAGATCAAAGACGAAGGAATCGAGCTGATCGACCTTAAATTTTCCGATCTGCATGGCAAGTGGCAACACCTCACCGTCTGTTCCGACATGCTCGGTGAAGACGAGTTTCGGGAAGGTTTGGCCTTTGACGGCTCTTCGATTCGTGGCTGGAAAGCAATCAATGAGTCGGACATGTCCATGGTTCCAGACCCTTCAACAGCCTGGATTGATCCCTTTTATCGGCATAAAACCCTGAGCATGATCTGCTCAATTCAGGATCCGCGAACTCATCAACCTTTTGACCGTTGCCCGCGTGCATTAGCCCAGAAAGCATTGGCTTATCTCGCCAATACAGGTCTTGCAGACAAGGCATTTTTTGGTCCCGAGCCTGAGTTCTTCCTTTTCGATGATGTTCGCTACAACTCAAGCGAAGGCAGCTGTTTCTACAGCGTTGACACCATTGAGGCTGGCTGGAACTCCGGAAGAGTAGAAGAAGGTGGAAACCTCGCTTATAAAATCCAAACCAAGGAGGGTTACTTTCCTGTTGCACCAAACGACACAGCTCAGGATATTCGCTCTGAGATGTTGCTGATGATGGCGCAATTGGGGATTAAAACTGAGAAACACCACCACGAAGTGGCTGGCGCCGGTCAACACGAACTTGGAATGGTATTTGAGGAGCTTATTCAGGCTGCCGATAACGTAATGATCTACAAATACGTTGTTCGCAACGTGGCTAAAAAGTACGGCAAAACAGCAACTTTCATGCCGAAGCCTGTCTTTAATGACAATGGCACTGGCATGCACGTGCACCAAAGTCTTTGGAAGGGTGGTCACCCCTTGTTCTTTGGTGAAGGAACCTACGCAGAGCTGTCTCAGACTGCCCGCTGGTACATCGGCGGAATTTTGAAGCACGCGCCAAGCTTCCTAGCCTTCACCAATCCCACCACCAACAGCTACAAGCGACTTGTTCCCGGCTTCGAAGCACCTGTGAATTTGGTGTACTCGGAAGGCAACCGATCTGCTGCCGTTCGGATCCCCCTCACCGGCCCCAATCCAAAAGCCAAACGCTTGGAGTTCCGCTCCGGTGACGCTTTAGCGAATCCCTATTTAGCCTTTGCCGCCATGATGATGGCCGGGATCGATGGCATTAAGAACCAGATTGATCCTGGTGATGGCTTCGATGGTGACCTGTTTGAACTTCCAGCGGATCAGCTCAAGGACATCGCTACCGTGCCGGCTTCTCTAAACGGAGCCCTAGAAGCTCTGAATGCTGATCACCACTACCTGATGGAAGGTGGAGTGTTCACGAAAGACTTCATCGACAACTGGATCAATCTCAAATACGAAGAGGTGCAGCAGTTG
AG-679-C18  ATGGCCAAAACTGCTCAGGACGTACTTCGTCAAATCAAGGACGAAGGGATCGAGCTGATCGACCTCAAATTCACCGATCTGCATGGCAAGTGGCAACACCTCACTGTGTGTTCGGACATGCTCGATGAGGATGCTTTTCAGGAGGGTCTGGCTTTCGACGGCTCTTCGATCCGTGGCTGGAAAGCGATCAACGCTTCTGACATGGCCATGGTTCCAGATCCCTTAACAGCATGGGTTGATCCTTTTTATCGCCACAAAACATTGAGCATGATCTGCTCGATTCAGGATCCACGCACTGGTGATGCCTATGAGCGTTGTCCTCGCGCGCTGGCTCAGAAAGCATTGGCTTATCTAGCTAACACTGGCCTCGCAGACACTGCATTTTTTGGTCCGGAACCTGAATTCTTTCTCTTCGACGATGTTCGTTATAACTCCAGTGAGGGAGGATGTTTTTACAGTGTCGACACGATTGAAGCAGGTTGGAACTCTGGAAGAATTGAAGAAGGTGGAAATCTCGCCTATAAAATTCAACTAAAGGAAGGTTATTTCCCCGTTCCGCCGAATGATACGGCTCAGGACATTCGTTCTGAGATGTTGTTGGTGATGGCTCAGCTTGGTATTCCCATTGAGAAACATCACCATGAAGTTGCTGGCGCTGGGCAACATGAATTAGGTATGAAGTTCGCAGAGCTTATTCAGGCTGCGGACAACGTAATGACCTACAAATACGTTGTTCGCAACGTGGCTAAAAAGTACGGCAAGACAGCTACTTTCATGCCGAAGCCTGTATTCAATGACAACGGAACTGGAATGCACGTGCACCAGAGTCTTTGGAAAGGTGGGCAACCTTTATTCTTTGGAGAAGGTACATATGCCAATCTTTCTCAAACTGCACGCTGGTATATCGGGGGCATACTGAAACATGCTCCGTCTTTCCTTGCGTTTACAAATCCAACCACTAATAGTTACAAACGCTTGGTCCCCGGTTTCGAAGCTCCTGTGAATTTGGTGTATTCAGAAGGGAATCGATCAGCTGCAGTTCGCATTCCGCTTACGGGACCCAGCCCTAAAGCAAAGCGTCTGGAATTCCGCTCTGGCGATGCATTGGCTAATCCCTATTTAGCTTTTGCCGCAATGATGATGGCAGGCCTCGACGGTATCAAAAATCAAATAGATCCCGGTGACGGCTTCGATGGCGATCTATTTGAACTTCCAGCGGAGGAGTTGAAAGATATCGCGACAGTGCCAGCATCTTTGAATGGTGCCTTAGAAGCACTTAATTCTGATCACCATTACCTTATGGAGGGTGGAGTCTTCAGCAAAGACTTCATCGATAACTGGATCAATATTAAATACGAAGAGGTGCAGCAACTT
AG-347-G22  ATGTCTAAGTCTCCACAAGATGTTTTAAGTCAAATTAAAGACGAAGGAATTGAACTCATCGATTTAAAATTCACAGACATCCATGGTAAATGGCAACATTTAACTCTTACATCAGACATGATAGAAGAGGATTCATTTACAGAAGGTCTAGCATTTGATGGTTCATCAATAAGAGGTTGGAAAGCAATTAATGCCTCCGATATGTCAATGGTCCCAGACGCAAGTACGGCATGGATAGATCCTTTTTACAAACATAAAACTCTTAGTATGATTTGCTCTATCCAAGAGCCTAGAAGTGGAGAGCCTTATGATAGATGCCCAAGATCATTAGCTCAAAAGGCATTAAAATATTTAGATTCGACTGGTATAGCAGATACTGCATTTTTTGGACCAGAACCAGAATTCTTTTTATTTGATGATGTTAGATATGACTCTAAAGAAGGAGGTTGTTTTTATAGTGTAGATACTATTGAAGCTCCATGGAATACAGGGAGAATTGAAGAAGGGGGAAACCTAGGATACAAAATACAATATAAAGAAGGATATTTTCCAGTAGCCCCAAATGATACTGCGCAAGATATCAGATCTGAGATGCTTCTTCTTATGGGTGAATTAGGTATCCCCACCGAAAAGCATCACCATGAAGTTGCTGGTGCCGGCCAACATGAGCTTGGAATGAAATTCGATTCATTAATAAATTCTGCTGATAACGTAATGACTTATAAATACGTTGTCAGAAATGTTGCTAAAAAATATGGGAAAACTGCAACGTTTATGCCCAAGCCTGTATTTAACGATAATGGAACTGGAATGCATGTTCACCAAAGTTTATGGAAGAGTGGTCAGCCACTATTTTTTGGTGAAGGAGCATATGCAAATTTATCTCAAACAGCAAGATGGTATATCGGAGGCATACTAAAACATGCACCATCATTCTTAGCATTTACTAACCCAACCACAAATAGTTATAAACGATTGGTTCCAGGATTCGAAGCTCCTGTAAATCTAGTTTATTCTGAGGGTAATAGATCAGCTGCAGTAAGAATACCTTTAACAGGACCAAGCCCTAAAGCTAAAAGATTAGAATTTAGATCTGGAGACGCACTTGCAAATCCTTACTTAGCATTTTCTGTAATGATGCTTGCTGGTATTGATGGAATTAGAAATCAAATTGATCCTGGTGATGGAGTAGATGTAGATTTATTTGAACTTCCAGCTGATGAACTTGCAAAAATTGATACAGTACCTTCATCTCTAAATGACTCACTTAATGCGCTAAAAGCAGATAAGGATTATCTATTAGCTGGTGGAGTATTTACTGAAGATTTTATTGATAACTTTATCGATATAAAATACGAAGAGGTACAACAACTA
AG-418-P06  ATGTCTAAGTCTCCACAAGATGTTTTAAGTCAAATTAAAGACGAAGGGATTGAACTCATCGATTTAAAATTCACAGACATCCACGGTAAATGGCAACATTTAACTCTTACATCAGACATGATAGAAGAGGATTCATTTACAGAAGGTCTAGCATTTGATGGTTCATCAATTAGAGGTTGGAAAGCAATCAATGCCTCCGATATGTCAATGGTTCCTGATGCAAGTTCAGCATGGATAGATCCTTTTTATAAACATAAAACTCTAAGTATGATTTGCTCTATCCAAGAGCCTAGAAGTGGTGAGCCTTATGATAGATGCCCAAGATCTTTAGCTCAAAAGGCTTTAAAGTACTTAGAATCTACTGGGATTGCTGATACAGCATTTTTTGGGCCGGAACCTGAATTCTTCTTATTTGATGACGTTAGATACGACTCTAAAGAAGGTTCTTGCTTTTACAGTGTAGATACAATTGAAGCTCCATGGAACACAGGAAGAATTGAAGAAGGTGGGAATTTAGGATACAAGATTCAATACAAAGAAGGTTATTTCCCAGTTTCTCCAAATGATACTGCGCAAGACATCAGATCTGAAATGCTACTTTTAATGGGTGAATTAGGTATACCCACGGAAAAGCATCACCATGAAGTTGCAGGTGCCGGTCAACACGAACTTGGAATGAAATTCGATTCGTTAATAAATTCTGCTGATAACGTTATGACTTATAAATACGTTGTAAGGAATGTTGCTAAAAAATATGGGAAAACTGCAACATTTATGCCCAAGCCTGTATTTAACGATAATGGAACTGGAATGCATGTTCACCAAAGTTTATGGAAGAGTGGGCAGCCACTATTCTTTGGTGAAGGAGCATATGCAAATTTATCTCAAACAGCAAGATGGTACATCGGAGGCATACTTAAACATGCACCATCATTTTTAGCATTTACTAACCCAACTACAAATAGTTATAAACGATTGGTTCCAGGATTCGAAGCACCTGTAAATCTAGTTTATTCTGAGGGTAATAGATCAGCTGCAGTAAGAATACCTTTAACAGGTCCAAGCCCTAAGGCTAAAAGATTAGAATTCAGATCAGGCGATGCACTTGCAAACCCTTACTTGGCGTTCTCTGTAATGATGCTAGCTGGTATTGATGGAATCAAAAATCAAATTGATCCTGGTGACGGAGTAGATGTAGATTTATTCGAACTTCCAGCTGATGAACTTGCAAAAATTGATACGGTACCTTCCTCTCTAAATGATTCCCTTAATGCGTTAAAAGCAGATAAGGATTATCTATTAGCTGGTGGCGTATTTACTGAAGATTTTATTGATAACTTTATCGATATAAAATACGAAGAGGTACAACAACTA
AG-347-O22  ATGTCTAAGTCTCCACAAGATGTTTTAAGTCAAATTAAAGACGAAGGGATTGAACTCATCGATTTAAAATTCACAGACATCCACGGTAAATGGCAACATTTAACTCTTACATCAGACATGATAGAAGAGGATTCATTTACAGAAGGTCTAGCATTTGATGGTTCATCAATTAGAGGTTGGAAAGCAATTAATGCCTCCGATATGTCAATGGTTCCTGATGCAAGTACTGCATGGATAGATCCTTTTTATAAACATAAAACTCTAAGTATGATTTGCTCTATCCAAGAGCCTAGAAGTGGTGAGCCTTATGATAGATGCCCAAGATCTTTAGCTCAAAAGGCTTTAAAATACTTAGAATCTACTGGGATTGCTGATACTGCATTTTTTGGGCCTGAACCTGAATTCTTCTTATTTGATGATGTTAGATACGACTCTAAAGAAGGTTCTTGCTTTTACAGTGTAGATACAATTGAAGCTCCATGGAACACAGGAAGAATTGAAGAAGGTGGGAATTTAGGATACAAGATCCAATACAAAGAAGGTTATTTCCCAGTTTCTCCAAATGATACTGCGCAAGACATCAGATCTGAAATGCTACTTTTAATGGGTGAATTAGGTATACCCACAGAAAAGCATCACCATGAAGTTGCAGGTGCCGGTCAACACGAACTTGGAATGAAATTCGATTCGTTAATAAATTCTGCTGATAACGTAATGACTTATAAATACGTTGTAAGGAATGTTGCTAAAAAATATGGGAAAACGGCAACATTTATGCCCAAGCCTGTTTTCAACGATAATGGAACTGGAATGCATGTTCACCAAAGTTTATGGAAGAGTGGGCAGCCACTATTCTTTGGTGAAGGAGCATATGCAAATTTATCTCAAACAGCAAGATGGTACATCGGAGGCATACTTAAACATGCACCATCATTTTTAGCATTTACTAACCCAACTACAAATAGTTATAAACGATTGGTTCCAGGATTCGAAGCACCTGTAAATCTAGTTTATTCTGAGGGTAATAGATCAGCTGCAGTAAGAATACCTTTAACAGGTCCAAGCCCTAAGGCTAAAAGATTAGAATTCAGATCAGGCGATGCACTTGCAAACCCTTACTTGGCGTTCTCTGTAATGATGCTAGCTGGTATTGATGGAATCAAAAATCAAATTGATCCTGGTGACGGAGTAGATGTAGATTTATTCGAACTTCCAGCTGATGAACTTGCAAAAATTGATACGGTACCTTCCTCTCTAAATGATTCCCTTAATGCGTTAAAAGCAGATAAGGATTATCTATTAGCTGGTGGCGTATTTACTGAAGATTTTATTGATAACTTTATCGATATAAAATACGAAGAGGTGCAACAACTA
AG-347-I04  ATGTCTAAGTCTCCACAAGATGTTTTAAGTCAAATTAAAGACGAAGGAATTGAACTCATCGATTTAAAATTCACAGACATCCATGGTAAATGGCAACATTTAACTCTTACATCAGACATGATAGAAGAGGATTCATTTACAGAAGGTCTAGCATTTGATGGTTCATCAATAAGAGGTTGGAAAGCAATTAATGCCTCCGATATGTCAATGGTTCCTGATGCAAGTACAGCATGGATAGATCCTTTTTATAAACATAAAACTTTAAGTATGATTTGCTCTATTCAAGAGCCTAGAAGTGGTGAACCTTATGATAGATGCCCAAGATCATTAGCTCAAAAGGCTTTAAAATATTTAGAATCTACTGGGATAGCCGACACAGCATTTTTTGGACCAGAACCAGAATTCTTCTTATTTGATGATGTTAGATATGACTCAAAAGAAGGATCTTGCTTTTATAGTGTAGATACCATCGAAGCTCCATGGAACACAGGAAGAATCGAAGAAGGTGGGAATTTAGGATACAAGATTCAATATAAAGAAGGTTATTTCCCAGTTTCCCCAAACGATACTGCACAAGATATCAGGTCTGAAATGCTACTTTTAATGGGTGAATTAGGTATACCTACAGAAAAACATCACCATGAAGTTGCCGGTGCCGGTCAACACGAACTTGGGATGAAATTCGATTCCTTAATAAATTCTGCTGATAACGTAATGACTTATAAATACGTTGTTAGGAACGTTGCAAAAAAATATGGGAAAACTGCAACGTTTATGCCTAAGCCTGTTTTTAATGATAATGGAACCGGAATGCATGTTCACCAAAGTTTATGGAAGAGTGGACAGCCACTATTTTTTGGTGAAGGAGCATATGCAAATTTATCTCAAACAGCAAGATGGTACATTGGAGGCATACTTAAGCATGCTCCTTCATTCCTAGCATTTACTAACCCAACTACAAATAGTTATAAACGATTAGTTCCTGGATTCGAAGCACCTGTAAATCTAGTTTATTCTGAGGGTAATAGATCAGCTGCAGTTAGAATACCTTTAACAGGTCCAAGCCCTAAAGCAAAAAGATTAGAATTCAGATCAGGTGACGCACTTGCAAACCCTTACTTAGCATTCTCTGTAATGATGCTTGCTGGTATTGATGGAATTAAAAATCAAATTGATCCTGGTGACGGAGTAGACGTAGATTTATTTGAACTACCAGCTGATGAACTTGCAAAAATTGATACTGTACCTTCTTCTCTAAATGACTCACTTAATGCCCTAAAAGCAGATAAGGATTATCTATTAGCTGGTGGTGTATTTACTGAAGATTTTATTGATAACTTTATCGATATAAAATACGAAGAGGTCCAACAACTA
