# Supplementary material for: Emergence of trait variability through the lens of nitrogen assimilation in Prochlorococcus
Source: eLife. 2019 Feb 1;8:e41043. doi: 10.7554/eLife.41043 (PMC6370341; doi:10.7554/eLife.41043)
Supplement: Table 3—source data 1. [file elife-41043-table3-data1.zip › glsF_CyCOG_60000039_OTU_REP.phy]

 215 4476
AG-311-K21  TACTGCGATAGCACCTATCCAGATGCCTTCTCTGGGGAAAAAGATTCTTGTGGAGTTGGCTTTATAGCTAGCGTTGAAGGCAAGCAAAATCATTGGGTTTTATCTCAGGCATTACGTGGCCTTAGCTGTATGGAGCATAGAGGTGGATGTGGTGGAGATGGCGATTCAGGCGATGGTGCTGGGATTTTATGTGAAATCCCATGGTCATATTTAAGAAAAGTTTGGGAAACCGCTAAAATAGGTATGATTTTTATGCCTAAAGACTCAAAAAATAGAGAAATAGCTAGAAAGATATGTGAGCAGGAAGCCGAGTCTGTAGGATTAACCTCCAAAGGATGGAGAAATGTTCCTGTTCAAGAAGAAGTTTTAGGAAAACTTGCAAGAGAGAATGAACCCTTTATTACACAATGGATAGTTAATGATAAAGATATTAATCTTGAGGCTTTACTTTTTAGACTAAGACAAAGGATTTCTAATCGAGCTAATATAGAGTTAAAGGAATTAGGGCTCTACATATGCTCATTAAGTAGTAAAACAATTGTATATAAAGGAATGGTCAGATCAGAAATATTGGCTCCTTATTATGCAGATCTTAACGACGATAGATTCGAAGTTTCATATGCGGTTTACCATAGAAGATTTAGTACAAATACTTTACCAAAATGGCCATTGGCTCAACCAATGAGACTTTTAGGTCATAACGGAGAAATAAATACATTACTAGGAAATATAAATTGGGCTAAAGCAACAGAAACAGATATAAGTTCAGTCTGGAAAGACAAAGCCAATGATCTAAAACCAATAGTCAATAATTTATTTAGTGATTCAGCTAATCTTGATTTAAACCTTGAACTATTAGTTCGAAGTGGGAGACCAATAACTGATAGTTTATTAACACTTATACCTGAGGCTTTTAGAGACCAACCAGAATTAATAAATAAACCTGAAATAACTGCTTTTTATGAATATGCAGCAGGGACCCAAGAGCCTTGGGATGGTCCAGCCTTAATAGTTTTTACTGACGGAAGAAATATAGGCGCAACTCTTGATAGAAACGGTTTAAGACCAGCTCGCTATTGCATCACCAAAAATGGATATGTTGTTATGGGATCTGAAACAGGTGTTGTTGAATTAGAAGAAAATCAAATCCAAGAAAAAGGTCGCCTGGGGCCCGGACAAATGCTTGCAGTAGATTTAGATAAAAAAAGAATTTTACGAAACTGGGATGTTAAAGAAGAATCAGCAAATAGATATCCATACTTAGATTGGTTAAAAGCAAATCGTATAAATCTTAGTGTCCAAAATTGGGAAATAAATAATAAATTTGACAAGCAAGAATTACTTCAGCAACAAATTGCATTTGGATTTAGTGCAGAAGATTTTGATTATATAATTAATGACATGGCAGCCAATGCCAAAGAACCAACTTATTGCATGGGAGATGATATTCCACTAGCCATACTTTCTAATAAATCGCATATTCTTTATGACTATTTTAAACAAAGATTTGCACAAGTCACTAATCCTCCAATTGACCCTCTTAGAGAAAAACTTGTTACTAGCCTAGAAATGCATCTTGGTGTTAGAAAAGCGCCATTAGCTCCAAAAGAATCAGCAAGGCTAATACATATTAAATCGCCAATTATCAATGAAAAAGAATTAACTTCAATAAAAAATTCTGAACTTTCGTGTAAGCAAATATCGACTTTAATTCCTATTAACGATGATAATTTTAATCTAAAAGAAGGTCTCAAACACTTATGCCAAGAAGCAGAAGATAGTGTAATTAATGGCGTAGAAATACTAATTCTTTCAGATAGAAATATTAGTCGAGAAAAGTCTTATATTCCTCCTCTTCTTGCTGTTGGCTCAGTTCATCATCACTTACTTAAAAAAGGACTAAGACTAAAAGCATCGATAATTATAGACACAGCTCAATGTTGGAGTACTCATCACATAGCCTGTCTGATTGGATTCGGAGCAAGTGCCATTTGTCCTTGGTTGACATGGGAAACTACTCGCCATTGGTGGCAATTGCCTAAAACTCAAAAACTTATATCCAATGGAAAGTTATCTAGTTTAACTATAGAGATTGCTCAATATAATGTTAAGAAAGCACTGGAAGATGGATTAAGAAAAATACTTTCGAAGATAGGAATTTCAGTACTTGCAAGTTATCACGGAGCACAGATCTTTGAAGCTATTGGTATCGGTGCAGATTTAATTGATTTAGCTTTCAAAGGAACAACAAGTCGTATAGCAGGACTAACTTTAAGCGAATTATCAATCGAGACATGTTCATTTCATAAAAAAGCTTTTCCAGAGCTAGAGCAAAAAAAACTTGATTTTAATGGATTTGTTCAATATCGAAGTAGTGGGGAATTTCATTTAAATAATCCAGAAATGTCAAAAATTCTTCATGCTGCAGTGAAAGCTGGTCCTAGATATGACCACTTTAAAACCTATCAACAACTTCTAGAAAGTCGCCCAGCCACTACCCTCAGAGATCTCCTTACATTTAAAACAGCCACTCAGCCTTTACCTCTTGATCAAATAGAGAGTGTTGAGAGTATTTGTCAAAGATTTTGCACAGGTGGGATGAGTCTTGGTGCCCTGTCTAGGGAAGCGCATGAAGTTCTCGCAATAGCAATGAATAGAATTGGAGGCAAAAGTAATAGTGGGGAAGGAGGAGAAGATCCTGCGAGATTCAATGTCCTCGATGATGTTGATGAAAATAATCAATCAAAAATATTACCCAATCTCAAAGGACTGGTAAATGGAGATACAGCATGTTCTGCAATTAAACAAATTGCGTCTGGCAGATTTGGTGTAACCCCTGAATATTTAACTAGCGGAAAGCAATTAGAAATTAAAGTAGCTCAAGGTGCAAAGCCTGGAGAGGGAGGCCAATTACCTGGACCAAAGGTTGATGAATATATCGCCAAGCTTCGTAATAGCAAACCAGGAGTAGCTCTTATTTCTCCTCCTCCTCATCATGATATCTATTCCATAGAGGATCTAGCCCAACTTATTCATGACCTACATCAAATAAATCCAACTGCGAAAGTCAGTGTGAAATTAGTTGCTGAAATCGGTATTGGCACAATTGCAGGGGGAGTAGCGAAAGCCAATGCTGATGTCATCCAAATTTCAGGGCATGATGGAGGGACGGGAGCATCTCCTCTTAGTTCAATAAAACATGCTGGTTTGCCATGGGAACTTGGATTAACGGAAGTTCATCGCTCTTTATTAGAAAATGGTCTGCGCGAAAGGGTGTTATTAAGAGCAGATGGAGGTCTAAAGACAGGATGGGATGTGCTGATTGCAGCTTTACTTGGAGCAGAAGAATATGGTTTTGGAACAGTGGCGATGATTGCCGAAGGTTGCATAATGGCGAGGATTTGCCATACAAACAAATGTCCAGTCGGTATAGCAACTCAACAAGAAGGTTTAAGAAAAAGATTCCCTGGTTTACCAGAACATGTAGTTAACTTTTTTATCTTCGTTGCTGAGGAAGTCAGACAATTAATGAGTCAAGTTGGAGTAGCAAAATTTGAGGATCTTATTGGCAGAACAGATCTATTAATTCCAAGAAATATAGACTTGATTAAAACAAAAGAAGTTGACTTATCTAGCCTGCTCGATAATTCAACAGATCGTTCATGGTTAAGCCACGAAATTGAAGCTCATAGCAATGGACAGGTTCTTGAAAATTCCCTACTCAAAGATGAAGAGGTTGCTAATGCACTCAAAACTCAGGGAACTATTACGAAAGAAATTCCAATTGTTAATACAGACAGAAGTGTTTGTGCACGAATATCTGGAGAAATAGCTAAAAAATATGGAAATAAAGGTTTTAATGGGAATTTAAATTTGATATTTAAAGGTTCAGCGGGGCAAAGCTTTGGTGCATTTATTTTAAAAGGAATGAATATTTCTTTGATAGGAGAAGCTAATGATTATGTAGGGAAAGGTATTAACGGAGGTTCCATTACGATTGTTCCTGAAATTATTAATGACACATCTAACACTCAGGTGATACTTGGCAACACATGTCTATATGGAGCAACTGGTGGGAATTTATTCGCCCTTGGAATAGCTGGGGAACGTTTTGGAGTTCGCAATAGTGGAGCTCATGCTGTTATTGAAGGAGCTGGAGACCATTGTTGCGAATACATGACTGGAGGAGTAGTTGTTGTGCTTGGGAAAACCGGAAGAAATATAGGAGCAGGAATGACTGGAGGCATAGCTTTTATTCTTGATAAAAATAATGAACTTGACTTAAGAATGAATAAAGAAATTGTTGAGGTCCATCACCTAACTGCAACTAACCAAGAACAATTCTTAAATGATCTAATTTTTGAATATCATCAGAAAACGAAAAGTCCTTTAGCACAAAAGATTCTCGCAGATTGGTCTTCATGGAAGAAATTATTTAAAGCAGTAGTTCCTCCAAGCGAAAAAAGTAAACTAGGT
AG-335-I15  TATCAAGATAGTTATTCCCCAAATGGAATAATTGGGGAGAAAGATGCGTGTGGAGTTGGTTTTATAGCAAATATTAAAGGTATAGAAAGCAATTGGATCCTAAAACAATCCATTAAAGGGCTTAACTGCATGGAACATAGAGGAGGTTGCGGAGGAGATAGTGATTCAGGAGATGGAGCAGGCATTTTATGTTCAATTCCATGGGGATATCTAGAAGAGGTAATTAATCTTAAAAATTTAGGCATGGTTTTTATGCCTAATAAAAAAGACAAAATCGAAATATGTAAAACAATATGTGATCAAGAAGCAGAAAAATTAAAAGTCAACAAAACATTTTGGAGAAAAGTACCTGTTAATTATGAAATCTTAGGTCCTTTAGCTAAAGCAAATGCTCCATTCATCTATCAGTGGATTTTATGTAAATATCATCAGGATGTTGAAAGGCTTTTATTTCAATTAAGAAAAAGAATTGAGAAAAAAATTAGAGAAACTTTCAAAAACTGTGAATTTTATTTTGCCTCACTAAGTTCTCAAACAGTTGTTTATAAAGGTATGGTTCGCTCTGAAATATTATCCGAGTTTTATCAAGATCTAAAAGAAGAGAGTTTTAAAGTTTCATTTTCTGTTTATCATCGTAGATTTAGTACCAATACACTTCCAAAGTGGCCACTAGCTCAGCCTATGAGATTTTTGGGTCATAATGGCGAAATAAATACTCTCTTAGGAAATATTAACTGGGCTAAAGCTTCAGAAACATACATAGATGATTTTTGGGGAGGGTTATCTAACGAAATTAAGCCAATCGTAGATATTAATAAAAGTGATTCATCAAATCTTGATGCAACACTTGAAATCAATATTCGTTCCGGTCAGCCCATTACTGACTCATTATTAAAACTTGTTCCTGAAGCATTTAGAGATCAACCAGAACTTGAGCATAGAGAAGATATTAAAGCTTTTTATGAATATTCTGCAAGCCTACAAGAAGCTTGGGACGGTCCAGCACTCCTTGTATTTGCTGATGGAAATTTTGTCGGAGCAACGCTTGATAGAAATGGCCTAAGACCAGCAAGATATTCAATCACAAATGATGGCTTTGTAATAATGGGTTCTGAAACAGGAGTGGTAGATCTTGAAGAAGAAAGAATAATAGAAAAAGGACGATTAGGACCGGGACAAATGTTAGCAGTTGATTTTCATCAAAATAGAATCCTAAGAAATTGGGAGGTAAAATCTGAAGCAGCTCAAAGGCACGATTATAAAAAACTTCTTAATCATAGAACCATAAAAATAGAAAATAATTTATGGATTCAAGACTGCAAACTAAAAGACCTTGAATTGTTACAACAACAAACTGCATACGGTTTTTCAGCGGAAGATAATGATCTTATCTTAGATTCAATGGCTTCATTAGCTAAAGAGCCTACTTATTGCATGGGCGACGACATCCCATTAGCAGTGCTTTCATCAAAACCACATATTTTATATGACTATTTCAAGCAAAGATTTGCTCAGGTAACTAATCCTCCAATAGATCCTCTTCGTGAAAATCTTGTGATGAGTCTTGAAATGCATCTTGGAGAAAGATGCTCACCGTTTGAGATTAAAGATCTTAAACCTTTTGTTCATTTACAGAGTCCAATTCTCAAAGAAGAAGAACTGATTTCAATTAAAAAATCAAAAATTAAATCTCAAACGATTTCAACTTTGTATGAAATCGACCAAGGAATCAAAGGATTTAAAGATAAATTAAATGATATTTGCGAGCAAAGTGAAAAAGCAGTTAATAATGGATACGCTTTAATCATTATTTCTGATAAAGGAGTAAGCTCAACTAAAAGTTTTATTCCCCCTCTCTTAGCTGTAGGTGCAATTCATCATTATCTTCTTAAAAAAGAAATAAGATTAAAAGCCTCCCTAATAATTGAGACTGGTCAATGTTGGAGTACACATCATATAGCATGCCTGATTGGATATGGAGTTAGTGCAGTTTGCCCTTGGCTAATATTTGAATCAGGGAGACATTGGTTAAAGCATCCTAAGACTCAAAAATTAATAGAGAGCAAAAAAATTGATTCATTATCAATAATTGATATTCAAGAAAATATTAAAAAAGCCCTAGAAGACGGTCTAAGAAAAATTCTTTCGAAAATAGGCATCTCACTTTTATCTAGTTACCATGGGGCACAAATTTTTGAGGCGGTAGGTTTAGGCTCTGATTTAATCAAACTTGGTTTCGACGGGACAACCAGTCGAATTGCTGGAATCACTTTAAAAGAATTAGCTAATGAATCAATTTCAATTCATACAAAAGCTTTTCCAGAAATTGATCTGAAAAAACTCGAATTTTTAGGATTTGTGCAATTCAGAAATTATGGAGAATACCACTCAAATAATCCTGAAATGTCAAAGGCACTCCATTCTGCGGTAAAACAAGGGCCAGGTTATGATCACTTCAATCTGTACAAAGAACTGATAAGTAAGAGACCAACAACAGCTCTAAGAGACTTACTGACAATAGATTCTAGTAGGGAAAGCATACCAATAAGTGAAGTTGAAAGTGTTGAATCGATTTGCAAACGGTTCTGTACAGGAGGAATGAGTTTAGGTGCTTTATCAAGAGAGGCGCATGAAGTTTTAGCAGTTGCAATGAATAGAATTGGTGGAAAAAGTAATAGTGGTGAAGGGGGAGAAGATCCAGCTCGTTTTAATGTTTTAAATGATATTGATGAAAATACTCAATCAGCGACTTTGCCATTTATAAAAGGTCTAGAAAATGGAGATACGGCTTGCTCTGCTATAAAGCAAATCGCCTCGGGAAGATTTGGAGTTACCCCAGAATATCTTCGAAGTGGTAAACAACTTGAAATTAAAATGGCCCAAGGTGCAAAGCCAGGAGAAGGAGGGCAACTTCCTGGTCCAAAAGTCGATTCCTACATAGCAAAACTTAGGAATAGTAAACCTGGCGTTGCTTTAATTTCTCCACCTCCGCATCATGATATTTACTCAATTGAAGATTTAGCACAACTTATTCATGATCTTCATCAGGTTCATCCCAAAGCAAAAGTAAGTGTGAAACTTGTTTCTGAAATTGGTATTGGAACTATAGCTGCGGGTGTAAGTAAAGCAAACGCAGATGTTATACAAATCTCTGGCCATGATGGAGGAACAGGTGCTTCTCCCTTGAGCTCCATCAAGCACGCTGGATTGCCTTGGGAACTTGGTTTGGCAGAGGTACATAAATCACTTCTTGATAATAATCTGCGCGACAGAGTACTTTTAAGAACAGACGGTGGGCTTAAAACAGGATGGGATGTAGTCATTGCTGCTCTTTTGGGCGCAGAAGAATATGGATTTGGATCAGTAGCAATGATTGCTGAAGGATGCGTTATGGCAAGAGTTTGCCATAAAAATACTTGTCCTGTTGGCGTAGCAACACAAAAAGAAGAATTAAGAAAAAGGTTCAAAGGTTTACCAGATAACGTTGTTAACTTTTTTATCTATATTGCTGAAGAAATAAGACAAATATTGAGTACCATTGGTGTCAAAACAATGGAAGAATTAATAGGTAATAAAGAATTTCTGACCACAAGAAATATTAGTCTGCCTAAAACGGAAAATATCGATCTAACTTCTCTTGTTATTTGCTATAAAGATAGATCATGGATAAAACATTCAAACAATGCTCATAGTAATGGAACTGTAATGGAGGACTTGATTTTAACTGATACTCAATTCATAAATGTCCTCACTACTCATGGAGAATTCAGTAAAACAATTGAAATCAAAAATACCGATAGAAGTGTTTGTGCAAAAATTTCAGGAGAGCTTGCTCAGCATTATGGCAATAAGGGCTTTGAAGGCGCAATTAATCTAATTTTTAAAGGTCATGCAGGTCAAAGCTTTGGAGCCTTTATGTTAAAGGGAATGATTATTAAATTAATTGGAGAAGCAAATGATTATGTATGCAAAGGTATGAATGGAGGAATACTAACCATAATTCCGCCCAGAATAGATAAGGATTCATCTGAGCAAGTTATTTTGGGCAATACTTGTCTGTATGGCGCTACTGGAGGAAAGTTATATGCGTTGGGTAAATCAGGTGAAAGATTTGCTGTAAGAAATAGTGGAGCAGTAGCTGTAACTGAAGGTGCAGGAGATCATTGCTGTGAATATATGACAGGAGGCAAAATTGTAATTCTTGGCTCTACAGGAAGAAATATCGGAGCAGGAATGACTGGGGGCGTAGCATTTATACTTGATGAAAAAAATGATGTAGAGAAAAAGGTAAATAGAGAAATAGTAAGTATCTATAAAATTATCACTCCAAAACAAGAACAAATTTTATTAGAAATAATTAACGATTATCATCACAAAACGCAGAGTCCTAAAGCAGCTAATCTTCTTAAAGATTGGAGTAATTTTAAAACTTTATTCAAAGTAATTGTACCTCCCAGTGAACAAGAAATGCTTGGA
AG-347-B23  TATCAAGATAGTTATTCCCCAAATGGAATAATTGGGGAGAAAGATGCGTGTGGAGTTGGTTTCATAGCAAATATTCAAGGGTTAGAAAGCAATTGGATCCTTAAACAATCACTTAAAGGTCTTAACTGCATGGAGCATAGAGGAGGTTGCGGAGGTGATAGTGACTCAGGAGATGGAGCAGGCATTTTATGTTCAATTCCATGGGGATATCTAGAAGAGAAAATTAATCTAAAAAATTTAGGCATGGTTTTTATGCCTAATAAAAACGAAAAAATTGAAATATGTAAATCAATATGTGATAAAGAAGCAGAAAAATTAAAAGTAAACAAAACTTCTTGGAGAACAGTACCTGTTAATAAAGAAATCTTAGGTCCTTTAGCTAAAGCAAATGCTCCATTCATCTGTCAGTGGATTTTATATGAACATCATCATGATGTTGAAAGGCTTCTATTCCAATTAAGGAAAAGAATTGAGAAAAAAATAAGAGAAACTTTCAAAAACTGTGAATTTTATTTTGCCTCACTAAGTTCTCACACAGTTGTTTATAAAGGTATGGTTCGCTCTGAAATATTATCCGAGTTTTATCAAGATCTAAAAGAAAAGAGTTTTAAAGTTTCATTTTCTGTTTATCATCGTAGATTTAGTACTAATACACTTCCAAAATGGCCACTAGCTCAGCCCATGAGATTTTTGGGTCATAATGGCGAAATAAATACTCTCTTAGGCAATATTAATTGGGCTAAAGCTTCAGAAACACATATAGATGATTTTTGGGGAGAGTTATCTAATGAAATTAAGCCGATTGTAGATGTAAACAAAAGTGATTCATCAAATCTTGATGCAACCCTTGAAATAAATATTCGTTCAGGTCAGCCCATTACTGACTCATTATTAAAACTTGTTCCAGAAGCATTTAGAGATCAATCAGAACTTGAGCAGAGAGATGATATTAAAGCTTTTTATGAATATTCCGCAAGCCTACAAGAAGCTTGGGACGGTCCAGCACTCCTTGTATTTGCTGATGGAAATTTTGTAGGAGCAACGCTTGATAGAAATGGCCTAAGACCAGCAAGATATTCAATCACAAATGATGGTTTTGTAATAATGGGTTCTGAAACAGGAGTAGTAGATCTTCATGAAGAAAGAATAATAGAAAAAGGTCGATTAGGGCCGGGACAAATGTTGGCAGTTGATTTTCATCAGAATAGAATCCTAAGAAATTGGGAAGTAAAATCTGAAGCCGCTCAAAGGCATGATTATAAAAATCTTCTCAGTAATAGAACTATAAAAATTAAAAATAATGAATGGGTTAAAGAATGCAAACTAAAAGACCTTGAATTATTGCAACAACAAACTGCATACGGTTTTTCAGCGGAAGATAATGACCTTATCTTAGATTCAATGGCTTCATTAGCTAAAGAGCCTACTTATTGCATGGGTGACGACATCCCATTAGCAGTTCTCTCATCTAAGCCACATATTTTATACGACTACTTTAAGCAAAGATTTGCGCAAGTTACTAATCCTCCTATTGACCCTTTGAGAGAAAAACTTGTAATGAGTTTAGAGATGCATCTAGGAGAAAGATGTACACCATTTGAAAATAAAGATGCTAAACCTTTTGTTCATTTGCAAAGTCCGATTCTTAATGAGGAAGAACTCATTTCCATCAAAAAATCAAAAATTAAATCTAAGACAATTTCAAGTTTGTTTGATTTAGAGGAAGGTATTCAAGGCTTAGAGAACCAATTAAAAGCAATCTGTAAACAGAGTGAGCTGTCTATAAAAGAAGGTTGCTCTTTAATTATCATTTCTGATAAGGGAATTAATCCTAAAAAGACTTTTATACCTCCTTTACTTGCTGTTGGAGCAATTCATCATTATCTTCTTAAAAAAGAAATAAGGCTAAAAGCTTCCTTAATAATTGAGACCGGTCAATGTTGGAGCACACATCACTTAGCTTGTTTAATTGGATATGGAGCGAGTGCAGTTTGCCCTTGGTTGACCTTCGAAGCAGGTAGACACTGGTTAAAACATCCAAAAACACAAAAACTCATTGATAGCAAAAAAATAAATACATTATCAATAGTTGATGTTCAAGAAAATATTAAAAAAGCTCTTGAAGACGGTCTAAGAAAAATTCTCTCAAAAATAGGGATCTCACTTTTATCTAGTTACCATGGTGCACAAATTTTTGAAGCTGTGGGCCTTGGATCTGACTTAATAAAAATTGCTTTTGATGGTACAACAAGTCGTATCGCTGGCATAACATTAAAAGAATTAACTAATGAAACACTTTCAATACATACGAAAGCTTACCCAGAGATTGATTTAAAGAAATTAGAATTTTTAGGATTTGTACAATTTAGGAATAATGGAGAATATCATTCCAACAACCCAGAGATGTCCAAAGTTTTACATTCAGCGGTAAAACAAGGGCCAGGATACGATCATTTTGAAACTTACAAAAAACTTATTAGTAATAGACCGACAACATCTCTTAGAGATTTACTAACAATTAATTCAAAAAGAAAAAGTATTCCATTAGAAGAAGTTGAAAGTGTTGAATCAATTTGCAAAAGGTTCTGTACTGGAGGAATGAGTTTAGGTGCTTTATCCAGAGAAGCGCATGAAGTTCTAGCAGTTGCAATGAATAGAATTGGTGGAAAAAGTAATAGTGGAGAAGGGGGAGAAGATCCAGCTCGTTTTAATGTTTTAAATGATATCGATGAAAATACTCAGTCAGCGACGTTGCCATTTATTAAAGGCTTAGAGAATGGAGACACCGCATGCTCAGCTATTAAACAAATAGCATCAGGAAGATTTGGAGTTACACCTGAATATCTAAGAAGTGGAAAACAACTTGAAATTAAAATGGCTCAAGGTGCAAAACCTGGAGAGGGGGGACAATTACCTGGTCCAAAAGTTGATTCTTACATAGCAAAACTAAGAAATAGTAAACCTGGAGTAGCTTTAATATCTCCTCCCCCGCATCATGATATTTATTCAATTGAAGATTTAGCTCAACTTATCCACGACTTACACCAAGTTCATCCAAAAGCGAAAGTAAGCGTTAAACTCGTTTCTGAAATTGGTATAGGTACTATTGCTGCTGGAGTAAGTAAAGCTAATGCAGATGTAATTCAAATATCAGGCCATGACGGAGGTACAGGTGCCTCACCCCTGAGTTCTATTAAACATGCAGGTTTACCATGGGAACTAGGTGTTGCTGAGGTTCATAAATCTCTATTAGATAATAACTTACGCGAAAGAGTGATTTTGAGAACTGATGGAGGTCTTAAAACAGGATGGGACGTAGTTATTGCAGCTTTACTAGGTGCTGAAGAATACGGTTTTGGTTCTGTAGCGATGATTGCTGAAGGATGCATAATGGCTCGGGTTTGTCATACAAACAAGTGTCCTGTTGGAGTTGCCACTCAAAAAGAAGAATTAAGAAAAAGATTTAAAGGTATTCCAGAAAATGTTGTCAATTTTTTCTTGTATATCGCTGAAGAAGTAAGACAGATAATGAGTAGTATCGGTGTTTCTAATATGGAAGAACTGATTGGTAATCAAGAATTTCTTTCTGCAAGAAATATCGATCTTCCAAAAACTTCTAATATTGATCTTTCTTCTTTAGTACACTCAACCCCTGAAAGATCATGGTTAAAACATTCAAAAACTGCCCATAGTAATGGTTCTGTATTAGAAGACAAGTTTTTGTCTGATACTAAATTTATAGATGCAATTAAAAATCACGAAATATTAACCAAAGAAATTGAGATAAAAAATACAGATAGAAGTGTTTGTGCGAAAATATCAGGCGAAATTGCAGAACTTCATGGCAACACTGGCTTCAATGGCAAACTCAACTTAAAATTCAAAGGATATGCAGGACAAAGCTTTGGTGCTTTTTTATTGAAGGGAATGAATGTTCAATTAATAGGAGAAGCTAATGATTATGTTTGTAAAGGCATGAATGGAGGAATACTCACAATAATTCCACCAAAAATAGCAAAAACTTCTTCCGAACAGGTTATCTTAGGAAACACCTGTCTTTATGGAGCAACAGGTGGAAAATTATTTGCACTTGGAAGATCAGGAGAACGATTTGCAGTAAGAAATAGTGGTGCTACAGCGGTTACAGAAGGAGCAGGCGATCATTGTTGTGAATACATGACTGGAGGAAAAGTCGTTATTCTAGGTTCCACAGGAAGGAATATTGGTGCGGGCATGACTGGTGGAATAGCTTTTATAATCGATGAGAATAATAATTTAAGTAAAAAAGTTAACAAGGAAATAGTTAGCATTCATAAAATATCTTCATCAAAACAGGAAGACATCTTATTGGAAATCATTAGAGAATATCGAGCAAAAACAAATAGCTTAAAGGCTATCAAAATAATTGAAAATTGGTCTTATTACAAGAGTACTTTCAAATTAATAGTTCCCCCAAGCGAAGAAGAAATGCTTGGC
AG-347-C10  TATCAAGATAGTTATTCCCCAAATGGAATAATTGGTGAGAAAGATGCCTGTGGAGTTGGTTTCATAGCAAATATTAATGGTGTAGAAAGCAACTGGATCCTAAAACAATCCCTAAAGGGACTTAACTGTATGGAGCATAGAGGAGGTTGTGGAGGGGATAGTGACTCAGGAGATGGAGCGGGTATCTTATGTTCAATCCCTTGGAATTACTTAGAAAAAGAAGTTAATCTTAAAAATTTAGGTATGATATTTATGCCTAATAAAAAAGAGAAAATTGAAGAATGTAAATATATATGCGAGGAGGAAGCAGAAAAATTAAGAATCAACAAAACATCTTGGAGAACAGTACCTGTTAATAATGAAATTTTAGGTCCTTTAGCTAAAGCAAATTCTCCATTTATAAGTCAGTGGATTTTATATAAAGATCTTCAGAATACTGAGAGGCTTTTATTTCAATTAAGGAAAAGAATTGAGAAAAAAATAAGAGAAAAGTTTAAAAACTGTGAATTTTATTTTGCCTCACTAAGTTCAAAAACAGTTGTTTATAAAGGTATGGTTCGTTCTGAAATATTATCTGAATTTTATAAAGACTTAAAAGAAGAAAATTTTAAAGTCTCATTTTCCGTTTACCATAGAAGATTTAGTACTAATACACTTCCAAAATGGCCACTAGCCCAGCCGATGCGATTTTTAGGTCATAACGGTGAAATCAATACTCTCTTGGGTAATATCAACTGGGCTAAGGCTTCAGAAACACACATAGATGATTTTTGGGGAGAGTTATCTAACGAAATTAAGCCAATCGTAGATATAAATAAAAGTGATTCATCAAATCTTGATGCAACTCTTGAAATCAATATTCGTTCAGGTCAACCCATTACTGACTCATTGTTGAAGCTTGTTCCTGAAGCATTTAGAGATCAACCAGAACTTGAACAGAGAGAAGATATAAAAGCTTTTTATGAATATTCTGCAAGCTTACAAGAAGCTTGGGATGGTCCTGCACTCATTGTATTTGCTGATGGAAATTTTGTCGGAGCAACACTTGATAGAAATGGATTAAGACCAGCAAGATATTCAATCACAAATGATGGTTTTGTTGTAATGGGTTCTGAAACAGGAGTAGTAGATCTTGAAGATGAGAGAGTCATTGAAAAAGGTCGATTAGGACCGGGACAAATGTTGGCAGTTGATTTTGATAAAAATGAAATCCTAAGAAATTGGGAGGTAAAATCTGAAGCAGCTCAGAGGCATAATTATAAAAACCTACTAAGCCAAAGAACTATAAAAATTGAGAATAGTGAATGGTTTAAAGACTGCAAACTAAAAGACCTTGAGTTATTACAACAACAAACTGCATACGGGTTTTCAGCAGAAGATAATGATATCATCTTGGATTCAATAGCTTCATTAGCTAAAGAGCCTACCTACTGCATGGGAGACGATATCCCATTAGCAGTGCTTTCTTCAAAGCCACATATTTTATATGACTATTTCAAGCAAAGATTTGCACAAGTTACAAATCCCCCTATTGACCCTCTTAGAGAAAAACTGGTAATGAGTTTAGAGATGCATCTTGGAGAAAGATGTACACCATTTGAAATTAAAGATCCTAAACCTTTTGTTCATTTAGAAAGTCCAATTCTCAACGAGGAAGAACTCTTATCGATTAAAGAATCAAAAATTAAATCTCAAACAATTTCAAGTTTATTTGATATTGAGGATGGTGTTCAAGGCTTGGAGAACCAATTAAAAGCAATTTGTAAAAAGAGTGAGCTCTCCATAAAAGAAGGTTGCTCTTTAATTATTATTTCTGATAAAGGAATTAATCCTAAAAAGACTTTCATTCCTCCTTTGCTTGCTGTTGGGGCAATTCATCATTATCTTCTAAAAAAAGAAATCAGGCTAAAAGCTTCTCTAATCATTGAAACAGGTCAATGTTGGAGCACACACCACTTGGCTTGTTTAATTGGTTATGGTGCAAGCGCAGTTTGCCCTTGGTTGACCTTCGAAGCTGGTAGGCACTGGTTAAAACATCCAAAAACACAAAAACTCATTGATAGCAAAAAAATAAATCCATTATCAATAATTAATGTTCAAGAAAATATTAAAAAAGCTCTTGAAGACGGACTAAGAAAAATTCTTTCGAAAATAGGCATCTCACTTTTATCTAGTTACCATGGAGCACAAATTTTTGAAGCTGTAGGCCTTGGATCTGACTTAATAAAAATTGCTTTTGATGGGACAACAAGCCGCATCGCTGGCATTACTTTAAAAGAATTAACTAATGAAACACTTTCAATACATACAAAAGCCTATCCAGAGATCGATTTAAAAAAATTAGAATTTTTAGGATTTGTACAATTTAGAAATAATGGCGAATATCATTCCAATAACCCGGAGATGTCCAAAGTTTTACATTCAGCTGTAAAACAAGGACCAGGATACGATCATTTTGAAACTTACAAAAAACTCATTAGTAATAGACCGACAACATCTCTAAGAGATTTACTAACGATTAATTCAAGAAGAAAAAGCATTCCATTAGAGGAAGTTGAAAGTGTTGAATCGATTTGCAAAAGGTTCTGTACTGGAGGAATGAGTTTGGGTGCTTTATCAAGAGAAGCACATGAAGTATTAGCAGTTGCAATGAATAGAATTGGTGGAAAAAGTAATAGTGGAGAAGGGGGAGAAGATCCAGCTCGTTTTAATGTTTTAAATGATATCGATGAAAATACTCAATCAGCGACGTTGCCATTTATTAAAGGCCTAGAAAATGGAGACACTGCATGCTCAGCGATTAAACAAATAGCATCAGGGAGGTTTGGAGTTACACCTGAATATCTAAGAAGTGGAAAACAACTCGAAATTAAAATGGCTCAAGGTGCAAAACCTGGAGAAGGGGGCCAATTGCCTGGTCCAAAAGTTGATTCTTACATCGCAAAACTAAGAAATAGTAAGCCTGGAGTAGCTCTAATATCTCCTCCTCCGCATCATGATATTTATTCAATTGAAGATTTAGCTCAACTTATCCATGACCTACACCAAGTACATCCAAAAGCGAAAGTGAGCGTTAAACTTGTTTCTGAAATTGGTATAGGCACTATTGCTGCCGGAGTGAGCAAAGCTAATGCAGATGTAATTCAAATTTCAGGCCATGATGGAGGTACAGGTGCTTCACCTTTGAGTTCTATTAAGCATGCAGGTTTACCATGGGAACTAGGTGTTGCTGAGGTTCATAAATCTCTCTTAGAGAATAACTTACGTGAAAGAGTTATTTTGAGAACTGATGGAGGTCTTAAAACAGGCTGGGATGTTGTTATTGCAGCTTTACTAGGTGCTGAAGAATACGGTTTCGGTTCTGTAGCGATGATTGCTGAAGGATGCATAATGGCGCGGGTTTGTCATACAAACAAGTGTCCTGTTGGAGTTGCCACTCAAAAAGAAGAATTAAGAAAAAGATTTAAAGGTATTCCAGAAAATGTTGTCAATTTTTTCTTGTATATTGCTCAAGAAGTAAGACAAATAATGAGTAGTATCGGCGTTTCTAATATGGAAGAACTGATTGGTAATAAAGAATTTCTTTCTGCAAGAGATATCCCTCTTCCAAAAACTTCTAATATTGATCTTTCTTCTTTAGTACACTCAACATCTGATAGATCATGGTTAAAACATACAAAAAATGCTCATACTAATGGTTCTGTATTAGAAGACGAGTTTTTGTCTGATACTGAATTTATAAACTCAATTAAAAATCAGGAAAAATTAACTAAAGAAATTGAGATAAAAAATACAGATAGAAGTGTTTGTGCGAAAATAGCAGGCGAAATCGCAGAACTTCACGGTAATACTGGCTTCAATGGTGTACTCAACTTAAATTTCAAAGGATATGCAGGACAAAGCTTTGGTGCCTTTTTATTGAAGGGAATGAATGTTCAATTAATCGGAGAAGCTAATGATTATGTTTGTAAAGGAATGAATGGAGGAATACTTACAATAATTCCACCAAAAATAGATAAAACTTCTTCTGAACAAGTCATTTTAGGAAATACCTGTCTTTATGGAGCGACAGGGGGGAAATTATTTGCATTAGGAAAATCCGGCGAAAGATTTGCAGTAAGAAATAGTGGAGCTACAGCGGTAACAGAAGGAGCAGGTGATCATTGTTGTGAATACATGACTGGTGGGAAAGTAGTTATTCTAGGTTCCACAGGAAGGAATATTGGTGCAGGTATGACTGGTGGAATAGCTTTTATAATTGATGAGAATAATGATTTGAGTAATAAAGTTAACAAAGAAATAGTTAGCATTCATAAAATAACTACATCAAATCAGGAAGATATCTTATTGGAAATTATTAGAGAATATCGAGCAAAAACAAATAGCTTAAAGGCCGCCAAAATAATTGAAAATTGGTCTCATTATAAAAATACTTTTAAATTAATAGTTCCCCCAAGCGAAGAAGAAATGCTTGGC
AG-347-E23  TATCAAGATAGTTATTCCCCAAATGGAATAATTGGGGAGAAAGATGCCTGTGGAGTTGGTTTCATAGCAAATGTCAAAGGGATTGAAAGCAACTGGATCCTGAAACAATCACTAAGGGGTCTTAGCTGCATGGAGCACAGAGGAGGTTGTGGAGGAGATAGTGACTCAGGAGATGGAGCAGGTATTTTATGTTCGATTCCGTGGGAATACCTTGAAGAGGAAATGAATCTAAAAAATTTAGGCATGGTTTTTATGCCTAATAAAAAAGAGAAAATTGGAGAATGTAAATCAATATGCGATCAGGAAGCAGAAAAACTAAAAGTTAACAAAACATTTTGGAGAACAGTACCTGTTAATAATGAAATCTTAGGTCCTTTAGCTAAATCAAATGCTCCCTTCATATGTCAGTGGATTTTATGTAAAGATCAACAGGATATTGAGAGGCTTTTATTCCAATTAAGAAAAAGAATTGAAAAAAAAATCAGAGAAACTTTTAAAAACTGTGAATTTTATTTTGCATCATTAAGCACTCAAACAGTTGTATATAAAGGAATGGTGCGTTCTGAAATATTATCTGAGTTTTATCAAGATCTCAAGGAAGAGAGTTTTAAGGTCTCATTTTCTGTTTATCATCGTAGATTTAGTACAAATACACTTCCTAAATGGCCATTAGCTCAGCCCATGAGATTTTTGGGTCATAATGGCGAAATAAATACACTTTTGGGTAATATCAACTGGGCTAAAGCTTCAGAAACACATATAGATGATTTTTGGGGGGACTTATCTAATGAAATCAAACCAATTGTAGATGTTAACAAAAGTGATTCATCAAATCTTGATGCAACCCTTGAAATTAATATTCGCTCAGGCCAACCAATAACTGACTCATTATTAAAACTTGTCCCTGAAGCATTTAGAGATCAACCAGAACTTGCACAAAGGGAAGATATTAAATCATTTTATGAATATTCTGCGAGCCTACAAGAAGCTTGGGATGGTCCCGCTCTCCTTGTATTTGCAGATGGAAATTTTGTAGGTGCAACACTTGATAGAAATGGTCTAAGACCAGCAAGATATTCAATCACAAATGATGGTTTTGTAATAATGGGTTCCGAAACAGGAGTAGTAGATCTTGATGAGGGAACAGTAATTGAAAAAGGTCGATTAGGGCCAGGACAGATGTTGGCAGTTGATTTTCATAGTAATAGAATCCTAAGAAATTGGGAGGTAAAATCTGAAGCGGCTAAAAGATATGATTATAAAAAACTGCTCAGTAATAGAACTATAAAAATTGATAATAGTGAATGGGTTAAACACTGTAAATTAAAAGACCTTGAGCTTTTGCAACAACAAACTGCATACGGTTTTTCAGCGGAAGATAATGATCTTATCCTAGACTCAATGGCTTTACTAGCTAAAGAGCCTACTTATTGCATGGGTGATGATATCCCATTAGCAGTGCTTTCATCTAAGCCACACATTTTATATGACTATTTCAAGCAAAGATTTGCACAAGTTACAAATCCCCCTATTGATCCTTTAAGAGAAAAACTGGTAATGAGTCTAGAGATGCATCTTGGAGAAAGATGTACACCATTTGAGATTAAAGATCCTAAACCTTTCGTTCATTTACAAAGTCCAATTCTCAATGAGGAAGAACTCATTTCCATAAAAAAATCAAAAATTAAATCTCAAACAATTTCAAGTTTGTTTGATATTGAGGAAGGTGTTCAAGGCTTAGAGAACCAATTAAAAGAAATTTGTAAACAGAGTGAGCTCTCTATAAAAGAAGGTTGCTCTATAATTATTATTTCTGATAAGGGTATTAATCCTACAAAGACTTTAATTCCTCCTTTACTTGCTGTTGGAGCAATTCATCACTATCTTCTAAAAAAAGAAATCAGGCTAAAAGCTTCTCTAATTATTGAAACAGGTCAATGTTGGAGCACACATCACATTGCTTGCTTGATTGGTTATGGTGCAAGTGCCGTTTGCCCTTGGTTGACCTTCGAAGCAGGTAGACACTGGTTAAAACATCCAAAAACACAAAAACTCATTGATAGCAAAAAAATAAATCCATTATCAATAATTGATGTTCAAGAAAATATTAAAAAAGCTCTAGAAGACGGTCTAAGAAAAATTCTTTCGAAAATAGGCATCTCACTTTTATCTAGTTACCATGGTGCACAAATTTTTGAAGCTGTGGGCCTTGGATCCGACTTAATAAAAATTGCTTTTGATGGTACAACAAGCCGTATCGCAGGTATAACATTAAAAGAATTAACTAATGAAACACTTTCAATACATACGAAAGCCTATCCAGAGATCGATTTAAAGAAATTAGAATTTTTAGGATTTGTACAATTTAGAAATAATGGAGAATATCATTCTAATAACCCAGAGATGTCCAAAGTTTTACATTCAGCGGTAAAACAAGGACCAGGATACGATCATTTTGAAACTTACAAAAAACTTATTAGTAATAGACCGACAACATCCCTAAGAGATTTACTAACAATTAATTCACAAAGAAAAAGTATTCCATTAGAGGAAGTTGAAAGTGTTGAATCAATTTGCAAAAGGTTCTGTACTGGAGGAATGAGTTTAGGCGCTTTATCTAGAGAAGCACATGAAGTTTTAGCAGTTGCAATGAATAGAATTGGCGGAAAAAGTAATAGCGGAGAAGGGGGAGAAGATCCAGCTCGTTTTAATGTTTTAAATGATATCGATGAAAATACTCAATCAGCGACGTTGCCATTCATTAAAGGTCTAGAGAATGGAGACACCGCATGCTCCGCTATTAAACAAATAGCATCAGGAAGGTTTGGAGTTACACCTGAATATCTGAGAAGTGGTAAACAACTCGAAATCAAAATGGCTCAAGGTGCAAAACCCGGAGAAGGGGGGCAATTGCCTGGTCCAAAAGTTGATTCTTACATCGCAAAACTAAGAAATAGTAAACCTGGAGTAGCTTTAATATCTCCTCCCCCGCATCATGATATTTATTCAATTGAAGATTTAGCTCAACTTATCCATGACTTACACCAAGTTCATCCAAAAGCGAAAGTAAGCGTTAAACTTGTTTCTGAAATTGGTATAGGCACTATTGCTGCTGGAGTAAGCAAAGCTAATGCAGATGTAATTCAAATTTCAGGCCATGACGGAGGTACAGGTGCTTCACCCCTAAGTTCTATTAAACATGCAGGTTTACCATGGGAACTAGGTGTTGCTGAAGTTCATAAATCTCTCTTAGAGAATAACTTACGTGAAAGAGTAATTTTGAGAACTGACGGAGGTCTTAAAACAGGCTGGGATGTAATTATTGCAGCTTTACTAGGTGCTGAAGAATACGGTTTTGGTTCTGTAGCGATGATTGCTGAAGGATGCATAATGGCTCGTGTTTGTCATACAAACAAGTGTCCTGTTGGAGTTGCCACTCAAAAAGAAGAATTAAGAAAAAGATTTAAAGGTATTCCAGAAAATGTTGTCAACTTTTTCTTGTATATTGCTGAAGAAGTAAGACAGATAATGAGCAGTATCGGTGTTTCTCATATGGAAGAACTGATTGGGAATCAAGAATTTCTTTTAGCAAGAAATATCGATCTTCCAAAGACTACTAATATTGATCTTTCTTCTTTAGTACATTCAAACACTGATAGATCATGGTTAAAACATTCAAAGACTGCCCATAGTAATGGTTCTGTATTAGAAGACGAGTTTTTGTCTGATACTGAATTTATAAATTCAATTAAAAATCACGAAATATTAACTAAACAAATTGAGATAAAAAATACGGATAGAAGTGTTTGTGCGAAAATATCAGGAGAAATCGCAGAACTTCATGGCAACACTGGCTTTAATGGCGAACTCAACTTAAATTTCAAAGGATATGCAGGACAAAGCTTTGGTGCCTTTTTATTGAAGGGAATGAATGTTCAATTAATCGGAGAAGCTAATGATTATGTTTGTAAAGGAATGAATGGAGGAATACTTACAATAATTCCACCAAAAATAGATAAAACTTCCTCCGAACAGGTTATTTTAGGGAACACCTGTCTTTATGGAGCAACTGGTGGAAAATTATTTGCATTAGGAAAATCGGGCGAAAGATTTGCAGTAAGAAATAGTGGTGCTACGGCAGTAACAGAAGGAGCAGGTGATCATTGTTGTGAATACATGACTGGTGGGAAAGTAGTTATTCTAGGTTCCACAGGAAGGAATATTGGTGCAGGCATGACTGGTGGGATAGCTTTTATAATCGATGAGAATAATGATTTAAGTAATAAAGTTAATAAAGAAATAGTTAGCATTCATAAAATAACTACATCAAAGCAGGAAAATATCTTATTCGAAATTATTAGAGAATATCGGACAAAAACAAATAGCTTAAAGGCCGCCAAAATAATTAAAAATTGGTCTTATTATAAGAGTACTTTCAAATTAATAGTTCCCCCAAGCGAAGAAGAAATGCTTGGC
AG-347-G18  TATCAAGATAGTTATTCCCCAAATGGAATAATTGGGGAGAAAGATGCGTGTGGAGTTGGTTTCGTAGCAAATGTTGAAGGTTTAGAAAGCAACTGGATCCTTAAACAATCACTAAAGGGCCTCAACTGCATGGAGCATAGAGGAGGTTGTGGAGGAGATAGTGACTCAGGCGATGGAGCAGGCATTTTATGTTCAATTCCCTGGGGTTATTTAGATGAAGAATTGAATCTTATACATTTAGGTATGGTTTTTATGCCTAATAAAAAAGAGAAAATTGAAGAATGCAAATCAATATGTGAGGAGGAAGCAGAAAAATTAAGCATCAAAGAAACATCTTGGAGAAAAGTCCCTGTAAATAATGAAATCTTAGGTCCTTTAGCCAAAGCAAATGTCCCATATATTTGTCAGTGGATTTTATACAAAGATAATCAGAATATTGAAAGGCTTTTGTTCCAGTTAAGGAAAAGAATTGAAAAAAAAATAAGAGAAACTTTTAAAAACTGTGAATTTTATTTTGCCTCACTTAGTTCTCAAACAGTTGTTTATAAAGGTATGGTTAGGTCTGAAATATTATCTGAATTCTATCAAGATCTAAAAAAAGAGAATTTTAAGGTCTCATTTTCCGTTTATCATAGGAGATTTAGTACAAATACTCTTCCAAAATGGCCACTTGCCCAGCCCATGAGATTTTTAGGGCATAACGGGGAAATCAACACTCTTTTGGGCAATATTAATTGGGCTAAAGCTTCAGAAACACATATAGATGATTTTTGGGGAGAGCTATCTAATGAAATAAAGCCTATTGTAGATGTAAATAAAAGTGATTCATCAAATCTTGATGCAACCCTTGAAATTAATATTCGTTCAGGCCAACCTATAACTGATTCATTATTAAAACTTGTTCCTGAAGCATTTAGAAATCAACCAGACCTTGAACAGAGGAATGATATTAAGTCATTTTATGAGTATTCTGCGAGCATACAAGAAGCTTGGGATGGTCCTGCTCTACTTGTATTCGCAGATGGAAATTTTGTCGGAGCAACGCTTGATAGAAATGGTTTAAGACCAGCAAGATATTCAATAACAAATGATGGTTTTGTAATAATGGGTTCCGAAACAGGAGTAGTAGATCTTGAAGAGGAAAAAGTAATAGAAAAGGGTCGATTAGGACCGGGACAAATGTTAGCGGTTGATTTTCATCAAAATAGAATTCTCAGAAATTGGGATGTAAAATCCGAAGCGGCTCAAAGACACGATTATAAAAATCTCCTAAGTAATAGAACTATAAAAATTGAAAATAGTGATTGGTTTAAAGACTGCAAACTAAAAGACCTTGAGTTATTACAACAACAAACTGCCTACGGTTTTTCAGCAGAAGATAATGATCTTATCTTGGATTCAATGGCTTCATTAGCTAAAGAGCCAACCTATTGCATGGGAGACGATATCCCATTAGCAGTGCTTTCTTCAAAGCCACATATTTTATATGACTATTTCAAACAAAGATTTGCGCAAGTTACAAATCCTCCTATTGACCCTCTGAGAGAAAAACTGGTAATGAGTTTAGAGATGCATCTTGGAGCAAGATGTACTCCATTTGAGATTAAAGATCCTAAACCTTTTGTTCATTTACAAAGTCCAATTCTCAATGAGGAAGAACTCATTTCCATTAAAAAATCAAAAATTAAATCTCAAACAATTTCAAGTTTGTTTGATATTGAGGAAGGTGTTAAAGGCTTAGAGAACCAATTAAAAGCAATTTGTAAAAAGAGTGAGCTCTCTATAAAAGAAGGTTGCTCTTTAATTATTATTTCTGATAAGGGAATTAATCCTAAAAAGACTTTTATTCCTCCTTTACTTGCTGTTGGGGCAATTCATCATTATCTTCTAAAAAAAGAAATCAGACTAAAAGCTTCTCTAATTATTGAAACAGGTCAATGTTGGAGCACACATCACTTGGCTTGTTTGATCGGTTATGGTGCAAGCGCAGTCTGCCCTTGGTTGACCTTCGAAGCAGGTAGACACTGGTTAAAACATCCAAAAACTCAAAAACTCATTGATAGCAAAAAAATAAATCCATTATCAATAATTGATGTTCAAGAAAATATTAAAAAAGCTTTAGAAGACGGTCTTAGGAAAATTCTTTCGAAAATAGGCATCTCACTTTTATCTAGTTACCATGGCGCACAAATTTTTGAAGCTGTAGGCCTTGGATCTGACTTAATAAAAGTTGCTTTTGATGGAACAACAAGCCGCATCGCCGGCATAACATTAAAAGAATTAACTAATGAAACAATTTCAATACATACGAAAGCCTACCCAGAGATCGATTTAAAAAAATTAGAATTTTTGGGATTTGTACAATTTAGAAATAATGGAGAATATCATTCCAATAACCCTGAGATGTCCAAAGTTTTACATTCAGCTGTAAAACAAGGTCCAGGATACGATCATTTTGAAACTTACAAAAAACTTATTAGTAATAGACCTACAACATCCCTAAGAGATTTACTAACAATTAGTTCAAAAAGAAAAAGCATCCCATTAGAGGAAGTTGAAAGTGTTGAATCAATTTGCAAAAGGTTTTGTACTGGAGGAATGAGTTTGGGTGCTTTATCAAGGGAAGCGCATGAAGTGTTAGCAGTTGCTATGAACAGAATTGGTGGTAAGAGTAATAGTGGAGAAGGGGGGGAAGATCCAGCTCGTTTTAATGTTTTAAATGATATCGATGAAAATACTCAATCAGCTACTTTACCATTTATTAAAGGTCTAGAAAATGGAGACACCGCTTGTTCAGCTATTAAACAAATAGCATCAGGTCGATTTGGCGTTACACCTGAATATCTAAGAAGTGGTAAACAACTCGAAATTAAAATGGCTCAAGGTGCAAAACCTGGAGAAGGGGGACAATTGCCTGGTCCAAAAGTTGATTCCTACATCGCAAAACTTAGAAATAGTAAACCTGGAGTAGCTCTAATATCTCCTCCCCCGCATCATGATATTTATTCAATTGAAGATTTAGCTCAACTTATACATGACTTACACCAAGTCCATCCAAAAGCGAAAGTGAGCGTTAAACTTGTTTCTGAAATTGGTATAGGCACTATTGCTGCTGGAGTAAGCAAAGCTAATGCAGATGTAATTCAAATTTCAGGCCATGACGGAGGTACAGGTGCTTCGCCCCTAAGTTCTATTAAACATGCAGGTTTACCATGGGAATTAGGTGTTGCTGAGGTTCATAAATCTCTCTTAGAGAATAACTTACGTGAAAGAGTAATTTTGAGAACTGATGGAGGTCTTAAAACAGGCTGGGATGTAGTTATTGCAGCTTTACTAGGTGCTGAGGAATACGGTTTCGGTTCTGTAGCGATGATTGCTGAAGGATGCATAATGGCTCGGGTTTGTCATACAAACAAGTGTCCTGTTGGAGTTGCTACTCAAAAAGAAGAGTTAAGAAAAAGATTTAAAGGTATTCCAGAAAATGTTGTCAATTTTTTCTTATATATTGCTGAAGAAGTAAGACAGATAATGAGTAGTATTGGAGTTTCTAATATGAAAGAACTGATTGGGAATCAAGAATTTCTTTCTGCAAGAAATATCGGTCTTCCAAAAACTTCTAATATCGATCTCTCTTCTTTAGTAGACATAACCACTGATAGATCATGGTTAAAACATTCAAAAAATGCTCATAGTAATGGTTTTGTATTGGAGGACGAGTTTTTGTCTGATACTGAATTTATTAATTCAATTAAAAGTCACGAAAAATTGACTAAAGAAATTGAGATAAAAAATACAGATAGAAGTGTTTGTGCGAAAATATCAGGCGAAATCGCAGAACTTCATGGAAACACTGGCTTCAATGGCGAACTTAACTTAAATTTCAAAGGATATGCAGGACAAAGCTTTGGTGCCTTTTTATTAAAGGGAATGAATGTTCAATTAATCGGAGAAGCTAATGATTATGTTTGTAAAGGAATGAATGGAGGAATACTCACAATAATTCCACCAAATATAGATAAAACCTCCTCCGAACAAGTTATCCTGGGAAATACTTGCCTTTATGGAGCAACAGGTGGGAAATTATTTGCTTTAGGAAAATCGGGAGAAAGATTTGCAGTAAGAAATAGTGGTGCTACAGCAGTAACAGAGGGAGCAGGAGATCATTGTTGTGAATACATGACTGGAGGGAAAGTAGTTATTCTAGGTTCCACAGGAAGGAATATTGGTGCGGGGATGACTGGTGGAATAGCTTTCATAATCGATGAGAATAATGATTTAAATAATAAAGTTAATAAGGAAATAGTAAGCATTCATAAAATAACTTCATCAATGCAGGAAGATATTTTATTGGAAATTATTAGGGAATATAGAGCAAAAACAAATAGCTTAAAGGCCGCTAAAATAATTGAAAATTGGTCTCATTTTAAGAGTACTTTCAAATTAATTGTTCCCCCAAGTGAAGAAGAGATGCTTGGC
AG-347-G20  TATCAAGATAGTTATTCCCCAAATGGAATAATTGGGGAGAAAGATGCCTGTGGAGTTGGTTTCATAGCAAATATTAAAGGGTTAGAAAGCAATTGGATCCTAAAACAGTCCCTTAAAGGCCTAAACTGCATGGAACATAGAGGAGGTTGTGGTGGAGATAGTGATTCAGGAGATGGAGCGGGTATTTTATGTTCAATTCCATGGGGATATCTAGAAGAGGAAATTAATCTAAAAAATTTAGGTATGATTTTTATGCCTAATAAGAAAGAAAAAATTGAAGTATGTAAATCAATATGTGATCAAGAAGCAGAAAAATTAAAAGTCAACAAAACATCTTGGAGAATAGTCCCAGTTAATAATGAAATCTTAGGTCCTTTAGCTAAAGCAAATGCTCCATTTATATGTCAATGGATTTTATATAAAGATCATCAGGATGTTGAAAGGCTTTTATTCCAACTAAGGAAAAGAATTGAGAAAAAAATAAGAGAAACTTTCAAAAACTGTGAATTTTATTTTGCCTCACTAAGTTCTCAAACAGTTGTTTATAAAGGTATGGTTCGCTCTGAAATATTATCGGAGTTTTATCGAGATCTAAAAGAAGAGAGTTTTAAAGTTTCATTTTCTGTTTATCATCGTAGATTTAGTACTAATACACTTCCAAAATGGCCGCTAGCTCAACCCATGAGATTTTTGGGTCATAATGGCGAAATAAATACTCTCTTAGGTAATATCAACTGGGCTAAAGCTTCAGAAACACATATAGATGATTTTTGGGGAGAGTTATCTAATGAAATCAAGCCCATTGTAGATGTAAATAAAAGTGATTCATCAAATCTTGATGCAACCCTTGAAATCAATATTCGTTCAGGGCAGCCCATTACTGACTCATTATTAAAACTTGTTCCTGAAGCATTTAGAGATCAACCAGAACTTGAGCAGAGAGAAGATATAAAAGCTTTTTATGAATATTCTGCAAGCCTACAAGAAGCTTGGGATGGTCCAGCACTCCTTGTATTTGCTGATGGAAATTTTGTCGGAGCAACGCTTGATAGAAATGGCCTAAGACCAGCAAGATATTCAATCACAAATGATGGTTTTGTAATAATGGGTTCTGAAACAGGAGTAGTAGATCTTGAAGAAGAAAGAGTAATAGAAAAAGGTCGATTAGGACCGGGACAAATGCTGGCAGTTGATTTTCATCAGAATAGAATCCTAAGAAATTGGGAAGTAAAATCTGAAGCCGCTCAAAGGCATGATTATAAAAATCTCCTAAGTAAAAGAACTATAAAAATTGATAATAGTGAATGGGTTAAAGACTGCAAACTAAAAGATCTTGAGTTGATACAACAACAAACTGCATACGGGTTTTCAGCGGAAGATAATGATCTTATCTTAGATTCCATGGCTTCATTAGCTAAAGAGCCTACTTATTGCATGGGCGACGACATACCATTAGCAGTGCTTTCATCAAAACCCCATATTTTGTATGACTATTTCAAGCAAAGATTTGCTCAGGTAACTAATCCTCCAATAGACCCTCTTCGTGAAAAACTTGTGATGAGCCTTGAAATGCATCTTGGAGAGAGATGTTCACCATTTGAGATTAAAGATCTTAAACCTTTTATTCATTTACAGAGCCCAATTCTCAATGAAGAAGAACTGATTTCAATTAAAAAATCAAAAATTAAATCTCAAACAATTTCAACCTTGTATGAAATCAACGAAGGAATTAATGGATTTGAAGGTAAATTAAATGATATTTGCGAGCAAAGTGAAAATGCAGTTAATAATGGATGTGCTTTAATTATTATTTCTGACAAAGGAGTAAGCTCAACAAAAAGTTTTATTCCCCCTCTCTTAGCTGTAGGTGCAATTCATCATTATCTTCTTAAAAAAGAAACAAGATTAAAAGCCTCCCTAATTATCGAGACTGGTCAATGTTGGAGTACTCATCACTTAGCATGCCTGATTGGATATGGAGTTAGTGCTGTTTGCCCTTGGCTAATATTTGAATCAGGGAGACATTGGTTAAAGCATCCTAAGACTCAAAAACTAATAGATAGCAAAAAAATTGATTTATTATCAACAGATAAGGTTCAGACCAATATTAAAAAAGCTCTTGAGGATGGCTTACGGAAAATACTTTCTAAGATAGGTATCTCACTGCTTTCTAGTTACCACGGGGCTCAGATTTTTGAAGCGGTAGGTTTGGGCTCCGATTTAATCAAACTTGGTTTCGACGGGACAACAAGTCGAATTGCTGGAATTACTTTAAAGGAATTAGCTAATGAATCAATTTCAATTCACACAAAAGCTTATCCAGAAATTGACCTGAAAAAACTCGAGTTTCTAGGATTTGTGCAATTCAGAAATTATGGAGAATATCACTCAAATAATCCTGAAATGTCAAAGGCACTCCATTCTGCTGTTAAAGAAGGACCAATTTATGACCACTTCAAATTGTACAAAGAACTTATTAGTAACAGACCAACAACTGCTCTAAGAGACTTACTGACAATTGATTCTAATAGGGAAAGCATACCAATAAGTGAAGTTGAAAGTGTTGAATCAATTTGCAAACGGTTTTGTACAGGAGGAATGAGTTTAGGTGCTTTATCAAGAGAAGCGCATGAAGTTTTAGCAGTTGCAATGAATAGAATTGGTGGAAAAAGTAATAGTGGTGAAGGTGGAGAAGATCCAGCTCGTTTTAATGTTTTAAATGATATTGATGAAAATACTCAATCAGCGACTTTGCCCTTTATAAAAGGCCTTGAAAATGGAGATACCGCTTGCTCTGCTATAAAGCAAATCGCCTCAGGAAGATTTGGAGTTACCCCTGAATATCTTCGAAGTGGTAAACAACTTGAAATTAAAATGGCCCAAGGTGCAAAGCCTGGGGAAGGCGGGCAACTTCCTGGTCCAAAAGTCGATTCCTACATAGCAAAACTCAGGAATAGTAAACCTGGCGTGGCTTTAATTTCTCCACCTCCACATCATGATATTTACTCAATTGAAGATTTAGCACAACTAATTCATGATCTTCATCAGGTTCATCCTAAAGCAAAAGTAAGTGTCAAACTTGTTTCTGAAATTGGTATTGGAACTGTAGCTGCGGGTGTAAGTAAAGCAAACGCAGATGTTATACAAATCTCTGGCCACGATGGAGGAACCGGTGCTTCTCCCTTGAGCTCCATTAAGCACGCTGGATTGCCTTGGGAACTTGGTTTAGCAGAGGTACATAAATCACTTCTTGATAATAATCTGCGCGACAGAGTTCTTTTAAGAACAGACGGTGGGCTTAAAACAGGATGGGATGTTGTCATTGCTGCTCTTTTGGGCGCAGAAGAATATGGATTTGGATCCGTAGCAATGATTGCTGAAGGATGCGTTATGGCACGAGTTTGCCATAAAAATACTTGTCCTGTTGGGGTAGCAACACAAAAAGAAGAATTGAGAAAAAGGTTCAAAGGTTTACCCGATAACGTTGTTAACTTTTTTATGTATGTTGCTGAAGAAATAAGACAAATATTGAGTGCCATTGGTGTCAAAACAATGGAAGAATTAATTGGTAACAAAGAATTTCTGACCACAAAAAATATTAGTCTGCCTAAAACGGAAAATATCGATCTAACTTCTCTTGTTATTAGCTATAAAGATAGATCATGGATAAAACATTCAAACAATGCTCATAGCAATGGAACCGTATTGGAAGACTCGATTTTAACGGATGCTCAATTCATAAATGCGCTCACTACGCATGGAGAATTTAGTAAAAAAATTGAAATCAAAAATACCGATAGAAGTGTTTGTGCAAAAATTTCAGGAGAGCTTGCTCAGCATTATGGCAATAAGGGCTTTGAGGGCGCAATTAATCTAATTTTTAACGGTCATGCAGGTCAAAGCTTTGGAGCCTTTTTATTAGAAGGAATGATTATTAAATTAATTGGAGAAGCTAATGATTATGTATGCAAAGGGATGAATGGAGGTATGTTAACCATAATTCCGCCTAGGATAGATAAGAATTCATCGGATCAAGTCATTTTGGGCAATACTTGTCTGTATGGCGCTACGGGCGGAAAGTTATATGCGTTGGGTAAATCAGGTGAAAGGTTTGCTGTAAGAAATAGTGGGGCAGTAGCTGTAACTGAAGGTGCAGGAGATCATTGCTGTGAATATATGACAGGGGGAAAAATTGTAATTCTTGGCTCTATAGGAAGAAATATCGGAGCAGGAATGACTGGGGGGGTCGCATTTATACTTGATGAAAAAAATGATGTAGAGAAAAAGGTAAATAGAGAAATAGTAAGCATCTATGAAATTAAGACACCAAAACAAGAACAAATTTTATTAGAAATAATTAACGATTATCATCATAAAACTCAGAGTCCTAAAGCAGCTAATGTTCTTAAATATTGGAGTAATTTTAAAACTTTATTTAAAGTAATCGTACCGCCCAGTGAACAAGAAATGCTTGGA
AG-347-G22  TATCAAGATAGTTATTCCCCAAATGGAATAATTGGGGAGAAAGATGCGTGTGGGGTCGGTTTCGTAGCAAATGTTGAAGGTATAGAGAGCAACTGGATCCTTAAACAATCTCTAAAGGGCCTCAACTGCATGGAACATAGAGGAGGTTGTGGAGGAGATAGTGACTCAGGAGATGGAGCAGGCATCTTATGTTCAATTCCATGGGGATATCTAGAAGAGAAAATTAATCTAAAAAATTTAGGCATGGTTTTTATGCCAAATAAAAAAGAAAAAATTGAAATATGCAAATCAATATGTGATGAAGAAGCAGAAAAATTAAAAGTCAACAAAACATCTTGGAGAACAGTACCCGTTAATAATGAAATATTAGGTCCTTTAGCTAAAGCAAATGCTCCATTCATCTGTCAGTGGATTTTATATAAAGATCATAAGGATGTTGAAAGGCTTTTATTTCAATTAAGGAAAAGAATTGAGAAAAAAATAAGAGAAACTTTTAAAAACTGTGAATTTTATTTTGCCTCACTAAGTTCTCAAACAGTTGTTTATAAAGGTATGGTTCGCTCTGAAATATTATCCGAGTTTTATCAAGATCTAAAAGAAGAGAGTTTTAAAGTTTCATTTTCTGTTTATCATCGTAGATTTAGTACTAATACACTGCCAAAATGGCCACTAGCTCAGCCCATGAGATTTTTGGGTCATAATGGCGAAATAAATACTCTCTTAGGCAATATTAATTGGGCTAAAGCTTCAGAAACACATATAGATGATTTTTGGGGAGAGTTATCTAATGAAATTAAGCCCATTGTAGATGTAAACAAAAGTGATTCATCAAATCTTGATGCAACCCTTGAAATCAATATTCGTTCAGGTCAGCCCATTACTGACTCATTATTAAAACTTGTTCCTGAAGCATTTAGAGATCAACCAGAACTTGAGGAGAGAGAGTATATAAAAGCTTTTTATGAATATTCTGCAAGCCTACAAGAAGCTTGGGATGGTCCAGCACTCCTTGTATTTGCTGATGGAAATTTTGTCGGAGCAACGCTTGATAGAAATGGCCTAAGACCAGCAAGATATTCAATCACAAATGATGGTTTTGTAATAATGGGTTCTGAAACAGGAGTAGTGGATCTTGATGAGGAAAGAGTAATAGAAAAAGGTCGATTAGGACCGGGACAAATGTTGGCAGTTGATTTTCATCAGAATAGAATCCTAAGAAATTGGGAAGTAAAATCTGAAGCCGCTCAAAGGCATGATTATAAAAATCTTCTCAGTAATAGAACTATAAAAATTGAAAATAATGAATGGGTTAAAGACTGCAAACTAAAAGACCTTGAGTTGTTGCAACAACAAACTGCATACGGGTTTTCAGCTGAAGATAATGACCTTATCTTAGATTCAATGGCTTCATTAGCTAAAGAGCCTACTTATTGCATGGGCGACGACATCCCATTAGCAGTTCTTTCATCTAAGCCACATATTTTATACGACTACTTTAAGCAAAGATTTGCGCAAGTTACTAATCCTCCTATTGACCCTCTGAGAGAAAAACTTGTAATGAGTTTAGAGATGCATCTAGGAGAAAGATGTACACCATTTGAAATCAAAGATGCTAAATCTTTTATTCATTTACAAAGTCCGATTCTAAATGAGGAAGATCTCATTTCCATCAAAAAATCAAAAATTAAATCTCAGACAATTTCAAGTTTGTTTGATTTAGAGGAAGGTATTCAAGGCTTAGAGAACCAATTAAAACTAATCTGCAAACAGAGTGAGCTGTCTATAAAAGAGGGTTGCTCTTTAATTATTATTTCTGATAAGGGAATTAATCCTAAAAAGACTTTTATACCTCCTTTACTTGCTGTTGGAGCAATTCATCATTATCTTCTTAAAAAAGAAATCAGGCTAAAAGCTTCTCTAATAATTGAGACCGGTCAATGTTGGAGTACACATCACTTAGCATGTTTAATTGGATATGGAGCAAGTGCAGTTTGCCCTTGGTTGACCTTCGAAGCAGGTAGACACTGGTTAAAACATCCAAAAACACAAAAACTCATTGATAGCAAAAAAATAAATCCATTATCAATAGTTAATGTTCAAGAAAATATTAAAAAAGCTCTAGAAGACGGTCTGCGAAAAATTCTCTCAAAAATAGGCATCTCACTTTTATCTAGTTACCATGGTGCACAAATTTTTGAAGCTGTAGGCCTTGGATCTGACTTAATAAAAATTGCTTTTGATGGTACAACAAGTCGTATCGCAGGCATAACATTAAAAGAATTAACTAATGAAACACTTTCAATACATACGAAAGCCTATCCAGAGATCGATTTGAAGAAATTAGAATTTTTAGGATTTGTACAATTTAGAAATAATGGAGAATATCATTCCAATAACCCTGAGATGTCCAAAGTTTTACATTCGGCAGTAAAACAAGGACCAGGATACGACCATTTTGAAACTTACAAAAAACTTATCAGTAATAGACCAACAACATCTCTTAGAGATTTACTAACAATTAATTCAAAAAGAAAAAGTATTCCATTAGAGGAAGTTGAAAGTGTTGAATCAATTTGCAAAAGGTTCTGTACTGGAGGAATGAGTTTAGGTGCTTTATCCAGAGAAGCGCATGAAGTTTTAGCAGTTGCAATGAATAGAATTGGTGGAAAAAGTAATAGTGGAGAAGGGGGAGAAGATCCAGCTCGTTTTAATTTTTTAAATGATATCGATGAAAATACTCAGTCAGCGACATTGCCATTTATTAAAGGCTTAAAGAATGGAGACACCGCATGCTCTGCTATTAAACAAATAGCATCAGGAAGATTTGGAGTTACACCTGAATATCTAAGAAGTGGTAAACAACTCGAAATTAAAATGGCTCAAGGTGCAAAACCCGGAGAGGGGGGACAATTACCTGGTCCAAAAGTAGATTCTTACATTGCAAAACTAAGAAATAGTAAACCTGGAGTAGCTTTAATATCTCCTCCCCCGCATCATGATATTTATTCAATTGAAGATTTAGCTCAACTTATCCACGACTTACACCAAGTTCATCCAAAAGCGAAAGTAAGCGTTAAACTTGTTTCTGAAATTGGTATAGGCACTATTGCTGCTGGAGTAAGCAAAGCTAATGCAGATGTAATTCAAATATCAGGCCATGACGGAGGTACAGGTGCTTCACCCCTGAGTTCTATTAAACATGCAGGTTTACCATGGGAACTTGGTGTTGCTGAGGTTCATAAATCTCTCTTAGAGAATAACTTACGCGAAAGAGTAATTTTGAGAACTGATGGAGGTCTTAAAACAGGCTGGGACGTAGTTATTGCAGCATTACTAGGTGCTGAAGAATACGGTTTTGGTTCTGTAGCGATGATTGCTGAAGGATGCATAATGGCTCGGGTTTGTCATACAAACAAGTGTCCTGTTGGAGTTGCCACTCAAAAAGAAGAATTAAGAAAAAGATTTAAAGGTATTCCAGAAAATGTCGTCAATTTTTTCTTGTACATTGCTGAAGAAGTCAGACAGATAATGAGTAGTATCGGTGTCTCTAATATGGAAGAACTGATTGGTAATCAAGAATTTCTTTCTGCAAGAAATATCGATCTTCCAAAAACTTCTAATATTGATCTTTCTTCTTTAGTACACCCAACCCCTGATAGATCATGGTTAAAACACTTAAAAACTGCCCATAGTAATGGTTCTGTATTAGAAGACGAGTTTTTATCTGACACTAAATTTATAGATTCAATTAAAAATCACAAAATATTAACCAAAGAAATTGAGATAAAAAATACAGATAGAAGTGTTTGTGCGAAAATATCAGGCGAAATCGCAGAACTTCACGGCAATACAGGCTTCAATGGCAAACTCAACTTAAATTTCAAAGGATATGCAGGACAAAGCTTTGGTGCCTTTTTATTGAAAGGAATGAATGTTCAATTAATCGGAGAAGCTAATGATTATGTTTGTAAAGGAATGAATGGAGGAATACTCACAATAATTCCACCAAAAATAAATGCAATCTCCTCCGAACAAGTCATCCTAGGAAATACTTGTCTTTATGGAGCAACAGGTGGAAAATTATTTGCATTAGGAAAATCGGGAGAAAGATTTGCGGTTAGAAATAGTGGTGCTACAGCGGTAACAGAAGGAGCAGGTGATCATTGTTGTGAATACATGACTGGTGGGAAAGTTGTTATTCTAGGTTCCACAGGAAGGAATATTGGTGCAGGCATGACTGGTGGAATAGCTTTTATAATCGATGAAAATAATGATTTAAGTAATAAAGTAAATAAAGAAATAGTAAGCATTCATCAAATAACTTCATCAAAGCAGGAAAATATCTTATTGGAAATTATTAGAGAATATCAAGCAAAAACAAATAGCTTAAAGGCTGCCAAAATAATTGAAAATTGGTCTCATTTCAAGAGTACTTTCAAATTGATTGTTCCCCCAAGCGAAGAAGAGATGCTTGGT
AG-347-I04  TATCAAGATAGTTATTCCCCAAATGGAATAATTGGGGAGAAAGATGCGTGTGGAGTCGGTTTCATAGCAAATATTAAAGGGGTAGAAAGCAATTGGATCCTTAAACAGTCCCTAAAAGGCCTTAACTGCATGGAACATAGAGGAGGTTGTGGAGGAGATAGTGATTCTGGAGATGGAGCGGGCATTTTATGTTCAATTCCATGGGGATATCTAGAAAAGGAAATTAATTTAAAAAATTTAGGTATGGTTTTTATGCCTAATAAAAAAGAAAAAATTGAATTATGTAAATCAATATGTGATCAAGAAGCAGAAAAATTAAAAGTCAACAATACATCTTGGAGAAAAGTACCTGTTAATAATGAAATCTTAGGTCCTTTAGCTAAAGCCAATGCCCCTTTCATCTGTCAGTGGATTTTACATAAAGATCATCAGGATGTTGAAAAGCTTCTATTTCAATTAAGGAAAAGAATTGAGAAAAAAATAAGAGAAACTTTCAAAAACTGTGAATTTTATTTTGCCTCACTAAGTTCTCAAACAGTTGTTTATAAAGGTATGGTTCGCTCTGAAATATTATCCGAGTTTTATCAAGATCTAAAAGAAAAAAGTTTTAAAGTTTCATTTTCTGTTTATCATCGTAGATTTAGTACTAATACACTTCCAAAATGGCCGCTAGCTCAACCCATGAGATTTTTGGGACATAATGGCGAAATAAATACTCTCTTAGGTAATATCAACTGGGCTAAAGCTTCAGAAACACATATAGATGATTTTTGGGGAGATTTATCTAATGAAATCAAGCCCATTGTAGATGTAAACAAAAGTGATTCATCAAATCTTGATGCAACCCTTGAAATCAATATTCGTTCAGGGCAGCCCATTACTGACTCATTATTAAAACTAGTTCCTGAAGCATTTAGAGATCAACCAGAACTTGAGCAGAGAGAAGATATAAAAGCCTTTTATGAATATTCTGCAAGCCTACAAGAAGCTTGGGATGGTCCAGCACTCCTTGTATTTGCTGATGGAAATTTTGTCGGGGCAACGTTGGATAGAAATGGGCTAAGACCAGCAAGATATTCAATCACAAATGATGGTTTTGTAATAATGGGTTCTGAAACAGGCGTAGTAGATCTTGAAGAAGAAAGAGTAATAGAAAAGGGGCGATTAGGACCGGGACAAATGCTGGCAGTTGATTTTCATCAGAATAGAATCCTCAGAAATTGGGAAGTAAAATCTGAAGCCGCTAAAAGGCATGATTATACAAATCTTCTCAGTAATAGAACTATTAAAATTGAAAATAATGAATGGGTTAAAGATTGCAAACTAAAAGACCTTGAATTGTTGCAACAACAAACTGCATACGGTTTTTCAGCGGAAGATAATGACCTTATCTTAGATTCAATGGCTTCATTAGCTAAAGAGCCTACTTATTGCATGGGCGACGACATCCCATTAGCAGTTCTTTCATCTAAGCCACATATTTTATACGACTATTTTAAGCAAAGATTTGCGCAAGTAACTAATCCTCCTATTGACCCTTTGAGAGAAAAACTTGTAATGAGTTTAGAGATGCATCTAGGAGAAAGATGTACACCATTTGAAATTAAAGATGCTAAACCCTTTGTTCATTTACAAAGTCCTATTCTTAATGAAGAAGAACTCATTTCCATCAAAAAATCAAAAATTAAATCTCAGACAATTTCAAGTTTGTTTGATTTAGAGGAAGGTATTCAAGGCTTAGAGAACCAATTAAAAGCAATCTGTACACAAAGTGAGCTGGCTATAAAAGACGGTTGCTCTTTAATTATCATTTCAGATAAGGGAATTAATCCTAAAAAAACTTTTATTCCTCCTTTACTTGCTGTTGGAGCAATTCATCATTATCTTCTTAAAAAAGAAATCAGGCTAAAAGCTTCACTAATAATTGAGACTGGTCAATGCTGGAGCACACATCACTTGGCTTGTTTAATTGGATATGGAGCAAGTGCAGTTTGCCCATGGTTGACCTTCGAAGCAGGTAGACACTGGTTAAAACATCCAAAAACACAAAAACTCATTGATAGCAATAAAATAAATCCATTATCAATAGTTGATGTTCAAGAAAATATTAAAAAAGCTTTAGAAGACGGTCTAAGAAAAATTCTCTCAAAAATAGGTATTTCTCTTTTATCTAGTTACCATGGAGCACAAATTTTTGAAGCTGTAGGCCTTGGATCTGACTTAATAAAAATTGCTTTTAATGGTACAACAAGTCGAATCGCTGGCATAACTTTAAAAGAATTAACCAATGAAACACTTTCTATACATACTAAAGCCTATCCAGAGATCGATTTAAAGAAATTAGAATTTTTAGGATTTGTACAATTTAGAAATAATGGGGAATATCATTCAAATAACCCAGAGATGTCTAAAGTATTACATTCAGCGGTAAAACAAGGGCCAGGATATGATCATTTTGAAACTTATAAAAAACTCATTAGTAATAGACCGACAACATCTCTTAGAGATTTACTGACAATTAATTCAACAAGAAAAAGTATTCCATTAGAGGAAGTTGAAAGTGTTGAATCAATTTGCAAAAGGTTCTGTACTGGAGGAATGAGTTTAGGTGCTTTATCCAGAGAAGCTCATGAAGTTTTAGCAGTTGCAATGAATAGAATTGGTGGGAAAAGTAATAGTGGAGAAGGGGGAGAAGATCCAGCTCGTTTTAATGTTTTAAATGATATCGATGAAAATACTCAGTCAGCGACGTTGCCATTTATTAAAGGATTAGAGAATGGAGACACCGCATGCTCAGCTATTAAACAAATAGCATCAGGAAGATTTGGGGTTACACCTGAGTATCTAAGAAGTGGTAAACAACTCGAAATTAAAATGGCTCAAGGTGCAAAACCCGGAGAGGGGGGACAATTACCTGGTCCAAAAGTTGATTCTTACATCGCAAAACTAAGAAATAGTAAACCTGGAGTAGCTTTAATATCTCCTCCCCCGCATCATGATATTTATTCAATTGAAGATTTAGCTCAACTTATCCACGACTTACACCAAGTTCATCCAAAAGCGAAAGTAAGCGTTAAACTTGTTTCTGAAATTGGTATAGGCACTATTGCTGCTGGAGTAAGCAAAGCTAATGCAGATGTAATTCAAATATCAGGTCATGATGGAGGTACAGGTGCTTCACCCCTGAGTTCTATTAAGCATGCGGGGTTACCATGGGAACTAGGTGTTGCTGAGGTTCATAAATCTCTCTTAGAGAATAACTTACGCGAAAGAGTAATTTTGAGAACTGATGGAGGTCTTAAAACAGGCTGGGATGTAGTTATTGCAGCTTTACTAGGTGCTGAAGAATACGGTTTCGGTTCTGTAGCGATGATTGCTGAAGGATGCATAATGGCTCGGGTTTGTCATACAAACAAGTGTCCTGTTGGAGTTGCCACTCAAAAAGAAGAATTAAGAAAAAGATTTAAAGGTATTCCAGAAAATGTTGTCAATTTTTTCTTGTATATTGCTGAAGAAGTAAGACAGATAATGAGTACTATCGGTGTTTCTAATATGGAGGAACTGATTGGTAATCAAGAATTTCTTTCTGCAAGAAATATCGATCTTCCAAAAACTTCCAATATTGATCTTTCTTCTTTAGTACACTCAACCCCTGATAGATCATGGTTAAAACATTCCAAAACTGCCCATAGTAATGGCTCTGTATTAGAGGACGAGTTTTTGTCTAATTATGAATTTATAGATTCAATTAAAAATCACAAAATTTTAACCAAAGAAATTGAGATAAAAAATACAGATAGAAGTGTTTGTGCGAAAATATCAGGCGAAATCGCAGAACTACATGGCAACACAGGCTTCAAGGGCGAACTCAACTTAAATTTCAAAGGATATGCAGGTCAAAGCTTTGGTGCCTTTTTATTGAAGGGAATGAATGTTCAATTAATCGGAGAAGCAAATGATTATGTTTGCAAAGGAATGAATGGAGGAATACTCACAATAATTCCACCAAAAATAGAAAAAACTTCCTCCGAACAGGTTATTTTAGGAAACACCTGTCTTTATGGAGCAACAGGTGGGAAATTATTTGCATTAGGAAAATCGGGAGAAAGATTTGCAGTAAGAAATAGTGGTGCTACAGCGGTAACAGAAGGAGCAGGTGATCATTGTTGTGAATACATGACTGGTGGGAAAGTAGTTATTCTCGGTTCCACAGGAAGGAATATTGGTGCGGGCATGACTGGTGGAATAGCTTTTATAATCGATGAAAATAACGATTTAAGTAATAAAGTTAACAAGGAAATAGTTAGCATACATAAAATAACTTCATCAAAGCAGGAAGGTATCTTATTAGAAATTATTAGAGAATATCGAGCAAAAACAAATAGCTTAAAGGCTGCCAAAATAATTGAAAATTGGTCTTATTACAAGAGTACTTTCAAATTAATAGTTCCCCCAAGCGAAGAAGAAATGCTTGGC
AG-347-I06  TATCAAGATAGTTATTCCCCGACTGGAATAATTGGAGAAAGAGATGCATGTGGAGTAGGTTTCATAGCAAACGTCAAAGGAATAGAAAGCAACTGGATCCTTAAACAATCACTAAAGGGCCTTAACTGCATGGAGCATAGAGGAGGTTGTGGAGGTGATAGTGACTCAGGAGATGGAGCAGGCATTTTATGTTCAATTCCATGGGGATATATAGAAAAGAAAATTAATCAAAAAAATTTAGGCATGGTTTTTATGCCTAATAAAAAAGAAAAAATTGAAATATGTAAATCAATATGTGATGCAGAAGCAGAAAAATTAAAAGTCAACAAAACATTTTGGAGAACAGTGCCTGTTAATAATGAAATCTTAGGTCCTTTAGCTAAAGCAAATGCTCCATTCATCTGTCAGTGGATTTTACATAAAGATCATCAGGATGTTGAAAGGCTTCTATTCCAATTAAGGAAAAGAATTGAGAAAAAAATAAGAGAAACTTTCAAAAACTGTGAATTTTATTTTGCCTCACTAAGTTCTCAAACAGTTGTTTACAAAGGTATGGTTCGCTCTGAAATATTATCCAAGTTTTATCAAGATCTAAAAGAAGAGAGTTTTAAAGTTTCATTTTCTGTTTATCATCGTAGATTTAGTACTAATACACTGCCAAAATGGCCACTAGCTCAACCCATGAGATTTTTGGGTCATAATGGCGAAATAAATACTCTCTTAGGCAATATTAATTGGGCTAAAGCCTCAGAAACACATATAGATAATTTTTGGGGAGAGTTATCTAATGAAATTAAACCAATTGTAGATGTAAACAAAAGTGATTCATCAAATCTTGATGCAACTCTTGAAATCAATATTCGTTCAGGTCAACCCATTACTGACTCATTATTAAAACTTGTTCCTGAAGCATTTAGAGATCAACCAGAACTTGAGCAGAGAGAAAATATAAAAGCTTTTTATGAATATTCTGCAAGCCTACAAGAAGCTTGGGATGGTCCAGCACTCCTTGTATTTGCTGATGGAAATTTTGTCGGAGCAACGCTTGACAGAAATGGCCTAAGACCAGCAAGATACTCAATCACAAATGATGGTTTTGTAATAATGGGTTCTGAAACAGGAGTAGTAGATCTTGAAGAAGAAAGAGTTATAGAAAAAGGTCGATTAGGACCAGGACAAATGTTGGCAGTTGATTTTCATCAAAATAGAATCCTAAGAAATTGGGAAGTAAAATCTGAAGCCGCTCAAAGGCATGATTATAAAAATCTTCTTAGTAATAGAACTATAAAAATTGCAAATAATGAATGGGTTAAAGACTGCAAACTAAAAGACCTTGAGTTGTTGCAACAACAAACTGCATATGGGTTTTCAGCGGAAGATAATGACCTTATTTTAGATTCAATGGCTTCATTAGCTAAAGAGCCTACTTATTGCATGGGCGACGACATCCCATTAGCAGTTCTTTCCTCTAAGCCACATATTTTATACGACTACTTTAAGCAAAGATTTGCGCAAGTTACTAATCCTCCTATTGACCCTCTGAGAGAAAAACTTGTAATGAGTTTAGAGATGCATCTAGGAGAAAGATGTACACCATTTGAAATTACAGATGCTAAACCTTTTGTTCATTTACAAAGTCCGATTCTTAATGAGGAAGAACTAATTTCCATCAAAAAATCAAAAATTAAATCTCAGACAATTTCAAGTTTGTTTGATTTAGAGGAAGGTATTCAAGGTTTAGAGAATCAATTAAAAGCAATCTGTAAACAGAGTGAGCTTTCGATAAAAGAAGGTTGCTCTTTAATTATTATTTCTGATAAGGGAATTAATCCTAAAAAGACTTTTATACCTCCTTTACTTGCTGTTGGTGCAATTCATCATTATCTTCTTAAAAAAGAAATCAGGCTAAAAGCTTCTCTAATAATTGAGACCGGTCAATGTTGGAGCACACATCACTTAGCTTGTTTAATTGGATATGGAGCAAGTGCAGTTTGCCCTTGGTTGACCTTCGAAGCAGGTAGACACTGGTTAAAACATCCAAAAACACAAAAACTCATTGATAGCAAAAAAATAAATCTATTATCAACAATTGATGTTCAAGAAAATATTAAAAAAGCTTTAGAAGACGGTCTAAGAAAAATTCTCTCAAAAATAGGTATCTCACTTTTATCTAGTTACCATGGTGCGCAAATTTTTGAAGCTGTAGGCCTTGGATCTGACTTAATAAAAATTGCTTTTGATGGTACAACAAGTCGTATCGCTGGCATAACCTTAAAAGAATTAACTAATGAAACACTTTCAATACATACGAAAGCCTACCCAGAGATCGATTTGAAGAAGTTAGAATTTTTAGGATTTGTACAATTTAGAAATAATGGAGAATATCATTCCAATAATCCAGAGATGTCCAAAGTTTTACATTCTGCGGTAAAACAAGGTCCAGGATACAATCATTTTGAAACTTACAAAAAACTTATTAGTAATAGACCGACAACATCTCTTAGAGATTTACTAACAATTAATTCAAAAAGAAAAAGTATTCCATTAGAGGAAGTTGAAAGTGTTGAATCAATTTGCAAAAGGTTCTGCACTGGAGGAATGAGTTTAGGTGCTTTATCCAGAGAAGCGCATGAAGTTTTAGCAGTTGCAATGAATAGAATTGGTGGGAAAAGTAATAGTGGAGAAGGAGGAGAAGATCCAGCTCGTTTTAATGTTTTAAATGATATCGATGAAAATACCCAGTCAGCGACGTTGCCATTTATTAAAGGCTTAGAGAATGGAGACACCGCATGCTCAGCTATTAAACAAATAGCGTCAGGAAGATTTGGAGTTACACCTGAATATCTAAGAAGTGGTAAACAACTCGAAATTAAAATGGCTCAAGGTGCAAAACCCGGAGAGGGGGGACAATTACCTGGTCCAAAAGTTGATTCTTACATCGCAAAACTAAGAAATAGTAAACCTGGAGTAGCTTTAATATCTCCTCCCCCGCATCATGACATTTATTCAATTGAAGATTTAGCTCAACTTATCCACGACTTACACCAAGTTCATCCACAAGCAAAAGTAAGCGTTAAACTTGTTTCTGAAATTGGTATAGGCACTATTGCTGCTGGAGTAAGCAAAGCCAATGCAGATGTAATTCAAATATCAGGCCATGACGGAGGTACAGGTGCTTCACCTCTGAGTTCTATTAAACATGCAGGTTTGCCATGGGAACTAGGTGTTGCTGAGGTTCATAAATCTCTCTTAGAGAATAACTTACGCGGAAGAGTAATTTTAAGAACTGATGGAGGTCTTAAAACAGGCTGGGACGTAGTTATTGCAGCTTTACTAGGTGCTGAAGAATACGGTTTTGGTTCTGTAGCGATGATTGCTGAAGGATGCATAATGGCTCGGGTTTGTCATACAAACAAGTGTCCTGTTGGAGTTGCCACTCAAAAAGAAGAATTAAGAAAAAGATTTAAAGGTATTCCAGAAAATGTTGTCAATTTTTTCGTGTATATTGCTGAAGAAGTAAGACATATAATGAGTAGTATCGGTGTTTCTAAAATGGAAGAACTGATTGGTAATCAAGAATTTCTTTCTGCAAGAAATATCGATCTTCCAAAAACTTCTAATATTGATCTTTCTTCTTTAGTATACTCAACCCCTGATAGATCATGGCTAAAACATTCAAAAACTGCCCATAGTAATGGTTCTGTATTAGAAGACGAGTTTTTGTCTGATACTGAATTTATAGATTCAATTAAAAATCACGAAATATTAACCAAAGAAATTGAGATAAAAAATACAGATAGAAGTGTTTGTGCGAAAATATCAGGCGAAATCGCAGAACTTCATGGCAACACTGGCTTCAATGGCGAACTCAACTTAAATTTCAAAGGATACGCAGGACAAAGCTTTGGTGCCTTTTTATTGAAGGGAATGAATGTTCAATTAATCGGAGAAGCTAATGATTATGTTTGTAAAGGAATGAATGGAGGAATACTCACAATAATTCCGCCAAAAATAGAAGAAACTTCCTCCGAACAGGTTATTTTAGGAAACACCTGTCTTTATGGAGCAACAGGTGGGAAATTATTTGCATTAGGAAAATCGGGAGAAAGATTTGCCGTAAGAAATAGTGGTGCTACAGCAGTAACAGAGGGAGCAGGTGATCATTGTTGTGAATACATGACTGGTGGGAAAGTAGTTATTCTAGGTTCCACAGGAAGGAATATTGGTGCGGGCATGACTGGCGGAATAGCTTTTATAATCGATGAGAAGAACAATTTAAGTAATAAAGTTAACAAGGAAATAGTCAGCATTCATAAAATAACTTCATCAAAGCAGGAACATACCTTATTGGAAATTATTAGAGAATATCGAGCAAAAACAAATAGCTTAAAAGCTGCCAAAATAATTGAAAATTGGTCTTATTACAAGACTAATTTTAAATTAATAGTTCCACCAAGCGAAGAAGAAATGCTTGGT
AG-347-I15  TATCAAGATAGTTATTCCCCGAATGGAATAATTGGCGAGAAAGATGCGTGTGGAGTTGGTTTCATAGCAAATATTAAAGGGGTAGAAAGCAATTGGATCCTAAAACAGTCCCTTAAAGGCCTGAACTGCATGGAACATAGAGGAGGTTGTGGAGGAGATAGTGATTCAGGAGATGGAGCGGGCATTTTATGTTCAATTCCATGGGGATATCTAGAAGAGGAAATTAATCTAAAAAATTTAGGCATGGTCTTTATGCCTAATAAAAAAGAAAAAATTGAAGTATGTAAATCAATATGTGATCAAGAAGCAGAAAAATTAAAAGTCAACAAAACATCTTGGAGAAAAGTACCTGTTAATAATGAAATCTTAGGTCCTTTAGCTAAAGCAAATGCTCCATTCATCTGTCAGTGGATTTTACATAAAGATCATAAGGATGTTGAAAGGCTTTTATTTCAATTAAGGAAAAGAATTGAGAAAAAAATAAGAGAAACTTTCAAAAATTGTGAATTTTATTTTGCCTCACTAAGTTCTCAAACAGTTGTTTATAAAGGGATGGTTCGCTCTGAAATATTATCCGAGTTTTATCAAGATCTAAAAGAAGAGAGTTTTAAAGTTTCATTTTCTGTTTATCATCGTAGATTTAGTACTAATACACTTCCAAAATGGCCGCTAGCTCAACCCATGAGATTTTTGGGTCATAATGGCGAAATAAATACTCTCTTAGGTAATATCAACTGGGCTAAAGCTTCAGAAACACATATAGATGATTTTTGGGGAGAGTTATCCAATGAAATTAAGCCCATTGTAGATGTAAACAAAAGTGATTCATCAAATCTTGATGCAACCCTTGAAATTAATATTCGTTCAGGCCAAACGATAACTGATTCATTATTAAAACTTGTTCCTGAAGCATTTAGAGATCAACCAGAACTTGAGCATAGAGAAGATATAAAAGCTTTTTATGAATATTCTGCAAGCCTACAAGAAGCTTGGGATGGTCCTGCACTTCTTGTATTTGCTGATGGAAATTTTGTCGGAGCAACGCTTGATAGAAATGGCCTAAGGCCAGCAAGATATTCAATCACAAATGATGGTTTTGTAATAATGGGTTCTGAAACAGGAGTAGTAGATCTTGAAGAAAAAAGAGTAATAGAAAAAGGTCGATTAGGACCGGGACAAATGTTGGCAGTTGATTTTCATCAGAATAGAATCCTAAGAAATTGGGAAGTAAAATCTGAAACCGCTCAAAGGCATGATTATAAAAACCTTCTTATTAATAGAATCATAAAAATTGAAAATAATGAATGGGTTAAAGGTTGCAAACTAAAAGACCTTGAGTTGTTGCAACAACAAACTGCATACGGTTTTTCAGCGGAAGATAATGACCTTATCTTAGATTCAATGGCTTCATTAGCTAAAGAACCTACATATTGCATGGGCGACGACATCCCATTAGCAGTTCTTTCATCTAAGCCACATATTTTATACGACTACTTTAAGCAAAGATTTGCACAAGTTACAAATCCTCCTATTGACCCTCTCAGAGAAAAACTTGTAATGAGTTTAGAGATGCATCTAGGAGAAAGATGTACGCCATTTGAAATTAAAGATGCTAAACCCTTTGTTCATTTACAAAGTCCGATTCTTAATGAGGAAGAACTCATTTCCATCAAAAAATCAAAAATTAAATCCCAGACAATTTCAAGTTTGTTTGATTTAGAGGAAGGTATTCAAGGCTTAGAGACCCAATTAAAAGCAATCTGTAAACAGAGTGAGCTGTCTATAAAAGAAGGTTGCTCTTTAATTATCATTTCTGATAAGGGAATTAATCCTAAAAAGACTTTTATACCTCCTTTACTTGCTGTTGGAGCAATTCATCATTATCTTCTTAAAAAAGAAATCAGGCTAAAAGCTTCTCTAATAATTGAGACTGGTCAATGTTGGAGCACACATCACTTAGCTTGTTTAATTGGATATGGAGCAAGTGCAGTTTGCCCTTGGTTGACCTTCGAAGCAGGTAGACACTGGTTAAAACATCCAAAAACACAAAAACTCATTGATAGCAAAAAAATAAATCCATTATCAATTGTTGATGTTCAAGAAAATATTAAAAAAGCTTTAGAAGACGGTCTAAGAAAAATTCTCTCAAAAATAGGCATCTCACTTTTATCTAGTTACCATGGTGCACAAATTTTTGAAGCTGTAGGTCTTGGATCTGACTTAATAAAAATTGCTTTTGATGGTACAACAAGTCGTATCGCTGGCATAACATTAAAAGAATTAACTAATGAAACACTTTCAATACATACAAAAGCCTATCCAGAGATCGATTTAAAGAAATTAGAATTTCTAGGATTTGTACAATTTAGAAATAATGGAGAATATCATTCCAATAACCCAGAGATGTCCAAAGTTTTACATTCAGCGGTAAAACAAGGGCCAGGGTACGATCATTTTGAAACTTACAAAAAACTTATTAGTAATAGACCGACAACATCTCTTAGAGATTTACTAACAATTAATTCAACAAGAAAAAGTGTTCCATTAGAGGAAGTTGAAAGTGTTGAATCAATTTGCAAAAGGTTCTGTACTGGAGGAATGAGTTTAGGTGCTTTATCCAGAGAAGCGCATGAAGTTTTAGCAGTTGCAATGAATAGAATTGGTGGAAAAAGTAATAGTGGAGAAGGGGGAGAAGATCCAGCTCGTTTTAATGTTTTAAATGATATTGATGAAAATACTCAGTCAGCGACGCTGCCATTTATTAAAGGCTTAGAGAATGGAGACACCGCATGCTCAGCTATTAAACAAATAGCATCAGGAAGATTTGGAGTTACACCTGAATATCTCAGAAGTGGTAAACAACTCGAAATTAAAATGGCTCAAGGTGCAAAACCCGGAGAGGGGGGACAATTACCTGGTCCAAAAGTTGATTCTTACATCGCAAAACTGAGAAATAGTAAACCTGGAGTAGCTTTAATATCTCCTCCCCCGCATCATGATATTTATTCAATTGAAGATTTAGCTCAACTTATCCACGACTTACACCAAGTTCATCCAAAAGCGAAAGTAAGCGTTAAACTTGTTTCTGAAATTGGTATAGGCACTATTGCTGCTGGAGTAAGCAAAGCTAATGCAGATGTGATTCAAATATCAGGCCATGACGGAGGCACAGGTGCTTCACCCCTGAGTTCTATTAAACATGCAGGTTTACCATGGGAACTAGGTGTTGCTGAGGTTCATAAATCTCTCTTAGAGAATAACTTACGCGAAAGAGTAATTTTGAGAACTGATGGAGGTCTTAAAACAGGTTGGGACGTAGTTATTGCAGCTTTACTAGGTGCTGAAGAATACGGATTTGGTTCTGTAGCGATGATTGCTGAAGGATGCATAATGGCTCGGGTTTGTCATACAAACAAGTGTCCTGTTGGAGTTGCCACTCAAAAAGAAGAATTAAGAAAAAGATTTAAAGGCATTCCAGAAAATGTTGTCAATTTTTTCTTATATATTGCTGAAGAAGTAAGACAGATAATGAGTAGTATCGGTGTTTCTAATATGGAAGAACTGATTGGTAATCAAGAATTTCTTTCTGCAAGAAATATCGATCTTCCAAAAACTTCTAATATTGATCTTTCTTCTTTAGTACACTCAACCCCTGATAGATCATGGTTAAAACATTCAAAAACTGCCCATAGTAATGGTTCTGTATTAGAAGACGAGTTTTTGTCTGATACTGAATTTATAGATTCAATTAAAAATCACGAAATATTAACCAAAGAAATTGAGATAAAAAATACAGATAGAAGTGTTTGTGCGAAGATATCAGGCGAAATCGCAGAACTTCACGGCAACACCGGCTTCAATGGCGAACTCAACTTAAATTTCACAGGATATGCCGGACAAAGCTTTGGTGCCTTTTTATTGAAAGGAATGAATGTTCAATTAATTGGAGAAGCAAATGATTATGTTTGTAAAGGAATGAATGGAGGAATACTCACAATAATTCCACCAAAAATAGAAAAAACTTCCTCCGAACAGGTTATTTTAGGAAACACCTGTCTTTATGGAGCAACAGGTGGGAAATTATTTGCATTAGGAAAATCGGGAGAAAGATTTGCAGTAAGAAATAGTGGTGCTACAGCAGTAACAGAAGGAGCGGGGGATCATTGTTGTGAATACATGACTGGTGGGAAAGTAGTTATTCTAGGTTCCACAGGAAGGAATATTGGTGCGGGCATGACTGGTGGAATAGCTTTTATAATCGATGAAAATAACGATTTAAGTAATAAAGTTAACAAAGAAATAGTTAGTATTCATAAAATAACTTCATCAAAGCAGGAAGATATCTTATTTGAAATTATTAGAGAATATCGAGCAAAAACAAATAGCTTAAAGGCTGCCAAAATAATTGAAAATTGGTCTTATTACAAGAGTACTTTCAAATTAATAGTTCCCCCAAGCGAAGAAGAAATGCTTGGC
AG-347-I19  TATCAAGATAGTTATTCCCCAAATGGAATAATTGGGGAGAAAGATGCGTGTGGAGTTGGTTTTATAGCAAATATTAAAGGAGTAGAAAGCAATTGGATCCTAAAACAGTCCCTTAAAGGCCTTAACTGCATGGAACATAGAGGAGGTTGTGGAGGAGATAGTGATTCAGGAGATGGAGCGGGGATTTTATGTTCAATTCCATGGGGATATCTTGAAGAGGAAATTAATCTAAAAAATTTAGGCATGGTTTTTATGCCGAATAAAAAAGAAAAAATTGACGTATGTAAATCAATATGTGATCAAGAAGCAGAAAAATTAAAAGTCAACAAAACATCTTGGAGAAAAGTACCTGTAAATAATGAAATCTTAGGTCCTTTAGCTAAAGCAAATGCTCCATTCATCTGTCAGTGGATTTTATATAAAGATCATCAGGATGTTGAAAGGCTTTTATTTCAGTTAAGGAAGAGAATTGAAAAGAAAATAAGAGAAACTTTCAAAAATTGTGAATTTTATTTTGCTTCACTAAGTTCTCAAACAGTTGTTTATAAAGGTATGGTTCGCTCTGAAATATTATCCGAGTTTTATCAAGATCTAAAAGAAGAGAGTTTTAAAGTTTCATTTTCGGTTTATCATCGTAGATTTAGCACTAATACACTTCCAAAATGGCCACTAGCTCAACCCATGAGATTTTTGGGTCATAATGGCGAAATAAATACTCTCTTGGGTAATATCAACTGGGCTAAAGCTTCAGAAACACATATAGATGATTTTTGGGGAGAGTTATCTAGTGAAATCAAGCCCATTGTAGATGTAAACAAAAGTGATTCATCAAATCTTGATGCAACCCTTGAAATCAATATTCGTTCAGGTCAGCCCATTACTGACTCATTATTAAAACTTGTTCCTGAAGCATTTAGAGATCAACCAGAACTTGAGCAGAGAGAAGATATAAAAGCTTTTTATGAATATTCTGCAAGCCTACAAGAAGCTTGGGATGGTCCAGCACTCCTTGTATTTGCTGATGGAAATTTTGTCGGAGCAACGCTTGATAGAAATGGCCTAAGACCAGCAAGATATTCAATCACAAATGATGGTTTTGTAATAATGGGTTCTGAAACAGGAGTAGTAGAACTTGAAGAAGAAAGAGTAATAGAAAAAGGTCGATTAGGACCTGGACAAATGTTGGCAGTTGATTTTCATCAGAATAAAATCCTAAGAAATTGGGAAGTAAAATCTGAAGCCGCTCAAAGGCATGATTATAAAACACTTCTCAGTAATAGAACTATAAAAATTGAAAATAATGAATGGATTAAAGACTGCAAACTAAAAGACCTTGAGTTGTTGCAACAACAAACTGCATACGGTTTTTCAGCGGAAGATAATGACCTTATCTTAGATTCAATGGCTTCATTAGCTAAAGAGCCTACTTATTGCATGGGCGACGACATCCCATTAGCAGTTCTTTCATCAAAGCCACATATTTTATACGACTACTTTAAGCAGAGATTTGCGCAAGTTACTAATCCGCCTATTGACCCTCTGAGAGAAAAACTTGTTATGAGTTTAGAGATGCATCTAGGAGAAAGATGTACACCATTTGAAATTAAAGATGCTAGACCTTTTGTTCATTTGCAAAGTCCGATTCTTAATGAGGAAGAACTAATTTCCATCAAAAAATCAAAAATTAAATCTCAGACAATTTCAAGTTTGTTTGATTTAGAGGATGGTATTCAAGGCTTAGAAAACCAATTAAAAGCAATCTGTAAACAGAGTGAGCTGTTTATCAAAGAAGGTTGCTCTTTAATTATCATTTCTGATAAGGGAATTAATCCTAAAAAGACTTTTATACCTCCTTTACTTGCTGTTGGAGCAATACATCATTATCTTCTTAAAAAAGAAATCAGGCTAAAAGCTTCTCTAATAATTGAGACTGGTCAATGTTGGAGTACACATCACTTAGCTTGTTTAATTGGATACGGAGCAAGTGCAGTTTGCCCTTGGTTGACCTTCGAAGCAGGTAGACACTGGTTAAAACATCCAAAAACACAAAAACTCATTGATAGCAAAAAAATAAATCCATTATCAATAGTTGATGTTCAAGAAAATATTAAAAAAGCTCTAGAAGACGGTCTAAGAAAAATTCTTTCAAAAATAGGGATCTCACTTTTATCTAGTTACCATGGTGCACAAATTTTTGAAGCTGTAGGCCTTGGATCTGACTTAATAAAAATTGCTTTTGATGGTACCACGAGTCGTATCGCTGGCATAACATTAAAAGAATTATTTAATGAAACACTTTCAATACATACCAAAGCCTATCCAGAACTCGATTTAAAGAAATTAGAATTTTTAGGATTTGTACAATTTAGAAATAATGGAGAATATCATTCCAATAACCCAGAGATGTCCAAAGTTTTACATTCAGCGGTAAAACAAGGGCCAGGATACGATCATTTTGAAACTTACAAAAAACTTATTATTAATAGACCGACAACATCTCTTAGAGATTTACTAACGATTAATTCAAAAAGAAAAAGTATTCCATTAGAGCAAGTTGAAAGTGTTGAGTCTATTTGCAAAAGGTTCTGTACTGGAGGAATGAGTTTAGGTGCTTTATCCAGAGAAGCACATGAAGTTTTAGCAGTTGCAATGAATAGAATTGGCGGAAAAAGTAATAGTGGAGAGGGTGGAGAAGATCCAGCTCGTTTTAATGTTCTAAATGATATCGATGAAAATACTCAGTCAGCGACGTTGCCATTTATTAAAGGGTTAGAAAATGGAGACACCGCATGCTCAGCAATTAAACAAATAGCATCAGGAAGATTTGGAGTTACACCTGAATATCTAAGAAGTGGTAAACAACTCGAAATTAAAATGGCTCAAGGTGCAAAACCCGGAGAGGGGGGACAATTACCTGGTCCAAAAGTTGATTCTTACATCGCAAAACTAAGAAATAGTAAACCTGGAGTAGCTTTAATATCTCCTCCCCCACATCATGACATTTATTCAATTGAAGATTTAGCTCAACTTATCCACGACTTACACCAAGTTCATCCAAAAGCGAAAGTAAGCGTTAAACTTGTTTCTGAAATTGGTATAGGAACTATTGCTGCTGGAGTAAGCAAAGCCAATGCAGATGTAATTCAAATATCCGGCCATGACGGGGGTACAGGTGCTTCACCCCTGAGTTCTATTAAACATGCAGGTTTACCATGGGAACTAGGTGTTGCTGAGGTTCATAAATCTCTCTTAGAGAATAACTTACGCGAAAGAGTAATTTTGAGAACTGATGGAGGTCTTAAAACAGGCTGGGATGTAGTTATTGCAGCTTTACTAGGTGCAGAGGAATACGGTTTTGGTTCTGTAGCAATGATTGCTGAAGGATGTATAATGGCACGGGTTTGTCATACAAACAAGTGTCCTGTTGGAGTTGCCACTCAAAAAGAAGAATTAAGAAAAAGATTTAAAGGTATTCCAGAAAATGTTGTCAATTTTTTCTTATATATTGCTGAAGAAGTAAGACAAATAATGAGTAGTATCGGTGTTTCTAATATGGAAGAACTGATTGGTAATCAAGAATTTCTTTCTGCAAGAAATATCGATCTTCCAAAAACTTCTAATATTGATCTTTCTTCTTTAGTACACTCAACCCCTGATAGATCATGGTTAAAACATTCAAAAACTGCCCATAGTAATGGTTCTGTATTAGAAGACGAGTTTTTATCTGATACTGAATTTATAGATTCAATTAAAAATCACGAAATATTAACCAAAGAAATTGAGATAAAAAATACAGATAGAAGTGTTTGTGCGAAAATATCAGGCGAAATTGCAGAACTTCACGGCAACACTGGCTTCAATGGCGAACTCAACTTAAATTTCAAAGGATATGCGGGACAAAGCTTTGGTGCCTTTTTATTGAAGGGAATGAATGTTCAATTAATCGGAGAAGCTAATGATTATGTTTGTAAAGGAATGAATGGAGGAATACTCACAATAATTCCACCAAAAATAGAAAAAGCTTCCTCCGAGCAGGTTATATTAGGGAACACCTGTCTTTATGGAGCAACAGGTGGGAAATTATTTGCATTAGGAAAATCGGGAGAAAGATTTGCAGTAAGAAATAGTGGAGCTACAGCGGTAACAGAGGGAGCAGGTGATCATTGTTGTGAATACATGACTGGTGGGAAAGTAGTTATTCTAGGATCCACAGGAAGGAATATTGGTGCAGGCATGACTGGTGGAATAGCTTTTATAATCGATGAGAAGAACGATTTAAGTAATAAAGTTAACAAAGAAATAGTAAGCATTCATAAAATAACTTCATCAAGGCAGGAAGATATATTGTTGGCAATTATTAGAGAATATCGAGCAAAAACAAATAGCTTAAAGGCTGATAAAATAATTGAAAATTGGTCTTATTACAAGAGTATTTTCAAATTAATAGTTCCCCCAAGCGAAGAAGAAATGCTTGGC
AG-347-I21  TATCAAGATAGTTATTCCCCCAATGGAATCATTGGTGAGAAAGACGCGTGTGGAGTTGGTTTCATTGCAAATATCGAAGGGATAGAAAGCAACTGGATCCTTAAACAATCCCTAAAGGGCCTTAACTGCATGGAACATAGAGGAGGTTGCGGGGGAGATAGTGACTCAGGAGATGGAGCAGGCATTTTATGTTCAATTCCATGGCAATATTTAGAAAAGGAAACAAATCTAAAAAATTTAGGCATGGTTTTCATGCCTAATAAAAAAGAAAAAATTGAGGAATGTAAATCAATATGTGATCATGAAGCAGAAAAATTGAGAGTCAACAAATCATATTGGAGAACAGTCCCTGTCAATAATGAAATCTTAGGTCCTTTAGCTAAAGCAAATGCTCCATTCATATGCCAGTGGATTTTGTATAAAGATCATCCGAATATTGAGAGGCTTTTATTCCAATTAAGAAAAAGAATTGAGAAAAAAGTAAGAGAGAGTTTTAAAAACTGTGAATTTTATTTTGCCTCACTAAGTTCTAAAACAGTTGTATACAAAGGTATGGTACGTTCTGAAATATTATCTGAGTTTTATCAAGACTTAAAAGAAGAAAGTTTTAAAGTCTCATTTTCCGTTTACCACAGAAGGTTTAGTACTAATACTCTTCCAAAATGGCCACTAGCTCAACCCATGAGATTCTTAGGTCATAATGGAGAAATCAATACTCTCTTAGGTAATATCAACTGGGCTAAAGCTTCAGAAAAACACATAGATGATTTCTGGGGAGATTTATCTAACGAAATTAAGCCAATCGTAGATATAAATAAAAGTGATTCATCAAATCTTGATGCAACTCTTGAAATCAATATTCGTTCAGGTCATCGAATTACTGACTCATTATTAAAACTCGTTCCTGAAGCATTTAGAGATCAACCAGAACTTGAGAATAGAGAAGATATAAAAGCTTTTTATGAATATTCTGCAACACTACAAGAAGCTTGGGATGGTCCTGCACTTCTTGTTTTTGCTGATGGCAATTTTGTCGGAGCAACGCTTGATAGAAATGGCTTAAGACCAGCAAGATATTCGATCACAAATGATGGTTTTGTAGTAATGGGTTCTGAAACAGGAGTAGTAGATCTTGAAGAAGAAAGAGTCATAGAAAAAGGTCGATTAGGACCGGGACAAATGTTGGCTGTTGATTTTCATAGAAATAAACTCCTAAGAAATTGGGAAGTAAAATCTCAAGCAGCTCAAAAGCATGATTATAAAAATCTCCTTAGTGATAGAACTATAAAAATTGAAAATAATGAATGGTTTAAAGACTACAAACTAAAAGACCTTGAGTTGTTACAACAACAGACTGCTTACGGTTTTTCAGCGGAGGATAATGATCTTATCTTGGATTCAATGGCTTCATTAGCCAAAGAGCCTACTTATTGCATGGGAGACGACATCCCATTAGCAGTTCTTTCATCAAAGCCACATATTTTATACGACTATTTCAAGCAAAGATTTGCGCAAGTTACTAATCCTCCTATAGATCCCTTGAGAGAAAAACTGGTAATGAGTTTAGAGATGCATCTTGGAGAAAGATGTACACCATTTGAGATTAAAGATCCTAAACCTTTTGTTCATTTACAGAGTCCAATTCTTAATGAAGAAGAACTAACTTCCATTAAAAAATCAAAAATTAAATCTCGAACAATTTCAAGTTTGTTTGATATCGAGGAAGGTGTCGAAGGCTTAGAGAAGCAATTAAAGGAAATTTGTAAACAGAGTGAACTTGCTATAAATGAAGGTTGCTCTTTAATTTTTATTTCTGACAAGGGAATTAATCCTAACAAGACTTTTATTCCTCCTTTACTTGCTGTTGGGGCAATACATCATTATCTTTTAAAAAAAGAAATCAGGCTAAAAGCTTCTCTAATTATTGAGACAGGTCAATGTTGGAGCACCCATCACTTGGCTTGTTTGATAGGGTATGGTGCAAGCGCAGTTTGCCCTTGGTTGACCTTCGAAGCAGGAAGACATTGGTTAAAACATCCAAAAACTCAAAAACTTATAGATAGTAAAAAAATAAATTCATTATCAATAATTGATGTACAAGAAAATATTAAAAAAGCTTTAGAAGATGGTCTTAGAAAAATTCTTTCCAAAATAGGAATCTCACTTTTATCTAGTTACCATGGTGCACAAATTTTTGAAGCCGTAGGCCTTGGTTCTGACTTAATAAAAATTGCTTTTGATGGGACAACAAGCCGAATTGCTGGAATTACATTGAAAGAATTATCTAATGAAACGCTTTCAATACATACAAAAGCTTACCCAGAAATCGACTTAAAAAAATTAGAGTTTTTAGGATTTGTACAATTTAGAAATAATGGAGAATATCACTCTAATAATCCTGAAATGTCCAAAATTTTGCATTCTGCGGTAAAACATGGGCCAGGATATGATCATTTTGAAACTTACAAAAAACTTATCAGTAATAGGCCGACAACATCTTTAAGAGATTTACTAACAATAAGTTCAAAAAGAAAAAGCATTCCATTAGAGGAAGTTGAGAGTGTTGAATCAATTTGCAAAAGGTTTTGCACTGGAGGAATGAGTTTGGGTGCATTATCAAGAGAAGCACATGAGGTGTTAGCGGTTGCAATGAATAGGATTGGTGGTAAAAGTAATAGCGGCGAAGGGGGAGAAGATCCAGCTCGATTTAATGTTTTAAATGATATTGATGAAAATACTCAATCAGCGACACTTCCATTTATAAAAGGTTTAGAAAATGGAGACACCGCATGCTCAGCTATTAAACAAATCGCATCAGGTAGATTTGGAGTTACACCTGAATATCTAAGAAGTGGTAAACAGCTAGAAATTAAAATGGCTCAAGGTGCAAAACCTGGCGAAGGGGGACAATTGCCCGGTCCAAAAGTTGATTCTTATATTGCAAAACTAAGAAATAGTAAACCAGGAGTAGCCCTTATATCTCCTCCTCCTCATCATGATATTTATTCAATTGAAGATTTAGCTCAGCTAATCCACGACTTACACCAAGTCCATCCAAAAGCTAAGGTAAGCGTAAAACTTGTTTCTGAAATTGGTATAGGCACTATTGCTGCAGGAGTAAGTAAAGCTAATGCAGATGTTATTCAAATTTCAGGACATGATGGAGGCACAGGAGCTTCACCTCTGAGTTCTATTAAACATGCAGGCTTACCTTGGGAACTAGGTGTAGCCGAGGTTCACAAATCTCTATTAGAAAATAATTTGCGTAAAAGAGTAATCTTGAGAACTGATGGAGGTCTTAAAACAGGCTGGGATGTAGTTATTGCCGCTTTACTAGGTGCTGAAGAATACGGATTCGGTTCTGTGGCGATGATTGCGGAAGGATGCATCATGGCCAGAGTTTGTCATACAAACAAGTGTCCTGTTGGCGTTGCTACTCAAAAAGAAGAATTAAGAAAAAGATTTAAAGGTATTCCCGAAAATGTTGTCAATTTTTTCTTATATATTGCTGAAGAAGTAAGACAGATAATGAGTAGTATAGGTGTCTCTAATATGGAGGAACTGATTGGCAATCAAGAATTTCTTTCAACAAGAAATATCAACCTTCCAAAAACCTCTAATATTGATCTTTCTTCTTTAGTATCCTCGACCGAGGATAGATTATGGTTAAAACACTCAAAAAATGCTCATAGTAATGGTTATGTATTAGAAGACGAGTTTTTGTCAGATGCTAAGTTTATAAATTCAATAAAAAATCACGAAAAATTAATTAAAGAAATTGAGATAAAAAATACAGACAGAAGTGTTTGTGCAAAAATATCAGGAGAAATCGCAGAACTTCATGGAAACACAGGCTTTAATGGCGAACTCAAGTTAAATTTCAAAGGATATGCAGGACAGAGCTTTGGTGCTTTTTTATTAAAGGGAATGAATGTTCAATTAATCGGAGAAGCTAATGATTATGTTTGTAAAGGAATGAATGGAGGAATACTCACAATAATTCCACCAAAAATAGATAAAATCTCCTCCGAGCAAGTAATCCTAGGAAATACTTGCCTTTATGGAGCAACAGGTGGAAAATTATTTGCATTAGGCAAATCGGGAGAAAGATTTGCGGTAAGAAATAGTGGTGCTATAGCAGTAACTGAGGGAGCAGGTGATCATTGTTGTGAATACATGACTGGTGGGAAAGTAGTTATTCTAGGTCCCACAGGAAGAAATATTGGGGCCGGCATGACTGGTGGAATAGCTTTTATACTCGATGAGAATAATGATTTAAATAATAAAGTTAATAAGGAAATAGTTAGCATTCATAAAATAACTTCATCTAAGCAAGAAGATATCTTATTGGAAATTATTAGAGAATATCGAGCACAAACAAATAGCTTAAAGGCTTCCAAAATAATTGAAAATTGGGCTCATTTCAAAAGATCCTTCAAATTAATCGTTCCACCAAGTGAAGAAGAGATGCTTGGA
AG-347-I22  TATCAAGATAGTTATTCCCCAAATGGAATAATTGGGGAGAAAGATGCCTGCGGAGTTGGTTTCATAGCAAATATTAAAGGGGTAGAAAGCAATTGGATACTAAAACAGTCCCTTAAAGGTCTTAACTGCATGGAACATAGAGGAGGTTGTGGAGGAGATAGTGATTCAGGAGATGGAGCGGGCATTTTATGTTCAATTCCATGGGGATATCTAGAAGAGGAAATTAATCTAAAAAATTTAGGTATGGTTTTTATGCCTAATAAAAAAGAAAAAATTGAAGTATGTAAATCAATATGTGATCAAGAAGCAGAAAAATTAAAAGTCAACAAAACATCTTGGAGAAAAGTACCTGTTAATAATGAAATCTTAGGCCCTTTAGCTAAAGCAAATGCTCCATTCATCTGTCAGTGGATCTTATATAAAGATCAGCAGGATGTTGAAAGGCTTTTATTTCAATTAAGGAAAAGAATTGAGAAAAAAATAAGAGAAACTTTCAAAAACTGTGAATTTTATTTTGCCTCATTAAGTTCTCAAACAGTTGTTTATAAAGGTATGGTTCGTTCTGAAATATTATCCGAGTTTTATCAAGATCTCAAAGAAGAGAGTTTTAAAGTTTCATTTTCTGTTTATCATCGTAGATTTAGTACTAATACACTTCCAAAATGGCCGCTAGCTCAACCCATGAGATTTTTGGGTCATAATGGCGAAATAAATACTCTATTAGGTAATATCAACTGGGCTAAAGCTTCAGAAACACATATTGATGATTTTTGGGAAGAGTTATCTAATGAAATCAAGCCCATTGTAGATGTAAACAAAAGTGATTCATCAAATCTTGATGCAACTCTTGAAATCAATATTCGTTCAGGTCAGCCCATTACTGACTCATTATTAAAACTTGTTCCTGAAGCATTTAGAGATCAACCAGAACTTGAGCAGAGAGAAGATATAAAAGCTTTTTATGAATATTCTGCAAGCCTACAAGAAGCTTGGGATGGTCCGGCACTCCTTGTATTTGCTGATGGAAATTTTGTCGGAGCAACGCTTGATAGAAATGGCCTAAGACCAGCAAGATATTCAATCACAGATGATGGTTTTGTAATAATGGGTTCTGAAACAGGAGTAGTAGATCTTGAAGAAGAAAGAGTAATAGAAAAAGGTCGATTAGGACCGGGACAAATGCTGGCAGTTGATTTTCATCAGAATAGAATCCTAAGAAATTGGGAAGTAAAATCTGAAGCCGCTCAAAGGCATGATTATAAAAATCTTCTAAGTAATAGAACTATTAAAATTGAAAATAATGAATGGGTTAAAGACTGCAAACTTAAAGACCTTGAGTTGTTGCAGCAACAAACTGCATACGGTTTTTCAGCGGAAGATAATGACCTTATCTTAGATTCAATGGCTTCATTAGCTAAAGAGCCTACTTATTGCATGGGCGACGACATCCCATTAGCAGTTCTCTCATCTAAGCCACATATTTTATACGACTACTTTAAGCAAAGATTTGCGCAAGTTACTAATCCTCCTATTGACCCTCTAAGAGAAAAACTTGTAATGAGTTTAGAGATGCATCTAGGAGAAAGATGTACACCATTTGAATTTAAAGATGCTAAACCCTTTGTTCATTTACAAAGTCCGATTCTTAATGAGGAAGAACTCATTTCAATCAAAAAATCAAAAATTAAATCTCAGACAATTTCAAGTTTGTTTGATTTAGAGGAAGGTATCCAAGGCTTAGAGAACCAATTAAAAGCAATCTGTAAACAGAGTGAGCTTTTTATAAAAGAAGGTTGTTCTTTAATTATCATTTCAGATAAGGGAATTAATCCTAAAAAGACTTTTATACCTCCTTTACTTGCTGTTGGAGCAATTCATCATTATCTTCTTAAAAAAGAAATCAGGCTAAAAGCTTCTCTAATAATTGAGACTGGTCAATGTTGGAGCACACATCACTTAGCTTGTTTAATAGGCTATGGAGCAAGCGCAGTTTGCCCTTGGTTGACCTTCGAAGCAGGTAGACACTGGTTAAAACATCCAAAAACACAAAAACTCATTGATAGCAAAAAAATAAATCCATTATCAATAGTTGATGTTCAAGAAAATATTAAAAAAGCTCTAGAAGACGGTCTAAGAAAAATTCTCTCAAAAATTGGCATCTCACTTTTATCTAGTTACCATGGTGCACAAATTTTTGAGGCTGTAGGCCTTGGATCTGACTTAATAAAAATTGCTTTTGATGGTACAACAAGTCGCATCGCTGGCATAACATTAAAAGAATTAACTAATGAAACACTTTCGATACATACGAAAGCCTATCCAGAGATCGATTTAAAGAAATTAGAATTTTTAGGATTTGTACAATTTAGAAATAATGGAGAATATCATTCCAATAACCCAGAGATGTCCAAAGTTTTACATTCAGCTGTAAAGCAAGGACTAGGATACGATCATTTTGAAACTTACAAAAAACTTATTAGTAATAGACCGACAACATCTCTTAGAGATTTACTAACAATTAATTCAACAAGAAAAAGGATTCCATTAGAGGAAATTGAAAGTGTTGAATCAATTTGCAAAAGGTTCTGTACTGGAGGAATGAGTTTAGGTGCTTTGTCCAGAGAAGCGCATGAAGTTTTAGCTGTTGCAATGAATAGAATTGGTGGAAAAAGTAATAGTGGAGAAGGGGGAGAAGATCCAGCTCGTTTTAATGTTTTAAATGATATCGATGAAAATACTCAGTCAGCGACGTTACCGTTTATTAAAGGCTTAGAGAATGGAGACACCGCATGCTCAGCTATTAAACAAATAGCATCAGGAAGATTTGGAGTTACACCTGAATATCTAAGAAGTGGTAAACAACTCGAAATTAAAATGGCTCAAGGTGCAAAACCAGGAGAGGGGGGACAATTACCTGGTCCAAAAGTTGATTCTTACATCGCAAAACTAAGAAATAGTAAACCTGGAGTAGCTTTAATATCTCCTCCCCCGCATCATGATATTTATTCAATTGAAGATTTAGCTCAACTTATCCACGACTTACACCAAGTTCATCCAAAAGCAAAAGTAAGCGTTAAACTAGTTTCTGAAATTGGTATAGGCACTATCGCTGCTGGAGTAAGTAAAGCTAATGCAGATGTAATTCAAATATCAGGCCATGACGGAGGTACAGGTGCTTCACCCCTGAGTTCTATTAAACATGCAGGTTTACCATGGGAACTAGGTGTTGCTGAGGTTCATAAATCTCTCTTAGAGAATAACTTACGCGAAAGGGTAATTTTGAGAACTGACGGAGGTCTTAAAACAGGCTGGGACGTAGTTATTGCAGCTTTACTAGGTGCTGAAGAATACGGTTTTGGTTCTGTAGCGATGATTGCTGAAGGATGCATAATGGCTCGGGTTTGTCATACAAACAAATGTCCTGTTGGAGTTGCCACTCAAAAAGAAGAATTAAGAAAAAGATTTAAAGGTATTCCAGAAAATGTTGTCAATTTTTTCTTGTTTATTGCTGAAGAAGTAAGACAGATAATGAGTAGTATCGGTGTTGCTAATATGGAAGAACTGATTGGTAATAAAGAATTTCTTTCTGCAAGAAATATCGATCTTCCAAAAACTTCTAATATTGATCTCTCTTCTTTAGTAGACTCAACCCCTGATAGATCATGGTTAAAACATTCAAAAACTGCCCATAGTAATGGTTCTGTATTAGAAGACGAGTTTTTGTCTGATACTGAATTTATAGATTCAATTAAAAATCATTCAATATTAACCAAAGAAATTGAGATAAAAAATACAGATAGAAGTGTTTGCGCGAAAATATCAGGCGAAATCGCAGAACTTCACGGCAACACTGGCTTCAATGGCGAACTCAACTTAAATTTCAAAGGATATGCAGGTCAAAGCTTTGGTGCTTTTTTATTGAAGGGAATGAATGTTCAATTAATCGGAGAAGCAAATGATTATGTTTGTAAAGGAATGAATGGAGGAATACTCACAATAATTCCACCAAAAATAGAAAACACTTCCTCCGGACAGGTTATTTTAGGAAACACTTGTCTTTATGGAGCAACAGGTGGAAAATTGTTTGCATTAGGAAAATCGGGAGAAAGATTTGCAGTAAGAAATAGTGGTGCTACAGCGGTAACCGAAGGAGCAGGTGATCATTGTTGTGAATACATGACTGGGGGGAAAGTAGTTATTATAGGTTCCACAGGAAGGAATATTGGTGCGGGCATGACTGGTGGAATAGCTTTTATAATCGATGAGAAGAACGATTTAAGTAATAAAGTTAACAAGGAAATAGTTAGCATTCATAAAATAACTTCATCAAAGCAGGAAGATATCTTATTGGAAATTATTAGAGAATATCTATCAAAAACAAATAGCTTAAAGGCTGCCAAAATAATTGAAAATTGGTCCTATTACAGGAATACTTTCAAATTAATAGTTCCCCCAAGCGAAGAAGAAATGCTTGGC
AG-347-J05  TATCAAGATAGTTATTCCCCAAATGGAATAATTGGGGAGAAAGATGCGTGTGGAGTTGGTTTCATAGCAAATGTTGAAGGTATAGAAAGCAACTGGATCCTTAAACAATCTCTAAAGGGCCTCAACTGCATGGAGCATAGAGGAGGTTGTGGAGGAGATAGTGACTCAGGAGATGGAGCAGGCATTTTATGTTCAATTCCATGGGGATATCTAGAAGAGAAAATTAATCTAAAAAATTTAGGCATGGTTTTTATGCCTAATAAAAAAGAAAAAATTGAAATATGTAAATCAATATGTGATGAAGAAGCAGAAAAATTAAAAGTTAACAAAACATCTTGGAGAACAGTACCCGTTAATTATGAAATCTTAGGTCCTTTAGCTAAAGCAAATGCTCCATTCATCTGTCAGTGGATTTTATATAAAAATCATAAGGATGTTGAAAAGCTTTTATTTCAATTAAGGAAAAGAATTGAGAAAAAAATAAGAGAAACTTTCAAAAACTGTGAATTTTATTTTGCATCACTAAGTTCTCAAACAGTTGTTTATAAAGGTATGGTTCGCTCTGAAATATTATCCGAGTTTTATCAAGATCTAAAAGAAGAAAGTTTTAAAGTTTCATTTTCTGTTTATCATCGTAGATTTAGTACTAATACACTTCCAAAATGGCCACTAGCTCAGCCAATGAGATTTTTGGGTCATAATGGCGAAATAAATACTCTCTTAGGCAATATTAATTGGGCAAAAGCTTCAGAAACACATGTAGATGATTTTTGGGGAGAGTTATCGAATGAAATTAAGCCCATTGTAGATGTTAACAAAAGTGATTCATCAAATCTTGATGCAACGCTTGAAATCAATATTCGTTCAGGTCAGCCCATTACTGACTCATTATTAAAACTTGTTCCTGAAGCATTTAGAGATCAACCAGAACTTGAGGAGAGAGAGTATATAAAAGCTTTTTATGAATATTCTGCAAGCCTACAAGAAGCTTGGGATGGTCCAGCACTCCTTGTATTTGCTGATGGAAATTTTGTCGGAGCAACGCTTGATAGAAATGGCCTAAGACCAGCAAGATATTCAATCACAAATGATGGTTTTGTAATAATGGGTTCTGAAACAGGAGTAGTAGATCTTGAAGAAGAAAGAGTAATAGAAAAAGGTCGATTAGGACCGGGACAAATGTTGGCAGTTGATTTTCATAAGAATAGAATCCTAAGAAATTGGGAAGTAAAATCTGAAGCCGCTCAAAGGCATGATTATAAAAATCTTCTCAGTAATAGAACTATAAAAATTGAAAATAATGAATGGGTTAAAGACTGCAAACTAAAAGACCTTGAGTTGTTGCAACAACAAACTGCATACGGGTTTTCAGCGGAAGATAATGACCTTATCTTAGATTCAATGGCTTCATTAGCTAAAGAGCCTACTTATTGCATGGGTGACGACATCCCATTAGCAGTTCTTTCATCTAAGCCACATATTTTATACGACTACTTTAAGCAAAGATTTGCGCAAGTTACTAATCCTCCTATTGACCCTCTTAGAGAAAAACTTGTAATGAGTTTAGAGATGCATCTTGGAGAAAGATGTACACCATTTGAAATTAAAGATGCTAAACCTTTTATTCATTTACAAAGCCCGATTCTAAATGAGGAAGAACTAATTTCTATCAAAAAATCAAAAATTAAATCTCAGACAATTTCAAGTTTATTTGATTTAGAGGAAGGTATTCAAGGATTAGAAAACCAATTAAAACTAATCTGTAAACAGAGTGAAATGTCTATAAAAGAAGGTTGCTCTTTAATAATCATTTCTGATAAGGGAATTAATCCTAAAAAGACTTTCATACCTCCTTTACTTGCTGTTGGAGCAATTCATCATTATCTTCTTAAAAAAGAAATCAGGCTAAAAGCTTCTCTAATAATTGAGACCGGTCAATGTTGGAGCACACATCACTTAGCTTGTTTAATTGGATATGGAGCAAGTGCAGTTTGCCCTTGGTTGACCTTCGAAGCAGGTAGGCACTGGTTAAAACATCCAAAAACACAAAAACTCATTGATAGCAAAAAAATAAATCCATTATCAATAGTTGATGTTCAAGAAAATATTAAAAAAGCTCTAGAAGACGGTCTAAGAAAAATTCTCTCAAAAATAGGCATCTCACTTTTATCTAGTTACCATGGTGCACAAATTTTTGAAGCTGTAGGCCTTGGATCTGACTTAATAAAAATTGCTTTTGATGGTACAACAAGTCGTATCGCTGGCGTAACATTAAAAGAATTAACTAATGAAACACTTTCAATACATACGAAAGCCTATCCAGAAATCGATTTAAAGAAATTAGAATTTTTAGGATTTGTACAATTTAGAAATAATGGAGAATATCATTCCAATAACCCAGAGATGTCCAAAGTTTTACATTCGGCGGTAAAAGAAGGGCCAGGATACGATCATTATGAAACTTACAAAAAACTTATCAGTAATAGACCGAAAACATCTCTTAGAGATTTACTAACAATTAATTCAAAAAGAAAAAGTATTCCATTAGAGGAAGTTGAAAGTGTTGAATCAATTTGCAAAAGATTCTGTACTGGAGGAATGAGTTTAGGTGCTTTATCCAGAGAAGCGCATGAAGTTTTAGCAGTTGCAATGAATAGAATCGGTGGAAAAAGTAATAGTGGAGAAGGGGGAGAAGATCCAGCTCGTTTTAATGTTTTAAATGATATCGATGAAAGTACTCAGTCAGCGACTTTGCCATTTATTAAAGGCTTAAAGAATGGAGACACCGCATGCTCCGCTATTAAACAAATAGCATCAGGAAGATTTGGAGTTACACCTGAATATCTAAGAAGTGGTAAACAACTCGAAATTAAAATGGCTCAAGGTGCAAAACCGGGAGAGGGGGGACAATTACCAGGTCCAAAAGTTGATTCTTACATCGCAAAACTAAGAAATAGTAAACCTGGAGTAGCTTTAATATCTCCTCCCCCGCATCATGATATTTATTCAATTGAAGATTTAGCTCAACTAATCCACGACTTACACCAAGTCCATCCAAAAGCTAAGGTGAGCGTAAAACTTGTTTCTGAAATTGGTATAGGCACTATTGCTGCTGGAGTAAGCAAAGCTAATGCAGATGTAATTCAAATATCAGGCCATGACGGAGGTACAGGTGCTTCACCCCTGAGTTCTATTAAACATGCAGGTTTACCTTGGGAATTAGGTGTCGCCGAGGTCCACAAATCTCTTTTGGCAAACAACTTACGCGAAAGAGTGATTTTGAGAACTGATGGAGGTCTTAAAACAGGCTGGGACGTAGTTATTGCAGCTTTACTAGGTGCTGAAGAATACGGTTTTGGTTCTGTAGCGATGATTGCTGAAGGATGCATAATGGCTAGGGTTTGTCATACAAACAAGTGTCCTGTTGGAGTTGCCACTCAAAAAGAAGAATTAAGAAAAAGATTTAAAGGTGTTCCAGAAAATGTCGTCAATTTTTTCTTGTATATTGCTGAAGAAGTAAGACAAATAATGAGTAGTATCGGTGTTTCTAATATGGAAGAACTGATTGGTAATCAAGAATTTCTTTCTGTAGGAAATATCGATCTTCCAAAAACTTCTAATATTGATCTTTCTTCTTTAGTACACTCATCCCCTGATAGATCATGGTTAAAACATTTAAAAACTGCCCATAGCAATGGTTCCGTATTAGAAGACGAGTTTTTGTCTGATACTAAATTTATAGATTCAATTAAAAATCACGAAATATTAACCAAACAAATTGAGATAAAAAATACAGATAGAAGTGTTTGCGCGAAAATATCAGGCGAAATCGCGGAACTTCATGGCAACACTGGCTTCAATGGCGAACTCAACTTAAATTTCAAAGGATATGCAGGACAAAGCTTTGGTGCCTTTTTATTGAAGGGAATGAATGTTCAATTAATCGGAGAAGCTAATGATTATGTTTGTAAAGGAATGAATGGAGGAATACTCACAATAATTCCACCAAAAATAAATGAAATCTCCTCAGAACAGGTCATCCTAGGAAATACCTGTCTTTATGGAGCAACAGGTGGAAAATTATTTGCATTAGGTAAATCGGGAGAAAGATTTGCGGTTAGAAATAGTGGTGCGATAGCGGTAACAGAAGGAGCAGGTGATCATTGTTGTGAATACATGACTGGTGGGAAAGTAGTTATTCTAGGTTCCACAGGAAGGAATATTGGTGCGGGCATGACTGGTGGAATAGCTTTTATAATCGATGAAAATAATGATTTACGTAATAAAGTAAATAAAGAAATAGTAAGCATTCATCAAATAACTTCATCAAAGCAGGAAAATATCTTATTGGAAATTATTAGAGAATATCAAGCAAAAACAAATAGCTTAAAGGCCGAAAAAATAATTGAAAATTGGTCTCATTTTAAAACTACTTTCAAATTGATTGTTCCCCCAAGCGAAGAAGAGATGCTTGGT
AG-347-J06  TATCAAGATAGTTATTCCCCAAATGGAATAATTGGGGAAAAAGATGCCTGTGGAGTAGGTTTCATAGCAAACATTAAAGGGTTAGAAAGCAATTGGATCCTAAAACAATCCCTTAAAGGCCTTAACTGCATGGAACATAGAGGAGGTTGTGGAGGAGATAGTGATTCAGGAGATGGAGCAGGCATCTTATGTTCAATTCCATGGGGATATCTAGAAGAGGAAATTAATCTAGAAAATTTAGGCATGGTTTTTATGCCTGCTAAGAAAGAAAAAATTGGAGTTTGTAAATCAATATGTGATCAAGAGGCAGAAAAATTAAAAGTCAACAAAACATCTTGGAGAAAAGTACCTGTTAATAATGAAATCTTAGGTCCTTTAGCTAAAGCAAATGCTCCATTTATTTGTCAGTGGATTTTATATAAAGATCATCAGGATGTTGAAAGGCTTTTATTCCAGTTAAGGAAAAGAATTGAGAAAAAAATAAGAGCAACTTTCAAAAACTGTGAATTTTATTTTGCCTCACTAAGTTCTCAAACGGTTGTTTATAAAGGTATGGTTCGCTCTGAAATATTATCCGAGTTTTATCAAGATCTAAAAGAAGAGAGTTTTAAAGTTTCATTTTCTGTTTATCATCGTAGATTTAGTACCAATACACTTCCAAAATGGCCACTGGCCCAGCCCATGAGATTTTTGGGTCATAATGGCGAAATAAATACTCTCTTAGGCAATATCAATTGGGCTAAAGCTTCAGAAACACATTTAGATGATTTTTGGGGAGAGTTATCTAATGAAATCAAGCCTATTGTAGATGTCAACAAAAGTGATTCATCAAATCTTGATGCAACCCTTGAAATTAATATTCGCTCAGGCCAACCAATAACTGATTCATTATTAAAACTTGTTCCTGAAGCATTTAGAGATCAACCAGAACTTGAACAAAGAAAAGATATTAAATCTTTTTATGAGTATTCTGCGAGCCTACAAGAAGCTTGGGACGGACCTGCTCTTCTTGTATTTGCAGATGGGAATTTTATAGGAGCAACGCTTGATAGAAATGGTTTAAGACCAGCAAGATATTCAATCACAAATGATGGTTTCGTAATAATGGGTTCCGAAACAGGAGTAGTAGATCTTGAAGAGGAGAGAGTCATAGAAAAAGGTCGATTAGGACCGGGACAAATGTTGGCAGTTGATTTTCATGAGAATAGAATCCTAAGAAATTGGGAAGTAAAATCTGAAGCCGCTAAAAGGCATGATTATAAAAATTTGCTCAGTAGTAGAACTATAAAAATTGAAAATAATGAATGGGTTAAAGACTGCAAACTAAAAGACCTTGAGTTGTTGCAACAACAAACTGCATATGGTTTTTCAGCGGAAGATAATGACCTTATCTTAGATTCAATGGCTTCATTAGCTAAAGAGCCTACTTATTGCATGGGCGACGACATCCCATTAGCAGTTCTTTCATCTAAGCCACATATTTTATACGACTACTTTAAGCAAAGATTTGCGCAAGTTACTAATCCTCCTATTGACCCTCTTAGAGAAAAACTTGTAATGAGTTTAGAGATGCATCTAGGAGAAAGATGTACACCATTTGAAATTAAAGATGCTAAACCTTTTATTCATTTACAAAGTCCGATTCTTAATGAGGAAGAACTCATTTCCATCAAGAAATCAAAAATTAAATCTCAGACAATTTCAAGTTTGTTTGATTTAGAGGAAGGTATTCAAGGCTTAGAGAACCAATTACAAACAATCTGTAAACAGAGTGAGCTTTCTATAAAAGAAGGTTGCTCTTTAATTATCATTTCTGATAAGGGAATTAATCCTAAAAAGACTTTTATACCTCCTTTACTTGCTGTTGGAGCAATTCATCATTATCTCCTTAAGAAAGAAATCAGGCTAAAAGCTTCTCTAATAATTGAGACCGGTCAATGTTGGAGCACACATCACTTAGCTTGTTTAATTGGATATGGAGCAAGTGCAGTTTGCCCTTGGTTGACCTTCGAAGCAGGTAGACACTGGTTAAAACATCCAAAAATACAAAAACTCATTGATAGCAAAAAAATAAATCCATTATCAATAGTTGATGTTCAAGAAAATATTAAAAAAGCTCTAGAAGACGGTCTAAGAAAAATTCTCTCAAAAATAGGAATCTCACTTTTATCTAGTTACCATGGTGCACAAATTTTTGAAGCTGTAGGCCTTGGATCTGACTTAATAAAAATTGCTTTTGATGGTACAACAAGTCGTATCGCTGGCATAACACTAAAAGAATTAACTAATGAGACACTTTCAATACACACGAAAGCCTTTCCAGAGATCGATTTAAAGAAATTAGAATTTTTAGGATTTGTACAATTTAGAAATAATGGAGAATATCATTCCAATAACCCAGAGATGTCCAAAGTTTTACATTCAGCGGTGAAACAAGGGCCAGGATACGATCATTTTGAAACTTACAAAAAACTTATTAGTAATAGACCGACAACATCTCTTAGAGATTTACTAACAATTAATTCAAAAAGAAAAAGTATTCCATTAGAAAAAGTTGAGAGTATTGAATCAATTTGCAAAAGGTTCTGTACTGGAGGAATGAGTTTAGGTGCTTTATCCAGAGAAGCGCATGAAGTTTTAGCGGTTGCAATGAATAGAATTGGTGGGAAAAGTAATAGTGGAGAAGGGGGAGAAGATCCAGCTCGTTTTAATGTTTTAAACGATATCGATGAAAATACTCAGTCAGCGACGTTGCCATTTATTAAAGGCTTAGAGAATGGAGACACCGCATGCTCAGCTATTAAACAAATAGCATCAGGAAGATTTGGAGTTACACCTGAATATCTGAGAAGTGGTAAACAACTCGAAATTAAAATGGCTCAAGGTGCAAAACCCGGAGAGGGGGGGCAATTACCTGGTCCAAAAGTTGATTCTTACATCGCAAAACTAAGAAATAGTAAACCTGGAGTAGCTTTAATATCTCCTCCCCCGCATCATGATATTTATTCGATTGAAGATTTAGCTCAACTTATCCACGACTTACACCAAGTTCATCCAAAAGCGAAAGTAAGCGTTAAACTTGTTTCTGAAATTGGTATAGGTACTATTGCTGCTGGAGTAAGTAAAGCTAATGCAGATGTAATTCAAATATCAGGCCATGATGGAGGTACAGGTGCTTCACCCTTAAGTTCTATTAAACATGCAGGTTTACCATGGGAACTAGGTGTTGCTGAGGTTCATAAATCTCTCTTAGAAAATAACTTACGCGAAAGAGTAATTTTGAGAACTGATGGAGGCCTTAAAACAGGTTGGGACGTAGTTATTGCAGCTTTACTAGGTGCTGAAGAATACGGTTTTGGTTCTGTAGCGATGATTGCTGAAGGATGCATAATGGCTAGGGTTTGTCATACAAATAAGTGTCCTGTTGGAGTTGCCACTCAAAAAGAAGAATTAAGAAAAAGATTTAAAGGTATTCCAGAAAATGTTGTCAATTTTTTCTTGTATATTGCTGAAGAAGTAAGACAGATAATGAGTAGGATCGGTGTTTCAAATATGGAAGAACTGATTGGTAATCAAGAATTTCTTTCTGCAAGAAATACCGATCTTCCAAAAACTTCTAATATTGATCTTTCTTCTTTAGTACACTCAACCCCTGATAGATCATGGTTAAAACATTCAAAAACTGCCCATAGTAATGGTTCTGTATTAGAAGACGAGTTTTTGTCTGATACTGAATTTATAGATTCAATTAAAAATCACGAAATATTAACCAAAGAGATTGAGATAAAAAATACAGATAGAAGTGTTTGTGCGAAGATATCAGGCGAAATCGCAGAACTACACGGCAATACTGGCTTCAATGGCGAACTCAACTTAAAGTTTAAAGGATATGCAGGACAAAGCTTTGGTGCCTTTTTATTGAAGGGAATGAATGTTCAATTAATCGGAGAAGCAAATGATTATGTTTGTAAAGGAATGAATGGAGGAATACTCACAATAATTCCACCAAAAATAGAAAAAGCTTCCTCCGAACAGGTTATTTTAGGAAACACCTGTCTTTACGGAGCAACAGGTGGGAAATTATTTGCATTAGGAAAATCGGGAGAAAGATTTGCAGTAAGAAATAGTGGTGCTACAGCGGTAACAGAAGGAGCAGGTGATCATTGTTGTGAATATATGACTGGTGGGAAAGTAGTTATTCTAGGTTCCACAGGAAGGAATATTGGTGCGGGCATGACTGGTGGAATAGCTTTTATAATCGATGAGAAGAACGATTTAAGTAATAAAGTTAACAAGGAAATAGTTAGCATTCATAAAATAACTTCATCAAAGCAAGAAGACATCTTATTAGAAATTATTAGAGAATATCTAGCAAAAACAAATAGCTTAAAGGCTGCCAAAATAATTGAAAATTGGTCTTACTACAAGAGTACTTTCAAATTAATAGTCCCCCCAAGCGAAGAAGAAATGCTTGGC
AG-347-J19  TATCAAGATAGTTATTCCCCAAATGGAATAATTGGGGAAAAAGATGCATGTGGAGTTGGTTTCGTAGCACATATCAAAGGTATAGAAAGCAACTGGATCCTTAAACAATCACTAAAGGGTCTTAACTGCATGGAGCATAGAGGAGGTTGTGGGGGAGATAGTGACTCAGGCGATGGAGCAGGAATTTTATGTTCAATTCCGTGGGGATATCTAGAAGAAGAAATGAATCTAAAAAATTTAGGCATGGTTTTTATGCCTAATAAATTAGAAAAGATTGAAGAATGTAAATCAATATGTGAGGAGGAAGCAGAAAAATTAAGAGTCAAAGAAACATCTTGGAGAACAGTTCCTGTAAATAATGAAATCTTAGGTCCTTTAGCGAAAGCGAATGTCCCATACATTTGTCAGTGGATTTTATACAAAGATAATCAGAATATTGAAAGGCTTTTGTTCCAGTTAAGGAAAAGAATTGAAAAAAAAATAAGAGAAACCTTTAAAAACTGTGAGTTTTATTTTGCCTCACTTAGTTCTCAAACAGTTGTATACAAAGGTATGGTTAGGTCTGAAATATTATCTGAGTTTTATCAAGATCTAAAAAAAGATAATTTTAAGGTCTCATTTTCTGTTTACCATAGAAGGTTTAGTACTAATACACTTCCAAAATGGCCACTAGCTCAGCCAATGAGATTCTTAGGTCATAACGGGGAAATAAATACTCTCTTAGGTAATATAAATTGGGCTAAAGCCTCAGAAACACACATAGATGATTTTTGGGGAGAATTATCTAAAGAAATTAAACCAATCGTAGATATAAATAAAAGTGATTCATCAAATCTTGATGCGACTCTTGAAATCAATATTCGTTCAGGCCAGCCTATTACTGACTCATTATTAAAACTTGTTCCAGAAGCATTTAGAGATCAACCAGAACTAGAACAAAGAGAAGAAATTAAATCATTTTATGAGTATTCAGCGAGCCTACAAGAAGCTTGGGATGGTCCTGCTCTACTTGTATTTGCAGATGGAAATTTTGTAGGAGCAACGCTTGATAGAAATGGGCTAAGACCAGCGAGATATTCAATAACAAATGATGGTTTTGTAATAATGGGTTCTGAAACAGGAGTAGTAGATCTTGAAGAGGAAAGAGTGATAGAAAAAGGTCGATTAGGGCCAGGACAAATGTTGGCGGTTGATTTTCATCAAAATAGAATCCTCAGAAATTGGGAGGTAAAAGCTGAAGCAGCTCAAAGGCATGATTATAAAAAACTCCTAAGTAATAGAACTATAGAAATTGAGAAAAGTGAATGGTTTAAAGACTGCAAACTAAAAGACCTTGAGTTGTTACAACAACAAACTGCGTACGGTTTTTCAGCAGAAGATAATGATCTTATTTTAGATTCAATGGCTTCATTAGCTAAAGAGCCTACCTATTGCATGGGCGACGATATCCCATTAGCAGTACTTTCTTCAAAGCCACATATTTTATATGACTATTTCAAGCAAAGATTTGCGCAAGTTACAAATCCTCCTATTGACCCTCTGAGAGAAAAACTTGTAATGAGTTTAGAGATGCACCTTGGAGAAAGATGTACGCCATTTGAGATTAAAGATCCTAAACCTTTTATTCATTTACAAAGCCCAATTCTCAATGAAGAAGAACTCATTTCTATTAAAAAATCAAACATTAAATCGCAAACAATTTCAAGTCTGTTTGATATTGAGGAAGGTGTTCAAGGCTTAGAGAGCCAATTAAAAGCAATCTGTAAGCAGAGTGAGCTCTCTATAAAAGACGGTTGCTCTTTAATTATTATTTCAGATAAGGGGATTAATCCTAAAAAGACTTTTATTCCTCCTTTACTTGCTGTTGGGGCAATTCATCATTATCTTCTAAAAAAAGAAATCAGGCTAAAGGCTTCTCTAATTGTTGAAACAGGTCAATGTTGGAGCACACATCACTTGGCTTGTTTGATTGGTTATGGTGCAAGCGCGGTTTGCCCTTGGTTGACCTTCGAAGCAGGAAGACACTGGTTAAAACATCCAAAAACACAAAAACTTATTGATAGCAAAAAAATAAATCCATTATCAATAACTGATGTTCAAGAAAATATTAAAAAAGCTCTAGAAGACGGTTTAAGAAAAATTCTTTCAAAAATAGGCATCTCACTATTATCTAGTTACCATGGCGCACAAATTTTTGAAGCTGTAGGCCTTGGGTCTGACTTAATAAAAATTGCTTTTGATGGTACAACAAGCCGCATCGCTGGCATAACATTAAAAGAATTAACCAATGAAACACTTTCAATACATACGAAAGCCTATCCAGAGATCGATTTAAAGAAATTAGAATTTTTAGGTTTTGTACAATTTAGAAATAATGGAGAATATCATTCTAATAACCCGGAAATGTCCAAAGTTTTACATTCAGCAGTAAAACAAGGACCAGGATACGATCATTTTGAAACTTACAAAAAACTCATTAGTAATAGACCGACAACTTCTCTAAGAGATTTACTCACAATTAATTCAAAAAGAAAAAGCATTCCATTAGAGGAAGTTGAAAGTGTTGAATCAATTTGCAAAAGGTTCTGTACTGGCGGAATGAGTTTGGGTGCTTTATCAAGAGAAGCACATGAAGTATTAGCAGTTGCAATGAACAGAATTGGTGGGAAAAGTAATAGTGGAGAAGGGGGAGAAGATCCAGCTCGTTTTAATGTTTTAAATGATATCGATGAGAATACTCGATCAGCGACGTTGCCATTTATTAAAGGTCTAGAAAATGGAGACACCGCATGCTCAGCTATTAAACAAATAGCATCAGGTAGATTTGGAGTTACTCCTGAATATCTAAGAAGTGGTAAACAACTCGAAATTAAAATGGCTCAAGGTGCAAAACCTGGAGAAGGGGGACAATTGCCTGGCCCAAAAGTTGATTCTTACATCGCAAAACTAAGAAATAGTAAACCTGGAGTAGCTCTAATATCTCCTCCCCCGCATCATGATATTTATTCAATTGAAGATTTAGCTCAACTTATTCATGACTTACACCAAGTTCATCCAAAAGCGAAAGTGAGCGTTAAGCTTGTTTCTGAAATTGGTATAGGGACAATTGCGGCTGGAGTAAGCAAAGCCAATGCAGATGTAATTCAAATTTCAGGTCATGACGGAGGTACAGGTGCTTCACCTCTAAGTTCCATAAAACATGCAGGTTTACCATGGGAACTAGGTGTTGCTGAGGTACATAAATCTCTCTTAGAGAATAACTTACGTGAAAGAGTAATTTTGAGAACTGATGGAGGTCTTAAAACAGGCTGGGATGTAGTTATTGCAGCTTTACTAGGTGCTGAAGAATACGGTTTCGGTTCTGTAGCGATGATTGCTGAAGGATGCATAATGGCACGGGTTTGTCATACAAACAAATGTCCTGTTGGAGTTGCCACTCAAAAAGAAGAATTAAGAAAAAGATTTAAAGGTATTCCAGAAAATGTTGTCAATTTTTTCTTGTATATTGCTGAAGAAGTAAGACAAATAATGAGTAGTATCGGAGTTTCTAATATGGAAGAACTGATTGGTAATCAAGAATTTCTTTCTGCAAGAAATATCGGTCTTCCAAAAACTTCTAATATCGATCTTTCTTCTTTAGTATACTCAAGCAATGATAGATCATGGTTAAAACATTCAAAAAATGCTCATAGTAATGGTTCTGTATTAGAAGACGAGTTTTTGTCTGATACTGAATTTATAGATTCAATTAAAAATCACGGAAAATTAACCAAAACAATTGAGATAAAAAATACAGATAGAAGTGTTTGTGCGAAAATATCAGGCGAAATCGCAGAACTTCATGGCAATACTGGCTTCAATGGCGAACTCAACCTAAACTTCAAAGGATATGCAGGACAAAGCTTTGGTGCCTTTTTATTGAAGGGAATGCATGTACAATTAATCGGCGAAGCTAATGATTATGTTTGTAAAGGAATGAATGGAGGAATACTCACAATAATTCCACCAAAAATAGATAAAATATCCTCCGAACAAGTCATCTTAGGTAATACTTGCCTTTATGGAGCAACAGGTGGGAAATTATTTGCATTAGGAAAATCTGGAGAAAGATTTGCAGTAAGAAATAGTGGCGCTACAGCAGTAACAGAGGGAGCAGGTGATCATTGTTGTGAATACATGACTGGTGGAAAAGTAGTCATTCTAGGTTCCACAGGAAGGAATATTGGTGCGGGCATGACTGGTGGAATAGCTTTCATAATCGATGAGAATAATGATTTAAGTAATAAAGTTAATAAGGAAATAGTTAGCATTCATAAAATAACTTCATCAAAGCAGGAAGATATCTTATTGAAAATTATTAGAGAATATCGAGCAAAAACAAATAGCTTAAAGGCTGCCAAAATAATTGAAAACTGGTCACATTTCAAGAGTAATTTCAAATTAATTGTTCCCCCAAGCGAAGAAGAAATGCTTGGC
AG-347-J20  TATCAAGATAGTTATTCTCCAAATGGAATAATTGGTGAGAAAGATGCGTGTGGTGTTGGTTTTATAGCAAATATTAAAGGGGTAGAAAGCAACTGGATTCTTAAACAATCCCTGAAAGGACTTAACTGCATGGAGCATAGAGGAGGTTGTGGAGGGGATAGTGATTCAGGAGATGGCGCAGGCATTTTATGTTCAATTCCATGGGGGTACCTAGAGGAGAAGATGAATCTAGAGAATTTAGGCATGATTTTCATGCCTAACAAAAAAGATAAAATTAAAGAATGTAAATCAATATGCGAAAAGGAAGCTGAAAAGTTAAGAATCAACAAAACATGTTGGAGAACAGTACCTGTTAAAAATGAAATCTTAGGTCCTTTGGCTAAAGCAAATGCTCCATTTATAAGTCAGTGGATTTTATTCAAAGATAACAATGATACTGAGAAAATTTTATTTCAGTTAAGGAAAAGAATTGAGAAAAAAGTAAGAGAAAGTTTTAAAAACTGTGAATTTTATTTTGCCTCACTAAGTTCCAAAACAGTTGTATACAAAGGAATGGTACGTTCTGAAATATTATCTGAGTTTTATCAAGATCTTCAAGAAGAGAGTTTTAAAGTCTCATTTTCTGTTTATCATCGTAGATTTAGCACCAATACACTTCCAAAATGGCCACTAGCTCAGCCCATGAGATTTTTAGGTCATAATGGCGAGATAAATACTCTCTTAGGAAATATCAATTGGGCTAAAGCTTCAGAAACACATATAGATAATTTTTGGGGAGAGTTATCTAATGAAATCAAGCCCATTGTAGATGTGAACAAAAGTGATTCGTCAAATCTTGATGCAACTCTTGAAATTAATATTCGCTCAGGCCAACCAATAACTGATTCATTATTAAAACTTGTTCCTGAAGCATTTAGAGATCAACCAGAACTTAAACAAAGAGAAGATATCAAATCTTTTTATGAGTATTCTGCGAGCCTACAAGAAGCTTGGGATGGACCTGCTCTTCTTGTATTTGCGGATGGAAATTTTGTAGGAGCAACTCTTGATAGAAATGGTCTAAGACCAGCAAGATATTCAATCACTAATGATGGTTTCGTTATAATGGGTTCCGAAACAGGAGTAGTAGATCTTGAAGAGGAAAGAGTAATAGAAAAAGGTAGATTAGGACCTGGACAAATGTTGGCAGTTGATTTTCATCAGAATAGAATCCTAAGAAATTGGGAAGTAAAATCTGAAGCCGCACAAAGACATGATTATAAAAATCTGCTCAGTAATAGAACTATAATAATTGAAAATAATGAATGGGTTAAAGACTGCAAACTAAAAGACCTTGAGCTATTACAACAACAAACTGCGTACGGGTTTTCCTCAGAAGATAATGATCTAATTTTGGATTCAATGGCTTCTTTAGCTAAAGAGCCTACCTATTGCATGGGCGACGATATCCCATTAGCAGTTCTTTCTTCAAAGCCACACATTTTATATGACTATTTCAAGCAAAGATTTGCACAAGTTACAAATCCTCCTATTGATCCCTTAAGAGAAAAACTGGTAATGAGTTTAGAGATGCATCTTGGAGAAAGATGTACACCATTTGAGATTAAAGATCCTAAACCTTTTATTCATTTACAAAGTCCAATTCTCAATGAGGAAGAACTGGTTTCCATTAAAGAATCAAAAATTAAATCTCAAATAATTTCAAGCTTGTTTGATATTGAGGAAGGTGTTCAAGGCTTAGAGAACCAATTAAAAGCAATTTGTAAACAAAGTGAGCTGTCTATAAAAGAAGGTTGCTCTTTAATTATTATCTCTGATAAGGGTATTAATCCTACAAAGGCTTTTATTCCTCCTTTACTTGCTGTTGGAGCAATTCATCATTACCTCCTAAAAAAAGAAATCAGGCTAAAAGCTTCTCTAATTATTGAAACAGGTCAATGTTGGAGCACACATCACCTAGCTTGTTTGATTGGTTATGGTGCAAGCGCGGTTTGCCCTTGGTTGACTTTTGAAGCAGGTAGACACTGGTTAAAACATCCAAAAACACAAAAACTCATTGATAGCAAAAAAATAAATCCATTATCAATAATTGATGTTCAAGTAAATATTAAAAAAGCTCTAGAAGACGGTTTAAGAAAAATTCTTTCGAAAATAGGTATCTCACTTTTATCTAGTTACCATGGTGCACAAATTTTTGAAGCTGTGGGCCTTGGGTCTGACTTAATAAAAATTGCTTTTGATGGTACAACAAGCCGTATCGCTGGCATAACATTAAAAGAATTAACTAATGAAACACTTTCAATACATACGAAAGCCTATCCGGAGATTGATTTAAAGAAATTAGAATTTTTAGGATTTGTACAATTTAGAAATAATGGAGAATATCATTCTAATAACCCAGAGATGTCCAAAGTTTTACATTCAGCGGTAAAACAAGGACCAGGGTACGATCATTTTGAAACTTACAAAAAACTTATTAGTAATAGACCGACAACATCTCTAAGAGATTTATTAACAATTAATTCACAAAGAAAAAGTATTCCATTAGAGAAAGTTGAAAGTGTTGAATCAATTTGCAAAAGGTTCTGCACTGGAGGAATGAGTTTGGGTGCATTATCGAGAGAAGCTCATGAAGTTTTAGCAGTTGCAATGAATAGAATTGGTGGAAAAAGTAATAGTGGAGAAGGGGGAGAAGATCCAGCTCGTTTTAATGTTTTAAACGATATCGATGAAAATACTCAATCAGCGACATTGCCTTTCATTAAAGGTCTAGAGAATGGAGACACCGCATGTTCAGCTATTAAACAAATAGCATCAGGAAGATTTGGAGTTACACCTGAATATCTAAGAAGTGGTAAACAACTCGAAATTAAAATGGCTCAAGGTGCAAAACCCGGAGAGGGGGGGCAATTGCCTGGTCCAAAAGTTGATTCTTACATCGCAAAACTAAGAAATAGTAAACCTGGGGTAGCTTTAATATCTCCTCCCCCGCATCATGATATTTATTCTATTGAAGATTTAGCTCAACTTATCCATGACTTACACCAAGTTCATCCAAAAGCTAAAGTAAGCGTTAAGCTTGTTTCTGAAATTGGTATAGGCACTATTGCTGCTGGAGTAAGCAAAGCTAATGCAGATGTAATTCAAATTTCAGGTCATGACGGAGGTACAGGTGCTTCGCCTTTAAGTTCTATTAAACATGCAGGTTTACCATGGGAACTAGGTGTTGCTGAGGTTCATAAATCTCTCTTAGAAAACAACTTACGTGAAAGAGTAATCTTGAGAACTGATGGAGGTCTTAAAACAGGTTGGGATGTAGTTATTGCAGCTTTACTAGGTGCTGAAGAATACGGTTTTGGTTCTGTAGCGATGATTTCTGAAGGATGCATAATGGCTCGGGTTTGTCACACAAACAAGTGTCCTGTTGGAGTTGCCACTCAAAAAGAAGAATTAAGAAAAAGATTTAAAGGTATTCCAGAAAATGTTGTCAATTTTTTCTTATATATTGCTGAAGAAGTAAGACAAATAATGAGTAGTATCGGTGTTTCTAATATGGAAGAACTGATTGGTAATCAAGAATTTCTTTCTGCAAGAAATATCGATCTTCCAAAAACTTCTAATATAGATCTTTCTTCTTTAGTACATTCAACCACTGATAGATCATGGTTAAAACATTCAAAGACTGCACATAGTAATGGATCTGTATTAGAAGACGAGTTTTTATCTGATACTGAATTTATAGATTCAATTAAAAATCACAAAATAATAACCAAAGAACTTGAGATAAAAAATACAGATAGAAGTGTTTGTGCGAAAATATCAGGCGAAATTGCAGAACTTCACGGCAACACTGGCTTCAATGGTGAACTCAACTTAAATTTCAAAGGATATGCAGGACAAAGCTTTGGTGCCTTTTTATTGAAGGGAATGAATGTTCAATTAATCGGAGAAGCCAATGATTATGTTTGTAAAGGAATGAATGGAGGAATACTCACAATAATTCCCAAAAAAATAGATAAAACTTCTTCAGAACAAGTTATTTTAGGAAACACCTGTCTTTATGGAGCAACAGGTGGTAAATTATTTGCATTAGGAAAATCGGGCGAAAGATTTGCAGTAAGAAATAGTGGAGCTACAGCGGTAACAGAAGGAGCAGGTGATCATTGTTGTGAATACATGACTGGTGGGAAGGTAGTTATTCTGGGTTCCACAGGAAGGAATATTGGTGCGGGCATGACTGGTGGAATAGCTTTTATAATCGATGAAAATAATGATTTGATTAATAAAGTTAATAATGAAATAGTTAGCATTCATAAAATAACTACATCAAAACAGGAAGATATCTTATTGGAAATTATTAGAGAATATAAGGCAAAAACGAATAGCTTAAAGGCCGCCAAAATAATTGAAAATTGGTCTTATTATAAGGGTACTTTCAAATTAATAGTTCCCCCAAGCGAGGAAGAAATGCTTGGG
AG-347-J21  TATCAAGATAGTTATTCCCCAAATGGAATAATTGGAGAGAAAGATGCGTGTGGAGTTGGTTTCATAGCAAACATTCAAGGGATAAAAAGCAATTGGATACTTAAACAATCTCTAAAAGGCCTTGACTGCATGGAACATAGAGGTGGTTGTGGTGGAGATAGTGATTCTGGAGATGGAGCAGGCATTTTATGTTCAATTCCATGGGATTATATTGATAAAGAAATTAATCTAAAAAATTTAGGTATGGTTTTCATGCCTAACAAAAAAGAAAAAATTGAAAAATGTAAATTAATTTGTGATAAAGAAGCAGCAAAATTAAGTGTTAACAAAACTTCTTGGAGAACGGTTCCTGTCAACAATGAAATCTTAGGTCCTTTAGCTAAAGCAAATGCTCCATTCATTAGTCAATGGATTTTATACAAGAATAATAAGGATATTGAAAAGCTTTTATTTCAATTAAGGAAAAGAATTGAAAAAAAGATAAGAGAAGCTTTGAAAAACTGTGAATTTTATTTTGCATCCCTTAGTTCGAAAACAGTTGTATACAAAGGCATGGTTAGGTCTGAAATATTATCTGAGTTTTATCGCGATCTAAAAGAAGAAGATTTTAAGGTATCATTTTCTGTTTACCATAGGAGATTTAGTACAAATACCCTTCCAAAATGGCCTCTTGCTCAGCCCATGAGATTTTTAGGGCATAATGGTGAAATTAATACTCTCTTGGGAAATATTAACTGGGCTAAAGCTTCAGAAATACATATAGATGATTTTTGGGGAGATTTATCTAATGAAATAAAACCTATTGTAGATGTTAATAAAAGTGATTCATCAAATCTTGATGCAACTCTCGAAATAAATATTCGTTCAGGTCAGAACATAACTGACTCATTATTAAAACTTGTTCCTGAAGCATTTAGGGATCAACCAGAACTTGAACAAAGGGAAAATATTAAAGCATTTTATGAGTATTCTGCGAGCCTTCAAGAAGCTTGGGATGGACCTGCTCTTCTTGTCTTTGCTGATGGAAATTTTGTAGGGGCAACGCTTGATAGAAATGGTCTTAGACCGGCAAGGTATTCAATCACAAATGATGGCTTTGTAATAATGGGTTCCGAAACAGGTGTTGTAGATATTGAAGAGGACAGGGTGATAGAAAAAGGTAGATTAGGACCAGGACAAATGTTAGCCGTTGATTTTTATCAAAATAGAATCCTAAGAAATTGGGAGGTAAAAGCTGAAGCAGCACAAAGACATAACTATAAAAGTTTCCTCAAAAAGAGAACTATAAAAATTGAAAATAATGAATGGGTTAAAGACTGCAAACTAAAAGACCTTGAGTTATTGCAACAACAAACTGCATACGGTTTTTCAGCGGAAGATAATGACCTTATCTTAGATTCAATGGCTTCATTAGCTAAAGAGCCTACTTATTGCATGGGCGACGACATTCCATTAGCAGTTCTTTCATCTAAGCCACATATTTTATACGACTACTTTAAGCAAAGATTTGCGCAAGTTACTAATCCTCCTATTGACCCTCTCAGAGAAAAACTTGTAATGAGTTTAGAAATGCATCTAGGAGAAAGATGTACACCATTTGAAATTAAAGATCCTAAACCTTTTATTCATTTACAAAGTCCTATTCTTAATGAGGAAGAACTCATTTCCATCAAAAAATCAAAAATTAAATCTCAGACAATTTCAAGTTTGTTTGATATAGAGAAAGGTATTCAAGGCTTAGAGGACCAATTAAAATCAATATGTAAACAGAGTGAGCTGTTTATAAAAGAAGGTTGCTCTTTAATTATCATTTCTGATAAGGGAATTAATCCTAAAAAGACTTTTATACCACCTTTACTTGCTGTTGGAGCAATTCATCATTATCTTCTTAAAAAAGAAATTAGGCTAAAAGCTTCTCTAATAATAGAGACCGGTCAATGTTGGAGCACGCATCACTTAGCTTGTTTAATTGGATATGGTGCAAGTGCAGTTTGCCCTTGGTTGACCTTCGAAGCAGGTAGACACTGGTTAAAACATCCAAAAACACAAAAACTCATTGATAGCAAAAAAATAAATCCATTATCAATAATTGATGTTCAAGTTAATATTAAAAAAGCTCTAGAAGACGGTCTAAGAAAAATTCTCTCAAAAATAGGCATATCACTTTTATCTAGTTATCATGGTGCACAAATTTTTGAAGCTGTAGGCCTTGGATCTGACTTAATAAAAATTGCTTTCGATGGTACAACAAGTCGTATCGCTGGCATAACATTAAAAGAATTAACTAATGAAACACTTTCAATACATACGAAAGCCTATCCAGAGATCGATTTAAAGAAATTAGAATTTTTAGGATTTGTACAATTCAGAAATAACGGAGAATATCATTCCAATAACCCAGAGATGTCCAAAGTTTTACATTCAGCGGTAAAAGAAGGACCAGGATACGATCATTTTGAAACTTACAAAAAACTTATTAGTAATAGACCGACAACATCTCTAAGAGATTTACTAACAATTAACTCAAAAAGAAAAAGTATTCCACTAGAGGAAGTTGAAAGTGTTGAATCAATTTGCAAAAGGTTCTGCACTGGAGGAATGAGTTTAGGTGCTTTATCCAGAGAAGCGCATGAAGTTTTAGCAGTTGCAATGAATAGAATTGGTGGGAAAAGTAATAGTGGCGAAGGGGGAGAAGATCCAGCTCGTTTTAATGTTTTAAATGATATCGATGAAAATACTCAATCAGCGACGTTGCCATTTATTAAAGGTTTAGAGAATGGAGACACCGCATGCTCAGCTATTAAACAAATAGCATCAGGAAGATTTGGAGTTACACCTGAATATCTAAGAAGTGGTAAACAACTCGAAATTAAAATGGCTCAAGGTGCAAAACCCGGAGAAGGGGGACAATTACCTGGTCCAAAAGTTGATTCTTACATAGCAAAACTAAGAAATAGTAAACCTGGAGTAGCTTTAATATCTCCTCCCCCGCATCATGATATTTATTCAATTGAAGATTTAGCTCAACTTATCCACGACTTACACCAAGTTCATCCAAAAGCGAAAGTAAGCGTTAAACTTGTTTCAGAAATCGGTATAGGTACCATTGCTGCTGGAGTAAGCAAAGCTAATGCAGATGTAATTCAAATCTCAGGCCATGACGGAGGTACAGGTGCTTCACCCCTGAGTTCTATTAAACATGCAGGTTTACCATGGGAACTAGGTGTTGCTGAGGTTCATAAATCTCTATTAGAAAATAACTTACGTGAAAGAGTAATTTTGAGAACTGATGGAGGTCTTAAAACAGGTTGGGATGTAGTTATTGCAGCATTACTGGGTGCTGAAGAATACGGATTCGGTTCTGTCGCGATGATTGCGGAAGGATGCATAATGGCTAGGGTTTGTCATACAAATAAGTGTCCTGTGGGAGTTGCCACTCAAAAAGAAGAATTAAGAAAAAGATTTAAAGGTATTCCAGAAAATGTTGTCAATTTTTTCTTATATATTGCTGAAGAAGTAAGACAGATAATGAGTAGCATAGGTGTTTCTAATATGGAGGACCTTATTGGTAATCCGGAATTTCTTTCTACAAGAAATATTAATCTTCCAAAAACTTCTAATATTGATCTTTCTTCTTTAGTATCCTCAACCAATGATAGATCATGGTTAAAACATTCAAAGAATGCTCATAGCAATGGTTCTGTATTAGAAGACGAGTTTTTAACAGATCCTGAATTTATACATTCAATTAAAAACCACAAAAAATTAACCAAAGAAATTGAGATCAAAAATACAGATAGAAGTGTTTGTGCAAAAATATCAGGCGAAATCGCAGAACTTCATGGTAACACTGGTTTCAATGGCCAACTTAACTTAAATTTCAAAGGATATGCAGGACAGAGCTTTGGGGCCTTTTTGTTGAAGGGAATGAATGTACAGTTATTAGGAGAAGCTAATGATTATGTATGCAAAGGAATGAATGGAGGAATTTTAACTATAATTCCACCAAAAATAGAAAAAAACTCCTCCGAGCAGGTAATTTTAGGCAACACCTGCCTTTATGGAGCTACAGGAGGAACATTATTTGCATTAGGTAAATCGGGAGAAAGATTTGCAGTAAGAAATAGTGGTGCTACAGCAGTAACAGAGGGAGCAGGAGATCACTGTTGTGAATACATGACTGGGGGGAAAGTAGTTATTCTAGGTTCTGCAGGAAGGAATATTGGCGCTGGCATGACTGGTGGAATAGCTTTTATACTCGATGAGAATAATGATTTAAGCAATAAAGTTAATAAGGAAATAGTAAGGATTCATAAAATTACTTCATCAAAGCAGGAAGAGATATTATTAGACATTATTAGAGAATATCGAGCAAAAACAAATAGCTTAAAGGCTATAGAAATACTTGAAAATTGGTCTTATTTCAAGAGTGTTTTCAAATTAATAGTTCCCCCAAGCGAAGAAGAAATGCTTGGC
AG-347-J22  TATCAAGATAGTTACTCTCCAAATGGAATTATGGGAGAGAAAGACGCATGCGGAGTAGGCTTTGTAGCCAATATTGAATGTAAAGAAAGTAATTGGATACTAAAACAATCTCTTAAAGGTTTAAGCTGTATGGAACATAGAGGAGGATGCGGTGGAGATAGTGACTCGGGAGATGGGGCTGGTATTTTATGTTCAATACCTTGGACATTTATAGACAAAAAATTAAATTTAGTAACTTTGGGTATGATTTTTATGCCAAATAATGAATTAAAAGTTAAAGAATCAAAATTAATATGCGATGAAGAAGCTAAAAAACTAAATTTCAAAAAAATATATTGGAGAAAAGTACCAGTTCAAAACGAAACCTTAGGACCTTTAGCAAAAGCAAACGCACCATCCATATATCAATGGATCATCATTGATGATAGTCAAGATATTGAGATGCGCTTATTTCAACTAAGAAAAAGAATTGAAAAAAGAATCAGAGAAAATACAAAAAATTGTGAATTTTATTTCTCTTCGCTTAGTTCCAAAACGGTTGTTTATAAAGGGATGGTTAGATCTGAAGTTTTATCAGAATTCTACGAAGACCTTAAGAATGAGGATTTTAAAGTTTCCTTCTCTGTATACCATCGAAGATTTAGCACGAATACATTGCCAAAATGGCCTCTTGCTCAGCCAATGAGGTTTTTAGGCCATAATGGAGAAATCAACACTCTCTTAGGAAATATTAATTGGGCGAAAGCATCAGAAAAACATATCGATGAGTTCTGGGGTGAATTGTCCAAAGATATCAAACCGATAGTTGATATAAATAAAAGTGATTCATCAAATCTCGATGCAACTCTAGAAATTAATATTCGCTCAGGCAAACCAATAACTGATTCTTTATTGGGACTTGTTCCGGAAGCATTTAGAGATCAACCAGAACTTAAACATAGAGAGGACATCAAAGCATTTTATGAATATTCAGCAAGTCTCCAAGAAGCCTGGGATGGTCCTGCTCTATTAGTTTTCGCAGATGGCGATTTTGTTGGAGCCACGCTAGATAGGAATGGTTTAAGACCTGCAAGATACTCAATAACAAATGATGGATTTGTCATAATGGGTTCAGAAACAGGAGTAGTAGATATTGAAGAAAACAAAGTTATAGAAAAAGGGCGCTTAGGCCCTGGTCAAATGCTAGCAGTAGATTTTCTTCAGAATAAGATTCTGAGAAATTGGGATGTAAAATCAGAAGCTGCCAGAAGAGAGAACTATCAAAATCTGTTGCAACAAAGAATTGTAAAACTGAAAAAAAATGAATGGAAAAATACTTGCGTTTTACATGATCTTGAATTGCTTCAACAGCAAACTGCTTATGGTTTTTCTTCAGAAGATAATGATCTTATTCTTGATTCAATGGCTTCTCTTTCCAAAGAACCAACTTATTGCATGGGTGATGACATACCATTAGCTGTGCTTTCTTCAAAACCTCATATTTTATACGATTATTTCAAACAAAGATTTGCACAAGTTACTAATCCTCCAATAGATCCTTTAAGAGAAAAACTAGTAATGAGCTTAGAAATGCATCTTGGTGAAAGGTGTTCCCCTTTTGAAACAAAAAATATTAAACCTTTTATTCATCTAAAAAGCCCAATCATTAATGAAGAAGAATTAATTTCACTAAAAGAATCAGAAATTAAATCTAATACAATTTCAAGTTTATTTGATATTGAGGAAGGTATTAAGGGGTTTGAAAAAAAATTAGAAGAATTATGTAAATTAAGTGAGATCTCAATAAATGAAGGATGTTCTTTAATAATTATTTCTGACAAAGGAGTGAATTCAAAAAAAAGTTTTATTCCTCCTTTATTAGCAGTAGGTGCAATTCATCATTATTTGCTTAAAAAAGAAATTAGATTAAAAGCCTCACTCATAATTGAAACTGGTCAATGTTGGAGTACGCATCATTTAGCATGTTTAATTGGTTATGGAGTTAGCGCTGTTTGCCCATGGTTAACACTTGAATCTGGCAGACATTGGTTACAACATCCAAAAACCCAAAAACTGATAGCTAGCAAAAAAATCAATCCTTTATCTTTTGAAGAAGTTCAGTCAAATATTAAAAAAGCTCTAGAAGATGGGCTAAGAAAAATACTTTCTAAAATAGGAATTTCGCTTTTATCTAGTTATCATGGTGCACAAATTTTTGAGGCTGTAGGCATTGGTTCTGATTTAATTAAAATAGCTTTCGATGGAACAACAAGTCGAATTGCAGGTATTAGCCTTAAAGAACTGGCAAATGAATCTCTTACGATACATACAAAAGCATATCCAGAAATAGATTTAAAAAAATTAGAGTTTCTAGGATTTGTTCAATTTAGAAATAATGGAGAATATCACTCTAATAACCCTGAGATTTCTAAGGTACTTCATACCGCTCTAAAGCAAGGGCCAGGATATGATCATTTTGAGACTTATAAAACACTAATTCGTAATAGACCAATAACATCTTTAAGAGATTTACTAACAATTAACTCAAAAAGGAAAAGTATCCCATTGGATCAGGTCGAAAGTGTTGAATCGATATGTAAAAGGTTTTGTACGGGAGGTATGAGTTTAGGAGCATTATCAAGAGAGGCACATGAAGTATTAGCAGTTGCAATGAATAGAATTGGAGGGAAAAGTAATAGCGGTGAAGGAGGGGAAGATCCTGCTCGATTTAACGTATTAAATGATATTGACGAGAATACTCAATCAGCTACTTTACCCTTTATAAAGGGCCTTGAAAATGGAGATACTGCCTGCTCAGCAATTAAACAAATAGCCTCTGGAAGATTTGGAGTTACCCCGGAATATCTAAGAAGTGGTAAGCAGCTTGAAATCAAAATGGCTCAAGGAGCTAAACCAGGCGAAGGGGGGCAATTACCAGGTCCAAAAGTTGATTCATATATTGCAAAACTTAGAAACAGCAAACCTGGGGTGGCTTTAATATCTCCACCCCCACATCATGACATTTATTCAATTGAAGATTTAGCACAACTAATTCATGATTTGCACCAAGTACATCCAAAAGCGAAAGTTAGTGTAAAGCTTGTCTCTGAGATTGGTATTGGCACTATTGCTGCTGGTGTAAGCAAGGCTAATGCTGATGTTATACAAATTTCAGGACATGATGGAGGTACTGGTGCTTCACCTCTTAGTTCAATTAAACATGCTGGTTTACCTTGGGAATTAGGAGTTGTAGAGGTGCATAAATCTTTACTAGAAAATAATCTCAGAGATAGAGTACTTTTAAGAACTGACGGAGGTCTAAAAACAGGATGGGATGTAATAATTGCTGCATTATTAGGTGCTGAGGAATATGGTTTTGGTTCAGTCGCAATGATCGCTGAGGGCTGCATAATGGCTCGTGTTTGTCATACAAACAAATGTCCTGTTGGAGTCGCTACTCAGAAAGAAGAATTAAGAAAAAGATTTAAAGGTTTACCTGACAATGTAGTAAATTTTTTCATATATATAGCTGAAGAGATAAGACAAATAATGAGTAGTATTGGTGTTTCCAATATGAAAGAATTAATTGGTAATCATGAATTTTTAACAACAAGAAATATACGTCTCCCAAAAACGGAGAACATTGATCTAAGTTCTTTGATAAACTTAGATAATGAAAGGTCATGGTTAAACCATTCCCCAAATGCCCACACCAATGGATCTGTCTTAGAGGATAAATTTTTATCTGATAATCAATTTATGAAAACTATTAAAAATCATGGAAAATTAATTAAAGAAATTGAAATCAAAAATACAGATAGAAGTGTTTGTGCAAAAATATCAGGTGAAATTGCTGCAATTTTTGGAAACAATGGATTCAATGGTGAACTAAATCTCAATTTCAAAGGATGTGCGGGACAGAGTTTTGGTGCTTTCTTATTAAAGGGAATGAATATCCAATTGATTGGGGAAGCCAATGATTATGTTTGCAAAGGAATGAATGGAGGTGTACTTACTATTATTCCTCCGCAAGTAGATGAAAAGTCTTCAGAGCAAGTAATCTTAGGTAATACATGTCTTTATGGAGCAACAGGAGGTAAATTGTTTGCTTTAGGCAAATCAGGAGAAAGATTTGCCGTCAGAAATAGTGGGGCTACTGCGGTAACGGAAGGGGCTGGCGACCATTGTTGTGAATATATGACTGGCGGCAAAATAGTTATTTTGGGTTCAACAGGCAGAAATATTGGAGCGGGAATGACGGGTGGAGTAGCTTATGTGTTTGATGAAAATAATGATTTAGAAAAAAAAGTGAATAAGGAAATTGTCAGTATTTTTAAAATAACCAACCCCAAGCAAGAGGATATTTTATTAAGTATTCTTAATGAATATTATGAAAAAACAAAAAGTTTAAAAGCATTTAAAATAATTAATGACTGGAATCATTTTAAAGAAATTTTTAAAATAGTTGTGCCACCAAGTGAGGAAGAAATGCTTGGT
AG-347-K02  TACAAAGATAGTTATTCGCCAAATGGAATAATTGGTGAAAAAGATGCCTGTGGAGTAGGTTTTATAGCCAATATTAAAGGGTTAGAAAGCAACTGGATACTTAAACAATCCTTAAAAGGACTTAACTGTATGGAGCATAGAGGTGGTTGCGGAGGAGATAGTGATTCCGGAGATGGTGCGGGCATTTTATGTTCAATTCCATGGAGATATATTGATCAAGAAATGAATCTTGAAACTTTGGGCATGGTTTTTATGCCTAACAAAAAAGAGAAAATTGAAGAATGTAAATTTATATGTGAAAAGGAAGCTGAAAAATTATTTATCAACAAAACATCTTGGAGAACAGTACCTGTTAATAATGAAATATTAGGTCCTTTAGCTAGAGCAAATGCTCCATTTATAAGTCAGTGGATTGTGTACAAAGATAATCAGGATATTGAAAGGATTTTATTCCAATTAAGAAAAAGAATTGAAAAAAAAATAAGAGAAGCTTTTAAAAACTGTGAATTTTATTTTGCCTCACTTAGTTCTCAAACAGTTGTTTATAAAGGTATGGTTCGTTCTGAAATATTATCTGAGTTTTATCAAGATCTAAAAGATGAAAATTTTAAAGTCTCATTTTCCGTTTACCATAGAAGGTTCAGTACTAATACACTTCCAAAATGGCCATTAGCTCAGCCGATGAGATTTTTGGGTCATAATGGAGAAATAAACACTCTATTAGGTAATATCAACTGGGCTAAGGCATCGGAAACACATATCGATGATTTTTGGGGAGAGTTATCGAATGAAATTAAGCCAATCGTAGACGTAAATAAAAGTGATTCATCAAATCTAGATGCAACTCTTGAAATTAATATTCGTTCAGGTCAGCCCATTACAGACTCATTATTAAAACTTGTTCCTGAAGCATTTAGAGATCAACCAGAACTCGAACAGAGAGAAGATATAAAAGCTTTTTATGAATATTCTGCAAGCCTACAGGAAGCTTGGGATGGTCCTGCCCTTCTTGTATTTGCTGATGGAAATTTTGTCGGAGCAACACTTGATAGGAATGGTCTAAGACCAGCAAGATATTCAATAACAAACGATGGGTTTGTAATAATGGGCTCTGAAACAGGAGTAGTAGATATTGAAGAGGAAAGAGTCATAGAAAAAGGTCGTTTAGGACCAGGACAAATGTTGGCAGTTGATTTTGATAAAAATGAAATCCTAAGAAATTGGGAAGTAAAATCTAAAGCAGCTCAAAGGCATGATTATAAAAACCTCCTAACTAATAGAACTATACAAATTGAGAATAGTGAATGGTTTAAAGACTGCAAACTAAAAGACCTTGACTTGTTACAACAACAAACTGCATACGGTTTTTCATCAGAAGATAATGATCTGATCTTGGATTCAATGGCTTCATTAGCTAAAGAGCCCACCTATTGCATGGGCGACGATATCCCATTAGCAGTGCTTTCCTCAAAGCCACATATTTTATATGACTATTTCAAGCAAAGATTTGCGCAAGTTACCAATCCTCCTATTGACCCTCTAAGAGAAAAACTGGTAATGAGTTTAGAGATGCATCTTGGGGAAAGATGTACACCATTTGAGATTAAAGATACTAAACCTTTTGTTCATTTAAAAAGTCCAATTCTCAATGAGGAAGAACTCATTTCCATTAAAAAATCAAAAATTAAATCTCAAACAATTTCAAGTTTGTTTGATATTGAGGAAGGTGTTCAAGGCTTAGAGAACCATTTAAAAGCAATTTGCAAACAGAGTGAGCTCTCTATAAAAGAAGGTTGCTCTCTAATTATTATTTCTGATAAAGGAATTAATCCAAAAAAGACTTTTATTCCTCCTTTACTTGCAGTTGGGGCAGTTCATCATTATCTCTTAAAAAAGGAAATAAGGCTAAAAGCTTCTCTAATTATTGAAACTGGTCAATGTTGGAGCACACATCACTTGGCTTGTTTGATTGGTTATGGCGCAAGTGCAGTTTGCCCTTGGTTGACCTTCGAAGCAGGAAGACACTGGTTAAAACATCCAAAAACACAAAAACTCATTGATAGCAAAAAAATAAATCCTTTATCAATAATTGATGTTCAAGAAAATATTAAAAAGGCTCTAGAAGACGGTCTAAGAAAAATTCTTTCGAAAATTGGTATTTCACTTTTATCTAGTTACCATGGCGCACAAATTTTTGAAGCTGTTGGCCTTGGATCTGACTTAGTAAAAATGGCTTTTGATGGTACAACAAGCCGCATCGCTGGCATAACATTAAAAGAATTAACTAATGAAACACTTTCAATACATACGAAAGCCTATCCAGAGATCGATTTAAAAAAATTAGAATTTTTAGGATTTGTACAATTTAGAAATAATGGAGAATATCACGCAAATAATCCTGAGATGTCAAAAGTTTTACATTCAGCTGTAAAACAAGGGCCAGAATACAATCATTTTGAAACTTACAAAAAACTCATTAGTAATAGACCGACAACATCTCTAAGAGATTTACTAACAATTAATTCAAAAAGAAAAAGCATTCCGTTAGAGGAAGTTGAAAGTGTTGAATCAATTTGCAAAAGGTTCTGTACTGGAGGAATGAGTTTGGGTGCTTTATCAAGAGAAGCACATGAAGTGTTGGCAGTTGCAATGAATAGAATCGGTGGAAAAAGTAATAGTGGAGAGGGGGGAGAAGATCCAGCCCGTTTTAATGTTTTAAATGATATAGATGAAAATACACAATCAGCGACGTTGCCATTTATAAAAGGTCTAGAAAATGGAGACACCGCATGCTCAGCTATTAAACAAATAGCATCAGGCAGATTTGGAGTTACCCCTGAATATCTAAGAAGTGGTAAACAACTCGAAATTAAAATGGCTCAAGGTGCAAAACCTGGAGAAGGGGGACAATTGCCTGGTCCAAAAGTTGATTCTTACATTGCAAAACTAAGAAATAGTAAACCTGGAGTAGCTCTAATATCTCCTCCTCCGCATCATGATATTTATTCAATTGAAGATTTAGCTCAACTTATCCATGACTTACACCAAGTTCATCCAAAAGCGAAAGTGAGCGTTAAACTTGTTTCTGAAATTGGTATAGGCACTATTGCTGCTGGAGTAAGCAAAGCTAATGCAGATGTAATTCAAATTTCAGGCCATGACGGAGGTACAGGTGCTTCACCCTTAAGTTCCATTAAACATGCAGGTTTACCATGGGAACTAGGTGTCGCTGAGGTTCATAAATCTCTATTAGAAAATAACTTACGAGAAAGAGTAATTTTGAGAACTGATGGAGGTCTTAAAACAGGCTGGGATGTAGTTATTGCCGCTTTACTAGGCGCTGAAGAATACGGTTTCGGTTCTGTAGCGATGATTGCTGAAGGATGCATAATGGCTCGTGTTTGTCATACAAACAAGTGTCCTGTTGGAGTTGCTACTCAAAAAGAAGAATTAAGAAAAAGATTTAAAGGTATTCCAGAAAATGTTGTTAATTTTTTCTTATATATTGCTGAAGAAGTGAGACAGATCATGAGTAGTATCGGTGTTTCTAATATGGAAGAACTAATTGGAAATCAAGAATTTCTTTCTGCAAGAAATATCAGTCTTCCAAAGACTTCTAATATCGATCTTTCTTCTTTAGTATATTCAACCACTGATAGATCATGGTTAAAACATTCACAAAATGCTCATAATAACGGTTCTGTATTAGAGGACGAGTTTTTATCTGATATTGAATTTATAGATTCAATTAAAAATCACGAAAAATTAACCAAAGAAATTGAAATAAAAAATACAGATAGAAGTGTTTGTGCGAAAATATCAGGCGAAATTGCAGAACTTCATGGAAACACTGGATTCAATGGCGAACTCAATTTAAATTTCAAAGGGTATGCAGGACAAAGCTTTGGTGCCTTTCTATTGAAGGGGATGAATGTTCAATTAATCGGAGAAGCTAATGATTATGTTTGTAAAGGAATGAATGGAGGAATTCTCACAATAATTCCACCAAAAATAGATAAAATCTCCTCCGAACAAGTCATACTGGGTAATACTTGCCTTTATGGAGCTACAGGTGGGAAATTATTTGCATTAGGAAAATCTGGAGAAAGATTTGCAGTAAGAAATAGTGGTGCAATAGCAGTAACAGAGGGAGCAGGCGATCATTGTTGTGAATACATGACTGGCGGTAAAGTTGTGATTCTAGGCTCCACAGGAAGGAATATTGGTGCGGGCATGACTGGTGGAATAGCTTTTATAATTGATGAGAATAATGATTTAAGTAATAAAGTTAATAAAGAAATAGTTAGCATTCATAAAATAACTTCATCAAAGCAGGAAGATATTTTATTAGAAATTATTAGAGAATATCGAGCAAAAACAAATAGCTTAAAGGCTGCCAGAATAATTGAAAATTGGTCTGATTTCAAAAGTAATTTCAAATTAATTGTTCCCCCAAGCGAAGAAGAGATGCTTGGC
AG-347-K10  TATCAAGATAGTTATTCCCCAAATGGAATAATTGGGGAGAAAGATGCCTGTGGAGTGGGTTTTATAGCAAATGTCAATGGGATAGAAAGCAACTGGATCTTGAAACAATCATTAAAGGGCCTTAACTGCATGGAGCATAGAGGAGGTTGTGGAGGAGATAGTGATTCAGGAGATGGAGCAGGCATATTATGTTCAATTCCATGGGAATTCCTAGAAGAAAAAATGGATTTAAAAAATTTAGGCATGGTTTTTATGCCTAATAAAGAAGAGAAAATTGAAAAATGTAAATCAATATGCGATCTGGAAGCAGAAAAATTAAAATTTAACAAAACATTTTGGAGAACAGTACCTGTTAATAATGAAATCTTAGGTCCTTTAGCTAAAGCAAATGCTCCATTCATCTGTCAATGGTTTTTATACAAAGATCATCAGGATATTGAAAGGCTTTTATTTCAATTAAGAAAAAGAATTGAAAAAAAAATAAGAGAAACTTTTAAAAACTGTGAATTTTATTTTGCCTCACTAAGTTCTCAAACAGTTGTTTATAAAGGCATGGTACGTTCCGAAATATTATCTGAGTTTTATCAAGATCTAAAAGAAGAGAGTTTTAAAGTCTCATTTTCTGTTTATCATCGTAGATTTAGCACTAATACACTTCCAAAATGGCCACTAGCTCAGCCAATGAGGTTTTTAGGTCATAATGGCGAAATAAATACTCTCTTGGGCAATATCAATTGGGCTAAAGCTTCAGAAACACATATAGATGATTTTTGGGGAGGGTTATCTAATGAAATCAAGCCTATTGTAGATGTAAATAAAAGTGATTCATCAAATCTTGATGCAACCCTTGAAATTAATATTCGCTCAGGCCAACCAATAACTGATTCATTATTAAAACTTGTTCCTGAAGCATTTAGAGATCAACCAGAACTTGAACAAAGAGAAGACATTAAATCTTTTTATGAGTATTCTGCGAGCCTACAAGAAGCTTGGGATGGACCTGCTCTTCTTGTCTTTGCAGATGGAAATTTTGTAGGAGCAACGCTTGATAGAAATGGTCTAAGACCAGCAAGATATTCAATTACAAATGATGGTTTCGTAATAATGGGTTCCGAAACAGGCGTAGTAGATCTTGAAGAGAAGAGAGTAAGAGAAAAAGGTCGATTAGGACCGGGACAAATGTTGGCAGTTGATTTTCATCAGAATAAAATCCTAAGAAATTGGGAAGTAAAATCTGAAGCAGCTAAAAGGCATGATTATAAAAATCTGCTCAGTAATAGAACTATAAAAATTGAAAATAATGAATGGGTTAAAGACTGCAAATTAAAAGACCTTGAGTTGTTGCAACAACAAACTGCATACGGTTTTTCAGCGGAAGATAATGATCTTATCTTAGATTCAATGGCTTCATTAGCTAAAGAGCCAACTTATTGCATGGGCGACGACATCCCATTAGCAGTTCTTTCATCTAAGCCACACATTTTATACGACTATTTTAAGCAAAGATTTGCGCAAGTTACTAATCCTCCTATTGACCCTCTGAGGGAAAAACTTGTAATGAGTTTAGAGATGCATCTAGGAGAAAGATGTACACCATTTGCAATAAAAGATCCAAAACCTTTTATTCATTTACAAAGTCCGATTCTTAATGAGGAAGAACTTATTTCCATCAAAAGATCAAAAATTAAATCTCAGATAATTTCAAGTTTGTTTGACATAGAAGAAGGTATTCAAGGCTTAGAGAACCAATTAAAATCAATTTGTAAAAAGAGTGAGCTGTTAATAAAAGAAGGTTGTTCTTTAATTATCATTTCTGATAAGGGAATTAATCCTAAAAAGACTTTTATACCTCCTTTACTTGCTGTTGGAGCAATTCATCATTATCTTCTTAAAAAAGAAATCAGGCTAAAAGCTTCTCTAATCATTGAGACCGGTCAATGTTGGAGCACACATCACTTAGCTTGTTTAATTGGATATGGTGCAAGTGCAGTTTGCCCTTGGTTGACCTTCGAAGCAGGTAGACACTGGTTAAAACATCCAAAAACACAAAAACTCATTGATAGCAAAAAAATTAATCCATTATCAATAATTGATGTTCAAGAAAATATTAAAAAAGCGCTAGAAGACGGTCTAAGAAAAATTCTCTCAAAAATAGGCATCTCACTTTTATCTAGTTACCATGGTGCACAAATTTTTGAAGCTGTAGGCCTTGGATCTGACTTAATAAAAATTGCTTTTGATGGTACAACAAGCCGTATAGCTGGCATAACATTAAAAGAATTAACTAGTGAAACACTTTCAATACATACGAAAGCCTATCCAGAGATCGATTTGAAGAAATTAGAATTTTTAGGATTTGTACAATTTAGAAATAATGGAGAATATCATTCAAATAACCCAGAGATGTCCAAAGTTTTACATTCAGCGGTAAAACAAGGACCAGGATACGATCATTTTGAAACTTACAAAAAACTAATTAGTAATAGACCGACAACATCTCTAAGAGATTTACTAACAATTAATTCAAAAAGAAAAAGTATTCCACTAGAGGAAGTTGAAAGTGTTGAATCAATTTGCAAAAGGTTCTGTACTGGAGGAATGAGTTTAGGTGCTTTATCCAGGGAGGCGCATGAAGTTTTAGCAGTTGCAATGAATAGAATTGGTGGAAAAAGTAATAGTGGAGAAGGGGGGGAAGATCCAGCTCGTTTCAATATTTTAAATGATATCGATGAAAATACTCAATCAGCGACGTTGCCATTTATTAAAGGTTTAGAGAATGGAGACACCGCATGTTCAGCAATTAAACAAATAGCATCAGGAAGATTTGGCGTTACACCTGAATATCTAAGAAGTGGTAAACAACTCGAAATTAAAATGGCTCAAGGTGCAAAACCCGGAGAAGGGGGACAATTGCCTGGTCCAAAAGTTGATTCTTACATCGCAAAACTAAGAAATAGTAAACCTGGAGTAGCTTTAATATCTCCTCCCCCGCATCATGATATTTATTCAATTGAAGATTTAGCTCAACTTATCCACGACTTACACCAAGTTCATCCAAAAGCGAAAGTAAGCGTTAAACTTGTTTCTGAAATTGGTATAGGCACTATTGCTGCTGGAGTAAGCAAAGCCAATGCAGATGTAATTCAAATATCAGGCCATGACGGAGGTACAGGTGCTTCACCCCTGAGTTCTATTAAACATGCAGGTTTACCATGGGAACTAGGTGTTGCTGAGGTTCATAAATCTCTCTTAGAGAATAACTTACGTGAAAGAGTAATTTTGAGAACTGATGGAGGTCTTAAAACAGGCTGGGATGTAGTTATTGCAGCTTTACTAGGTGCTGAAGAATACGGTTTTGGTTCTGTAGCGATGATTGCTGAAGGATGCATAATGGCTCGGGTTTGTCATACAAACAAGTGTCCTGTTGGAGTTGCCACTCAAAAAGAAGAATTAAGAAAAAGATTTAAAGGTATTCCAGAAAATGTTGTCAATTTTTTCTTGTATATTGCTGAAGAAGTAAGGCAGATAATGAGTAGTATCGGTGTTTCTAATATGGAAGACCTGATTGGTAATCAAGAATTTCTTTCTGCAAGAAATATCGATCTTCCAAAAACTTCTAATATTGATCTTTCTTCTTTAGTACACTCAACCACTGATAGATCATGGTTAAAACATTCAAAAACTGCCCATAGTAATGGTTCTGTATTAGAAGACGAGTTTTTATCTGATACTGAATTTATAGATTCAATTAAAAATCACGAAATATTAACCAAAGAAATTGAGATAAAAAATACGGATAGAAGTGTTTGTGCGAAAATATCAGGCGAAATCGCAGAACTTCACGGCAACACTGGCTACAATGGCGAACTTAATTTAAATTTCAAAGGACATGCAGGACAAAGCTTTGGTGCCTTTTTATTGCAGGGAATGAATATTCAATTAATCGGTGAAGCTAATGATTATGTTTGTAAGGGAATGAATGGAGGAATACTCACAATAATCCCACCAAAAATAGATGAAACTTCCTCCGAACAAGTTATTTTAGGAAACACCTGTCTTTATGGAGCAACAGGTGGAAAATTATTTGCATTAGGAAAATCGGGCGAAAGATTTGCAGTAAGAAATAGTGGCGCTACAGCGGTTATAGAAGGAGCAGGTGATCATTGTTGTGAATACATGACTGGTGGGAAAGTAGTTGTTCTAGGTTCCACAGGAAGGAATATTGGTGCGGGCATGACTGGTGGAATAGCTTTTATAATTGATGAAAATAATGATTTAAGTAACAAAGTAAATAAAGAAATAGTAAGCATTCATCGAATAACTTCATCAAAACAGGAAAATATCTTGTTGGAAATTATTAGAGAATATCAAGCAAAAACAAATAGCTTAAAGGCTGCCAAAATAATTGAAAATTGGTCTCATTTTAAGAGTACTTTCAAATTAATTGTTCCCCCAAGCGAAGAAGAGATGCTTGGT
AG-347-K15  TATCAAGATAGTTATTCCCCAAATGGAATAATTGGGGAGAAAGATGCGTGTGGAGTTGGTTTCATAGCAAATGTCAAAGGGATAGAAAGCAACTGGGTCCTCAAACAATCACTAAAAGGCCTTAACTGCATGGAGCATAGAGGAGGTTGTGGAGGAGATAGTGACTCAGGAGATGGAGCAGGCATTTTGTGCTCAATTCCATGGGGTTATTTAGACGAAGAAATGAATCTAACAAATTTAGGTATGGTTTTTATGCCTAATAAAAAAGAGAAAATTGAAGAATGTAAATCAATATGTGAGGAGGAGGCAGAAAAATTAAAAGTCAAAGAAACATCTTGGAGAACAGTTCCAGTAAATAATGAAATCTTAGGTCCTCTAGCTAAAGCAAATGCTCCATTCATTTGTCAGTGGATTTTATACTCAGATAATCAGAATATTGAAAAGCTTTTGTTCCAGTTAAGGAAAAGAATAGAAAAAAAAATAAGAGAAACCTTTAAAAATTGTGAATTTTATTTTGCCTCACTTAGTTCTCAAACAGTTGTTTATAAAGGTATGGTTCGTTCTGAAATATTATCTGAGTTTTATCAAGATCTAAAAAAAGAGAATTTTAAGGTCTCGTTTTCTGTTTACCACAGGAGATTTAGTACCAATACTCTTCCAAAATGGCCACTTGCTCAGCCCATGAGATTTTTGGGGCATAACGGAGAAATCAATACTCTTTTGGGAAATATTAATTGGGCAAAAGCTTCAGAAACACACATTGATGATTTTTGGGGAGAGTTATCTAACGAAATTAAGCCAATCGTAGATATTAATAAAAGTGATTCTTCAAATCTTGATGCAACTCTTGAAATTAATATTCGTTCAGGTCAGCCTATTACTGACTCATTATTAAAACTTGTTCCTGAAGCATTTAGAGATCAACCAGAACTAGAACAGAGAGAAGATATAAAAGCTTTTTATGAATATTCTGCAAGCCTACAAGAAGCTTGGGATGGTCCCGCACTCCTTGTATTTGCTGATGGAAATTTTGTCGGGGCAACACTTGATAGAAATGGCCTAAGACCAGCAAGATATTCAATCACAAATGATGGTTTTGTAGTAATGGGTTCTGAAACAGGAGTTGTAGATCTTGAAGAGGAAAAAGTCATAGAAAAAGGTCGATTAGGACCAGGACAAATGTTGGCAGTTGATTTTGATAAAAATAAAATCCTAAGAAATTGGGAGGTAAAATCTGAAGCAGCTCAAAGGCATGATTATAAAAGCCTCTTAAGTAATAGAACTATCAAAATTGACAATAGTGAGTGGGTTCAAGACTGCAAACTAAAAGACCTTGAGTTGTTACAACAACAAACTGCATACGGTTTTTCAGCAGAAGATAATGATCTGATCTTAGATTCCATGGCTTCATTAGCTAAAGAACCTACTTATTGTATGGGCGACGATATCCCATTAGCAGTGCTTTCTTCAAAGCCACATATTTTATATGACTATTTCAAGCAAAGATTTGCGCAAGTGACCAATCCTCCTATTGACCCTCTGAGAGAAAAATTGGTAATGAGTTTAGAGATGCATCTTGGTGAAAGATGTACACCATTTAAGATTAAAGATCCTAAACCTTTTGTTCATTTACAAAGTCCAATTCTCAATGAGGAAGAACTCATTTCCATTAAAAAATCAAAAATTAAATATCAAACAATTTCAACTTTGTTTGATATTGAGGAAGGTGTTCAAGGCTTAGAGAACCAATTGCTAGCAATTTGCAAACAGAGTGAGCTCTCTATAAAAGAAGGTTGCTCTCTAATTATTATTTCTGATAAGGGAATAAATCCTAAAAGAACTTTTATTCCTCCTTTACTTGCTATTGGGGCAGTTCATCATTATCTTTTAAGAAAAGAAATAAGGCTAAAAGCTTCTCTAATTATTGAAACTGGTCAATGTTGGAGCACGCATCACTTGGCTTGTTTGATTGGTTATGGCGCAAGCGCAGTTTGCCCTTGGTTGACCTTCGAAGCAGGAAGACACTGGTTAAAACATCCAAAAACACAAAAACTCATTGATAGCAAAAAAATAAATCCATTATCAATAATTGATGTGCAAGAAAATATAAAAAAAGCTCTAGAAGACGGTCTTAGAAAAATTCTTTCGAAAATTGGTATCTCACTTTTATCTAGTTACCATGGCGCTCAAATTTTTGAAGCTGTGGGCCTTGGATCTGACTTAATAAAAATTGCTTTTGATGGTACAACAAGTCGCATCGCTGGCATAACGTTAAAAGAATTAACTAATGAAACACTTTCAATACATACGAAAGCCTATCCAGAGATAGATTTAAAAAAATTAGAATTTTTAGGATTTGTACAATTTAGAAATAATGGAGAATATCACTCAAATAATCCTGAGATGTCCAAAATTTTACATTCAGCTGTAAAACAAGGACCAGGATATGATCATTTTGAAACTTACAAAAAACTCATTAGTAATAGACCGACAACATCTCTAAGAGATTTACTAACAATTAATTCAAAAAGAAAAAGCATTCCATTAGAGAAAGTTGAAAGTATTGAATCAATTTGCAAAAGGTTTTGTACTGGAGGAATGAGTTTGGGTGCTTTATCAAGAGAAGCACATGAAGTGTTAGCAGTTGCAATGAATAGAATTGGTGGAAAAAGTAATAGTGGAGAAGGGGGAGAAGATCCAGCTCGTTTTAATGTTTTAAATGATATCGATGAAAATACTCAATCAGCGACATTGCCATTTATCAAAGGTCTAGAAAATGGAGACACCGCATGCTCAGCTATTAAACAAATAGCATCAGGTAGATTTGGAGTTACACCTGAATATCTAAGAAGTGGTAAACAACTCGAAATTAAAATGGCTCAAGGTGCAAAACCTGGAGAAGGGGGACAATTGCCTGGTCCAAAAGTTGATTCTTACATTGCAAAACTAAGAAATAGTAAACCTGGAGTAGCTCTAATATCTCCTCCTCCGCATCATGATATTTATTCAATTGAAGATTTAGCTCAACTTATCCATGACTTACACCAAGTTCATCCAAAAGCGAAAGTGAGCGTTAAACTTGTTTCTGAAATTGGTATAGGCACTATTGCTGCTGGAGTAAGCAAAGCTAATGCAGATGTAATTCAAATTTCTGGCCACGACGGAGGTACAGGTGCTTCACCCCTAAGTTCTATTAAACATGCAGGTTTACCATGGGAACTAGGTGTTGCTGAGGTTCATAAATCTCTATTAGCAAATAACTTACGAGAAAGAGTAATTTTAAGAACTGATGGAGGTCTTAAAACAGGCTGGGATGTAGTTATTGCAGCTTTACTAGGTGCTGAAGAATACGGTTTCGGTTCTGTAGCGATGATCGCTGAAGGATGCATAATGGCTAGGGTTTGTCATACAAACAAGTGTCCTGTTGGAGTTGCCACTCAAAAAGAAGAATTAAGAAAAAGATTTAAAGGTATTCCAGAAAATGTTGTCAATTTTTTCTTGTATATTGCTGAAGAAGTAAGACAGATAATGAGTAGTATTGGAGTTTCTAATATGGAAGAACTTATTGGTAATCAAGAATTTCTTTCTGCAAGAAATATCGGGCTTCCAAAAACTTCTAATATCGATCTTTCTTCTTTAGTACATTCAACCACTGATAGATCATGGTTAAATCATTCAAAAAATGCTCATAGTAATGGTTCTGTATTAGAAGATGAGTTTTTGTCTGATACTGAATTTATAGATTCAATAAAAAATCACAAAAAATTAACCAAAGAAATTGAGATAAAAAATACAGATAGAAGTGTTTGTGCGAAAATATCTGGCGAAATCGCAGAACTTCATGGAAATACAGGCTTTAATGGAGAACTCAATTTAAATTTCAAAGGGTATGCAGGACAGAGCTTCGGTGCCTTTTTATTGAAGGGAATGAATGTTCAATTAATCGGAGAAGCTAATGATTATGTTTGCAAAGGAATGAATGGAGGAATACTAACAATAATTCCACCAAAAATAGATGTAATCTCCTCCGAACAAGTTATCCTTGGAAATACCTGCCTTTATGGAGCAACAGGAGGGAAATTATTTGCATTAGGAAAATCGGGAGAAAGATTTGCAGTAAGAAATAGTGGAGCTACAGCAGTAACAGAGGGAGCAGGTGATCATTGTTGTGAATACATGACTGGCGGTAAAGTAGTTATTCTAGGTTCCACAGGAAGGAATATTGGTGCGGGCATGACTGGTGGAATAGCTTTTATACTCGATGAGAATAATGATTTAAGTAATAAAGTTAATAAAGAAATAGTCAGTATTCATAAAATAACTTCATCTAAGCAGGAAGATATTTTATTGGAAATTATTAAAGAATATCAAGCAAAAACAAATAGCTTAAAGGCCTACAAAATAATTGAAAATTGGTCTGATTTCAAGAGTAATTTCAAATTAATTGTTCCCCCAAGCGAAGAAGAGATGCTTGGC
AG-347-K16  TATCAAGATAGTTATTCACCAAATGGAATAATTGGTGAAAAGGATGCTTGTGGAGTTGGTTTTATAGCAAATGTTAAAGGTATAGAGAGCAACTGGGTCCTCAAACAATCCCTAAAAGGGCTTAACTGCATGGAGCATAGAGGAGGTTGTGGAGGAGATAGTGACTCAGGAGATGGAGCAGGCATTTTATGTTCAATTCCATGGGGTTATTTAGATAAAGAAATGAATCTAATAAATTTAGGTATGGTTTTTATGCCTAACAAAAAGGAGAAAATTGAAGAATGTAAATCAATATGTGAGGAAGAAGCAGAAAAATTAAAAATCAAAGAAACATCTTGGAGAAAAGTTCCAGTTAATAATGAAATCTTAGGTCCTTTAGCCAAAGCAAATGTCCCATATATTAGTCAGTGGATTTTATACAAGGATAATCAGAATATTGAAAAGCTTTTGTTCCAGTTAAGGAAAAGAATTGAAAAAAAAATAAGAGAAACCTTTAAAAATTGTGAATTTTATTTTGCCTCACTTAGCTCTCAAACAGTTGTGTACAAAGGTATGGTTAGGTCTGAAATATTATCTGAGTTTTATCAAGATCTAAAAAACGAGAATTTTAAGGTCTCGTTTTCTGTTTACCACAGGCGATTTAGTACCAATACTCTTCCAAAATGGCCTCTTGCTCAGCCGATGAGATTCTTAGGGCACAACGGGGAAATCAATACTCTTTTGGGAAATATTAATTGGGCAAAAGCATCCGAAACACATGTAGATGACTATTGGGGAGAATCAGCCTCTGAGATTAAACCTATCGTAGATGTGAATAAAAGTGATTCATCCAATCTTGATGCAACTCTTGAGATTAATATTCGTTCAGGCCAGCCGATAACCGATTCATTATTAAAACTTGTTCCTGAAGCTTTTAGAGATCAACCAGAACTAGATAATAGAGAAGACATCAAAGCATTTTATGAGTATTCAGCTAGTCTCCAAGAAGCATGGGATGGTCCAGCTCTACTAGTATTTGCAGATGGTAATTTTGTTGGAGCAACGCTTGATAGGAATGGTCTAAGACCTGCAAGATATTCAATTACAAATGATGGATTTGTAGTAATGGGTTCCGAAACAGGAGTAGTAGATCTTGAAGAGGAAAGAATTATTGAAAAAGGTAGATTAGGACCCGGACAAATGTTAGCAGTTGATTTTCATCAACATAGAATTCTAAGAAATTGGGAAGTAAAATCTGAAGCAGCTAAAAGGCATGATTATAAAAATCTGCTCAGTTATAGAACAATAAAAATTGAAAATAATGAATGGGTGAAAGACTGCAAACTAAAAGACCTTGAGTTGTTGCAACAACAAACTGCATACGGTTTTTCAGCTGAAGATAATGACCTTATCTTAGATTCAATGGCTTCATTAGCTAAAGAGCCTACTTATTGCATGGGCGACGACATCCCATTAGCAGTTCTTTCATCTAAGCCACACATTTTATACGACTACTTTAAGCAAAGATTTGCGCAAGTTACTAATCCTCCTATTGACCCTCTGAGAGAAAAACTTGTAATGAGTTTAGAGATGCATCTAGGAGAAAGATGTACACCATTTGAGATTAAAGATGCTAAACCTTTTATTCATTTAAAAAGTCCGATTCTGAATGAGCAAGAACTCATTTCCATCAAAAAGTCAAAAATTAAATCTCAGACAATTTCAAGTTTGTTTGATTTAGAGGAAGGTATTCAAGGCTTAGAGAACCAATTAAAAGCAATTTGTAAACAGAGTGAGCTCTCAATAAGTGAAGGTTGCTCTTTACTTATTATTTCTGATAAGGGAATTAATCCTAAAAAGACTTTTATACCTCCTTTACTTGCTGTTGGAGCTATTCATCATTATCTTCTAAAAAAAGAAATCAGACTAAAAGCTTCTCTAATAATTGAGACCGGTCAATGTTGGAGCACTCATCACTTAGCTTGTTTAATTGGATATGGAGCAAGTGCAGTTTGCCCTTGGTTGACCTTCGAAGCAGGTAGACACTGGTTAAAACATCCAAAAACACAAAAACTCATTGATAGCAAAAAAATAAATCCATTATCAATAATTGATGTTCAAGAAAATATTAAAAAAGCTCTAGAAGACGGTTTAAGAAAAATTCTCTCAAAAATAGGCATCTCACTTTTATCTAGTTACCATGGTTCACAAATTTTTGAAGCTGTAGGCCTTGGATCTGACTTAATAAAAATTGCTTTTGATGGTACAACAAGCCGTATCGCTGGCATAACATTAAAAGAATTAACTAATGAAACACTTTCAATACATACAAAAGCCTATCCAGAGATCGATTTAAAGAAATTAGAATTTTTAGGATTTGTACAATTTAGAAATAATGGAGAATATCATTCCAATAACCCAGAAATGTCCAAAGTTTTACATTCAGCGGTAAAACAAGGGCCAGGATACGATCATTTTGAAACTTACAAAAAACTTATTAGTAATAGACCGACAACATCCCTTAGAGATTTACTAACAATTAATTCAAAAAGAAAAAGTATTCCATTAGAGGAAGTTGAAAGTGTTGAATCAATTTGCAAAAGGTTCTGTACTGGAGGAATGAGTTTAGGTGCTTTATCCAGAGAAGCGCATGAAGTTTTAGCAGTTGCAATGAATAGAATCGGTGGGAAAAGTAATAGTGGAGAAGGGGGAGAAGATCCAGCTCGTTTTAATGTTTTAAATGATATCGATGAAAATACTCAATCAGCGACGTTGCCATTTATTAAAGGCTTAGAAAATGGAGATACCGCATGCTCAGCTATTAAACAAATAGCATCAGGAAGATTTGGAGTTACACCTGAATATCTAAGAAGTGGTAAACAACTTGAAATTAAAATGGCTCAAGGTGCAAAACCCGGAGAAGGGGGACAATTGCCTGGTCCAAAAGTTGATTCTTACATCGCAAAACTAAGAAATAGTAAACCTGGAGTAGCTTTAATATCTCCTCCACCGCATCATGATATTTATTCAATTGAAGATTTAGCTCAACTTATCCACGACTTACACCAAGTTCATCCAAAAGCGAAAGTAAGCGTTAAACTTGTTTCTGAAATTGGTATAGGCACTATTGCTGCGGGAGTAAGCAAAGCTAATGCAGATGTAATTCAAATATCAGGCCATGATGGAGGTACAGGTGCTTCACCTCTGAGTTCTATTAAACATGCAGGTTTACCATGGGAACTAGGTGTTGCAGAGGTTCATAAATCTCTTTTAGAGAATAACTTACGCGAAAGAGTAATTTTGAGAACGGATGGAGGTCTTAAAACAGGCTGGGATGTAGTTATTGCAGCTTTACTAGGTGCTGAAGAATACGGTTTTGGTTCTGTAGCGATGATTGCTGAAGGATGCATAATGGCTCGGGTTTGTCATACAAACAAGTGTCCTGTTGGAGTTGCCACTCAAAAAGAAGAATTAAGAAAAAGATTTAAAGGTATTCCAGAAAATGTTGTCAATTTTTTCTTGTATATTGCTGAAGAAGTAAGACAGATAATGAGTAGTATCGGTGTTTCTAATATAGAAGAACTGATTGGTAATCAAGAATTTCTTTCTGCAAGAAATATCAATCTTCCAAAAACTTCTAATATTGATCTTTCTTCATTAATACACTCAACCTCCGATAGATCATGGTTAAAACATTCAAAAAATGCCCATAGTAATGGTTCTGTATTAGAAGACGAGTTTTTGTCTGAAACTAAATTTATAGATTCAATTAAAAATCACGAAATATTAACCAAAGAAATTGAGATAAAAAATACAGATAGAAGTGTTTGCGCGAAAATATCAGGCGAAATCGCAGAACTACATGGCAACACTGGCTTCCATGGCGAACTCAACTTAAATTTCAAAGGATATGCAGGACAAAGCTTTGGTGCCTTTTTATTGAAGGGAATGAATGTTCAATTAATCGGAGAAGCAAATGATTATGTTTGTAAAGGAATGAATGGAGGAATACTCACAATAATTCCACCAAAAATAGAAAAAACTTCCTCTGAACAGGTTATTTTAGGAAACACCTGTCTTTATGGAGCAACAGGTGGGAAATTATTTGCATTAGGAAAATCGGGAGAAAGATTTGCAGTAAGAAATAGTGGAGCTACAGCGGTAACAGAAGGAGCAGGTGATCATTGTTGTGAATACATGACTGGTGGGAAAGTAGTTATTCTAGGTTCCATAGGAAGGAATATTGGTGCGGGCATGACTGGTGGTATAGCTTTTATAATCGATGAGAAGAACGATTTAAGTAGTAAAGTTAACAAGGAAATAGTTAGCATTCATAAAATAACTTCATCAAAGCAGGGAGATATCTTATTTGAAATTATTAGAGAATATCGAGCAAAAACAAATAGCTTAAAGGCTGCCAAAATCATTGAAAATTGGTCTTATTACAAGAGTACTTTCAAATTAATAGTTCCCCCAAGCGAAGAAGAAATGCTTGGC
AG-347-K17  TATCAAGATAGTTATTCCCCAAATGGAATAATTGGGGAGAAGGATGCATGTGGAGTTGGCTTCATAGCAAATATTGAAGGGGTAGAAAGCAACTGGATTCTTAAACAATCCCTTAAAGGCCTTAACTGCATGGAGCATAGAGGAGGTTGTGGAGGCGATAGTGACTCAGGAGATGGAGCAGGCATCTTATGTTCAATTCCATGGGGATATCTAGAAGAGAAAATTAATCTAAAAAATTTAGGCATGGTTTTTATGCCTAATAAAAAAGAAAAAATTGAAATATGTAAATCAATATGTGATGAAGAAGCAGAAAAATTAAAAGTCAACAAAACATCCTGGAGAACAGTACCTGTTAATAATGAAATCTTAGGTCCTTTAGCTAAAGCAAATGCTCCATTCATCTGTCAATGGATACTATGTAAGGAACATAAGGATGTTGAAAGGCTTTTATTTCAATTAAGGAAAAGAATTGAGAAAAAAATAAGGGAAAATTTCAAAAACTGTGAATTTTATTTTGCCTCACTAAGTTCTCAAACAGTTGTTTATAAAGGTATGGTTCGTTCTGAAATATTATCCGAATTTTATCAAGATCTAAAAGAAGAGAGTTTTAAAGTTTCATTTTCTGTTTATCATCGTAGATTTAGTACTAATACACTTCCAAAATGGCCACTAGCTCAGCCCATGAGATTTTTGGGTCATAATGGGGAAATAAATACTCTCTTAGGCAATATTAATTGGGCTAAAGCTTCAGAAACATATATAGATGATTTTTGGGGAGAGTTATCTAATGAAATTAAGCCCATTGTGGATGTAAACAAAAGTGATTCATCAAATCTTGATGCAACCCTTGAAATCAATATTCGTTCAGGTCAGCCCATCACTGACTCATTATTAAAACTTGTTCCTGAAGCATTTAGAGATCAGCCAGAACTTGAGGAGAGAGAATATATAAAAGCTTTTTATGAATATTCTGCAAGCCTTCAAGAAGCTTGGGATGGTCCAGCACTCCTTGTATTTGCTGATGGGAATTTTGTCGGAGCAACGCTTGATAGAAATGGCCTAAGACCAGCAAGATATTCAATCACAAATGATGGTTTTGTAATAATGGGTTCTGAAACAGGAGTAGTAGATCTTGAAGAAGAAAGAGTAATAGAAAAAGGTCGATTAGGACCGGGACAAATGTTGGCAGTTGATTTTCATCAGCATAGAATCCTAAGAAATTGGGAAGTAAAATCTGAAGCCGCTCAAAGGCATGATTATAAAAATCTTCTCAGTAATAGAACTATAAAAATTAAAAATAATGAATGGTTTAAAGACTGCAAACTAAAAGACCTTGAGTTGTTGCAACAACAAACCGCATACGGATTTTCTGCGGAAGATAATGACCTTATCTTAGATTCAATGGCTTCATTAGCTAAAGAGCCTACTTATTGCATGGGCGACGACATCCCTTTAGCAGTTCTTTCATCTAAGCCACATATTTTATATGACTACTTTAAGCAAAGATTTGCGCAAGTTACTAATCCTCCTATTGACCCTCTGAGAGAAAAACTTGTAATGAGTTTAGAGATGCATCTAGGAGAAAGATGCACACCATTTGAAATTAAAGACGCTAAACCTTTTATTCAACTACAAAGTCCGATTCTAAATGAGGAAGAACTCAATTCCATCAAAAAATCAAAAATTAAATCTCAGATAATTTCAAGTTTGTTTGATTTAGAGGACGGTATACAAGGCTTAGAGAACCAATTAAAACTAATCTGTAAACAGAGTGAGCTGTCTATAAAAGAAGGTTGCTCTTTAATTATCATTTCTGATAAGGGAATTAATCCTAAAAAGACTTTCATACCTCCTTTACTTGCTGTTGGAGCAATTCATCATTATCTTCTTAAAAAAGAAATCAGGCTAAAAGCTTCTCTAATAATTGAGACCGGTCAATGTTGGAGCACACATCACTTAGCCTGTTTAATTGGATATGGAGCAAGTGCAGTTTGCCCTTGGTTGACTTTCGAAGCAGGTAGACATTGGTTAAAACATCCAAAAACACAAAAACTGATTGATAGCAAAAAAATAAATCCATTATCAATAGTTGATGTTCAAGAAAATATTAAAAAAGCTTTAGAAGACGGTCTAAGAAAAATTCTCTCAAAAATAGGCATCTCACTTTTATCTAGTTACCATGGTGCACAAATTTTTGAAGCTGTAGGCCTTGGATCTGACTTAATAAAAATTGCTTTTGATGGTACTACAAGTCGTATCGCTGGAATAACATTAAAAGAATTAACAAATGAAACACTTTCAATACATACGAAAGCCTATCCAGAGATCGATTTAAAGAAATTAGAATTTTTAGGATTTGTACAATTTAGAAATAATGGAGAATATCATTCCAATAACCCCGAGATGTCCAAGATTTTACATTCGGCGGTAAAACAAGGGCCAGGATATGATCATTTTGAAACATACAAAAAACTTATCAGCAATAGACCGACAACATCTCTTAGAGATTTACTAACAATTAATTCAAAAAGAAAAAGTATTCCATTAGAGGAAGTTGAAAGTATTGAATCAATTTGCGAAAGGTTCTGTACTGGAGGAATGAGTTTAGGTGCTTTATCCAGAGAAGCGCATGAAGTTTTAGCAGTTGCGATGAATAGAATTGGTGGAAAAAGTAATAGTGGAGAAGGGGGAGAAGATCCAGCTCGTTTTAATGTTTTAAATGATATCGATGAAAATACTCAGTCAGCGACGTTGCCATTTATTAAAGGCTTAAAGAATGGAGACACGGCATGCTCCGCAATTAAACAAATAGCATCAGGAAGATTTGGAGTTACACCTGAATATCTAAGAAGTGGTAAACAACTTGAAATTAAAATGGCTCAAGGTGCAAAACCCGGAGAGGGGGGACAATTACCTGGTCCAAAAGTTGATTCTTACATCGCAAAACTAAGAAATAGTAAACCTGGAGTGGCTTTAATATCTCCTCCCCCGCATCATGATATTTATTCAATTGAAGATTTAGCTCAACTTATCCACGACTTACACCAAGTTCATCCAAAAGCGAAAGTAAGCGTTAAACTTGTTTCTGAAATTGGTATTGGCACTATTGCTGCTGGAGTAAGCAAAGCTAATGCAGATGTAATTCAAATTTCTGGACATGACGGAGGTACAGGTGCTTCGCCCCTGAGTTCTATTAAACATGCAGGTTTACCATGGGAACTTGGTGTTGCTGAGGTTCATAAATCTCTCCTAGAGAATAACCTACGCAAAAGAGTAATTTTGAGAACTGATGGAGGTCTTAAAACAGGCTGGGACGTAGTTATTGCAGCTTTATTAGGTGCTGAAGAATACGGTTTTGGTTCTGTAGCGATGATTGCTGAAGGATGCATAATGGCTAGGGTTTGTCATACAAACAAGTGTCCTGTTGGAGTTGCCACTCAAAAAGAAGAATTAAGAAAAAGATTTAAAGGCATTCCAGAAAATGTCGTCAATTTTTTCTTGTATATTGCTGAAGAAGTAAGACAGATAATGAGTAGTATCGGTGTTTCTAATATGGAAGAACTGATTGGTAATCAAGAATTTCTTTCTGCAAGAAATATCGATCTTCCAAAAACTTCCAATATTGATCTTTCGTCTTTAGTACACTCAACCCTAGATAGATCATGGTTAAAACATTTAAAAACTGCCCATAGTAATGGTTCTGTATTAGAAGACGAGTTTTTGTTGGATACTAAATTTATAGATTCAATTAAAAATCACGAAATATTAACCAAAGAAATTGAGATAAAAAATACAGATAGAAGTGTTTGTGCGAAAATATCAGGCGAAATCGCAGAACTTCATGGCAACACTGGCTTCAATGGCGAACTCAACTTAAATTTCAAAGGATATGCAGGGCAAAGCTTTGGTGCATTTTTATTGAAGGGAATGAATGTTCAATTAATCGGAGAAGCTAATGATTATGTTTGTAAAGGAATGAATGGAGGAATACTCACAATAATTCCACCAAAAATAAATGAAATCTCCTCCGAACAAGTTATCCTAGGAAATACTTGTCTTTATGGAGCAACAGGTGGAAAATTATTTGCATTAGGTAAATCGGGAGAAAGATTTGCCGTTAGAAATAGTGGTGCTACAGCAGTAACAGAAGGAGCAGGTGATCATTGTTGTGAATACATGACTGGTGGAAAAGTAGTTATTCTAGGTTCCACAGGAAGGAATATTGGTGCGGGCATGACTGGTGGAATAGCTTTTATAATCGATGAAAATAATGATTTAAGTAATAAAGTAAATAAAGAAATAGTAAGCATTCATCAAATAACTTCATCAAAGCAAGAAAATATTTTATTGGAAATTATTAGAGAATATCAAGCAAAAACAAATAGCTTAAAAGCTGCCAAAATAATTGAAAATTGGCCTCATTTTAAGAGTGTTTTCAAATTGATTGTTCCCCCAAGCGAAGAAGAGATGCTTGGT
AG-347-K18  TATCAAGATAGTTATTCCCCAAATGGAATAATCGGAGAGAAAGATGCGTGTGGAGTTGGTTTTATAGCAAATGTAAAAGGGATAGAAAGTAATTGGATCCTTAAACAATCACTGAAAGGCCTAAATTGCATGGAGCATAGAGGAGGATGTGGAGGAGATAGTGACTCTGGAGATGGAGCTGGCATTTTATGTTCAATTCCTTGGAAATTCTTAGATTATGAAATGAATCACGAAAATTTAGGCATGGTTTTTATGCCCAATAAAAAAGAAAAAATTGATGAATGTAAATCAATATGTGATGAAGAAGCTAAAAAATTGAACATCAATAAAACATTTTGGAGAACTGTACCTGTCAATAATGAAATCTTAGGTTCCTTAGCTAAGGCAAATGCTCCCTTCATATGTCAGTGGATTTTACATAAAGATAATCAGGATATTGAAAAGCTCTTATATCAATTAAGAAAAAGAATCGAAAAAAAAATAAGAGAATCCTATAAAAACTGTGAATTTTATTTTGCCTCACTAAGTTCTCAAACAGTTGTTTACAAAGGTATGGTTAGATCTGAAATACTTTCTGAGTTCTATCAGGATCTAAAAAGGGATAATTTTGAAGTATCATTTTCTGTTTATCATAGGAGGTTTAGTACTAATACACTCCCGAAATGGCCGTTAGCTCAGCCCATGAGGTTTTTAGGTCATAATGGTGAAATAAATACTCTTCTAGGCAATATCAACTGGGCTAAAGCTTCAGAAAAACACATAGATGATTTTTGGGGCGAGTTATCAAACGAAATTAAGCCAATTGTAGATATAAATAAAAGTGATTCATCAAATCTTGATGCAACTCTTGAAATTAATATTCGTTCAGGTCAGCCCATTACAGACTCATTATTAAAACTTGTTCCTGAAGCATTTAGAGACCAACCAGAACTTGAACAAAGAGAAGACATTAAGTTGTTTTATGAGTATTCTGCAAGCCTACAAGAAGCTTGGGATGGTCCTGCTCTAATTGTCTTTGCAGATGGAAATTTTGTAGGAGCAACACTTGATAGAAATGGTCTTAGACCAGCGAGATATTCAATAACAAATGATGGCTTTGTAATAATGGGTTCCGAAACAGGAGTAGTAGATCTTGAAGAAGAAAGAGTAATAGAAAAAGGTCGTTTAGGGCCAGGACAAATGTTGGCGGTTGATTTTCATCAAAATAGAATTCTCAGAAATTGGGAGGTAAAATCTGAAGCAGCTCAAAGGCATGATTATAAAAACCTCCTAAGTAATAGAACTATCAAAATTGAGAATAGTGAATGGTTTAAAGACTGCAAACTAAAAAACATTGAGTTATTACAACAACAAACTGCTTACGGTTTTTCAGCTGAAGATAATGATCTTATCTTGGATTCAATGGCTTCATTAGCAAAAGAGCCTACCTATTGCATGGGCGACGATATACCATTAGCAGTGCTTTCTTCAAAGCCTCATATCATATATGACTATTTCAAGCAAAGATTTGCGCAAGTTACGAATCCTCCTATTGATCCTTTGAGAGAAAAGCTGGTAATGAGTTTAGAGATGCATCTTGGAGAAAGATGTACACCATTTGAAATTAAAGATCCTAAACCTTTTGTTCATTTGCAGAGTCCAATTCTCAATGAAGAAGAACTGCTTTCCATTAAAAAATCAAAAATTAAATCCCAAACAATTTCAAGTTTATTTGATATTGAGGAGGGTGTTCAAGGCTTAGAGAACCAATTAAAAAGAATTTGTAAACAGAGTGAGCTCTTTATAAAAGAAGGTTGCTCTTTAATTATTATTTCTGATAAGGGAATTAATCCTAAAAAGACTTTTATTCCTCCTTTACTTGCTGTTGGAGCAATTCATCATTATCTTCTAAAAAAAGAAATTAGGCTAAAAGCCTCTTTAATTATTGAAACAGGTCAATGTTGGAGTACACATCACTTGGCGTGTTTGATTGGTTATGGTGCAAGCGCGGTTTGCCCTTGGTTGACCTTCGAAGCAGGTAGACACTGGTTAAAACATCCAAAAACACAAAAACTCATTGACAGCAAAAAAATAAATCCATTATCAATAATTGATGTTCAAGAAAATATTAAAAAAGCTCTAGAAGACGGTCTAAGAAAAATTCTTTCGAAAATAGGCATCTCACTTTTATCTAGTTACCATGGAGCTCAAATTTTTGAAGCTGTTGGCCTTGGATCTGACTTAATAAAAATTGCTTTTGATGGGACAACAAGCCGCATCGCTGGCATAACATTAAAAGAATTAACTAATGAAACACTTTCAATACATACAAAAGCCTATCCAGAGATCGATTTAAAAAAATTAGAATTTTTAGGATTTGTACAATTTAGAAATAATGGAGAATATCATTCCAATAACCCAGAGATGTCCAAGGTTTTACATGCAGCTGTAAAAGAAGGATCAGGATACGATCATTTTGAAACTTACAAAAAACTCATTAGTAATAGACCTACTACATCTCTAAGAGACTTACTAACAATTAACTCAAAAAGAAAAAAAATTCCATTAGATGAAGTTGAAAGTGTTGAATCAATTTGCAAAAGGTTCTGTACTGGAGGAATGAGTTTGGGTGCTTTATCAAGAGAAGCACATGAAGTTTTAGCAGTTGCAATGAATAGAATTGGTGGAAAAAGTAATAGTGGAGAAGGGGGAGAAGATCCAAATCGTTTTCATGTTTTAAATGATATCGATGAAAATACTCAATCAGCGACTTTGCCATTTATTAAAGGTTTAGAAAATGGAGACACCGCATGTTCAGCTATTAAACAAATAGCATCAGGTAGATTTGGAGTTACTCCTGAATATCTAAGAAGTGGTAAACAACTCGAAATTAAAATGGCTCAAGGTGCAAAACCTGGAGAAGGGGGGCAATTACCTGGTCCCAAAGTTGATTCTTACATCGCAAAACTAAGAAATAGTAAACCTGGAGTAGCTCTAATATCTCCCCCCCCGCATCATGATATTTACTCAATTGAAGATTTAGCTCAACTTATTCATGACTTACACCAAGTTCATCCAAAAGCGAAAGTAAGCGTTAAACTTGTTTCTGAAATTGGTATAGGCACTATTGCTGCTGGAGTAAGCAAAGCCAATGCTGATGTAATTCAAATTTCAGGCCATGACGGAGGTACAGGGGCTTCACCTTTAAGTTCTATTAAACATGCAGGTTTACCATGGGAACTAGGAGTTGCTGAGGTTCATAAATCTCTCTTAGACAATAACTTACGTGAGAGAGTACTTTTGAGAACTGATGGAGGTCTTAAAACAGGCTGGGATGTTGTTATTGCAGCTTTACTAGGTGCTGAAGAATACGGTTTTGGTTCTGTAGCGATGATTGCAGAAGGATGCATAATGGCTAGAGTTTGCCATACAAACAAGTGTCCTGTTGGAGTCGCCACTCAAAAAGAAGAATTAAGAAAAAGATTTAAAGGTATTCCAGAAAATGTTGTCAATTTTTTCTTATATATTGCTGAAGAAGTAAGACAAATAATGAGTAGTATCGGTGTTTCTAATATGGAAGAACTGATAGGTAATCAAGAATTTCTTTCTGCAAGAGATATCGATCTTCCAAAAACTTCTAATATCGATCTGTCTTCTTTAATACATTCAACCACTGATAGATCATGGTTAAAACATTCAAAAAAAGCTCATAGTAATGGTTCTGTATTAGAAGACGAGTTTTTATCTGATAATGAATTTATAGATTCAATTAAAAATCACGGAAAATTAACCAAAGAAATTGAGATAAAAAATACAGATAGAAGTGTTTGTGCGAAAATCTCAGGCGAAATAGCTGAAATTCATGGCAACACTGGCTTCAATGGCGAACTCAACTTAAATTTCAAAGGGTATGCTGGACAGAGCTTTGGTGCCTTTTTATTGAGGGGAATGAATGTTCAATTAATAGGAGAAGCTAATGATTATGTTTGTAAAGGAATGAATGGAGGAATACTCACAATAATTCCACCAAAAATAGATAAAATCTCCTCTGAACAAGTCATACTGGGAAATACTTGCCTTTATGGAGCAACAGGTGGAAAATTATTTGCATTAGGAAAATCGGGAGAAAGATTTGCAGTAAGAAATAGTGGTGCTATTGCAGTAACAGAGGGGGCAGGTGATCATTGTTGTGAATACATGACTGGTGGGAAAGTAGTGATTTTAGGCTCAACAGGAAGAAATATTGGTGCGGGGATGACTGGAGGAATTGCTTTTATAATCGATGAGAATAATGATTTAAGTAATAAAGTTAATAAAGAAATAGTTAGCATTCATAAAATAACTTCATCTAAGCAAGAAGATATTTTATTGGAAATTATTAGAGAATATCGATCAAAAACAAATAGCCTAAAGGCTACCAAGATAATTGAGAATTGGTCTTATTTCAAGAATAATTTCAAATTAATTGTTCCCCCAAGCGAAGAAGAGATGCTTGGC
AG-347-K20  TATCAAGATAGTTATTCCCCAAATGGAATAATTGGGGAGAAAGATGCGTGCGGAGTCGGTTTCATAGCAAACGTTGAAGGTATAGAAAGCAACTGGATCCTCAAACAATCTCTAAAGGGCCTCAACTGCATGGAGCATAGAGGAGGTTGTGGAGGAGATAGTGACTCAGGAGATGGAGCAGGCATTTTATGTTCAATTCCATGGGGATATCTAGAAGAGAAAATTAATCTAAAAAATTTAGGCATGGTTTTTATGCCTAATAAAAAAGAAAAAATTGAAATATGTAAATCAATATGTGATGAAGAAGCAGAAAAATTAAAAGTCAACAAAACATTTTGGAGAACAGTACCGGTTAATAATGAAATCTTAGGTCCTTTAGCTAAAGCAAATGCTCCATTCATCTGTCAGTGGATCTTAAATAAAGATCATAAGGATGTTGAAAGGCTTTTATTTCAATTAAGGAAAAGAATTGAGAAAAAAATAAGAGAAACTTTCAAAAACTGTGAATTTTATTTTGCCTCACTAAGTTCTCAAACAGTTGTTTATAAAGGTATGGTTCGCTCTGAAATATTATCCGAGTTTTATCAAGATCTAAAAGAAGAGAGTTTTAAAGTTTCATTTTCTGTTTATCATCGTAGATTTAGTACTAATACACTTCCAAAATGGCCACTAGCTCAGCCCATGAGATTTTTGGGTCATAATGGCGAAATAAATACTCTCTTAGGCAATATTAATTGGGCTAAAGCTTCAGAAACACATATAGATCATTTTTGGGGAGAATTATCTAATGAAATTAAGCCCATTGTAGATGTAAACAAAAGTGATTCATCAAATCTTGATGCAACCCTTGAAATCAATATTCGTTCAGGTCAGCCCATTACTGACTCATTATTAAAACTTGTTCCTGAAGCATTTAGAGATCAACCAGAACTTGAGGAGAGAGAGTATATAAAAGCTTTTTATGAATATTCTGCAAGCCTACAAGAAGCTTGGGATGGTCCAGCACTCCTTGTATTTGCTGATGGAAATTTTGTCGGAGCAACGCTTGATAGAAATGGCCTAAGGCCAGCAAGATATTCAATCACAAATGATGGTTTTGTAATAATGGGTTCTGAAACAGGAGTAGTAGATCTTGAAGAAGAAAGAGTAATAGAAAAAGGTCGATTAGGACCGGGACAAATGTTGGCAGTTGATTTTCATCAGAATAGAATCCTAAGAAATTGGGAAGTAAAATCTGAAGCCGCTCAAAGGCATGATTATAAAAATCTTCTCAGTAATAGAACTATAAAAATTGAAAATAATGAATGGGTTAAAGACTGCACACTAAAAGACCTTGAGTTGTTGCAACAACAAACTGCATACGGGTTTTCAGCGGAAGATAATGACCTTATCTTAGATTCAATGGCTTCATTAGCTAAAGAACCTACTTATTGCATGGGCGACGACATCCCATTAGCAGTTCTCTCATCTAAGCCACATATTTTGTACGACTACTTTAAGCAAAGATTTGCGCAAGTTACTAATCCTCCTATTGACCCTCTGAGAGAAAAACTTGTAATGAGTTTAGAGATGCATCTAGGAGAAAGATGTACACCATTTGAAATTAAAGATGCTAAACCTTTTATTCATTTGCAAAGTCCGATTCTAAATGAGGAAGAACTCATTTCCATCAAACAATCAAAAATTAAATCTCAGACAATTTCAAGTTTGTTTGATTTAGAGGAAGGTATTCAAGGCTTAGAGAACCAATTAACACTAATCTGTAAACAGAGTGAGCTTTCTATAAAAGAAGGATGCTCTTTAATTATCATTTCTGATAAGGGAATTAATCCTAAAAAGACTTTCATACCTCCTTTACTTGCTGTTGGAGCAATTCATCATTATCTTCTTAAAAAAGAAATCAGGCTAAAAGCTTCTCTAATAATTGAGACCGGTCAATGTTGGAGCACACATCACTTAGCTTGTTTAATTGGATATGGAGCAAGTGCAGTTTGCCCTTGGTTGACCTTCGAAGCAGGTAGACACTGGTTAAAACATCCAAAAACACAAAAACTCATTGATAGCAAAAAAATAAATCCATTATCAATAGTTGATGTTCAAGAAAATATTAAAAAAGCTCTAGAAGACGGTCTAAGAAAAATTCTCTCAAAAATAGGCATCTCACTTTTATCTAGTTACCATGGTGCACAAATTTTTGAAGCTGTAGGCCTTGGATCTGACTTAATAAAAATTGCTTTTGATGGTACAACAAGTCGTATCGCTGGCATAACATTAAAAGAATTAACTAATGAAACACTTTCAATACATACGAAAGCCTATCCAGAGATCGATTTAAAGAAATTAGAATTTTTAGGATTTGTACAATTTAGAAATAATGGTGAATACCATTCCAATAACCCAGAGATGTCCAAAATTTTACATTCGGCGGTAAAACAAGGGGCCGGATACGATCATTTTGAAACTTACAAAAAACTTATTAGTAATAGACCGATAACATCTCTTAGAGATTTACTAACAATTAATTCAAAAAGAAAAAGTATTCCATTAGAGGAAGTTGAAAGTGTTGAATCAATTTGCAAAAGGTTCTGCACTGGAGGAATGAGTTTAGGTGCTTTATCCAGAGAAGCGCATGAAGTTTTAGCAGTTGCAATGAATAGAATTGGTGGAAAAAGTAATAGTGGAGAAGGGGGAGAAGATCCAGCTCGTTTTAATGTTTTAAATGATATCGATGAAAATACTAAGTCAGCGACGTTGCCATTTATTAAAGGCTTAAAGAATGGAGACACCGCATGCTCAGCTATTAAACAAATAGCATCAGGAAGATTTGGAGTTACACCTGAATATCTAAGAAGTGGTAAACAACTCGAAATTAAAATGGCTCAAGGTGCAAAACCCGGAGAGGGGGGACAATTACCTGGTCCAAAAGTTGATTCTTACATTGCAAAACTAAGAAATAGTAAACCTGGAGTAGCTTTAATATCTCCTCCCCCGCATCATGATATTTATTCAATTGAAGATTTAGCTCAACTTATCCACGACTTACACCAAGTTCATCCAAAAGCGAAAGTAAGCGTTAAACTTGTTTCTGAAATTGGTATAGGCACTATTGCTGCTGGAGTAAGCAAAGCTAATGCAGACGTAATTCAAATATCAGGCCATGACGGAGGCACAGGTGCTTCACCCCTGAGTTCTATTAAACATGCAGGTTTACCATGGGAACTTGGTGTTGCTGAAGTTCATAAATCTCTCTTAGAGAATAACTTACGCGAAAGAGTAATTTTGAGAACTGATGGAGGTCTTAAAACAGGCTGGGACGTAGTTATTGCATCTTTACTAGGTGCTGAAGAATACGGTTTTGGTTCTGTAGCGATGATTGCTGAAGGATGCATAATGGCTCGGGTTTGTCATACAAACAAGTGTCCTGTTGGAGTTGCCACTCAAAAAGAAGAATTAAGAAAAAGATTTAAAGGTATTCCAGAAAATGTTGTCAATTTTTTCTTGTATATTGCTGAAGAAGTAAGACAGATAATGAGTAGTATCGGTGTTTCTAATATGGAAGAACTGATTGGTAATCAAGAATTTCTTTCTGCAAGAAATATCGATCTTCTAAAAACTTCTAATATTGATCTTTCTTCTTTAGTAAACTCAACCCCTGATAGATCATGGTTAAAACATTTAAAAACTGCCCATAGTAATGGGTCTGTATTAGAAGACGAGTTTTTGTCTGATACTAAATTTATAGATTCAATTAAAAATCACGAAATATTAACCAAAGAAATTGAGATAAAAAATACAGATAGAAGTGTTTGTGCGAAAATATCAGGTGAAATCGCAGAAATTCACGGCAACACTGGCTTCAGTGGCGAACTTAACTTAAATTTCAAAGGATATGCAGGACAAAGCTTTGGTGCCTTTTTATTGAAGGGTATGAATGTTCAATTAATCGGAGAAGCTAATGATTATGTTTGTAAAGGAATGAATGGAGGAATACTCACAATAATTCCACCAAAAATAAATGAAATCTCCTCCGAACAAGTCATCCTAGGAAATACTTGTCTTTATGGAGCAACAGGTGGGAAATTATTTGCATTAGGAAAATCGGGAGAAAGATTTGCGGTTAGAAATAGTGGTGCTACAGCGGTAACAGAGGGAGCAGGTGATCATTGTTGTGAATACATGACTGGTGGAAAAGTTGTTATTCTAGGTTCCACAGGAAGGAATATTGGTGCGGGCATGACTGGTGGAATAGCTTTTATAATCGATGAAAATAATGATTTAAGTAATAAAGTAAATAAAGAAATAGTAAGCATTCATCAAATAACTTCATCAAAGCAGGAAAATATCTTAATGGAAATTATTAGAGAATATCAAGCAAAAACAAATAGCTTAAAAGCTGCCAAAATAATTGAAAATTGGTCTCATTTTAAGAGTACTTTCAAATTGATTGTTCCCCCAAGCGAAGAAGAGATGCTTGGT
AG-347-L17  TATCAAGATAGTTATTCCCCAAATGGAATAATTGGCGAGAAAGATGCGTGTGGAGTTGGTTTCATAGCAAATATTAAAGGGATAGAAAGCAATTGGATCCTAAAACAGTCCCTAAAAGGCCTTAACTGCATGGAACATAGAGGGGGTTGTGGAGGAGATAGTGATTCAGGAGATGGAGCGGGCATTTTATGTTCAATTCCATGGGGATATCTAGAAAAGGAAATTTATCTAAAAAATTTAGGCATGGTTTTTATGCCTAATAAAAAAGAAAAAATTGAAGTATGTAAATCAATATGTGATCAAGAAGCAGAAAAATTAAAAGTCAACAAAACATATTGGAGAAAAGTACCTGTTAATAATGAAATCTTAGGTCCTTTAGCTAAAGCAAATGCTCCATTCATCTGTCAGTGGATTTTATATAAAGATCATCAGGATGTTGAAAGGCTTTTATTTCAATTAAGGAAAAGAATTGAGAAAAAAATAAGAGAAACTTTCAAAAACTGTGAATTTTATTTTGCCTCACTAAGTTCTCAAACAGTTGTTTATAAAGGTATGGTTCGTTCTGAAATATTGTCCGAGTTTTATCAAGATCTAAAAGAAGAAAACTTTAAAGTTTCATTTTCTGTTTATCATCGAAGATTTAGTACTAATACACTTCCAAAATGGCCACTAGCTCAACCTATGAGATTTTTGGGTCATAATGGCGAAATAAATACTCTCTTAGGTAATATCAACTGGGCTAAAGCTTCAGAAACACATATAGATGATTTTTGGGGAGATTTATCTAATGAAATCAAGCCTATTGTAGATGTAAACAAAAGTGATTCATCAAATCTTGATGCAACCCTTGAAATCAATATTCGTTCAGGTCAGCCCATTACTGACTCATTATTAAAACTAGTTCCTGAAGCATTTAGAGATCAACCAGAACTTGAGCAGAGAGAAGATATAAAAGCCTTTTATGAATATTCTGCAAGCCTACAAGAAGCTTGGGATGGTCCAGCACTCCTTGTATTTGCTGATGGAAATTTTGTCGGAGCAACGCTTGATAGAAATGGCCTAAGACCAGCAAGATATTCAATCACAAATGATGGTTTTGTAATAATGGGTTCTGAAACAGGAGTAGTAGATCTTGAAGAAGAAAGAGTAATAGAAAAAGGTCGATTAGGACCGGGACAAATGTTGGCAGTTGATTTTCATCAGAATAGAATCTTAAGAAATTGGGAAGTAAAATCTGAAGCCGCTCAAAGGCATGATTATAAAAATCTTCTCAGTAATAGAACTATAAAAATTGAAAATAATGAATGGGTTAAAGACTGCAAACTAAAAGACCTTGAGTTGTTGCAACAACAAACTGCATACGGTTTTTCAGCGGAAGATAATGACCTTATCTTAGATTCAATGGCTTCATTAGCTAAAGAGCCTACTTATTGCATGGGCGACGACATCCCATTAGCAGTTCTTTCATCAAAGCCACATATTTTATACGACTACTTTAAGCAAAGATTTGCGCAAGTTACTAATCCTCCTATTGACCCTCTAAGAGAAAAACTTGTAATGAGTTTAGAGATGCACTTAGGAGAAAGATGTACACCATTTGAAATTAAAGATGCTAAACCTTTTGTTCATTTACAAAGTCCGATTCTTAATGAGGAAGAACTCATTTCCATCAAAAAATCAAAAATTAAATCTCAGACAATTTCAAGTTTGTTTGATTTAGAGGACGGTATTCAAGGCTTAGAGAACAAATTAAAAGCAATCTGTAAACAGAGTGAGCTGTCTATAAAAGAAGGTTGCTCTTTAATTATTATTTCTGATAAGGGAATTAATCCTAAAAAGACTTTTATACCTCCTTTACTTGCTGTTGGAGCAATTCATCATTATCTTCTTAAAAAAGAAATTAGGCTAAAAGCCTCTCTAATAATTGAGACCGGTCAATGTTGGAGCACACATCACTTAGCTTGTTTAATTGGATATGGAGCAAGTGCCGTTTGCCCTTGGTTGACTTTTGAAGCGGGTAGACACTGGTTAAAACATCCAAAAACACAAAAACTGATTGATAGCAAAAAAATAAATCCAATATCAATAGTTGATGTTCAAGAAAATATTAAAAAAGCTCTAGAAGACGGTCTAAGAAAAATTCTCTCAAAAATAGGCATCTCACTTTTATCTAGTTACCATGGCGCACAAATTTTTGAAGCTGTAGGCCTTGGATCTGACTTAATAAAAATTGCTTTTAATGGTACAACAAGTCGTATCGCTGGCATAACATTAAAAGAATTAACTAATGAAACACTTTCAATACATACGAAAGCCTATCCAGAGATCGATTTAAAGAAATTAGAATTTTTAGGATTTGTACAATTTAGAAATAATGGAGAATATCATTCAAATAATCCAGAGATGTCCAAAGTTTTACATTCAGCGGTAAAACAAGGGCCAGGATACGATCATTTTGAAACTTACAAAAAACTTATTAGTAATAGACCGACAACATCTCTTAGAGATTTACTAACAATTAATTCAAAAAGAAAAAGTATTCCATTAGAGGAAGTTGAAAGTGTTGAATCAATTTGCAAAAGATTCTGTACTGGAGGAATGAGTTTAGGTGCTTTATCAAGAGAAGCGCATGAAGTTTTAGCAGTTGCAATGAACAGAATTGGAGGAAAAAGTAATAGTGGAGAAGGGGGAGAAGATCCAGCTCGTTTTAATGTTTTAAATGATATTGATGAAAATACTCAGTCAGCGACGTTGCCATTTATTAAAGGCTTAGAGAATGGAGACACCGCATGCTCAGCTATTAAACAAATAGCATCAGGAAGATTTGGAGTTACACCTGAATATCTAAGAAGTGGTAAACAACTCGAAATTAAAATGGCTCAAGGAGCAAAACCCGGAGAGGGGGGACAATTACCTGGTCCAAAAGTTGATTCTTACATCGCAAAACTAAGAAATAGTAAACCTGGAGTAGCTTTAATATCTCCTCCCCCGCATCATGATATTTATTCAATTGAAGATTTAGCTCAACTTATCCACGACTTACACCAAGTTCATCCAAAAGCGAAAGTAAGCGTTAAACTGGTTTCTGAAATTGGTATTGGCACTATTGCTGCTGGAGTAAGCAAAGCTAATGCAGATGTAATTCAAATATCAGGTCATGATGGAGGTACAGGTGCTTCACCCTTGAGTTCTATTAAACATGCAGGTTTACCATGGGAACTAGGTGTAGCTGAGGTTCATAAATCTCTCTTAGAGAATAACTTACGCGAAAGAGTAATTTTGAGAACTGATGGAGGTCTCAAAACAGGCTGGGACGTAGTTATTGCAGCTTTACTAGGTGCTGAAGAATATGGTTTTGGTTCAGTAGCGATGATTGCTGAAGGATGCATAATGGCTAGGGTTTGTCATACAAACAAGTGTCCTGTTGGAGTTGCTACTCAAAAAGAAGAATTAAGAAAAAGATTTAAAGGTATTCCAGAAAATGTTGTCAATTTTTTCTTGTATATTGCTGAAGAAGTAAGACAGATAATGAGTAGTATCGGTGTTTCTAATATGGAAGAACTTATTGGTAATCAAGAATTTCTTTCTGCAAGAAATATCGATCTTCCAAAAACTTCCAATATTGATCTTTCTTCTTTAGTACACTCAACCCCTGATAGATCATGGTTAAAACATTCAAAAACTGCCCATAGTAATGGTTCTGTATTAGAAGACGAGTTTTTGTCTGATACTGAATTTATAGATTCAATTAAAAATCACGAAATATTAAGCAAAGAAATTGAGATAAAAAATACAGATAGAAGTGTTTGTGCGAAAATATCAGGCGAAATCGCAGAACTTCACGGCAACACTGGCTTCAATGGCAAACTCAACTTAAATTTCAAAGGATATGCAGGACAAAGCTTTGGTGCCTTTTTATTGAAGGGAATGAATGTTCAATTAATCGGAGAAGCTAATGATTATGTTTGTAAAGGAATGAATGGAGGCATACTCACAATTATTCCACCAAAAATAAATGAAATCTCCTCCGAACAAGTCATTTTAGGAAACACCTGTCTTTATGGGGCAACTGGTGGGAAATTATTTGCATTAGGAAAATCGGGAGAAAGATTTGCTGTAAGAAATAGTGGTGCTACAGCGGTAACAGAAGGAGCAGGTGATCATTGTTGTGAATACATGACTGGTGGGAAAGTAGTTATTTTAGGTTCCACAGGAAGGAATATTGGTGCGGGCATGACTGGTGGAATAGCTTTTATAATCGATGAGAAGAATGATTTAAGTAATAAAGTTAACAAGGAAATAGTTAGCATTCATAAAATAACTTCATCAAAGCAGGAAGACATCTTATTGGAAATTATTAGAGAATATCGAGAAAAAACAAATAGCTTAAAGGCTGCCAAAATTATTGAAAATTGGTCTTATTACAAAAGTACTTTCAAATTAATAGTTCCCCCAAGCGAAGAAGAGATGCTTGGT
AG-347-L20  TATCAAGATAGTTATTCCCCAAATGGAATAATTGGGGAGAAAGATGCGTGTGGAGTAGGTTTCGTAGCAAATGTTGAAGGTATAGAAAGCAACTGGATCCTTAAACAATCTCTAAAGGGCCTCAACTGCATGGAGCATAGAGGCGGTTGTGGAGGCGATAGTGACTCAGGAGATGGAGCAGGCATTTTATGTTCAATTCCATGGGGATATCTAGAAGAGAAAATTAATCTAGAAAATTTAGGCATGGTTTTTATGCCTAATAAAAAAGAAAAAATTGAAATATGTAAATCAATATGTGATGAAGAAGCAGAAAAATTAAAAATCAACAAAACATCTTGGAGAACAGTACCTGTCAATAATGAAATCTTAGGTCCTTTAGCTAAAGCAAATGCTCCATTCATCAGTCAGTGGATTTTATATAAAAATCTTAAGGATGTTGAAAGGCTTTTATTTCAATTAAGGAAAAGAATTGAGAAAAAAATAAGAGAAACTTTCAAAAACTGTGAGTTTTATTTTGCCTCACTAAGTTCTCAAACAGTTGTTTATAAAGGTATGGTTCGCTCTGAAATATTATCCGAGTTTTATCAAGATCTAAAAGAAGAGAGTTTTAAAGTTTCATTTTCTGTTTATCATCGTAGATTTAGTACTAATACACTTCCAAAATGGCCACTAGCTCAGCCCATGAGATTTTTGGGTCATAATGGCGAAATAAATACTCTCTTAGGCAATATTAATTGGGCTAAAGCTTCAGAAACACATATTGATGATTTTTGGGGAGAGTTATCTAATGAAATAAAGCCTATTGTAGATGTAAACAAAAGTGATTCATCGAATCTTGATGCAACCCTTGAAATCAATATTCGTTCAGGTCAGCCCATTACTGACTCATTATTAAAACTTGTTCCTGAAGCATTTAGGGATCAACCAGAACTTGAGGAGAGAGAGTATATAAAAGCTTTTTATGAATATTCTGCAAGCCTACAAGAAGCCTGGGATGGTCCAGCACTCCTTGTATTTGCTGATGGAAATTTTGTCGGAGCAACGCTTGATAGAAATGGCCTAAGACCAGCAAGATATTCAATCACAAATGATGGTTTTGTAATAATGGGTTCTGAAACAGGAGTAGTAGATCTTGAAGAAGAAAGAGTAATAGAAAAAGGTCGATTAGGACCGGGACAAATGTTGGCAGTTGATTTTCATCAGAATAGAATCCTAAGAAATTGGGAAGTAAAATCTGAAGCCGCTCAAAGGCATGATTATAAAAATCTTCTCAGTAATAGAACTATCAAAATTGAAAATAATGAATGGGTTAAAGACTGCAAACTAAAAGACCTTGAGTTGTTGCAACAACAAACTGCATACGGGTTTTCAGCGGAAGATAATGACCTTGTCTTAGATTCAATGGCTTCATTAGCTAAAGAGCCTACTTTTTGCATGGGCGACGACATCCCATTAGCAGTTCTTTCATCTAAGCCACATATATTATACGACTACTTTAAGCAAAGATTTGCGCAAGTTACTAATCCTCCTATTGACCCTCTGAGAGAAAAACTTGTAATGAGTTTAGAGATGCATCTAGGAGAAAGATGTACACCATTTAAAATTAAAGATGCAAAACCTTTTATTCATTTACAAAGTCCTATTTTAAATGAGGAAGAACTCATTTCCATCAAAAAATCAAAAATTAAATCTCAGACAATTTCAAGTTTGTTTGATTTAGAGGAAGGTATTAAAGGCTTAGAGAACCAATTAAAACTAATTTGTAAACAGAGTGAGCTGTCTATAAAAGAAGGTTGCTCTTTAATTATCATTTCTGATAAGGGAATTAATCCTAAAAAGACTTTCATACCTCCTTTACTTGCTGTTGGAGCAATTCATCATTATCTTCTTAAAAAAGAAATCAGGCTAAAAGCTTCTCTAATAGTTGAGACCGGTCAATGTTGGAGCACACATCACTTAGCTTGTTTAATTGGATATGGAGCAAGTGCAGTTTGCCCTTGGTTGACCTTCGAAGCAGGTAGACACTGGTTAAAACATCCAAAAACACAAAAACTCATTGAAAGCAAAAAAATAAATCCATTATCAATAGTTGATGTTCAAGAAAATATTAAAAAAGCTCTAGAAGACGGTCTAAGAAAAATTCTCTCAAAAATAGGTATCTCACTTTTATCTAGTTACCATGGTGCACAAATTTTTGAAGCTGTAGGCCTTGGATCTGACTTAATAAAAATTGCTTTTGATGGTACAACAAGTCGTATCGCTGGCATAACATTAAAAGAATTAACTAATGAGACACTTTCAATACATACGAAAGCCTATCCAGAGATTGATTTAAAGAAATTAGAGTTTTTAGGATTTGTACAATTTAGAAATAATGGGGAATATCATTCCAATAACCCAGAGATGTCCAAAGTTTTACATTCGGCTGTAAAACAAGGGCCAGGATACGATCATTTTGAAACTTACAAAAAACTTATTAGTAATAGACCGACAACATCTCTTAGAGATTTACTAACAATTAATTCAAAAAGAAAAAGTATTCCATTAGAGGAAGTTGAAAGTGTTGAATCAATTTGCAAAAGGTTCTGTACTGGAGGAATGAGTTTAGGTGCTTTATCTAGAGAAGCGCATGAAGTTTTAGCAGTTGCAATGAATAGAATTGGTGGAAAAAGTAATAGTGGAGAAGGGGGAGAAGATCCAGCTCGTTTTAATGTTTTAGATGATATCGATGAAAATACTGAGTCAGCGACGTTGCCATTTATTAAAGGCTTAAAGAATGGAGACACCGCATGCTCCGCTATTAAACAAATAGCTTCAGGAAGATTTGGAGTTACACCTGAATATCTAAGAAGTGGTAAACAACTCGAAATTAAAATGGCTCAAGGCGCAAAACCTGGGGAGGGGGGACAATTACCTGGTCCAAAAGTTGATTCTTACATCGCAAAACTAAGAAATAGTAAACCTGGAGTAGCTTTAATATCTCCTCCCCCGCATCATGATATTTATTCAATTGAAGATTTAGCTCAACTTATCCACGACTTACACCAAGTTCATCCAAAAGCGAAAGTAAGCGTTAAACTTGTTTCTGAAATTGGTATAGGCACTATTGCCGCTGGAGTAAGCAAAGCTAATGCAGATGTAATTCAAATATCAGGCCATGACGGAGGTACAGGTGCTTCACCCCTTAGTTCTATCAAACATGCAGGTTTACCATGGGAACTTGGTGTTGCTGAGGTTCATAAATCTCTCTTAGAGAATAACTTACGCGAAAGAGTAATTTTGAGAACTGATGGAGGTCTTAAAACAGGCTGGGACGTAGTTATTGCAGCTTTACTAGGTGCTGAAGAATACGGTTTTGGTTCTGTAGCGATGATTGCTGAAGGATGCATAATGGCTCGGGTTTGTCATACAAACAAGTGTCCTGTTGGAGTTGCCACTCAAAAAGAAGAATTAAGAAAAAGATTTAAAGGTATTCCAGAAAATGTCGTCAATTTTTTCTTGTATATTGCTGAAGAAGTAAGACAGATAATGAGTAGTATCGGTGTCTCTAATATGGAAGAACTGATTGGTAATCAAGAATTTCTTTATGCAAGAAATATCGATCTTCCAAAAACTTCTAATATTGATCTTTCTTCTTTAGTAGACTCAACCCCTGATAGATCATGGTTAAAACACTTAAAAACTGCCCATAGTAATGGTTCAGTATTAGAAGACGAGTTTTTGTCTGATAATAAATTTTTAGATTCAATTAAAAATCACGAAATATTAACCAAAGAAATTAAGATAAAAAACACAGATAGAAGTGTTTGTGCGAAAATATCAGGCGAAATCGCAGAACTTCACGGCAACACTGGCTTCAATGGTGAACTCAACTTAAATTTCAAAGGATATGCAGGACAAAGCTTTGGTGCCTTTTTATTGAAGGGAATGAATGTTCAATTAATCGGAGAAGCTAATGATTATGTTTGTAAAGGAATGAATGGAGGAATACTCACAATAATTCCACCAAAAATAAATGAAATCTCCTCCGAACAAGTAATCCTAGGAAATACTTGTCTTTATGGAGCAACAGGTGGAAAATTATTTGCATTAGGCAAATCGGGAGAAAGATTTGCGGTTAGAAATAGTGGTGCTACAGCTGTAACAGAAGGAGCAGGTGATCATTGTTGTGAATACATGACTGGTGGGAAAGTTGTAATTCTAGGTTCCACAGGAAGGAATATTGGTGCGGGCATGACTGGTGGAATAGCTTTTATAATCGATGAAAATAATGATTTAAGTAATAAAGTAAATAAAGAAATAGTAAGCATTCATCAAATAACCTCACCAAAGCAGGAAAATATCTTATTGGAAATTATTAGAGAATATCAAGCAAAAACAAATAGCTTAAGGGCTACCAAAATAATTAAAAATTGGTCTCATTTTAAGAGTACTTTCAAATTGATTGTTCCCCCAAGCGAAGAAGAGATGCTTGGT
AG-347-L21  TATCAGGATAGTTATTCCCCAAATGGAATAATTGGGGAGAAAGATGCGTGTGGAGTTGGTTTCATAGCAAATGTTGAAGGTATAGAAAGCAACTGGATCCTTAAACAATCTCTAAAGGGCCTCAACTGCATGGAGCATAGAGGAGGTTGTGGAGGAGATAGTGACTCAGGAGATGGAGCAGGCATTTTATGTTCAATTCCATGGGGATATCTAGAAGAGAAAATTAATCTAAAAAAGTTAGGCATGGTTTTTATGCCTAATAAAAAAGAAAAAATTGAAATATGTAAATCAATATGTGATGAAGAAGCAGAAAAATTAAAAGTCAACAAAACATCTTGGAGAACAGTACCCGTTAATAATGAAATCCTAGGTCCTTTAGCTAAAGCAAATGCTCCATTCATCTGTCAGTGGATTTTATATAAAGTTAATAAGGATGTTGAAAGGCTTTTATTTCAATTAAGGAAAAGAATTGAGAAAAAAATAAGAGAAACTTTCAAAAACTGTGAATTTTATTTTGCCTCACTAAGTTCTCAAACAGTTGTTTATAAAGGTATGGTTCGCTCAGAAATATTATCCGAGTTTTATCAAGATCTAAAAGAAGAGAGTTTCAAAGTTTCATTTTCTGTTTATCATCGTAGATTTAGTACTAATACACTTCCAAAATGGCCACTAGCTCAACCTATGAGATTTTTGGGCCATAATGGCGAAATAAATACCCTCCTAGGCAATATTAATTGGGCTAAAGCTTCAGAAACACATATAGATGATTTTTGGGGAGAGTTATCTAATGAAATTAAGCCCATTGTAGATGTAAACAAAAGTGATTCATCAAATCTTGATGCAACCCTTGAAATCAATATTCGTTCAGGTCAGCCCATTACTGACTCATTATTAAAACTTGTTCCTGAAGCATTTAGAGATCAACCAGAACTTGAGGAAAGAGATTATATAAAAGCTTTTTATGAATATTCTGCAAGCCTACAAGAAGCTTGGGATGGTCCAGCACTCCTTGTATTTGCTGATGGAAATTTTGTCGGAGCAACGCTTGATAGAAATGGGCTGAGACCAGCAAGATATTCAATCACAAATGATGGTTTTGTAATAATGGGTTCTGAAACAGGAGTAGTAGATCTTGAAGAAGAAAGAGTAATAGAAAAAGGTCGATTAGGACCGGGACAAATGTTGGCAGTTGATTTTCATCAGAATAAAATCCTAAGAAATTGGGAAGTAAAATCTGAAGCCGCTCAAAGGCATGATTATAAAAATCTTCTCAGTAATAGAACTATAAAAATTGAAAAAAATGAATGGGTTAAAGACTGCAAACTAAAAGACCTTGAGTTGTTGCAACAACAAACTGCATACGGGTTTTCAGCGGAAGATAATGACCTTATCTTAGATTCAATGGCTTCATTAGCTAAAGAGCCTACTTATTGCATGGGCGACGACATCCCATTAGCAGTTCTTTCATCTAAGCCACATATTTTATACGACTACTTTAAGCAAAGATTTGCGCAAGTTACTAATCCTCCAATTGACCCTCTGAGAGAAAAACTTGTAATGAGTTTAGAGATGCATCTAGGAGAAAGATGTACACCATTTGAAATTAAAGATGCTAAACCTTTTATTCATTTACAAAGTCCGATTCTAAATGAGGAAGAACTCATTTCCATCAAAAAATCAAAAATTAAATCTCAGACAATTTCAAGTTTGTTTGATTTAGAGGAAGGTATTCAAGGCTTAGAGAACCAATTAAAACTAATCTGTAAACAGAGTGAGCTGTCTATAAAAGAAGGTTGCTCTTTAATTATTATTTCTGATAAGGGAATTAATCCTAAAAAGACTTTCATACCTCCTTTACTTGCGGTTGGAGCAATTCATCATTATCTTCTTAAAAAAGAAATCAGACTAAAAGCTTCTCTAATAATTGAGACCGGTCAATGTTGGAGCACACATCACTTAGCTTGTTTAATTGGATATGGAGCAAGTGCAGTTTGCCCTTGGTTGACCTTCGAAGCGGGTAGACACTGGTTAAAACATCCAAAAACACAAAAACTCATTGATAGCAAAAAAATAAATCCATTATCAATATATGATGTTCAAGAAAATATTAAAAAAGCTCTAGAAGACGGTCTAAGAAAAATTCTCTCAAAAATAGGCATCTCACTTTTATCTAGTTACCATGGTGCACAAATTTTTGAAGCTGTAGGCCTTGGATCTGACTTAATAAAAATTGCTTTTGATGGTACAACAAGTCGTATCGCTGGCATAACATTAAAAGAACTAGCTAATGAAACACTTTCAATACATACTAAAGCCTATCCAGAGATCGATTTAAAGAAATTAGAATTTTTAGGATTTGTACAATTTAGAAATAATGGCGAATATCATTCCAATAACCCAGAGATGTCCAAAGTTTTACATTCGGCGGTAAAACAAGGGCCAGGATACGATCATTTTGAAACTTACAAAAAACTTATTAGTAATAGACCGACAACATCTCTTAGAGATTTACTAACAATTAATTCAAAAAGAAAAAGTATTCCACTAGAGGAAGTTGAAAGTGTTGAATCAATTTGCAAAAGGTTCTGTACTGGAGGAATGAGTTTAGGTGCTTTATCAAGAGAGGCGCATGAAGTTTTAGCAGTTGCAATGAATAGAATTGGTGGAAAAAGTAATAGTGGAGAAGGGGGAGAAGATCCAGCTCGTTTTAATGTTTTAAATGATATCGATGAAAATACTCAGTCAGCGACGTTGCCATTTATTAAAGGCTTAAAGAATGGAGACACCGCATGCTCTGCTATTAAACAAATAGCATCAGGAAGATTTGGAGTTACACCTGAATATCTAAGAAGTGGTAAACAACTCGAAATTAAAATGGCTCAAGGTGCAAAACCCGGAGAGGGGGGACAATTACCTGGTCCAAAAGTTGATTCTTACATTGCAAAACTAAGAAATAGTAAACCTGGAGTAGCTTTAATATCTCCTCCCCCGCATCATGATATTTATTCAATTGAAGATTTAGCTCAACTTATCCACGACTTACACCAAGTTCATCCAAAAGCGAAAGTAAGCGTTAAACTTGTTTCTGAAATTGGTATAGGCACTATTGCTGCGGGAGTAAGCAAAGCTAATGCAGATGTAATTCAAATATCAGGCCATGACGGAGGTACAGGTGCTTCGCCCCTGAGTTCTATTAAACATGCAGGTTTACCATGGGAGCTTGGTGTTGCTGAGGTTCATAAATCTCTCTTAGAGAATAACTTACGCGAAAGAGTAATTTTAAGAACTGATGGAGGTCTTAAAACAGGCTGGGACGTAGTTATTGCAGCTTTACTAGGTGCTGAAGAATACGGTTTTGGTTCTGTAGCGATGATTGCTGAAGGATGCATAATGGCTCGGGTTTGTCATACAAACAAGTGTCCTGTTGGAGTTGCCACTCAAAAAGAAGAATTAAGAAAAAGATTTAAAGGTATTCCAGAAAATGTCGTCAATTTTTTCTTATATATTGCTGAAGAAGTAAGACAGATAATGAGTAGTATCGGTGTTTCTAATATGGAAGAACTGATTGGTAATCAAGAATTTCTTTCTGCAAGAAATATCGATCTTCCAAAAACTTCTAATATTGATCTTTCTTCTTTAGTACACTCAACCTCTGATAGATCATGGTTAAAACATTTAAAAACTGCCCATAGTAATGGTTCTGTATTAGAAGACGAGTTTTTGTCTGATACTAAATTTATAGATTCAATTAAAAATCACGAAATATTAACCAAAGAAATTGAGATAAAAAATACAGATAGAAGTGTTTGTGCGAAAATATCAGGCGAAATCGCAGAACTTCACGGCAACACTGGCTTCAATGGCGAACTCAACTTAAATTTCATAGGATACGCAGGACAAAGCTTTGGTGCCTTTTTATTGAAGGGAATGAATGTTCAATTAACCGGAGAAGCTAATGATTATGTTTGTAAAGGAATGAATGGAGGAATACTCACAATAATTCCACCAAAAATAAATGAAATCTCCTCCGAACAAGTCATCCTCGGAAATACGTGTCTTTATGGAGCAACAGGTGGAAAATTATTTGCATTAGGAAAATCGGGAGAAAGATTTGCGGTTAGAAATAGTGGTGCTACAGCGGTAACAGAAGGCGCAGGTGATCATTGTTGTGAATACATGACTGGCGGGAAAGTTGTTATTCTAGGTTCCACAGGAAGGAATATTGGTGCAGGCATGACTGGTGGGATAGCTTTTATTATCGATGAAAATAATGATTTAAGTAATAAAGTAAATAAAGAAATAGTAAGTGTTCATCAAATAACTTCAGCAAAGCAGGAAAATATCTTATTGGAAATTATTAGAGAATATCAAGCAAAAACAAATAGCTTAAAGGCTGCAAAAATAATTGAAAATTGGTCTCATTTTAAGAGTACTTTCAAATTGATTGTTCCCCCAAGCGAAGAAGAGATGCTTGGT
AG-347-M08  TATCAAGATAGTTATTCCCCAAATGGAATAATTGGGGAGAAAGATGCGTGTGGAGTTGGTTTCATAGCAAATATTAAAGGGGTCGAAAGCAATTGGATCCTTAAACAGTCCCTTAAAGGGCTTAACTGCATGGAACATAGAGGAGGTTGTGGAGGAGATAGTGATTCAGGAGATGGAGCGGGCATTTTATGTTCAATTCCATGGGGATATCTAGAAGAAAAAATTAATCTAAAAAATTTAGGCATGATTTTTATGCCCAATAAAGAAGAAAAAATTGAATTATGCAAATCGATATGTGATCAAGAAGCAGAAAAATTAAAAGTCAACAAAACATCTTGGAGAAAAGTACCAGTTAATTATGAAATCTTAGGTCCTTTAGCTAAAGCAAATGCTCCATTCATCTGTCAGTGGATTTTACCTAAAGATCATCAGGATGTTGAAAGGCTTCTTTTTCAATTAAGGAAAAGAATTGAGAAAAAAATAAGAGAAACTTTTAAAAATTGTGAATTTTATTTTGCCTCACTAAGTTCTCAAACAGTTGTTTATAAAGGTATGGTTCGCTCTGAAATATTATCCGAGTTTTATCAAGATCTAAAAGAAGAGAGTTTTAAAGTTTCATTTTCTGTTTATCATCGTAGATTTAGTACTAATACACTTCCAAAATGGCCGCTAGCTCAACCCATGAGATTTTTGGGTCATAATGGCGAAATAAATACTCTCTTAGGTAATATCAACTGGGCTAAGGCTTCAGAAACACATATAGATGATTTTTGGGGAGAGTTATCTAATGAAATCAAGCCTATTGTAGATGTAAACAAAAGTGATTCATCAAATCTTGATGCAACCCTTGAAATCAATATTCGTTCAGGTCAGCCTATTACTGACTCATTATTAAAACTTGTTCCTGAAGCATTTAGAGATCAACCAGAACTTGAGCAGAGAGATGATATAAAAGCTTTTTATGAATATTCTGCAAGCCTGCAAGAGGCTTGGGATGGCCCAGCACTCCTTGTATTTGCTGATGGAAATTTTGTCGGAGCAACGCTTGATAGAAATGGCCTAAGACCTGCAAGATATTCAATCACAAATGATGGTTTTGTAATAATGGGTTCTGAAACAGGAGTAGTAGATCTTGAAGAAGAAAGAGTAATAGAAAAAGGGCGATTAGGACCGGGACAAATGTTGGCAGTTGATTTTCATCAGAATAGAATCCTAAGAAATTGGGAAGTAAAATCTGAAGCTGCTCAAAGGCATGATTATAAAAATCTTTTGAGTAATAGAACTATAAAAATTGAAAATAATGAATGGGTTAAAGACTGCAAACTAAAAGACCTTGAATTGTTGCAACAACAAACTGCATACGGGTTTTCAGCGGAAGATAATGACCTTATCTTAGACTCAATGGCTTCATTAGCTAAAGAGCCTACTTATTGCATGGGTGATGACATCCCATTAGCAGTTCTTTCATCTAAACCACACATTTTATACGACTACTTTAAGCAAAGATTTGCGCAAGTTACTAATCCTCCTATTGACCCTCTGAGAGAAAAACTTGTAATGAGTTTAGAGATGCATCTAGGAGAAAGATGTACACCATTTGAAATTAAAGATGCTAAACCCTTTGTTCATTTACAAAGTCCGATTCTTAATGAGGTAGAACTCATTTCCATCAAAAAATCAAAAATTAAATCACAGACAATTTCAAGTTTGTTTGATTTAGAGGAAGGTATTGAAGGCTTAGAGAACCAATTAAAAGCAATCTGTAAACAGAGTGAGCTTTCTATAAAAGAAGGTTGCTCTTTAATTATCATTTCTGATAAAGGAATTAATCCTAAAAAGACTTTTATACCTCCTTTACTTGCTGTTGGAGCAATTCATCATTATCTTCTTAAAAAAGAAATCAGGCTAAAAGCTTCACTAATAATTGAGACTGGTCAATGCTGGAGCACACATCACTTAGCTTGTTTAATTGGTTATGGAGCAAGTGCAGTTTGCCCTTGGTTGACCTTCGAAGCAGGTAGACACTGGTTAAAACATCCAAAAACACAAAAACTCATTGATAGCAAAAAAATAAATCCATTATCAACAGTTGATGTTCAAGAAAATATTAAAAAAGCTTTAGAAGACGGTCTAAGAAAAATTCTCTCAAAAATAGGCATCTCACTTTTATCTAGTTACCATGGTGCACAAATTTTTGAAGCTGTAGGCCTTGGATCTGACTTAATAAAAATTGCCTTTGATGGAACAACAAGCCGTATAGCAGGCATAACACTAAAAGAATTAACTAATGAAACACTTTCAATACATACGAAAGCCTATCCAGAGATCGATATAAAGAAATTAGAATTTTTAGGATTTGTACAATTTAGAAATAATGGAGAATATCATTCCAATAACCCAGAGATGTCCAAGGTTTTACATTCAGCGGTAAAACAAGGACCAGGATACGATCATTTTGAAACTTACAAAAAACTTATTAGTAATAGACCGACAACATCTCTTAGAGATTTACTAACAATTAATTCAACAAGAAAAAGTATTCCTTTAGAGGAAGTTGAAAGTGTTGAATCAATTTGCAAAAGGTTCTGTACTGGAGGAATGAGTTTAGGTGCTTTATCCAGAGAAGCGCATGAAGTTTTAGCAGTTGCAATGAATAGAATTGGAGGAAAAAGTAATAGTGGAGAAGGAGGAGAAGATCCAGCTCGTTTTAATGTTTTAAACGATATCGATGAAAATACTCAGTCAGCAACGTTGCCATTTATTAAAGGCTTAGAGAATGGAGACACCGCATGCTCAGCTATTAAACAAATAGCATCAGGAAGGTTTGGAGTTACACCTGAATATCTCAGAAGTGGTAAACAACTCGAAATTAAAATGGCTCAAGGTGCAAAACCTGGAGAGGGGGGACAATTACCTGGTCCAAAAGTTGATTCTTACATCGCAAAACTAAGAAATAGTAAACCTGGGGTAGCTTTAATATCTCCTCCCCCGCATCATGATATTTATTCAATTGAAGATTTAGCTCAACTTATCCACGACTTACATCAAGTTCATCCAAAAGCGAAAGTAAGCGTTAAACTTGTTTCTGAAATTGGTATAGGCACTATTGCTGCTGGAGTAAGCAAAGCTAATGCAGATGTAATTCAAATATCAGGCCATGACGGAGGTACAGGTGCTTCACCCCTAAGTTCTATTAAACATGCAGGTTTACCATGGGAACTTGGTGTTGCTGAGGTTCATAAATCTCTCTTAGAGAATAACTTACGCGAAAGAGTAATTTTGAGAACTGATGGAGGTCTTAAAACAGGCTGGGACGTAGTTATTGCAGCTTTACTAGGTGCTGAAGAATACGGTTTTGGTTCTGTAGCGATGATTGCTGAAGGATGCATAATGGCTCGGGTTTGTCATACAAACAAGTGTCCTGTTGGAGTTGCCACTCAAAAAGAAGAATTAAGAAAAAGATTTAAAGGTATTCCAGAAAATGTAGTCAATTTTTTCTTATATATTGCTGAAGAAGTAAGACAGATAATGAGTAGTATCGGTGTCTCTAATATGGAAGAACTGATTGGTAATCAAGAATTTCTTTCTGCAAGAAATATCGATCTTCCAAAAACTTCTAATATTGATCTTTCTTCTTTAGTACACTCAACCCCTGATAGATCATGGTTAAAACACTCAAAAACTGCCCATAGTAATGGTTCTGTATTAGAAGACGACTTTTTGTCTGATACTAAATTTATAGATTCAATTAAAAATCACGAAATATTAACCAAAGAAATTGAGATAAAAAATACAGATAGAAGTGTTTGTGCGAAAATATCAGGCGAAATCGCAGAACTTCATGGCAACACTGGCTTCAAAGGCAAACTCAACTTAAATTTCAAAGGATATGCAGGACAAAGCTTTGGTGCCTTTTTATTACAGGGAATGAATGTTCAATTAATCGGAGAAGCTAATGATTATGTTTGTAAAGGAATGAATGGAGGCATACTCACAATTATTCCACCAAAAATAAATGAAATCTCCTCCGAACAAGTCATTTTAGGAAACACCTGTCTTTATGGAGCAACAGGTGGAAAATTATTTGCATTAGGAAAATCGGGAGAAAGATTTGCGGTTAGAAATAGTGGTGCTACAGCGGTAACAGAAGGAGCAGGTGATCATTGTTGTGAATATATGACTGGTGGGAAAGTAGTTATACTAGGTTCCACAGGAAGAAATATTGGTGCAGGCATGACCGGTGGAATAGCTTTTATAATCGATGAAAATAATGATTTAAGTAACAAAGTAAATAAAGAAATAGTAAGCATTCATCAAATAACTTCATCAAAACAGGAAACTATCTTATTGGAAATTATTAGAGAATATCAAGCAAAAACAAATAGCTTAAAGGCTGCCAAAATAATTGAAAATTGGTCTCATTTTAAGAGTACTTTCAAATTAATTGTTCCCCCAAGCGAAGAAGAGATGCTTGGT
AG-347-M15  TATTTAGATAGTTATTCCCCAAACGGAATAATTGGTGAAAAAGATGCGTGTGGAGTTGGTTTCATAGCAAATGTTAAAGGTATAGAAAGCAACTGGATCCTTAAACAATCACTGAAAGGCCTTAATTGCATGGAGCATAGAGGTGGTTGTGGTGGAGATAGTGACTCAGGAGATGGAGCAGGCATTTTATGTTCAATTCCATGGAATTATATAGATGAAAATATGAATCTAAAAAATTTAGGCATGGTTTTTATGCCTAATAAAAAGGAGAAAATTGAAGAATGTAAATCAATATGTGATGAAGAAGCAGAAAAATTAAAATTTTACAAAACATCTTGGAGAACAGTACCTGTTAACTATGAGATCTTAGGTCCTTTAGCCAAGGCAAATGCGCCGTTCATCTGTCAGTGGATTTTATACAAAGATCATCAGGATATTGAAAGGCTTTTATTCCAATTAAGGAAGAGAATTGAAAAAAAAATAAGAGAAACTTTTAAAAACTGTGAATTTTATTTTGCCTCACTCAGTTCTCAAACAGTAGTTTATAAAGGTATGGTGCGTTCTGAAATATTATCTGAGTTTTATCAAGATCTTAAAGAAGAGAGTTTTAAGGTCTCATTTTCTGTTTATCATCGAAGATTTAGTACTAATACGCTTCCAAAATGGCCGCTAGCTCAACCCATGAGATTTTTAGGTCATAATGGCGAAATAAATACCCTCTTAGGTAATATCAATTGGGCTAAAGCTTCAGAAACACATATAGATGATTTTTGGGGAGATTTATCTAATGAAATCAAGCCTATTGTAGATGTAAATAAAAGCGATTCATCAAATCTTGATGCAACCCTTGAAATTAATATTCGTTCAGGACAACCAATTACTGATTCATTATTAAAACTTGTTCCTGAAGCATTTAGAGATCAACCAGAACTTGAAAATAGAGAAAATATTAAAGCATTTTATGAGTATTCTGCGAGCCTACAAGAAGCATGGGATGGACCTGCCCTCCTTGTATTTGCGGATGGAAATTTTGTAGGAGCAACTCTTGATAGAAATGGGCTAAGACCAGCAAGATACTCAATAACAAATGATGGTTTTGTAATAATGGGTTCCGAAACAGGAGTAGTAGAAATTGAAGAGGAAAGAGTAATAGAGAAAGGTCGATTAGGACCTGGACAAATGTTGGCAGTTGATTTTCATCAAAATAGAATACTGAGAAATTGGGAGGTAAAATCTGAAGCAGCTCAAAGATATGATTATAAACATCTCCTAAGTAATAGAACTATAAAAATTGAAAATAATGAATGGCTTAAAGACTGCCAACTAAAAGACCTTGATTTGTTACAACAACAAACTGCATACGGTTTTTCAGTGGAAGACAATGATCTTATCTTAGATTCAATGGCTTCATTAGCTAAAGAGCCTACTTATTGCATGGGCGACGACATTCCACTAGCAGTGCTTTCATCAAAGCCGCACATTTTGTTTGACTATTTTAAGCAAAGATTTGCGCAAGTTACTAATCCTCCTATTGACCCTCTCAGAGAAAAACTGGTAATGAGTTTAGAGATGCATCTTGGAGAAAGATGTACACCATTTGAGATTAAAGATTCTAAACCTTTTATTCATTTACAAAGTCCAATCCTAAATGAAGAAGAACTCATTTCCATTAAAAAATCAAAAATCAAATCTCAAACAATTTCAAGTTTGTTTCATATTGAAGAAGGTATTCAAGGCTTAGAGAACCATTTAAAAGCAATTTGTAAACAGAGTGAGCTCTCTATAAAAGAAGGTTGCTCTATAATTATTATTTCTGATAAGGGAATTAATCCTACAAAGACTTTTATTCCACCCTTACTCGCTGTTGGAGCAATTCATCATTATCTACTTAAAAAAGAAATCAGGCTAAAAGCTTCTTTAATAATTGAGACAGGTCAATGTTGGAGCACACATCACTTAGCTTGTTTGATTGGTTATGGTGCAAGCGCAGTTTGCCCTTGGTTAACATTTGAAGCAGGAAGACATTGGTTAAAACATCCAAAAACTCAAAAACTTATAGATAGCAAAAAGATAAATTCTTTATCTAAAACTGATGTTCAAGAAAATATTAAAAAAGCTCTAGAGGACGGACTAAGAAAAATTCTTTCTAAAATAGGTATTTCACTTTTATCTAGTTACCATGGAGCACAAATTTTTGAAGCTGTAGGCCTTGGTTCAGACTTAATAAAAATTGCTTTTGATGGGACAACAAGTCGAATTGCTGGCATAACACTAAAAGAATTAACTAATGAAACACTTTCAATACATGCGAAAGCTTACCCAGAGATCGATTTAAAAAAATTAGAATTTTTAGGATTTGTACAATTTAGAAATAATGGAGAATATCACTCTAATAATCCAGAAATGTCCAAGGTTTTACATACGGCTGTAAGACAAGGACCTGGATATGATCATTTTGAAACTTACAAAAAACTCATTAGTAATAGGCCTACTACATCTTTAAGAGATTTACTAACAATTAGTTCAAAAAGAAAAAGCATTCCACTAGAAGAAGTAGAGAGTGTTGAATCTATTTGCAAAAGGTTTTGCACTGGAGGTATGAGTTTGGGTGCATTATCAAGAGAAGCTCATGAAGTTTTAGCAGTTGCAATGAACAGAATTGGTGGAAAAAGTAATAGTGGCGAAGGAGGAGAAGATCCAGCTAGGTTTAATGTTTTAAATGATATTGATGAAAATACTCAATCAGCGACACTACCATTTATAAAAGGCTTAGAAAATGGTGACACCGCATGCTCAGCCATTAAACAAATAGCATCAGGTAGATTTGGAGTTACACCTGAGTATCTAAGAAGTGGTAAACAACTAGAAATTAAAATGGCTCAAGGTGCAAAACCTGGCGAAGGAGGACAATTGCCCGGTCCAAAAGTTGATTCTTACATTGCAAAACTAAGAAATAGTAAACCAGGAGTAGCCCTTATATCTCCTCCACCTCATCATGACATTTATTCAATTGAAGATTTAGCTCAACTAATTCACGACTTACACCAAGTCCATCCAAAAGCTAAGGTGAGCGTAAAACTTGTTTCTGAAATCGGAATAGGCACTATTGCTGCTGGAGTAAGCAAAGCTAATGCAGATGTAATTCAAATTTCAGGACATGACGGAGGTACAGGAGCTTCTCCTCTAAGTTCTATTAAGCATGCAGGTTTACCTTGGGAACTTGGTGTAGCCGAAGTTCATAAATCTCTTTTAGAAAATAACTTACGCGAAAGGGTTATCTTGAGAACTGATGGAGGTCTAAAAACAGGCTGGGATGTAGTTATTGCAGCTTTACTAGGTGCTGAAGAATACGGATTCGGTTCCGTAGCGATGATTGCCGAAGGATGCATAATGGCTAGGGTTTGTCATACAAACAAGTGTCCTGTTGGAGTTGCCACTCAAAAAGAAGAATTAAGAAAAAGATTTAAAGGTATTCCAGAAAATGTTGTCAATTTTTTCTTGTATATTGCTGAAGAAGTAAGGCAGATAATGAGTAGTATTGGAGTTTCTAATATGGAAGAACTTATTGGTAATCAAGAATTTCTTTCGGCAAGAAATATCGGTCTTCCAAAAACCTCTAATATTGATCTATCTTCCTTAGTATCCTCGACCGAGGATAGATCATGGTTAAAACATTCAAAAAATGCTCATAGTAATGGATCTGTATTAGAGGATGAGTTTTTGTCTGATACTGAATTCATATATTCAATTAAAAATCACGAAAAATTAACTAAAGAAATTGAGATAAAAAATACAGATAGAAGTGTTTGTGCAAAAATATCAGGCGAAATAGCAGAAATTCATGGAAATAAAGGCTTCAATGGAGAACTTACCTTAAATTTCAAAGGGTATGCAGGACAAAGCTTTGGTGCCTTTTTATTAAAGGGAATGAATGTTCAATTAATCGGAGAAGCTAATGATTATGTTTGTAAAGGAATGAATGGAGGAATACTCTCAATAATTCCACCAAAAATAGATGAAATCTCCTCTGAACAAGTTATCCTTGGAAATACTTGTCTTTATGGAGCAACAGGAGGGAAATTATTTGCATTAGGAAAATCAGGAGAAAGATTTGCGGTTAGAAATAGTGGCGCTACAGCAGTAACAGAGGGAGCAGGTGATCATTGTTGTGAATACATGACTGGCGGAACAGTAGTTATTCTAGGTTCCACAGGAAGGAATATTGGTGCGGGCATGACTGGTGGAATAGCTTTTATACTCGATGAAAATAATGATTTAAGTAATAAAGTAAATAAGGAAATAGTTAGCATTCATAAAATAACTTCATCCAAGCAGGAAGATATTTTGTTGGAAATTATTAGAGAATATTATGCAAAAACAAATAGCTTAAAGGCTGGCAAAATAATTGAAAATTGGTCTGATTTCAAGAGTAATTTCAAATTAATTGTTCCCCCAAGCGAAGAAGAGATGCTTGGC
AG-347-M18  TATCAAGATAGTTACTCCCCAAATGGAATAATTGGTGAGAAAGATGCTTGTGGAGTTGGTTTTATAGCAAATATTAAAGGGATAGAAAGCAACTGGATCCTAAAACAATCCCTTAAAGGTCTTAACTGCATGGAGCATAGAGGAGGTTGTGGAGGTGATAGCGATTCAGGAGATGGAGCGGGCATTTTATGTTCAATTCCATGGGGATATCTAGAAGAGAAAATTAATTTAAAAAATTTAGGCATGGTTTTCATGCCTAATAAAAAAGAGAAAATAGAAGTATGTAAATCAATATGTGATAAGGAAGCAGGAAAATTAAGTGTAAACAAAACTTCTTGGAGAACAGTACCTGTTAATAACGAAATCTTAGGTCCTTTAGCTAAAGGAAATGCTCCATTCATTTGTCAGTGGATTTTATATAAAGATCATCATGATCTTGAAAGGCTTCTATTTCAATTAAGAAAAAGAATTGAGAAAAAAATAAGAGAAACTTTCAAAAACTGTGAATTTTATTTTGCCTCACTAAGTTCTAAAACAGTTGTTTATAAAGGTATGGTTCGCTCTGAAATATTATCCGAGTTTTATCAAGATTTAAAAGAAGAGAGTTTTAAAGTTTTATTTTCTGTTTATCATCGTAGATTTAGTACTAATACACTTCCAAAATGGCCGCTAGCTCAACCTATGAGATTTTTGGGTCATAATGGCGAAATAAATACTCTCTTAGGTAATATCAACTGGGCTAAAGCTTCAGAAACACATATAGATGATTTTTGGGGAGAGTTATCTAATGAAATCAAGCCCATTGTAGATGTAAACAAAAGTGATTCATCAAATCTTGATGCGACCCTTGAAATCAATATTCGTTCAGGTCAGCCCATTACTGACTCATTATTAAAACTTGTTCCTGAAGCATTTAGAGATCAACCAGAACTTGAGCAGAGAGAAGATATAAAAGCTTTTTATGAATATTCTGCAAGCCTACAAGAAGCTTGGGATGGTCCTGCACTCCTTGTATTTGCTGATGGAAATTTTGTCGGAGCAACGCTTGATAGAAATGGCCTAAGACCAGCAAGATATTCAATCACAAATGATGGTTTTGTAATAATGGGTTCAGAAACAGGAGTAGTAGATCTTGAAGAAGAAAGAGTAATAGAAAAAGGTCGATTAGGACCAGGACAAATGTTGGCAGTTGATTTTCATCAGAATAGAATCCTAAGAAATTGGGAAGTAAAATCTGAAGCCGCTCAAAGGAATGATTATAAAAATCTTCTCAGTAATAGAACTATAAAAATTGAAAATAATGAATGGGTTAAAGACTGCAAACTAAAAGACCTTGAGTTATTGCAACAACAAACTGCATACGGTTTTTCAGCGGAAGATAATGACCTTATCTTAGATTCAATGGCTTCATTAGCTAAAGAGCCTACTTATTGCATGGGCGACGACATCCCATTAGCAGTTCTTTCATCTAAGCCACATATTTTATACGACTACTTTAAGCAAAGATTTGCGCAAGTTACAAATCCTCCTATTGACCCTCTGAGAGAAAAACTTGTAATGAGTTTAGAAATGCATCTAGGAGAAAGATGTACACCATTTGAAATTAAAGATGCTAAACCCTTTGTTCATTTACAAAGTCCGATTCTTAATGAGGAAGAACTCATTTCCATCAAAAAATCTGAAATTAAATCTCAGACAATTTCAAGTTTGTTTGATTTGGAGGAGGGTATTCAAGGCTTAGAGAACCAATTAAAAGCAATCTGTAAACAGAGTGAGCTGGCTATAAAAGAAGGTTGCTCTTTAATTATCATTTCTGATAAGGGAATTAATCCTAAAAAGACTTTTATACCTCCTCTACTTGCTGTTGGAGCAATACATCATTATCTTCTTAAAAAAGAAATCAGGCTCAAAGCTTCTCTAGTAATTGAGACTGGTCAATGTTGGAGCACACATCACTTAGCTTGTTTAATTGGATATGGAGCAAGTGCAGTTTGCCCTTGGTTGACCTTCGAAGCAGGTAGACACTGGTTAAAACATCCAAAAACACAAAAACTCATTGATAGCAAAAAAATAAATCCATTATCAATAGTTGATGTTCAAGAAAATATTAAAAAAGCTTTAGAAGACGGTCTAAGAAAAATTCTATCAAAAATTGGCATCTCACTTTTATCTAGTTACCATGGTGCACAAATTTTTGAAGCTGTAGGCCTTGGATCTGACTTAATAAAAATTGCTTTTGATGGTACAACAAGTCGTATCGCTGGCATAACATTAAAAGAATTAACTAATGAAACACTTTCAATACATACGAAAGCCTATCCAGAGATCGATTTAAAGAAATTAGAATTTTTAGGATTTGTACAATTTAGAAATAATGGAGAATATCATTCCAATAACCCAGAGATGTCCAAAGTTTTACATGCAGCGGTAAAACAAGGGCCAGGATACGATCATTTTGAAACTTACAAAAAACTTATTAGTAATAGACCGACAACATCTCTTAGAGATTTACTAACAATTAATTCAACAAGAAAAAGTATTCCATTAGAGGAAGTTGAAAGTGTTGAATCAATTTGCAAAAGGTTCTGTACTGGAGGAATGAGTTTAGGTGCTTTATCAAGAGAAGCGCATGAAGTTTTAGCAGTTGCAATGAATAGAATTGGTGGAAAAAGTAATAGTGGAGAAGGGGGAGAAGATCCAGCTCGTTTTAATGTTTTAAATGATATCGATGAAAATACTCACTCAGCGACGTTGCCATTTATTAAAGGCTTAGAGAATGGAGACACCGCATGCTCAGCTATTAAACAAATAGCATCAGGAAGATTTGGAGTTACACCTGAATATCTAAGGAGTGGTAAACAACTCGAAATTAAAATGGCTCAAGGTGCAAAACCCGGAGAGGGGGGACAATTACCTGGTCCAAAAGTTGATTCTTATATCGCAAAACTAAGAAATAGTAAACCTGGAGTAGCTTTAATATCTCCTCCCCCGCATCATGATATTTATTCAATTGAAGATTTAGCTCAACTTATCCATGATTTACACCAAGTTCATCCAAAAGCGAAAGTAAGCGTTAAACTTGTTTCTGAAATTGGTATAGGCACTATTGCTGCTGGAGTAAGCAAAGCTAATGCAGATGTAATTCAAATATCAGGCCATGACGGAGGTACAGGTGCTTCACCCCTGAGTTCTATTAAACATGCAGGTTTACCATGGGAACTAGGTGTTGCTGAGGTTCATAAATCTCTCCTAGAGAATAACTTACGCGAAAGAGTAATTTTGAGAACTGATGGAGGTCTTAAAACAGGCTGGGACGTAGTTATCGCAGCTTTACTAGGTGCTGAAGAATACGGTTTTGGTTCTGTAGCGATGATTGCTGAAGGATGCATAATGGCTCGGGTTTGTCATACAAACAAGTGTCCTGTTGGAGTTGCCACTCAAAAAGAAGAATTAAGAAAAAGATTTAAAGGTATTCCAGAAAATGTTGTCAATTTTTTCTTGTATATTGCTGAAGAAGTAAGACAGATTATGAGTAGTATCGGTGTTTCTAATATGGAAGAACTAATTGGTAATCAAGAATTTCTTTCTGGAAGAAATATCGATCTTCCAAAAACTTCTAATATTGATCTCTCTTCTTTAGTACACTCAACACCTGATAGATCATGGTTAAAACATTCAAAAACAGCCCATAGTAATGGTTCTGTACTAGAAGACGAGTTTTTGTCTGATACTAAATTTATAGATTCAATTAAAAATCACGAAATATTAACCAAAGAAATTGAGATCAAAAATACAGATAGAAGTGTTTGTGCGAAAATTGCAGGTGAAATCGCAGAATTTCACGGCAACACTGGCTTCAATGGCGAACTCAACTTAAATTTCAAAGGATATGCAGGACAAAGCTTTGGTGCCTTTTTATTAAAGGGAATGAATGTTCAATTAATAGGAGAAGCAAATGATTATGTTTGTAAGGGAATGAATGGAGGAATACTCACAATAATTCCACCAAAAATAGAAAAAACTTCCTCCGAACAAGTTATTTTAGGAAACACCTGTCTTTATGGAGCAACAGGTGGAAAATTATTTGCATTAGGAAAATCGGGAGAAAGATTTGCAGTAAGAAATAGTGGTGCTACAGCGGTAACAGAAGGAGCAGGTGATCATTGTTGTGAATACATGACTGGAGGGAAAGTAGTAATTCTAGGTTCCACAGGAAGGAATATTGGTGCGGGCATGACTGGCGGAATAGCTTTTATAATCGATGAGAAGAACAATTTAAGTAATAAAGTTAACAAGGAAATAGTTAGCATTCATAAAATAACTTCATCAAAGCAGGAAGATATCTTATTTGAAATTATTAGAGAATATCGAGCAAAAACAAATAGCTTAAAAGCTGCCAACATAATTGAAAATTGGTCTTATTACAAGAGTACTTTCAAATTAATAGTTCCCCCAAGCGAAGAAGAAATGCTTGGC
AG-347-M23  TATCAAGATAGTTATTCCCCAAATGGAATAATTGGGGAGAAAGATGCGTGTGGAGTTGGTTTCGTAGCAAATATTGAAGGTATAGAAAGCAACTGGATCCTTAAACAATCTCTAAAGGGCCTCAACTGCATGGAGCATAGAGGAGGTTGTGGAGGAGATAGTGACTCAGGAGATGGAGCAGGCATTTTGTGTTCAATTCCATGGGGATATCTAGAAGAGAAAATTAATCTAAAAAATTTAGGCATGGTTTTTATGCCTAATAAAAAAGAAAAAATTGAAATATGTAAATCAATATGTGATGAAGAGGCAGAAAAATTAAAAATCAACAAAACATCTTGGAGAACAGTACCCGTTAATAATGAAATCTTAGGTCCTTTAGCTAAAGCAAATGCTCCATTCATCTGTCAGTGGATTTTATATAAAGATCATAAGGATGTTGAAAGGCTTTTATTTCAATTAAGGAAAAGAATTGAGAAAAAAATAAGAGAAACTTTCAAAAACTGTGAATTTTATTTTGCCTCACTAAGTTCTCAAACAGTTGTTTATAAGGGTATGGTCCGCTCTGAAATATTATCCGAGTTTTATAAAGATCTTAAAGAAGAAAGTTTTAAAGTTTCATTTTCTGTTTATCATCGAAGATTTAGTACTAATACGCTTCCAAAATGGCCACTAGCTCAGCCCATGAGATTTTTGGGTCATAATGGCGAAATAAATACTCTCTTAGGAAATATTAATTGGGCTAAAGCTTCAGAAACACATATAGATGATTTTTGGGGAGAGTTATCTAATGAAATTAAACCTATTGTAGATGTAAACAAAAGTGATTCATCAAATCTTGATGCAACCCTTGAAATCAATATTCGTTCAGGTCAGCCCATTACTGACTCATTATTAAAACTTGTTCCTGAAGCATTTAGAGATCAACCAGAACTTGAGGAGAGAGAGTATATAAAAGCTTTTTATGAATATTCTGCAAGCCTACAAGAAGCTTGGGATGGTCCAGCACTCCTTGTATTTGCTGATGGAAATTTTGTCGGGGCAACGCTTGATAGAAATGGCCTAAGACCAGCAAGATATTCAATTACAAACGATGGTTTTGTAATAATGGGTTCTGAAACAGGAGTAGTAGATCTTGAAGAAGAAAGAGTAATAGAAAAAGGTCGATTAGGACCAGGACAAATGTTAGCAGTTGATTTTCATCAGAATAGAATCCTAAGAAATTGGGAAGTAAAATCTGAAGCTGCACAAAGGCATGATTATAAAAATCTTCTCAATAATAGAACTATAAAAATTGAAAATAATGAATGGGTCAAAGACTGCAAACTAAAAGACCTTGAGTTGTTGCAACAACAAACTGCATACGGGTTTTCAGCGGAAGATAATGACCTTATCTTAGATTCAATGGCTTCATTAGCTAAAGAGCCTACTTATTGCATGGGCGACGACATCCCCTTAGCAGTTCTTTCATCTAAGCCACATATTTTATACGACTACTTTAAGCAAAGATTTGCACAAGTTACTAATCCTCCTATTGACCCTCTGAGAGAAAAACTTGTAATGAGTTTAGAGATGCATCTAGGAGAAAGATGTACACCATTTGAAATTAAAGATGCTAAACCTTTTATTCATTTACAAAGTCCGATTCTAAATGAGGAAGAACTCATTTCCATCAAAAAGTCAAAAATTAAATCTAAGACAATTTCAAGTTTGTTTGATTTAGAGGAAGGTATTCAAGGCTTAGAGAACCAATTAAAACTAATCTGTAAACAGAGTGAGCTGTCTATAAATGAAGGTTGCTCTTTAATTATCATCTCTGATAAGGGAATTAATCCTAAAAAGACTTTCATACCTCCTTTACTTGCTGTTGGAGCAATTCATCATTATCTTCTTAAAAAAGAAATCAGGCTAAAAGCTTCTCTAATAATTGAGACCGGTCAATGTTGGAGCACACATCACTTAGCTTGTTTAATTGGATATGGAGTAAGTGCAGTTTGCCCTTGGTTGACCTTCGAAGCAGGTAGACACTGGTTAAAACATCCAAAAACACAAAAACTCATTGATAGCAAAAAAATAAATCCATTATCAATAGTTGATGTTCAAGAAAATATTAAAAAAGCTCTAGAAGACGGCCTAAGAAAAATTCTCTCAAAAATAGGCATCTCACTTTTATCTAGTTACCATGGTGCACAAATTTTTGAAGCTGTAGGCCTTGGATCTGACTTAATAAAAATTGCTTTTGATGGTACAACAAGTCGTATCGCTGGCATAACATTAAAAGAATTAACTAACGAAACACTTTCAATACATACGAAAGCCTATCCAGAGATCGATTTAAAGAAATTAGAATTTTTAGGATTTGTACAATTTAGAAATAATGGAGAATATCATTCCAATAACCCAGAGATGTCCAAAGTTTTACATTCGGCGGTAAAACAAGGGCCAGGATACGATCATTTTGAAACTTACAAAAAACTTATTAGTAATAGACCGACAACATCTCTTAGAGATTTACTAACAATTAATTCAAAAAGAAAAAGTATTCCATTAGAGGAAGTTGAAAGTGTTGAATCAATTTGCAAAAGGTTCTGTACTGGAGGCATGAGTTTAGGTGCTTTATCCAGAGAAGCGCATGAAGTTTTAGCAGTTGCAATGAATAGAATTGGTGGAAAAAGTAATAGTGGAGAAGGGGGAGAAGATCCAGCTCGTTTTAATGTTTTAAATGATATCGATGAAAATACTCAGTCAGCGACTTTGCCATTTATTAAAGGCTTAAAAAATGGAGACACCGCATGCTCCGCTATTAAACAAATAGCATCAGGTAGATTTGGAGTTACACCTGAATATCTAAGAAGTGGTAAACAACTTGAAATTAAAATGGCTCAAGGTGCAAAACCTGGAGAGGGGGGACAATTACCTGGTCCAAAAGTTGATTCTTACATTGCAAAACTAAGAAATAGTAAACCTGGAGTAGCTTTAATATCTCCTCCCCCGCATCATGATATTTATTCAATTGAAGATTTAGCTCAACTTATCCACGACTTACACCAAGTTCATCCAAAAGCGAAAGTAAGCGTTAAACTTGTCTCTGAAATTGGTATAGGCACTATTGCTGCTGGAGTAAGCAAAGCTAATGCAGATGTAATTCAAATATCAGGCCACGACGGAGGTACAGGTGCTTCACCCCTGAGTTCCATTAAACATGCAGGTTTACCATGGGAACTTGGTGTTGCTGAGGTTCATAAATCTCTCTTAGAGAATAACTTACGCGAAAGAGTAATTTTGAGAACTGATGGAGGTCTTAAAACAGGCTGGGACGTAGTTATTGCAGCTTTACTAGGTGCTGAAGAATACGGTTTTGGTTCTGTAGCGATGATTGCTGAAGGATGCATAATGGCTCGGGTTTGTCATACAAACAAGTGTCCTGTTGGTGTTGCCACTCAAAAAGAAGAATTAAGAAAAAGATTTAAAGGTATTCCAGAAAATGTCGTCAATTTTTTCTTGTATATTGCTGAAGAAGTAAGACAGATAATGAGTAGTATCGGTGTCTCTAATATGGAAGAACTGATTGGTAATCGAGAATTTCTTTCTGCAAGAAATATCGATCTCCCAAAAACTTCTAATATTGATCTTTCTTCTTTAATACACTCAACCCCCGATAGATCATGGTTAAAACACATAAAAACTGCCCATAGTAATGGTTCTGTATTAGAAGACAAGTTTTTGTCTGATACTAAATTTATAGATTCAATTAAAAATCACGAAATATTAACCAAAGAAATTGAGATAAAAAATACAGATAGAAGTGTTTGTGCAAAAATATCAGGCGAAATCGCAGAACTTCATGGCAACACTGGCTTCAATGGCGAACTCAACTTAAATTTCAAAGGATATGCAGGACAAAGCTTTGGTGCCTTTTTATTGAAGGGAATGAATGTTCAATTAATCGGAGAAGCTAATGATTATGTTTGTAAAGGAATGAATGGAGGAATACTCACAATAATTCCACCAAAAATAAATGAAATATCCTCCGAACAAGTCATCCTAGGAAATACTTGTCTTTATGGAGCAACAGGTGGAAAATTATTTGCATTAGGAAAATCGGGAGAAAGATTTGCGGTTAGAAATAGTGGTGCTACAGCGGTAACAGAAGGAGCAGGTGATCATTGTTGTGAATACATGACTGGTGGGAAAGTTGTTATTTTAGGTTCCACAGGAAGGAATATTGGTGCGGGCATGACTGGTGGAATAGCTTTTATAATCGATGAAAATAATGATTTAAGTAATAAAGTAAATAAAGAAATAGTAAGCATTCATCAAATAACTTCATCAAAGCAGGAAAATATCTTATTGGAAATTATTAGAGAATATCAAGCAAAAACAAATAGCATAAAGGCTGCCAAAATACTTGAAAATTGGTCTTATTTTAAGAGTACTTTCAAATTGATTGTTCCCCCAAGCGAAAAAGAGATGCTTGAT
AG-347-N19  TATCAAGATAGTTATTCCCCAAATGGAATAATTGGGGAGAAAGATGCGTGTGGAGTTGGTTTCATAGCAAATATTAAAGGGGTCGAAAGCAATTGGATCCTAAAACAGTCTCTTAAAGGCCTTAACTGCATGGAACATAGAGGAGGTTGTGGAGGAGATAGTGATTCAGGAGATGGAGCGGGCATTTTATGTTCAATTCCATGGGAATATTTAGAAGAAAAAATTAATCTAAAAAATTTAGGCATGATTTTTATGCCTAATAAAAAGGAAAAAATTGAAGTATGTAAATCAATATGTGATCAGGAAGCAGAAAAATTAAAAGTCAACAAAACATCTTGGAGAAAAGTACCTGTTAATTATGAAATCTTAGGTCCTTTAGCTAAAGCAAATGCTCCATTCATCTGTCAGTGGATTTTATATAAAGATCATCAGGATGTTGAAAGGCTTTTATTTCAATTAAGGAAAAGAATTGAGAAAAAAATAAGAGAAACTTTCAAAAATTGTGAATTTTATTTTGCCTCACTAAGTTCTCAAACAGTTGTTTATAAAGGTATGGTCCGCTCTGAAATATTATCCGAGTTTTATCAAGATCTAAAAGAAGAGAGTTTTAAAGTTTCATTTTCTGTTTATCATCGTAGATTCAGTACTAATACACTTCCAAAATGGCCGCTAGCTCAACCCATGAGATTTTTGGGTCATAATGGAGAAATAAATACTCTCTTAGGTAATATCAACTGGGCTAAGGCTTCAGAAACGCATATAGATGATTTTTGGGGGGAGTTATCTAATGAAATCAAGCCTATTGTAGATGTTAACAAAAGTGATTCATCAAATCTTGATGCAACCCTTGAAATCAATATTCGTTCAGGTCAGCCCATTACTGACTCATTATTAAAACTTGTTCCTGAAGCATTTAGAGATCAACCAGAACTTGAGCAGAGAGATGATATAAAAGCTTTTTATGAATATTCTGCAAGCCTGCAAGAGGCTTGGGATGGTCCAGCACTCCTTGTATTTGCTGATGGAAATTTTGTCGGAGCAACGCTTGATAGAAATGGCCTAAGACCAGCAAGATATTCAATCACAAATGATGATTTTGTAATAATGGGTTCTGAAACAGGAGTAGTAGATCTTGAAGAAGAAAGAGTAATAGAAAAAGGGCGATTAGGACCGGGACAAATGTTGGCAGTTGATTTTCATCAGAATAGAATCCTAAGAAATTGGGAAGTAAAATCTGAAGCCGCTCAAAGGCATGATTATAAAAATCTTTACAGTAATAGAACTATAAAAATTGAAAATAATGAATGGGTTAAAGATTGCAAACTAAAAGACCTTGAGTTGTTGCAACAACAAACTGCATACGGGTTTTCAGCGGAAGATAATGACCTTATCTTAGATTCAATGGCTTTATTAGCTAAAGAGCCTACTTATTGCATGGGGGATGACATTCCATTAGCAGTTCTTTCATCTAAGCCACATATTTTATACGACTACTTTAAGCAAAGATTTGCGCAAGTTACTAATCCTCCTATTGACCCTCTGAGAGAAAAACTTGTAATGAGTTTAGAGATGCATCTAGGAGAAAGATGTACACCATTTAAAATTAAAGATGCTAAACCCTTTGTTCATTTGCAAAGTCCGATTCTTAATGAGGAAGAACTCATTTCCATCAAAAAATCAAAAATTAAATCTCAGACAATTTCAAGTTTGTTTGATTTAGAGGAAGGTATTCAAGGCTTAGAGAACCAATTAAAAGCAATCTGTAAACAGAGTGAGCTGTCTATAAAAGAAGGTTGCTCTTTAATTATCATTTCTGATAAGGGAATTAATCCTAAAAAGACTTTTATACCTCCTTTACTTGCTGTTGGAGCAATTCATCATTATCTTCTTAAAAAAGAAATCAGGCTAAAAGCTTCTCTAATAATTGAGACTGGTCAATGCTGGAGCACACATCACTTAGCTTGTTTAATTGGATATGGAGCAAGTGCAGTTTGCCCTTGGTTGACCTTCGAAGCAGGTAGACACTGGTTAAAACATCCAAAAACACAAAAACTCATTGATAGCAAAAAAATAAATCCATTATCAACAGTTGAAGTTCAAGAAAATATTAAAAAAGCTTTAGAAGACGGTCTAAGAAAAATTCTCTCAAAAATAGGCATCTCACTTTTATCTAGTTACCATGGTGCACAAATTTTTGAAGCTGTAGGCCTTGGATCTGACTTAATAAAAATTGCCTTTGATGGTACAACAAGTCGTATAGCAGGCATAACACTAAAAGAATTAACTAATGAAACACTTTCAATACATACGAAAGCTTATCCAGAGATCAATTTAAAGAAATTAGAATTTTTAGGATTTGTACAATTTAGAAATAATGGAGAATATCATTCCAATAACCCAGAGATGTCCAAAGTTTTACATTCAGCGGTAAAACAAGGGCCAGGATACGATCATTTTGAAACTTACAAAAAACTTATTAGTAATAGACCGACAACATCTCTTAGAGATTTACTAACAATTAATTCAACAAGAAAAAGTATTCCATTAGAGGAAGTTGAAAGTGTTGAATCAATTTGCAAAAGGTTCTGTACTGGAGGAATGAGTTTAGGTGCTTTATCCAGAGAAGCGCATGAAGTTTTAGCAGTTGCAATGAATAGAATTGGTGGGAAAAGTAATAGTGGAGAAGGAGGAGAAGATCCAGCTCGTTTTAATGTTTTAAATGATATCGATGAAAATACTCAGTCAGCGACGTTGCCATTTATTAAAGGTTTAGAGAATGGAGACACTGCATGCTCAGCTATTAAACAAATAGCATCAGGAAGGTTTGGAGTTACACCTGAATATCTAAGAAGTGGTAAACAACTCGAAATTAAAATGGCTCAAGGTGCAAAACCCGGAGAGGGTGGACAATTACCTGGTCCAAAAGTTGATTCCTACATCGCAAAACTAAGAAATAGTAAACCTGGAGTAGCTTTAATATCTCCTCCCCCGCATCATGATATTTATTCAATTGAAGATTTAGCTCAACTTATCCACGACTTACACCAAGTTCATCCAAAAGCGAAAGTAAGCGTTAAACTTGTTTCTGAAATTGGTATAGGTACTATTGCTGCTGGAGTAAGCAAAGCTAATGCAGATGTAATTCAAATATCAGGCCATGACGGAGGTACAGGTGCTTCACCCCTGAGTTCTATTAAGCATGCAGGTTTACCATGGGAACTTGGTGTTGCTGAGGTTCATAAATCTCTCTTAGAGAATAACTTACGCGAAAGAGTAATTTTGAGAACTGATGGAGGTCTTAAAACAGGCTGGGACGTAGTTATTGCAGCTTTACTAGGTGCTGAAGAATACGGTTTTGGTTCTGTAGCGATGATTGCTGAAGGATGCATAATGGCTCGGGTTTGTCATACAAACAAGTGTCCTGTTGGAGTTGCCACTCAAAAAGAAGAATTAAGAAAAAGATTTAAAGGTATTCCAGAAAATGTCGTCAATTTTTTCTTGTATATTGCTGAAGAAGTACGACAGATAATGAGTAGTATCGGTGTCTCTAATATGGAAGAACTGATTGGTAATCAAGAATTTCTTTCTGCAAGAAATATCAATCTTCCAAAAACTTCTAATATTGATCTTTCTTCTTTAGTACACTCAACCCCTGATAGATCATGGTTAAAACACTTAAAAACTGCCCATAGTAATGGTTCTGTATTAGAAGACAAGTTTTTGTCTAATACTAAATTTATAGATTCAATTAAAAATCACGAAATATTAACCAAAGAAATTGAGATAAAAAATACAGATAGAAGTGTTTGTGCGAAAATATCAGGCGAAATCGCAGAACTTCACGGAAACACTGGCTTCAATGGCGAACTAAACTTAAATTTCAAAGGATATGCAGGACAAAGCTTTGGTGCCTTTTTATTGAAGGGAATGAATGTTCAATTAATCGGAGAAGCTAATGATTATGTTTGTAAAGGAATGAATGGAGGGATACTCACAATAATTCCACCAAAAATAAATGAAATCTCCTCCGAACAAGTGATTTTAGGAAACACCTGTCTTTATGGAGCAACAGGTGGAAAATTATTTGCATTAGGAAAATCAGGAGAAAGATTTGCGGTTAGAAATAGTGGTGCTACAGCGGTAACAGAAGGAGCAGGTGATCATTGTTGTGAATATATGACTGGTGGGAAAGTAGTTATATTAGGTTCCACAGGAAGGAATATTGGTGCGGGTATGACTGGTGGAATAGCTTTTATAATCGATGAAAATAATGATTTAAGTAATAAAGTAAATAAAGAAATAGTAAGCATTCATCAAATAACTTCATCAAAACAGGAAAATATCTTATTGGAAATTATCAGAGAATATCAAGCAAAAACAAATAGCTTAAAGGCTGCCAAAATAATTGAAAATTGGTCTCATTTTAAGAGTACTTTCAAATTAATTGTTCCCCCAAGCGAAGAAGAGATGCTTGGT
AG-355-A09  TATCGAGATAGTTATTCCCCAAATGGAATAATTGGTGAGAAAGATGCGTGTGGAGTAGGTTTCATTGCAAATGTTAAAGGGATAGAAAGCAACTGGATACTTAAACAATCTCTAAAGGGCCTCAACTGCATGGAGCATAGAGGAGGTTGTGGAGGAGATAGTGACTCAGGAGATGGAGCGGGTATTTTATGTTCAATTCCATGGGGCTATCTAGAAGAGAAAATAAATCTAAAAAATTTAGGCATGGTTTTTATGCCTAATAAAAAAGAAAAAATTGAAATATGTAAATCAATATGTGATGAAGAAGCAGAAAAATTAAAAGTCAACAAAACATTTTGGAGAACAGTACCTGTTAATAATGAAATCTTAGGTCCTTTAGCTAAAGCAAATGCTCCATTCATCTGTCAGTGGATTTTATATAAAGATCATCAAGATGTTGAAAGGCTTTTATTTCAATTAAGGAAAAGAATTGAGAAAAAAATAAGAGAAACTTTCAAAAACTGTGAATTTTATTTTGCTTCACTAAGTTCTCAAACAGTTGTTTATAAAGGTATGGTTCGCTCTGAAATATTATCCGCGTTTTATCAAGATCTAAAAGAAGAGAGTTTTAAAGTTTCATTTTCTGTTTATCATCGTAGATTTAGTACTAATACACTTCCAAAATGGCCACTAGCTCAGCCCATGAGATTTTTGGGTCATAATGGCGAAATAAATACTCTCTTAGGCAATATTAATTGGGCTAAAGCTTCAGAAACACATATAGATGATTTTTGGGGAGATTTATCTAATGAAATTAAGCCCATCGTAGATGTAAATAAAAGTGATTCATCAAATCTTGATGCAACCCTTGAAATCAATATTCGTTCAGGTCAACCCATTACTGACTCATTATTAAAACTTGTTCCTGAAGCATTTAGAGATCAACCAGAACTTGAGGAGAGAGAGTATATAAAAGCTTTTTATGAATATTCTGCAAGCCTACAAGAAGCTTGGGATGGACCAGCACTACTAGTATTTGCTGATGGAAATTTTGTCGGAGCAACGCTTGATAGAAATGGCCTAAGACCAGCAAGATATTCAATCACAAATGATGGTTTTGTGATAATGGGTTCTGAAACAGGAGTAGTAGATCTTGAAGAAGAAAGAGTAATAGAAAAAGGTCGATTAGGACCTGGACAAATGTTGGCAGTTGATTTTCATCAGCATAGAATCCTAAGAAATTGGGAAGTAAAATCTGAAGCCGCTCAAAGGCATAATTATAAAAATCTTCTCAATAATAGAACTATAAAAATTGAAAATAACGAATGGGTTAAAGACTGCAAACTAAAAGACCTTGAGTTATTGCAACAACAAACTGCATACGGGTTTTCAGCGGAAGATAATGACCTTATCTTAGATTCAATGGCTTCATTAGCTAAAGAGCCTACTTATTGCATGGGCGACGACATCCCATTAGCAGTTCTTTCATCTAAGCCACATATTTTATACGACTATTTTAAGCAAAGATTTGCGCAAGTTACCAACCCTCCTATTGACCCTCTGAGAGAAAAACTTGTAATGAGTTTAGAGATGCATCTAGGAGAAAGATGTACACCATTCCAAATTAAAGATGCTAAACCTTTTATTCATTTACAAAGTCCGATTCTAAATGAGGAAGAACTCATTTCCATCAAAAAATCAAAAATTAAATCTCACACAATTTCAAGTTTGTTTGATTTAGAGGAAGGTATTCAAGGCCTAGAGAACCAATTAAAACTAATCTGTAAACAGAGTGAGCTTTCCATAAAAGAAGGTTGCTCTTTAATTATCATTTCTGATAAGGGAATTAATCCTAAAAAGACTTTCATACCTCCTTTACTAGCTGTTGGAGCAATTCATCATTATCTTCTTAAAAAAGAAATCAGGCTAAAAGCTTCTCTAATAATTGAGACCGGTCAATGTTGGAGTACACATCACTTGGCTTGTTTAATTGGATATGGAGCAAGTGCAGTTTGCCCTTGGTTGACTTTCGAAGCAGGTAGACACTGGTTAAAACATCCAAAAACACAAAAACTCATTGATAGCAAAAAAATAAATCCATTATCAATAGTTGATGTTCAAGAAAATATTAAAAAAGCTCTAGAAGACGGTCTAAGAAAAATTCTCTCAAAAATAGGCATCTCACTTTTATCTAGTTACCATGGTGCACAAATTTTTGAAGCTGTAGGCATTGGGTCTGACTTAATAAAAATTGCTTTTGATGGTACAACAAGTCGTATCGCTGGCATAACTTTAAAAGAATTAACTAATGAAACACTTTCAATACATACGAAAGCCTATCCAGAGATCGATTTAAAGAAATTAGAATTTTTAGGATTTGTACAATTTAGAAATAATGGAGAATATCATTCCAATAACCCAGAGATGTCCAAAGTATTACATTCGGCGGTAAAACAAGGGCCAGGATACGATCATTTTGAAACTTACAAAAAACTTATTAGTAATAGACCGACAACATCTCTTAGAGATTTACTAACAATTAATTCAAAAAGAAAAAGTATTCCATTAGAGGAAGTTGAAAGTGTTGAATCAATTTGCAAAAGGTTCTGTACTGGAGGAATGAGTTTAGGTGCTTTATCTAGAGAAGCCCATGAGGTTTTAGCAGTTGCAATGAATAGAATTGGTGGAAAAAGTAATAGTGGAGAAGGGGGAGAAGATCCAGCTCGTTTTAATGTTTTAAATGATATCGATGAAAATACTCAGTCAGCGACGTTGCCATTTATTAAAGGCTTAAAGAATGGAGACACCGCATGCTCCGCTATTAAACAAATAGCATCAGGAAGATTTGGAGTTACACCTGAATATCTAAGAAGTGGTAAACAACTCGAAATTAAAATGGCTCAAGGTGCAAAACCCGGAGAGGGGGGACAATTACCTGGACCAAAAGTTGATTCTTACATCGCAAAACTAAGAAATAGTAAACCTGGAGTAGCTTTAATATCTCCTCCCCCGCATCATGATATATATTCAATTGAAGATTTAGCTCAACTTATCCACGACTTACACCAAATTCATCCAAAAGCGAAAGTAAGCGTTAAACTTGTTTCTGAAATTGGTATAGGCACTATTGCTGCTGGAGTAAGCAAAGCTAATGCAGATGTAATTCAAATATCAGGCCATGATGGAGGTACAGGTGCTTCACCCCTAAGTTCTATTAAACATGCAGGTTTACCATGGGAACTTGGTGTTGCTGAGGTTCATAAATCTCTCTTAGAGAATAACTTACGCGAAAGAGTAATTTTGAGAACTGATGGAGGTCTTAAAACAGGCTGGGACGTAGTTATTGCAGCTTTACTAGGTGCTGAAGAATACGGTTTTGGTTCTGTAGCGATGATTGCTGAAGGATGCATAATGGCTCGGGTTTGTCATACAAACAAGTGTCCTGTTGGAGTTGCCACTCAAAAAGAAGAATTAAGAAAAAGATTTAAAGGTATTCCAGAAAATGTCGTCAATTTTTTCTTGTATATTGCTGAAGAAGTAAGACAGATAATGAGTAGTATCGGTGTTTCAAATATGGAAGAACTGATTGGTAATCAAGAATTTCTTTCTGCAAGAAATATCAATCTTCCAAAAACTTCTAATATTGATCTTTCTTCTTTAGTACACTCAACCCCTGATAGATCATGGTTAAAACATTTAAAAACTGCCCATAGTAATGGTTCTGTATTAGAAGACGAGTTTTTTTCTGATACTAAATTTATAGATTCAATTAAAAATCACGAAATATTAACCAAAGAAATTGAGATAAAAAATACAGATAGAAGTGTTTGTGCGAAAATATCAGGCGAAATCGCAGAACTTCACGGCAATACTGGCTTCAATGGCGAACTCAACTTAAATTTCAAAGGATATGCAGGACAAAGCTTTGGTGCCTTTTTATTGAAGGGAATGAATGTTCAATTAATCGGAGAAGCTAATGATTATGTTTGTAAAGGAATGAATGGAGGAATACTCACAATAATTCCACCAAAAATAAATGAAATCTCCTCAGAACAAGTCATCCTAGGAAATACTTGTCTTTATGGAGCAACAGGTGGAAAATTATTTGCATTAGGAAAATCGGGAGAAAGATTTGCGGTTAGAAATAGTGGTGCTACAGCGGTAACAGAAGGAGCAGGTGATCATTGTTGTGAATACATGACTGGTGGGAAAGTAGTTATTCTAGGTTCCACAGGAAGAAATATTGGTGCGGGCATGACTGGTGGAATAGCTTTTATAATCGATGAAAATAATGATTTAAGTAATAAAGTAAATAAAGAAATAGTAAGCATTCATCAAATAACTTCATCAATGCAGGAAAATATCTTATTGGAAATTATTAGAGAATATCAAGCAAAAACAAATAGCTTAAAGGCTGACAAAATAATTGAAAATTGGTCTCATTTTAAGAGTACTTTCAAATTGATTGTTCCCCCAAGCGAAGAAGAGATGCTTGGT
AG-355-A18  TATCAAGATAGTTATTCCCCAAATGGAATAATTGGGGAGAAAGATGCGTGTGGAGTTGGTTTTGTAGCACATGTTGAAGGTATAGAAAGCAACTGGATCCTTAAACAATCCCTAAAGGGTCTAAACTGCATGGAGCATAGAGGAGGTTGTGGAGGAGATAGTGACTCAGGAGATGGAGCAGGAATTTTATGTTCAATTCCGTGGGGATATCTAGAAGAGAAAATTAATCTTAAAAATTTAGGCATGGTTTTTATGCCTAATAAAAAAGAAAAAATTGAAATATGTAAATCAATATGTGATGAAGAAGCAGAAAAATTAAAAGTCAACAAAACATCTTGGAGAACAGTACCCGTTAATAATGAAATCTTAGGTCCTTTAGCTAAAGCAAATGCTCCATTCATCTGTCAGTGGATTTTATATAAAGATCATAAGGATGTTGAAAAGCTTTTATTTCAATTAAGGAAAAGAATTGAGAAAAAAATAAGAGAAACTTTCAAAAACTGTGAGTTTTATTTTGCCTCACTAAGTTCTCAAACAGTTGTCTATAAAGGTATGGTTCGATCTGAAATATTGTCCGAGTTTTATCAAGATCTAAAAGAAGAGAGTTTTAAAGTTTCATTTTCTGTTTATCATCGTAGATTTAGTACTAATACACTTCCAAAATGGCCATTAGCTCAGCCCATGAGATTTTTGGGTCATAATGGGGAAATAAATACTCTTTTAGGCAATATTAATTGGGCTAAAGCTTCAGAAACACATATAGATGATTTTTGGGGAGAGTTATCTAATGAAATTAAACCCATTGTAGATGTAAACAAAAGTGATTCATCAAATCTTGATGCAACCCTTGAAATCAATATTCGTTCAGGTCAGCCCATTACTGACTCATTATTAAAACTTGTTCCTGAAGCATTTAGAGATCAACCAGAACTTGAGGAGAGAGAGTATATAAAAGCTTTTTATGAATATTCTGCAAGCCTGCAAGAAGCTTGGGATGGTCCAGCACTCCTTGTATTTGCTGATGGAAATTTTGTCGGAGCAACACTTGATAGAAATGGCCTAAGACCAGCAAGATATTCAATCACAAATGATGGTTTTGTGATAATGGGTTCTGAAACAGGAGTAGTAGATCTTGAAGAAGAAAGAGTAATAGAAAAAGGTCGATTAGGACCGGGACAAATGTTGGCAGTTGATTTTCATCAAAATAGAATCCTAAGAAATTGGGAAGTAAAATCTGAAGCCGCTCAAAGGCATGATTATAAAAATCTTCTCAGTAATAGAACTATAAAAATTCAAAAAAATGAATGGGTTAAAGACTGCAAACTAAAAGACCTTGAGTTGTTGCAACAACAAACTGCATATGGATTTTCAGCGGAAGATAATGACCTTATCTTAGATTCAATGGCTTCATTAGCTAAAGAGCCTACTTATTGCATGGGCGATGACATTCCATTAGCAGTTCTTTCATCCAAGCCACATATTTTATACGATTACTTTAAGCAAAGATTTGCGCAAGTTACTAATCCTCCTATTGACCCTCTTAGAGAAAAACTTGTAATGAGTTTAGAGATGCATCTAGGAGAAAGATGTACACCATTTGAAATTAAAGATGCTAAACCTTTTATTCATTTACAAAGTCCAATTCTAAATGAGGAAGAACTCATTTCCATCAAAAAATCAAAAATTAAATCTCAGACAATTTCAAGTTTGTTTAATTTAGAGGAAGGTATTCAAGGCTTAGAGAACCAATTAAAACTAATTTGCAAACAGAGTGAGCTTTCTATAAAAGAAGGGTGCTCTTTAATTATCATTTCTGATAAGGGAATTAATCCTAAAAAGACTTTCATACCTCCTTTACTTGCTGTTGGAGCAATTCATCATTATCTTCTTAAAAAAGAAATCAGGCTAAAAGCTTCTCTAATAATTGAGACCGGTCAATGTTGGAGCACACACCACTTAGCTTGTTTAATTGGATATGGAGCAAGTGCAGTTTGTCCTTGGTTGACTTTCGAAGCAGGTAGACACTGGTTAAAACATCCAAAAACACAAAAACTTATCGATAGTAAAAAAATAAATCCATTATCAATAATTGATGTTCAAGAAAACATTAAAAAAGCTCTAGAAGACGGTCTAAGAAAAATTCTCTCAAAAATAGGCATCTCACTTTTATCTAGTTACCATGGTGCACAAATTTTTGAAGCTGTAGGCCTTGGATCTGACTTAATAAAAATTGCTTTTGATGGTACAACAAGTCGTATCGCTGGCATAACATTAAAAGAATTAACTAATGAAACGCTTTCAATACATACGAAAGCCTATCCAGAGATCGATTTAAAGAAATTAGAATTTTTAGGATTTGTACAATTTAGAAATAATGGAGAATATCATTCCAATAACCCAGAGATGTCCAAAGTTTTACATTCGGCGGTAAAACAAGGGCCAGGATACGATCATTTTGAAACTTACAAAAAACTTATTAGCAATAGACCGACAACATCTCTTAGAGATTTACTAACAATTAATTCAAAAAGAAAAAGTATTCCATTAGAGGAAGTTGAAAGTGTTGAATCAATTTGCAAAAGGTTCTGTACAGGAGGAATGAGTTTAGGTGCTTTATCCAGAGAAGCGCATGAAGTTTTAGCAGTTGCAATGAATAGAATTGGTGGAAAAAGTAATAGTGGAGAAGGGGGAGAAGATCCAGCTCGTTTTAATGTTTTAAATAATATCGATGAAAATACTCAGTCAGCGACCTTGCCATTTATTAAAGGCTTAAAGAATGGAGACACCGCATGCTCCGCTATTAAACAAATAGCATCAGGAAGATTTGGAGTTACACCTGAATATCTAAGAAGTGGTAAACAACTCGAAATTAAAATGGCTCAAGGTGCAAAACCCGGAGAGGGAGGACAATTACCTGGTCCAAAAGTTGATTCTTACATTGCAAAACTTAGAAATAGTAAACCTGGAGTGGCTTTAATATCTCCTCCCCCGCATCATGATATTTATTCAATTGAAGATTTAGCTCAACTTATCCACGACTTACACCAAGTTCATCCAAAAGCGAAAGTAAGCGTTAAACTTGTTTCTGAAATTGGTATAGGCACTATTGCTGCTGGAGTAAGCAAAGCTAATGCAGATGTAATTCAAATATCAGGCCATGATGGAGGTACAGGTGCTTCACCACTGAGTTCTATTAAACATGCAGGTTTACCATGGGAACTTGGTGTTGCTGAGGTTCATAAATCTCTCTTAGAGAATAACTTACGCGAAAGAGTAATTTTGAGGACTGATGGAGGTCTTAAAACAGGCTGGGACGTAGTTATTGCAGCTTTACTAGGTGCTGAAGAATACGGTTTTGGTTCTGTAGCGATGATTGCTGAAGGATGCATAATGGCTAGGGTTTGTCATACAAACAAGTGTCCTGTTGGAGTTGCCACTCAAAAAGAAGAATTAAGAAAAAGATTTAAAGGTATTCCAGAAAATGTCGTCAATTTTTTCTTGTATATTGCTGAAGAAGTAAGACAGATAATGAGTAGTATCGGTGTTTCTAGTATGGAAGAACTGATTGGTAATCAAGAATTTCTTTCTGAAAGAAATATCGATCTTCCAAAAACTTCTAATATTGATCTTTCTTCTTTAGTACACTCAACCCCTGATAGATCATGGTTAAAACATTTAAAAACTGCCCATAGTAATGGTTCTGTATTAGAAGACGAGTTTTTGTCTGATACTAAATTTATAGATTCAATTAAAAATCACGAAATATTAACCAAAGAAATTGAGATAAAAAATACAGATAGAAGTGTTTGTGCAAAAATTTCAGGCGAAATCGCAGAACTTCACGGCAACACTGGCTTCAATGGCAAACTCAACTTAAATTTCAAAGGATATGCAGGACAAAGCTTTGGTGCCTTTTTATTGAAGGGAATGAATGTTCAATTAATTGGAGAAGCTAATGATTATGTGTGTAAAGGAATGAATGGAGGAATACTCACAATAATTCCACCAAAAATAAATGAAATCTCCTCCGAACAAGTCATCCTAGGAAATACTTGTCTTTATGGAGCAACAGGTGGGAAATTATTTGCATTAGGAAAATCGGGAGAAAGATTTGCGGTTAGAAATAGTGGTGCTACAGCGGTAACAGAAGGAGCAGGTGATCATTGTTGTGAATACATGACTGGTGGGAAAATTGTTATTCTAGGTTCCATAGGAAGGAATATTGGTGCGGGAATGACTGGAGGAATAGCTTTTATAATCGATGAAAATAATGATTTAAGTAATAAAGTAAATAAGGAAATAGTAAGCATTCATCAAATAACTTCATCAAAGCAAGAAAATATCTTATTGGAAATTATTAGAGAATATCAAGCAAAAACAAATAGCTTAAAGGCTGCCAAAATAATTGAAAATTGGTCTTATTTTAAGAGTACTTTCAAATTGATTGTTCCCCCAAGCGAAGAAGAAATGCTTGGT
AG-355-B18  TATCAAGATAGTTATTCCCAAAATGGAATAATCGGTGAAAAGGATGCGTGTGGAGTTGGATTTATAGCAAATATTAAAGGAATAGAAAGCAACTGGATCCTTAAACAATCCCTGAAAGGACTTAACTGTATGGAGCATAGAGGAGGTTGCGGAGGAGATAGTGATTCAGGGGATGGAGCAGGCATATTATGTTCAATTCCATGGAAATACTTAGATGAAAAAATGAATCTAAAATATTTAGGCATGATTTTTATGCCTAATAAAAAGGAGAAAATTGAAAAATGTAAATCAATATGTGATCAGGAAGCAGAAAAATTAAAAATCTACAGCACATCTTGGAGAACAGTACCTGTTAATAATGAGATATTAGGTCCTTTAGCTAAAGCAAATGCTCCATTCATAAGCCAGTGGATTCTAAATAAAGACAATCAGGATATTGAAAGGCTTTTATTCCAATTAAGAAAAAGAATTGAAAAAAAAATAAGGGAAACTTTAAAAAACTGTGAATTTTATTTTGCCTCACTAAGTTCTCAAACTGTTGTGTACAAAGGTATGGTTCGTTCAGAAATATTATCTGAGTTTTATCAAGACCTAAAAGAAGATAGTTTTAAAGTCTCATTTTCTGTTTACCATAGGAGGTTTAGTACTAATACACTTCCAAAATGGCCACTAGCTCAGCCCATGAGATTTTTAGGTCACAACGGCGAAATAAATACTCTCTTAGGTAATATCAACTGGGCTAAAGCTTCAGAAACTCACATAGATGACTTTTGGGGAGATTTATCTAATGAAATTAAGCCGATTGTAGATGTAAATAAAAGTGATTCATCAAATCTTGATGCAACTCTTGAAATTAATATTCGTTCAGGTCAGCCCATCACTGACTCATTATTAAAACTTGTTCCTGAAGCATTTAGAGATCAACCAGAACTCGAAAAAAGAGAAGATATAAAAGCATTTTATGAGTATTCTGCGAGCATACAAGAAGCTTGGGATGGACCTGCTCTCCTTGTATTTGCAGATGGTAATTTTGTTGGAGCAACACTTGATAGAAATGGTCTTAGACCAGCAAGATATTCAATAACAAATGATGGTTTCGTAATAATGGGTTCCGAAACAGGAGTAGTAGATCTTGAAGAGGAAAGAGTAATTGAAAAAGGTAGATTAGGACCTGGACAAATGTTGGCGGTTGATTTTCATCAAAATAGAATCCTCAGAAATTGGGAGGTAAAATCTGAAGCCGCGCAAAGGCATAATTACAAAAACCTCCTAAGTAATAGAACTATCAAAATTGATAATAGTGAATGGTTTAAAGACTGCAAGCTAAGAGACCTTGAGCTATTACAACAACAAACAGCGTACGGTTTTTCAGCGGAAGATAATGATCTTATTTTAGATTCAATGGCTTCATTAGCTAAAGAACCTACTTATTGCATGGGGGACGATATCCCATTAGCAGTGCTTTCTTCAAAGCCACATATTTTATATGACTATTTCAAGCAAAGATTTGCACAAGTTACAAATCCTCCTATTGATCCTTTAAGAGAAAAACTTGTAATGAGTTTAGAGATGCATCTTGGAGAAAGATGCACACCATTTGAGATTAAAGATCCTAAACCTTTTGTTCATTTACAAAGTCCAATTCTCAATGAGGAAGAACTCATTTCCATTAAACAATCAAAAATTAAATCTCAAACAATTTCAAGTTTGTTTGATATTGAGGAAGGCGTTCAGGGCTTAGAGAACAAATTAAAAGCAATTTGTAAACAGAGTGAGCTCTCCATAAAAGAAGGTTGCTCTTTAATTATTATTTCTGATAAGGGTATTAATCCTACAAAGACTTTTATTCCTCCTTTACTTGCTGTTGGAGCAATTCATCATTACCTTCTTAAAAAAGAAATCAGGCTAAAAGCTTCTCTAATTATTGAGACAGGTCAATGTTGGAGCACACATCACCTGGCTTGTTTGATTGGTTATGGTGCGAGCGCGGTTTCCCCTTGGCTGACCTTCGAAGCAGGTAGACACTGGTTAAAACATCCAAAAACACAAAAACTAATTGATAGCAAAAAAATAAATCCATTATCAATAATTGATGTTCAAGAAAATATTAAAAAAGCTCTAGAAGACGGTCTAAGAAAAATTCTCTCGAAAATAGGCATCTCACTTTTATCTAGTTACCATGGTGCACAAATTTTTGAAGCTGTAGGCCTTGGATCTGACTTAATAAAAATTGCTTTTGATGGTACAACAAGCCGTATCGCTGGCATAACATTAAATGAATTAACTAATGAAACACTTTCAATACATACGAAAGCCTATCCAGAGATAGATTTAAAGAAATTAGAATTTTTAGGATTTGTACAATTTAGAAATAATGGAGAATATCACTCTAATAATCCTGAAATGTCCAAAGTTTTACATTCAGCGGTAAAACAAGGACCAGGGTACGATCATTTTGAAACTTACAAAAAACTTATTAGTAATAGACCGACAACATCTCTAAGAGATTTACTAACAATAAATTCACAAAGAAAAAGTATCCCATTAGAGGAAGTTGAAAGTGTTGAATCAATTTGCAAAAGGTTCTGTACTGGAGGAATGAGTTTAGGCGCCTTATCCAGAGAAGCACATGAAGTTTTAGCAGTTGCCATGAATAGAATTGGTGGAAAAAGTAATAGTGGAGAAGGGGGAGAAGATCCAGCTCGTTTTAATGTTTTAAATGATATCGATGAAAATTCTCAATCAGCGACGTTACCATTTATTAAAGGTCTTGAGAATGGAGACACCGCATGCTCAGCAATTAAACAAATAGCATCAGGAAGATTTGGAGTTACACCTGAATATCTAAGAAGTGGTAAACAACTCGAAATTAAAATGGCTCAAGGTGCAAAACCCGGAGAAGGGGGGCAGTTGCCTGGTCCAAAAGTTGATTCTTACATCGCAAAACTAAGAAATAGTAAACCTGGAGTAGCATTAATATCTCCTCCACCGCATCATGATATTTATTCAATTGAAGATTTAGCTCAACTTATCCATGACTTACACCAAGTTCATCCAAAAGCGAAAGTAAGCGTTAAACTTGTTTCTGAAATTGGTATAGGTACTATTGCTGCTGGAGTAAGCAAAGCTAATGCAGATGTAATTCAAATATCAGGCCATGATGGAGGTACAGGTGCTTCACCCCTGAGTTCTATTAAACATGCAGGTTTACCATGGGAACTCGGTGTTGCTGAGGTTCATAAATCTCTCCTAGAGAATAACTTACGTGAAAGAGTAATTTTGAGAACTGATGGAGGTCTTAAAACAGGTTGGGATGTGGTTATTGCAGCTTTGCTAGGTGCTGAAGAATACGGTTTTGGTTCTGTAGCGATGATTGCTGAAGGATGCATAATGGCTCGGGTTTGTCATACAAACAAGTGTCCTGTTGGAGTTGCCACTCAAAAAGAAGAATTAAGAAAAAGATTTAAAGGTATTCCAGAAAATGTTGTCAATTTTTTCTTATATATTGCTGAAGAAGTAAGACAAATAATGAGTAGTATCGGAGTTTCTAATATGGAAGAACTGATTGGTAATCAAGAATTTCTTTCAGCAAGAAATATCGATCTTCCAAAAACGTCTAATATTGATCTCTCTTCTTTAGTACACTCAACCAAAGATAGATCATGGTTAAAACATTCAAAGAATGCTCACAGTAATGGTTCTGTATTAGAAGACGAGTTTTTGTCTGATACTGAATTTATAGATTCAATTAAAAATCACAAAATATTAACCAAAGAAATTGAGATAAAAAATACAGATAGAAGTGTTTGTGCGAAAATATCAGGCGAAATCGCAGAACTTCACGGAAACACTGGCTTCAATGGCGAACTCAACTTAAATTTCAAAGGATATGCAGGACAAAGCTTTGGTGCCTTTTTATTGAAGGGAATGAATGTTCAATTAATCGGAGAAGCTAATGATTATGTTTGTAAAGGAATGAATGGAGGAATACTTACAATAATTCCACCAAAAATAGATAAAACTTCCTCCGAACAAGTTATTTTAGGAAACACCTGTCTTTACGGAGCAACAGGTGGGAAATTATTTTCACTAGGAAAATCGGGCGAAAGATTTGCAGTAAGAAATAGTGGTGCTACAGCTGTAACAGAAGGAGCAGGTGATCATTGTTGTGAATACATGACTGGTGGGAAAGTAGTAATTCTAGGTTCTACAGGAAGGAATATTGGTGCAGGCATGACTGGTGGAATAGCTTTTATAATCGATGAGAATAATGATTTGAGTAAAAAAGTTAATAAAGAAATAGTTAGCATTCATAAAATAACAACATCAAAGCAGGAAGATATCTTATTGGAAATTATTAGAGAATATCGAGCAAAAACAAATAGCTTAAAGGCCGCCAAAATAATTGAAAATTGGTCTTATTACAAGAGTACTTTTAAATTAATAGTTCCCCCAAGCGAAGAAGAGATGCTTGGC
AG-355-B23  TATCAAGATAGCTATTCCCCAAATGGAATAATTGGGGAGAAAGATGCGTGTGGAGTTGGTTTCATAGCAAATATTAAAGGAGTAGAAAGCAATTGGATCCTAAAACAATCCCTTAAAGGCCTTAACTGCATGGAACATAGAGGAGGTTGTGGAGGGGATAGTGATTCAGGAGATGGAGCGGGCATTTTATGTTCAATTCCATGGGAATATCTAGGAGAGGAAATTAATCTAAAAAACTTAGGCATGGTTTTTATGCCTAATAAAAAAGAAAAAATTGAAGTATGTAAATCAATATGTGATCAAGAAGCAGAAAAATTAAAAGTCAACAAAACATTTTGGAGAAATGTCCCTGTAAATAATGATATCTTAGGTCCTTTAGCCAAAGCAAATGTCCCATATATCTGTCAGTGGATTTTATACAAAGATAATCAGAATATTGAAAGGCTTTTGTTCCAGTTAAGGAAAAGAATTGAAAAAAAAATAAGAGAAACCTTTAAAAACTGTGAATTTTATTTTGCCTCACTTAGTTCTCAAACAGTTGTTTATAAAGGTATGGTTAGGTCTGAAATATTATCTGAATTCTATGAAGATCTAAAAAAAGAGAATTTTAAGGTCTCATTTTCCGTTTATCATCGGAGATTTAGTACAAATACTCTTCCAAAATGGCCACTTGCCCAGCCCATGAGATTTTTAGGTCATAACGGTGAAATCAACACTCTTTTAGGAAATATTAATTGGGCTAAAGCTTCAGAAACACATATAGATGATTTTTGGGGAGAGCTATCTAACGAAATAAAGCCTATTGTAGATGTAAATAAAAGTGATTCATCAAATCTTGATGCAACCCTTGAAATTAATATTCGTTCAGGCCAACCAATAACTGATTCATTATTAAAGCTTGTTCCTGAAGCATTTAGAGATCAACCAGACCTTGAACAGAGGAATGATATTAAGTCATTTTATGAGTATTCTGCGAGCATACAAGAAGCTTGGGATGGTCCTGCTCTACTTGTATTCGCAGATGGAAATTTTGTAGGAGCAACGCTTGATAGAAATGGTCTAAGACCAGCAAGATATTCAATAACAAATGATGGTTTTGTAATAATGGGTTCTGAAACAGGAGTAGTAGATCTTGAAGAGGAAAAAGTAATAGAAAAAGGTCGATTAGGACCGGGACAAATGTTAGCGGTTGATTTTCATCAAAATAGAATTCTCAGAAATTGGGAGGTAAAATCTGAAGCAGCTCAAAGACATGATTATCAAAATCTCCTAAGCAAAAGAACTATAAAAATTGAAAATAATGAATGGGTTAAAGACTGCAAACTAAAAGACCTTGAGTTGTTGCAACAACAAACTGCATACGGGTTTTCAGCGGAAGATAATGACCTTATCTTAGATTCAATGGCTTCATTAGCTAAAGAGCCTACTTATTGCATGGGCGATGACATCCCATTAGCAGTTCTTTCATCTAAGCCACATATTTTATACGACTACTTTAAGCAAAGATTTGCGCAAGTTACTAATCCTCCTATTGACCCTCTGAGAGAAAAACTTGTAATGAGTTTAGAGATGCATCTAGGAGAAAGATGTACACCATTTGAAATTAAAGAGGCTAAACCCTTTGTTCATTTACAAAGTCCCATTCTTAATGAGGTAGAACTCATTTCTATCAAAAAATCAAAAATTAAATCACAGACAATTTCAAGTTTGTTTGATTTAGAGGAAGGTATTGAAGGCTTAGAGAACCAATTAAAAGCAATCTGTAAACAGAGTGAGCTGGCTATAAAAGAAGGTTGCTCTTTAATTATCATTTCTGATAAGGGAATTAATCCTAAAAAGACTTTTATACCTCCTTTACTTGCTGTTGGAGCAATTCATCATTATCTTCTTAAAAAAGAAATCAGGCTAAAAGCTTCTCTAATAATTGAGACTGGTCAATGCTGGAGTACACATCACTTAGCTTGTTTAATTGGATATGGAGCAAGTGCAGTTTGCCCTTGGTTGACCTTCGAAGCAGGTAGACACTGGTTAAAACATCCAAAAACACAAAAACTCATTGATAGCAAAAAAATAAATCCATTATCAACAGTTGAAGTTCAAGAAAATATTAAAAAAGCTTTAGAAGACGGTCTAAGAAAAATTCTCTCAAAAATAGGCATCTCACTTTTATCTAGTTACCATGGTGCACAAATTTTTGAAGCTGTAGGCCTTGGATCTGACTTAATAAAAATTGCCTTTGATGGCACAACAAGTCGTATAGCAGGCATAACACTAAAAGAATTAACTAATGAAACACTTTCAATACATACCAAAGCCTATCCAGAGATCGATTTAAAGAAATTAGAATTTTTAGGATTTGTGCAATTTAGAAATAATGGAGAATATCATTCCAATAACCCAGAGATGTCCAAGGTTTTACATTCAGCGGTTAAACAAGGACCAGGATACGATCATTTTGAAACTTACAAAAAACTGATTAGTAATAGACCGACAACATCTCTTAGAGATTTACTAACGATTAATTCAACAAGAAAAAGTATTCCATTAGAGGAAGTTGAAAGTGTTGAATCAATTTGCAAAAGGTTCTGTACTGGAGGAATGAGTTTAGGTGCTTTATCCAGAGAAGCGCATGAAGTTTTAGCAGTTGCAATGAATAGAATTGGTGGAAAAAGTAATAGTGGAGAAGGAGGAGAAGATCCAGCTCGTTTCAATGTTTTAAATGATATCGATGAAAATACTCAGTCAGCGACGTTGCCATTTATTAAAGGCTTAGAGAATGGAGACACCGCATGCTCAGCTATTAAACAAATAGCATCAGGAAGGTTTGGAGTTACACCTGAATATCTGAGAAGTGGTAAACAACTCGAAATTAAAATGGCTCAAGGTGCAAAACCCGGAGAGGGGGGACAATTACCTGGTCCAAAAGTTGATTCTTACATCGCAAAACTAAGAAATAGTAAACCTGGAGTAGCTTTAATATCTCCTCCCCCGCATCATGATATTTATTCAATTGAAGATTTAGCTCAACTTATCCACGACTTACATCAAGTTCATCCAAAAGCGAAAGTAAGCGTTAAACTTGTTTCTGAAATTGGTATAGGCACTATCGCTGCTGGAGTAAGCAAAGCTAATGCAGATGTAATTCAAATATCAGGCCATGACGGAGGTACAGGTGCTTCACCCCTGAGTTCTATTAAACATGCAGGTTTACCATGGGAACTTGGTGTTGCTGAGGTTCATAAATCTCTTTTAGAGAATAACTTACGCGAAAGAGTAATTTTGAGAACTGATGGAGGTCTTAAAACAGGCTGGGACGTAGTTATTGCAGCTTTACTAGGTGCTGAAGAATACGGTTTTGGTTCTGTAGCGATGATTGCTGAAGGATGCATAATGGCTCGGGTTTGTCATACAAACAAGTGTCCTGTTGGAGTTGCCACTCAAAAAGAAGAATTAAGAAAAAGATTTAAAGGTATTCCAGAAAATGTCGTCAATTTTTTCTTGTATATTGCTGAAGAAGTAAGACAAATAATGAGTAGTATCGGTGTCTCTAATATGGAAGAACTGATTGGTAATCAAGAATTTCTTTCTGCAAGAAATATCGATCTTCCAAAAACTTCTAATATTGATCTTTCTTCTTTAGTACACTCAACCCCTCATAGATCATGGTTAAAACACTTAAAAACTGCCCATAGTAATGGTTCTGTATTAGAAGACGAGTTTTTGTCTGATACTAAATTTATAGATTCAATTAAAAATCACGAAATATTAACCAAAGAAATTGAGATAAAAAATACAGATAGAAGTGTTTGTGCGAAAATATCAGGCGAAATCGCAGAACTTTACGGCAACACTGGCTTCAATGGCGAACTCAACTTAAATTTCAAAGGATATGCAGGACAAAGCTTTGGTGCCTTTTTATTGAAGGGAATGAATGTTCAATTAATCGGAGAAGCTAATGATTATGTTTGTAAAGGAATGAATGGAGGCATACTCACAATTATTCCACCAAAAATAAATGAAATCTCCTCCGAACAAGTTATTTTAGGAAACACCTGTCTTTATGGAGCAACAGGTGGAAAATTATTTGCATTAGGAAAATCGGGAGAAAGATTTGCGGTTAGAAATAGTGGTGCTACAGCGGTAACAGAAGGAGCAGGTGATCATTGTTGTGAATATATGACTGGTGGGAAAGTAGTTATACTAGGTTCCACAGGAAGGAATATAGGTGCGGGCATGACTGGTGGAATAGCTTTTATAATCGATGAAAATAATGATTTAAGTAACAAAGTAAATAAAGAAATAGTAAGCATTTATCAAATAACTTCATCAAAACAGGAAAATATCTTATTGGAAATTATTAGAGAATATAAAGCAAAAACAAATAGCTTAAAGGCTGCCAAAATAATTGAAAATTGGTCTCATTTTAAGAGTACTTTCAAATTAATTGTTCCCCCAAGCGAAGAAGAGATGCTTGGT
AG-355-G23  TATCAAGATAGTTATTCCCCAAATGGAATAATTGGTGAGAAAGATGCGTGTGGAGTTGGTTTCATAGCAAATATTAAAGGTTTAGAAAGCAATTGGATCCTAAAACAATCGTTAAAAGGGCTTAACTGTATGGAGCATAGAGGAGGTTGTGGAGGAGATAGTGACTCAGGAGATGGAGCAGGCATTTTATGTTCAATTCCATGGAAATACTTAGATGAAAAAATGAATCTAAAAAATTTAGGTATGGTTTTTATGCCTAATAAAAAAGAGAAAATTGAAGAATGTAAATCAATATGTGACAAGGAAGCAGAAAAATTAAGAATAAATAAAACATCTTGGAGAACAGTACCTGTAAATAAAAAAATCTTGGGCCCTTTAGCTAAAGCAAATGCCCCATTCATAAGCCAATGGATTCTACATCAAGATACTCAGGATATTGAAAGGCTTTTATTTCAATTAAGAAAAAGAATTGAGAAAAAAATAAGAGAAACTTTCAAAAATTGTGAATTTTATTTTGCCTCACTAAGTTCTCAAACAGTTGTTTATAAAGGTATGGTTCGCTCTGAAATATTATCCGAGTTTTACCAAGATTTAAAAGAAGAGAGTTTTAAAGTTTCATTTTCTGTTTATCATCGCAGATTTAGTACTAATACACTTCCAAAATGGCCCCTTGCTCAACCCATGAGATTTTTGGGTCATAATGGCGAAATAAATACTCTCTTGGGTAATATCAACTGGGCTAAAGCTGCAGAAAAACATATCGATGATTTTTGGGGAGAGTCATCTAATGAAATCAAGCCCATTGTAGATGTAAACAAAAGTGACTCATCAAATCTTGATGCAACCCTTGAAATCAATATTCGTTCAGGTCAGCCCATTACTGACTCATTATTAAAACTTGTTCCTGAAGCATTTAGAGATCAACCAGAACTTGAGCAGAGAGAAGATATAAAAGCTTTTTATGAATATTCTGCAAGCCTTCAAGAAGCTTGGGATGGTCCAGCACTTCTTGTATTTGCAGATGGAAATTTTGTCGGAGCAACGCTTGATAGAAATGGCCTAAGACCTGCAAGATATTCAATCACAAATGATGGTTTTGTAATAATGGGTTCTGAAACAGGAGTAGTAGATCTTGAAGAAGAAAGAGTAATAGAAAAAGGCCGATTAGGACCGGGACAAATGCTGGCAGTTGATTTTCATCAGAATAGAATCCTAAGAAATTGGGAAGTAAAATCTGAAGCCGCTCAAAGGCATAATTATAAAAATCTTCTCAGTAAGAGAACTATAAAAATTGAAAATAATGAATGGTTTAAAGACTGCAAACTAAAAGATCTTGAGTTATTGCAACAACAGACTGCATACGGTTTTTCAGCGGAAGATAATGACCTAATCTTAGATTCAATGGCTTCATTAGCTAAAGAGCCTACTTATTGCATGGGCGACGACATCCCATTAGCAGTTCTTTCATCTAAGCCACATATTTTATACGACTACTTTAAGCAAAGATTTGCGCAAGTTACTAATCCTCCTATTGACCCTCTGAGAGAAAAACTTGTAATGAGTCTAGAGATGCATCTAGGAGAAAGATGTACACCGTTTGAGATAAAAGATGCTAAACCCTTTGTTCATTTACAAAGTCCTATTCTTAATGAGGAAGAGCTCATTTCCATCAAAAAATCAAAAATTAAATCTCATACAATTTCAAGTTTGTTTGATTTAGAGGAAGGTATTCAAGGCTTAGAGAACCAATTAAAAGTAATCTGTAAACAGAGTGAGCTGTCTATAAAAGAAGGTTGCTCTTTAATTATCATTTCAGATAAGGGAATTAATCCTAAAAAGACTTTTATACCTCCTTTACTTGCTGTTGGAGCAATTCATCATTATCTTCTTAAAAAAGAAATAAGGCTAAAAGCTTCTCTAATAATTGAGACTGGTCAATGTTGGAGCACACATCACTTAGCTTGTTTAATTGGATATGGAGCAAGTGCAGTTTGCCCTTGGTTGACCTTCGAAGCAGGTAGACACTGGTTAAAACATCCAAAAACACAAAAACTAATAGATAGCAAAAAAATAAATCCATTATCAATAGTTGATGTTCAAGAAAATATTAAAAAAGCTCTAGAAGACGGTCTAAGAAAAATTCTCTCAAAAATAGGCATCTCACTTTTATCTAGTTACCATGGTGCACAAATTTTTGAAGCTGTAGGCCTTGGATCTGACTTAATAAAAATTGCTTTTGATGGTACAACAAGTCGTATCGCTGGCATAACATTAAAAGAATTAACTAATGAAACACTTTTAATACATACGAAAGCCTATCCAGAGATCGATTTAAAGAAATTAGAATTTTTAGGATTTGTACAATTTAGAAATAATGGAGAATATCATTCCAATAACCCAGAGATGTCCAAAGTTTTACATTCGGCGGTAAAACAAGGGCCAGGATACGATCATTTTGAAACTTACAAAAAACTTATTAGTAATAGACCGACAACATCTCTTAGAGATTTACTAACAATTAATTCAAAAAGAAAAAGTATTCCATTAGAGGAAGTTGAAAGTGTTGAATCAATTTGCAAAAGGTTCTGTACTGGAGGAATGAGTTTAGGTGCTTTATCCAGAGAAGCGCATGAAGTTTTAGCAGTTGCAATGAATAGAATTGGTGGAAAAAGTAATAGTGGAGAAGGGGGAGAAGATCCAGCTCGTTTTAATGTTTTAAATGATATCGATGAAAATACTAAGTCAGCGACGTTGCCATTTATTAAAGGCTTAAAGAATGGAGACACCGCATGCTCCGCTATTAAACAAATAGCATCAGGAAGATTTGGAGTTACACCTGAATATCTAAGAAGTGGTAAACAACTCGAAATTAAAATGGCTCAAGGTGCAAAACCCGGAGAGGGGGGACAATTACCTGGTCCAAAAGTTGATTCTTACATCGCAAAACTAAGAAATAGCAAACCTGGAGTAGCTTTAATATCTCCTCCCCCGCATCATGATATTTATTCAATTGAAGATTTAGCTCAACTTATCCACGACTTACACCAAGTTCATCCAAAAGCGAAAGTAAGCGTTAAACTTGTTTCTGAAATTGGTATAGGCACTATTGCTGCTGGAGTAAGCAAAGCTAATGCAGATGTAATTCAAATTTCTGGACATGACGGAGGTACAGGTGCTTCACCCCTGAGTTCTATTAAACATGCAGGTTTACCATGGGAACTTGGTGTTGCTGAGGTTCATAAATCTCTCTTAGAGAATAACTTACGCGAAAGAGTAATTTTGAGAACTGATGGAGGTCTCAAAACAGGCTGGGACGTAGTTATTGCAGCTTTACTAGGTGCTGAAGAATACGGTTTTGGTTCTGTAGCGATGATTGCTGAAGGATGCATAATGGCTCGTGTTTGTCATACAAACAAGTGTCCTGTCGGAGTTGCCACTCAAAAAGAAGAATTAAGAAAAAGATTTAAAGGTATTCCAGAAAGTGTCGTCAATTTTTTCTTGTATGTTGCTGAAGAAGTAAGACAGATAATGAGTAGTATTGGTGTTTCTAAAATGGAAGAACTGATTGGTAATCAAGAATTTCTCTCTGCAAGAAATATCGATCTTCCAAAAACTTCTAATATTGATCTTTCTTCTTTAGTACACTCAACCCCTGACAGATCATGGTTAAAACATTTAAAAACTGCCCATAGTAATGGCTCTGTATTAGAAGACGAGTTTTTATCTGATACTAAATTTATAGATTCAATTAAAAATCACGAAATATTAACCAAAGAAATTGAGATAAAAAATACAGATAGAAGTGTTTGTGCGAAAATATCAGGCGAAATCGCAGAACTTCATGGCAACACTGGCTTCAATGGCGAACTCAACTTAAATTTCAAAGGATATGCAGGACAAAGCTTTGGCGCCTTTTTATTGAAGGGAATGAATGTTCAATTAATCGGAGAAGCTAATGATTATGTTTGTAAAGGAATGAATGGAGGAATACTCACAATAATTCCCCAAAAAATAAATGAAATCTCCTCCGAACAAGTCATCCTAGGAAATACTTGTCTTTATGGAGCCACAGGTGGAAAATTATTTGCATTAGGAAAATCGGGAGAAAGATTTGCGGTTAGAAATAGTGGTGCTACAGCGGTAACAGAAGGAGCAGGTGATCATTGTTGTGAATACATGACTGGTGGGAAAGTAGTTATTCTAGGTTCCACAGGAAGGAATATTGGTGCGGGCATGACTGGTGGAATAGCTTTTATAATCGATGAGAACAATGATTTGATTAATAAAGTAAATAAAGAAATAGTAAGCATTCATCAAATAACTTCATCAAAGCAGGAAGATATCTTATTGGAAATTATTAGAGAATATCAAGCAAAAACGAATAGCTTAAAGGCTGCCAAAATAATTGAAAATTGGTCTTATTTTAAGAGTACTTTCAAATTGATTGTTCCCCCAAGTGAAGAAGAGATGCTTGGT
AG-355-I04  TATCAAGATAGTTATTCCCCAAATGGAATAATTGGGGAGAAGGATGCGTGTGGAGTTGGTTTCATAGCAAATATTAAAGGGGTAGAAAGCAATTGGATCCTTAAGCAATCACTTAAGGGTCTTAACTGCATGGAACATAGAGGAGGTTGTGGAGGAGATAGTGACTCAGGAGATGGAGCGGGCATTTTATGTTCAATTCCATGGGGATATCTAGAACAGGAAATTAATCTAAAAAATTTAGGTATGGTTTTTATGCCTAATAAAAAAGAAAAAATTGAAGTATGTAAATCAATATGTGATCAAGAAGCAGAAAAATTAAAAGTCAACAAAACATCTTGGAGAAAAGTACCTGTTAATAATGAAATCTTAGGTCCTTTAGCTAAAGCAAATGCTCCATTCATCTGTCAGTGGATTTTATTAAAAGATCATCAGGATGTTGAAAGGCTTTTATTTCAATTAAGGAAAAGAATTGAGAAAAAAATAAGAGAAACTTTCAAAAACTGTGAATTTTATTTTGCCTCACTAAGTTCTCAAACAGTTGTTTATAAAGGTATGGTTCGCTCTGAAATATTATCCGAGTTTTATCAAGATCTAAAAGAAGAGAGTTTTAAAGTTTCATTTTCTGTTTATCATCGTAGATTTAGTACTAATACACTTCCAAAATGGCCGCTAGCTCAACCCATGAGATTTTTAGGTCATAATGGCGAAATAAATACTCTCTTAGGCAATATCAATTGGGCTAAAGCTTCAGAAACACATTTAGATGATTTTTGGGGAGATTTATCTAATGAAATCAAGCCTATTGTAGATGTAAACAAAAGTGATTCATCAAATCTTGATGCAACCCTTGAAATTAATATTCGTTCAGGTCAGCCCATTACTGACTCATTATTAAAACTTGTTCCTGAAGCATTCAGAGATCAACCAGAACTTGAACAAAGAGAAGATATAAAAGCTTTTTATGAATATTCTGCAAGTCTTCAAGAAGCTTGGGATGGTCCAGCACTCCTTGTATTTGCAGATGGAAATTTTGTCGGAGCAACGCTTGATAGAAATGGTCTAAGACCAGCACGATATTCAATCACAAATGATGGTTTTGTAATAATGGGTTCTGAAACAGGAGTAGTAGATCTTGAAGAAGAAAGAGTAATAGAAAAAGGTAGATTAGGACCAGGACAAATGTTGGCAGTTGATTTTCATCAGAATAAAATCCTAAGAAATTGGGATGTAAAATCTGAAGCCGCTCAAAGGCATGATTATAAAAATCTTCTTGTTCATAGAACTATAAAAATTGAAAATAATGAATGGGTTAAAGACTGCAAACTAAAAGACCTTGAGTTGTTGCAACAACAAACTGCATATGGTTTTTCAGCGGAAGATAATGACCTTATTTTAGATTCAATGGCTTCATTAGCTAAAGAGCCTACTTATTGCATGGGCGACGACATCCCATTAGCAGTACTTTCTTCAAAGCCACATATTTTATATGACTACTTTAAGCAAAGATTTGCTCAAGTTACTAATCCTCCAATTGACCCTCTGAGAGAAAAACTTGTAATGAGTTTAGAGATGCATCTAGGAGAAAGATGCACACCATTTGAGATTAAAGATGCTAAACCTTTTGTTCATTTACAAAGTCCTATTCTTAATGAGGAAGAACTCATTTCCATCAAAAAATCAAAAATTAAATCTCAAATAATTTCATGTTTGTTTAATATTGAAGAAGGAGTGCAAGGCTTAGAGAACCAATTAAAAGCAATTTGTAAACAGAGTGAGCTGTCTATAAAAGAAGGATGCTCTTTAATTATCATTTCTGATAAGGGAATTAATCCTAAAAAGACTTTTATTCCTCCTTTACTTGCTGTTGGGGCAATTCATCATTATCTTCTTAAAAAAGAAATCAGGCTAAAAGCTTCTCTAATAATTGAGACCGGTCAATGTTGGAGCACACATCACTTAGCTTGTTTGATTGGATATGGTGCAAGTGCAGTTTGCCCTTGGTTGACCTTCGAAGCAGGTAGACACTGGTTAAAACATCCAAAAACACAAAAACTTATTGATAGCAAAAAAATAAATCCATTATCAATAATTGATGTTCAAGAAAATATTAAAAAAGCTCTAGAGGACGGTCTGAGAAAAATTCTCTCAAAAATAGGCATCTCACTTTTATCTAGTTACCATGGTGCACAAATTTTTGAAGCTGTAGGCCTTGGATCTGACTTAATAAAAATTGCTTTTGATGGCACAACAAGCCGTATCGCCGGCATAACATTAAAAGAATTAACTAATGAAACACTTTCAATACATACGAAAGCCTACCCAGAGATCGATTTAAAAAAATTAGAATTTTTAGGATTTGTACAATTTAGGAATAATGGAGAATATCATTCTAATAACCCAGAGATGTCCAAAGTTTTACACTCAGCAGTAAAACAGGGGCCAGGATACGATCATTTTGAAACTTACAAAAAACTTATTAGTAATAGACCAACAACATCTCTAAGAGATTTACTAACAATTAATTCAAAAAGGAAAAGTATTCCATTAGAGGAAGTTGAAAGTGTTGAGTCAATTTGCAAAAGGTTCTGTACTGGAGGAATGAGTTTAGGTGCTTTATCAAGAGAAGCACATGAAGTTCTTGCAGTAGCAATGAATAGAATTGGAGGAAAAAGTAATAGTGGAGAAGGTGGGGAAGATCCAGCTCGTTTTAATGTTTTAAATGATATTGATGAAAATACTCAATCAGCAACTTTGCCATTCATAAAAGGTCTAGAAAATGGAGACACAGCATGCTCAGCTATTAAACAAATAGCATCAGGCAGATTTGGAGTTACACCTGAATATCTAAGAAGTGGTAAACAACTCGAAATTAAAATGGCTCAAGGTGCAAAACCCGGAGAGGGGGGACAATTACCTGGTCCAAAAGTTGATTCTTACATTGCAAAATTAAGAAATAGTAAACCTGGAGTAGCTTTAATATCTCCTCCCCCGCATCATGATATTTATTCAATTGAAGATTTAGCTCAACTTATACATGACTTACACCAAGTTCATCCAAAAGCGAAAGTAAGCGTTAAACTGGTTTCCGAAATTGGTATAGGCACTATTGCTGCTGGAGTAAGCAAAGCTAATGCAGATGTAATTCAAATTTCAGGACATGACGGAGGTACAGGTGCTTCACCCCTAAGTTCTATTAAACACGCAGGTCTACCATGGGAACTAGGTGTTGCTGAGGTTCATAAATCTCTCTTAGAGAATAACTTACGTGAAAGAGTAATTTTAAGAACTGATGGAGGTCTTAAAACAGGCTGGGATGTAGTTATTGCTGCTTTACTAGGTGCTGAAGAATACGGTTTCGGTTCTGTAGCGATGATTGCTGAAGGATGCATAATGGCTCGGGTTTGTCATACAAACAAGTGTCCTGTTGGAGTTGCCACTCAAAAAGAAGAATTAAGAAAAAGATTTAAAGGTATTCCAGAAAATGTTGTCAATTTTTTCTTGTATATTGCTCAAGAAGTAAGGCAGATAATGAGTAGTATCGGTGTTTCTAATATGGAAGAACTAATTGGTAATCAAGAATTTCTTTCTGCAAGAAATATTGGTCTTCCAAAAACTTCTAATATCGATCTTTCTTCTTTAGTACACTCAACCACTGGTAGATCATGGTTAAAACATTCACAAAATGCTCATAGTAATGGTTCTGTATTAGAAGACGAGTTTTTATCAGATACTGAATTTATAGATTCAATTAAAAATCACAAAAAATTGACTAAAGAAATTTGGATAAAAAATACTGATAGAAGTGTTTGTGCGAAAATATCAGGCGAAATCGCAGAACTTCATGGCAACAACGGATTCAATGGCGAACTCAACTTAAATTTCAAAGGATATGCAGGACAAAGCTTTGGTGCCTTTTTATTGAAGGGAATGAATGTTCAATTAATCGGAGAAGCTAATGATTATGTTTGTAAAGGAATGAATGGAGGAATACTCACAATAATTCCACCAAAAATAAATGAAATCTCCTCCGAACAAGTCATCCTAGGAAATACATGTCTATATGGAGCAACAGGTGGAAAATTATTTGCACTAGGAAAATCGGGAGAAAGATTTGCGGTTAGGAATAGTGGTGCTACTGCGGTAACAGAAGGAGCAGGTGATCATTGTTGTGAATACATGACTGGTGGGAAAGTTGTTGTTCTAGGTTCCACAGGAAGGAATATTGGTGCAGGCATGACTGGTGGAATAGCTTTTATAATCGATGAAAATAATGATTTAAGTAATAAAGTAAATAAAGAAATAGTAAGCATTCATCAAATAACTTCATCAAAGCAGGAAAATATCTTATTGGAAATTATTAGAGAATATCAAGCAAAAACAAATAGCTTAAAGGCTGCCAAAATAATTGAAAATTGGTCTTTTTATAAGAGCACCTTTAAATTAATAGTTCCCCCAAGCGAAGAAGAGATGCTTGGT
AG-355-I20  TATCAAGATAGTTATTCCCCAAATGGAATAATTGGGGAGAAAGATGCTTGTGGAGTTGGTTTCATAGCAAATATTGAAGGTATAGAAAGCAACTGGATTCTTAAACAATCACTAAAGGGCCTCAACTGCATGGAGCATAGAGGAGGTTGTGGAGGAGATAGTGACTCAGGCGATGGAGCAGGCATTTTATGTTCAATTCCCTGGGGTTATTTAGATGAAGAATTGAATCTTGTAAGTTTAGGTATGGTTTTTATGCCTAATAAAAAAGAGAAAATTGAAGAATGCAAATCAATATGTGAGGAGGAAGCAGAAAAATTAAGCGTCAAAGAAACATCTTGGAGAAAAGTCCCTGTAAATAATGAAATCTTAGGTCCTTTAGCAAAAGCGAATGTCCCATATATTTGTCAGTGGATTTTATACAAAGATAATCAGAATATTGAAAGGCTTTTGTTCCAGTTAAGGAAAAGAATTGAAAAAAAAATAAGAGAAACCTTTAAAAACTGCGAATTTTATTTTGCCTCACTTAGTTCTCAAACAGTTGTATATAAAGGTATGGTTAGGTCTGAAATATTATCTGAATTCTATCAAGACCTAAAAAAAGAGAATTTTAAGGTCTCATTTTCCGTTTATCATAGGAGATTTAGTACAAATACTCTTCCAAAATGGCCACTTGCCCAGCCCATGAGATTTTTAGGGCATAACGGGGAAATTAACACTCTTTTGGGAAATATTAATTGGGCTAAAGCTTCAGAAACGCATATAGATGATTTTTGGGGAGATCTATCTAATGAAATAAAGCCTATTGTAGATGTAAATAAAAGTGATTCATCAAATCTTGATGCAACCCTTGAAATTAATATTCGTTCAGGCCAACCAATAACTGATTCATTATTAAAACTTGTTCCTGAAGCATTTAGAGATCAACCAGACCTCGAACAGAGAGATGATATCAAATCATTTTATGAATATTCTGCGAGCATACAAGAAGCTTGGGATGGTCCTGCTCTACTTGTATTCGCAGATGGAAATTTTGTCGGAGCAACGCTTGATAGAAACGGCCTAAGGCCAGCAAGATATTCAATAACAAATGATGGTTTTGTAATAATGGGTTCCGAAACAGGGGTAGTAGATCTTGAAGAGGAAAAAGTAATAGAAAAAGGTCGATTAGGACCAGGACAAATGTTAGCGGTTGATTTTCATAAAAATAAAATTCTCAGAAATTGGGAGGTAAAATCTGAAGCGGCTCAAAGACATGATTATAAAAATCTCCTAAGTAATAGAACTATAAAAATTGAAAATAGTGAATGGTTTAAAGACTGCAAACTAAAAGACCTTGAGTTATTACAACAACAAACTGCCTACGGTTTTTCAGCAGAGGATAATGATCTTATCTTGGATTCAATGGCTTCATTAGCTAAAGAGCCAACCTATTGCATGGGAGACGATATCCCATTAGCAGTGCTTTCTTCAAAGCCACATATTTTATATGACTATTTCAAGCAAAGATTTGCGCAAGTTACAAATCCTCCTATTGACCCACTGAGAGAAAAACTGGTAATGAGTTTAGAAATGCATCTTGGAGCAAGATGTACTCCATTTGAGATTAAAGATCCTAAACCTTTTGTTCATTTACAAAGTCCAATTCTCAATGAGGAAGAACTCATATCCATTAAAAAATCAAAAATTAAATCTCAAACAATTTCAAGTTTGTTTGATATTGAGGAAGGTGTTCTAGGCTTAGATAACCGATTAAAAGTAATTTGTAAACAGAGTGAGATCTCTATAAAAGAAGGTTGCTCTTTAATTATTATTTCTGATAAGGGGGTTAATCCTAAAAAGACTTTTATTCCTCCTTTACTTGCTGTAGGGGCAATTCATCATTATCTTCTAAAAAAAGAAATCAGACTAAAAGCATCTCTAATTATTGAAACAGGTCAATGTTGGAGCACGCATCACTTGGCTTGTTTGATTGGTTATGGTGCAAGCGCAGTTTGCCCTTGGTTGACCTTCGAAGCAGGTAGGCACTGGTTAAAACATCCAAAAACTCAAAAACTCATTGATAGCAAAAAAATAAATCCATTATCAATAATTGATGTTCAAGAAAATATTAAAAAAGCATTAGAAGACGGTCTTAGGAAAATTCTTTCTAAAATAGGCATATCACTTTTATCTAGTTACCATGGCGCACAAATTTTTGAAGCTGTAGGCCTTGGATCTGACTTAATAAAAGTTGCTTTTGATGGCACAACAAGCCGCATCGCCGGCATAACATTAAAAGAATTAACTAATGAAACAATTTCAATACATACAAAAGCCTACCCAGAGATCGATCTAAAAAAATTAGAATTTTTGGGATTTGTACAATTTAGAAATAATGGAGAATATCATTCCAATAACCCTGAGATGTCCAAAGTTTTACATTCAGCTGTAAAACAAGGTCCAGGATACGATCATTTTGAAACTTATAAAAAACTCATTAGTAATAGACCGACAACATCTCTAAGAGATTTACTAACAATTAGTTCAAAAAGAAAAAACATCCCTTTAGAGGAAGTTGAAAGTGTTGAATCAATTTGCAAAAGGTTTTGTACTGGAGGAATGAGTTTGGGTGCTTTATCAAGAGAAGCGCATGAAGTGTTAGCAGTTGCTATGAACAGAATTGGTGGCAAAAGTAATAGTGGAGAAGGGGGAGAAGATCCAGCTCGTTTTAATGTTTTAAATGATATCGATGAAAATACTCAATCAGCGACGTTACCATTTATTAAAGGTCTAGAAAATGGGGACACAGCGTGTTCAGCTATTAAACAAATAGCATCAGGTAGATTTGGAGTCACACCTGAATATCTAAGAAGTGGTAAACAACTCGAAATTAAAATGGCTCAAGGTGCAAAACCTGGAGAAGGGGGACAATTGCCTGGTCCAAAAGTTGATACTTACATCGCAAAACTAAGAAATAGTAAACCTGGAGTAGCTCTAATATCTCCCCCCCCGCATCATGATATTTATTCAATTGAAGATTTAGCTCAACTTATCCATGACTTACACCAAGTACATCCAAAAGCAAAAGTGAGCGTTAAACTTGTTTCTGAAATTGGTATAGGCACTATTGCTGCTGGAGTAAGCAAAGCTAATGCGGATGTAATTCAAATTTCAGGCCATGACGGGGGTACAGGTGCTTCGCCCCTAAGTTCTATAAAACATGCAGGTTTACCATGGGAATTAGGTGTTGCTGAGGTTCATAAATCTCTCTTAGAGAATAACTTACGTGAAAGAGTAATTTTGAGAACTGATGGAGGTCTTAAAACAGGCTGGGATGTAGTTATTGCAGCTTTACTAGGTGCTGAAGAATATGGTTTCGGTTCTGTAGCGATGATCGCTGAAGGATGCATAATGGCCCGGGTTTGTCATACAAACAAGTGTCCTGTTGGAGTGGCTACTCAAAAAGAAGAGTTAAGAAAAAGATTCAAAGGTATTCCGGAAAATGTTGTCAATTTTTTCTTATACATAGCAGAAGAAGTAAGACAGATTATGAGTAGTATTGGAGTTTCTAATATGGAAGAACTGATTGGTAATCAAGAATTTCTTTCTGCAAGAAATATCAGTCTTCCAAAAACTTCTAATATCGATCTCTCTTCTTTAGTACACATAACCACTGATAGATCATGGTTAAAACATTCAAAAAATGCTCATAGTAATGGTTCTGTATTAGAGGACGAGTTTTTGTCCGATACTGAATTTATAGATGTAATTAAAAGTCACGAAAAATTGACTAAAGAAATTGAGATAAAAAATACAGATAGAAGTGTTTGTGCGAAGATATCAGGCGAAATCGCAGAACTTCATGGAAACACTGGCTTCAAAGGAGAACTTAACTTAAATTTCAAAGGATACGCGGGACAAAGCTTTGGTGCCTTTTTACTAAAGGGAATGAATGTTCAATTAATCGGAGAAGCTAATGATTATGTTTGTAAAGGAATGAATGGAGGAATACTCACAATAATTCCACCCCAAATAGATAAAATCTCCTCCGAACAAGTTATCCTAGGAAATACCTGCCTTTATGGAGCAACAGGTGGGAAATTATTTGCTTTAGGAAAATCGGGAGAAAGATTTGCAGTAAGAAATAGTGGTGCCATAGCAGTAACAGAGGGAGCAGGAGATCATTGTTGTGAATACATGACGGGTGGGAAAGTGGTTATTCTAGGTTCCACAGGAAGGAATATTGGTGCAGGCATGACTGGTGGAATAGCTTTCATAATCGATGAGAATAATGATTTAAATAATAAAGTTAATAAGGAAATAGTAAGCATTCATAAAATAACTTCATCAATTCAGGAAGATATTTTATTGGAAATTATTAGGGAATATGGAGCAAAAACAAATAGCTTAAAGGCCGCCGAAATAATTGAAAATTGGTCTCATTTTAAGAGTACTTTTAAATTAATAGTTCCCCCAAGTGAAGAAGAAATGCTTGGC
AG-355-J09  TATCAAGATAGTTATTCCCCAAATGGAATAATTGGGGAGAAAGATGCTTGTGGAGTTGGTTTCATAGCAAATATTGAAGGTTTAGAAAGCAACTGGATTCTTAAACAATCATTAAAGGGCCTCAACTGCATGGAGCATAGAGGAGGTTGTGGAGGAGATAGTGACTCAGGCGATGGAGCAGGCATTTTATGTTCAATTCCCTGGGGTTATTTAGATGAAGAATTGAGTCTTGAAAATTTAGGTATGGTTTTTATGCCTAATAAAAAAGAGAAAATTGAAAAATGCAAATCAATATGTGAGGAGGAAGCAGAAAAATTAAGCGTCAAAGAAACATCTTGGAGAAAAGTCCCTGTAAATAATGAAATCTTAGGTCCTTTAGCAAAAGCGAATGTCCCATATATTTGTCAGTGGATTTTATACAAAGATAATCAGAATATTGAAAGGCTTTTGTTCCAGTTAAGGAAAAGAATTGAAAAAAAAATAAGAGAAACCTTTAAAAACTGCGAATTTTATTTTGCCTCACTTAGTTCTCAAACAGTTGTATATAAAGGTATGGTTAGGTCTGAAATATTATCTGAATTTTATCAAGACCTAAAAAAAGAGAATTTTAAGGTCTCATTTTCCGTTTATCATAGGAGATTTAGTACAAATACTCTTCCAAAATGGCCACTTGCTCAGCCCATGAGATTTTTAGGGCATAACGGGGAAATTAATACTCTTTTGGGAAATATTAATTGGGCTAAAGCTTCAGAAACGCATATAGATGATTTTTGGGGAGATCTATCTAATGAAATAAAGCCTATTGTAGATGTAAATAAAAGTGATTCATCAAATCTTGATGCAACCCTTGAAATTAATATTCGTTCAGGCCAACCAATAACTGATTCATTATTAAAACTTGTTCCTGAAGCATTTAGAGATCAACCAGACCTAGAACAGAGAGATGATATCAAATCATTTTATGAATATTCTGCGAGCATACAAGAAGCTTGGGATGGTCCTGCTCTACTTGTATTCGCAGATGGAAATTTTGTCGGAGCAACGCTTGATAGAAACGGCCTAAGGCCAGCAAGATATTCAATAACAAATGATGGTTTTGTAATAATGGGTTCCGAAACAGGGGTAGTAGATCTTGAAGAGGAAAAAGTAGTAGAAAAAGGTCGATTAGGACCAGGACAAATGTTAGCGGTTGATTTTCATAAAAATAAAATTCTCAGAAATTGGGAGGTAAAATCTGAAGCGGCTCAAAGACATGATTATAAAAATCTCCTAAGTAATAGAACTATAAAAATTGAAAATAGTGAATGGTTTAAAGACTGCAAACTAAAAGACCTTGAGTTATTACAACAACAAACTGCCTACGGTTTTTCAGCAGAGGATAATGATCTTATCTTGGATTCAATGGCTTCATTAGCTAAAGAGCCAACCTATTGCATGGGAGACGATATCCCATTAGCAGTGCTTTCTTCAAAGCCACACATTTTATATGACTATTTCAAGCAAAGATTTGCGCAAGTTACAAATCCTCCTATTGATCCACTGAGAGAAAAACTGGTAATGAGTTTAGAAATGCATCTTGGAGCAAGATGTACTCCATTTGAGATTAAAGATCCTAAACCTTTTGTTCATTTACAAAGTCCAATTCTCAATGAGGAAGAACTCATATCCATTAAAAAATCAAAAATTAAATCTCAAACCATTTCAAGTTTGTTTGATATTGAGGAAGGTGTTCTAGGCTTAGAGAACCGATTAAAAGTAATTTGTAAACAGAGTGAGATCTCTATAAAAGAAGGTTGCTCTTTAATTATTATTTCTGATAAGGGAATTAATCCTAAAAAGACTCTTATTCCTCCTTTACTTGCTGTTGGGGCAATTCATCATTATCTTCTAAAAAAAGAAATCAGACTAAAAGCATCTCTAATTATTGAAACAGGTCAATGTTGGAGCACGCATCACTTGGCTTGTTTAATTGGTTATGGTGCAAGCGCAGTTTGCCCTTGGTTGACCTTCGAAGCAGGTAGGCACTGGTTAAAACATCCAAAAACTCAAAAACTCATTGATAGCAAAAAAATAAATCCATTATCAATAATCGATGTTCAAGAAAATATTAAAAAAGCATTAGAAGACGGTCTTAGGAAAATTCTTTCGAAAATAGGCATATCACTTTTATCTAGTTACCATGGCGCACAAATTTTTGAAGCTGTAGGCCTTGGATCTGACTTAATAAAAGTTGCTTTTGATGGCACAACAAGCCGCATCGCCGGCATAACATTAAAAGAATTAACTAATGAAACAATTTCAATACATACGAAAGCCTACCCAGAGATCGATCTAAAAAAATTAGAATTTTTGGGATTTGTACAATTTAGAAATAATGGAGAATATCATTCCAATAACCCTGAGATGTCCAAAGTTTTACATTCAGCTGTAAAACAAGGTCCAGGATACGATCATTTTGAAACTTATAAAAAACTCATTAGTAATAGACCGACAACATCTCTAAGAGATTTACTAACAATTAGTTCAAAAAGAAAAAACATCCCATTAGAGGAAGTTGAAAGTGTTGAATCAATTTGCAAAAGGTTCTGTACTGGAGGAATGAGTTTGGGTGCTTTATCAAGAGAAGCGCATGAAGTTTTAGCAGTTGCTATGAACAGAATTGGTGGCAAAAGTAATAGTGGAGAAGGGGGAGAAGATCCAGCTCGTTTTAATGTTTTAAATGATATCGATGAAAATACTCAATCAGCGACGTTACCATTTATTAAAGGTCTAGAAAATGGAGACACAGCTTGTTCAGCTATTAAACAAATAGCATCAGGTAGATTTGGAGTCACACCTGAATATCTAAGAAGTGGTAAACAACTCGAAATTAAAATGGCTCAAGGTGCAAAACCTGGAGAAGGGGGACAATTGCCTGGTCCAAAAGTTGATACTTACATCGCAAAACTAAGAAATAGTAAACCTGGGGTCGCTCTAATATCTCCTCCCCCGCATCATGATATTTATTCAATTGAAGATTTAGCTCAACTTATCCATGACTTACACCAAGTACATCCAAAAGCGAAAGTGAGCGTTAAACTTGTTTCTGAAATTGGTATAGGCACTATTGCTGCTGGAGTAAGCAAAGCTAATGCGGATGTAATTCAAATTTCAGGCCATGACGGGGGTACAGGTGCTTCGCCCCTAAGTTCTATTAAACATGCAGGTTTACCATGGGAATTAGGTGTTGCTGAGGTTCATAAATCTCTCTTAGAGAATAACTTACGTGAAAGAGTAATTTTGAGAACTGATGGAGGTCTTAAAACAGGCTGGGATGTAGTTATTGCAGCTTTACTAGGTGCTGAAGAATATGGTTTCGGTTCTGTAGCTATGATCGCTGAAGGATGCATAATGGCTCGGGTTTGTCATACAAACAAGTGTCCTGTTGGAGTGGCTACTCAAAAAGAAGAGTTAAGAAAAAGATTCAAAGGTATTCCGGAAAATGTTGTCAATTTTTTCTTATACATAGCAGAAGAAGTAAGACAGATAATGAGTAGTATTGGAGTTTCTAATATGGAAGAACTGATTGGTAATCAAGAATTTCTTTCTGCAAGAAATATCAGTCTTCCAAAAACTTCTAATATCGATCTCTCTTCTTTAGTAGACATAACCACTGATAGATCATGGTTAAAACATTCAAAAAATGCTCATAGTAATGGTTCTGTATTAGAAGACGAGTTTTTGTCCGATACTGAATTTATAGATGTAATTAAAAGTCACGAAAAATTGACTAAAGAAATTGAGATAAAAAATACAGACAGAAGTGTTTGTGCGAAGATATCAGGCGAAATCGCAGAACTTCATGGAAACACTGGCTTCAAAGGAGAACTTAACTTAAATTTCAAAGGATATGCGGGACAAAGCTTTGGTGCCTTTTTACTAAAGGGAATGAATGTTCAATTAACCGGAGAAGCTAATGATTATGTTTGTAAAGGAATGAATGGAGGAATACTCACAATAATTCCACCCCAAATAGATAAAATCTCCTCCGAACAAGTTATCCTAGGAAATACCTGCCTTTATGGAGCAACAGGTGGGAAATTATTTGCTTTAGGAAAATCGGGAGAAAGATTTGCAGTAAGAAATAGTGGTGCTACAGCAGTAACAGAGGGAGCAGGAGATCATTGTTGTGAATACATGACTGGTGGGAAAGTGGTTATTCTAGGTTCTACAGGAAGGAATATTGGTGCAGGCATGACTGGTGGAATAGCTTTCATAATCGATGAGAATAATGATTTAAATAATAAAGTTAATAAGGAAATAGTAAGCATTCATAAAATAACTTCATCAATGCAGGAAGATATTTTATTGGAAATTATTAGGGAATATAAAGCAAAAACAAATAGCTTAAAGGCCGCCGAAATAATTGAAAATTGGTCTCATTTTAAGAGTACTTTCAAATTAATAGTTCCCCCAAGCGAAGAAGAAATGCTTGGC
AG-355-K03  TATCAAGATAGTTATTCCCCAAATGGAATAATTGGTGAGAAAGATGCGTGTGGGGTTGGTTTTATAGCAAATATTAAAGGTATAGAAAGCAACTGGATCTTAAAACAATCCCTGAAAGGCCTTAACTGCATGGAGCATAGAGGAGGTTGTGGAGGTGATAGTGACTCAGGAGATGGAGCAGGGATTTTATGTTCAATCCCGTGGAATTACTTAGAAAAAGAAGTAAATCTTGAAAATTTAGGTATGATTTTTATGCCTAATAAAAAAGAGAAAATTGAAGAATGTAAATCAATATGCGAGGAGGAAGCTAAAAAATTAAAAATCAATAAAACATCTTGGAGAACAGTACCTGTTAATAATGAAATCTTAGGTCCTTTGGCCAAAGCAAATTCTCCATTTATAAGTCAGTGGATTTTATTTAAAGATAACGATGATATAGAGAAGATTTTATTCCAATTAAGGAAAAGAATTGAAAAAAAAATAAGAGAAAGTTTTAAAAACTGTGAATTTTATTTCGCCTCACTAAGTTCAAAAACAGTTGTTTACAAAGGTATGGTTCGTTCCGAAATATTATCTGAGTTTTATCAAGACTTAAAAGAAGAGAGTTTTAAAGTCTCATTTTCCGTTTACCATAGAAGATTTAGTACTAATACACTTCCAAAATGGCCACTAGCTCAGCCGATGCGATTCTTAGGTCATAACGGTGAAATTAATACTCTCTTAGGTAATATCAACTGGGCCAAAGCTTCAGAAACACACATAGATGATTTTTGGGGAGAGTTATCTAACGAAATAAAGCCAATCGTAGATATAAATAAAAGTGATTCATCAAATCTTGATGCAACTCTTGAAATCAATATTCGTTCAGGTCAGCCCATTACTGACTCATTATTAAAACTTGTTCCTGAAGCATTTAGAGATCAACCAGAACTCGAACAGAGAGAGGAAATAAAAGCTTTTTATGAATATTCTGCGAGCCTGCAAGAAGCTTGGGATGGACCCGCACTCCTTGTATTTGCTGATGGGAATTTTGTAGGGGCAACACTTGATAGAAATGGCCTAAGACCAGCAAGATATTCAATAACAAATGATGGTTTTGTAATAATGGGTTCTGAAACAGGGGTAGTTGATCTTGAAGATGAAAGAGTTATAGAGAAAGGTCGATTAGGGCCGGGACAAATGTTAGCAGTTGATTTGCACAAGAATGAAATCCTAAGGAATTGGGAAGTAAAATCTGAAGCGGCTCTAAGACATGATTATAAAAACCTCTTAAGTAATAGAAATATAAAAATTAAAAATTGTGAATGGTTTGAAGACTGCAAACTAAAAGACCTTGAGTTGTTACAACAACAAACTGCGTATGGCTTTTCATCCGAAGATAATGATTTGATCTTGGATTCAATGGCTTCATTAGCCAAAGAGCCTACCTATTGCATGGGTGACGATATCCCACTAGCAGTGCTTTCTTCAAAGCCACATATTTTATATGACTATTTCAAGCAAAGATTTGCGCAAGTTACAAATCCTCCTATTGACCCTCTGAGAGAAAAACTGGTAATGAGTTTAGAGATGCATCTTGGAGAAAGATGTACACCATTTGAAATTAAAGATCCTAAACCTTTTGTTCATTTACAAAGCCCTATTCTCAATGAGGAAGAACTCATTTCCATTAAAACATCAAAAATTAAATCTCAAACAATTTCAACTTTGTTTGATATAGAGGAAGGAGTTCAAGGCTTAGAGAACCAATTAAAAGCGATTTGTAAACAGAGTGAGCTCTCTATTAAAGAAGGTTGCTCTTTAATTATTATTTCTGATAAGGGAATTAATCCTAAAAAGACTTTTATTCCTCCTTTACTTGCTATTGGGGCAATACATCATTATCTTCTAAAACAAGAAATCAGGCTTAAAGCTTCTCTAATTATTGAAACAGGTCAATGTTGGAGCACTCATCATTTGGCATGTTTGATTGGTTATGGTGCAAGCGCAGTTTGCCCTTGGTTGACATTAGAAGCAGGAAGACATTGGTTAAAACATCCAAAGACACAAAAACTTATTGATAGCAAAAAAATAAATCCACTATCAATAATTGATGTTCAAGAAAATATTAAAAAAGCTCTAGAGGACGGTTTAAGAAAAATTCTTTCTAAAATAGGTATTTCACTTTTATCTAGTTACCATGGAGCACAAATTTTTGAAGCTGTAGGCCTTGGATCTGACTTAATAAAAATTGCTTTTGATGGTACAACAAGCCGTATCGCTGGCATAACATTAAAAGAATTAACTAATGAGACACTTTCAATACATACGAAAGCCTTTCCAGAGATCGATTTAAAGAAATTAGAATTTTTAGGATTTGTACAATTTAGAAATAATGGAGAATATCATTCCAATAATCCTGAGATGTCCAAGGTTTTACATTCAGCTGTAAAACAAGGACCAGGATACGATCATTTTGAAACTTACAAAAAACTCATTAGTAATAGACCGACTACATCTCTAAGAGATTTACTAACAATTAATTCACAAAGAAAAAGCATCCCTTTAGAAGAAGTTGAAAGTGTTGAATCAATTTGCAAAAGGTTCTGTACTGGAGGAATGAGTTTGGGTGCCTTGTCAAGAGAGGCTCATGAAGTGCTGGCAGTTGCAATGAATAGAATTGGTGGGAAAAGTAATAGTGGAGAAGGGGGAGAAGATCCGGCTCGTTTTAATGTTTTAAACGATATCGATGAAAATACTCAATCAGCGACATTGCCATTTATTAAAGGTCTAGAAAATGGAGACACCGCATGCTCAGCTATTAAACAAATAGCCTCAGGTAGATTTGGAGTCACACCTGAATATCTAAGAAGTGGTAAACAACTCGAAATTAAAATGGCTCAAGGTGCAAAGCCTGGAGAAGGGGGACAATTACCTGGTCCAAAAGTTGATTCTTACATCGCAAAACTAAGAAATAGTAAACCTGGAGTAGCTCTAATATCTCCTCCCCCACATCATGATATTTATTCAATTGAAGATTTAGCTCAACTTATCCATGACTTACACCAAGTGCATCCAAAAGCGAAAGTGAGCGTTAAACTTGTTTCTGAAATTGGTATAGGCACTATTGCTGCTGGAGTAAGCAAAGCTAATGCAGATGTAATTCAAATTTCAGGCCATGACGGAGGAACAGGTGCTTCACCCCTAAGTTCTATTAAACATGCAGGTTTACCATGGGAACTAGGTGTTGCTGAGGTTCATAAATCTCTCTTAGAGAATAACTTACGTGAAAGAGTAATTTTGAGAACTGATGGAGGTCTTAAAACAGGCTGGGATGTAGTTATTGCAGCTTTACTAGGTGCTGAAGAATATGGTTTCGGTTCCGTAGCGATGATTGCTGAAGGATGCATTATGGCTCGTGTTTGTCATACAAACAAGTGTCCTGTTGGTGTTGCCACTCAAAAAGAAGAATTAAGAAAAAGATTTAAAGGTATTCCAGAAAATGTTGTCAATTTTTTCTTATATATTGCTGAAGAAGTAAGACAGATAATGAGTAGTATAGGTGTTTCTAATATGGAAGAACTGATTGGTAATCAAGAATTTCTTTCTGCAAGAAATATCGTTCTTCCTAAAACTTCCAATATCGATCTTTCTTCTCTAGTACATTCAAACAATGATAGATCATGGTTAATACACTCAAAAAATGCTCATAGTAATGGTTCTGTATTAGAAGATGAGTTTTTGTCTGATACTGAATTTATAGATTCAATTAAAAATCACGAAAAATTAACCAAAGCAATTGAGATAAAAAATACAGATAGAAGTGTTTGTGCGAAAATATCAGGCGAAATTGCAGAACTTCATGGCAACACTGGCTTCAATGGCGAACTCAACTTAAATTTCAAAGGATATGCAGGACAAAGCTTTGGTGCCTTTTTATTGAATGGAATGAATGTTCGATTAATCGGAGAAGCTAATGATTATGTTTGTAAAGGAATGAATGGGGGAATACTCACAATAATTCCACCAAAAATAGATAGAATGTCTTCCGAACAAGTCATATTGGGAAATACTTGCCTTTATGGAGCAACAGGTGGAAAATTATTTGCATTAGGAAAATCAGGAGAAAGATTCGCCGTAAGAAATAGTGGTGCGATAGCAGTAACAGAGGGAGCAGGTGATCATTGTTGTGAATACATGACTGGCGGAAAAGTAGTGATTCTAGGTTCCACAGGAAGGAATATTGGTGCGGGCATGACTGGTGGAATAGCTTTTATAATCGATGAAAACAATGATCTAAGTAATAAAGTTAATAAAGAAATAGTTAGCATTCACAAAATCACTTCATCAAAGCAGGAAGATATTTTATTAGAAATTATTAGAGAATATCGAGCAAAAACAAATAGCTTAAAAGCTGCTGAAATAATTGAAAATTGGCCTCATTTCAAGAATAATTTCAAATTAATTGTTCCCCCAAGTGAAGAAGAGATGCTTGGC
AG-355-K15  TATCAAGATAGTTATTCCCCAAATGGAATAATTGGGGAGAAAGATGCGTGTGGAGTTGGTTTCGTAGCAAATGTTGAAGGTATAGAAAGCAACTGGATTCTTAAACAATCTCTAAAGGGCCTCAACTGCATGGAGCATAGAGGAGGTTGTGGAGGAGATAGTGACTCAGGAGATGGCGCAGGCATTTTATGTTCAATTCCATGGGGATATCTAGAAGAGAAAATTAATCTAAAAAATTTAGGCATGGTCTTTATGCCTAATAAAAAAGAAAAAATTGAAATATGTAAATTGATATGTGATGAAGAAGCAGAAAAATTAAAAGTCAACAAAACATCTTGGAGAACAGTACCCGTTAATAATGAAATCTTAGGTCCTTTAGCTAAAGCAAATGCTCCATTCATCTGTCAGTGGATTTTGTATAAAGATCATAAGGATGTTGAAAGGCTTTTATTTCAATTAAGGAAAAGAATTGAGAAAAAAATAAGAGAAACTTTCAAAAACTGTGAATTTTATTTTGCCTCACTAAGTTCTCAAACAGTTGTTTATAAAGGTATGGTTCGCTCTGAAATATTATCCGAGTTTTATCAAGATCTAAAAGAAGAGAGTTTTAAAGTTTCATTTTCTGTTTATCATCGCAGATTTAGTACTAATACACTCCCAAAATGGCCACTAGCTCAGCCTATGAGATTTTTGGGTCATAATGGCGAAATAAATACTCTCTTAGGCAATATTAATTGGGCTAAAGCTTCAGAAACACATATAGATGATTTTTGGGGAGAGTTATCTAATGAAATTAAGCCCATTGTAGATGTAAACAAAAGTGATTCTTCCAATCTTGATGCAACCCTTGAAATCAATATTCGTTCAGGTCAGCCCATTACTGACTCATTATTAAAACTTGTTCCTGAAGCATTTAGAGATCAACCAGAACTTGAGGAGAGAGAGTATATAAAAGCTTTTTATGAATATTCTGCAAGCCTACAAGAAGCTTGGGATGGGCCAGCACTACTCGTATTTGCTGATGGAAATTTTGTCGGAGCAACGCTTGATAGAAATGGCCTAAGACCAGCAAGATATTCAATCACAAATGATGGTTTTGTAATAATGGGTTCTGAAACAGGAGTAGTAGATCTTGAAGAAGAAAGAGTAATAGAAAAAGGTCGATTAGGACCGGGACAAATGTTGGCAGTTGATTTTCATCAGAATAGAATCCTAAGAAATTGGGAAGTAAAATCTGAAGCCGCTCAAAGGCATGATTATAAAAAACTTCTCAGTAATAGAACTATAAAAATTGAAAATAATGAATGGGTTAAAGACTGTGAACTAAAAGACCTTGAGTTGTTGCAACAACAAACTGCATACGGGTTTTCTGCGGAAGATAATGACCTTATCTTAGATTCAATGGCTTCATTAGCTAAAGAGCCTACTTATTGCATGGGCGACGACATCCCGTTAGCAGTTCTTTCATCTAAACCACATATTTTATACGACTACTTTAAGCAAAGATTTGCACAAGTTACTAATCCTCCTATTGACCCTCTGAGAGAAAAACTTGTAATGAGTTTAGAGATGCATCTTGGAGAAAGATGTACACCATTTGAAATTAAAGATGCTAAACCTTTTATTCATTTACAAAGTCCGATTCTAAATGAGGAAGAACTCATTTCCATCAAAAAATCAAAAATTAAATCTCAGACAATTTCAAGTTTGTTTGATTTAGAGGAAGGCATTCAAGGCTTAGAGAACCAATTAAAACTAATCTGTAAACAGAGTGAGCTGTCTATAAAAGAAGGTTGCTCTTTAATTATCATTTCTGATAAGGGAATTAATCCTAAAAATACTTTCATACCTCCTTTACTTGCTGTTGGAGCAATTCATCATTATCTTCTTAAAAAAGAAATCAGGCTAAAAGCTTCTCTAATAATTGAGACCGGTCAATGTTGGAGTACACATCACTTAGCTTGTTTAATTGGATATGGAGCAAGTGCAGTTTGCCCTTGGTTGACCTTCGAAGCAGGTAGACACTGGTTAAAACATCCGAAAACACAAAAACTCATTGATAGCAAAAAAATAAATCCATTATCAATAGTTGATGTTCAAGAAAATATTAAAAAAGCCCTAGAAGACGGTCTAAGAAAAATTCTCTCAAAAATAGGCATCTCACTCTTATCTAGTTACCATGGTGCACAAATTTTTGAAGCTGTAGGACTTGGATCTGACTTAATAAAAATTGCTTTTGATGGTACAACAAGTCGTATCGCTGGCATAACATTAAAAGAATTAACTAATGAAACACTTTCAATACATACGAAAGCCTATCCAGAGATTGATTTAAAGAAATTAGAATTTTTAGGATTTGTACAATTTAGAAATAATGGAGAATATCATTCCAACAACCCAGAAATGTCCAAAGTTTTACATTCGGCGGTAAAACAAGGGCCAGGATACGATCATTTTGAAACTTACAAAAAACTTATTAGTAATAGACCGACAACATCTCTTAGAGATTTACTAACAATTAATTCAAAAAGAAAAAGTATTCCATTAGAGGAAATTGAAAGTGTTGAATCAATTTGCAAAAGGTTTTGTACCGGAGGAATGAGTTTAGGTGCTTTATCCAGAGAAGCGCATGAAGTTTTAGCAGTTGCAATGAATAGAATTGGTGGAAAAAGTAATAGTGGAGAAGGGGGAGAAGATCCAGCTCGTTTTAATGTTTTAAATGATATCGATGAAAATACTCAATCAGCTACTTTACCATTTATAAAAGGTCTAGAAAATGGAGACACCGCTTGTTCAGCTATTAAACAAATAGCATCAGGTCGATTTGGCGTTACACCTGAATATCTAAGAAGTGGTAAACAACTCGAAATTAAAATGGCTCAAGGTGCAAAACCTGGAGAAGGGGGACAATTGCCTGGTCCAAAAGTTGATTCCTACATCGCAAAACTTAGAAATAGTAAACCTGGAGTAGCTCTAATATCTCCTCCCCCGCATCATGATATTTATTCAATTGAAGATTTAGCTCAACTTATCCATGACTTACACCAAGTCCATCCAAAAGCAAAAGTGAGCGTTAAACTTGTTTCTGAAATTGGTATCGGCACTATTGCTGCTGGGGTAAGCAAAGCTAATGCAGATGTAATTCAAATTTCAGGCCATGACGGAGGTACAGGTGCTTCGCCCCTAAGTTCTATTAAACATGCAGGTTTACCATGGGAATTAGGTGTTGCTGAGGTTCATAAATCTCTCTTAGAGAATAACTTACGTGAAAGAGTAATTTTGAGAACTGATGGAGGTCTTAAAACAGGCTGGGATGTAGTTATTGCAGCTTTACTAGGTGCTGAGGAATACGGTTTCGGTTCTGTAGCGATGATTGCTGAAGGATGCATAATGGCTCGGGTTTGTCATACAAACAAGTGTCCTGTTGGAGTTGCTACTCAAAAAGAAGAGTTAAGAAAAAGATTTAAAGGTATTCCAGAAAATGTTGTCAATTTTTTCTTATATATTGCTGAAGAAGTAAGACAGATAATGAGTAGTATTGGAGTTTCTAATATGGAAGAACTGATTGGGAATCAAGAATTTCTTTCTGCAAGAAATATCGGTCTTCCAAAAACTTCTAATATCGATCTCTCTTCTTTAGTAGAAATAACCACTGATAGATCATGGTTAAAACATTCAAAAAATCCTCATAGTAATGGTTCTGTATTAGAGGACGAGTTTTTGTCTGATACTGAATTTATTAATTCAATTAAAAGTCACGAAAAATTGACTAAAAAAATTGAGATAAAAAATACAGATAGAAGTGTTTGTGCGAAAATATCAGGCGAAATCGCAGAACTTCATGGAAACACCGGCTTCAATGGCGAACTTAATTTAAATTTCAAAGGATATGCAGGACAAAGCTTTGGTGCCTTTTTATTAAAGGGAATGAATGTTCAATTAATCGGAGAAGCTAATGATTATGTTTGTAAAGGAATGAATGGAGGAATACTCACAATAATTCCACCAAATATAGATAAAACCTCCTCCGAACAAGTTATCCTAGGAAATACTTGCCTTTATGGAGCAACAGGTGGGAAATTATTTGCTTTAGGAAAATCGGGAGAAAGATTTGCAGTAAGAAATAGTGGTGCTACAGCAGTAACAGAGGGCGCAGGAGATCATTGTTGTGAATACATGACTGGAGGGAAAGTAGTTATTCTAGGTTCCACAGGAAGGAATATTGGTGCGGGCATGACTGGTGGAATAGCTTTCATAATCGATGAGAATAATGATTTAAATAATAAAGTTAATAAGGAAATAGTAAGCATTCATAAAATAACTTCATCAATGCAGGAAGACATTTTATTGGAAATTATTAGGGAATATAGAGCAAAAACAAATAGCTTAAAGGCCGCCAAAATAATTGAAAATTGGTCTCATTTTAAGAGTACTTTCAAATTAATTGTTCCCCCAAGTGAAGAAGAGATGCTTGGC
AG-355-K23  TATCAAGATAGTTATTCCCCAAATGGAATAATTGGGGAGAAAGATGCATGTGGAGTTGGTTTCGTAGCAAATGTTGAAGGTATAGAAAGCAACTGGATCCTTAAACAATCTCTAAAGGGGCTCAACTGCATGGAGCATAGAGGAGGATGTGGAGGAGATAGTGACTCAGGAGATGGAGCAGGCATTTTATGTTCAATTCCATGGGGATATTTAGAAGAGAAAATTAATCTAGAAAATTTAGGCATGGTTTTTATGCCTAATAAAAAAGAAAAAATTGAAATATGTAAATCAATATGTGATGAAGAAGCAGAAAAATTAAAAGTCAACAAAACATCTTGGAGAACAGTACCCGTTAATAATGAAATCTTAGGTCCTTTAGCTAAAGCAAATGCTCCATTCATCTGTCAGTGGATTTTATATAAGGATCATAAGGATGTTGAAAGGCTTTTATTTCAATTAAGGAAAAGAATTGAGAAAAAAATAAGAGAAACTTTCAAAAACTGTGAATTTTATTTTGCCTCACTAAGTTCTCAAACAGTTGTTTATAAAGGTATGGTTCGCTCTGAAATATTATCCGAATTTTATAAAGATCTAAAAGAAGAGAGTTTTAAAGTTTCATTTTCTGTTTATCATCGTAGATTTAGTACTAATACACTTCCAAAATGGCCACTAGCTCAGCCCATGAGATTTTTGGGTCATAATGGAGAAATAAATACTTTCTTAGGCAATATTAATTGGGCTAAAGCTTCAGAAACACATATAGATGATTTTTGGGGAGAGTTATCTAATGAAATCAAGCCCATTGTAGATGTAAACAAAAGTGATTCATCAAATCTTGATGCAACCCTTGAAATCAATATTCGTTCAGGTCAGCCCATTACTGACTCATTATTAAAACTTGTTCCTGAAGCATTTAGAGATCAACCAGAACTTGAGGAGAAAGAGTATATAAAAGCTTTTTATGAATATTCTGCAAGCCTACAAGAAGCTTGGGATGGTCCGGCACTCCTTGTATTTGCTGATGGAAATTTTGTCGGAGCAACGCTTGATAGAAATGGCCTAAGACCAGCAAGATATTCAATCACAAATGATGGTTTTGTAATAATGGGTTCTGAAACAGGAGTGGTAGATCTTGAAGAAGAAAGAGTAAGAGAAAAAGGTCGATTAGGACCGGGACAAATGTTGGCAGTTGATTTTCATCAAAATAGAATCCTAAGAAATTGGGAAGTTAAATCTGAAGCTGCTCAAAGGCATGATTATAAAAATCTTCTCAGTAATAGAACCTTAAAAATTGAAAATAATGAATGGGTTAAAGACTGCAAACTAAAAGACCTTGAGTTGTTGCAACAACAAACTGCATACGGGTTTTCAGCGGAAGATAATGACCTTATCTTAGATTCAATGGCTTCATTAGCTAAAGAGCCTACTTATTGCATGGGCGACGACATCCCATTAGCAGTTCTTTCATCTAAGCCACATATTTTATACGACTACTTTAAGCAAAGATTTGCGCAAGTTACTAATCCTCCTATTGACCCTCTGAGAGAAAAACTTGTAATGAGTTTAGAGATGCATCTAGGAGAAAGATGTACACCATTTGAAATTAAGGATGCTAAACCTTTTATTCATTTACAAAGTCCGATTCTAAATGAGGAAGAACTCATTTCCATCAAAAAATCAAAAATTAAATCTCAGACAATTTCAAGTTTGTTTGATTTAGAGGAAGGTATTCAAGGCTTAGAGAACCAATTAAAAGCAATTTGTAAACAGAGTGAGCTCTCTATAAAAGAAGGTTGCTCTTTAATTATCATTTCTGATAAAGGAATTAATCCTAAAAAGACTTTCATACCTCCTTTACTCGCTGTTGGAGCAATTCATCATTATCTTCTTAAAAAAGAAATCAGGCTAAAAGCTTCTCTAATAATTGAGACCGGTCAATGTTGGAGCACACATCACTTAGCTTGTTTAATTGGATATGGAGCAAGTGCAGTTTGCCCTTGGTTGACCTTCGAAGCAGGTAGACACTGGTTAAAACATCCAAAAACAAAAAAACTCATTGATAGCAAAAAAATAAATCCATTATCAATAGTTGATGTTCAAGAAAATATTAAAAAAGCTCTAGAAGACGGTCTAAGAAAAATTCTCTCAAAAATAGGCATCTCACTTTTATCTAGTTACCATGGTGCACAAATTTTTGAAGCTGTAGGCCTTGGGTCTGACTTAATAAAAATTGCTTTTGATGGAACAACAAGTCGTATCGCTGGCATAACATTAAAAGAATTAACTAATGAAACACTTTCAATACATACGAAAGCCTATCCAGAGATCGATTTAAAGAAATTAGAATTTTTAGGATTTGTACAATTTAGAAATAATGGAGAATATCATTCCAATAACCCAGAGATGTCCAAAGTTTTACATTCGGCGGTAAAACAAGGGCCAGGATACGATCATTTTGAAACTTACAAAAAACTTATTAGTAATAGACCGACAACATCTCTTAGAGATTTACTAACAATTAATTCAAAAAGAAAAAGTATTCCATTAGAGGAAGTTGAAAGTGTTGAATCAATTTGCAAAAGGTTCTGTACTGGAGGAATGAGTTTAGGTGCTTTATCCAGAGAGGCACATGAAGTTTTAGCAGTTGCAATGAATAGAATTGGTGGAAAAAGTAATAGTGGAGAAGGGGGAGAAGATCCAGCTCGTTTTAATATTTTAAATGATATCGATGAAAATACTCAATCAGCGACGTTGCCATTTATTAAAGGCTTAAAGAATGGAGATACCGCATGCTCCGCTATTAAACAAATAGCATCAGGAAGATTTGGAGTTACACCTGAATATCTAAGAAGTGGTAAACAACTCGAAATTAAAATGGCTCAAGGTGCAAAACCCGGAGAGGGGGGACAGCTACCTGGTCCAAAAGTTGATTCTTACATTGCAAAACTAAGAAATAGTAAACCTGGAGTAGCTTTAATATCTCCTCCCCCGCATCATGATATCTATTCAATTGAAGATTTAGCTCAACTTATCCACGACTTACACCAAGTTCATCCAAAAGCGAAAGTAAGCGTTAAACTTGTTTCTGAAATTGGTATAGGCACTATTGCTGCTGGAGTAAGCAAAGCTAATGCGGATGTAATTCAAATATCAGGCCATGACGGAGGCACAGGTGCTTCACCCCTTAGTTCTATTAAACATGCAGGTTTACCTTGGGAACTTGGTGTTGCTGAGGTTCATAAATCTCTCTTAGAGAATAACTTACGCGAAAGAGTAATTTTGAGAACTGATGGAGGTCTTAAAACAGGCTGGGACGTAGTTATTGCAGCTTTACTAGGTGCTGAAGAATACGGTTTTGGTTCTGTAGCGATGATTGCTGAAGGATGCATAATGGCTCGGGTTTGTCATACAAACAAGTGTCCTGTTGGAGTTGCCACTCAAAAAGAAGAATTAAGAAAAAGATTTAAAGGTATTCCAGAAAATGTCGTCAATTTTTTCTTGTATATTGCTGAAGAAGTAAGACAGATAATGAGTAGTATCGGTGTCTCTAATATGGAAGAACTGATTGGTAATCAAGAATTTCTTTCTGCAAGAAATATCGATCTTCCAAAAACTTCTAATATTGATCTTTCTTCTTTAGTACACTCAACCCCTGATAGATCATGGTTAAAACACTTAAAAACTGCCCATAGTAATGGCTCTGTATTAGAAGACGAGTTTTTATCTGATACTAAATTTATGGATTCAATTAAAAATCACGAAATATTAACCAAAGAAATTGAGATAAAAAATACAGATAGAAGTGTTTGTGCGAAAATATCAGGCGAAATCGCAGAACTTCACGGCAACACTGGCTTCAATGGCGAACTCAACTTAAATTTCAAAGGATATGCAGGACAAAGCTTTGGTGCCTTTTTATTGAAGGGAATGAATGTTCAATTAATCGGAGAAGCTAATGATTATGTTTGTAAAGGAATGAATGGAGGAACACTTACAATAATTCCACCAAAAATAAATGAAATCTCCTCCGAACAAGTCATCCTAGGAAATACTTGTCTTTATGGAGCAACAGGTGGAAAATTATTTGCATTAGGAAAATCGGGAGAAAGATTTGCGGTTAGAAATAGTGGTGCTACAGCTGTAACAGAAGGAGCAGGTGATCATTGTTGTGAATACATGACTGGTGGGAAAGTTGTTATTCTAGGTTCCACAGGAAGAAATATTGGTGCGGGCATGACTGGTGGGATAGCTTTTATGATCGATGAAAATAATGATTTAACTAATAAAGTCAATAAAGAAATAGTAAGCATTCATCAAATAACTTCATCAAAGCAGGAAAATATCTTATTGGAGATTATTAGAGAATATCAAGCAAAAACAAATAGCTTAAAGGCTGCCAAAATAATTAAAAATTGGTCTCATTTTAAGAGTACTTTCAAATTGATTGTTCCCCCAAGCGAAGAAGAGATGCTTGGT
AG-355-L20  TATCAAGATAGTTATTCCCCAAATGGAATAATTGGGGAGAAAGATGCGTGTGGAGTTGGTTTCGTAGCAAATGTTGAAGGTATAGAAAGCAACTGGATCCTTAAACAATCTCTAAAGGGCCTAAACTGCATGGAGCACAGAGGAGGTTGTGGAGGAGATAGTGACTCAGGAGATGGAGCAGGCATTTTATGTTCAATTCCATGGGGATATCTAGAAGAGAAAATTAATCTAAAAAATTTAGGCATGGTCTTTATGCCTAATAAAATAAAAAAAATTGAAATATGTAAATCAATATGTGATGAAGAAGCAGAAAAATTAAAAGTCAACAAAACATATTGGAGAACAGTACCTGTTAATTATGAAATCTTAGGTCCTTTAGCTAAAGCAAATGCTCCATTTATCTGTCAGTGGATTTTATATAAAGATCATAAGGATGTTGAAAGGCTTTTATATCAATTAAGGAAAAGAATTGAGAAAAAAATAAGAGAAACTTTCAAAAACTGTGAATTTTATTTTGCCTCACTAAGTTCTCAAACAGTTGTATATAAAGGTATGGTTCGCTCTGAAATATTATCCGAATTTTATCAAGATCTAAAAGAAGAGAGTTTTAAAGTTTCATTTTCTGTTTATCATCGTAGATTTAGTACTAATACACTTCCAAAATGGCCACTAGCTCAGCCCATGAGATTTTTGGGTCATAATGGTGAAATAAATACTCTCTTAGGCAATATTAATTGGGCTAAAGCTTCAGAAACACATATAAATGATTTTTGGGGAGAGTTATCTAATGAAATTAAGCCCATTGTAGATGTAAACAAAAGTGATTCATCAAATCTTGATGCAACACTTGAAATCAATATTCGTTCAGGTCAGCCCATTACTGACTCATTATTAAAACTCGTTCCTGAAGCATTTCGAGATCAACCAGAACTTGAGGAGAGAGAGTATATAAAGGCTTTTTATGAATATTCTGCAAGCCTACAAGAAGCTTGGGATGGTCCAGCACTCCTTGTATTTGCTGATGGAAATTTTGTCGGAGCAACGCTTGATAGAAATGGCCTAAGACCAGCAAGATATTCAATCACAAGTGATGGTTTTGTAATCATGGGCTCTGAGACAGGAGTAGTAGATCTTGAAGAAGAAAGAGTAATAGAAAAAGGTCGATTAGGACCGGGACAAATGTTGGCAGTTGATTTTCATCAGCATAGAATCCTAAGAAATTGGGAAGTTAAATCTGAAGCCGCTCAAAGGCATGATTATAAAAATCTTCTCAGTAATAGAACTATACAAATTGAAAATAATGAATGGGTTAAAGACTGCAAACTAAAAGACCTTGAGTTGTTGCAACAACAAACTGCATACGGGTTTTCAGCGGAAGATAATGACCTTATCTTAGACTCAATGGCTTCATTAGCTAAAGAGCCTACTTATTGCATGGGCGACGACATCCCATTAGCAGTTCTTTCATCTAAGCCACATATTTTATACGACTACTTTAAGCAAAGATTTGCGCAAGTTACTAATCCTCCTATTGACCCTCTGAGAGAAAAACTTGTAATGAGTTTAGAGATGCATCTAGGAGAAAGATGTACACCGTTTGAAATTAAAGACGCTAAACCTTTTATACATTTACAAAGTCCGATTCTTAATGAGGAAGAACTAATTTCCATCAAAAAATCAAAAATTAAATCTCAGACAATTTCAAGTTTGTTTGATTTAGAGGAAGGTATTCAAGGCTTAGAGAACCAATTAAAACTAATCTGTAAACAGAGTGAGCTAGCTATAAAAGAAGGTTGCTCTTTAATTATCATTTCTGATAAGGGAATTAATCCTAAAAAGACTTTCATACCCCCTTTACTTGCTGTTGGAGCAATTCATCATTATCTTCTTAAAAAAGAAATCAGGCTAAAAGCTTCTCTAATAATTGAGACCGGTCAATGTTGGAGCACACATCATTTAGCTTGTTTAATTGGATATGGAGCAAGTGCAGTTTGCCCTTGGTTGACTTTCGAAGCAGGTAGACACTGGTTAAAACATCCAAAAACACAAAAGCTCATTGATAGCAAAAAAATAAATCCATTATCAATAGTTGATGTTCAAGAAAATATCAAAAAAGCTCTAGAAGACGGTCTAAGAAAAATTCTCTCAAAAATAGGTATCTCACTTTTATCTAGTTACCATGGTGCACAAATTTTTGAAGCTGTAGGCCTTGGATCTGACTTAATAAAAATTGCTTTTGATGGCACAACAAGTCGTATCGCTGGCATAACATTAAAAGAATTAACTAATGAAACACTTTCAATACATACGAAAGCCTATCCAGAGATCGATTTAAAAAAATTAGAATTTTTAGGATTTGTACAATTTAGAAATAATGGAGAATATCATTCCAATAACCCAGAAATGTCCAAAGTTTTACATTCGGCGGTAAAACAAGGGCCAGGATACGATCATTTTGAAACTTACAAAAAACTTATTAGTAATAGACCGACAACATCTCTTAGAGATTTACTAACAATTAATTCAAAAAGAAAAAGTATTCCATTAGAGGCAGTTGAAAGTGTTGAATCAATTTGCAAAAGGTTCTGTACTGGAGGAATGAGTTTAGGTGCTTTATCCAGAGAAGCGCATGAAGTTTTAGCAGTTGCAATGAATAGAATTGGTGGAAAAAGTAATAGTGGAGAAGGTGGAGAAGATCCAGCTCGTTTTAATGTTTTAAATGATATCGATGAAAATACTCAATCAGCGACTTTGCCATTTATTAAAGGCTTAAAGAATGGAGACACCGCATGCTCCGCTATTAAACAAATAGCATCAGGAAGATTTGGAGTTACACCTGAATATCTAAGAAGTGGTAAACAACTCGAAATTAAAATGGCTCAAGGTGCAAAACCCGGAGAGGGGGGACAATTACCTGGTCCAAAAGTTGATTCTTACATTGCAAAACTAAGAAATAGTAAACCTGGAGTAGCTTTAATATCTCCTCCCCCGCATCATGATATTTATTCAATTGAAGACTTAGCTCAACTTATCCACGACTTACACCAAGTTCATCCAAAAGCGAAAGTAAGCGTTAAACTAGTCTCTGAAATTGGTATAGGCACTATTGCTGCTGGAGTAAGCAAAGCTAATGCGGATGTAATTCAAATATCAGGCCATGACGGAGGTACAGGTGCTTCACCCCTGAGTTCTATTAAACATGCAGGTTTGCCATGGGAACTTGGTGTCGCTGAGGTTCATAAATCTCTCTTAGAGAATAACTTACGCGAAAGAGTAATTTTGAGAACTGATGGAGGTCTTAAAACAGGCTGGGACGTAGTTATTGCAGCTTTACTAGGTGCTGAAGAATATGGTTTTGGTTCTGTAGCGATGATTGCTGAAGGATGCATAATGGCTCGGGTTTGTCATACAAACAAGTGTCCTGTTGGAGTTGCCACTCAAAAAGAAGAATTAAGAAAAAGATTTAAAGGTATTCCAGAAAATGTAGTCAATTTTTTCTTGTATATTGCTGAAGAAGTAAGACAGATAATGAGTAGTATCGGTGTTTCTAATATGGAAGAACTGATTGGTAATCAAGAATTTCTTTCTGCAAGAAATATCGATCTTCCAAAAACTTCTAATATTGATCTTTCTTCTTTAGTACACTTAACCCCTGACAGATCATGGTTACAACATTTAAAAACTGCCCATAGTAATGGTTTTGTATTAGAAGACGAGTTTTTGTCTGATACTAAATTTATAGATTCAATTAAAAATCACGAAATATTAACCAAAGAAATTGAGATAAAAAATACAGATAGAAGTGTTTGTGCGAAAATATCAGGCGAAATCGCAGAACTTCACGGCAACACTGGCTTCAATGGCGAACTCAACTTAAATTTCAAAGGATATGCAGGACAAAGCTTTGGTGCCTTTTTATTGAAGGGAATGAATGTTCAATTAATCGGAGAAGCTAATGATTATGTTTGTAAAGGAATGAATGGAGGAATACTCACAATAATTCCACCAAAAATAAGTGAAATCTCCTCCGAACAAGTCATCCTAGGAAATACTTGTCTTTATGGAGCAACGGGTGGAAAATTATTTGCATTAGGAAAATCGGGAGAAAGATTTGCGGTTAGAAATAGTGGTGCTACAGCGGTAACAGAAGGAGCAGGTGATCATTGTTGTGAATACATGACTGGTGGGAAAGTAGTTATTCTAGGTTCCACAGGAAGGAATATTGGTGCGGGCATGACTGGTGGAATAGCTTTTATAATCGATGAAAATAAAGATTTAAGTAATAAAGTAAATAAAGAAATAGTAAGCATTCATCAAATAACTTCATCAAAGCAGGAAAATATCTTATTGGAAATTATTAGAGAATATCAAGCAAAAACAAATAGCTTAAAGGCTGCCAAAATAATTGAAAACTGGTCTCATTTTAAGAGTACTTTCAAATTGATTGTTCCCCCAAGCGAAGAAGAGATGCTTGGT
AG-355-M18  TATCAAGATAGTTATTCCCAAAATGGAATAATTGGTGAAAAAGATGCTTGTGGAGTTGGTTTCATAGCAAATGTAAAGGGGATAGAGAGCAACTGGATACTTAAACAATCCCTTAAAGGTCTTAACTGTATGGAGCATAGAGGAGGTTGTGGAGGAGATAGCGACTCAGGTGATGGAGCAGGGATTTTGTGTTCAATACCGTGGCAATATATAGAAGAAGAAATTAATCTAAAAAACTTGGGCATGATTTTTATGCCTAATACAAAGGAGAAAATTGATGAATGTAAATCCATATGTGATCAAGAAGCAGAAAAATTAAAATTTCACAAAACATCTTGGAGAACAGTACCAGTTAATAATGAAATCTTAGGTCCTTTAGCCAAAGCAAATGCTCCGTTCATCTGTCAGTGGATTTTATACAAAGATCATCAGAATATTGAGAGGATTTTATTCCAATTAAGGAAAAGAATTGAAAAAAAAATAAGAGAAACTTTTAAAAATTGTGAATTTTATTTTGCTTCACTAAGTTCTCAAACAGTTGTCTATAAAGGTATGGTGCGTTCTGAAATATTATCTGAGTTTTATCAAGATCTAAAAGAAGAGGGTTTTAAGGTCTCATTTTCTGTTTATCATCGGAGATTCAGTACCAATACCCTTCCAAAATGGCCGCTCGCTCAACCAATGAGATTTTTAGGTCATAATGGCGAAATAAATACCCTCTTAGGTAATATTAATTGGGCTAAAGCTTCAGAAACACATATAGATGATTTTTGGGGAGATTTATCTAATGAAATTAAGCCGATTGTAGATGTAAATAAGAGTGATTCATCAAATCTTGATGCAACCCTTGAAATTAATATTCGCTCAGGCCAACCAATAACTGATTCATTATTAAAACTTGTTCCTGAAGCATTTAGAGATCAACCAGAACTAAAACTGAGAGAAGATATTAAAGCATTTTATGAGTATTCTGCTAGCCTACAAGAAGCCTGGGATGGGCCAGCTCTGCTCGTATTCGCAGATGGAAATTTTGTAGGAGCAACGCTTGATAGAAATGGTCTAAGACCAGCAAGATATTCAATCACAAATGATGGTTTTGTAATAATGGGTTCAGAAACAGGAGTAGTAGAAATTGAAGAGGAAAGAGTAATAGAGAAAGGTCGATTAGGACCTGGACAAATGTTGGCGGTTGATTTTCATCAGAATAGAATCCTCCGAAATTGGGAGGTAAAATCTGAGGCAGCTCAAAGGCATGATTATAAGAATCTCCTAAGTGAGAGAACTATAAAAATTAAAAATAGTGAATGGCTCAAAGACTGCAAACTAAAAGACCTTGAGTTAATACAACAACAAACTGCTTACGGGTTTTCAGCAGAAGATAATGATCTTATATTGGATTCAATGGCTTCATTAGCTAAAGAGCCAACCTATTGCATGGGAGACGATATCCCATTAGCAGTGCTTTCTTCAAAACCTCATGTTTTATATGACTATTTCAAGCAAAGATTTGCGCAAGTTACAAACCCTCCTATTGACCCTCTGAGAGAAAAACTTGTAATGAGTTTAGAGATGCATCTTGGAGAAAGATGTACACCATTTGAGATTAAAGATCCTAAACCTTTTGTTCATTTAAAAAGTCCAATTCTCAATGAAGAAGAACTCATTTCTATAAAAAACTCAACAATTCAATCTCAAACAATTTCAAGTTTGTTCAATATAGAGGAAGGTGCTCAAGGCTTAGAAAACCAACTAAAAGCAATTTGCGAACAGAGTGAGCTCTCTATTAAAGAAGGTTGCTCTTTAATTATCATTTCTGACAAGGGAATTAATCCTAAAAAGACTTTTATTCCTCCTTTACTTGCTGTTGGGGCAGTTCATCATTATCTCTTAAAAAAAGAAATTAGACTAAAAGCTTCTCTCATAGTTGAGACAGGCCAATGTTGGAGCACTCATCACTTGGCTTGTTTGATTGGTTATGGCGCGAGTGCAGTTTGCCCTTGGTTGACCTTCGAAGCTGGAAGAAACTGGTTAAAACACCCAAAAACACAAAAACTCATTGATAGCAAAAAAATAAACCTATTATCAATAATTGATGTTCAAGAAAATATTAAAAAAGCTCTAGAAGACGGTCTAAGAAAAATTCTTTCGAAAATTGGAATCTCACTTTTATCTAGTTACCATGGCGCACAAATTTTTGAAGCTGTAGGCCTTGGATCTGACTTAATAAAAATTGCTTTTGATGGTACAACAAGCCGTATTGCTGGCATAACTTTAAAAGAATTAACTAATGAAACACTTTCGATACATACTAAAGCCTATCCAGAGATCGATTTAAAAAAATTAGAATTTTTAGGATTTGTACAATTTAGAAATAATGGAGAATATCACTCAAATAATCCTGAGATGTCCAAAGTTTTACATTCAGCTGTAAAACAAGGACCAGGATACGATCATTTTGAAACTTACAAAAAACTTATTAGTAATAGACCCACAACATCTCTAAGAGATTTACTAACAATTAACTCAAAAAGAAAAAGCATTCCATTAGAGGAGGTTGAAAGTGTTGAATCAATTTGCAAAAGGTTCTGTACTGGAGGAATGAGTTTGGGTGCTTTATCAAGAGAAGCACATGAAGTATTAGCAGTTGCGATGAATAGAATTGGCGGAAAAAGTAATAGTGGAGAGGGGGGAGAAGATCCAGCTCGTTTTAATGTTTTAAATGATATCGATGAAAATACCCAATCTGCGACATTGCCATTTATTAAAGGTCTAGAAAATGGAGACACCGCATGCTCAGCTATTAAACAAATAGCATCAGGTAGATTTGGAGTTACACCTGAATATCTAAGAAGTGGCAAACAACTCGAAATTAAAATGGCTCAGGGTGCAAAACCTGGAGAAGGGGGACAATTGCCTGGTCCAAAAGTTGATTCTTACATTGCAAAACTAAGAAATAGTAAACCTGGAGTAGCTCTAATATCTCCTCCTCCGCATCATGATATTTATTCAATTGAAGATTTAGCTCAACTTATCCATGACTTACACCAAGTTCATCCACAAGCTAAAGTGAGCGTTAAACTTGTTTCTGAAATTGGTATAGGGACTATTGCTGCTGGAGTAAGCAAAGCTAATGCAGATGTAATTCAAATTTCAGGTCATGACGGAGGTACAGGTGCTTCACCCCTAAGTTCTATTAAACATGCAGGTTTACCATGGGAACTCGGTGTTGCTGAGGTTCATAAATCTCTATTAGAAAATAAATTACGAGAAAGAGTAATTTTAAGAACTGATGGAGGTCTCAAAACAGGCTGGGATGTAGTTATTGCAGCTTTACTTGGTGCTGAAGAATACGGTTTCGGTTCTGTAGCGATGATTGCTGAAGGATGCATAATGGCTCGGGTTTGTCATACAAACAAGTGTCCTGTTGGAGTTGCCACTCAAAAAGAAGAGTTAAGAAAAAGATTTAAAGGTATTCCAGAAAATGTTGTCAATTTTTTCTTGTATATTGCTGAAGAAGTGAGGCAGATCATGAGTAGTATTGGAGTTTCTAATATGGAAGAACTTATTGGTAATAAAGAATTTCTTTCTGCAAGAAATATCGGTCTTCCAAAAACTTCTAATATCGATCTTTCTTCTTTATTACATTCAACCACTGATAGATCATGGTTAAATCATTCAAAAAATGCTCATAGTAATGGATCTGTATTAGAAGATGAGTTTTTGTCTGATACTGAATTTATAGATTCAATTAAAAATCACGAAAAATTAACTAAAGAAATTGAGATAAAAAATACAGATAGAAGTGTTTGTGCGAAAATATCAGGCGAAATCGCAGAACTTCATGGAAATACTGGCTTCAATGGAGAACTCAACTTAAATTTCAAAGGGTTTGCAGGACAAAGCTTTGGTGCCTTTTTATTGAAGGGAATGAATGTTCAATTAATCGGAGAAGCTAATGATTATGTTTGTAAAGGAATGAATGGAGGAATACTCACAATAATTCCACCAAAAATAGATGAAATCTCCTCCGAACAAGTTATCCTTGGAAATACTTGCCTTTATGGAGCAACAGGAGGGAAATTATTTGCATTAGGAAAATCAGGAGAAAGATTTGCAGTGAGAAATAGTGGCGCTACAGCAGTAACAGAGGGAGCAGGTGATCATTGTTGTGAATACATGACTGGCGGTAAAGTAGTTATTCTAGGTTCCACAGGAAGGAATATTGGTGCGGGCATGACTGGTGGAATAGCTTTTATACTCGATGAGAATAATGATTTAATTAATAAAGTTAATAAAGAAATAGTTAACATTCATAAAATAACTTCATCCAAGCAAGAAGATATTTTGTTGGAAATTATTAGAGAATATCAGGCAAAAACAAATAGCTTAAAGGCTTACAAAATAATTGAAAATTGGTCTGATTTCAAGAGTAATTTCAAATTGATTGTTCCCCCAAGCGAAGAAGAGATGCTTGGT
AG-355-N16  TATCAAGATAGTTATTCCCCAAATGGAATAATTGGGGAGAAAGATGCGTGTGGAGTTGGTTTCGTAGCAAATGTGGAAGGTATAGAAAGCAACTGGATCCTTAAACAATCTCTAAAGGGCCTCAACTGCATGGAGCATAGAGGAGGTTGTGGAGGAGATAGTGACTCAGGAGATGGAGCAGGCATTTTATGTTCAATTCCTTGGGGATATCTAGAAGAGAAAATTAATCTAAAAAATTTAGGCATGGTTTTTATGCCTAATAAAAAAGAAAAAATTGAAATATGTAAATTAATATGTGATGGAGAAGCAGAAAAATTAAAAGTCAACAAAACATCTTGGAGAACAGTACCTGTTAATAATGAAATCTTAGGTCCTTTAGCTAAAGCAAATGCTCCATTCATCTGTCAGTGGATTTTATATAAAGATCATAAGGATGTTGAAAGGCTTTTATTTCAATTAAGGAAAAGAATTGAGAAAAAAATAAGAGAAACTTTCAAAAACTGTGAATTTTATTTTGCCTCACTAAGTTCTCAAACAGTTGTTTATAAGGGTATGGTTCGCTCTGAAATATTATCCGAGTTTTATCAAGATCTAAAAGAAGAAAGTTTTAAAGTTTCATTTTCTGTTTATCATCGTAGATTTAGTACTAATACACTTCCAAAATGGCCACTAGCTCAGCCCATGAGATTTTTGGGTCATAATGGCGAAATAAATACTCTCCTAGGCAATATTAATTGGGCTAAAGCTTCAGAAACACATATAGATGATTTTTGGGGAGAGTTATCTAATGAAATTAAGCCCATTGTAGATGTAAACAAAAGTGATTCATCAAATCTTGATGCAACCCTTGAAATAAATATTCGTTCAGGTCAGCCCATTACTGACTCATTATTAAAACTTGTTCCTGAAGCATTTAGAGATCAACCAGAACTTGAGGAGAGAGATTATATAAAAGCTTTTTATGAATATTCTGCAAGCCTACAAGAAGCTTGGGATGGTCCAGCACTCCTTGTATTTGCTGATGGAAATTTTGTCGGAGCAACCCTTGATAGAAATGGCCTAAGACCAGCAAGATATTCAATCACAAATGATGGTTTTGTAATAATGGGTTCTGAAACAGGAGTAGTAGATCTTGAAGAAGAAAGAGTAATAGAAAAAGGTCGATTAGGACCGGGACAAATGTTGGCAGTAGATTTTCATCAGCATAGAATCCTAAGAAATTGGGAAGTAAAATCTGAGGCAGCTCAAAGGCATGATTATAAAAATCTTCTCAGTAATAGAACTATAAAAATTGAAAATAATGAATGGGTTAAAGACTGCAAACTCAAAGACCTTGAGTTGTTGCAACAACAAACTGCATACGGGTTTTCAGCGGAAGATAATGACCTTATCTTAGATTCAATGGCTTCATTAGCTAAAGAGCCTACTTATTGCATGGGCGATGACATCCCATTAGCAGTTCTTTCATCTAAGCCACATATTTTATACGACTACTTTAAGCAAAGATTTGCGCAAGTTACTAATCCTCCTATTGACCCTCTGAGAGAAAAACTTGTCATGAGTTTAGAGATGCATCTAGGAGAAAGATGTACACCATTTGAAATTAAAGATGCTAAACCTTATATTCATTTACAAAGTCCAATTCTAAATGAGGAAGAACTCATTTCCATCAAAAAATCGAAAATTAAATCTCAGACAATTTCAAGTTTGTATGATATAGAGGAAGGTGTTCAAGGCTTAGAGAACCAATTAAAACTAATCTGTAAACAGAGTGAGCTGTCTATAAAAGAAGGGTGCTCTTTAATTATCATTTCTGATAAAGGAATTAATCCTAAAAAGACTTTAATTCCTCCTTTACTTGCTGTTGGGTCAATTCATCATTATCTTCTAAAAAAAGAAATCAGGCTAAAAGCTTCTCTAATTATTGAAACAGGTCAATGTTGGAGCACACATCACTTGGCTTGTTTGATTGGTTATGGTGCAAGCGCAGTTTGCCCTTGGTTGACTTTCGAAGCAGGTAGACATTGGTTAAAACATCCAAAAACACAAAAACTCATTGATAGCAAAAAAATAAATCCATTATCAATAGTTGATGTTCAAGAAAATATTAAAAAAGCTCTAGAAGATGGTCTAAGAAAAATTCTCTCAAAAATTGGCATCTCACTTTTATCTAGTTACCATGGTGCACAAATTTTTGAAGCTGTAGGCCTTGGATCTGACTTAATAAAAATTGCTTTTGATGGTACAACAAGTCGTATCGCTGGCATAACATTAAAAGAATTAACTAATGAAACACTTTCAATACATACGAAAGCCTATCCAGAGATCGATTTAAAGAAGTTAGAATTTTTAGGATTTGTACAATTTAGAAATAATGGAGAGTATCATTCCAATAACCCGGAGATGTCCAAAGTTTTACATTCGGCGGTAAAACATGGGCCTGGATACGATCATTTTGAAACTTACAAAAAACTTATTAGTAATAGACCAACAACATCACTTAGAGATTTGCTAACAATTAATTCACAAAGAAAAAGCATTCCATTAGAGGAAGTTGAAAGTGTTGAATCAATTTGCAAAAGGTTCTGTACTGGAGGAATGAGTTTGGGTGCTTTATCGAGAGAAGCGCATGAAGTGTTAGCAGTTGCTATGAACAGAATTGGTGGCAAAAGTAATAGTGGAGAAGGGGGAGAAGATCCAGCTCGTTTTAATGTTTTAAATGATATCGATGAAAATACTCAATCAGCGACATTACCATTTATTAAAGGTCTAGAAAATGGAGACACCGCGTGTTCAGCTATTAAACAAATAGCATCAGGTAGATTTGGAGTCACACCTGAATATCTAAGAAGTGGTAAACAACTCGAAATTAAAATGGCTCAAGGTGCAAAACCTGGAGAAGGGGGACAATTGCCTGGTCCAAAAGTTGATTCTTACATCGCAAAACTAAGAAATAGCAAACCTGGAGTAGCTCTAATATCTCCTCCCCCGCATCATGATATTTATTCAATTGAAGATTTAGCTCAACTTATCCATGACTTACACCAAGTCCATCCAAAAGCGAAAGTGAGCGTTAAACTTGTTTCTGAAATTGGTATAGGAACTATTGCTGCTGGTGTAAGCAAAGCTAATGCAGATGTAATTCAAATTTCAGGCCATGACGGAGGTACAGGTGCTTCGCCCCTAAGTTCTATTAAACATGCAGGTTTACCATGGGAATTAGGTGTTGCTGAGGTTCATAAATCTCTATTAGAGAATAACTTACGCGAAAGAGTAATTTTGAGAACAGATGGAGGTCTTAAAACAGGCTGGGATGTAGTTATTGCAGCTTTACTAGGTGCTGAAGAATACGGTTTCGGTTCTGTAGCGATGATTGCTGAAGGATGCATAATGGCTCGAGTTTGTCATACAAACAAGTGTCCTGTTGGAGTTGCTACTCAAAAAGAAGAGTTAAGAAAAAGATTTAAAGGTATTCCAGAAAATGTTGTCAATTTTTTCTTATATATTGCTGAAGAAGTAAGACAGATAATGAGTAGTATTGGAGTTTCTAATATGGAAGAACTGATTGGCAATCAAGAATTTCTTTCTACAAGAAATATCGGTCTTCCAAAAACTTCTAATATCGATCTCTCTTCTTTAATACAGATAACCACTGATAGATCATGGTTAAAACATTCAAACAATGCTCATAGTAATGGTTCTGTATTAGAGGATAAGTTTTTGTCTGATACTGAATTTATAGATTCAATTAAAAGTCACGAAAAATTGACTAAAGAAATTGAGATAAAAAATACAGATAGAAGTGTTTGTGCGAAAATATCAGGCGAAATCGCAGAACTTCATGGAAACACCGGCTTCAATGGAGAACTTAACTTAAATTTCAAAGGATATGCGGGACAAAGCTTTGGTGCCTTTTTATTAAAGGGAATGAATATTCAATTAATTGGAGAAGCTAATGATTATGTTTGTAAAGGAATGAATGGAGGAATACTCACAATAATTCCACCAAAAATAGATAAAATCTCATCCGAACAAGTTATCCTAGGAAATACTTGCCTTTATGGAGCAACAGGTGGAAAATTATTTGCTTTAGGAAAATCGGGAGAAAGATTTGCAGTAAGAAATAGTGGTGCCATAGCAGTAACAGAGGGAGCAGGAGATCATTGTTGTGAATACATGACTGGTGGGAAAGTAGTTATATTAGGTTCCACAGGAAGGAATATTGGTGCGGGTATGACTGGTGGAATAGCTTTCATACTCGATGAGAATGATGATTTAAATAATAAAGTTAATAAGGAAATAGTAAGCATTCATAAAATAACTTCATCAAAGCAGGAAGATATTTTATTGGAAATTATTAGGGAATATAAAGCAAAAACAAATAGCTTAAAGGCAGCCAAAATAATTGAAAATTGGTTTCATTTTAAGAGTACTTTCAAATTAATAGTTCCCCCAAGCGAAGAAGAAATGCTTGGC
AG-355-N18  TATCAAGATAGTTATTCCCCAAATGGAATAATTGGGGAGAAAGATGCCTGTGGAGTTGGTTTTGTAGCACATGTCAAAGGTATAGAAAGCAATTGGATCCTTAAACAATCACTAAAAGGTCTTAACTGCATGGAGCATAGAGGAGGTTGTGGGGGAGATAGTGACTCAGGTGATGGAGCAGGGATTTTATGTTCGATTCCATGGGGATACCTAGATAAGGAAATGGATCTAAAAAATTTAGGCATGGTTTTTATGCCTAATAAAGAAGAGAAAATTGAAAAATGTAAATCAATATGCGATCAGGAAGCAGAAAAATTAAAAGTTAACAAAACATTTTGGAGAACAGTACCTGTTAATAACGACATATTAGGTCCTTTAGCTAAAGCAAATGCTCCATTCATCTGTCAGTGGGTTTTATACAAATATCATCAGGATATTGAGAGGCTTTTATTTCAATTAAGAAAAAGAATTGAAAAAAAAATAAGAGAAACTTTTAAAAACTGTGAATTTTATTTTGCCTCACTAAGTTCTCAAACAGTTGTTTATAAAGGTATGGTACGTTCTGAAATATTATCTGAGTTTTATCAAGATCTAAAAGAAGAGAGTTTTAAAGTCTCATTTTCTGTTTATCATCGTAGATTTAGCACCAATACACTTCCAAAATGGCCACTAGCTCAGCCCATGAGATTTTTAGGTCATAATGGGGAAATAAATACTCTCTTAGGCAATATCAATTGGGCTAAAGCTTCAGAAACACATATAGATGATTTTTGGGGAGAGGTATCTAATGAAATCAAGCCCATTGTAGATGTAAACAAAAGTGATTCATCAAATCTTGATGCAACCCTCGAAATTAATATTCGCTCAGGCCAACCAATTACTGATTCATTATTAAAACTTGTTCCTGAAGCATTTAGAGATCAACCAGAACTTGAACAAAGAGAAGACATTAAATCTTTTTATGAGTATTCTGCAAGCCTTCAAGAAGCTTGGGATGGTCCTGCTCTTCTTGTATTTGCAGATGGAAATTTTGTAGGAGCAACACTTGATAGAAATGGTCTAAGACCAGCAAGATATTCAATCACAAATGATGGTTTCGTAATAATGGGTTCCGAAACAGGAGTAGTAGATCTTGAAGAGGAGAGAGTAATAGAAAAAGGTCGATTAGGACCAGGACAAATGTTGGCAGTTGATTTCCATCAGAATAGAATCCTAAGAAATTGGGAAGTAAAATCTGAAGCAGCTAAAAGGCATGATTATAAAAATTTACTCAATAATAGAACTATAAAAATTGACAAAAATGAATGGGTTAAAGACTGCAACCTAAAAGACCTTGAGTTGTTGCAACAACAAACTGCATACGGTTTTTCAGCGGAAGATAATGATCTTATCTTAGATTCAATGGCTTCATTAGCAAAAGAGCCTACTTATTGCATGGGGGACGACATCCCATTAGCAGTTCTCTCATCTAAGCCACACATTTTATACGACTACTTTAAGCAAAGATTTGCGCAAGTTACTAATCCTCCTATTGACCCTCTGAGAGAAAAACTTGTAATGAGTTTAGAGATGCATCTAGGAGAAAGATGTACACCATTTGAAATTAATGATCCTAAACCTTTTATTCATTTGCAAAGTCCGATTCTTAATGAAGAAGAACTTATATCCATCAAAAAATCAAAAATTAAATCTCAGACAATTTCAAGTTTGTTTGATATAGAGGAAGGTATCCAAGGCTTAGAGAACCAATTAAAAGCAATTTGTAAACAGAGTGAATTGTCTATTAAAGAAGGTTGCTCTTTAATTATCATTTCTGATAAAGGAATTAATCCTAAAAAGACTTTTATACCTCCTTTACTTGCTGTTGGGGCAATTCATCATTATCTTCTTAAAAAAGAAATCAGGCTAAAAGCTTCTCTAATAATTGAGACTGGTCAATGTTGGAGCACACATCACTTAGCTTGTTTAATTGGATATGGCGCAAGTGCAGTTTGCCCTTGGTTGACCTTCGAAGCAGGTAGACACTGGTTAAAACATCCAAAAACACAGAAACTCATTGATAGCAAAAAGATAAATCCATTATCAATAATTGATGTTCAAGAAAATATTAAAAAAGCTCTAGAAGACGGTCTAAGAAAAATTCTCTCAAAAATAGGCATCTCACTTTTATCTAGTTACCATGGTGCACAAATTTTTGAAGCTGTAGGCCTAGGATCTGACTTAATAAAAATTGCTTTTGATGGTACAACAAGCCGTATTGCTGGCATAACTTTAAAAGAATTAACTAATGAGATACTTTCAATACATACGAAAGCCTATCCAGAGATCGATTTAAAGAAATTAGAATTTTTAGGATTTGTACAATTTAGAAATAATGGAGAATATCATTCCAATAACCCAGAGATGTCTAAGGTTTTACATTCAGCGGTAAAACAAGGACCAGGATACGATCATTTTGAAACTTACAAAAAACTTATTAGTAATAGACCGACAACATCTCTAAGAGATTTACTAACAATTAATTCAAAAAGAAAAAGTATTCCATTAGAGGAAGTTGAAAGTATTGAATCAATTTGCAAAAGGTTCTGTACTGGAGGAATGAGTTTAGGTGCTTTATCCAGAGAAGCGCATGAAGTTTTAGCAGTTGCAATGAATAGAATTGGTGGAAAAAGTAATAGTGGAGAAGGAGGAGAAGATCCAGCTCGTTTTAATGTTTTAAATGATATCGATGAAAATACTCAATCAGCGACGTTGCCATTTATTAAAGGTTTAGAGAATGGAGACACCGCATGCTCAGCTATTAAACAAATAGCATCAGGAAGATTTGGAGTTACACCTGAATATCTAAGAAGTGGTAAACAACTTGAAATTAAAATGGCTCAAGGTGCAAAACCTGGAGAAGGGGGACAATTGCCTGGTCCAAAAGTTGATTCATACATCGCAAAACTAAGAAATAGTAAACCTGGAGTAGCTTTAATATCTCCTCCCCCGCATCATGATATTTACTCAATTGAAGATTTAGCTCAACTTATCCACGACTTACACCAAGTTCATCCAAAAGCGAAAGTAAGCGTTAAACTTGTTTCTGAAATTGGTATAGGAACTATTGCTGCTGGAGTAAGCAAAGCTAATGCAGATGTAATTCAAATATCTGGCCATGATGGAGGTACAGGTGCTTCACCCCTGAGTTCTATTAAACATGCAGGTTTACCATGGGAACTAGGTGTTACTGAGGTCCATAAATCTCTCTTAGAGAATAACTTACGTGAAAGAGTGATTTTGAGAACTGATGGAGGTCTTAAAACTGGCTGGGATGTAGTTATTGCAGCTTTACTGGGCGCTGAAGAATACGGTTTTGGTTCTGTAGCGATGATTGCTGAAGGATGCATAATGGCTCGGGTTTGTCATACAAACAAGTGTCCTGTTGGAGTTGCCACTCAAAAAGAAGAATTAAGAAAAAGATTTAAAGGTATTCCAGAAAATGTTGTCAATTTTTTCTTATATATTGCTGAAGAAGTAAGACAGATAATGAGTAGCATCGGTGTTTCTAATATGGAAGAACTGATTGGTAATAAAGAATTTCTTTCTGCAAGAAATATCGATCTCCCAAAAACTTCTAATATTGATCTTTCTTCTTTAGTACACTCAGCCACAAATAGATCATGGTTAAAACATTCAAAAACTGCCCATGGCAATGGCTGTGTATTAGAAGACGAGTTTTTGTCTGATACTGAATTTATAGATGCAATTAAAAAGCACGAAATATTAACCAAAGAAATTGAGATAAAAAATACAGATAGAAGTGTTTGTGCGAAAATATCAGGCGAAATCGCAGAACTTCACGGCAACACAGGCTTCAATGGCGAACTCAACTTAAATTTCAAAGGATATGCAGGACAAAGCTTTGGTGCCTTTTTATTGAAGGGAATGAATGTTCAATTAATCGGAGAAGCTAATGATTATGTTTGTAAAGGAATGAATGGAGGAATACTCACAATAATTCCACCAAAAATAGATAAAAATTCCTCCGAACAGGTCATTTTAGGAAACACCTGTCTTTATGGAGCAACAGGTGGGAAATTATTTGCATTAGGAAAATCGGGCGAAAGATTTGCAGTAAGAAATAGTGGTGCTACTGCTGTAACAGAAGGAGCAGGTGATCATTGTTGTGAATACATGACTGGTGGGAAAGTAGTAATTTTAGGTTCCACAGGAAGGAATATTGGTGCGGGCATGACTGGTGGAATAGCTTTTATAATCGATGAAAAGAACGATTTAAGTAATAAAGTGAACAAGGAAATAATTAGCATTCATAAAATAACTTCAACAAAGCAGGAAGATATCTTATTGGAAATTATTAGAGAATATCGAGCAAAAACAAATAGCTTAAAGGCTGCCAAAATAATTGAAAATTGGTCTTATTACAAGAGTATTTTCAAATTAATAGTTCCCCCAAGCGAAGAAGAAATGCTTGGC
AG-355-O19  TATCAAGATAGTTATTCCCCAAATGCAATAATTGGGGAGAAAGATGCGTGTGGAGTTGGTTTCGTAGCAAATGTTGAAGGTATAGAAAGCAACTGGATCCTTAAACAATCACTAAAGGGCCTCAACTGCATGGAGCATAGAGGAGGTTGTGGAGGTGATAGTGACTCAGGCGATGGAGCAGGCATTTTATGTTCAATTCCCTGGGGTTATTTAGATGAAGAATTGAATCTTATAAATTTAGGTATGGTTTTTATGCCTAATAAAAAAGAGAAAATTGAAGAATGCAAATCAATATGTGATGAGGAAGCAGAAAAATTAAGCGTCAAAGAAACATCTTGGAGAAAAGTCCCTGTAAATAATGAAATCTTAGGTCCTTTAGCCAAAGCAAATGTCCCATATATTTGTCAGTGGATTTTATACAAAGATAATCAGAATATTGAAAGGCTTTTGTTCCAGTTAAGGAAAAGAATTGAAAAAAAAATAAGAGAAACCTTTAAAAACTGTGAATTTTATTTTGCCTCACTTAGTTCTCAAACAGTTGTATATAAAGGTATGGTTAGGTCTGAAATATTATCTGAATTCTATCAAGATCTTAAAAAAGAGAATTTTAAGGTATCATTTTCCGTTTATCATAGGAGATTTAGTACAAATACTCTTCCAAAATGGCCACTTGCCCAGCCCATGAGATATTTAGGTCATAACGGGGAAATCAATACACTTTTGGGAAATATTAATTGGGCTAAAGCTTCAGAAACACATATAAATGATTTTTGGGGAGAGCTATCTAATGAAATAAAGCCTATTGTAGATGTAAATAAAAGTGATTCATCAAATCTTGATGCAACCCTTGAAATAAATATTCGTTCAGGCCAACCAATAACTGATTCATTATTAAAACTTGTTCCTGAAGCATTTAGAGATCAACCAGAACTTGAACAGAGGGAAGATATTAAGTCATTTTATGAGTATTCTGCGAGCATACAAGAAGCTTGGGATGGTCCTGCTCTACTTGTATTCGCAGATGGAAATTTTGTCGGAGCAACGCTTGATAGAAATGGTCTAAGACCAGCAAGATATTCAATAACAAATGATGGTTTTGTAATAATGGGTTCCGAAACAGGAGTAGTAGATCTTGAAGAGGAAAAAGTAATAGAAAAAGGTCGATTAGGACCGGGACAAATGTTAGCGGTTGATTTTCATCAAAATAGAATCCTCAGAAATTGGGAGGTCAAATCTGAAGCGGCTCAAAGGCACGATTATAAAAATCTCCTAAGTAATAGAACTATAAAAATTGAAAATAGTGAATGGTTCAAAGACTGCAAACTAAAAGACCTTGAGTTATTACAACAACAAACTGCCTACGGTTTTTCAGCAGAAGATAATGATCTTATCTTGGATTCAATGGCTTCATTAGCTAAAGAGCCAACCTATTGCATGGGAGACGATATCCCATTAGCAGTGCTTTCTTCAAAGCCACATATTTTATATGACTATTTCAAACAAAGATTTGCGCAAGTTACAAATCCTCCTATTGACCCACTGAGAGAAAAACTGGTAATGAGTTTAGAAATGCATATTGGAGCAAGATGTACTCCATTTGAGATTAAAGATCCTAAACCTTTTGTTCATTTACAAAGTCCAATTCTCAATGAGGAAGAACTCATTTCCATTAAAAAATCAAAAATTAAATCTCAAACAATTTCAAGTTTGTTTGATATTGAGGAAGGTGTTCAAGGCTTAGAGAACCAATTAAAAGCAATTTGTAAACAGAGTGAGCTCTCTATAAAAGAAGGTTGCTCTTTAATTATTATTTCTGATAAGGGAATTAATCCTAAAAAGACTTTAATTCCTCCTTTACTTGCTGTTGGGGCAATTCATCATTATCTTCTAAAAAAAGAATTAAGGCTAAAAGCTTCTCTAATTATTGAAACAGGTCAATGTTGGAGCACACATCACTTGGCTTGTTTGATTGGTTATGGTGCAAGCGCAGTTTGCCCTTGGTTGACCTTAGAAGCAGGTAGACACTGGTTAAAACATCCAAAAACTCAAAAACTCATTGATAGCAAAAAAATAAATCCATTATCAATAATTGACGTTCAAGAAAATATTAAAAAAGCTTTAGAAGACGGTCTTAGGAAAATTCTTTCGAAAATAGGCATCTCACTTTTATCTAGTTACCATGGAGCACAAATTTTTGAAGCTGTAGGCCTTGGATCTGACTTAATAAAAGTTGCTTTTGATGGTACAACAAGCCGCATCGCCGGCATAACATTAAAAGAATTAACTAATGAAACAATATCAATACATACGAAAGCCTACCCAGAGATCGATTTAAAAAAATTAGAATTTTTGGGATTTGTACAATTTAGAAATAATGGAGAATATCATTCCAATAACCCTGAGATGTCCAAAGTTTTACATACAGCTGTAAAACAAGGTCCAGGATACGATCATTTTGAAACTTACAAAAAACTCATTAGTAATAGACCGACAACATCCCTAAGAGATTTACTAACAATAAGTTCAAAAAGAAAAAGCATCCCATTAGAGGAAGTTGAAAGTGTTGAATCAATTTGCAAAAGGTTCTGTACTGGAGGAATGAGTTTGGGTGCTTTATCAAGGGAAGCCCATGAAGTGTTAGCAGTGGCTATGAACAGAATTGGTGGCAAGAGTAATAGTGGAGAAGGGGGGGAAGATCCAGCTCGTTTTAATGTTTTAAATGATATCGATGAAAATACGCAATCAGCGACGTTACCATTTATTAAAGGTCTAGAAAATGGAGACACCGCATGTTCAGCCATTAAACAAATAGCCTCAGGTAGATTTGGAGTCACACCTGAATATCTAAGAAGTGGGAAACAACTCGAAATTAAAATGGCTCAAGGTGCAAAACCTGGTGAAGGGGGACAATTGCCTGGTCCAAAAGTTGATTCTTACATCGCAAAACTAAGAAATAGTAAACCTGGAGTAGCTCTAATATCTCCTCCCCCGCATCATGATATTTATTCAATTGAAGATTTAGCTCAACTTATCCATGACTTACACCAAGTCCATCCAAAAGCGAAAGTAAGCGTTAAACTTGTTTCTGAAATTGGTATAGGCACTATTGCTGCTGGAGTAAGCAAGGCTAATGCAGATGTAATTCAAATTTCAGGCCATGATGGAGGTACAGGTGCTTCGCCTTTAAGTTCTATTAAACATGCAGGTTTACCATGGGAATTAGGTGTTGCGGAGGTGCATAAATCACTCTTAGAGAATAACTTACGTGAAAGAGTAATTTTGAGAACTGATGGAGGTCTTAAAACAGGTTGGGATGTAGTTATTGCAGCTTTACTAGGTGCTGAAGAATACGGTTTCGGTTCTGTAGCGATGATTGCTGAAGGATGCATAATGGCTCGGGTTTGTCATACAAATAAGTGTCCTGTTGGTGTTGCTACTCAAAAAGAAGAGTTAAGAAAAAGATTTAAAGGTATTCCAGAAAATGTTGTCAATTTTTTCTTATATATTGCTCAAGAAGTAAGACAGATTATGAGTAGTATTGGAGTTTCTAATATGGAAGAACTGATTGGCAATCAAGAATTTCTTTCTGCAAGAAATATCGGTCTTCCAAAAACTTCTAATATAGATCTCTCTTCTTTAGTACACATAACCACTGATAGATCATGGTTAAAACATTCAGAAAATGCTCATAGTAATGGTTCTGTATTAGAGGACGAGTTTTTGTCTGATAGCGAATTTATAGATTCAATTAAAAGTCACGAAAAATTGACTAAAGAAATTGAGATAAAAAATACAGATAGAAGTGTTTGTGCGAAAATATCAGGCGAAATCGCAGCACTTCATGGAAACACCGGCTTCAATGGCGAACTTAACTTAAAATTCAAAGGATATGCAGGACAAAGCTTTGGTGCCTTTTTATTAAAAGGAATGAATGTTCAATTAATCGGAGAAGCTAATGATTATGTTTGTAAAGGAATGAATGGAGGAATACTCACAATAATTCCACCAAAAATAGATAAAATCTCCTCCGAACAAGTTATCTTAGGAAATACTTGCCTTTATGGAGCAACAGGTGGGAAATTATTTGCTTTAGGAAAATCGGGAGAAAGATTTGCCGTAAGAAATAGTGGTGCTACAGCAGTAACAGAGGGAGCAGGAGATCATTGTTGTGAATACATGACTGGTGGGAAAGTAGTTATTCTAGGTTCCACAGGAAGGAATATTGGTGCGGGCATGACTGGTGGAATAATTTTCATAATGGATGAGAATAATGATTTAAATAATAAAGTTAATAAGGAAATAGTAAGCATTCATAAAATAACTTCATCAATGCAGGAAGATATTTTATTGGAAATTATTAGGGAATATCGAACAAAAACAAATAGCTTAAAGGCCGCCAAAATAATTGAAAATTGGTCTCATTTTAAGAGTACTTTCAAATTAATTGTTCCCCCAAGTGAAGAAGAGATGCTTGGC
AG-355-P07  TATCAAGATAGTTTCTCCCCAAATGGAATAATTGGGGAGAGAGATGCGTGTGGAGTTGGTTTCATAGCAAATATTAAAGGGGTAGAGAGCAATTGGATCCTAAAACAGTCCCTTAAAGGCCTTAAATGCATGGAACATAGGGGAGGTTGTGGAGGAGATAGTGATTCAGGAGATGGAGCGGGAATTTTATGTTCAATTCCATGGGGATATCTAGAAGAGGAAATTAATCTAAAAAATTTAGGCATGGTTTTTATGCCTAATAAAAAAGAAAAAATTGAATTATGTAAATTAATATGTGATCAAGAAGCAGAAAAATTAAAAGTCAACAAAACATCTTGGAGAAAAGTACCTGTTAATAATGAAATCTTAGGTCCTTTAGCTAAAGCAAATGCTCCATTCATCTGTCAGTGGATTTTATACAAAAATTATCAGGATGTTGAAAGGCTTTTATTTCAATTAAGAAAAAGAATTGAGAAAAAAATAAGAGAGAACTTCAAAAACTGTGAATTTTATTTTGCATCACTAAGTTCTCAAACAGTTGTTTATAAAGGTATGGTTCGCTCTGAAATATTATCCGAATTTTATCAAGATCTAAAAGAAGAAAGTTTTAAAGTTTCGTTTTCTGTTTATCATCGTAGATTTAGTACTAATACACTTCCAAAATGGCCGCTAGCTCAACCCATGAGATTTTTGGGTCATAATGGCGAAATAAATACTCTCTTAGGTAATATCAACTGGGCTAAAGCTTCAGAAACACATATAGATGATTTTTGGGGAGAGTTATCTAACGAAATCAAGCCTATTGTAGATATAAACAAAAGTGATTCATCAAATCTTGATGCTACCCTTGAAATCAATATTCGTTCAGGTCAGCCCATTACTGACTCATTATTAAAACTTGTTCCTGAAGCATTTAGAGATCAACCAGAACTTGAGCAGAGACAAGATATAAAAGCCTTTTATGAATATTCTGCAAGCCTACAAGAAGCTTGGGATGGTCCAGCACTCCTTGTATTTGCTGATGGAAATTTTGTCGGAGCAACGCTTGATAGAAATGGCCTAAGACCAGCAAGATATTCAATCACAAATGATGGTTTTGTAATAATGGGTTCTGAAACAGGAGTAGTTGATCTTGAAGAAGAGAGAATAATAGAAAAAGGTCGATTAGGACCGGGACAAATGTTGGCAGTTGATTTTCATCAGAATAGAATCCTAAGAAATTGGGAAGTAAAATCTGAAGCCGCTCAAAGGCATGATTATAAAAATCTTCTCAGTAATAGAACTATAAAAATTGAAAATAATGAATGGATTAAAGACTGCAAACTAAAAGACCTTGATTTGTTGCAACAACAAACTGCATATGGTTTTTCAGCAGAAGATAATGACCTTATCTTAGATTCAATGGCTTCATTAGCTAAAGAGCCTACTTATTGCATGGGGGACGATATCCCATTAGCAGTTCTTTCATCTAAGCCGCATATTTTATACGACTACTTTAAGCAAAGATTTGCGCAAGTTACTAATCCTCCTATTGACCCTCTGAGAGAAAAACTTGTAATGAGTTTAGAGATGCATCTAGGAGAAAGATGTACACCATTTGAAATAAAAGATGACAAACCTTTTGTTCATTTACAAAGTCCGATTCTTAATGAAGAAGAACTCATTTCCATCAAAAAATCAAAAATTAAATCTCAGACAATTTCAAGTTTGTTTAATCTAGAGGAAGGTATTCAAGGCTTAGAGAACCAATTAAAAGCAATCTGTAAACAAAGTGAACTGTCAATAAAAGAAGGTTGCTCTTTAATTATCATTTCTGATAAGGGAATTAATCCTAAAAAGACTTTTATACCTCCTTTACTTGCTGTTGGAGCAATTCATCATTATCTTCTTAAAAAAGAAATCAGGCTAAAAGCTTCTCTAATAATTGAGACCGGTCAATGTTGGAGCACACATCACTTAGCTTGTTTAATTGGATATGGAGCAAGTGCAGTTTGCCCTTGGTTGACCTTCGAAGCAGGTAGACACTGGTTAAAACATCCAAAAACACAAAAACTCATTGATAGTAAAAAAATAAATCCATTATCAATAATTGATGTTCAAGAAAATATTAAAAAAGCTCTAGAAGATGGCCTAAGAAAAATTCTTTCGAAAATAGGTATCTCACTTTTATCTAGTTACCATGGCGCACAAATTTTTGAAGCTGTAGGACTAGGATCTGACTTAATAAAAATTGCTTTTGATGGTACAACAAGTCGCATTGCTGGCATCACATTAAAAGAATTAACTAATGAAACACTTTCAATACATATGAAAGCCTATCCAGAGATCGATTTAAAGAAATTAGAATTTTTAGGATTTGTACAATTTAGAAATAATGGAGAATATCATTCCAATAACCCGGAGATGTCAAAAGTTTTACATTCAGCTGTAAAACAAGGACCAGGATACGATCATTTTGAAACTTACAAAAAACTCATCAGTAATAGACCTACAACATCTTTAAGAGATTTATTAACAATTAACTCAAAAAGAAAAAGCATTCCATTAGAGGAAGTTGAAAGTGTTGAATCAATTTGCAAAAGGTTCTGTACAGGGGGAATGAGTTTGGGTGCTTTATCAAGAGAAGCTCATGAAGTATTGGCAGTTGCAATGAACAGAATTGGTGGAAAAAGTAATAGTGGAGAAGGAGGGGAAGATCCAGCTCGTTTTAATGTTTTAAATGATATCGATGAAAATACTCAATCAGCAACCTTGCCATTTATTAAAGGTCTAGAGAATGGAGACACCGCATGCTCAGCAATTAAACAAATAGCATCAGGTAGATTTGGAGTTACACCTGAATATCTAAGAAGTGGTAAACAACTAGAAATTAAAATGGCACAAGGTGCAAAACCTGGAGAAGGGGGACAATTACCTGGTCCAAAAGTTGATTCTTATATAGCAAAACTAAGAAATAGCAAACCTGGAGTAGCTCTAATATCTCCGCCCCCGCACCATGATATTTATTCAATTGAAGATTTGGCTCAACTTATCCATGACTTACACCAAGTTCATCCAAAAGCGAAGGTAAGCGTTAAACTTGTTTCTGAAATTGGTATAGGCACTATTGCTGCTGGAGTAAGCAAAGCTAATGCAGATGTAATTCAAATTTCTGGACATGACGGAGGAACAGGTGCTTCACCCCTGAGTTCTATTAAACATGCAGGTTTGCCATGGGAACTCGGTGTTGCTGAAGTTCATAAATCTCTTTTAGAAAATAACTTACGTGAAAGAGTAATTTTGAGAACTGATGGAGGTCTTAAAACAGGCTGGGATGTAGTTCTTGCTGCTTTACTAGGTGCTGAAGAATACGGTTTTGGTTCTGTAGCTATGATTGCTGAAGGATGCATAATGGCTCGAGTTTGTCATACAAATAAGTGTCCTGTTGGAGTTGCCACTCAAAAAGAAGAATTAAGAAAAAGATTTAAAGGTATTCCCGAAAATGTTGTAAATTTTTTCTTATATATTGCTGAAGAAGTAAGACAGATAATGAGTAGTATCGGTGTTTCTAATATGGAAGAACTTATCGGTAATCAAGAATTTCTCTCTGAAAGAAATCTTGATCTTCCAAAAACTTCTAATATTGATCTTTCTTCTTTAGTACAATCAACCACTGATAGATCATGGTTGAAACATTCAAAAACTGCCCATAGTAATGGTTCTGTATTAGAAGACGAGTTTTTGTCTGATACTGAATTTATTGATTCAATTAAAAATCACGAAATATTAACCAAAGAAATTGAGATAAAAAATACAGATAGAAGTGTTTGTGCGAAAATATCAGGCGAAATCGCTGAGCTTCACGGCAACATTGGCTTCAATGGCGAACTCAACTTAAATTTCAAAGGATATGCAGGACAAAGCTTTGGTGCCTTTTTATTGAAGGGAATGAATGTTCATTTAATCGGAGAAGCTAATGATTATGTTTGTAAAGGAATGAATGGAGGAATACTAACAATAATTCCACCAAAAATAAATCAATTCTCCTCCGAACAAGTCATCTTAGGAAATACTTGCCTTTATGGAGCCACTGGAGGAAAATTATTTGCATTAGGAAAATCCGGGGAAAGATTTGCAGTAAGAAATAGTGGTGCTACAGCAGTAACAGAGGGGGCAGGTGATCATTGTTGTGAATACATGACTGGTGGGAAAGTAGTTATTCTAGGTTCCACAGGAAGGAATATTGGTGCTGGCATGACTGGTGGAATAGCTTTTATAATCGATGAGAAGAACGATTTAAGTAATAAAGTTAACAAGGAAATAGTTAGCGTTCATAAAATAACTTCATCAAAGCAGGAAGATATCTTATTGGAAATTATTAGAGAATATCGAGCAAAAACAAATAGCTTAAAGGCTGCCAAAATAATTGAAAATTGGTCTTATTACAAAAGTACTTTCAAATTAATAGTTCCCCCAAGCGAAGAAGAAATGCTTGGC
AG-355-P15  TATCAAGATAGTTATTCCCCAAATGGAATAATTGGGGAGAAAGATGCGTGTGGAGTTGGTTTCATAGCAAATATTAAAGGGGTAGAAAGCAATTGGATCCTTAAACAATCACTTAAGGGGCTTAACTGCATGGAGCATAGAGGAGGTTGTGGAGGTGATAGTGACTCAGGAGATGGAGCAGGCATTTTATGTTCAATTCCATGGGGATATCTAGAAGAGAAAATTAATCTTGAAAATTTAGGCATGGTTTTTATGCCTAATAAAAAAGAAAAAATTGAAATATGTAAATCAATATGTGATGAAGAAGCAGAAAAATTAAAAGTTAACAAAACATCTTGGAGAACAGTACCTGTTAATAATGAAATCTTAGGTCCTTTAGCTAAAGCAAATGCTCCATTCATCTGTCAGTGGATTTTATACAAAAATCATCAGGATGTTGAAAGGCTTTTATTTCAATTAAGGAAAAGAATTGAGAAAAAAATAAGAGAAACTTTTAAAAACTGTGAATTTTATTTTGCCTCACTAAGTTCTCAAACAGTTGTCTATAAAGGTATGGTTCGCTCTGAAATATTATCCGAGTTTTATCAAGATCTAAAAGAAGAGAGTTTTAAAGTTTCATTTTCTGTTTATCATCGTAGATTTAGTACTAATACACTTCCAAAATGGCCATTAGCTCAGCCCATGAGATTTTTGGGTCATAATGGCGAAATAAATACTCTCTTAGGCAATATTAATTGGGCTAAAGCTTCAGAAACACATATAGATGATTTTTGGGGAGATTTATCTAATGAAATTAAGCCCATTGTAGATGTAAACAAAAGTGACTCATCTAATCTTGATGCCACCCTTGAAATCAATATTCGTTCAGGTCAGCCCATTACTGACTCATTATTAAAACTTGTTCCCGAAGCATTTAGAGATCAACCAGAACTTGAGCAGAGAGAAGATATAAAAGCTTTTTATGAATATTCTGCAAGCCTACAAGAAGCTTGGGATGGTCCAGCACTCCTTGTATTTGCTGATGGAAATTTTGTCGGAGCAACGCTTGATAGAAATGGCCTAAGACCAGCAAGATATTCAATCACAAATGATGGTTTTGTAATAATGGGTTCTGAAACAGGAGTAGTAGATTTAGAAGAAGAAAGAGTAATAGAAAAAGGTCGATTAGGACCGGGACAAATGTTGGCAGTTGATTTTCATCAGAATAGAATCCTAAGAAATTGGGAAGTAAAATCTGAAGCCGCTCAAAGGCATGATTATAAAAATCTTCTCAGTAGTAGAACTATAAAAATTGAAAATAATAAATGGGTTAAAGACTGCAAACTTAAAGACCTTGAGTTGTTGCAACAACAAACTGCATACGGTTTTTCAGCGGAAGATAATGACCTTATCTTAGATTCAATGGCTTCATTAGCTAAAGAGCCTACTTATTGCATGGGTGACGATATCCCATTAGCAGTTCTTTCATCTAAGCCACATATTTTGTACGACTATTTTAAGCAAAGATTTGCGCAAGTTACTAATCCTCCTATTGACCCTCTGAGAGAAAAACTTGTAATGAGTTTAGAGATGCATCTAGGAGAAAGATGTACACCATTTGAAATTAAAGATGCTAAACCTTTTGTTCATTTACAAAGTCCGATTCTTAATGAGGAAGAACTCATTTCCATCAAAAAATCAACAATTAAATCTCAGACAATTTCAAGTTTGTTTGATTTAGAGGAAGGTACTCAAGGCCTAGAGAACCAACTAAAAGCAATCTGTAAACAGAGTGAGCTGTCTATAAAAGAAGGTTGCTCTTTAATTATCATTTCTGATAAGGGAATTAATCCTAAAAAGACTTTTATACCTCCTTTACTTGCTGTTGGAGCAATTCATCATTATCTTCTTAAGAAAGAAATCAGGCTAAAAGCTTCTCTAATAATTGAAACCGGTCAATGTTGGAGCACACATCACTTGGCTTGTTTAATTGGATATGGAGCAAGTGCAGTTTGCCCTTGGTTGACCTTCGAAGCAGGTAGACACTGGTTAAAACATCCAAAAACACAAAAACTCATTGATAGCAAAAAAATCAATCCATTATCAATAGTTGATGTTCAAGAAAATATTAAAAAAGCTCTAGAAGACGGTCTAAGAAAAATTCTCTCAAAAATAGGCATCTCACTTTTATCTAGTTACCATGGGGCACAAATTTTTGAAGCTGTAGGCCTTGGATCTGACTTAATAAAAATTGCTTTTGATGGTACAACAAGTCGTATCGCTGGCATAACATTAAAAGAATTAACTAATGAAACACTTTCAATACATACGAAAGCCTACCCAGAGATCGATTTAAAGAAATTAGAATTTTTAGGATTTGTACAATTTAGAAATAATGGAGAATATCATTCCAATAACCCAGAGATGTCTAAAGTTTTACATTCAGCGGTAAAACAAGGGCCAGGATACGATCATTTTGAAACTTACAAAAAACTTATTAGTAATAGACCGACAACATCTCTTAGAGATTTACTAACAATTAATTCAAAAAGAAAAAGTATTCCATTAGAGGAAGTTGAGAGTGTTGAATCAATTTGCAAAAGGTTCTGTACTGGAGGAATGAGTTTAGGTGCTTTATCCAGAGAAGCGCATGAAGTTTTAGCAGTTGCAATGAATAGAATTGGTGGAAAAAGTAATAGTGGAGAAGGGGGGGAAGACCCAGCTCGTTTTAATGTTTTAAATGATATCGATGAAAATACTCAGTCAGCGACGTTGCCATTTATTAAAGGATTAGAGAATGGAGATACCGCATGCTCAGCTATTAAACAAATAGCATCAGGAAGATTTGGAGTTACACCTGAATATCTAAGAAGTGGTAAACAACTCGAAATTAAAATGGCTCAAGGTGCAAAACCCGGAGAGGGGGGACAATTACCTGGTCCAAAAGTTGATTCATACATCGCAAAACTAAGAAATAGTAAACCTGGAGTAGCTTTAATATCTCCTCCCCCGCATCATGATATTTATTCAATTGAAGATTTAGCTCAACTTATCCACGACTTACACCAAGTTCATCCAAAAGCAAAAGTAAGCGTCAAACTGGTTTCTGAAATTGGTATAGGCACTATTGCTGCTGGAGTAAGCAAAGCTAATGCAGATGTAATTCAAATATCAGGCCATGACGGAGGTACAGGTGCTTCACCCCTGAGTTCAATTAAACATGCAGGTTTACCATGGGAACTAGGTGTTGCTGAGGTTCATAAATCTCTCTTAGAGAATAACTTACGCGAAAGAGTAATTTTGAGAACTGATGGAGGTCTTAAAACAGGCTGGGACGTAGTTATTGCAGCTTTACTAGGTGCTGAAGAATACGGTTTTGGTTCTGTAGCGATGATTGCTGAAGGATGCATAATGGCTCGAGTATGTCATACAAACAAGTGTCCTGTTGGAGTTGCCACTCAAAAAGAAGAATTAAGAAAAAGATTTAAAGGTATTCCAGAAAATGTTGTCAATTTTTTCTTGTATATTGCTGAAGAAGTAAGACAGGTAATGAGTAGTATCGGTGTTTCTAATATGAAAGAACTGATTGGTAATCAAGAATTTCTTTCTGCAAGAAATATCGATCTTCCAAAAACTTCCAATATTGATCTTTCTTCTTTAGTACACTCAACCCCTGATAGATCATGGTTAAAACATTCAAAAACTGCCCACAGTAATGGTTCTGTATTAGAAGACGAGTTTTTGTCGGATACTGAATTTATTGATTCAATTAAAAATCACGAAATATTAACCAAAGAAATTGAGATAAAAAATACAGATAGAAGTGTTTGTGCGAAAATATCAGGCGAAATCGCAGAACTTCATGGCAACACTGGCTTCAATGGCGAACTAAACTTAAATTTCAAAGGATATGCAGGACAAAGCTTTGGTGCCTTTTTATTGAAGGGAATGAATGTTCAATTAATCGGGGAAGCTAATGATTATGTTTGTAAAGGGATGAATGGAGGAATACTAACAATAATTCCACCAAAAATAAATGAAATCTCCTCCGAACAAGTCATCCTAGGAAATACTTGTCTTTATGGAGCAACAGGTGGGAAATTATTTGCATTAGGAAAATCGGGAGAAAGATTTGCGGTTAGAAATAGTGGTGCTACAGCGGTAACAGAAGGAGCAGGTGATCATTGTTGTGAATACATGACTGGTGGGAAAGTTATTATTCTAGGTTCCATAGGAAGGAATATTGGTGCGGGCATGACTGGCGGAATAGCTTTCATAATCGATGAAAATAATGATTTAAGTAATAAAGTAAATAAAGAAATAGTAAGCATTCATCAAATAACTTCATCAAAGCAGGAAAATATCTTATTGGAAATTATTAGAGAATATCAAGCAAAAACAAATAGCTTAAAGGCTGCCAAAATAATTGAAAATTGGTCTCATTTTAAGAGCACTTTCAAATTGATTGTTCCCCCAAGCGAAGAAGAGATGCTTGGT
AG-355-P16  TATCAAGATAGTTATTCCCCAAATGGAATAATTGGCGAGAAAGATGCGTGCGGAGTGGGTTTCATAGCAAATATTAAAGGGGTAGAGAGCAACTGGATCCTAAAACAATCCCTAAAAGGGCTTAACTGCATGGAACATAGAGGAGGTTGTGGAGGAGATAGTGACTCAGGAGATGGAGCAGGCATTTTATGTTCAATTCCATGGGAATTCCTAGAAAAGAAGATGAATCTAAAAAATTTAGGAATGATTTTTATGCCAAATAAAAAAGAGAAAATTGAAGAATGTAAATCAATATGTGAGCAAGAAGCAGAAAAATTGAAAGTCAACAAAACATCTTGGAGGAAAGTACCTGTTAATTATGAAATCTTAGGTCCTCTAGCAAAAGCAAATGCTCCATTCATAAGTCAGTGGATTTTGTATAAAGATCATCAGGATGTTGAAAGGCTTTTATTTCAATTAAGGAAAAGAATTGAGAAAAAAATAAGAGAAACTTTCAAAAACTGTGAATTTTATTTTGCCTCATTAAGTTCTCAAACAGTTGTTTATAAAGGTATGGTTCGCTCTGAAATATTATCCGATTTTTATCAAGATCTAAAAGAAGAGAGTTTTAAAGTTTCATTTTCTGTTTATCATCGTAGATTTAGTACCAATACACTCCCAAAATGGCCCCTAGCTCAACCCATGAGATTTTTGGGTCACAATGGCGAAATAAATACTCTCTTGGGTAATATCAACTGGGCTAAAGCTGCAGAAAAACATATAGATGATTTTTGGGGAGAGTTATCTAATGAAATCAAGCCCATTGTGGATGTAAACAAAAGTGATTCATCAAATCTTGATGCAACCCTTGAAATCAATATTCGTTCAGGTCAGCCCATTACTGACTCATTATTAAAACTTGTTCCTGAAGCATTTCGAGATCAACCACAACTTGAGCAGAGAGAAGATATAAAAGCTTTTTATGAATATTCTGCAAGCCTGCAAGAAGCTTGGGATGGTCCAGCTCTTCTAGTATTTGCAGATGGAAATTTTGTCGGTGCAACGCTTGATAGAAATGGCCTAAGACCTGCAAGATATTCAATCACAAATGATGGTTTTGTAATAATGGGTTCTGAAACAGGAGTAGTAGATCTTGAAGAAGAAAGAGTAATAGAAAAAGGTCGATTAGGACCCGGACAAATGCTGGCAGTTGATTTTCATCAGAATAGAATCCTAAGAAATTGGGAAGTAAAATCTGAAGCCGCTCAAAGGCATGATTATAAAAATCTTCTCAGTAATAGAACTATAAAAATTGAAGATAATGAATGGTTTAAAGACTGCAAACTAAAAGATCTTGATTTGTTGCAACAGCAAACTGCATACGGTTTTTCAGCGGAAGATAATGAACTTATCTTAGATTCAATGGCTTCATTAGCTAAAGAGCCTACTTATTGCATGGGCGATGACATCCCATTAGCAGTTCTTTCATCTAAGCCACATATTTTATACGACTACTTTAAGCAAAGATTTGCGCAAGTTACTAATCCTCCTATTGACCCTCTAAGAGAAAAACTTGTAATGAGTTTAGAGATGCATCTAGGAGAAAGATGTACACCATTTGAGATTAAAGATGCTAAACCCTTTATTCATTTACAAAGTCCGATTCTTAATGAGGAAGAACTCATTTCCATCAAAAAATCAAAAATTAAATCTCAGACAATTTCAAGTTTGTTTGACTTAGAGGAAGGTATTCAAGGGTTGGAGAACCAATTAAAAGCAATCTGTAAACAGAGTGAGTTGTCGATAAAAGAAGGTTGCTCTTTAATTATCATTTCAGATAAGGGAATTAATCCTAAAAAGACTTTTATACCTCCTTTACTTGCTGTTGGAGCAATTCATCATTATCTTCTTAAAAAAGAAATCAGGCTAAAAGCTTCTCTAATAATTGAGACTGGTCAATGTTGGAGCACACATCACTTAGCTTGTTTAATTGGATATGGAGCAAGTGCAGTTTGCCCTTGGTTGACCTTCGAAGCAGGTAGACACTGGTTAAAACATCCAAAAACGCAAAAACTAATTGATAGCAAAAAAATAAATCCATTATCAATAGTTGATGTTCAAGAAAATATTAAAAAAGCTTTAGAAGACGGTCTAAGAAAAATTCTTTCAAAAATAGGCATCTCACTTTTATCTAGTTACCATGGTGCACAAATTTTTGAAGCTGTAGGCCTTGGATCTGACTTAATAAAAATTGCTTTTGATGGTACAACAAGTCGTATTGCTGGCATTACGTTAAAAGAATTAACTAATGAAACACTTTCAATACATACAAAAGCCTATCCAGAGGTCGATATAAAGAAATTAGAATTTTTAGGATTTGTACAATTTAGAAATAATGGAGAATATCATTCCAATAACCCCGAGATGTCCAAAGTTTTACATTCAGCAGTAAAACAAGGGCCAGGATACGATCATTTTGAAACTTACAAAAAACTTATTAGTAATAGGCCGACAACATCTCTGAGAGATTTACTAACAATTAATTCAACAAGAAAAAGCATTCCATTAGAGGAAGTTGAAAGTGTTGAATCAATTTGCAAAAGGTTCTGTACTGGAGGAATGAGTTTAGGTGCTTTATCTAGAGAAGCGCATGAAGTTTTAGCAGTTGCAATGAATAGAATTGGTGGAAAAAGTAATAGTGGAGAAGGGGGAGAAGATCCAGCTCGTTTTAATGTTTTAAATGATATCGATGAAAATACTCAGTCAGCCACTTTGCCATTTATTAAAGGCTTAGAAAATGGAGACACCGCATGCTCAGCTATTAAACAAATAGCATCAGGAAGATTTGGAGTTACACCTGAATATCTAAGAAGTGGTAAACAACTCGAAATTAAAATGGCTCAAGGTGCAAAACCCGGAGAAGGGGGACAATTACCTGGACCAAAAGTTGATTCTTATATCGCAAAACTAAGAAATAGTAAACCTGGAGTAGCTTTAATATCTCCTCCCCCGCATCATGATATTTATTCAATTGAAGATTTAGCTCAACTTATCCACGACTTACACCAAGTTCATCCAAAAGCGAAAGTAAGCGTTAAACTCGTTTCTGAAATTGGTATAGGCACTATTGCTGCTGGAGTAAGCAAAGCTAATGCAGATGTAATTCAAATATCAGGCCATGACGGAGGTACTGGTGCTTCACCCCTGAGTTCTATTAAACATGCAGGTTTACCATGGGAACTAGGTGTTGCTGAGGTTCATAAATCTCTCTTAGAGAATAACTTACGCGAAAGAGTAATTTTGAGAACTGATGGAGGTCTTAAAACAGGCTGGGACGTAGTTATTGCAGCTTTACTAGGTGCAGAAGAATACGGTTTTGGTTCTGTAGCGATGATTGCTGAAGGATGCATAATGGCTCGGGTTTGTCATACAAACAAGTGTCCTGTTGGAGTTGCCACTCAAAAAGAAGAATTAAGAAGAAGATTTAAAGGTATTCCAGAAAATGTTGTCAATTTTTTCCTGTATATTGCTGAAGAAGTAAGACAGATAATGAGTAGTATCGGTGTTTCTAATATGGAAGAACTGATTGGTAATCAAGAATTTCTTTCTGAAAGAAATATCGATCTTCCAAAAACTTCTAATATTGATCTTTCTTCCCTAGTACACTCAACCCCTGAAAGATCATGGTTAAAACATTCAAAAAACGCCCATAGTAACGGTTTTGTATTAGAAGACGAGTTTTTGTCTGATGCTGAATTTATAGATTCAATTAAAAATCACCAATTATTAACCAAAGAAATTGAGATAAAAAATACAGATAGAAGTGTGTGTGCGAAAATGTCAGGGGAAATCGCAGAACTTCACGGCAACACTGGCTTCAACGGCAAACTCAACTTAAATTTCAAAGGATATGCAGGACAAAGCTTTGGTGCCTTTTTATTGAAGGGAATGAATGTCCAATTAATCGGAGAAGCAAATGATTATGTTTGTAAAGGAATGAATGGAGGAATACTCACAATAATTCCACCAAAAATAAATGAAATCTCCTCCGAACAAGTCATCCTAGGAAATACTTGTCTTTATGGAGCAACAGGTGGAAAATTATTTGCATTAGGAAAATCGGGAGAAAGATTTGCGGTTAGAAATAGTGGTGCTACAGCGGTAACAGAGGGAGCAGGTGATCATTGTTGTGAATACATGACTGGTGGGAAAGTTGTTATTCTAGGTTCCATAGGAAGGAATATTGGTGCGGGCATGACTGGTGGAATAGCTTTTATATTCGATGAAAATAATGATTTAAGTAATAAAGTAAATAAAGAAATAGTAAGCATTCATCAAATAACTTCATCAAAGCAGGAAAATATCTTATTGGAAATTATTAGAGAATATCAAGCAAAAACAAATAGCTTAAAGGCTGCCAAAATAATTGAAAATTGGTCTCATTTTAAGAGTACTTTCAAATTGATTGTTCCCCCAAGCGAAGAAGAGATGCTTGGT
AG-355-P18  TATCAAGATAGTTATTCCCCAAATGGAATAATTGGGGAGAAAGATGCGTGTGGAGTTGGTTTCGTAGCAAATGTTGAAGGTATAGAAAGCAACTGGATCCTTAAACAATCTCTAAAGGGACTCAACTGCATGGAGCATAGAGGAGGTTGTGGAGGAGATAGTGATTCAGGAGATGGAGCAGGCATTTTATGTTCAATTCCATGGGGATATCTAGAAGAGAAAATTAATCAAAAAAATTTAGGCATGGTTTTTATGCCTAATAAAAAAGAAAAAATTGATGTATGTAAATCAACATGTGATGAAGAAGCAGAAAAATTAAAAGTCAACAAAACATCTTGGAGAACAGTACCCGTTAATAATGAAATCTTAGGTCCTTTAGCTAAAGCAAATGCTCCATTCATCTGTCAGTGGATTTTATATAAAGATCATAAGGATGTTGAAAGACTTTTATTTCAGTTAAGGAAAAGAATTGAGAAAAAAATAAGAGAAACCTTCAAAAACTGTGAATTTTATTTTGCCTCACTAAGTTCTCAAACAGTTGTTTATAAAGGTATGGTTCGTTCTGAAATATTATCCGAGTTTTATCAAGATCTTAAAGAAGAGAGTTTTAAAGTTTCATTTTCTGTTTATCATCGTAGATTTAGTACTAATACACTTCCAAAATGGCCACTAGCTCAGCCCATGAGATTTTTGGGTCATAATGGCGAAATAAATACTCTCTTAGGCAATATTAATTGGGCTAAAGCTTCAGAAACACATATAGATGATTTTTGGGGAGATTTATCTAATGAAATTAAGCCCATTGTAGATGTAAACAAAAGTGATTCATCAAATCTCGATGCAACCCTTGAAATCAATATTCGTTCAGGTCAGCCCATTACTGACTCACTATTAAAACTTGTTCCTGAAGCATTTAGAGATCAACCAGAACTTGAGGAGAGAGAGTATATAAAAGCTTTTTATGAATATTCTGCAAGCCTACAAGAAGCTTGGGATGGTCCTGCACTCCTTGTATTTGCTGATGGAAATTTTGTCGGAGCAACGCTTGATAGAAATGGCCTAAGACCAGCAAGATATTCAATCACAAATGATGGTTTTGTAATAATGGGTTCTGAAACAGGAGTAGTAGATCTTGAAGAAGAAAGAGTAATAGAAAAAGGTCGATTAGGACCGGGACAAATGTTGGCAGTTGATTTTCATCAGAATAAAATACTAAGGAATTGGGAAGTAAAATCTGAAGCCGCTCAAAGGCATGATTATAAAAATCTTCTCAGTAATAGAACTATAAAAATTAAAAATAATGAATGGGTTAAAAACTGCAAACTAAAAGACCTTGAGTTGTTGCAACAACAAACAGCATACGGTTTTTCAGCGGAAGATAATGACCTTATCTTAGATTCAATGGCTTCATTAGCTAAAGAGCCTACTTATTGCATGGGAGACGACATTCCATTAGCAGTTCTTTCATCTAAGCCACATATTTTATACGACTACTTTAAGCAAAGATTTGCGCAAGTTACTAATCCTCCTATTGACCCTCTGAGAGAAAAACTTGTAATGAGTTTAGAGATGCATTTAGGAGAGAGATGTACACCATTTGAAATTAAAGATGCTAAACCTTTTATTCATTTACAAAGTCCGATTCTAAATGAGGAAGAACTCATTTCCCTCAAAAAATCAACAATTAAATCTCAGACAATTTCAAGTTTGTTTGATTTAGAGGAAGGTATTAAAGGCTTAGAGAACCAATTAAAACTAATCTGTAAACAGAGTGAGCTTTCTATAAAAGAAGGTTGCTCTTTAATTATCATTTCTGATAAGGGAATTAATCCTAAAAAGACTTTCATACCTCCTTTACTGGCTGTTGGAGCAATTCATCATTATCTTCTTAAAAAAGAAATCAGGCTCAAAGCTTCTCTAATAATTGAGACCGGTCAATGTTGGAGCACACATCACTTAGCTTGTTTAATTGGATATGGAGCAAGTGCAGTTTGCCCTTGGTTGACCTTCGAAGCAGGTAGACACTGGTTAAAACATCCAAAAACACAAAAACTCATTGATAGCAAAAAAATCAATCCATTATCAATAGTTGATGTTCAAGAAAATATTAAAAAAGCTCTAGAAGACGGTCTAAGAAAAATTCTCTCAAAAATAGGCATCTCACTTTTATCTAGTTACCATGGTGCACAAATTTTTGAAGCTGTAGGCCTTGGATCTGACTTAATAAAAATTGCTTTTGATGGTACAACAAGTCGTATCGCTGGCATAACATTAAAAGAATTAACTAATGAAACACTTTCAATACATACGAAAGCCTATCCAGAGATCGATCTAAAGAAATTAGAATTTTTAGGATTTGTACAATTTAGAAATAATGGAGAATATCATTCCAATAACCCAGAGATGTCCAAAGTTTTACATTCGGCGGTAAAACAAGGTCCAGGGTACGATCATTTTGAAACTTACAAAAAACTTATTAGTAATAGACCCACAACATCTCTTAGAGATTTACTAACAATTAATTCAAAAAGAAAAAGTATTCCATTAGAGGAAGTTGAAAGTGTTGAATCAATTTGCAAAAGGTTCTGTACTGGAGGAATGAGTTTAGGTGCTTTATCCAGAGAAGCGCATGAAGTTTTAGCAGTTGCAATGAATAGAATTGGTGGAAAAAGTAATAGTGGAGAAGGGGGAGAAGATCCAGCTCGTTTTAATGTTTTAAATGATATCGATGAAAATACTCAGTCAGGGACGTTGCCATTTATTAAAGGCTTAAAGAATGGAGACACAGCATGCTCCGCTATTAAACAAATAGCATCAGGAAGATTTGGAGTTACACCTGAATATCTAAGAAGTGGTAAACAACTCGAAATTAAAATGGCTCAAGGTGCAAAACCCGGTGAGGGGGGACAATTACCTGGTCCAAAAGTTGATTCTTACATCGCAAAACTAAGAAATAGTAAACCTGGAGTAGCTTTAATATCTCCTCCCCCGCATCATGATATTTACTCAATTGAAGATTTAGCTCAACTTATCCACGACTTACACCAAGTTCACCCAAAAGCTAAAGTAAGCGTTAAACTTGTTTCTGAAATTGGTATAGGCACTATTGCTGCTGGAGTAAGCAAAGCTAATGCAGATGTAATTCAAATATCAGGCCATGACGGAGGTACAGGTGCTTCACCCCTGAGTTCTATTAAACATGCAGGTTTACCATGGGAACTTGGTGTTGCTGAGGTTCATAAATCTCTCTTAGAGAATAACTTACGCGAAAGAGTAATTTTGAGAACTGATGGAGGTCTTAAAACAGGCTGGGACGTAGTTATTGCAGCTTTACTAGGTGCTGAAGAATACGGTTTTGGTTCTGTAGCAATGATTGCTGAAGGATGCATAATGGCTCGGGTTTGTCATACAAACAAGTGTCCTGTTGGAGTTGCCACTCAAAAAGAAGAGTTAAGAAAAAGATTTAAAGGTATTCCAGAAAATGTCGTAAATTTTTTCTTGTATATTGCTGAAGAAGTAAGACAGATAATGAGTACTATCGGTGTTTCTAATATGGAAGAACTGATTGGTAATCAAGAATTTCTTTCTGAAAGAAATATCGATCTTCCAAAAACTTCTAATATTGATCTTTCTTCTTTAGTACACTCAACCCCTGATAGATCATGGTTAAAACATTTAAAAACTGCCCATAGTAATGGTTCTGTATTAGAAGACGAGTTTTTGTCTGATACTAAATTTATAGATTCAATTAAAAATCACAAAATATTAACCAAAGAAATTGAGATAAAAAATACAGATAGAAGTGTTTGTGCGAAAATATCAGGCGAAATCGCAGAACTTCACGGCAACACGGGCTTCAATGGCGAACTCAACTTAAATTTCAAAGGATATGCAGGACAAAGCTTTGGTGCCTTTTTATTGAAGGGAATGAATGTTCAATTAATCGGAGAAGCTAATGATTATGTTTGTAAAGGAATGAATGGAGGAATACTAACAATAATTCCACCAAAAATTAATGAAATCTCCTCCGAACAAGTCATCCTAGGAAATACTTGTCTTTATGGAGCAACAGGTGGGAAATTATTTGCATTAGGAAAATCGGGAGAAAGATTTGCGGTTAGAAATAGTGGTGCTGTAGCGGTCACAGAAGGAGCAGGTGATCATTGTTGTGAATACATGACTGGTGGGAAAGTAGTTATTCTAGGTTCCACAGGAAGGAATATTGGTGCGGGCATGACTGGTGGAATAGCTTTTATAATCGATGAAAATAATGATTTAAGTAATAAAGTAAATAAAGAAATAGTAAGCATTCATCAAATAACTTCATCAAAGCAGGAAAATATCTTATTGGAAATTATTAGAGAATATCAAGCGAAAACAAATAGCTTAAAGGCTGCCAAAATAATTGAAAATTGGTCTCATTTTAAGAGTACTTTCAAATTGATTGTTCCTCCAAGCGAAGAAGAGATGCTTGAT
AG-363-A03  TACTGCGATAGCACCTATCCAGACGCCTTTTCTGGAGAGAAAGATTCTTGTGGAGTGGGCTTCATAGCTAGCGTTGAAGGCAAACAAAATCATTGGGTGCTGTCTCAGGCATTACGTGGTCTGAGTTGTATGGAGCATAGAGGTGGATGCGGTGGAGATAGCGACTCAGGGGATGGTGCCGGGATTTTATGTGAAATCCCATGGTCATATTTCAGGCAGGTTTGGGACACGGCTAAAATAGGCATGATGTTTATGCCTAAGGACTTAAAGAATAGAGACATATCGAAAAAAATATGTGAGCAGGAAGCTGAATATTTAGGGTTAACCTCCCAAGGATGGAGAGATGTTCCTGTTAACGACGAAGTTCTAGGCAAACTTGCAAAAGAAAATGAACCCTTTATTGCACAATGGATAGTTGAAGATAAAGAAATTAATCTTGAGGCTTTACTTTTTAGATTAAGGCAAAGGATTTCAAATCGAGCAAATATAGAATTAAAGGAATTAGGGCTCTATATATGTTCATTAAGTAGCAAAACAATTGTATATAAAGGTATGGTCAGATCGGAAATATTAGCCCCTTTTTATACAGATCTAAAGGACGATAGATTTGAAGTTTCATACGCAGTTTACCATAGAAGATTTAGTACAAATACATTACCTAAATGGCCGTTGGCTCAACCAATGAGACTTTTAGGTCATAATGGAGAAATAAATACATTACTCGGAAATATAAATTGGGCTAAAGCAACAGAAACAGATATAAGTTCAGTTTGGAAAGAAAATGCAAATGATCTAAAACCTATAGTCAATAATTTATATAGTGATTCAGCAAATCTTGATTTAAACCTTGAACTATTAGTTCGAAGTGGAAGGCCAATAACTGATAGTTTATTAACACTTATTCCCGAAGCTTTTAGAGACCAACCAGAATTAATCAATAAACCCGAAATAACTGCTTTTTATGAATATGCTGCAGGGACCCAAGAACCTTGGGATGGTCCAGCTTTAATAGTCTTTACTGACGGAAGAAATATTGGCGCAACCCTTGATAGAAATGGTTTAAGACCTGCTCGCTATTGCATCACTAAAAATGGATATGTTGTTATGGGATCTGAAACAGGCGTTGTTGAATTAGAAGAAGATCTAATCCAAGAGAAAGGTCGCCTAGGTCCTGGTCAAATGCTTGCTGTTGATTTAGAAAGCAAGAGAATTTTACGAAACTGGGATGTTAAAGAAGAGTCAGCAAATAGATACCCATACTTAGATTGGTTAAAAGCAAATCGTATAAACCTTAACAACCAAAGTTGGGAAATAAATAATAAATTTGATAAGCAAAAATTGCTTCAGCAACAAATTGCATTTGGCTTTAGTGCAGAAGATTTTGATTATATAATTAATAGCATGGCAGCAAATGCAAAAGAACCAACTTATTGCATGGGTGATGATATACCACTAGCAATACTTTCTAATAAATCACATATTCTTTACGACTATTTCAAACAAAGATTTGCACAAGTTACCAATCCACCAATTGATCCTCTTAGAGAAAAGCTAGTCACTAGCTTAGAAATGAATCTTGGGGTTAGGAAAGCGCCCTTAAGGCCTAAAGAGAACGCAAGACTAATTCATCTTAAATCACCAATACTTAATGAAAAAGAATTAACTTCAATAACAAAATCAGAACTTTCATGTAAGCAGATATCGACTTTAATTCCTATTAATGATGATAAAATTAATCTCAAAGAAGGTCTCAAAAATCTATGCCAAGAAGCAGAAGATAGTGTAATTAATGGTAGAGAAATACTAATCCTTTCGGATAGAGATATTAATATAGAAAACTCCTACATTCCTCCTCTTCTTGCTGTTGGTGCAGTTCATCATCACTTACTTAAAAAAGGACTAAGACTAAAAACCTCGATCATTATAGATACTGCTCAATGCTGGAGTACTCATCACATTGCCTGTCTGATTGGATTTGGAGCAAGTGCAATTTGTCCTTGGTTAACATGGGAAACTACTCGCCATTGGTGGCAATTACCTAAAACTCAGAAACTTATTTCTGATGGGAAGTTATCTAATTTATCTATAGAGATTGCTCAAGATAATGTTAAGAAAGCAATGGAAGATGGATTAAGAAAAATACTTTCGAAGATAGGAATCTCAGTATTAGCAAGTTATCACGGAGCACAAATCTTTGAAGCTATAGGTATCGGTGCTGATTTAATTGATTTAGCTTTCAAGGGAACAACAAGTCGTATAGCAGGACTAACTTTAAGAGAATTATCAATCGAGACAGTTTCATTTCACAAAAAAGCTTTCCCCGAACTGGAGCAAAAAAAACTTGATTTTAATGGGTTTGTTCAATATCGAAATAGCGGAGAATTTCATTTAAATAATCCAGAAATGTCAAAAATTCTTCATGCTGCAGTGAAAGCTGGGCCTGAATATGACCACTTCAAAACTTATCAACAACTTCTAGAAAGTCGTCCCGCTACTACCCTCAGAGATCTCCTTACATTTAAAACAGCTACCCAGCCTTTACCCCTTGATCAAATAGAAAGTGTTGAGAGTATTTGTCAAAGATTTTGCACAGGCGGAATGAGTCTAGGTGCCCTATCTAGGGAAGCGCATGAAGTTCTTGCAATAGCAATGAATAGAATTGGAGGCAAAAGCAATAGTGGTGAAGGCGGAGAGGATCCTGCGAGATTCAATGTCCTCGAGGATGTTGATGAAAATAATCAATCAAAAACATTACCTAATCTAAAAGGACTTTTAAATGGAGATACAGCATGTTCTGCAATCAAACAAATTGCTTCTGGACGATTTGGTGTAACCCCTGAATATTTAACTAGCGGCAAGCAATTAGAAATCAAAGTAGCTCAAGGTGCAAAGCCTGGAGAAGGGGGACAATTGCCTGGTCCAAAGGTTGATGAATATATAGCAAAGCTTCGTAATAGCAAGCCAGGAGTAGCTCTTATTTCTCCCCCTCCGCATCATGATATCTATTCAATAGAGGATCTTGCCCAACTAATTCATGACCTACATCAAATAAATCCAACTGCAAAAGTTAGTGTGAAATTAGTTGCTGAGATAGGGATTGGCACAATTGCAGGGGGAGTAGCTAAAGCCAATGCTGATGTAATTCAAATTTCAGGACATGATGGAGGTACGGGTGCATCGCCACTTAGTTCAATTAAACATGCTGGTTTGCCATGGGAACTTGGATTAACGGAAGTTCATCGCTCTTTATTAGAAAATGGTCTTCGCAAAAGGGTTTTATTAAGAGCAGATGGAGGTTTAAAGACAGGATGGGATGTCCTAATTGCGGCTTTACTTGGAGCAGAAGAATATGGTTTTGGAACAATCGCAATGATTGCCGAAGGTTGCATAATGGCGAGGATTTGCCATACAAACAAATGTCCAGTAGGCATAGCAACTCAACAAGAAGGTTTAAGAAAAAGATTCCCTGGATTACCAGAACATGTCGTTAACTTTTTCATCTTCGTAGCGGAGGAAGTCAGACAATTAATGAGTCAAGTTGGAGTGGCAAAATTCGAGGACCTTATTGGCAGAACAGATCTATTAATTCCAAGAAATATAGACTTAACTAAAACAAAAGAAGTTGACCTATCTAGCCTGCTCGATAATTCAACTGATCGTTCATGGTTAAGCCACGAAATCGAAGCTCATAGCAATGGAGAGGTTCTTGAAAATTCCCTACTCAAAGATGAAGAAGTTTCTAATGCAATTCAAACTCAGGGAAGCATTATTAAAGAAATTCCAATTGTTAATACAGACAGAAGTGTTTGTGCACGAATATCTGGAGAAATAGCTAAAAAGTATGGAAATAAAGGTTTTCATGGGAATTTAAATTTGATATTTAAAGGTTCAGCGGGGCAAAGCTTTGGTGCATTTATTTTAAAAGGAATGAATATTTCTTTGATAGGAGAAGCTAATGATTATGTAGGGAAAGGCATTAACGGAGGTTCCATTACGATTGTTCCCGAAATTATTAATGACACATCTAACACTCAGGTAATACTTGGCAACACATGTCTATATGGAGCAACTGGTGGGAAATTATTCGCCCTTGGAATAGCTGGAGAACGTTTTGGTGTTCGCAATAGTGGAGCTCATGCTGTTATTGAGGGCGCTGGAGACCATTGTTGCGAATATATGACTGGAGGAGTAGTTGTTGTGCTTGGAAAAACTGGAAGAAATATAGGAGCAGGAATGACTGGAGGCATAGCTTTCATTCTTGACCTCAATAATGAACTTGACTTAAGAATGAATAAAGAAATTGTTGAGGTTCATCATCTAACTGCAACTAACCAAGAACAATTCTTAAATGACCTAATTATTGAATATCATCAGAAAACCAAAAGTCCTCTAGCACAACAGATTCTCTCAGACTGGTCTTCGTGGAAAAATTTATTTAAGATAGTAGTTCCACCAAGCGAAAAGAATAAATTAGGT
AG-363-A04  TATTGCGATAGCAGCTATCCAGATGCCTTTTCTGGAGAAAAAGACTCTTGTGGGGTTGGCTTCATAGCTAGCGTTGAGGGCAAGCAAAATCATTGGGTGTTGTCTCAGGCATTACGCGGTCTGAGTTGTATGGAGCACAGAGGAGGATGCGGTGGAGATAGCGACTCAGGCGATGGTGCCGGGATTTTATGTGAAATACCATGGTCATATTTCCGGCAAGTTTGGGACACGGCTAAAATAGGTATGATGTTTATGCCTAAAGACTTAAAGAATCGTGAAATAGCAAGAAAAATATGTGAGCAGGAAGCTAAGTCTTTAGGCATAACCTCCAAAGGATGGAGAGATGTTCCTGTTAATGAAGAAGTTTTAGGCAAACTTGCAAGAGAAAATGAACCCTTTATTACGCAATGGATAGTCAATGATCAAGAAATTAATCTTGAGGCTTTACTTTTTAGATTAAGGCAAAGAATCTCAAACCGAGCAAATATAGAAATAAAGGGATTAGGACTCTATATATGCTCTTTGAGTAGCAAAACAATTGTATATAAAGGAATGGTCAGATCAGAAATATTGGCTCCTTTTTATACAGATCTAAAGGACGATAGATTTGAAGTTTCATACGCCGTTTATCATAGAAGATTTAGTACAAATACTTTACCAAAATGGCCATTAGCTCAACCTATGAGGCTTTTAGGTCATAACGGAGAAATAAATACATTACTGGGAAATATAAATTGGGCAAAAGCAACAGAAAAAGATATAAGTTCAGTATGGAAAGACAATGCAAATGATCTAAAACCAATTGTCAATAATTTATTTAGTGATTCAGCTAATCTTGATTTAACTCTTGAATTACTAGTTCGAAGTGGAAGACCAATAACTGATAGCTTATTAACACTTATACCTGAAGCTTTTAGAGACCAACCGGAGTTAATCAATAAACCTGAAATAACTGCTTTTTATGAATATGCAGCAGGAACTCAGGAGCCATGGGATGGGCCAGCATTAATAGTCTTTACTGATGGAAGAAATATAGGAGCAACACTTGATAGGAATGGACTTAGACCAGCTCGTTATTGCATAACTAATAATGGATATGTTGTCATGGGATCTGAAACAGGTGTTGTTGAATTAGATGAACACCAAATTCAAGAGAAAGGTCGACTTGGTCCTGGTCAAATGCTGGCAGTTGATTTAGAAAAAAAGAGGATTTTACGAAATTGGGATGTAAAAGAGGAGTCAGCGAACAGATATCCATACTTAGATTGGTTAAAAGCAAACCGAATCAACCTTGATAACCAAAATTGGGAAGTAACTAATAAATTTGATAAGAAAGAGTTACTGCAGCAACAAATTGCATTTGGATTTAGTGCAGAAGATTTTGATTACATAATTAATAGCATGGCAGCAAATGCAAAAGAACCAACTTATTGCATGGGAGATGATATTCCACTAGCCATACTTTCCAATAAATCACATATTCTTTATGACTATTTCAAACAAAGATTTGCACAAGTAACTAATCCTCCCATTGACCCACTTAGAGAAAAACTTGTTACCAGCTTAGAAATGCATCTTGGTGTCAGAAAAGCACCACTAAGCCCTAAAGAGTCAGCAAGACTAATTCATATTAAATCACCAATAATTAATGAAAAAGAATTAACTTCTATAAAACAATTAGAACTTAATTACAAGGAAATATCCACATTAATTCCTATCAAAAATGATGAATTAAACTTAGCTGAAGGTCTGAAAAACCTATGTATAGAAGCTGAAGAAGGTGTAATTAATGGTGGAGAAATACTAATCCTGTCAGATAGAAATATTAATAGTGAAAGATCCTACATTCCCCCTCTTCTCGCTGTGGGAGCAGTTCACCATCACTTACTTAGGAAGGGACTAAGGCTCAAAACTTCTATAATAATAGATACAGCTCAATGCTGGAGTACGCATCACATAGCCTGTCTCATTGGATTTGGAGCAAGTGCAATTTGTCCTTGGTTGACATGGGAAACTACTAGGCATTGGTGGGGACTACCTAAAACTCAAAAGCTTATTTCCGATGGGAAGTTATCTAATTTACCTATAGAGATTGCTCAAGAAAATGTTAAGAAAGCAATGGAAGATGGATTAAGAAAAATACTTTCAAAAATAGGAATCTCGGTTCTAGCGAGTTATCACGGAGCACAAATCTTTGAAGCTATAGGTATCGGTGCAGATTTAATAGACTTGGCTTTCAAGGGAACAACAAGTCGTATAGCAGGACTAACTCTGAGCGAATTATCAACCGAGACAATTTCATTTCATAAAAAAGCTTTTCTAGAATTAGAGCAAAAAAAACTTGATTTTAATGGATTTGTGCAATATCGAAATAGTGGAGAATTTCATTTAAATAATCCAGAAATGTCAAAAATTCTTCATGCTGCAGTGAAAGCTGGGCCTGGATATGACCACTTCAAAATCTATCAACAACTTCTAGAAAGTCGACCAGCTACTACCCTCAGAGATCTCCTTACATTTAAAAAAGCCAGTCAGCCTTTACCTCTTGATCAAATAGAGAGTGTTGAAAGTATTTGTCAAAGATTTTGCACCGGTGGAATGAGTCTAGGTGCCCTATCTAGAGAAGCACATGAAGTTCTTGCAATAGCAATGAATAGAATTGGAGGAAAAAGTAATAGTGGTGAAGGAGGAGAAGATCCTGCGAGATTTAATGTCCTCCAGGATGTTGATGAAAATAATCAATCAAAAACATTACCTAATCTCAAAGGACTTTTAAATGGAGATACCGCATGTTCTGCAATTAAACAAATTGCATCTGGCCGATTTGGTGTAACCCCTGAATATTTAACTAGCGGAAAGCAATTAGAAATCAAAGTAGCTCAAGGTGCAAAGCCTGGAGAAGGAGGCCAATTACCTGGGGCAAAGGTTGATGAATATATAGCAAAGCTTCGTAATAGCAAACCAGGAGTAGCTCTTATATCTCCTCCTCCTCATCATGATATCTATTCCATAGAGGATCTTGCCCAACTTATTCATGACCTACATCAAATAAATCCCACTGCAAAAGTCAGTGTGAAATTAGTTGCTGAAATAGGGATTGGCACAATTGCAGGCGGAGTAGCCAAAGCAAATGCTGATGTTATCCAAATTTCAGGACATGATGGAGGGACGGGTGCATCTCCACTTAGTTCAATTAAACATGCTGGTTTGCCATGGGAACTTGGATTAACGGAAGTTCATCGCTCTTTATTAGAAAATGGTCTTCGCGAAAGGGTTTTATTAAGAGCTGATGGAGGTCTAAAGACAGGATGGGATGTCCTTATTGCAGCTTTACTTGGGGCAGAAGAATATGGTTTTGGAACAGTCGCAATGATTGCCGAAGGTTGCATAATGGCGAGAATTTGCCATACAAATAAATGTCCAGTAGGTGTAGCAACTCAACAAGAAGGCTTAAGAAAAAGATTCCCTGGATTACCAGAACATGTAGTTAACTTTTTTATCTTCGTAGCTGAGGAAGTCAGACAATTGATGAGTCAAGTTGGAATAGCAAAAGTTGAAGATCTTATTGGAAGAACAGATCTATTAATTCCAAGAAATCTAGACTTAACAAAAACAAAAGAAGTTGATCTATCTAGCCTGCTCGATAACTCAAGAGATCGTTCATGGTTGAGCCACGAAAAACAAGCTCATAGCAATGGAGAAGTTATTGAAAATACATTACTCAAAGATGAAGAACTTTCTAATGCAATTCAAACTCAGGGAAGCCTCACGAAAGAGATTCCAATTGTAAATACAGATAGAAGTGTTTGCGCACGAATCTCTGGAGCAATAGCTAAAAAATATGGTAATAAAGGTTTCAATGGGAATTTAAATTTGATTTTTAAAGGTTCAGCTGGGCAAAGTTTTGGTGCATTTATTTTAAGAGGAATGAATATTTCTTTGATAGGAGAAGCTAATGATTATGTAGGGAAAGGCATTAATGGAGGTTCCATTACTATTGTTCCAGAAATTATTAATGACACATCTAATACTCAGGTGATACTTGGCAATACATGTCTATATGGAGCAACTGGAGGGAAATTATTCGCTCTTGGAATAGCAGGGGAACGTTTTGGTGTTCGCAATAGTGGAGCTCATGCTGTTATTGAAGGTGCGGGAGACCATTGTTGCGAATATATGACGGGAGGAGTAGTTGTTGTGCTTGGAAAAACTGGAAGAAATATAGGAGCAGGAATGACAGGAGGCATAGCTTTTATTCTTGACCAAACAAATGAACTTGACTTAAGAATGAATAAAGAAATTGTTGAGTTGCATCATCTAAGTTCAACTAACCAAGAACAATTCTTAAATGATTTAATTATTGAATATCATCAGAAAACTAAAAGTCCTATAGCTCAAAAGATTTTATCAGACTGGTCTACGTGGAAAAAGTACTTTAAAATAGTAGTGCCTCCAAGTGAAAAAAATAAATTAGGT
AG-363-A05  TATCAAGATAGTTATTCCCCATATGGAATAATTGGTGAAAAAGATGCGTGTGGAGTTGGTTTCATAGCAAATGTTAAAGGAATAGAAAGCAACTGGATCCTTAAACAATCCCTGAAGGGCCTTAACTGCATGGAGCATAGAGGAGGTTGTGGAGGAGATAGTGACTCAGGAGATGGAGCTGGCATTTTATGTTCAATTCCTTGGAAATACTTAGAAGAAGAAATGAAGCTAAAAAATTTAGGAATGGTTTTCATGCCTAATAAAAAAGAAAAAATTGAAGAATGTAAGTCAATATGTGAAGAGGAAGCAGAAAAATTAAGAGTCAACAAAACATCTTGGAGAACAGTACCTGTTAATAATGAAATCCTAGGTCCTTTAGCTAAAGCAAATGCCCCATTCATAAGTCAGTGGATTTTATACAAAGATAATCAGGATATTGAGAGGCTTTTATTCCAACTAAGAAAAAGAATTGAAAAAAAAATAAGAGAAACTTTTAAAAACTGTGAATTTTATTTTGCCTCACTAAGTTCTCAAACAGTTGTGTACAAAGGTATGGTTCGTTCTGAAATATTATCTGAGTTTTATCAAGATCTTAAAGAAGATAATTTTAAGGTCTCATTTTCTGTCTATCATAGAAGGTTTAGTACAAACACACTTCCAAAATGGCCTCTGGCTCAGCCCATGAGATTTTTAGGTCATAACGGCGAAATAAATACTCTCTTAGGTAATATCAACTGGGCTAAAGCTTCAGAAACACATATAGATGATTTTTGGGGAGAGTTATCTAATGAAATCAAGCCTATTGTAGATGTAAATAAAAGTGATTCATCAAATCTTGATGCAACCCTTGAAATCAATATTCGTTCAGGTCAAATCATTACTGACTCATTATTAAAACTTGTTCCTGAAGCATTTAGAGATCAACCAGAACTTGAAGAAAGAGGAGACATTAAAGCATTCTATGAGTATTCTGCGAGCCTACAAGAAGCTTGGGATGGTCCTGCTCTCCTTGTATTTGCCGATGGAAATTTTGTAGGAGCAACGCTTGATAGAAATGGTCTAAGACCAGCAAGATATTCAATCACAAATGATGGTTTTGTAATAATGGGTTCTGAAACAGGAGTAGTAGATATTGAAGAGGAAAAAGTAATAGAAAAAGGTCGATTAGGTCCGGGACAAATGTTAGCAGTTGATTTTCATCAAAATAGAATCCTAAGAAATTGGGAGGTCAAATCTGAAGCAGCTCAAAGGCATAATTATAAAACACTCCTAAATAATAGAACTATAAAAATTGAAAATAATGAATGGGTTAAAAACTGCAAACTAAAAGACCTTGAATTGTTACAACAACAAACTGCATACGGTTTTTCAGCGGAAGATAATGATCTCATCTTAGATTCAATGGCTTCATTAGCTAAAGAACCTACTTATTGCATGGGTGACGACATCCCATTAGCAGTGCTTTCATCAAAGCCGCATATTTTATATGACTATTTCAAGCAAAGATTTGCGCAAGTTACTAATCCTCCTATTGACCCTCTGAGAGAAAAACTGGTAATGAGTTTAGAAATGCATCTTGGAGAAAGATGTACACCATTTGAGATTAAAGATCCTAAACCTTTTATCCATTTACAAAGTCCAATTCTCAATGAGGAAGAACTCATATCAATAAAAAAATCAACAATTAAATATCAAACAATTTCAAGTTTGTTTGAAATTGAGGAAGGTGTTCAAGGCTTAGAGAACCAGTTAAAAGAAATTTGTAAACAGAGTGAACTCTCTATAAAAGAAGGTTGCTGTTTAATTATTATTTCTGATAAGGGAATTAATCCTAAAAAGACTTTTATTCCTCCCTTACTTGCCGTTGGAGCAATTCATCATTATCTTCTTAAAAAAGAAATTAGACTAAAAGCTTCTCTTATAATTGAAACAGGTCAATGTTGGAGTACACATCACTTAGCTTGTTTGATTGGTTATGGTGCAAGTGCAATTTGTCCTTGGTTAACCTTCGAAGCAGGAAGACACTGGTTAAAACATCCCAAAACGCAAAAACTTATAGATAGCAAAAAAATAAATCCATTATCAATAATTGATGTTCAAGAAAATATTAAAAAAGCTCTAGAAGATGGTCTAAGAAAAATTCTTTCTAAAATAGGTATTTCACTTTTGTCTAGTTACCATGGTGCACAAATTTTTGAAGCCGTAGGCCTTGGTTCTGACTTAATAAAAATTGCTTTTGATGGAACAACAAGCCGAATTGCTGGCATAACATTAAAAGAATTAACTAATGAAACACTTTCAATACATACGAAAGCCTATCCAGAGATCGATTTAAAGAAATTAGAATTTTTAGGATATGTACAATTTAGAAATAATGGAGAATATCACTCTAATAATCCTGAGATGTCCAAAGTTTTACATTCGGCTGTAAAACAAGGACCAGGATACGATCATTTTGAAACTTACAAAAAACTCATTAGTAATAGACCGACCACATCTTTAAGAGATTTACTTACAATTAGATCAAAAAGAAAAAGCATTCCTTTAGAGGAAGTTGAAAGTGTTGAATCAATTTGCAAAAGGTTTTGCACTGGAGGAATGAGTCTGGGTGCATTGTCAAGAGAAGCACATGAAGTTTTAGCAGTTGCAATGAATAGAATTGGTGGAAAAAGTAATAGTGGAGAAGGGGGAGAAGATCCAGCTCGTTTTAATGTTTTAAATGATATTGATGAAAATACTCAATCAGCGACATTACCATTTATAAAAGGTCTAGAAAATGGAGACACCGCATGCTCAGCTATTAAACAAATAGCATCAGGTAGATTTGGAGTTACGCCTGAATATCTAAGAAGTGGTAAACAACTCGAAATTAAAATGGCTCAAGGTGCAAAACCTGGAGAAGGGGGACAATTGCCTGGTCCAAAAGTTGATTCTTACATCGCAAAGCTAAGAAATAGTAAACCTGGAGTAGCCCTAATATCTCCTCCCCCTCATCATGATATTTATTCAATTGAAGATTTAGCTCAACTAATACATGATTTACACCAAGTCCATCCAAAAGCGAAGGTGAGCGTTAAACTCGTTTCGGAAATTGGTATAGGAACTATTGCTGCTGGAGTAAGCAAAGCTAATGCAGATGTAATTCAAATTTCAGGACATGACGGAGGTACAGGTGCTTCACCTCTAAGTTCTATTAAACATGCAGGTTTACCATGGGAACTAGGTGTCGCTGAGGTTCACAAATCTCTATTAGAGAATAACTTACGTGAAAGAGTAATTTTAAGAACTGATGGAGGTCTTAAGACAGGATGGGATGTTGTTATTGCTGCTTTACTAGGTGCTGAAGAATACGGTTTCGGTTCTGTAGCAATGATTGCTGAAGGATGCATAATGGCTCGGGTTTGTCATACAAACAAGTGTCCTGTTGGAGTTGCCACTCAAAAAGAAGAATTAAGAAAAAGATTTAAAGGTATTCCAGAAAATGTTGTCAATTTTTTCTTGTATATTGCTGAAGAAGTAAGACAGATAATGAGTAGTATCGGTGTTTCTAATATGGAAGAACTGATTGGTAATCAAGAATTTCTTTCTACAAGAAATATAGGTCTTCCAAAAACTTCTAATATCGATCTTTCTTCTTTAGTATGCTCAAACAATGATAGATCATGGTTAAAACATTCAAAAAATGCTCATAGTAATGGATCTGTGTTAGAAGACGAGTTTTTGTCGGATGCTGAATTCATAGATTCAATTAAAAATCACGAAAAATTAACCAAAGAAATTGAGATAAAAAATACAGATAGAAGTGTTTGTGCGAAAATATCAGGCGAAATTGCAGAACTTCACGGCAACACTGGCTTCAATGGCGAACTCAACTTAAATTTCAAAGGATATGCAGGACAAAGCTTTGGTGCCTTTTTATTGAAGGGAATGAACGTCCAATTAATCGGAGAAGCTAATGATTATGTATGCAAAGGAATGAATGGAGGAATACTCACAATAATTCCACCGAAAATAGATGAAATCTCCTCCGAGCAAGTTATTTTAGGGAACACCTGTCTTTATGGAGCAACAGGAGGAAAATTATTTGCATTAGGTAAATCAGGAGAAAGATTTGCTGTGAGAAATAGTGGCGCTACAGCAGTAACAGAGGGAGCGGGTGATCATTGCTGTGAATACATGACCGGTGGGAAAATAGTTATTCTAGGTTCCACAGGTAGAAATATTGGTGCCGGCATGACTGGTGGAATAGCATTTATACTAGATGAAAATAATGATTTAAGTAATAAAATTAATAAGGAAATAGTTAGCATTCATAAAATAACTTCATCAAAGCAAGAGGAAATTTTATTGGAAATTATTAAAGAATATCTATTAAAAACAAAGAGCTTAAAGGCTGCCAAAATAATTAAAAATTGGTCTTATTTCAAGAGCGCTTTCAAACTAATAGTTCCCCCAAGCGAAAAAGAAATGCTTGGC
AG-363-A06  TATAGCGACAGCAAAGCGCCTCAAGCCTTGATAGGCGAAAAGGATGCCTGCGGCGTTGGATTTATCGCGCATATTGGCGGTGAGGCAAGTTACTGGGTTCTTAAACAAGCCTTGCGAGGTTTGACCTGCATGGAACACAGAGGAGGCTGCGGAGGAGATGGTGACTCAGGTGACGGAGCTGGAGTGCTCTGTGCAATTCCATGGACGTACCTAAAAGATGTTTGGCCTGCAATGCGACTCGGGATGCTTTTTCTCCCCCGGGATGAAATTCTGCGAAAAAAAGCCAAATCCATTTGCGAGGAAGAAGCTAATTCCATAGGCCTAAAATCATTAGGCTGGAGAGTTGTCCCTGTCGATGAATCTGTTCTTGGTCCATTAGCACTAGAAACCGCACCTTCAATAGAACAATGGTTATTAGAAGAAAAAAAAGATAATTTAGAGGCCCTATTATTTCGCCTAAGACGTAGAGTTGGGAAAAGAATTAGAGAGGCTTGGGGAGAAGAGGGTATTTACATTTCATCCTTAAGCAATAAAACCGTTGTTTATAAGGGAATGGTTAGATCAGAAATCCTCTCTTCATTCTATAAGGATCTCCTCGATGATCGCTTCAAAGTCTCTTTTGCTGTTTACCATAGAAGATTTAGCACTAACACTCTTCCAAGGTGGCCATTAGCCCAACCAATGAGATTACTAGGGCATAATGGAGAGATAAATACCCTTCTTGGAAATCTAAATTGGGCAAAAGCAACAGAAGCAAATCTATCAAAAGTTTGGGGTTCTAACGCAAAAGAGCTTCAACCAGTAGTTAATAACAATTTTAGTGACTCTGCAAACCTTGATGCAACTCTCGAATTACTTGTAAGAAGTGGAAGGCCAATAATTGATAGTCTTTTAACCCTTGTTCCAGAAGCATTTAGAGATCAACCTGAATTAGCTGATAAACCCAATATCCAGGCCTTCTATGAATATTCAGCCTGCACTCAAGAGCCTTGGGATGGTCCTGCATTATTGGTTTTTGCTGATGGCAACTTTGTTGGCGCAACTCTTGATCGTAACGGCTTGAGACCTGCTCGCTATTTCACAACATCTAATGGCTTTGTAATAATGGGTTCTGAAACTGGTGTTGTTGATATTGATGAAAGTGAAATTCTCGAGAAAGGTCGTTTAGGGCCAGGGCAAATGTTAGCTGTGGATATCAACAATAAACGTCTAATGCGTAATTGGGATGTAAAAAAAGAAATTGCCGATCGTTATCCTTACCAAGAATGGTTAAATCAAAATCGAAAAAAATTAGGGCCAGGTGCATGGGAAGCAAATAAAACTTTTAAGGATTTAGATCTACTTCAACAGCAAACTGCTTTTGGATTCACAGCTGAAGATTTTGATCTAATAATTGAAGCAATGGCTGGTAGCGCAAAGGAACCTACTTTTTGTATGGGAGATGATATTCCTTTAGCTATTTTATCCAATAAGCCTCATCTACTTTATGACTATTTCAAGCAAAGATTTGCACAAGTAACTAACCCTCCAATAGATCCATTAAGAGAGAAATTAGTTATGAGTCTCGAGATGCATTTAGGCAAAAGAGGCTCCCCCCTTCAACCTGAGGAAGCTGCATCAGTCATTCATCTCAACACACCTGTTCTAAATGAAAAAACGATTAAAATTATTACTCAACAAGGAATTAAATCGAGAATTCTGTCTACCTTAATACCAATAGAAAAAGGCCCAAAAGGATTATCTGAGGGCTTAAAAAAACTATGCTTTGAAGCTGAGTCAGCTGTTCGAGAAGGTTCAGAGATTTTAGTTTTATCAGATAGAGGAGTAAGTGGAATCCAAACCTATATACCCCCAATGCTTGCCGTTGGAGCAGTCCATCATCATCTACTCAAAGAAAATCTGCGTCTAAATACCTCAATAATTGTAGAGACGGCTCAATGTTGGAGTACTCACCACTTCGCTTGTCTTATTGGATATGGAGCTAGTGCTATTTGCCCCTGGCTTGCATTAGAAACTACACGTCATTGGTGGCATAACCCTCGCACTCAAAAAATGATGGAGAGTGGGAAACTACCTCCTCTAACAATAGAAGAGGCACAAACAAACTATAAAAAAGCCTTAGAAGATGGACTTAGAAAGATACTTTCTAAGATTGGTATTTCTCTTTTAGCTAGTTATCATGGTGCCCAAATCTTCGAGGCAATAGGGATTGGTTCCGATTTAATAGATTTAGCCTTCAAAGGAACAACAAGTCGAATAGCAGGACTTAGCCTTAATGAATTAGCCAATGAAACAATAACTTTTCATAGCAAAGCTTTTCCAGAAGTAGATAAAAAGAAACTTGAATTCATGGGATTTGTTCAATATCGAAATGGAGGAGAATTTCATTTAAACAATCCAGACATTTCCAAAGCTTTGCACAAAGCGGTAAAAACTGGTCCAAGTTATGACCACTTCACTACGTATAAAACGGTACTCGAAAACAGACCTCCTACAGCCTTAAGGGATTTAATTACATTCAAGGAGGCATCAAAACCCCTTCCTTTGGACGCCGTTGAAAGTGTTGAAAGCATTTGCCAAAGATTTTGCACTGGTGGCATGAGCCTGGGAGCTCTTTCAAGAGAAGCTCATGAAGTTTTGGCTGTTGCAATGAATAGAATTGGAGGGAAAAGCAATAGTGGAGAAGGAGGTGAGGATCCCGCTAGATTTCAAATAATCAGCCAGGTAGATGAGGAAGGTCGATCAAAAGAACTTCCCAGCATTAAAGGTCTTAAACAAGGAGATACTGCATGTTCTGCAATTAAACAAATTGCTTCAGGCAGATTTGGAGTAACTCCAGAATATTTAAGAAGTGGAAAACAGCTTGAAATAAAAATAGCGCAAGGGGCAAAGCCTGGAGAAGGAGGCCAATTGCCAGGGCCAAAGGTTGATCCATATATAGCCAAATTGCGCAATAGCAAGCCTGGAGTTGCTCTTATTTCTCCTCCACCTCATCACGACATCTATTCAATTGAAGATTTAGCACAATTAATACATGACTTACATCAAGTTCACCCTGCAGCAAAAGTAAGTGTCAAGTTGGTTGCAGAAATAGGAATCGGAACCATTGCGGCCGGTGTAGCAAAAGCCAATGCTGATGTAATCCAAATTTCTGGACATGATGGAGGAACAGGCGCATCACCTTTAAGCTCAATTAAACATGCAGGAGGTCCTTGGGAGCTTGGGCTAACTGAAGTTCATCGAGCGCTAATAGATAATGGATTAAGACACCGAGTATTACTCCGAACAGATGGAGGTCTGAAAACAGGTTGGGACGTCATAATTGCCGCATTACTTGGCGCTGAAGAATATGGATTTGGCTCTATTGCGATGATTGCAGAAGGTTGCATTATGGCCAGAGTTTGTCATACAAATAAATGCCCTGTTGGCGTAGCAACTCAACAAGAAGCTCTCCGCAAGAGGTTCCCAGGAATTCCAGAGCATGTAGTTAACTTCTTTGTATTTATTGCAGAAGAAGTCAGGCAAATAATGAGTGTTATAGGAGTCAATCGTCTCGACGATTTAATTGGAAGAATCGACCTACTTCAATCTCGAGAAATCACTCTTACCAAGACTCAATCTATAGATCTATCATCACTACTTAATGATCCAAAAGAAAGATCCTGGCTGACTCATCAAGAAAACGCTCATGACAATGGAGTTGTCTTAGAAGATCAACTACTTCAAGAACAAGAATTTATAAATACGCTAAATTCTCATTCCACAATTTCGAGAACAATTAACATACTTAACACAGATCGTAGTGTTTGTTCAAAAATTTCAGGGGAAATCGCCGAACGTTATGGGAACAAAGGATTCAAAGGTAATATCAATTTAATATTTCATGGTTCTGCAGGGCAAAGTTTTGGCGCATTTGTTCTAGAAGGAATGAATATAAAGTTAATCGGAGAAGCGAATGATTACGTAGGCAAGGGTATAAATGGAGGCAAAATCATACTTATTCCGTCACTTCAAACAGAGAAATCTGGAGAGCAGGTGATTCTTGGAAATACGTGTCTCTACGGCGCAACTGGGGGGAAATTATTTGCACTTGGAAGAGCTGGAGAAAGGTTCGCCGTTCGGAATAGCGGTGTTTGTGCCGTGGTGGAAGGTACAGGTGACCACTGCTGTGAATACATGACAGGTGGAACAATCGTAGTTCTCGGTTCTACCGGGCGAAATGTAGCTGCCGGAATGACTGGCGGGGTCACTTTCTTATTTGATGAGAAACGAGAAGTTGAAACTAAGGTCAACCAAGAAATAGTTGAAATACATAATTTATCAACTAACGAACAAGAGAATCTTTTGAAACCTCTAATTGAAGAGCATGTTCAACAAACAAACAGCATAAAAGGTCGAAAAATCCTTAACGATTGGGAAAACTTAAAGTGTCAATTCAAAGTACTTGTACCACCTAGTGAAAAAGCAAAAGTTGGT
AG-363-A15  TACTGCGACAGCAATGTTCCAGAAGCA---ACTCCAGAAAAAGATTCGTGTGGAGTGGGTTTTTTAGCCCAAATCGAAGGAAAATCTAGCCACTGGCTCCTAGAGCAAGCATTACGAGGGCTTTGCTGTATGGAACACAGAGGGGGTTGTGGAGGAGACAGCGATTCTGGTGATGGTGCAGGTTTGCTATGCGGAATCCCCTGGAATTTCTTAAGTAATATTTGGCCTGACATCAAACTAGGCATGCTTTTCATGCCTAAAGATAATTCTCGAAGAGAAGAAGCAAAGAAATTTTGTGAAGAAGAATCTAAGAAATTAGACCTTATTTCTATAGGGTGGAGAGATGTACCCGTTAACGAATCAACCCTTGGTGAATTAGCAAAAGAAACTGCTCCCTTTATTGTTCAATGGTTGTTGAAGATTCCAAAAGATGAATTAGAAGCGACCCTTTTTCGACTCAGAAGACGCATTGGAAAACGTGCTAGAGATTCCTGGAAAGATAATGATCTTTACATAGCTTCTTTAAGTAGCCGAACAGTAGTTTATAAAGGCATGGTTCGATCTTCAGTCTTACCAATGTTTTATGAAGATCTACAAGACCCTAGTTTTGAAATTTCCTTTGGTGTATATCACCGAAGATTTAGTACAAACACTTTGCCAAGATGGCCACTTGCCCAACCAATGCGTCTACTTGGTCACAATGGAGAAATTAATACATTGCTAGGTAATTTAAACTGGGCCAAAGCTACAGAAGTGAACCTTGATGATGTATGGGGTTCAAATGCAGAAGATATCAAGCCAGTGATTAATGATTCATTTAGTGATTCTGCGAACTTGGATGCAACGCTTGAACTATTGGTCCGCAGTGGAAGACCAATTACAGATAGCCTCCTTACCCTTGTCCCAGAAGCATTCCGGAATCAACCAGCACTAGCGACTAAGCCAGACATAAAAGCTTTTTACGAGTATTCAGCATGCATTCAAGAACCATGGGATGGTCCAGCTCTACTTGTCTTTTCAGATGGAAGATATGTTGGAGCAAATCTTGATAGAAATGGATTACGCCCCGCACGCTATTGCATAACTGATGACGGGTTTGTCGTAATGGGTTCAGAAGCAGGTGTAGTGGATCTTGATGAAAATCAAATAATCGAGAAAGGTCGACTAGGTCCAGGCCAGATGCTTGCCGTTGATTTAGAGAAATGCCGATTACTTAGAAACTGGGAAGTAAAAAAAGAAGTAGCGGCAAGACACCCTTATAAAGATTGGATAGATAGCAATCGCAAACATCTTTCAGCAAAGTCCTGGGAAGAGAAGCGACATCTAAAAGACCTAGATCTATTACAGCAACAGACAGCTTTCGGCTTCACTGCTGAAGACTTTGATCTAATTATTGATGCAATGGCTGGGAGTGCAAAAGAGCCAACCTATTGCATGGGAGATGACATTCCTTTGGCTGTACTTTCAAGTAAGCCACACTTGATATACGACTATTTCAAACAACGCTTTGCACAAGTAACTAACCCACCTATTGATCCCTTACGCGAAAAGCTTGTAATGAGCTTAGAGATGCATCTAGGAAAGAGACATTCTCCTCTCATAGTTGAACATTCTGCATCTGTCTTACATTTAAGTAGTCCAATCCTAAATGAAGGATCACTTTCAGCATTGACTGATGAACAGTTCAAATGCCAAAAGATATCAACTTTGTTCCCAATCCAAGAAGGAGTAAATGGGATCAATGAAATAATTAAAAATCTATGTAACGAAGCAGAGAAAGCTGTCCGAAGTGGTTCAGAAATTCTATTGTTATCAGACAGAGGTGTGAACTCAAACTATTCCTACATTCCACCACTACTTGCTGTTGGTGCTGTACACCATCACTTGTTAAACAAAAACTTAAGGCTTAGCACCTCAATAGTCATTGAGACTGCACAGTGCTGGAGTACGCACCATCTAGCTTGTCTAATAGGTTTCGGAGCGAGTGCAGTATGTCCATGGCTTACTTGGGAAACTACAAGACATTGGTGGCATCATCCTAAAACCCAGAAACTTCTTGAAACTGGAAAAATACAACCCTTAAGTATTGTTCAAGCTCAATCTAATTTGCTGAAAGCCCTTGAAGATGGTCTACGAAAAATCCTCTCCAAGATTGGAATATCTATGCTATCTAGTTATCATGGGGCCCAAATATTTGAAGCAATAGGAATTGGTGCTGACGTAATAGAACTAGCTTTCAAGGGAACAACTAGTCGTGTAGCTGGAATCAGTCTGAAGGATCTTGCTAACGAAACAATCATTTTTCATACAAAAGCGTTCCCAGAAATAGATAGAAATAAACTTGAATTCATGGGTTTTGTTCAATATCGGTCTGGAGGTGAATTTCATCTCAACTCACCAGAGATGTCTAAAGCTCTGCATACTGCAGTAAAGCAAGGTCCTTCTTATGATCATTTTTCAACCTATAGATCTATTGTTGAAAATCGACCTCCTACAGCTCTTAGGGACCTCCTAACCCTGAAACCTGGAGAAAAACAACTTTCATTAAATGAAGTTGAAAGTGCAGAGGAGATTTGCAAGCGCTTTTGTACCGGTGGGATGAGTCTTGGAGCACTTTCAAGAGAGGCTCACGAAGTATTAGCTATAGCAATGAACCGAATTGGAGGGAAAAGCAATAGTGGAGAAGGAGGAGAAGATCCTGAAAGATTCAAAATCATTGACGATGTAGATGAACACAAAAGATCCCGAACTCTGCCATACATATCTGAACTACAAAACGGAGATACAGCTTCTTCTGCAATTAAGCAAATTGCTTCTGGACGTTTCGGAGTTACACCAGAGTATCTGCGTAGTGGCAAACAACTTGAAATCAAAGTAGCCCAAGGCGCCAAACCCGGCGAGGGGGGGCAGCTACCTGGTCCAAAAGTGGACTCTTATATAGCCAAACTTAGAAACAGCAAACCTGGAGTAGCCCTTATTTCACCACCTCCACACCACGATATCTATTCCATCGAAGATCTCGCTCAACTAATACACGACCTGCACCAAGTTCATCCAACCGCAAAGGTCAGTGTGAAATTAGTTGCAGAAATAGGCATTGGAACGATTGCTGCTGGAGTTGCAAAAGCAAATGCTGATGTAATTCAAATCTCAGGCCACGATGGAGGGACCGGTGCCTCTCCATTAAGTTCGATCAAACATGCAGGAAGTCCTTGGGAACTGGGACTTACTGAAGTCCATAAGGCATTAATTGAGAATGGATTACGTGATCGGGTACTACTACGAGCTGATGGAGGCCTTAAAACTGGCTGGGATGTAATTATCGCAGCACTTTTAGGTGCTCAAGAATATGGCTTTGGTTCAATAGCAATGATTGCCGAAGGATGCATTATGGCTCGCGTATGTCATACAAACAATTGTCCCGTTGGAATAGCTACCCAACAAGAAAGATTAAGGAAAAGATTTCCTGGAATACCTGATCATGTTGTTAATTTCTTCTTGTTTATAGCAGAAGAAGTAAGACAAATCATGTCTGTTCTTGGTGTAGCAAAGTTAGACGATCTAATTGGCAGAACAGAATTCCTTGAACCTCGTACAGTCAAGTTAGCCAAGACAAATTCTCTTGATCTTTCTTGCCTGCTAAAGAAATCACAAAATAGAGAATGGCTTAACTCAAATAAAAAGGCTCATAGCAATGGCCCAATACTCGAAGATATTATCCTCGAAGATAAAGAAATTACTAGCGCAATACAAAATCATGGCAATGCAAGTCGCGAGCTAAATATTATCAATACAGATCGGAGCGTTTGTGGAAGAATTTCCGGAGAAATCGCATCTTTGCATGGAAACAAAGGTTTCCAAGGTCAACTCAATTTCAAATTCATAGGCTCAGCTGGACAAAGCTTCGGCACCTTCCTATTAAAAGGCATGAATTTATTACTAGTAGGCGAAGCAAATGACTATGTAGGTAAAGGAATGAATGGAGGAACAATAACTATTATTCCTCCAATTGATCGCAATAATAATGGGGACCAAGTGATCCTTGGAAACACATGTCTTTATGGATCAACAGGTGGTGAGTTGTTCGCCCTTGGTCGAGCAGGTGAACGTTTTGCAGTTAGGAATAGTGGAGCTCACTCAGTTATTGAAGGCACTGGTGACCATTGCTGTGAATACATGACTGGAGGAATTATTGTTGTACTTGGCTCAACAGGGCGCAATGTATCAGCTGGGATGACAGGAGGAGTAACATTTCTGCTTGACGAAGACGGGAAAGTAAATGATCTTGTAAACAAAGAAATTGTTGAGGTCAACCAGATAAGTAATGAGGTTCAAGAGAAAATGCTTAAAAAGCTTATCAAGGTTCATTTAGAAAAAACTCAAAGCAAAAAAGCCAAAAGAATTATCCAAGATTGGAATCAATGGTTAAAAAAATTTAAAATAATAGTTCCGCCTAGCGAGAAAGGCAATCTTGGT
AG-363-A16  TACTGCGACAGCAGCCCTCCAAAGTCAATCAATGGAGAAAAAGACGCTTGTGGGGTGGGTTTCCTGGCTCACATTGAAGGGAAAGCAAGCCATTGGGTTCTTGAACAAGCGCTTCGCAGCCTCAAATGTATGGAACACAGAGGAGGTTGTGGCGGTGATAGTGACTCTGGAGATGGAGCAGGGATTCTATGTGCAATCCCATGGAATTTCCTCAAAAGTGTATGGCTGGAGGCACAATTGGGTATGTTTTTCATGCCCCATGAAGCAACGCTTCGCGAGGAAGCAAAGCGATTCTGTGAAAAAGAAGCTGAATTAATTGGCCTGCAATCAAAAGGTTGGCGAGATGTTCCAATTGACATTTCAGTGCTTGGTTCCTTAGCTAGGGCTAACGCACCTTTTATCCAGCAATGGCTTGTAGAACAATCAGGGAATGCTTTAGAAGCAGAGTTATTTCGGCTAAGAAGGCGAATTGGCGAAAAAGCCAGAAAGGTTTGGGGAGAAAATGAGCTTTACATAGCTTCCCTAAGCAGTAGAACTGTTGTCTATAAAGGCATGGTTAGGTCAGAAGTATTAGCGGCCTTTTATGCAGATCTGATCGACCCACGCTTTGAAGTAGCTTTTGCTGTCTATCACCGCAGATTTAGTACTAATACTCTTCCACGCTGGCCCTTAGCCCAACCAATGAGATTGCTTGGGCATAACGGTGAAATAAATACTTTGCTAGGCAACTTGAACTGGGCTAAAGCAACTGAAGTCAACCTAGATTCCGTATGGGGTAACAAGGCAGAAGACTTAAAGCCTGTCGTAAATGATTCCTTTAGCGATTCAGCAAACCTTGATGCAACTCTCGAACTAATGGTTCGTAGTGGCAGGCCAATAACTGATAGCTTGCTCACTCTGGTCCCCGAAGCATTTTTAAATCAACCTGAACTTAAAGACCAAACAGACATAAATGCCTTTTATGAATATTCATCATGCACGCAAGAACCTTGGGATGGACCTGCATTACTAGTTTTCTCCGATGGATGTTGCGTCGGAGCAACACTTGATCGAAACGGGTTACGTCCAGCCCGCTACTGCATTACAAATAATGGCTTCGTTGTAATGGGCTCAGAAACAGGAGTTGTTGAACTCGATGAAAGCCAAATACTTGAGAAAGGTCGCCTTGGCCCTGGCCAAATGTTGGCAGTAGATCTAGAGAAAGGCAGGGTATTAGGAAATTGGGATGTAAAGAAAGAAGCCGCCAATCGTTATCCATATAAACAATGGCTAATTGAAAACAGAAGGAGTCTTTTGAGACATCCCTGGCAAAAAGAAAACCAATTTAACGATCTTCAACTGCTTCAACTTCAAACAGCCTTCGGTTTTACTTCTGAAGATTTTGAGCTGATTATCGATGCAATGGCTAGTGGGGCAAAGGAACCCACTTTTTGCATGGGTGATGACATCCCCCTTGCCGTCCTCTCAAGCAAGCCTCATCTCCTTTACGACTATTTCAAACAACGGTTTGCACAAGTTACCAACCCTCCCATAGACCCTTTAAGAGAAAAACTAGTAATGAGCCTGGAAATGAATCTAGGCAAAAGAGGATCCCCACTTAAGCCTGAAAATGCAGCATCAGTTATTAATCTCAAAACACCAATTCTTAACGAGGCCGAACTAAAAGATCTCATCAAAAATAAACTTATAACAAGCACAATTTCTACACTCGTACCAATTAGTGATGGACCAGAAGGCCTAGAAAAAAGTCTCAAAAGGATATGTCATGAGGCAGAGATTTCTGTAACTCAAGGGAGTCAAATCTTGGTGTTATCTGACCGAGAGGTATGCGCAAGTAAAACTTATATTCCACCTTTATTAGCTATTGGAGCAGTTCATCATCATCTACTAAGAAAAGGGCTAAGACTTAATTCATCACTTGTAATCGAAACAGCCCAATGCTGGAGCACCCATCACCTGGCATGTTTAATCGGCTACGGAGCAAGTGCCGTATGTCCATGGCTTACATGGGAAACAACTAGACAGTGGTGGTCTCAACCAAAAACCCAAAAGCTTCTTGAAACAGGAAAACTTAAAAATCTTGATATTGAAAAAGCTCAAGAGAACTTAAGAAAAGCCTTGGAAGATGGACTGAGGAAAATTCTCTCCAAAATAGGAATTTCTCTCCTAGCTAGTTACCATGGAGCTCAAATATTTGAAGCAATTGGTATAGGTGCAGACCTAATAGAATTAGCTTTTAAAGGAACTACTAGCAGAGTTTCAGGAATAAGTCTCAAAGAATTAGCCAATGAAACTCTCACCTTTCATGCAAAGGCATTCCCAGAGTTAGATCGAAATAAGCTTGAGTTCATGGGTTTTGTGCAATATCGAAGCAGTGGAGAATTTCATCTCAATAGTCCGGAGATGTCAAAAGCACTTCATTCAGCTGTTAAATCAGGGCCAGGGTATAACCACTTTTCCACTTATCAAACCCTCCTTGAAAGCAGACCTCCTACATCACTAAGAGATTTGCTGGACTTATCCAAAGCAAAAGAACCATTGCCAATTAATCAAGTCGAAAGTGTTGAAAGCATTTGCAAACGCTTTTGTACCGGAGGTATGAGTTTAGGAGCACTTTCTAGAGAAGCCCATGAGGTGCTTGCAATAGCAATGAACCGCATTGGTGGTAAAAGCAATAGTGGTGAAGGAGGAGAAGATCCTGCACGTTTCAATACCCTTGAGGATGTGGATTCAGATAATCGCTCCGCAACCTTGCCAACAATCAAAGGTCTAAGAAATGGAGATACTGCTTGTTCTGCGATTAAGCAAATTGCCTCAGGCAGATTTGGTGTAACTGCAGAATATTTGAGAAGTGCAAAGCAACTGGAAATAAAAGTTGCGCAAGGAGCAAAGCCAGGTGAAGGGGGCCAACTACCTGGGCCAAAGGTTGATCCATATATAGCCAAACTTCGCAATAGCAAACCTGGGGTGGCACTAATTTCTCCACCACCTCATCACGACATTTATTCGATTGAAGATTTAGCTCAATTAATTCATGACCTACACCAAGTGCATCCTGAGGCAAAAGTAAGTGTGAAACTAGTGGCTGAAATTGGAATTGGAACAATTGCTGCTGGCGTAGCAAAAGCAAACGCCGATGTAATTCAAATATCAGGGCATGACGGAGGGACCGGGGCTTCACCACTAAGTTCCATCAAACATGCAGGGAGTCCTTGGGAATTAGGCCTGACCGAGGTTCACAGATCCCTTCTTGAGAATGGTTTGAGAAATCGAGTTTTACTAAGAGCAGATGGAGGCCTCAAAACTGGTTGGGATGTTGTTATAGCCGCCTTACTAGGTGCAGAAGAATTTGGCTTTGGTTCAGTCGCAATGATTGCTGAAGGATGCATAATGGCGCGTGTTTGTCACACAAACAAATGTCCTGTAGGTGTAGCCACTCAACAAGAAGTTTTACGTAAACGTTTTCCAGGGCTGCCAGAACATGTTGTCAACTTCTTTCATTTCATAGCTGAAGAAGTTCGTCAAATAATGAGTGTTCTTGGAATAGCTCAACTAGAAGATTTAATTGGACGAACTGAGTTACTTAAGCCAAGAGAAGTAAAACTCTCAAAAACAAATTCTATTGACCTAAGTTGCCTACTCAATGATGCCAAAAATAGGTCATGGCTTATTCATAATGAGAAGCCACATAACAATGGATTAACCCTTGAGCAAAAACTTCTTGATGATGAAAAGATTAGGCAAGCAATAAACACACATGGGAAAGAAGCTAGATCTATATCAATTAGCAATACTGATCGCAGCGTCTGCGCAAGACTATCAGGCGAAATAGCAGAGCTACATGGGAATAAAGGGTTCAAAGGCCAACTAAATCTGACCTTTAATGGCGTTGCTGGACAAAGTTTTGGAGCCTTCGTTCTCCAAGGTATGAATATTGTTCTTATAGGAGAAGCAAATGACTATGTAGGGAAAGGAATGAATGGTGGAAAAATCACAATCATTCCTCCACCAAAAAGAAATGATCCAGGCAGTCAAGTCATCATTGGAAATACTTGTATGTATGGCGCAACAGGTGGTGAACTCTTTGCCCTTGGACGAGCTGGTGAACGTTTTGGCGTTCGAAATAGTGGAGGTAAAGCAGTCATTGAAGGGGCAGGTGATCACTGCTGTGAATACATGACTGGTGGTGTAGTCGTAGTGCTTGGATCGACGGGAAGAAATGTTGGAGCAGGCATGACTGGTGGCATCACATTTCTCCTAGATGAGTTCGAACAAGCTATTAATCTAATAAATAAAGAGATTGTTGAAATTCATTCAATTTCCAATCATCTGCAAGAAGAAATCCTCAAGCAATTGCTTGAGGCACATTTTGAAAATACGAAAAGCACAAAAGCCAAAGAAATTCTTTCTAACTGGATACACTGGAAGCAAAAATTCAAGCTCTTAGTACCACCAAGCGAAAAAGCTAAAGTGGGG
AG-363-B18  TATCAAGATAGTTACTCCCCCAATGGAATCATTGGTGAGAAAGATTCTTGTGGAGTAGGTTTCATAGCAAATGTTCAAGGGATAGAAAGCAACTGGATACTAAAACAATCCTTAAAGGGTCTTAACTGCATGGAGCATAGAGGAGGTTGTGGAGGAGATAGTGATTCAGGAGATGGAGCAGGCATTTTATGTTCAATCCCATGGCAATACTTAGATGAAGAAATGAGTCTACAAAATTTAGGCATGGTTTTTATGCCTAACAAAAAAGAGAAAATTGAAGAATGTAAATCAATATGTGACAAGGAAGCAGAAAAATTAAGAGTCACAAAAACATTTTGGAGAACTGTACCTGTTAACAATGAAATCTTAGGCCCTTTAGCCAAGGCAAATGCTCCATTCATAATTCAGTGGATTTTATACAAAGATAATCAGGATATTGAAAGGCTATTATTCCAATTAAGGAAAAGAATTGAAAAAAAAATAAGAGAAAATTCGAAGAAGTGTGAATTTTATTTTGCTTCACTGAGTTCTCAAACAGTTGTATACAAAGGTATGGTTAGATCAGCAATATTATCTGAGTTTTATCAAGATTTAAAAGAAGAGAGCTTTAAGGTCTCATTTTCTGTTTATCATCGGAGATTTAGTACAAATACATTACCAAAATGGCCGCTGGCACAGCCAATGAGGTTTTTAGGACATAACGGCGAAATAAATACTCTGTTAGGCAATATCAACTGGGCTAAAGCGTCAGAAACACATATTGATGATTTTTGGGGAGAATTATCTAATGACATCAAGCCAATTGTAGATGTCAATAAAAGTGATTCATCAAATCTTGATGCAACCCTTGAAATTAATATTCGTTCAGGACAGCCAATTACTGACTCATTATTAAAACTTGTGCCTGAAGCATTTAGAGATCAACCTGAACTTGAACAAAGAGAAGATATTAAAGCATTTTATGAGTATTCTGCGAGCCTTCAAGAAGCCTGGGATGGACCTGCTCTACTTGTATTTGCTGATGGAAATTTTGTAGGTGCAACACTTGATAGAAATGGTCTAAGACCTGCAAGATATTCAATAACAAGTGATGGTTTTGTAATAATGGGTTCCGAAACAGGAGTGGTAGATCTTGAAGAGGAAAGAGTAATTGAAAAAGGTCGATTAGGGCCAGGTCAAATGCTGGCAGTTGATTTTCATCAAAATAGAATTCTAAGAAATTGGGAAGTAAAATCTGAAGCAGCTCAAAGACATAATTATAAGGATCTACTCAATAATAGAAATATAGAAATTGAAAATAATGAATGGTTTAAAGACTGCAAACTAAAAAACCTCGAGTTATTACAACAACAAACTGCATATGGTTTTTCAGCCGAAGATAATGATCTTATCTTAGATTCAATGGCTTCATTAGCTAAAGAGCCTACTTATTGCATGGGCGATGACATTCCATTAGCAGTGCTCTCATCAAAACCTCATATTTTATATGACTATTTCAAGCAAAGATTTGCGCAAGTTACTAATCCTCCCATTGATCCTCTTAGAGAAAAACTAGTAATGAGTTTAGAAATGCATCTTGGAGAAAGATGTACACCATTTGAGATTAAAGATACTAAACCTTTTGTACATTTACAAAGTCCAATTCTCAACGAGGAAGAACTTATATCAATAAAAAAATCAGAAATTAAATCTCAAACTATTTCAAGTTTGTTTGAGATTGAGGAAGGTGTCCAAGGCTTAGAGAACCAATTACACGCAATTTGTAAACAGAGTGAGCTCGCGATAAAAGAAGGTTGCTCTTTAATTATTATTTCTGATAAAGGAATTAATCCTAAAAAGACTTTTATTCCTCCCTTACTTGCTGTTGGAGCAATCCATCATTATCTTCTTAAAAAAGAAATCAGGCTAAAAGCTTCTTTAATAATTGAAACAGGTCAATGCTGGAGTACACACCACTTAGCTTGCTTGATTGGTTATGGAGTAAGCGCAGTTTGCCCTTGGTTAACTTTCGAAGCAGGAAGACACTGGTTAAAACATCCAAAAACTCAAAAACTTATAGATAGCAAAAAAATAAATCCTTTATCGATAATTAATGTTCAAGAAAATATTAAAAAAGCTCTAGAAGACGGTCTAAGAAAAATTCTTTCCAAAATAGGAATATCACTTTTATCTAGTTACCATGGTGCACAAATTTTTGAAGCAGTAGGTCTTGGTTCCGACTTAATAAAAATTGCTTTTAATGGAACAACAAGCCGAATTGCAGGCATAACATTAAAAGAATTAACTAATGAAACACTTTCAATACATACAAAAGCCTTCCCGGAGATCGATCTAAAGAAATTAGAATTTTTAGGATTTGTACAATTTAGAAATAATGGAGAATATCACTCCAATAATCCAGAGATGTCTAAGGTTTTACATACTGCAGTAAACCAAGGGCCAGGATACGATCATTTTGAAACTTACAAAAAACTCATTAGTAATAGACCAACCACTTCTTTAAGAGATTTACTAACAATTAGTTCGAAAAGAAAAAGTATTCCATTAGAGGAAGTTGAAAGTGTTGCATCAATTTGCAAAAGGTTTTGCACTGGAGGAATGAGTTTAGGTGCATTATCAAGAGAAGCTCATGAAGTTTTAGCTGTTGCAATGAATAGAATTGGTGGGAAAAGTAATAGTGGAGAAGGGGGAGAAGATCCAGCTCGTTTTAATGTTTTAAATGATATTGATGACAATACTCAATCAGCCACATTGCCTTTTATAAAAGGTCTACAAAATGGAGACACTGCATGCTCAGCAATTAAACAAATAGCATCAGGTAGATTTGGAGTTACACCTGAATATCTAAGAAGTGGTAAACAACTCGAAATAAAAATGGCTCAAGGTGCAAAACCGGGAGAAGGAGGACAATTACCTGGTCCAAAAGTTGATTCTTACATTGCAAAACTAAGAAATAGTAAACCAGGCGTAGCATTAATATCTCCTCCCCCTCATCACGATATTTATTCGATTGAAGATTTAGCTCAACTAATTCATGACTTACATCAAGTCCATCCAAAAGCGAAAGTGAGTGTTAAGCTTGTTTCTGAAATTGGTATAGGCACTATTGCTGCTGGAGTCAGCAAAGCAAATGCAGATGTGATTCAAATTTCAGGGCATGACGGAGGTACAGGTGCTTCACCTTTAAGTTCTATTAAACATGCAGGTTTACCATGGGAATTAGGTGTCGCAGAGGTACACAAATCTCTCTTAGAGAATAACTTACGTGAAAGAGTAATTTTGAGAACTGATGGAGGTCTTAAAACAGGATGGGATGTAGTTATTGCAGCTTTACTGGGTGCGGAAGAATACGGATTCGGTTCAGTAGCGATGATTGCGGAAGGATGCATAATGGCTCGTGTTTGTCATACAAATAAGTGTCCTGTTGGAGTAGCCACTCAAAAAGAAGAATTAAGAAAAAGATTTAAGGGTATTCCAGAAAATGTTGTTAATTTTTTCTTATACATTGCTGAAGAAGTCAGAGAGATAATGAGTAACATCGGTGTTTCTAATTTGGAAGAACTTATTGGTAATCAAGAATTTCTTGCTGCAAGAAATATAGGTCTCCCAAAAACTTCTAATATTGATCTTTCTTCTTTAGTATATTCAATTAATGATAGATCATGGCTAAAACATTCAAAAAATGCTCATAGTAATGGATCTGTATTAGAAGACGAGTTTTTGTCTGATGTTAAATTTATAGATTCAATTAAAAATCACAAAGAATTAACCAAAGAAATTGCGATCAAAAATACAGATAGAAGTGTATGTGCGAAAATATCGGGCGAAATCGCAGCTCTTTATGGCAACACTGGATTCAATGGTGAACTTAACTTAAATTTCAAAGGATATGCAGGCCAGAGCTTTGGTGCATTTTTATTAAAGGGAATGAATGTCAAATTAATCGGAGAAGCCAATGATTATGTATGCAAAGGAATGAATGGAGGAATACTCACTATAATTCCACCAAGAATAGATGAGAAATCCTCAGAGCAAGTTATTTTAGGAAACACCTGTCTCTATGGAGCAACAGGAGGAACATTATTTGCATTAGGCAAATCGGGAGAACGATTTGCTGTCAGGAATAGTGGCGCTACTGCTGTAACAGAGGGAGCAGGTGATCATTGTTGTGAATATATGACTGGTGGCAAAGTAGTTATTTTAGGTTCCACAGGCAGGAATATTGGTGCTGGGATGACTGGTGGAATAGCATATATACTCGATAAAAAAAATGATTTAAGCAATAAAGTTAATAAGGAAATAGTTAGCGTTCATACAATAACCTCACCAAAGCAAGAGGAGATTTTATTAGAAATTATTAAAGAATATCGAGAAAAAACAAAGAGCTTAAAAGCTGCTGAAATAATTGAAAATTGGTCTTATTTTAAGAGTAATTTCAAATTAATAGTTCCCCCAAGCGAGGAAGAAATGCTTGGC
AG-363-B19  TACTGCGATAGCACCTACCCAGATGCCTTTTCTGGAGAAAAAGATTCTTGTGGAGTTGGCTTCATAGCTAATGTTGAAGGCAAACAAAATTATTGGGTCTTGTCTCAGGCATTACGTGGTCTCAGCTGTATGGAGCACAGAGGAGGATGCGGGGGAGATAGCGATTCAGGCGATGGTGCGGGGATTTTATGTGAAATTCCATGGTCATATTTAAAGCAAGTTTGGCAAACAGCCAAAATAGGCATGATTTTTATGCCCAAAGATATAAAGAATAGAGAAATAGCAAAGAAAATATGTGAACAAGAAGCTGAATATTTAGGCTTAACTTCTAAAGGATGGAGAGATGTTCCTGTTGATGATGAAGTTTTAGGAAAACTTGCAAAAGAGAATGAACCCTTTATTGCACAATGGATAGTTGATGATAAAGAAGTTAATCTTGAGGCCTTGCTTTTTAGATTGAGGCAGAGGATTTCTAATCGAGCAAATATAGAATTAAAGGAATTAGGTCTCTATATATGCTCTTTAAGTAGCAAAACTATTGTTTATAAAGGAATGGTTAGATCGGAAATATTGGCTCCTTTTTATCATGATCTAAATGACGATAGATTTCAAGTCTCCTATGCGGTTTATCATAGAAGATTCAGTACAAATACATTACCTAAATGGCCCTTAGCTCAACCTATGAGACTTTTAGGTCATAACGGAGAAATAAATACATTACTCGGAAATATAAATTGGGCTAAAGCAACAGAAACAGATATAAGTTCGGTATGGAAAGAGAATGCAAGAGATCTTAAACCAATAGTCAATAATTTATTTAGTGATTCAGCTAATCTTGACTTAAATCTTGAACTATTAGTTCGAAGTGGACGGCCAATTACTGATAGTTTATTAACACTTATACCTGAGGCTTTTAGAGACCAACCAGAATTAATAAATAAACCTGAAATTACTGCTTTTTATGAATATGCTGCAGGGACCCAAGAACCATGGGATGGTCCAGCTTTAATAGTCTTTACTGATGGAAGGAATATAGGCGCGACACTTGATAGAAATGGATTAAGACCAGCTCGCTATTGCATCACTAAAAATGGATATGTTGTTATGGGATCTGAAACAGGTGTTGTTGAATTAGAAGAAGATCAAATTCAAGAAAAAGGTCGCCTAGGTCCTGGTCAAATGCTTGCGGTAGACTTAGAAAGCAAAAGAGTTTTACGAAACTGGGATGTTAAAGAAGAGTCAGCAAATAGATATCCATATTTAGATTGGTTAAAAGCAAATCGTATAAATCTTAATAACCAAAGCTGGGAAATAAACAATAAATTTAACAAGCAAGAATTACTTCAGCAACAAATTGCATTTGGCTTTAGTGCAGAAGATTTTGATTACATAATTAATAGCATGGCAGCAAATGCAAAAGAACCAACTTATTGCATGGGAGATGATATACCACTAGCAATACTTTCTAATAAATCGCATATTCTTTACGACTATTTCAAACAAAGATTTGCACAAGTTACTAACCCACCAATTGATCCTCTTAGAGAACAGCTAGTAACCAGCTTAGAAATGCATCTTGGGGCCAGAAAAGCCCCCTTACGACCAAGTGAATCTGCAAGACTAATTCATATAAAATCACCAATAATTAACGAAAAAGAATTAACTTCAATAACAAGGTCTGAACTTTCATGTAAGCAAATATCGACTTTAATTCCTATTAATGATAATAAATTCAACCTCGAAAAAGGTCTCAAAAATCTATGTCAAGAAGCAGAACAGTCTGTAATTAATGGTAGAGAAATATTAATTTTATCGGATAGAAATATTAATCATGAAAAGTTCTATATTCCTCCCCTTCTTGCAGTTGGTGCAGTTCATCATCACTTACTTAGGAAGGGACTCAGGCTAAAAACCTCGATAATTATAGACACAGCTCAATGCTGGAGTACTCATCACATAGCCTGTCTGATTGGATTTGGAGCTAGTGCTATTTGTCCTTGGTTGACATGGGAAACCACTCGCCATTGGTGGCAGCTACCTAAAACTCAGAAACTTATTTCCGATGGGAAATTGTCTAATATATCTATAGAGATTGCTCAAAATAATGTTAAAAAAGCAATGGAAGATGGATTAAGAAAAATACTTTCAAAAATAGGAATTTCTGTTCTAGCAAGTTATCACGGAGCGCAAATTTTTGAAGCTATAGGTATCGGTGCAGATTTAATTGATTTGGCTTTCAAGGGAACGACAAGTCGTATAGCAGGATTAACTCTAAACGAATTATCAATAGAGACAATTTCATTTCATCAAAAAGCTTTCCCAGAACTAAATCAAAACAAACTTGATTTTAATGGGTTTGTTCAATATCGAACTAATGGAGAATTTCATTTAAATAATCCAGAAATGTCAAAAATTCTTCATGCAGCAGTAAAAGCTGGTCCTGGATATGACCACTTCAAAACTTATCAACAACTTCTAGAAAATCGTCCCGCTACTACCCTAAGAGATCTCCTTACATTTAAAACAGCTCCTCAGCCTTTACCTCTTGATCAAATAGAGAGTGTTGAAAGTATTTGTCAAAGATTTTGCACCGGTGGAATGAGCTTAGGTGCCCTATCACGGGAAGCGCATGAAGTTCTTGCTATAGCAATGAATAGAATTGGCGGCAAAAGCAATAGTGGTGAAGGAGGAGAAGATCCTGTGAGATTCAATGTCCTAAAAGATGTTGACGAAAATAATCAATCAAAAACATTACCCAATCTTAAAGGGCTTGTTAATGGAGATACAGCCTGTTCTGCAATTAAACAAATTGCGTCTGGCCGATTTGGTGTCACCCCTGAATATTTAACTAGCGGAAAGCAACTAGAAATAAAAGTAGCTCAAGGTGCAAAACCTGGAGAAGGAGGCCAATTACCTGGCACCAAGGTTGATGAATATATAGCCAAGCTTCGTAATAGCAAGCCAGGAGTAGCTCTTATTTCTCCTCCTCCTCATCATGATATCTACTCCATAGAAGACCTTGCCCAACTTATTCACGACCTACATCAAATAAATCCAACTGCAAAAGTCAGTGTGAAATTAGTTGCTGAAATAGGCATTGGCACAATTGCAGGGGGAGTAGCCAAAGCCAATGCTGATGTCATTCAAATTTCAGGACATGATGGTGGGACAGGTGCATCTCCACTTAGTTCAATTAAACATGCTGGGCTGCCATGGGAACTTGGATTAACTGAGGTTCATCGCTCTTTATTAGCAAATGGTCTTCGCAAAAGGGTTTTATTAAGAGCTGATGGAGGTTTAAAGACAGGATGGGATGTGCTTATTGCAGCTTTACTTGGAGCAGAAGAGTATGGTTTTGGAACAGTCGCAATGATTGCCGAAGGTTGCATCATGGCGAGAATTTGCCATACAAATAAATGTCCAGTCGGTGTAGCAACTCAACAAGAAGGCTTAAGAAAAAGATTCCCAGGGTTACCAGAACATGTGGTTAACTTTTTTATCTTTGTAGCAGAGGAACTAAGACAATTAATGAGTCAAGTTGGAGTAGAAAAAGTAGAGGATCTTATAGGAAGAACAGATCTATTAATTCCCAGGAATCTAGAATTGACTAAAACAAAAGAAGTTGACCTATCTAGCCTGCTCGAAAACTCAACAGATCGTTCATGGTTGAGACACGGTTTACAAGCTCATACCAATGGAGAAGTGCTTGAGAATGCTCTACTTAAAGATGAAGAAATTTCCAATGCAATTAAAACTCAGGGAAACATTACTAAAGAAATTCCAATTGTTAATACAGATAGAAGTGTTTGTGCGCGAATCTCTGGAGAAATAGCCAAGAAATATGGAAATAAAGGTTTTAATGGGAATTTAAATTTGATATTTAAAGGTTCAGCTGGGCAAAGTTTTGGTGCATTTATTTTAAGAGGAATGAATATTTCTTTAATAGGAGAAGCTAATGACTATGTAGGCAAAGGCATTAACGGAGGTTCAATTACGATTATTCCAGAAATTATTAATGACACATCTAACACTCAGGTAATTCTTGGCAACACATGCCTATATGGAGCAACAGGCGGAAAATTATTCGCTCTTGGAATAGCAGGAGAACGGTTTGGAGTTCGCAATAGTGGAGCTCATGCTGTTATTGAAGGAGCGGGAGATCATTGTTGCGAATATATGACTGGAGGAGTGGTTGTTGTCCTTGGGAAAACTGGAAGAAATATTGGAGCAGGAATGACTGGCGGCATAGCATTTATTCTTGACAAAAAAAATGAACTTGACTTAAAAATGAATAAAGAAATTGTTGAGGTTCATCCTCTAACTTCTACTAACCAAGAACAATTCTTAAAAAGTCTAATTGCTGAATATCATCAGAAAACTAAAAGTCTTTTAGCGAAAAAGGTTATCTCAGATTGGTCTTCTTGGAAACAATTATTTAAAATAATAGTTCCTCCAAGCGAAAAAAATAAATTAGGT
AG-363-C20  TACTGCGATAGCAGCTCTCCTAATGCCCTGTCCGGGGAAAGGGATGCATGTGGAGTGGGCTTTTTAGCTCATATCAATGGTGAAGCTAGTAATTGGGTTCTTCAACAAGCTCTCAGAGGCTTGAGATGCATGGAACATCGAGGTGGCTGTGGTGGTGATAGTGATTCTGGAGATGGAGCAGGTCTACTTTGCGCAATCCCTTGGAATTATTTAAAAGGCATATGGCACGAAGCTGCATTAGGCATGATGTTCATGCCACGGGATAAAGATCTCAGAGCCCAAGCAAGACTTTTTTGTGAACAAGAGGCTAAAACTATTGGATTCAAAACCAAAGGCTGGCGTGTTGTTCCAGTTGACAGTTCAGTACTGGGTCCACTGGCCAATAAAACTGCACCATTTATTGAACAGTGGCTAATAGAATTAACAGGAAATGAATTGGAGGCCGAATTATTTCGACTGCGAAGGCGAATTGGTGAGCGTGTAAGACAACTTTGGGACGAGAATGAGCTGTATATAGCCTCCTTAAGCAGCAGAACTGTTGTTTATAAAGGAATGGTTAGATCAGAAGTCCTATCAGCCTTTTATGCAGATTTAAGAGACTCCCGCTTTGAAATTGCATTTGCTGTTTACCACCGCCGATTCAGCACAAACACACTCCCAAAGTGGCCACTTGCTCAACCAATGCGACTACTTGGTCATAACGGTGAAATAAATACCCTTCTAGGAAATCTGAACTGGGCTAGAGCCACTGAAGTTAACCTTGAAACTATATGGGGTGAGGCCGCAGCAGATTTAAAACCAGTAGTCAATTCTGCCTTCAGTGATTCAGCCAATCTTGATGCAACGTTAGAGCTACTTGTTCGTAGTGGTCGCCCAATAACTGACAGTATGCTCACGCTGGTTCCAGAGGCATTTCGTGATCAACCTGAACTCAAAGATCAGTCAGAAATAAAAGCCTTTTACGAATTTTCTGCATGTATTCAAGAGCCTTGGGACGGGCCAGCATTAATTGTCTTTGCTGATGGTTGTTCAGTTGGTGCAACACTTGATCGAAACGGATTGCGTCCTGCCCGTTATTGCATAACAAAAGATGGTTTTGTAATTTTAGGTTCTGAAACTGGTGTGGTCGAACTTGCAGAAAATCAAATATTAGAAAAAGGGCGTTTAGGTCCAGGCCAAATGTTGGCGGTTGACCTTAAGGGAGGTCGTATTCTTCGCAACTGGGATGTCAAAAAAGAAGCCGCAACACGTCATCCTTATCAAGAATGGCTAACTCAAAACCGAAAAACTCTCATGAAACAGCCATGGGAGAAAACTCTTCTTTTAGGAGAGCTTGAATTACTTCAACAACAAACAGCATTTGGATTCTCATCTGAAGATTTCGATTTAATTATCGACGCATTGGCTAGTGGAGCAAAAGAGCCCACCTATTGCATGGGAGATGACATTCCTCTTGCTGTACTTTCCGATAAACCTCACTCGCTTTACGACTACTTCAAGCAAAGATTTGCTCAGGTAACTAACCCACCTATCGATCCTTTACGAGAAAAGCTTGTCATGAGCTTAGAGATGCATTTAGGCAAGAGAGGATCACCCTTACTACCTAATAGAGCAGCTTCAGTCATTCATCTCAAAACTCCCATTCTTAATGACGCTGAACTTCAAAACCTAAGTCAACAACAATTACTGACAGCTACTCTTTCGACATTAGTGCCAGTTTTAGATGGTCCCTTAGATCTAGAAGGGCAAATAAAAGAACTATGCCTAGAAGCAGAGAATGCTATTTGTCAGGGTTGCCAAATCCTCATCCTTTCTGACCGCGGTGTTAATGCATACAAAACCTATATTCCTCCCCTATTAGCAGTAGGAGCAGTTCATCACCACTTGCTGAATAAAGGACTTCGACTTGATGCCTCACTAGTTGTAGATACAGCGCAATGTTGGAGCACACATCATGTGGCTTGCCTCATCGGTTTTGGAGCCAGTGCAGTTTGTCCGTGGCTAACTTGGGAAACCACTCGACATTGGTGGAAACATCCCCGAACTCAAAAGAAAATAGAAACAGGAAAGCTCAAACACTTACAAATTGATCAAGCACAAGCCAACTTAAAAAAAGGTTTAGAAGATGGAGTTCGCAAAATTCTTTCCAAAATTGGGATCTCTTTACTCGCCAGTTATCACGGAGCTCAAATTTTTGAAGCCATTGGAATTGGAGCTGACCTCATAGATATAGCTTTCAAAGGAACTACTAGCAGAGTGGCAGGATTAAGTCTCAAAGAATTAGCCAATGAGACATTAAGCTTCCATACCAAAGCATTCCCAGAACTCGATAGTACAAAGCTTGAATTTATGGGCTTTGTCCAATATAGACATGGTGGTGAGTTTCATCTCAACAACCCTGAGATGTCTAAAGCTCTCCATAAAGCTGTCAAGGCTGGTTCTGGCTACGACCACTTCAATACCTACCAAACTCTTCTCAAAAACAGACCTTCAACTTCACTACGAGATTTACTCACCTTTCGTACTGTATTAACTCCAATTCCATTAGATCAAATTGAAAGTGTAGAAAGTATTTGCAAACGCTTTTGCACTGGTGGAATGAGTCTTGGTGCATTATCAAGGGAAGCTCATGAAGTACTCGCTATAGCAATGAATCGAATTGGCGGGAAAAGCAATAGTGGCGAAGGAGGTGAAGATCCTGCACGTTTTAAGGTTCTTGAAGATGTGGATGTGGAAGGCCGCTCTGCGACTCTACCTACAATTAAAGGTCTTAAAAATGGAGATACTGCTTGCTCAGCTATTAAACAAATTGCATCTGGTCGCTTTGGTGTTACTCCTGAATACTTAAGGAGTGGCAAACAACTTGAGATAAAAGTTGCCCAAGGGGCAAAACCTGGAGAGGGAGGACAACTACCAGGGCCAAAGGTTGATAAATATATTGCAAAATTACGCAATAGCAAGGCAGGAGTAGCTCTGATTTCACCTCCACCACATCATGATATTTATTCAATTGAAGATTTAGCCCAATTAATTCATGACTTACATCAAGTCCATCCATCAGCAAAAGTCAGTGTAAAGCTAGTAGCTGAAATTGGTATCGGAACCATTGCAGCTGGAGTAGCAAAAGCAAATGCTGATGTGATTCAAGTCTCTGGCCATGATGGTGGGACCGGCGCCTCTCCTCTCAGTTCAATTAAACATGCTGGTGGACCTTGGGAATTAGGACTAAGCGAAGTGCATCGATCACTACTTGAAACCGGCTTACGAAATAGGGTTTTACTTAGAGCCGATGGTGGATTGAAAACTGGCTGGGACGTTGTTATGGCAGCCTTACTAGGCGCAGAAGAATATGGATTTGGCTCAGTTGCGATGATTGCGGAAGGATGCATCATGGCTCGCGTTTGTCATACCAACAAATGTCCTGTAGGCGTAGCTACGCAACAAGAAGCTTTACGAAAACGTTTCCCAGGCCTTCCAGAACATGTCGTCAACTTTTTCCTTTTCGTAGCCGAAGAGGTAAGACAAATCATGAGCATCCTGGGCGTAACTCGTCTAGAAGAACTCATTGGGCGTACAGAGTTTCTAGAGCCAAGAAAAGTCAAATTGGCAAAAACTAATAAAGTTGATCTGTCTAGCCTCCTTAAAGGAACAGCAGACAGACAATGGCTATCTCATAACAACAATGCTCATGAAAATGGAGAAGTTCTTGAAAATGAACTCCTGAATGATGTTGAGTTCATTAATGCAATAAATAACCATAGGAAAGTTGCTAGAAAAATGAAGATTTTCAATACTGACCGAAGTGTATGTGCCCGGATTTCTGGTGAGATAGCAGAGTTACATGGAAATAAAGGTTTTAATGGTCAAATTGATCTCCAATTTGAAGGTGTAGCTGGACAAAGTTTTGGTGCTTTTGTTATTCAAGGAATGAATATTCTTTTAGTTGGTGAAGCTAATGATTATGTCGGCAAAGGAATCAACGGAGGTCGAATCACTGTTATTCCTCCATTAACTAATAAAAGCAAGGGTGATCAAGTAATTCTTGGCAATACATGCCTATATGGAGCTACTGGTGGCGAACTTTTTGCACTTGGAAAAGCTGGTGAACGTTTTGCCGTTCGTAATAGTGGAGCAAAAGCTGTTATAGAAGGTGCAGGTGATCACTGTTGCGAATACATGACTGGGGGAGCAATAGTTGTATTGGGTTCAACTGGTCGAAATGTCGGAGCAGGAATGACAGGTGGCGTAACATTTTTACTGGATGAAGAAAACAAAGTAACTGATCGAATCAACCAAGATATTGTAGATATTCATAACTTATCTAATGAATCACAAGAGAGAATTATAAAGCCACTAATTGAATTACATTTTCAACAAACGGGAAGTAAAAAAGCTGAAGCAATCATTTCAGATTGGTTCACATGGAGACAAAGATTCAAGATACTTATCCCTCCGAGTGAGAGAGTCAAATTAGGT
AG-363-G03  TATTGCGATAGCAGCTATCCAGATGCCTTTTCTGGGGAAAAAGATTCTTGTGGAGTTGGGTTCATAGCAAGCGTAGAGGGCAAGCAAAACAATTGGGTCTTGTCTCAGGCTTTACATGGTCTGAGTTGCATGGAGCATAGAGGCGGATGTGGGGGAGATAGCGATTCAGGTGATGGCGCTGGGATTTTATGCGAAATTCCATGGTCATATCTAAAGCAAGTTTGGCAAACCGCCAAAATAGGGATGATTTTCATGCCTAAAGATGAAAAGAATAGGGAACTATCAAAAAATATATGTGAACAAGAAGCTGAATATTTAGGCTTAACTTCTAAAGGATGGAGAAATGTCCCTGTTGATGATGAAGTTTTAGGAAGACTTGCCAGAGAAAATGAACCCTTTATTACACAATGGATAGTTGATGATAAAGAAATTAATCTTGAGGCTTTGCTTTTCAGACTAAAGCAAAGGATTTCAAATCGGGCAAATATAGAATTAAAAGAACTAGGTCTCTATATATGCTCTTTAAGTAATAAAACAATTGTATATAAGGGAATGGTCAGATCTGAAATACTGGCTCCTTTTTATAAAGATCTACAGGACGATAGATTTAAAGTTTCATATGCGGTTTACCACAGAAGATTTAGTACGAATACTTTACCAAAGTGGCCATTAGCTCAACCCATGAGACTTTTAGGTCATAACGGAGAAATAAATACACTGCTAGGAAATATAAATTGGGCGAAGGCAACAGAAACGGATATAAGTTCAGTATGGGAAGACAATGCCAATGATCTAAAACCCATTGTCAATAATTTATTTAGTGATTCAGCCAATCTTGATTTAACTCTTGAGCTATTGGTTCGAAGCGGCCGACCAATAACTGATAGCTTATTAACACTTATACCTGAGGCTTTTAGAGACCAACCTGAATTAATAAAAAAACCTGAAATCACTGCTTTTTATGAATACGCCGCAGGGACTCAGGAGCCATGGGATGGGCCAGCATTAATAGTTTTTACTGACGGAAGAAACATAGGAGCAACACTTGACAGAAATGGTCTAAGACCAGCTCGTTATTGCATCACTAAAAATGGATATGTTGTTATGGGATCTGAAACAGGTGTTGTTGAATTAGATGAGAATCAAATTGAAGAAAAAGGTCGGCTAGGACCGGGTCAAATGCTGTCAGTAGATTTAGAAAAAAAGAGGATTTTACGAAACTGGGATGTCAAAGAAGAATCAGCAAACAGATATCCATATTTAGATTGGTTAAAAGCAAATCGTATTAATATAAATAACCAAAATTGGGAAGTAAATAATAAATTTGACAAGCAAGAGTTACTACAGCAACAAATTGCATTTGGATTTAGTGCAGAAGATTTTGATTACATAATTAATAGCATGGCTGCAAATGCCAAAGAACCAACTTATTGCATGGGAGATGATATTCCACTAGCCATACTTTCCAAGAAATCACATATTCTTTATGACTATTTCAAACAAAGGTTTGCACAAGTAACTAATCCTCCAATTGACCCTCTTAGAGAAAAACTTGTTACGAGCTTAGAAATGCACCTTGGTGTTAGGAAAGCGCCATTATCTCCAAAAGAATCAGCAAGACTAGTTCATATTAAATCACCAGTTATTAATGAGAAAGAATTAACTTCAATAACAAAATCTGGTCTTAATTGCAAGAAAATATCTACATTAATTCCTACAAATGATCCTGAACTAAGCCTAGATAAAGGTATTAAATATCTATGTCAAGAAGCAGAAAATTGTGTAATTAATGGCGGAGAAATACTAATCCTTTCAGATAGAAATATTAATCGAGAAAAATCATACATTCCTCCTCTTCTAGCTGTTGCTTCAGTTCATCATCACTTGCTTCGCAAGGGACTAAGGTTAAAAGCTTCAATAATTATAGATACAGCTCAATGCTGGAGTACCCACCATATAGCCTGTCTAATTGGATTTGGAGCAAGTGCAATTTGTCCATGGTTAACATGGGAAACTACTCGCCATTGGTGGCAATTACCTAAAACTCAAAAACTGATTTCCGATGGGAAGTTGTCTAATTTATCCATAGAGATTGCTCAAGAAAATGTTAAGAAAGCAATGGAGGATGGATTAAGAAAAATACTTTCAAAAATAGGAATCTCTGTTTTAGCAAGTTATCATGGAGCACAAATTTTTGAAGCTATCGGTATTGGTGCAGATTTAATTGATTTAGCTTTCAAAGGAACGACAAGTCGTATAGCTGGACTCACTCTTAAAGAATTATCAATCGAGACAATTTCATTTCATAAAAAAGCATTTCCAGCGCTAGAGCAAAAAAAACTTGACTTTAATGGATTTGTTCAATATCGAAATAGTGGAGAATTTCATTTGAATAATCCAGAAATGTCCAAAATTCTTCATGCTGCAGTGAAAGCTGGGCCAGGATATGACCACTTCAAAACTTATCAACAACTACTAGAAAGTCGTCCAGCTACAACCCTAAGAGATCTACTTACTTTTAAAAAAGCAGCACAGCCTTTACCTCTCGATCAAATAGAGAGTGTTGAGAGCATTTGTCAAAGATTTTGCACCGGTGGCATGAGTCTTGGCGCACTATCAAGGGAAGCGCATGAAGTTCTTGCAATAGCAATGAACAGAATTGGAGGCAAAAGTAATAGTGGTGAAGGAGGAGAAGATCCCGCTAGATTCAATATCCTTGAAGATGTTGATGAAAATAATCAGTCAAAAACCTTACCCAATATCAAAGGACTTTTAAATGGAGATACCGCTTGTTCTGCAATTAAACAAATTGCGTCTGGCCGATTTGGTGTAACCCCTGAATATTTAACTAGCGGAAAGCAATTAGAAATCAAAGTAGCCCAAGGAGCAAAACCTGGAGAAGGAGGTCAATTACCTGGAGCAAAGGTTGATGAATACATAGCCAAGCTTCGCAATAGCAAGCCAGGTGTAGCTCTTATTTCACCTCCTCCTCATCATGATATTTACTCTATAGAAGACCTAGCACAACTTATTCACGACCTGCATCAAATAAATCCAACTGCAAAAGTGAGTGTGAAATTAGTTGCTGAAATAGGCATTGGCACAATTGCAGGGGGAGTAGCCAAAGCAAATGCTGATGTAATCCAAATTTCAGGACATGATGGTGGAACGGGTGCCTCGCCACTAAGTTCAATTAAACACGCTGGTTTGCCATGGGAGCTTGGATTAACTGAAGTTCATAGATCTTTATTAGAAAATGGTCTGCGCAAAAGAGTTTTGTTAAGAGCAGATGGAGGTTTAAAAACAGGATGGGATGTCCTGATTGCGGCTTTACTTGGAGCAGAAGAATATGGTTTTGGAACAATCGCAATGATCGCCGAAGGTTGCATCATGGCGAGGATTTGCCATACAAATAAATGTCCAGTCGGTGTTGCAACTCAACAAGAAGGCTTAAGAAAAAGATTCCCAGGTTTACCAGAACATGTGGTGAACTTCTTTATCTTCGTAGCCGAGGAAGTAAGACAATTGATGAGTCAAGTTGGTGTAGCAAAAGTCGAAGATCTTATTGGAAGAACAGATTTATTAATTCAAAGGAACCTAGAACTAACAAAAACAAAAGAGGTCGACCTTTCTAGCCTTCTCGAGAACTCAAAAGATCGTTCATGGTTGAGCCACGAAATAGATGCTCATAGCAATGGAGAAGTTCTTGAGAATGCTCTTCTCAAAGATGAAGAAATTTCCAATGCAATTAAGACTCAGGGAAGCATCACTAAAGAAATCTCAATAGTTAACACCGACAGAAGCGTTGGTGCACGGATCTCTGGAGTAATAGCTAAAGAATATGGAAATAAAGGTTTTAAAGGGAATTTAAATTTGATATTTAAAGGTTCAGCGGGACAAAGTTTTGGTGCCTTTATTTTAAAAGGAATGAATATTTCTTTAGTAGGAGAAGCTAATGATTATGTAGGCAAAGGCATTAACGGAGGCACCATTACAGTTGTTCCTGAAATCATCAATCACACATCCAACGCTCAGGTAATACTTGGAAATACATGTTTATATGGAGCAACGGGTGGAAAATTATTCGCCCTTGGAATAGCAGGGGAACGTTTTGGTGTTCGCAATAGTGGCGCTCATGCTGTTATTGAAGGAGCGGGAGACCATTGTTGCGAATATATGACTGGGGGAGTAGTTGTTGTTCTAGGAAAAACTGGAAGAAATATTGGAGCAGGGATGACTGGAGGGATAGCATTTATTCTTGACAAAAAAAATGAACTTGATTTAAGAATAAATAATGAAATTGTTGAGGTCCATAATCTGACTTCAACAAACCAAGAGCTATTCTTAAAGGAACTAATTATTGAATATCTTCAGAAAACTAAAAGTCCCATAGCAAACAAAATTCTCTCAGATTGGTCTTCGTGGAAAAAGTTATTTAAGATAGTAGTTCCTCCAAGCGAAAAAAATAAATTAGAT
AG-363-G23  TACTGCGATAGCAGTTCTTCAGATTCCTTAACAGTAGAAAGGGATTCTTGTGGAGTGGGATTCTTAGCTCAAATTGAAGGTATAGCAAGTCACTGGATCCTTGAACAAGCACTTAGAGGTCTTAAATGCATGGAGCATAGAGGAGGATGCGGGGGAGATGGAGATTCAGGCGATGGAGCAGGCATACTTTGTGCAATTCCTTGGGAATACCTAGAAAAAGTGTGGCCTGAGGTACAATTAGGAATGATCTTCATGCCAAAAAATCCTGATGAACGTCAAGAAGCCAAAAAGATTTTCGAAGAAGAAGCAATTCATCTTGGTTTAGTTTCAAAAGGTTGGCGCGAAGTTCCTGTTGATCCTGAAGTATTAGGACAACAAGCACGCGAAAATGCGCCATTTATTGAGCAATGGCTTTTACAATTAGAAGAAAAGAATATTGAAAATCTACTCTTTAGACTAAGGAAAAGAATTCAAAGTAATTTTTCTCAAAAAGTTAAACATGAAGAGCCTTACATAGCTTCATTAAGTAATCGAACAGTTGTTTATAAAGGAATGGTGAGATCTGAGATATTGACTGAATTTTATAAAGATTTAAAAAATCCCAAATTTGAAATATCATTCGCTATTTATCACCGAAGATTTAGTACAAATACACTTCCAAAATGGCCTTTAGCTCAACCAATGAGAATATTGGGTCACAATGGAGAAATTAATACACTCTTAGGAAATTTAAATTGGACAAAAGCAACTGAAGTCCACTTAGAAGAAGTTTGGGATGAGCATTCAAAAGAATTAATACCAGTTGTCAATTCTTCTAATAGTGATTCAGCCAATCTTGATGCAACACTTGAGCTACTTGTTAGGAGTGGGAGGCCAATTACAGATAGTTTGTTAACTCTTGTACCAGAAGCATTTAGGGATCAACCGGAGTTGGACAACCAATCAGAAATCAATGCTTTTTATGAATATTCAGCATGTACTCAAGAGCCTTGGGATGGACCAGCCTTACTAGTTTTCTCCGATGGACATTTTGTAGGAGCAACTCTAGATAGAAATGGACTAAGACCTGCAAGGTATTGTTTAACAAAAGACAACCATGTGATTTTAGGATCTGAAACTGGTGTAGTTGATATTCAAGAAAGCAACATAATAGAAAAAGGAAGACTCGGTCCTGGTCAAATGTTGGCCGTTGATCTTCTAAACAGAAGGCTATTAAGAAATTGGGACGTTAAAAAAGAAGCTTCTAATAGATTCCCTTACAAAGAATGGTTTGCGCAAAATTGCTCCAATTTAAGTCTTCAACCTTGGTTAAATAAAACAAACTTAGATCCAATTGAATTGCTGAAACAACAAACAGCATTTGGCTTCTCTTCTGAAGACTTAGATATAATTATTGATTCAATGGCTAGCTTAGCTAAAGAACCAACATATTGCATGGGAGATGATATCCCTCTGGCTATTCTTTCTAACAAACCTCACCTTTTATACGACTATTTTAAGCAAAGGTTTGCACAAGTAACCAATCCTCCAATAGACCCTTTAAGAGAAAAATTAGTAATGAGTCTTGAAATGCATTTAGGTAAAAGAGGTTCTCCTCTTTTACCTAGAAATGCTTTTTCGGTTATAAATATCAAATCTCCAATACTTAATGAACAAGAATTAAAGAGTTTAATCAATAGTGATAAAAAAGCAGAAACAATATCTACATTAATATCTATAGGAGAT---------GAAATTGAACATGGAATAAAAAGAATCTGTAAAGAAGCAGAGATAGCAACAAAAAAAGGGAGCAGTATTTTAATACTTTCAGATCGTGGCATAAGTGAAAGCAAAACTTATTTACCACCTCTACTTGCAGTAGGTGCTGTCCACCATCACCTACTAAAAAAACAATTAAGATTAGACGTTTCAATTGTTATTGACACTGCACAATGCTGGAGTACGCATCATATCGCTTGCCTAATCGGATATGGAGCAAGTGCAATTTGTCCTTGGTTGACCTTTGAAACAACAAGACATTGGTGGGCAAGTCCCAAAACTCAAAAACAAATTGAAAGTAACAAAATAAGCAATCTTACAATCGAAAAGGCCCAAGAAAACTTAAAAAAAGCATTAGAAGATGGATTAAGAAAAATACTGTCAAAAATTGGTATTTCTCTTTTAGCTAGTTACCACGGTGCTCAAATCTTCGAAGCTATTGGCATAGGTTCAGACATCATTGATATTGCCTTTAGAGGGACAACCAGCAGAATTGCTGGATTAAGTCTTAAGGAATTAGCAAATGAAACACTTGTATTTCATTCCAAGGCATATCCCAACCTAGATCGCAGAAAACTTGATTTCTTCGGTTTTGTTCAGTACAGAAGCGGCGGTGAATTTCATTTAAATAATCCAGCAATGTCAAAAGCTCTTCATGCCGCTGTAAAAGAAGGGCCAGAATATAACCATTTCTCAACCTATAAATCCTTACTAGAATCAAGGCCTCCAACTGCATTAAGAGACTTACTTACTTTTCGAAAAAGAACTAACCCTTTACCTGTAAAAGAAATTGAAAGTGTAGAAGAAATTTGCAAGAGATTTTGTACTGGAGGAATGAGCTTAGGCGCCCTATCACGAGAAGCCCATGAAGTGCTTGCCATCGCAATGAATAGAATTGGTGGCAAAAGCAACAGTGGAGAGGGTGGAGAAGATCCCAAAAGATTCAAAGTAATCAATGATTTAGATAAAGAAAATATATCCACTTTATTCCCAGATCTTAGGGGTCTTAAAAACGGAGATACTGCTTGCTCTGCAATAAAACAAATTGCTTCTGGCAGATTTGGTGTTACTCCTGAGTATCTAAGAAGTGCCAACCAACTTGAAATAAAGGTAGCTCAAGGCGCTAAGCCAGGAGAAGGAGGCCAACTACCCGGGCCCAAGGTTGACGAATATATTGCAAAACTTAGAAATAGCAAGCCTGGAGTCGCGTTAATTTCCCCTCCACCGCATCATGACATTTACTCAATAGAGGATCTAGCGCAATTAATTCATGATCTTCATCAAATACATTCACGGGCAAAAGTCAGTGTCAAGTTAGTGGCTGAAATAGGTATAGGAACAATTGCTGCTGGAGTAGCAAAAGCCAATGCAGATGTAATTCAAATATCAGGCCATGATGGTGGCACGGGTGCCTCTCCACTTAGTTCTATTAAGCATGCTGGTTTACCTTGGGAACTAGGTTTAACAGAAGTGCATAGAGCTCTTCTAGATAATGGTTTAAGAAATAGAGTTTTACTTAGAGCTGATGGTGGATTAAAAACTGGGTGGGATGTAGTTATAGCAGCTTTATTAGGTGCAGAGGAATTTGGCTTTGGATCAATTGCCATGATTGCTGAGGGCTGCATAATGGCGAGGATTTGCCATACAAACAAATGTCCAGTCGGAATTGCAACTCAACAAGAATCTCTAAGAAAACGTTTTCCTGGTACTCCAGCACATGTTGTTAATTTTTTCTTTTTTATTGCTCAAGAAGTTAGGCAAATAATGAGTGAATTAGGGGTAAAGCGCTTTGAAGATCTAATTGGAAGAACAGATCTACTGGAATCAAGGAAATTAGACCTTATTAAAACCAGCAATATTGATCTCTCCTCACTCATAGAAGAATATAAAGACAGATCATGGTTATTTCATCAAGAAGAGCCTCATAGCAATGGCAATGTTCTAGAAAATACACTTTTAAAAGATCAATTAATTTTAAAAGCAATAATTGAGCATGGTCATATTTCACGCATTATTCCGATACATAATACGGACAGAAGTGTATGTGCTCGAATAGCTGGAGAAATTGCTGAATTACATGGTAATAAGGGATTCAAAGGAAACCTAAATATCACATTTACTGGTTCTTCAGGACAAAGCTTTGGTGCATTCTTATTGCAAGGAATGAATATCCGTCTTATCGGAGAAGCTAATGATTATGTAGGCAAGGGTATTAATGGAGGTGTTATTACATTAGTTCCTCCAACAAATAATAAGGAATCTTCTAATCAAGTAATCCTTGGCAATACCTGTTTATATGGTGGTACAGGTGGAAAATTATTCGCACTTGGAAAAGCAGGCGAGCGTTTTGCAGTAAGAAATAGTGGTGTTAAGGCTGTTATAGAAGGAGCAGGTGATCATTGCTGTGAATATATGACTGGTGGAATAGTTGTAGTGCTTGGTTCAACTGGAAGAAATGTAGGTGCAGGAATGACTGGTGGAATAGCTTTCCTATTAGATGAAAATAACCTTGTTAATCGTAACGTAAATAAAGAAATTGTAGAAATTCATGATTTATCTAACAAAAAGCAAGAAGAAATACTTAAACCACTAATTGAAGAACATTTAATTCAGACAAAAAGTTATAAGTCTCAAGAAATTATAAATAATTGGAACAAATATAAAAAATTATTCAAGGTTATAGTTCCCCCAAGTGAACAAATAAAAGTTGGA
AG-363-I04  TACTGCGACAGCAGTGCTCCACAGGCCATAACTGGCGAGAAGGATGCTTGTGGAGTTGGCTTCCTAGCAAAAATCAATGGGGATCAAAGTAATTGGCTTCTTCAGCAAGCTCTACGAGGGCTCAGGTGCATGGAGCATCGTGGGGGCTGTGGTGGAGATAGTGATTCTGGCGATGGAGCAGGCCTTTTATGTTCCATACCATGGACTTTTTTAAAAAAAATTTGGACGGCAATAGACCTGGGGATGATTTTTTTGCCCCGCAACGAAGAATTAATTCAAGAAGGAAAAAGTTTTTGCGAAGAAGAAGCACTGTCTTTAGGGCTTAAATCAAAAGGATGGAGAAATGTACCTGTAGATCACTCAAAGCTAGGACCACTCGCGCGAGAAACCGCTCCCAATATTCAACAGTGGCTGGTTGAAACAACAGGGAATGATCTTGAAGCATTGTTATTTCGTTTAAGACGACGGATTGGAGACCGCATTCGCAAAGAATGGCGAAATAGTGATCTCTATATAGCCTCACTAAGTAGTCGCACAGTTGTATATAAAGGCATGGTTAGGTCAGAGGTTTTAGACAGCTTTTACAAAGATTTAAGAGATCCAAACTTTGAAGTCTCTTTCGCTATATATCACCGCAGATTTAGTACTAATACGCTTCCACGTTGGCCTCTCGCTCAACCCATGAGACTTCTAGGACACAATGGTGAGATTAATACCTTGCTAGGTAATTTAAATTGGGCAAAAGCTACCGAAGTCAACTTAGAAAAAATCTGGGGAGAATCTGCTAAAGATTTAAAACCAGTAGTAAATCCATCTTTTAGTGATTCTGCAAACCTTGATGCCACTTTGGAATTACTTGTAAGGAGTGGAAGGCCTATAACTGATAGTCTTCTTACACTCGTCCCAGAAGCATTTAGGAATCAACCTGAATTAAAAGATAAACCTGAAATTACAGCATTTTATGAATATTCAGCTTGTACTCAAGAAGCCTGGGATGGTCCGGCTCTTTTAGTATTTACTGATGGCTGTTCAATTGGAGCGACTCTAGATCGCAATGGTCTTCGTCCTGCTCGTTATTGCATAACAAATGATGGATTTGTAGTAATGGGATCTGAGACTGGTGTAGTTGAACTTCAAGAAAATAACATTCTTGAAAAAGGTCGACTAGGACCAGGTCAAATGATTGCAGTAGATCTTGAGAAAAAAAGGCTACTTAGAAACTGGGATGTAAAAAAAGAAATTGCCTCGAGGAATCCATATAAATCATGGATCGATAAAAATCGTCGTTCTCTTTCGAAACAACCATGGCTTACAAAAACAACATTAGATAGCAGAGAGCTAATGCAGCAACAAGTAGCATTTGGTTTTACATTAGAAGATTTTGATCTAATAATTAGTGCAATGGCTAGCGAAGCGAAAGAGCCGACTTATTGCATGGGTGATGATATACCTTTGGCTTTTCTTTCTCAAAAACCTCATATTCTTTTCGACTATTTTCAACAGCGTTTTGCACAAGTTACCAATCCACCAATAGACCCATTGAGAGAAAAACTTGTAATGAGTCTAGAAATGCACTTAGGCAAAAGAGGTACACCACTTAGCACAGGAGATCAAGCAGCTGTAATCCATCTTGAATCACCAATACTCAACGAAATCGAATTACAAAATATAACTCAGCAGGGAATTATTACCTCTACAATTTCAACATTAATTCCTGTAGGTACTGAGGCAGCAGGACTTACAGATAGGGTTCATACAATTTGCATTGAAGCTGAGAAAGCTGTAAGGAATGGTGCAAGAGTAATAATCATTTCTGATCGTGGGGTCTCTGCAGAAAAAAGTTATATACCTCCATTATTAGCGGTTGGTGCTATTCACCATCACTTACTAAATCAAGGACAAAGACTTAATGCATCCCTTGTAGTGGAGACTGCACAATGTTGGAGCACTCATCATCTCGCATGCCTTATAGGTTATGGAGCAAGTGCTGTTTGCCCTTGGCTAGCTTGGGAGACCACTAGGCATTGGTGGGAGCAACCAAAAACTCAAAAACTTTTAGAATCTAAAAAAATTAAGAAAATTAATATTGAAGAGGCCCAAGAAAATTTACGCAAAGCACTCGAAGATGGTGTTCGAAAGATACTTTCTAAAATTGGGATATCAATGCTTTCTAGTTATCATGGCGCTCAAATATTCGAAGCGATAGGAATTGGTGCTGATTTAATTGATTTAGCCTTCAAAGGAACTACTAGTCGAATAGCAGGAATTAGTCTAAAAGATTTATCGAATGAAACTCTTATTTTCCATGCAAAAGCTTTTCAAGAAGTAGACAAAAATAAACTTGAATTCATGGGCTTTGTGCAATATCGAAATGGAGGAGAGTTTCATCTTAATAGTCCAGAAATGTCTAAAGCTCTTCATTCAGCCGTAAGAACTGGAGCTGGGTATGATCATTTCTCTACTTATCAAAAACTTCTTGAGAATAGACCTGCAACTTGCTTACGCGATTTACTAACTTTTCGCAAACCGACCAAAAGCATTCCAATAAATCAAGTTGAAAGTGTCGAAGATATTTGCCAGCGATTTTGCACTGGTGGAATGAGTTTGGGGGCTCTATCAAGGGAAGCCCATGAAGTTCTTGCAATCGCAATGAACCGTATAGGCGGGAAAAGCAACAGTGGTGAAGGAGGAGAAGATCCAACTCGTTTCAAACCTATTAATGATGTAGATCAAAATTTTCTTTCACAAACCTTTCCAAGCCTTAAAGGTCTAAGAAATGGAGATACAGCTTGTTCTGCTATTAAACAAATTGCCTCTGGTCGTTTTGGAGTTTCACCTGAGTATTTACGTTCTGCGAAGCAATTAGAAATCAAAGTTGCTCAAGGAGCCAAGCCTGGCGAAGGCGGTCAACTCCCAGGGCCAAAAGTTGACCCATATATAGCAAAACTACGCAATAGCAAACCAGGTGTAGCTCTAATTTCTCCTCCTCCACACCATGATATTTATTCAATTGAAGATTTAGCGCAATTAATTCATGACCTTCATCAAATTCATCCAACTGCAAAAGTTAGTGTGAAACTAGTAGCTGAAATTGGGATAGGAACCATTGCAGCTGGAGTAGCCAAAGCAAATGCTGATGTAATACAAATTTCAGGCCATGATGGTGGTACAGGTGCATCACCATTAAGTTCAATAAAACATGCTGGAAGTCCTTGGGAACTTGGGCTTACAGAAGTTCATCGATCCTTAATTGAGAATGGATTACGAGACCGAGTACTACTCAGAGCTGATGGAGGGTTAAAGACTGGATGGGACGTAGTCATTGCCGCTTTACTAGGAGCCGAAGAATTTGGTTTCGGTACCGTCGCAATGATTGCTGAAGGTTGCATTATGGCGCGCGTTTGTCACACAAATAAATGCCCTGTGGGAGTAGCTACTCAACAAGAAGTGTTAAGAAAAAGATTTCCAGGAATTCCAGAGCATGTTGAAAATTTCTTCCTGTTTGTAGCAGAAGAAGTCAGACAAATTATGAGTGTTCTTGGAGTATCCAAATTAGAAGATTTAATAGGTAGAAATGATTTACTTCAACAGCGAGAAGTAAATCTTTCAAAAACAAATAACATTGACCTTTCATGCCTATTACAAAATGAAAAAAATCGGTCTTGGTTAATACATAATAGTCAAGCTCATGGCAATGGATCAATTCTTGAAGATGCACTTTTAGATGATTTATCTCTGATTGCAGCCATTAATAATCATGGGAAAGAAAATCGGAAATTATCTATCAAAAATACTGATAGAAGTGTATGTGCACGTATTTCAGGTGAAATAGCAGAAAGGCATGGCAATGAAGGATTTCAAGGAAGTCTTGACCTTACATTTGAAGGCGCTGCAGGACAAAGTTTTGGGGCATTTCTAATTAAAGGAATGAATGTGCTTTTAATTGGAGAAGCAAATGATTATGTAGGCAAAGGAATAAATGGGGGGAGAATTTCTATCATTCCACCAATTGTCAACCAAAATTCCTGTTCCCAAGTCATTCTTGGGAATACATGCCTATATGGTGCGACAGGAGGAGAACTTTTTGCTCTGGGTCGAGCTGGTGAACGGTTTGCAGTAAGGAATAGTGGTGGTCAAGCAGTTATTGAAGGCGCTGGTGATCATTGCTGCGAATACATGACAGGAGGAGTCGTAGTTGTACTTGGATCAACAGGTAGAAATGTTGGAGCAGGAATGACTGGAGGGGTTGCATTTCTCCTCGATGAAAAAGAGAATGTAAATGAGCATGTCAATACTGAAATAGTGAGCGTTTATGAGCTTTGCACTCTCGAACAAGAGACTCTTCTTAAGCCATTAATTCAGTCCTATTTCAATCAAACTAAAAGTCATAAAGCCAATTTAATACTCTCAAATTGGAAAGATTGGAAGAATAAATTCAAAGTAGTTATTCCACCCAGTGAAGAAAATAGATTAGGC
AG-363-I21  TACTGTGATAGCAGTTCGCCAAAGGGAATAGTAGGCGAAAAGGATGCTTGCGGTGTTGGATTCCTAGCTCAAATAGAAGGTAAATCGAGTTATTGGATTTTACAACAGGCACTTCGAGCTCTTGAGTGCATGGAACACAGAGGAGGTTGTGGAGGAGATAGCGATTCAGGAGATGGAGCAGGCCTTCTATGCGAAATACCATGGAGTTTTTTTAAAAGGGTTTGGCCTGAAGTCAATATGGGTATGATTTTCATGCCTAAAGATTTAGAACAACGAAACAAGGCTAAAGAAATTTTTGAAGAAGAAGCTAAAAAACTTTCTATAGCTTCGAAAGGATGGCGTAAGGTTCCCGTTAACTCTGAGGTTCTAGGTCCATTAGCTAAAACAACCGCTCCATTTATTGAACAATGGCTTTTAAAAGAAGAAAAACAAAAGTTTGAAAATTTATTATTTAGATTAAGAAAAAGAATACAAAAACGATGCAGCAAATCACTTAACTGGGATGAGCCCTATATTGCATCTTTAAGCTCACGAACTATTGTTTACAAAGGGATGGTCAGGTCCCAAGTTTTGTCTGATTTCTATCAAGATCTAAGAGACCCCTATTTCGAAATTTCGTTTGCTATATACCATCGAAGATTCAGCACCAATACTTTACCCCGCTGGCCTCTTTCTCAACCAATGCGTTTGCTTGGGCATAATGGAGAAATCAATACTCTCCTAGGGAATCTAAATTGGGCTAAGGCAACTGAAGTTCATCTCAAGGAAATTTGGGGCGATTCTTCTGACGATATAGCCCCTGTTGTAAATGCGTCATTCAGTGACTCAGCAAATCTTGATGCCACTCTTGAGTTGCTAGTTCGCAGTGGAAGACCAATTACTGACAGTTTGCTCACATTGGTTCCAGAAGCTTTTAGAAATCAGCCCGAACTTGAAAAAGAATCAAAAATCAACTCATTTTACGAATATTCAGCATGCACACAAGAAGCCTGGGACGGCCCCGCCCTCCTTGTTTTTTCAGACGGATGTTTTATTGGGGCAACCTTGGATCGAAATGGTTTAAGACCAGCTCGTTATTGCGTAACTAAGGATAATCTTGTGATCATGGGGTCTGAAACAGGCGTTGTGGAAATAGATGAAAACAGCATTATTGAAAAAGGAAGATTAGGTCCTGGTCAAATGTTGGCCGTTGATCTCACAAAAAAGAGACTTTTGAAAAATTGGGAGGTAAAAAAGGAAGCTGCCTCTCGACATCCCTATCAAGATTGGCTTAGCAAAAACTGCTTAACTCTCAACAAGCAACCTTGGGAACATGAAAGCAACTTAAATGATTTAGAGCTACTTCAAACTCAAACGGCATTTGGGTTCTCAGCAGAAGACCTTGAAATAATAATTGATGATATGGCAAGCGGAGGGAAAGAACCTACCTACTGCATGGGAGACGATATTCCACTTGCAATTCTTTCCAGTAAACCTCATCTGTTGTACGACTACTTCAAGCAAAGGTTTGCTCAAGTTACAAATCCGCCTATTGACCCATTACGTGAAAAGCTTGTTATGAGCCTAGAAATGAATTTAGGCAAGAGAGGTTCTCCTTTAGCTCCAAAAACTTCATTTTCAGTAATTAACCTTCAGTCACCTATTCTCAACGAGAATGAGTTAAGTCAATTAGGTAATAACGGTTTACCCATCACAACAATTTCAACGCTTATAGAAATAAACGAAGGGTTTCAAGGACTCGAGCAAAGTCTCCACAATATATGTCTTAAGGCAGCTTCAGCAATAGAGAGTGGAAGCAGGATACTAATACTCTCAGATCGAGGTACAAATCAAAGCAAAACGTATATTCCCCCATTACTAGCGGTAGGTGCCGTACACCATTATTTGCTAGATAATAAATTGAGGCTTAATGCATCCCTAGTTGTAGACACTGCTCAATGTTGGAGCACTCATCATGTTGCATGTCTCATTGGGTATGGAGCAAGTGCTGTTTGTCCATGGTTGGCCTGGGAAACAACACGCCACTGGTGGCATACTCCAAAAACACAAAAGTTACTTGAAAATAATAAGCTTCAGGGTTTAACCATCGAGAAAGCTCAAGCAAATGTGCAAAAAGCCTTGGAAGATGGCTTACGCAAGATCCTCTCAAAAATCGGAATCTCTCTTTTAGCTAGTTATCATGGTGCACAAATCTTTGAAGCAGTAGGTATAGGCTCTGACATTATCAATATTGCCTTCAAAGGAACTACGAGCAGAATAGCTGGGTTAACACTCAAAGAATTAGCCAATGAAACCTTATTGTTTCATGCAAAAGCTTATCCAGAATTAGACCGCAGAAAACTTGAATTCTTTGGCTTTGTTCAATACCGCAGTGGAGGAGAGTTTCACTTAAATAATCCTGCTATGTCTAAAGCTTTGCATGCAGCAGTTAAAGCAGGTCCCAATTATGATCACTTTTCTACTTATCAAACACTTCTCGAATCAAGACCAGCAACTGCATTGCGTGATTTGTTGACATTTCGAAAGGTCAAAAATCCTATACCTATAAATCAAGTTGAAAGTGTTGAAAGTATTTGCAAAAGGTTTTGCACTGGTGGAATGAGTTTAGGTGCTCTTTCAAGAGAAGCCCATGAAGTGCTGGCAATAGCAATGAATAGGATTGGTGGCAAAAGCAACAGCGGCGAAGGTGGGGAAGACCCACAAAGGTTCAAAATTCTTAATGATGTCGACAAAGATCACTTGTCAGCTACTTTGCCTAATCTTAAAGGACTGCGAAATGGCGATACAGCTTGTTCCGCCATTAAACAAATAGCTTCTGGAAGATTTGGAGTTACACCTGAATATTTGAGAAGTGGCAAGCAATTAGAAATCAAAGTAGCTCAAGGCGCTAAACCAGGAGAAGGTGGTCAATTACCTGGGCCAAAAGTAGATACTTATATTGCAAAACTAAGAAATAGTAAGCCTGGTGTTGCACTTATTTCTCCGCCTCCACACCATGATATTTATTCAATAGAAGATTTAGCTCAATTAATTCATGATCTCCATCAAGTTCATCCACAGGCAAAAGTAAGTGTGAAATTAGTAGCAGAAATAGGTATAGGAACAATTGCTGCAGGTGTAGCTAAGGCAAATGCTGATGTAATCCAAATCTCTGGACACGATGGAGGGACGGGAGCTTCCCCGCTTAGTTCCATTAAACATGCTGGACTACCTTGGGAATTAGGCCTGACTGAAGTCCATAGATCTTTACTAGAAAATGGGCTCAGAGATAGAGTTTTACTCAGGGCAGATGGAGGATTGAAAACTGGTTGGGATGTTGTCATTGCAGCCCTGCTTGGGGCAGAAGAATATGGCTTCGGCTCAATCGCGATGATTGCAGAAGGTTGCATCATGGCACGCATATGTCATACAAACAAATGTCCTGTAGGTGTTGCAACGCAACAAGAAGCTTTAAGAAAGCGCTTCCCAGGTATCCCTGAACATGTAGTGAATTTTTTCTTATTTGTCGCTGAAGAGGTAAGACAAATCATGAGCACTTTAGGTTTTTCTCGTTTAGAAGATCTGATTGGCAAGGTCGAAATACTTCAATCTAGAAATTTAAATCTTGCAAAAACAAAAATGCTCGACTTGTCCTCTCTTCTAAAAGAGTCGAGTGATCGATCATGGCTTCTTCATCAAAAAGAACCTCATAACAATGGTCTAGTTTTAGAAGATCAACTATTGGGAGATAAAGAGATTGTTAATGCAATAAGAAATCATGGGAAAGTTTCTCGCAACATCTCAATAGCTAATACCGATAGAAGCGTATGTGCTCGGATTTCTGGAGATATTGCTGAACTACATGGCAACAAAGGGTTCCAAGGACTTATTGAAATAAACTTTTCTGGAGCATCTGGACAAAGTTTTGGTGCATTCTTACTGCAAGGTATGCATATTCGATTAATCGGAGAAGCAAATGATTATGTAGGCAAAGGGATTAATGGCGGAATAATCACCATAGTTCCACCTCGAAATAATGAGCATGCCTCGGATCAAGTAATTTTAGGCAATACTTGTTTATATGGAGGCACTGGGGGGCAATTATTTGCAGTCGGAAAAGCTGGTGAGCGCTTTGCAGTTAGGAATAGCGGAGTAGAAGCCGTTGTAGAAGGTACTGGAGATCATTGCTGTGAATATATGACTGGTGGCGTAGTTGTTGTACTTGGATCGACAGGTAGAAATGTTGGAGCTGGAATGACTGGAGGCATAACTTTTTTATTAGATGAAGATGAACAGGCTTCTCAAAGAGTTAACAAAGAAATTGTTGAGATTCATCCATTATCCAATCAGAAGCAAGAAGATATTCTCAAGTCCCTAATTCATCAGCATTGGCTACAAACAAAAAGTTTTAAAGGACAAGAGATTCTAAAGCATTGGGATACTTCCAAAAAACTGTTTAAAGTTTTGCTCCCCCCCAGTGAAAAAGAGAAAGCTGGT
AG-363-K07  TACTGCGACAGCAGTTCTCCGACTTGCCTATCAGGCGAAAGGGATGCTTGTGGAGTGGGGTTTTTAGCCCAAACACAAGGTCATCAGAGCAATTGGGTACTAAAACAAGCTCTTAGGGGACTCAATTGCATGGAACACAGAGGAGGCTGTGGTGGTGATAGTGACTCTGGTGATGGCGCGGGAATCCTTTGCGAAATCCCATGGGACTTTCTAAAGCAAGTTTGGCAAGCAGCCGGTCTTGGCATGATTTTTATGCCTAACAATCCTGAACTTCGTAATCAGGTCCAAAATATTTGTAATGAAGTAGCCAAATCAATTGGCCTTAAATCAATAGGGTGGAGAACAGTTCCAGTCAATAACTCTGTATTAGGGACTCTTGCAAGAGAAAATGCACCTTTTATTTGTCAATGGTTGGTCAAAACAAAAAATAATGACTTGGAAAGCCAATTATTTCGATTACGTCGTCGGATAGGTGAGCGAGCTAGGAAGCTTCTGGGTGACCATGAACTTTATATAGCTTCATTAAGTACAAAAACAGTTGTCTATAAAGGGATGGTTAGGTCTGCAGTTCTTTCATCCTTCTACGAAGACCTGCAAGATCCTCGCTTTAAAGTCTCATTTGCCGTTTATCACCGACGATTCAGCACCAATACCCTGCCTAGATGGCCACTAGCTCAACCCATGAGAATGCTTGGCCATAATGGAGAGATCAATACTCTTCTTGGGAACCTTAATTGGGCAAGAGCAACGGAAGGAAGCCTCCAAGAAGTATGGGGGGAAGGCGCGGAAGATTTAAAGCCCGTAGTCAATCCTGACTTTAGTGATTCAGCAAATCTTGATGCAACTTTAGAGCTATTTGTTCGCAGTGGTCGTCCCATAACAGATAGCCTTCTAACCCTTGTTCCAGAAGCCTTTAGGGATCAGCCTGCTCTACAGACACAGGAAGAAATCAAAGCTTTTTACGAATTTTCCGCCTGTACACAAGAAGCTTGGGATGGACCTGCATTACTTGTTTTTGCAGATGGTCGTTCTGTAGGTGCAACCCTTGATCGGAATGGGTTGCGACCAGCCCGTTACTGCATAACAAAGGATGGTTTTGTGATCATGGGCTCTGAAACAGGTGTAGTCGAGCTACAGGAAAGTCAGATAATTGAAAAGGGTCGTCTAGGACCTGGACAAATGCTTGCAGTTGATCTTGAGCAAGGACGAATTCTGCGAAATTGGGATGTCAAAAAAGAAGCAGCTCGTCGTCATCCATTCAAAAAATGGCTAAACGAAAATCGCAAGAATCTCGATCAGCAGCCTTGGATAAAAACTAGCAAGCTATCAAAAAATGAACTTCTTCAACAGCAAACTGCTTGTGGCTTCTCCTCAGAAGATTTAGAAATCATTATTGATGCAATGGCTGGTGGAGCCAAGGAACCCACATATTGCATGGGTGATGACATACCTCTTGCCATCCTCTCCGACAAACCACACCTTCTTTATGACTACTTCAAACAAAGATTTGCTCAAGTAACCAATCCAGCAATCGACCCACTACGAGAAAAACTCGTAATGAGTCTTGAAATGCACCTAGGGAAACGTGGCTCTCCCCTAAAGCCTTCTGAGTCTGCAGCAATTATCCATCTAAAATCCCCAGTACTTAATGAAAAAGAACTCGAAACCCTTTTTCAAAACGACATTCCTACAAAAAGGATTTCTACTCTTATACCCATTAAAACTGAAGTTTTAAACCTTAAAGATGCAATCAAAGAGCTTTGCCAAAAAGCAGAAGATTTAGTCATTAAAGGCTACGAGATCTTAGTTCTCTCAGATCAAGGTATTGACGCCAATAACACATATATTCCCCCTCTCCTTGCAGTGGGCTCAGTTCACCACCACTTACTCAAGAAAGGACTCAGACTAAATACTTCAATAGTTATCGAAACTTCTCAGTGCTGGAGCACTCACCATTTAGCTTGTCTTATTGGATATGGTGCAAGCGCAGTTTGCCCATGGCTAACTTGGGAAACCACCAGGCATTGGTGGCAACAGCCGAAAACACAAAAACTTATAGAGAGTGGAAAGCTTCCAAAGCTGCAAATTGATACTGCTCAAGCCAACTTACGCAAAGCTCTAGAAGATGGTTTACGCAAAATCCTTTCGAAAATTGGGATTTCATTACTTGCTAGTTATCACGGAGCACAGATTTTCGAGGCCATCGGTATTGGAGCGGATCTGATCCAATTAGCGTTCAAAGGCACTACCAGCAGGGTTGCAGGACTGAGTCTCAAAGAATTAGCTCAAGAGACCATTGCCATCCATTCAAAAGCATTCCCTGAACTCGACCGCTCAAAACTTGAATTCATGGGCTTTGTTCAATACAGAACTGGAGGAGAATTTCATCTAAATTCACCTGAAATGTCCAAGGTCCTTCATAAGGCTGTTAAAGCTGGTCCAGGATACGATCATTTCTCAACATACAAAACCCTTCTAGAGAACAGACCTCCAACATCCTTAAGAGATCTGCTGACGTTAAAAAAAGCAAAACAAGCTATTCCGATAGACCAAGTCGAAAGTGTTGAAAACATATGCAAACGTTTTTGCACAGGGGGAATGAGCCTGGGAGCTCTTTCAAGAGAAGCTCATGAGGTACTTGCGATTGCAATGAATAGGATTGGAGGCAAAAGCAATAGCGGCGAAGGAGGCGAAGACCCTAAACGCTTCAAAATACTGAATGACGTTGATAAGGATCAGCGATCGGCAACTTTGCCAACCATTAAAGGCCTAGAAAATGGAGATACAGCTTGCTCCGCAATCAAACAAGTTGCATCCGGTCGGTTTGGTGTTACGCCAGAATATTTAAGAAGTGGAAAACAACTTGAAATCAAAGTTGCACAAGGGGCAAAACCAGGCGAAGGAGGCCAGCTTCCAGGGCCCAAAGTTGACTCTTATATAGCTCAATTACGCAATAGCAAACCAGGGGTTGCTCTTATCTCGCCGCCACCTCACCATGACATCTATTCCATCGAAGATCTAGCACAATTAATTTACGATCTTCATCAAGTTCATCCATCAGCAAAAGTTAGTGTCAAGCTTGTAGCAGAAATTGGAATCGGAACTATTGCCGCAGGCGTAGCGAAAGCAAATGCTGATGTAATACAAATTTCTGGTCATGATGGTGGCACAGGAGCTTCACCTTTAAGCTCCATAAAACATGCAGGAGGGCCCTGGGAACTTGGACTCAGTGAAGTTCATAACGCTCTTCTTACAAATGGCTTGCGCGAAAGAGTCTTATTAAGAGCAGATGGAGGGTTGAAAACGGGGTGGGACGTTGTAATTGCTGCTCTCTTGGGCGCAGAAGAGTATGGATTTGGTTCAGTTGCAATGATTGCCGAAGGATGCATCATGGCACGTGTATGTCATACCAATAATTGTCCTGTTGGTGTAGCTACTCAAAAAGAAGTTTTAAGGAAACGCTTCCCTGGTCTTCCAGAACATGTAGTGAATTTCTTCCTTTTCATTGCAGAAGAAGTTAGACAGATCATGAGCATGCTCGGTATCAGAAAAGTAGAAGATCTAATAGGTCGAACTGACTTATTAGAAAGCAGAGATTTAACTGTAAGTAAAACTAATTCAATAGATCTCACATCTTTATTAAGTAAGTTATCTAATAGAACTTGGCTGAATCATTCAAGCACTGCTCATAACAATGGGAATATTCTGGAAGACCAATTTCTAGAAGACGACGAGTTGATTCATGCAATCAATGAACATGGCAAATTTAAACGATCAGTGCCAATACTGAATACCGATCGCAGTGTATGTGCGCGAATCTCCGGAGAAATCGCTGGGCGTCATGGCAACAAAGGGTTTTTAGGTCAACTAGATCTAACTTTCACTGGAGCCGCAGGACAAAGTTTTGGAGCATTTTCTGTGAAAGGCATGAATATCCTTCTTATTGGCGAGGCCAATGACTACGTTGGGAAAGGTATTAACGGTGGATCTATCACAATTATTCCCTCATCAAAAAATATCAACTCAGGTAAACAAGTTATTCTCGGCAACACATGTTTATACGGAGCAACTGGCGGTCAACTTTTCGCACTAGGTAGAGCAGGAGAACGTTTTGGGGTAAGGAACAGTGGGGCAATAGCTGTAATCGAAGGTGCAGGTGATCACTGCTGCGAATACATGACTGGTGGCATCGTGGTTGTCTTAGGCTCAACAGGGCGCAATGTCGGAGCAGGCATGACAGGAGGTTTAGCTTTCCTTTTTGATGAAGAAAACATTTCCCACGACTTAGTAAATACAGAAATTGTCGAGATGTCCAAAATTTCAAATAAGAATCAAGAAAACATCCTCAAGCCACTAATTGAACAATATTTCAAGCATACAGAAAGCAGAAAAGCAATTGAAATACTTGAAAATTGGGACCAATCAAAAGAATATTTTAAAATAATTATTCCCCCAAGCGAAAAAAACAATTTGGGC
AG-363-L02  CACTGCGACACCAGCGCTCCAAAAGCAGTGGCTGGCGAGAAGGATTCCTGTGGAGTGGGGTTTTTAGCCAAAATCAATGGCGAAGCAAGTCATTGGTTACTAGAGCAAGCACTGCGAGGTCTGGAATGCATGGAACACAGAGGAGGGTGCGGTGGTGATAGCGATTCCGGAGATGGAGCCGGTTTACTTTGTGCAATCCCATGGAATTTTCTAAGTGAGGTATGGCCTGCAATAGAACTAGGCATGCTTTTCATGCCAAAAGATCCTTCTACAAGAGAGGAAGCTCACAAATTCTGCGAAGAAGAGGCAAGATCACTAGGACTAATACCAAAAGGGTGGAGGAAAGTCCCCGTAGACGAATCAAAGCTTGGCACCCTTGCAAAAGCAAATGTTCCAGCTATCGAACAATGGCTCTTGGAAGTATCCCAAGATTCCTTAGAGGCAACTCTTTTTAGATTGAGAAGGCGTATTGGAAAACGAGCTAGAAAAATCTGGAATCATACCGAACTCTATATAGCCTCTTTGAGTTGCCGAACCGTGGTTTACAAGGGAATGGTGCGTTCTTCAGTACTAGCACTGTTCTATGAGGACCTTCGAGATGAAAGGTTTGAAGTACCTTTTGCTGTCTATCACCGTCGCTTCAGCACCAACACACTTCCAAAATGGCCACTCGCTCAGCCAATGAGGCTGCTAGGTCACAACGGAGAAATAAACACCTTGCTTGGGAACTTGAACTGGGCAAGAGCTACTGAAGTAAATCTGGAAGAGGTTTGGGGAATGGACGCAAAAGACCTGCAACCAGTAGTAAATGACTCCTTCAGTGATTCAGCAAATCTCGATGCAACTCTAGAACTACTCGTTCGGAGTGGAAGGCCAATCACTGACAGCCTTCTAACTCTTGTTCCAGAAGCCTTCAGAGATCAACCAGAACTAACCGACAAGCCTGAAATTCAAGCTTTCTACGAATATTCTGCTTGCACCCAGGAACCCTGGGATGGGCCTGCATTACTTGTGTTTTCTGATGGGCGATATGTTGGAGCCACGCTCGATAGGAATGGACTTCGTCCTGCTCGTTATTGCATCACGAATGATGGCTTTGTAGTAATGGGATCAGAAGCAGGAGTGGTAGAACTTCAAGAAGACCAAATCATCGAAAAAGGTCGACTTGGTCCTGGCCAAATGCTCGCAGTTGATCTGGAAAACGCTCGACTTCTTAGGAACTGGGATGTAAAGCATGAAGTTGCGACTAGGAACCCTTATAGAGATTGGCTGACTAAACATCGGAAAACCCTACAAAAACAAGCCTGGGAAGACAAAAAAAATCTCAGCGAAGTAGATGTCCTCCAACAGCAAACCACTTTCGGATTCACCTCTGAAGATTTTGACCTGGTCATCGAATCAATGGCTGGCTCGGCAAAAGAACCAACTTTTTGTATGGGAGATGACATCCCACTAGCCGTCCTATCCAACAAACCACATATTCTTTATGACTACTTCAAGCAACGCTTTGCTCAAGTCACGAATCCACCAATTGATCCACTAAGAGAAAAACTAGTGATGAGTCTTGAGATGCATCTTGGGAAAAGACACTCACCACTCCAACCAAAGGATGCCACAAAAGTTTTACATCTAAAAACACCAATTCTTAATGAAGGTGAACTTGAAGAGATATCCCGAAAAGGGATATCAACTAATACTCTTTCCACACTCATCAGTGTGGAAAGAAGTAATAATTATTTTCAAAAAGAAATAGAAATGCTATGTCATAAGGCGGAAGAATATGTATTAAATGACACGCAAGTATTAATTCTTTCAGACAAAGGTGCTGATAAAAAAAATACTTATATCCCGCCCCTTCTTGCAGTTGGTGCAGTCCACCATCATTTACTTCGCAAAGGACTACGTCTAAAAACTTCAATAGTTGTTGAAACTGCACAGTGTTGGAACACCCATCACCTTGCTTGTCTTATTGGATATGGAGCAAGTGCAGTATGTCCATGGCTTACATGGGAAACGACCCGACACTGGTGGAGCAAGCCTCGAACCCAAAAGCTCATGGAAAGTGGCAAAATAAAGTCCATAACTATTACCGAGGCTCAATCGAATTTACGAAAAGCCTTAGAAGATGGACTGCGCAAAATCCTTTCTAAAATTGGTATATCAATGCTCTCGAGTTACCACGGAGCGCAAATTTTTGAAGCAATAGGAGTAGGAGCCGACCTAATAGGTCTAGCTTTCAAAGGCACAACAAGTCGAATTGCAGGAATCAGTCTTAATGACCTAGCGAATGAAACCCTGACATTTCATAAAAAAGCATTCCCAGAATTAGAACAAAACAAGCTTGAATTCATGGGGTTTGTGCAACATAGAACTGGTGGAGAGTTTCACCTAAACTCACCCGAAATTTCAAAAGCTCTCCATGCAGCAGTAAAGCTAGGACCAAAATACGATCACTTTTCAACATATAAAACTTTGTTAGAAGGCCGTCCAGCAACTGTTTTACGAGACCTTCTTACATTAAAACCTGTCTCTGAGCCACTACCACTAGATCAAATTGAAAGTGTCGAATCAATTTGCACGCGCTTTTGTACTGGTGGCATGAGCCTTGGTGCATTATCAAGAGAAGCTCACGAGGTACTTGCTGTAGCAATGAATCGGATTGGTGGCAAAAGTAATAGTGGGGAAGGAGGTGAAGATCCTCAAAGATTCAAACCACTCAATGATGTAGATAAAGAAAAACATTCTTCCACGCTCCCAAATATCCATGGCTTACGTAATGGAGATACGGCTTGCTCTGCGATTAAACAAATTGCCTCTGGACGTTTCGGTGTAACTCCTGAATACCTGCGAAGCGGAAGACAATTAGAAATCAAGGTAGCTCAGGGGGCTAAACCCGGCGAGGGAGGCCAATTGCCTGGGCCAAAAGTAGATCCTTATATCGCCAAGCTACGCAACAGCAAACCAGGCGTAGCTCTTATCTCTCCTCCTCCACATCACGACATTTACTCAATTGAAGACCTTGCACAACTAATCCACGACCTTCATCAGGTTCATCCCGAAGCAAAAGTAAGTGTCAAACTAGTCGCTGAAATAGGTATTGGAACTATCGCTGCAGGAGTAGCTAAAGCCAATGCAGACGTCATACAAATCTCTGGTCATGATGGAGGCACAGGTGCATCACCGTTAAGCTCAATAAAACATGCTGGGGGGCCATGGGAACTCGGCCTAACAGAAGTGCACAGAGCTTTACTTGAGAATGGTCTTCGTGATCGTGTTTTACTTCGAGCTGATGGTGGACTAAAAACTGGCTGGGACGTTGTAATTGCTGCTCTACTTGGAGCAGAAGAATATGGGTTTGGCTCGATAGCAATGATTGCAGAAGGATGCATCATGGCACGCGTTTGTCATACAAATAACTGCCCTGTGGGTGTTGCTACCCAACAGGAGAAGTTGCGAAAGCGTTTCACAGGAATTCCAGAACATGTTGTAAATTTCTTCTTTTTTATAGCTGAAGAAGTAAGGCAAATAATGAGTGTATTGGGCGTTTCAAAAATAGAAGACTTAATTGGACGTACAGATTTCCTTGAACAACGAAAGGTTGACTTATTGAAAACAAAATCGTTAGACCTTAGCTGCCTTCTTGAAAAATATGCAAATAGATCTTGGCTAATACATAGCGAAAAAGCCCATAATAATGGAGAAACACTTGAGGAAGAATTACTTAGAAATGTGCAATTAAATCAGGCTATTGAACAACAAAAAAGGATTACATTAACCATCCCAATCCTAAATACTGATCGAAGTGTGTGTGCAAGAATTGCAGGTGAAATTGCCTCTAAATATGGGAACAATGGTTTTAAAGGTGAATTAAATCTAAATTTCACTGGATCTGCAGGCCAAAGCTTTGGTGCTTTCCTCCTTAAAGGAATGAATATTTCTCTTATAGGAGAAGCCAATGACTATGTAGGGAAAGGTATGAATGGGGGTCGAATTAGTCTTACACCTTCATTTGAAAGAGCAAATAATGCTGATCAAGTAATCCTGGGTAATACCTGCCTATACGGTGCAACTGGGGGAGAGTTATTTGCTCTTGGCCGGGCTGGAGAGCGCTTTGCAGTTAGAAATAGCGGAGCAGTTGCTGTTATTGAAGGCTCAGGTGATCATTGCTGTGAGTACATGACTGGCGGAGTTGTTGTTGTATTAGGGTCTACAGGTCGCAACATTGCCGCTGGCATGACAGGTGGAGTTGCATTCCTACTAGACGAAGATGGGAAAACTAATAAAAATGTAAATACAGAAATCGTTGAGGTTTACAATCTAATTACCAACAAACAAGAATTCATACTTAAAGAACTGCTTGAAAAGCATTTACAAAATACTAATAGTCAAAAAACAAGTCTAATCATTAAGAATTGGCATCACTGGAAAAATAAATTCAAGATTCTGGTGCCCCCAAGTGAAAAGGAAAACTTATGC
AG-363-M20  TACTGCGATAGCACCTATCCAGATGCATTTTCTGGGGAAAAAGATTCTTGCGGAGTTGGGTTCATAGCTAGCGTCGAAGGCAAACAAAATCATTGGGTCTTATCTCAGGCATTACGTGGCCTCAGCTGTATGGAGCACCGAGGAGGATGCGGAGGAGATGGCGACTCAGGTGATGGTGCAGGGATTTTATGTGAAATTCCATGGTCATATTTAGGGAAAGTTTGGGACACAGCGAAAATAGGTATGATTTTCATGCCTAAAGACTTAAAGAGTAGGTCTATAGCTAGGAACATATGTGAGCAGGAAGCTGCATCTTTAGGGTTAACCTCCAAAGGATGGAGAGATGTTCCTGTCAATGAAAAAGTCTTAGGGAAACTTGCAAGAGAAAATGAACCCTTTATTACACAATGGATAGTTAATGATAAAGAAATTAATCTTGAAGCTCTACTTTTTAGATTAAGGCAAAGGATTTCAAATCGAGCTAATATAGAATTAAAAGAATTAGGACTATATATATGCTCTTTAAGTAGTAAAACAATTGTATATAAAGGGATGGTCAGATCAGAAATATTGGCTCCTTTTTATACAGATCTAAACGATAATAGTTTCGAAGTTTCATATGCAGTTTATCACAGAAGATTTAGTACAAATACTTTACCAAAATGGCCACTAGCTCAACCCATGAGACTTCTAGGTCATAACGGAGAAATAAACACTTTGCTGGGAAATATAAATTGGGCAAAAGCAACAGAAACTGATATTAGTTCCGTATGGAAAGATAATGCGAATGATCTAAAACCAATTGTTAATAATGTATTTAGTGATTCAGCTAATCTTGATTTAACTCTTGAACTATTAGTTAGAAGTGGACGACCAATAACTGATAGCTTGTTAACACTCATACCTGAAGCTTTTAGAGATCAACCTGAATTAATAAATAAACCAGAAATAACTGCTTTTTATGAATATGCTGCAGGCACACAGGAGCCATGGGATGGACCAGCATTAATAGTATTTACTGATGGCAGAAATGTAGGCGCAACTCTCGACAGGAATGGACTTAGGCCAGCTCGTTATTGTATCACTAAAAATGGATATGTTGTCATGGGATCTGAAACAGGTGTTGTTGAATTAGATGAACACCAAATCCAAGAAAAAGGTCGACTTGGTCCTGGACAAATGCTTGCAGTAGATCTAGAAAAAAATAGGATTTTACGAAACTGGAATGTCAAAGAAGAGTCAGCGAACAGATATCCATACTTAGATTGGTTAAAAGCAAATCGTATAAAACTTAACAACCAAAATTGGGAAGTAAATAATAAATTTGATAAGCAAGATTTACTACAAAAACAAATTGCATTTGGATTTAGCTCAGAAGATTTTGATTATATAATTAATAGCATGGCAGCAAATTCAAAAGAGCCAACATATTGTATGGGAGATGATATACCACTAGCCATACTCTCTAATAAATCTCATATTCTTTATGACTATTTTAAACAAAGATTTGCACAAGTTACTAATCCTCCAATTGACCCTCTTAGAGAAAAACTTGTTACCAGCTTAGAAATGCATCTTGGTGTTAGAAAAGCACCATTATATCCAATAGAATCAGCAAGACTAATACATATTAAATCACCAATTATTAATGAAAAAGAATTAACTTCCATCACGAAAGCTGGGCTCAGGTGTAAAGAATTATCCACATTAATTCCTATTAATGATGGTGAAGGAAACTTAGATAAAGGCCTTAAAAATCTATGCAAAGAAGCGGAAGATAGTGTAATTAATGGCAGAGAAATTCTAATTCTCTCAGATAGAAATATTAATCGAGAAAAGTCGTACATTCCTCCTTTACTTGCTGTTGGTGCAGTTCATCATCACTTACTTAGAAAGGGACTAAGGCTAAAAACCTCGATAATTATAGATACAGCTCAATGCTGGAGTACTCATCACATAGCCTGTCTTATTGGATTTGGAGCAAGTGCAATTTGTCCTTGGTTGACATGGGAAACCACTCGTCATTGGTGGCAATTACCTAAAACTCAAAAACTTATTTCTGATGGAAAGTTATCCAATTTATCTATTGAGATTGCTCAAGATAATGTTAAGAAAGCAATGGAAGATGGATTAAGAAAAATACTTTCAAAGATAGGGATCTCAGTACTAGCAAGTTATCACGGAGCACAAATCTTTGAAGCTATTGGGATAGGTGCCGATTTAATTGATTTGGCTTTCAAGGGAACAACAAGTCGTATAGCAGGACTCACTCTTAGCGAATTAGCAACCGAGACAATTTCATTTCATAAAAAAGCTTTCCCAGAACTTGAGCAAAAAAAACTTGATTTTAATGGATTTGTTCAATATCGAAATAATGGAGAATTTCATTTAAATAATCCAGAAATGTCAAAAATCCTTCATGCAGCAGTGAAAGCCGGACCTGGATATGACCACTTCAAAACTTATCAGCAACTTTTAGAAAGTCGTCCCGCCACCACCCTCAGAGATCTCCTTACATTTAAAAGAGCTGACCAGCCTTTACCTCTTGATCAAATAGAGAGTGTTGGAAGTATTTGTCAAAGATTTTGCACTGGTGGAATGAGTCTAGGAGCTCTATCTAGGGAAGCGCATGAAGTTCTTGCAATAGCAATGAATAGAATTGGAGGCAAAAGCAATAGTGGTGAAGGAGGAGAAGATCCTGCAAGATTCAATGTACTTGAGGATGTTGATGAAAATAATCAATCAAAAACATTACCTAATCTCAAAGGACTTTTAAATGGAGATACTGCATGTTCTGCAATTAAACAAATTGCGTCTGGCCGATTTGGCGTAACCCCTGAATACTTAACTAGCGGAAAGCAATTAGAAATCAAAGTAGCTCAAGGTGCAAAGCCTGGAGAGGGAGGTCAATTGCCTGGGGCCAAGGTTGATGAATATATAGCCAAGCTTCGTAATAGCAAGCCAGGAGTAGCTCTTATTTCGCCTCCACCTCATCATGATATCTATTCCATAGAAGATCTTGCCCAACTTATTCATGATCTACATCAAATAAATCCAACTGCAAAAGTCAGTGTGAAATTAGTTGCTGAAATAGGGATCGGCACAATTGCAGGCGGAGTAGCCAAAGCCAATGCAGATGTTATACAAATTTCGGGACATGATGGAGGAACGGGTGCCTCTCCACTTAGTTCAATTAAACACGCTGGTTTGCCATGGGAACTTGGTTTAACGGAAGTTCATAGGTCTTTATTAGAAAATGGTCTTCGCAAAAGGGTTTTATTAAGAGCAGATGGAGGGCTAAAGACAGGATGGGATGTACTAATTGCAGCTTTACTAGGAGCAGAAGAATATGGATTCGGGACAGTCGCAATGATTTCTGAAGGTTGCATCATGGCAAGAATTTGCCATACAAATAAATGTCCAGTCGGTATAGCGACTCAACAAGAAGCCTTAAGGAAACGATTCCCTGGATTACCAGAACATGTGGTTAACTTTTTTATATTCGTAGCTGAGGAACTCAGACAATTGATGAGTCAAGTTGGAGTAGCAAAAGTTGAGGATCTTATTGGAAGAACAGATTTATTAATTCCAAGAAATCTAGAGTTAACAAAAACAAAAAAAGTTGACCTATCTAGCCTGCTTGAAAATTCAACAAATCGCTCATGGTTGAGCCACGAAATTCAAGCTCATAGCAATGGAGAAGTTCTAGAAAATTCTCTACTCAAAGATGAAGAATTTTCTAATGCAATTCAAACGCACGGAAGCTTCACTAGAGAAATTCCAATAGTTAATACAGATAGAAGTGTTTGCGCAAGAATCTCTGGAGAGATAGCTAAAAAATATGGAAATAAAGGGTTTAATGGGAATTTAAATTTGATATTTAAAGGTTCAGCTGGGCAAAGTTTTGGTGCATTTATTTTAAAAGGAATGAATATATTTTTGGTAGGAGAAGCTAATGATTATGTAGGAAAAGGCATTAACGGAGGATCCATTACCATTATCCCCGAAATTATTGATAACACATCTAACACTCAAGTAATACTTGGCAACACATGTCTGTATGGAGCAACTGGTGGGAAATTATTCGCCCTTGGAATAGCAGGGGAACGTTTTGGTGTTCGCAACAGTGGAGCTCATGCTGTTATTGAAGGAGCAGGAGACCATTGTTGCGAATATATGACTGGAGGAGTAGTTGTTGTTCTTGGAAAAACTGGTAGAAACATTGGAGCAGGAATGACTGGAGGCATAGCTTTTATTCTTGACCAAAAAAATGAAGTTGACGTAAGAATGAATAAAGAAATTGTTGAGCTCTATGATCTAACTGCAACTAACCAAGAACAATTCTTAAATGACTTAATTTTTGAATATCATCAGAAAACTAAAAGCCTTCTAGCTCAAAAGATTCTCTCAGGCTGGTCTTTGTGGAAAAAGTCATTTAAAGTAGTAGTTCCTCCAATCGAAAAAAACAAATTAGGT
AG-363-M21  TACTGCGATAGTAGAGCCCATAACACCTTGATTGGTGAGAAAGATGCTTGTGGAGTAGGTTTCCTTGCTCAAATTGATGGCATACAAAGTCATTGGATACTTCAACAAGCTCTTAGGGGCTTGGAATGCATGGAACATAGAGGGGGTTGCGGCGGAGACAGTGATTCAGGAGATGGCGCTGGATTACTCTGTGCGATTCCTTGGAGTTTCTTAGAAGCTATATGGCCCCAAGCGAAATTAGGGATGATTTTTATGCCTATTGATAAAAATCAGCGCCAAATTATAAAAAGCATCTTTTCCAGCGAAGCTGAGGCTCTTGGATTAACTTCAAAAGGATGGAGGGAAGTGCCAATTGAAAAGTCAAGTCTTGGCCCCTTAGCAAAAGAAACTGCTCCTTTTATCGAACAATGGATAGTAGAAACATCCACAAAGGATCTTGAGAAAGTTCTATTCCGACTAAGAAGACGAATTCAGAAAAAATGCAAAGATGTTTTAAAAGATGAAAATTTATATATTGCTTCGCTTAGTACAAAAACAGTTGTCTACAAAGGGATGGTTAGATCTGAGGTCTTAGCTGATTTCTACAAAGACTTACGTGATTCTCGCTTTAAAGTTAATTTCGCCGTATATCACAGAAGATTCAGTACTAACACTCTTCCTAAATGGCCTTTGGCTCAACCTATGCGGCTATTAGGACATAATGGAGAAATAAATACATTACTCGGAAATCTCAATTGGGCTAATGCAAGAGAAGCTTATTTGAGTGAAATTTGGGGTGATACAACTGAAGATTTAAAGCCAATAATAAATTCTAATTTTAGTGATTCAGCTAACTTAGACGCCACTCTTGAGTTACTTGTTAGAAGTGGTAGACCAATTACTGACAGTCTGCTCACCCTTGTACCAGAAGCATATCAAAACCAACCTGATCAAAAGAATCACGATGGAATTAATTCTTTTTATGAATACTCTGCTTGTACTCAAGAACCTTGGGATGGGCCTGCTTTACTAGTTTTTTCAGATGGGTCGTATGTAGGTGCAGCTTTAGATAGAAATGGTTTAAGACCTGCTCGATTCTGCATAACTAAAGATAATTGCGTAATTATGGGTTCTGAAACAGGAGTAGTAGAGATTGAAGATAGTCAAATTGTTGAAAAAGGAAGGCTTGGACCAGGGCAAATGCTGGCTGTTGATTTAGATAAAAAGCGTCTTTTGAAAAACTGGGATGTAAAAACAGAAGTTGCAAATAGACATCCTTATAAAAAATGGCTTACAAAAAACCGTATTAGATTAAAGAGTCATCCCTGGAAAGAAACAAGTAATTTAAATGCAATAGATTTATTAAAAATACAAACTGCATTTGGATTTTCTTCTGAAGATTATGACTTGATAATTGAGTCAATGGCTATTGACTCAAAAGAGCCAACTTACTGCATGGGGGATGATATACCACTAGCAATTCTTTCCACCAAACCACATCTTTTATATGACTATTTTAAACAAAGATTTGCGCAAGTAACAAATCCACCTATTGATCCATTGCGCGAAAAACTCGTTATGAGTTTAGAAATGAATATAGGAAAGGCTGGTTCACCATTAAGCCCAAAAGATGCATTTTCTATTATTCACTTAAATTCACCTATCTTAAATGAAGGTGATTTAAAATATATAAGTGATCAAGACTTATCAAGTAAAACACTTTCAACCTTAATCCCTATTGAAGATGGTATTTATGCCTTAGGAAATAAACTCCAAGCCCTCTGCGAAGAGGCAGAAAACTTAATAAAGAATGGAACAAGAATTTTAATTCTCTCAGACAGAGGTATAACTGCTGAAAAAATATATATACCTCCTTTATTAGCAGTTGGGGCAATACATCATCATTTACTTCGCAAGAAACTTCGCCTTGCAGCATCAATAATTATTGATACTGCCCAATGCTGGAGCACTCATCATGCCGCATGTCTCATAGGCTATGGGGCAAGTGCTATCTGCCCATGGCTCGCCTTGGAAACCACAAGACATTGGTGGGAACATCCAAAAACACAAAAAGCAATTCAGAGTAACAAGATTCCTAACATAACAATTATCGAAGCTCAAGAAAATTTTAAATCTGCTCTTGAAAATGGCCTCCGCAAAATTCTTTCAAAGATCGGAATATCACTTTTAGCGAGTTATCACGGTGCTCAAATTTTTGAAGCCTTAGGTCTAGGTTCAGATTTAATTCAAATTGCTTTTACTGGTACAACTAGCAGGATCGCAGGTCTATCCCTCAGTGAATTAGCTCTGGAGACACATGCAATTCATGCAAAAGCGTATCCTGAACTAAATCTGAAAAGACTTGAGTTTTTGGGTTTCGTCCAATATAGAAATAGTGGCGAATTTCATCTTAATAATCCTGAAATGTCTAAAGAATTGCATGCAGCAGTAAGAGCTGGGCCTGAATACAATCACTTTGAAACATATAAAAAGCTACTAGAAGGAAGACCTTCAACTGCTTTGAGAGACTTACTGCAATTCCGCGAAGCTAAAACTCCTATTCCATTAGATCAAGTTGAAAGTGTAGAAAGCATATGCAAAAGGTTTTGCACTGGTGGCATGAGCCTAGGAGCACTTTCAAGAGAAGCTCATGAAGTATTAGCTATAGCCATGAACCGCATAGGCGGGAAAAGCAATAGTGGAGAAGGAGGGGAAGACCCTCAAAGATTCAATGTACTTAATGACGTTAATAGTGAAGGAAGATCTAATACTTTACCTAATCTGAAAGGTCTTAAAAATGGAGATACAGCTTGTTCAGCTATAAAACAAATTGCATCAGGTCGCTTTGGAGTTACTCCTGAATACCTACGTAGTGCAAGACAATTAGAAATCAAAATTGCTCAAGGAGCCAAACCTGGCGAAGGGGGACAATTGCCAGGGCAAAAAGTAGATAAATATATTGCCAAATTACGAAACAGCAAGCCAGGAGTAGCCCTTATATCGCCACCTCCTCATCACGATATCTACTCCATCGAAGATCTCGCACAATTAATACACGATCTACATCAAGTGCACCCTTCAGCAAAAGTAAGCGTGAAGTTAGTGGCGGAAATAGGAATAGGAACGATCGCAGCAGGTGTAGCCAAAGCCAATGCTGATGTTATTCAAATATCTGGGCATGATGGAGGAACAGGCGCGTCTCCTCTTAGTTCAATCAAACATGCAGGGATGCCTTGGGAGCTTGGACTGACAGAAGTACATCGATCTCTAATCGACAATGGATTACGAGAAAGAGTGTTATTAAGAGCAGATGGAGGACTTAAAACTGGCTGGGACGTTGTTATTGCGGCCTTACTAGGAGCAGAAGAATTTGGTTTCGGATCAATTGCAATGATCGCAGAAGGATGCATAATGGCTCGAATCTGTCACACCAATAAATGCCCAGTAGGTGTGGCGACGCAACAGGAAGCTTTAAGAAGTCGTTTTCCAGGTCTTCCTGAACATGTCGTTAACTTCTTTCTATTTGTTGCAGAAGAAGTCAGGCATATTCTTAGTGCTTTAGGTGTAAGTCATCTTGAAGATTTAATTGGAAAAAATAATTTATTAGAGCCAAGAAAAATAAATCTCACTAAAACCAAAAAGATAGATCTATCTGCACTTTTAAATGAAAACTCAGACAGAAAATGGTTAAAGCATAGTAAGAATGCGCATACCAATGGGAAAGTTCTTGAAGATGAGCTTCTTGAAAACGAATCTTTGATTCATGCAATTAATACACATTCCAAGTATTTATTAACAACCTCAATAGTTAATACTGACAGGAGTGTATGTGCTCGGTTGGCTGGAGTGATTGCCCACAAATATGGCAATAAAGGTTTTAAAGGGAATCTAGAATTAATTTTCAAGGGTTCAGCAGGGCAAAGTTTTGGTGCTTTTCTTCTTCAAGGAATGAATGTATGCCTAATTGGTGAAGCGAATGACTATGTAGGCAAAGGCATGAATGGAGGCAATCTCATACTGATTCCTCCTGAAAATACAAAAGACCCAAGTTCCCAAGTCATTCTTGGCAATACATGTCTATATGGAGGTACAGGCGGGAAACTATTTGCATTAGGAAGAGCTGGTGAACGTTTTGCGGTAAGAAATAGTGGAGTTCAAGCTGTTGTAGAGGGTGCAGGAGACCATTGTTGTGAATATATGACAGGTGGCATCGTTGTAGTTATTGGATCAACAGGGCGAAACCTTTGTGCAGGGATGACTGGTGGTATCACATTCATATTTGATGAAGATGGCAAAGCAAAAGATCGAGTCAATAAAGAAATTGTCGAGGTTTGTTCACTATCAACTGAAGAACAAGAAAGCCTTTTAAAGCCTCTCCTTGAAGAATACTGCTTAAAAACCAAAAGCCATAAAGCCATTGAATTGGTTCGCAATTGGCAAGTTTCAAAAGAATTTTTTAAAGTAATAGTTCCACCAAGCGAAAGACAAAATCTTGGT
AG-363-N03  TATTGCGATAGCAAATCCCCAGAAGCTTTAAGTGGGGAAAAAGATGCTTGTGGAGTGGGATTCTTAGCCCAAATAAATGGAATACCAAGTCATTGGGTTCTCCAGCAAGCCCTTCGAGGTTTGAAGTGTATGGAACATAGAGGTGGTTGCGGGGGCGATGGTGATTCAGGAGATGGTGCTGGGATTTTATGTGCAATACCTTGGAATTATTTAAAAGAAATATGGCCTGCAGCTCAATTAGGTATGGTTTTCTTACCTAAGGATGAAAAGAAACGCGAAACAACAAAAAAAATTTTTCAGGATGAAGCTGAAGCTCTGGGTTTCAGATGTAAAGGATGGCGTTTAGTACCGATAAAACCGTTCGTTTTAGGTCCACTCGCTAAGCAGACAGTACCTTTTATTGAGCAATGGCTTATAGAGGACAAGGGTGATTCGCTAGAGAAATTGTTATACCGCCTAAGAAAACGTATAGAGATTAGGTATCTAGAACAATTTGGACCAGATGAACTTTATATAGCTTCTTTAAGTAGTCGCACTTTGGTTTACAAAGGAATGGTTCGTTCTGAAATCTTAGATGATTTCTATGAAGACCTTAAACATCCTAAATTCGAGATTTCATTTGCGGTATATCACAGAAGGTTTAGTACAAATACACTTCCTCGCTGGAAGCTTGCACAACCAATGCGTTTACTAGGTCATAATGGAGAAATCAATACTCTTCTTGGGAATCTTAATTGGGCTAATGCAACTGAAGTTCATATAGAAGAAATTTGGGATCAAGCTGCTAATGATTTAAAACCGGTAGTAAATCTATCTTCTAGTGATTCCGCAAATCTAGATGCGACTCTGGAACTACTAGTTAGAAGTGGAAGGCCAATAACAGATAGTTTGCTTACTCTTGTTCCAGAAGCATTTAGAGATCAACCAGAATTAGAAAAGCAGCCAAATATCAATGCATTTTATGAATACTCAGCCTGCACACAAGAACCTTGGGATGGACCTGCTCTACTTGTATTTTCCGATGGTTGCTTCATAGGTGCAACGTTAGATAGAAATGGCTTAAGACCTGCTCGTTACTGCGTTACAAAAGATGGTTTCGTGATCATGGGCTCTGAAACTGGTGTAGTAGATATTCCTGATGAGAAAATTGTTGAAAAAGGAAGACTAGGGCCAGGGCAAATGCTTGCTGTTGATCTTCTCAATAAAAGGCTGCTAAGGAATTGGGATGTAAAGAAAGAAGCTGCAAATAGACATCCATATCAAGAATGGCTATCTCAAAATCGCATAAATTTATCCAAGCAAGAGTGGAAACAATCAACTTCCTTTGACCATTTAGAGCTATTGCAGCTTCAAACAGTATTCGGTTTATCTGCAGAAGATTTAGACATAATTATCGAGGCAATGGCAAGCGGCGGTAAAGAGCCTACTTACTGTATGGGTGACGATATCCCTTTGGCCATACTTTCCAACAAGTCTCATATTTTATACGACTATTTCAAACAAAGATTTGCGCAAGTAACCAACCCACCCATTGACCCATTAAGAGAAAAACTTGTAATGAGTCTGGAAATGCATCTAGGCAAAAGAGGCTCTCCACTCAATCCAAAAAATGCTTTCTCTGTTGTTCATCTGCAATCACCAATACTTAACGAAAATGAGTTAGTTGAATTAACTCAAAAAGGTCTGCCAACAAAAACATTATCAACTCTGCTAGATATAGACCAAGGAGTTGATGGGCTTAAAAGTAGGCTTAATAAACTATGTCAAGAAGCAGAAGAAGCAGTCCGAAATGGGACAAGGATTGTAATTCTTTCTGATAAGGGAATAGGGCCAACTAAAACATATATTCCTCCTTTATTGGCTGTAGGAACAGTTCACCATCACTTGTTGCACCATCGCCTTCGACTAGATGCATCCATTGTTATTGAAACTGCACAATGCTGGAGTACTCACCATGTTGCATGCCTGATTGGATATGGGGCAAGCGCTATCTGCCCTTGGCTCACATGGGAAAGTACTCGTCATTGGCTAGAGCATCCCAAAACCCAAAAACTAATAGAAAGCAAAAAATTACCTAACTTAAACGCCACAACTGCTCAACAAAATTTAAAGAAAGCCTTAGAAGATGGACTGCGGAAAATCTTATCGAAAATTGGCATATCTCTTTTAGCTAGCTATCATGGTTCGCAAATTTTCGAGGCTGTAGGCATTGGTTCCGATTTAATTGATCTTGCGTTCAGTGGGACTACTAGTCGTATTGCAGGCTTAAGTTTAAAGGAATTAGCAATTGAGACCCTCTCATTTCATGCAAAAGCTTATCCAGAAATAAGCCGAAAAAAATTAGAATTTCTAGGTTTTGTTCAATACAGAAGTGGAGGCGAATACCATCTCAACAACCCAGAGATGTCTAAGGTCCTTCATGCTGCTGTAAAAGCAGGGCCTGAATATGATCATTTCTCAACCTATAAATCTCTTTTAGAAACAAGGCCTCCTACTGCATTACGAGACTTACTGCAATTTCGACCTTTTAACAAACCACTACCGATCGAAGATATTGAAAGTGCTGAAAGCATCTGTAGAAGGTTTTGCACAGGTGGAATGAGTTTAGGTGCTTTATCGAGAGAAGCTCATGAAGTGCTCGCAATAGCTATGAACCGTATAGGCGGTAAAAGCAATAGTGGAGAAGGAGGCGAAGATCCAGCTAGATTCAAAATTCTAAATGATGTAGATACAGAAACATGCTCCAAAGTCTTACCTAATCTAAAAGGATTACAAAATGGAGATACTGCATGCTCAGCAATAAAACAGATAGCATCAGGACGTTTTGGAGTAACTCCTGAGTATTTAAGGAGTGCTAAGCAACTAGAAATCAAAATAGCGCAAGGTGCAAAGCCTGGAGAAGGAGGGCAATTACCTGGTCCTAAAGTCGATTCCTATATAGCCAAACTTCGAAACAGCAAGCCAGGTGTTGCATTAATTTCTCCTCCTCCCCATCACGACATCTACTCCATAGAAGACTTAGCACAATTAATCCATGACCTTCATCAAGTCCATCCATCTGCAAAAGTCAGCGTAAAATTAGTCGCAGAGATAGGCATTGGGACGATCGCTGCTGGGGTTGCCAAAGCCAATGCAGATGTAATCCAAATTTCTGGACATGATGGAGGCACTGGAGCTTCTCCACTAAGTTCAATCAAGCATGCGGGTCTTCCATGGGAACTTGGTCTCACAGAAGTTCATAAAGCTCTATTAGAAAATGGCTTAAGAAGCAGAGTTTTACTTCGTGCAGATGGTGGATTAAAGACCGGCTGGGATGTAGTTATAGCAGCTTTATTAGGTGCTGAAGAATATGGTTTTGGGTCAATCGCAATGATTGCTGAAGGATGCATCATGGCCCGAATATGTCATACAAACAAATGCCCAGTAGGTGTAGCAACTCAACAAGAAGCTCTAAGAAAACGGTTCCCAGGAGTACCTGCACATGTCGTCAATTTTTTCCTTTTTATTGCCGAAGAAGTCAGGCAAATATTAAGTCTTTTAGGAGTAGCAAGTTTAGAAGACCTTATTGGAAGAAGTGAATTACTAGAAAAACGAGACATAACTCTTACAAAAACCAGCAAGGTTGACCTATCATCACTACTTAAAGAGACTAACGATCGGTCATGGCTTGTTCATCCTAAGGTGGCTCATACAAACGGTCCCGTTCTAGAAGACGCCCTCCTTAAAGATACTAATTTTATTAAAGCGATAATCAATCACGAAAACCTATCCAAAGATCTATCAATATTCAATACTGATAGAAGTGTTTGTGCTCGTATTGCAGGCGAAATAGCGCAATATCATGGCAACAAAGGTTTTAAAGGTCAATTAGATTTAAAATTTAGGGGTTCTGCAGGTCAAAGTTTTGGTGCTTTCTTGTTACAAGGAATGAATGTCCTCCTCATTGGAGAAGCAAACGATTATGTCGGTAAAGGGATGAATGGAGGTGTCCTAACAGTAATACCTCCACTAAATAGTAAAGATGTCTCAAATCAAGTAATTCTCGGGAATACATGTCTTTATGGTGGCACAGGCGGAAATTTATTTGCTCTTGGGAAAGCGGGAGAACGTTTTGGTGTAAGGAACAGTGGTGTTAAATCAGTTATTGAAGGTGCAGGAGACCATTGCTGTGAATATATGACCGGTGGGATAGTAGTTGTACTTGGACCTACTGGAAGGAACATAGGTGCTGGGATGACTGGAGGGATAGCATTCCTCTTGGATGTGCATGGGAAAACTACAAGTCTTGTTAACAAAGAGATTGTAGAGATCCATCCACTCTCAACCATTGAGCAAGAAAATCTTTTGAAACCCCTACTTCAATCCCATTTAAACTTAACAAACAGTTCGAAAACCAACGAGATCCTAAAAGAATGGAGCAAATGGAAAAAGCTTTTTAAAGTAATTGTTCCACCAAGTGAGAAAGTCAAAGTTGGC
AG-363-N16  TACTGCGATAGCAGTGCTCCTAACTCTATAAGCGGGGAAAGAGATTCTTGTGGAGTAGGATTTTTAGCTCAAATTGATGGTTTTCAAAGTCATTGGGTTTTAAATCAAGCTCTTAAAGGCTTGGAATGCATGGAACATAGAGGAGGCTGCGGAGGAGATAGCGATTCTGGCGATGGATCAGGAATATTATGTGAAATCCCATGGAATTTCTTAGAAAATATTTGGCCAGCAGCTAAATTAGGTATGATTTTCATGCCTAAAGATGAAAAACTAAAAAATAAAGCTAAAGATATTTGTCAAGAAGAAGCTAATTCAATTGGATTAACTTCTAAAGGCTGGAGGGAGGTACCTGTAGATGAGTCCAAGCTAGGTCCTTTAGCAAAAACTACTGCTCCATATATTGAGCAATGGCTTCTTGAGCTAGACAAAAAAGATCTTGAAAAATTACTTTTTCGTTTAAGAAAAAAAATAGAAAAAAAAGCCAAAATAGCTTTGGGTGATGGAAATCTGTATATAGCTTCTTTAAGCACTCGTACAATTGTCTACAAAGGGATGGTCAGATCTGAAATTTTGGCTGATTTTTATAAAGATTTACGTGACAAACGCTTTGAAATTTCTTTTGCTGTCTACCACAGAAGATTCAGTACAAATACATTACCTAGATGGCCATTAGCTCAACCCATGCGACTACTAGGCCACAATGGAGAAATTAATACACTTTTAGGAAATTTAAATTGGGCTAAAGCCCTTGAGGTTCATTTAGATGAAGTATGGGCTAATGCCAGTAATGATTTAAAACCTGTAGTCAATCCATTATTCAGTGATTCTGCCAATTTAGACGCTACCCTTGAACTTCTTGTAAGAAGTGGACGACCAATTACAGATAGCCTTCTTACGCTTGTCCCAGAAGCATTCAGAAATCAACCAGAATTAGAAAATGAAAATGAAATTAATTCTTTCTATGAATACTCAGCTTGCACACAGGAACCCTGGGATGGTCCAGCACTACTTGTTTTTGCAGATGGACGTTTTATAGGGGCCACTCTTGATAGGAATGGATTACGACCAGCAAGATACTGCGTAACTAAAGATAATTTTGTAATTATGGGTTCAGAAACAGGAGTCGTCGATCTAGATGACAAAAACGTCATTGAAAAAGGACGTCTTGGTCCAGGACAAATGCTTGCTGTAGACATAGACAAAAAAAGATTACTAAGAAACTGGGATGTAAAAAAAGAAATTGCACATAGATATCCCTACCAACAATGGCTTTCTACAAACCGTTTATCCTTACACAAACAACCATGGATAAATAAAAGCAAACTCGAAAGCATAGATCTCCTGCAAAAGCAAACTGCCTTTGGATTCTCATCAGAAGATTATGACCTCATAGTGGAAGAGATGGCTAGCAATGCTAAAGAGCCTACCTACTGCATGGGAGACGATATACCTTTATCAATACTTTCTAGTAAGCCTCACATCCTATACGACTACTTTAAGCAAAGATTTGCACAAGTAACCAATCCACCTATTGATCCATTAAGAGAGAAACTTGTAATGAGCCTAGAAATGCATTTAGGCGAAAGGGGATCTCCACTTCAGCCAAAAAATGCATTCTCAGTTATTCACCTAAATAGCCCCATCCTAAATGAATCAGAATTGAATTACTTGAGTACTCAAAAACTTCTTACAACAAAGCTGTCTACTTTAATTCCAATCAAAGATGGGTACAACGATTTTGAGAATGGTCTTATCAAGCTTTGTTCTAAGGCAGAAGATCTAGTAAGAAAAGGAACAAAATTACTTATACTGTCAGATCAAGGTATAGGTCCAGAGACAACATACATACCTCCTCTTTTAGCAGTTGGAGCAGTGCATCATCACCTATTAAGAAAACAACTTCGTTTAAATGCTTCCATCATCATAGAAACGGCTCAATGCTGGAGCACTCATCATCTTGCATGCCTAATTGGCTATGGTGCTAGTGCGGTCTGTCCTTGGTTAACTTGGGAAACCACAAGAACTTGGTGGGAGCATCCTAAAACTCAGAAGTCAATTCAAGCCAATAAAATACCAAATCTAAGCATTGAAGATGCACAGCAAAATGTAAAAATCGCTTTAGAAAATGGATTACGAAAAATTCTTTCCAAGATTGGAATATCTCTTTTAGCTAGTTATCATGGAGCACAAATCTTTGAAGCTATCGGAATAGGCGCGGACTTAATAGCCCTAGCCTTTACTGGTACTACAAGTAGAATCGCAGGGCTAACTCTTAAAGAACTAGCAAATGAAACCATTTCATTTCATTCAAAAGCTTATCCTGAACTCAATAGAAAAAGACTTGAGTTTTTAGGCTTTGTACAATACCGCAACGGGGGAGAATTCCACCTAAACAACCCCGAAATCTCAAAGGCATTGCATACTGCAGTAAAGCAAGGTCCTACATATAATTACTTCCAAACATACCAAAAACTGCTAGAAACAAGGCCGCCAACTGCATTGAGAGACTTACTCACCTTCAATAGCCCAATTAATCCAATACCAATTGATGAAGTTGAAAGCGTCGCAAATATTTGCAAAAGATTTTGTACAGGAGGCATGAGCTTAGGAGCTCTATCAAGAGAAGCTCACGAAGTGTTAGCCATAGCAATGAATCGAATTGGAGGAAAGAGCAACAGTGGTGAAGGTGGTGAAGACCCTCAAAGGTTCAAAATCATAACTGATGTAGACAATAGTAATCAATCATCTACTTTGCCAAACCTTAATGGTCTCAAAAATGGTGATACTGCATGTTCAGCCATCAAGCAAATTGCCTCTGGGCGTTTTGGAGTTACGCCCGAATACCTAAGAAGCGCGAAACAACTAGAAATAAAAATCGCTCAAGGAGCAAAGCCAGGAGAGGGAGGGCAATTACCTGGTCCCAAAGTAGACTCATACATTGCCAAGCTACGTAATAGCAAGCCTGGGGTAGCACTTATTTCACCTCCCCCTCATCACGATATTTATTCAATCGAAGATTTAGCTCAATTAATACATGACCTACATCAAGTACACCCTGAAGCAAAAGTAAGCGTTAAGTTAGTTGCAGAGATTGGCATAGGAACCATTGCTGCCGGTGTAGCAAAAGCTAATGCTGATGTAATCCAAATCTCTGGCCACGATGGAGGAACAGGAGCTTCTCCTCTTAGCTCTATTAAACATGCTGGCTTACCTTGGGAACTTGGATTAACTGAGGTTCACCGTGCTTTGCTTGAAAACGGTCTTAGAGATAGAGTACTTCTGAGAACAGATGGTGGTTTAAAAACAGGTTGGGATGTAGTAATTGCAGCCTTACTAGGTGCTGAAGAGTATGGTTTCGGCTCAATCGCAATGATTGCCGAGGGATGCATTATGGCCCGCATTTGTCATACTAATAAGTGTCCAGTCGGTATAGCTACTCAACAAGAGGCATTAAGAAAAAGATTTCCTGGAATACCTGAGCACGTAGTTAATTTCTTCTTCTTCGTTGCAGAAGAGGTTAGACAAATTATGAGTGTACTTGGTATTAAAAACTTCAATCAACTCATTGGTAGAGTCGATTTGTTAAAAGCAAAAAGTATAAGCTTAACCAAAACAAAACAAATTGATCTGACTTCCCTATTGAAAGAAGGTAAAGACAGATCATGGTTGGACCATCCAACTCAAGCTCATAGCAATGGAGCTATTCTTGAAGATCTCCTTTTAGAAAATCAAGCGTTAGTCAAAGCGATTAAGAATCATGGTACCGCTTCTATCAATTCTTCAATTCTGAATACAGATCGTAGCGTATGCGCACGTATTGCAGGCGAAATAGCCCAGACACATGGAAACAAAGGTTTTCAAGGAAATCTTGGATTAACTTTTAAAGGTGCTGCTGGTCAAAGTTTTGGAGCATTCTTATTACAAGGAATGAATATCGTCTTAATAGGAGAAGCAAATGACTATGTCGGCAAAGGAATCAATGGAGGCAGATTAGTAATCATTCCTCCTCAAAATGAGAAGAGCTCAACAAGACAAGTAATCCTAGGCAATACATGTCTTTATGGTGGTACAGGAGGGAAATTATTTGCTCTTGGCAGAGCCGGGGAACGCTTTGCAGTGCGCAATAGTGGAGTAAAAGCAGTTATAGAAGGAGCAGGTGATCACTGTTGTGAATACATGACTGGCGGCATAGTAGTTGTACTTGGATCTACTGGCAGAAACATAGGTGCAGGCATGACCGGTGGACTTACTTTCTTACTTGATGTTAATAAAAAAGCCAACAGCCTTGTTAACAAAGAAATTGTGCAGGTGTACTCACTTACCACAAATGAACAAGAGGCTCTTTTGAAACCATTGATTGAAGAACATCTTGAACTCACTAAAAGTTATAAAGCAAAACATCTGCTTGAAAGCTGGGAGCAATCGAAAAAACTATTTAAAGTTCTTGTGCCACCAAGTGAGAAAGAAAAAGTCGGT
AG-363-N20  TACTGCGACAGCAACCCGCCAGAGGCCCTAAAAAATGAGAAGGATTCTTGTGGGGTTGGTTTCTTAGCTCAAATTGAAGGCAAGCCAAGCAACTGGATTCTTAAGCAAGCTCTTAGAGGATTGAGCTGTATGGAACACAGAGGGGGATGTGGTGGTGATAGTGATTCAGGAGATGGCGCCGGTTTGCTTTGCCAAATACCGTGGAATTTCTTAAAGCAAAATTGGCAAGAAGCACAACTTGGCATGCTTTTTATGCCACAAGAAATAACGAGAAGAGATGAAGCAAAGGGATTTTGCGAAGACGAAGCAAAGTTGCTTGGACTTAGATCTAAAGGATGGAGAAATGTCCCTGTAGATAAATCCGTATTGGGTCCTCTGGCTTCTAAAACAGCTCCATTCATCCAGCAATGGTTAATAGAAACAGAAGGAGATGAACTAGAAAAACTTTTATTCAGATTGCGTAGACGTATTGGAGAAAGAGCACGAAAAGCATGGAATGAAAATGAACTTTATTTCGCATCACTGAGCAGTCAGACAGTTGTTTACAAGGCCATGGTTCGGTCAGAAGTATTAGTCAATTTCTACAAAGATCTCCAAGATCAGGATTTTGAAGTAGCTTTTGCCGTATATCACAGACGATTCAGCACAAACACTCTTCCAAGATGGCCACTTGCTCAGCCAATGCGCCTCTTGGGGCACAACGGTGAAATCAATACTCTTCTAGGGAATTTGAATTGGGCAAAAGCAACAGAAGTCAACCTCGACCCTGTATGGGGGAATGCAGCATCTGACATCAAACCCGTTGTGAATCCAGCATTTAGTGATTCCGCAAATCTTGATGCGACATTAGAACTGCTTGTTCGTAGTGGCAGACCAATAACTGACAGTCTTCTGACTCTTGTACCAGAAGCATTTCGTGAGCAACCAGCACTCAATGATCAACCTGCAATAAATGCTTTTTATGAATTTTCTGCCTGCACCCAAGAACCTTGGGATGGCCCAGCATTACTTGTTTTTACAGATGGAAGTTATGTAGGCGCAACACTTGACAGGAATGGTTTGCGCCCAGCGCGATATTGCATCACCAATGATGGCTTTGTTGTAATGGGATCGGAAACAGGGGTTGTCGAATTAGAAGAGCAGAACATTCTCGAAAAAGGACGCCTCGGTCCAGGACAAATCCTTGCAGTAGATCTTCAAAAGAAACGACTTCTTAGAAATTGGGATGTCAAAAAAGAGGCCGCGAATCGTTACCCATATCAAAAATGGTTGTCTAATAATCGAAAAAAACTAAATAATCAATCATGGCAAACGGAAACAAAACTAGGGTCCTTCGAATTACTTCAACAACAAACAGCGTTTGGCTTTACCGCAGAAGACTTTGATCTAATTATCGAAGCAATGGCAGGAGGAGCTAAAGAGCCCACTTATTGCATGGGTGACGACATCCCTCTAGCCATCCTCTCTGATAAGCCTCATTTGCTTTACGACTATTTCAAACAACGTTTTGCCCAAGTAACCAATCCCCCAATAGATCCATTGCGTGAAAAACTTGTTATGAGTCTTGAGATGCATCTTGGGAAGAGAGGTTCACCACTAAAACCTATTAAGGCAGCTTCTGTAATTCATCTTGCAACTCCAATAATTAATGAAGCTGAGCTAAAAAGTATTAAAACAAAGAGCTTAATCACAACAACACTCTCCACCTTGATGCCAATCAATTGTGGTCCAGATTATTTAAGAACAAGCATTGAAGAGCTGTGTGATCAAGCTGAGATAGCAATTAGTAAAGGCAGCGAGATATTGGTGCTTTCTGATAAAGGACTCAATGCAAGCAATACTTACATTCCTCCTTTGCTAGCAATCGGAGCAGTTCATCATCATCTACTCAAAAAGGGTTTAAGGCTAAATGCATCGCTAATCGTTGAAACTGCGCAATGCTGGAGTACACACCATATAGCTTGCTTAATTGGTTACGGAGCCAGTGCAGTATGTCCATGGCTCACTTGGGAAACTACTCGACATTGGTGGCATCTCCCTAGAACACAAAAACTCATCGAGACTGGAAAGCTTCCAGAACTTTCAATTGAACAAGCACAAGCAAATTTGAGGAAGGCCTTAGAAGATGGCTTGCGGAAAATCCTATCCAAAATAGGAATTTCACTTCTAGCTAGTTATCACGGCGCCCAGATTTTTGAAGCTTTAGGAATTGGTGCTGATTTAATTGAATTGGCTTTTAAAGGTACTACCAGTCGAGTAGCAGGCCTAAGTCTCATTGAATTAGCAAATGAGACCCTGAGCTTTCATACCAAAGCTTTTCCTGAGCTCGATAGAAACAAACTTGAATTTATGGGCTTTGTCCAATATCGAAATGGTGGGGAATTTCATTTAAATAGCCCCGAGATGTCAAAGACCCTGCACAAAGCTGTTAAAGCAGGTCCTAACTACGACCATTATCAGACTTATCAAAAACTTCTTGAAAACAGGCCTCCAACTTCCTTAAGGGATTTATTAACCCTCCAAAAAGCGGTCAAACCTATTCCTATAGAGCAAGTTGAAAGTGTTGAAAACATCTGCCAGCGATTTTGTACCGGAGGAATGAGTTTAGGAGCCCTCTCCCGAGAGGCACATGAAGTCCTGGCAATAGCGATGAATCGAATTGGAGGCAAAAGCAACAGTGGAGAGGGTGGGGAAGATCCAGCTCGATTCAAAATTTTGGATGACGTCAACTCTGAGAATCGATCAGCAACGTTGCCGAACCTATCTGGATTAAAGAATGGCGATACTGCTTGCTCTGCGATTAAACAAATTGCATCAGGTCGTTTTGGCGTAACCCCTGAATATCTAAGGAGTGGCAAACAGCTAGAAATAAAAGTCGCCCAAGGCGCAAAACCTGGAGAAGGAGGACAATTACCCGGACCAAAAGTTGACCCATACATCGCCAAACTTCGCAACAGCAAACCTGGTGTGGCCCTTATCTCTCCCCCTCCTCACCATGACATTTACTCCATCGAAGATTTAGCTCAACTAATTCACGATCTTCACCAAGTACATCCAGCAGCCAAAGTAAGTGTCAAATTAGTTGCTGAAATTGGGATTGGAACAATTGCTGCTGGGGTAGCGAAGGCAAATGCAGATGTAATCCAAATTTCAGGACATGATGGAGGGACAGGTGCCTCCCCTCTAAGCTCTATAAAACACGCAGGAAGTCCATGGGAGTTAGGCCTAACAGAGGTACACCGGTCTCTTCTTGAGAATGGATTAAGAAATAGAGTCCTACTAAGAACCGATGGCGGATTAAAAACAGGTTGGGATGTTGTAATCGCAGCCTTACTTGGAGCCGAAGAGTTTGGATTCGGTTCAATCGCCATGATTGCAGAAGGATGCATCATGGCTCGGGTATGTCATACCAATAAATGTCCCGTAGGGATTGCTACTCAACAGGAAGTTTTACGTAAAAGATTTCCTGGTTTGCCAGAACATGTAGTGAACTTTTTCCTTTTCATAGCCGAAGAAGTTCGTCAATTAATGAGCATTCTAGGTGTCGCAAAATTTGAAGAACTTATTGGTCGCAGCGAATTACTAAAGCCAAGAGAAATAAAACTTGCCAAAACTCAAAAAGTTGATCTCTCATGCCTTTTAAAAGAAGCTCCAGGAAGATCATGGCTATTACACAACAAAGAAGCACATACCAATGGAGAAGTACTAGAGAAAGAACTTCTGAATGATCATGAACTAAAAAATGCGATAGAAACACATGGAAAACTCATAAGGAAAATTGCTATTTGCAATACAGATAGAAGTGTATGTGCACGAATCTCTGGAGAGATAGCTGAGCTATATGGAAACAAAGGATTTAATGGTCAACTTAATCTCACATTTGAAGGAGCTGCAGGTCAAAGCTTTGGGGCATTTGTCCTACAAGGTATGGATATTCAATTAATTGGTGAAGCGAACGACTATGTAGGTAAAGGCATGAATGGTGGATGCATAACCGTTATTCCACCTAATACTGAAAATCTTTCTGCCAGTCAAGTAATTCTTGGGAATACCTGTCTTTATGGCGCTACAGGTGGGGAATTATATGCACTAGGGAGAGCAGGCGAGCGCTTTGCTGTGAGAAATAGTGGAGCAACAGCAGTCATCGAAGGCGCAGGGGATCATTGTTGCGAATACATGACTGGTGGAGTAATTGTTGTTCTCGGGTCAACAGGGCGAAATCTTGGCGCTGGTATGACTGGCGGTCTAGCATTTTTATTAGACGAAGAAGAAAATATAGAGTTTCAGATAAATAAAGAGATTGTAGAAATTCACCCAGTATCGAATAAAAGACAAGAAGACATCTTAAAGCCTCTAATAGAAAATCACTTCAAGAGAACAAAGAGTCTTAAAGCAAAATCAATTATCTCCAACTGGGATCAATGGAAAGCAAAATTCAAATTAATTGTACCTCCTAGCGAAAAATCAAAAGTAGGC
AG-363-O15  TACTGCGACAGCAATGTGCCATCTGCCATTAGTGAAGAAAAAGATGCTTGTGGTGTTGGTTTCTTAGCTCATATTGAAGGAGAAGCCAGTCACTGGGTGCTTTCACAGGCACTTCGTGGTTTGAGCTGCATGGAACATAGAGGTGGATGCGGAGGCGATAGTGATTCCGGAGATGGGGCTGGTGTACTTTGCGCAATTCCTTGGAAATATTTACAAGCAGTTTGGGATGACGCAGCACTAGGCATGATGTTTTTGCCTCAAGAAAAAAACATCCGCAAAAAAATCAAAATTTTCTGCAAAGAAGAAGCTGTTGCTTTAGGGCTTATCTCAAGAGGTTGGCGTGAAGTACCTGTAGCGACAAATGTTCTTGGCTCACTCGCCAAAAAAACAGCTCCAAAAATTGAACAATGGCTTGTTGAAGAACAAGAAGATGTGTTAGAAGCTGTTCTATTTAGGCTTAGAAGACGTATAGGGGATCGAGTAAGGCAATGTTGCGGCAAAAACGACTTTTATATAGCGTCTCTAAGTGGACGAACTGTTGTTTACAAAGGAATGGTTAGATCAGAGGTTCTTTCCTCTTTTTATGCTGATCTTCGTGACAGAAGATTTGAAATTGCCTACGCTGTTTATCATCGAAGGTTCAGCACAAATACATTGCCTCGTTGGCCACTTGCCCAACCGATGCGATTACTGGGTCATAACGGAGAGATCAATACTCTTCTTGGAAATTTAAATTGGGCCAAAGCAACGGAAGTAAATCTTGATGCCGTTTGGGGAAATGCATCATCTGACTTAAAGCCAGTAGTGAATTCTTCCTTTAGTGATTCCGCAAACCTTGATGCGACCTTAGAACTTCTAGTGAGAAGTGGTCGTCCAATCACAGATAGTTTGCTAACTCTAGTTCCTGAAGCATTTAGAGATCAACCTGAATTAAATAATCAATCTCATATCAAAGCTTTTTATGAATATTCTGCTTGTACTCAAGAGCCCTGGGATGGGCCAGCTTTATTGGTATTTACTGATGGCTCTTGGGTAGGAGCAACCCTAGATCGAAATGGACTCCGTCCAGCTCGCTACTGCATAACAAATGATGGTTTTGTTGTTATGGGTTCCGAATCAGGAGTTGTAGAACTAGCAGAAAATCGAATTATTGAAAAAGGACGCTTAGGTCCTGGCCAAATGCTTGCTGTAGATCTCAAACAAAAGCGTTTACTAAGGAATTGGGATATCAAAAAAGAAGTTGCTCTTCGTCATCCTTATGAAGCCTGGATAAAACAAAAGCGCAAAGAATTAAAAGAACAACCTTGGGTTCTAGAAAAAAAATTAGACAATTTTGACCTTCTCCAGAAACAAACAGCATTTGGATTCACTGCTGAAGATTTTGACTTAATCATTGAAACCATGGCTGGAAGTGCCAAAGAACCGACTTACTGCATGGGTGATGACATACCTCTTGCAATACTTTCAAGCAAACCTCATCTTCTTTATGACTACTTCAAACAAAGATTTGCACAAGTAACTAATCCACCAATTGATCCTCTAAGAGAAAAGCTGGTAATGAGCTTAGAGATGCATTTGGGTAAAAGAGGGTCTCCTTTAAAACCAGAAGATGCAGCTTCCGTACTTCATCTAAATACACCAATACTTAATGAGGAAGAGCTGAAAAGCATTCAAAATCAAGACTTACCATGCAAAACTATACCTTTATTATTTCCCATTCAAGATGGTCCACTAGGCTTTCAGGCTCGTATTAATGAACTTTGTACAGAAGCAGAACTAGCTGTAAGAAATGGAAATAGAATCATAATCTTATCTGACAAGGGAACGAACACAACTCATAGTTATATCCCCCCATTATTGGCAGTTGGTCTAATCCATCATCACCTACTCAATAAGAAATTGCGACTTAATACTTCGATTGTAGTAGAAACTGCGCAATGTTGGAGTACGCATCATCTCGCATGCCTTATTGGATATGGTGCTAGTGCAGTATGCCCCTGGCTTACTTGGGAAACAACAAGGCATTGGTGGCACAATCCTAAAACCCAAAAGCTTATTGAGACAGGAAAACTTCCAAACTTAACTATTGAAAGTGCCCAAGCCAACTTGCGCAAAGCATTAGAAGATGGTCTTCGCAAAATTCTCTCAAAAATAGGGATTTCACTATTAGCTAGTTATCATGGTGCTCAAATCTTTGAGGCCATAGGTATAAGCGCAGATTTAATACATCTTGCTTTTAAAGGAACTACAAGTCGCATTGCTGGCTTAAGCCTAAAAGAACTTGCAAATGAAACACTTACATTCCATGCAAAAGCTTTCCCAGAATTAGATCGTAATAAGCTGGAATTTATGGGATTTGTGCAATACAGAAGTAATGGAGAATATCATCTCAATTCTCCAGACATGTCTAAAGCTCTTCATGCTGCAGTAAAGGCCGGTTCAAATTATGATCATTTTTCAACATATAGAACAATTCTTGAAAATAGGCCACCTACTTCTCTACGTGATTTACTAACATTTAACAAGGCAAAAGAACCTTTACCTTTAGATCAGGTCGAAAGCGTAGAAAGCATTTGCAAACGTTTTTGCACTGGGGGGATGAGTCTAGGTGCGCTGTCAAGAGAAGCCCATGAGGTATTAGCTGTAGCAATGAATAGAATTGGCGGAAAAAGTAATAGCGGAGAAGGCGGAGAAGATCCAGCAAGATTCAAAGTACTTGAAGATGTTGATGAAAACAAATGTTCAGAAACTTTGCCTAATATTAAAGGACTTCGCAATGGAGATACTGCATGTTCTGCTATCAAACAAATTGCCTCAGGACGATTTGGTGTCACTCCTGAATATTTGAGAAGCGGGAAACAATTAGAAATCAAAGTTGCTCAAGGAGCAAAGCCAGGAGAAGGAGGACAATTACCTGGGCCAAAAGTTGATTCCTATATAGCTAGTCTTCGAAACAGCAAAGCAGGTGTAGCACTAATTTCACCTCCTCCTCATCACGATATTTATTCAATTGAAGATTTAGCTCAATTAATTCATGACCTTCATCAAATTCATCCTTCGGCCAAAGTAAGTGTAAAATTAGTAGCTGAAATTGGTATAGGGACTATAGCTGCAGGCGTAGCAAAAGCTAATGCAGATGTAATTCAAATTTCAGGACATGATGGTGGTACTGGAGCTTCTCCCCTGAGTTCCATAAAGCATGCTGGTAGTCCTTGGGAGCTAGGGTTAAATGAGGTACATAGATCTCTACTTGAGAATGGTTTACGAGATCGAGTTTTGCTACGAGCAGATGGTGGGTTAAAGACTGGTTGGGATGTTTTAATTGCAGCTCTTCTAGGTGCTGAGGAGTATGGATTTGGCTCAATCGCAATGATTTCAGAAGGTTGCATAATGGCTAGGGTTTGCCATACAAATAAATGCCCTGTAGGAGTCGCAACTCAACAAGAATATCTACGAAAACGTTTCCGAGGAATACCTGAACATGTAGTAAATTTCTTTTATTTTGTTGCAGAAGAGATTCGTCAACTACTTAGCATTCTTGGGGTAGCGACTCTAGAAGAGATTATTGGGCGTAATGATCTATTAAAGCCTCGAAATGTAGAACTTGGCAAAACTAATTCCATAGATCTTTCTTGCCTACTTCCTTCAGGCACCAATAGAAAATGGCTCATTCATAATGATCATGCACATAGCAATGGAGTAACACTTGAAGATCAGTTACTGCATGACCAACATTTAATTTCAGCAATTCAAAACCATGGAATGGTAAGCAAAACAATTCCAATAGTGAATACAGATCGCAGCATTTGTGCTCGCATATCTGGAGAAATTGCACAAATACATGGCAACAAAGGATTTAAAGGGAAGATCGAACTGACTTTCAAAGGTTCTGCAGGGCAAAGCTTTGGTGCTTTTGTTCTTCAAGGAATGAATATCTTATTAATTGGTGAAGCCAATGATTATGTAGGGAAAGGAATTAATGGCGGGAAAATAACTATTATTCCTTCAAATAACAATAATGAATCCGGTAAACAAGTAATCCTAGGTAACACTTGTCTTTATGGAGGGACAGGAGGAGAGGTTTATGCACTTGGTAGGGCTGGTGAACGCTTTGCAGTTAGGAATAGTGGCGTAACTGCTGTCATTGAAGGTGCTGGGGACCATTGCTGTGAATACATGACAGGTGGAGTTGTTGTTGTATTGGGTTTAACTGGACGTAATGTGGGAGCAGGGATGACTGGTGGAATTTCTTTCTTATTGGATGAAGATAACAGCTTGAGCAACAAAGTAAACAAAGAGATTGTTGAAATATTTGAACTATACACAGAAGCGCAAGAAAATATCTTAAAACCAATCATTGAAGAACATTTAGCGCAAACTAAAAGCATTAAGGCAAAGGAAATACTCTCAGATTGGAATCATTGGAAGAAAAAGTTCAAGGTATTAGTACCGCCTAGTGAAAAAGAAAAGGTTGGT
AG-363-P06  TATCAAGATAGTTACTCCCCCAATGGAATAATTGGTGAGAAAGATGCTTGTGGAGTAGGTTTCATAGCAAATGTTCAAGGGATAGAAAGCAACTGGATACTAAAACAATCCCTAAAGGGTCTTAACTGCATGGAGCATAGAGGAGGTTGTGGAGGAGATAGTGATTCAGGAGATGGAGCAGGCATTTTATGTTCAATCCCATGGCAATACTTAGATGAAGAAATAAATCTAAAAAATTTAGGCATGGTTTTTATGCCTAACAAAACAGAGAAAATTGAAGAATGTAAATCAATATGTGACAAGGAAGCAGAAAAATTAAGAGTCAAAAAAACATTTTGGAGAACTGTACCTGTTAACAATGAAATCTTAGGCCCTTTAGCCAAGGCAAATGCTCCGTTCATAATTCAGTGGATTTTATACAAAGATAATCAAGATATTGAAAGGTTATTATTCCAATTAAGGAAAAGAATTGAAAAAAAAATAAGAGAAACGTTGAAGAAGTGTGAATTTTATTTTGCCTCACTGAGTTCTCAAACAGTTGTTTACAAAGGTATGGTTAGATCTGCAATATTATCCGAGTTTTATCAAGATTTACAAGAAGAGAGCTTTAAGGTCTCATTTTCTGTTTATCATCGGAGATTCAGTACAAATACATTACCAAAATGGCCACTGGCTCAGCCAATGAGGTTTTTAGGACATAACGGTGAAATAAATACTCTGTTAGGCAATATCAACTGGGCTAAAGCTTCAGAAACACATATTGATGATTTTTGGGGAGAGTTATCTAATGACATCAAGCCAATTGTAGATGTCAATAAAAGTGATTCATCAAATCTTGATGCAACCCTTGAAATTAATATTCGTTCAGGCCAGCCAATTACTGACTCATTATTAAAACTTGTGCCTGAAGCATTTAGAGATCAACCTGAACTTGAACAAAGAGAAGATATTAAAGCATTTTATGAGTATTCTGCAAGCCTGCAAGAAGCCTGGGATGGACCTGCTCTCCTTGTATTTGCTGATGGAAATTTTGTAGGTGCAACGCTTGATAGAAATGGTCTAAGACCTGCAAGATATTCAATAACAAGTGATGGTTTTGTAATAATGGGTTCCGAAACAGGAGTCGTAGATCTTGAAGAGGAAAGAGTACTTGAAAAAGGTCGATTAGGGCCAGGTCAAATGCTGGCAGTTGATTTTCATCAAAATAGAATTCTAAGAAATTGGGAAGTCAAATCTGAAGCAGCTCAAAGACATAATTATAAGGATCTACTCAATAATAGAAATATAAAAATTGAAAATAATGAATGGTTTAAAGACTGCAAACTAAAAAACCTTGAGTTATTACAACAACAAACTGCATATGGTTTTTCAGCCGAAGATAATGATCTTATCTTAGATTCAATGGCTTCATTAGCTAAAGAGCCTACTTATTGCATGGGCGATGACATCCCATTAGCAGTGCTCTCATCAAAACCTCATATTTTATATGACTATTTCAAGCAAAGATTTGCGCAAGTTACTAATCCTCCCATTGATCCTCTTAGAGAAAAACTAGTAATGAGTTTAGAAATGCATCTTGGAGAAAGATGTACACCATTTAAGATTAAAGAAACTAAACCTTTTGTTCATTTACAAAGTCCAATTCTCAACGAGGAAGAACTTATATCAATAAAAAAATCAGAACTTAAATCTCAAACTATTTCAAGTTTGTTTGATATAGAGGAAGGTGTCCAAGGCTTAGAGAACCAATTAAAAGCAATTTGTAAACAGAGTGAGCTCGCGATAAAAGAAGGTTGCTCTTTAATTATTATTTCTGATAAAGGAATTAATCCTAAACAGACTTTTATTCCTCCCTTACTTGCTGTTGGAGCAATTCATCATTATCTTCTTAAAAAAGAAATCAGACTAAAAGCTTCTTTAATAATTGAAACAGGTCAATGCTGGAGTACACACCACTTAGCTTGCTTGATTGGCTATGGAGTAAGCGCAGTGTGTCCTTGGTTAACCTTCGAAGCAGGAAGACACTGGTTAAACCATCCAAAAACTCAAAAACTTATAGATAGCAAAAAAATAAATCCTTTATCAATAATTAATGTTCAAGAAAATATTAAAAAAGCTCTAGAAGACGGTCTAAGAAAAATTCTTTCCAAAATAGGAATCTCACTTTTATCTAGTTACCATGGTGCACAAATTTTTGAAGCAGTAGGTCTTGGTTCTGACTTAATAAAAATTGCTTTTGATGGAACAACAAGCCGAATTGCAGGCATAACATTAAAAGAATTAACTAATGAAACTATTTCAATACATACAAAAGCCTTCCCTGAGATCGATCTAAAGAAATTAGAATTTTTAGGATTTGTACAATTTAGAAATAATGGAGAATATCACTCCAATAATCCAGAGATGTCTAAGGTTTTACATACCGCTGTAAAACAAGGGCCGGGATACGATCATTTTCAAACTTACAAAAAACTCATTAGTAATAGACCCACCACTTCTTTAAGAGATTTACTAACAATTAGTTCAAAAAGAAAAAGTATTCCATTAGAAGAAGTTGAAAGTGTTGCATCAATTTGCAAAAGGTTTTGCACTGGAGGAATGAGTTTAGGTGCATTATCAAGAGAAGCCCATGAAGTGTTAGCTGTTGCAATGAATAGAATTGGTGGGAAAAGTAATAGTGGAGAAGGAGGAGAAGATCCAGCTCGTTTTAATGTTTTAAATGATATTGATGAACATACTAAATCAGCAACATTGCCTTTTATAAAAGGTCTAGAAAATGGAGACACTGCATGCTCAGCAATTAAACAAATAGCATCAGGTAGATTTGGAGTTACACCTGAATATCTAAGAAGTGGTAAACAACTCGAAATTAAAATGGCTCAAGGTGCAAAACCAGGAGAAGGAGGACAATTACCTGGTCCAAAAGTTGATTCTTACATTGCAAAACTAAGAAATAGTAAACCAGGCGTAGCACTAATCTCTCCTCCCCCTCATCACGATATTTATTCGATTGAAGATTTAGCTCAACTAATCCATGACTTACATCAAGTCCATCCAACAGCGAAAGTGAGTGTTAAGCTTGTTTCTGAAATTGGTATCGGCACTATTGCTGCTGGAGTAAGCAAAGCAAATGCAGATGTAATTCAAATTTCAGGGCATGACGGAGGTACAGGTGCTTCACCTTTAAGTTCTATTAAACATGCAGGTTTACCATGGGAATTAGGTGTCGCAGAGGTACACAAATCTCTCTTAGAGAATAACTTACGTGAAAGAGTAATTTTGAGAACTGATGGAGGTCTTAAAACAGGATGGGATGTAGTTATTGCAGCTTTATTGGGTGCTGAAGAATACGGATTTGGTTCAGTAGCGATGATTGCGGAAGGATGCATAATGGCTCGTGTTTGTCATACAAATAAGTGTCCTGTTGGAGTAGCCACTCAAAAAGAAGAATTAAGAAAAAGATTTAAGGGTATTCCAGAAAATGTTGTTAATTTTTTCTTATACATTGCTGAAGAAGTTAGACAGATAATGAGTAGCATCGGTGTTTCTAATATGGAAGAACTTGTTGGTAATCAAGAATTTCTTGCTGCAAGAAATATCAGTCTCCCAAAAACTTCTAATATTGATCTCTCTGCTTTAGTATCTTCAATTAATGATAGATCATGGTTAAAACATTCAAAAAATGCTCATAATAATGGTTCTGTTTTAGAAGACGAGTTTTTATCGGATGTTCAATTTATAGATTCAATTAAAAATCACAAAGAAATAACAAAAGAAATTGAGATCAAAAATACAGATAGAAGTGTTTGTGCCAAAATATCAGGCGAAATCGCAGCACTTTATGGAAACACTGGATTTAATGGTGAACTCAACTTAAATTTCAAAGGATATGCAGGCCAGAGCTTTGGTGCATTTTTATTAAAGGGAATGAAAATCAAATTAATCGGAGAAGCCAATGATTATGTATGCAAAGGAATGAATGGCGGAATACTTACTATAATTCCACCGAAAACAGATAAGAAATCCTCAGAGCAAGTTATTTTAGGAAACACTTGTCTATATGGGGCAACAGGAGGGAAATTATTTGCATTAGGTAAATCGGGAGAAAGATTTGCCGTAAGAAATAGTGGCGCTACTGCAGTAACAGAGGGAGCAGGTGATCATTGTTGTGAATATATGACTGGTGGGAAAGTAGTTATTTTAGGTTCCACAGGCAGGAATATTGGTGCCGGGATGACTGGTGGAATAGCATATATACTCGATGAAAAAAATAATTTAAGCAATAAAGTTAATAAGGAAATAGTTAGCGTTCATGAAATAACCTTACTAAAGCAAGAGGAGATTTTATTAGAAATTATTCAAGAATATCTAGAAAAAACAAAGAGCTTAAAAGCTGCTGAAATAATTAAGAATTGGTCTTATTTTAAGAGTAATTTTAAATTAATAGTTCCCCCAAGCGAGGAAGAAATGCTTGGC
AG-363-P08  TACTGCGACAGCAATACTCCAGGTATAGCTGCTGGAGAGAAAGATGCTTGTGGGGTGGGCTTTTTAGCCCAGATCCAAGGGAAAGCTAGTCATTGGATATTGGAACAAGCCTTGCAGGGCCTGAACTGCATGGAGCATCGAGGAGGCTGTGGTGGAGACAGTGACTCTGGAGACGGAGCAGGCATACTTTGTGCCATTCCCTGGAGGTTCCTCCGCTCTGTTTGGCCTGCAATAAAGTTAGGCATGCTTTTCATGCCTAAAGAACCTTCAAGAAGAGAAAAAGCTCGAAAATTTTGTGAGGAAGAAGCAAATGCATTAGGTCTCATCTCGAGAGGGTGGCGCAAGGTTCCAGTCGACCCATCCACACTTGGAATACTCGCTAGAGAAAATGCTCCTTACATAGAACAATGGCTAGTAGAAATTGCTATTAACGAATTTGAAAAAAATCTTTTTCGTTTAAGACGTCGAATCGGCAATCGTGCAAAAACTTTATGGGCGAAAATTGATTTTTATGTCGCCTCTCTAAGTACCAGAACAGTTGTTTACAAAGGAATGGTTCGTTCTTCTGTTCTCGCGAAGTTCTACAAAGATCTACAAGATCCTCGCTTTGAAGTTTCTTTTGCTGTATATCACCGCAGGTTCAGCACAAACACTCTTCCTAGATGGCCTCTGGCTCAGCCAATGAGATTGCTCGGACATAACGGGGAAATAAACACTCTGCTAGGCAACCTGAACTGGGCAAAAGCCACAGAAGTAAATCTTGAAGATGCTTGGGGTTCTGACGCAGAAGACATCAAACCAGTTGTGAATCCAGCCTTTAGTGACTCAGCAAATCTTGATGCAACACTTGAACTGCTTGTTCGCAGTGGAAGACCTATTACTGACAGTCTGCTTACTCTTGTACCAGAAGCATTCAGATACCAACCAGAGCTAACTAATAAGCCCGAGATTCAGGCCTTCTATGAATACTCCGCCTGCACTCAAGAGCCCTGGGATGGGCCGGCATTACTTGTCTTTTCAGATGGACAATACGTTGGAGCAACGCTTGATAGGAATGGTTTACGTCCAGCTCGCTACTGCATAACAAATGATGGGTTCGTTGTTATGGGATCAGAAGCAGGAGTGGTTGACATTAAAGAAAGTCAAATCATCGAAAAGGGCCGCCTTGGACCTGGGCAAATGCTTACTGTGGACCTGGAAAATAATCGCCTACTAAGAAATTGGGATGTCAAAAAAGAAGTCGCTCTTAGATATCCTTATCAAGAATGGTTAACACAAAACCGCAAGACTCTTTCAGCTCATCCCTGGCAAGAAAAAACAGATTTAAAAGATTTAGATCTTCTGCAACAGCAAACTGCTTTTGGCTTTACTGCCGAAGATTTTGACTTAGTAATTGAAGCAATGGCAGGAGGAGCTAAAGAACCGACCTATTGCATGGGTGATGACATCCCACTTGCAGTTCTTTCAGACAAACCTCATCTGCTATATGACTACTTCAAGCAAAGATTTGCCCAAGTCACAAATCCACCAATAGATCCATTAAGAGAAAAACTAGTGATGAGCCTAGAGATGCATCTAGGGAAAAGAAGATCACCACTCCGACCTGAATCGGCTGCGTCAGTAATACATATTAAAAGCCCAATTTTGAATGAAGCATCATTAGAATCGATATCTAAACAAGGAATCTCTACAAAAACAATCAAGACACTTGTGTCTTTAAAAAATGGCCCTGAAGAACTGAAAAAGCAAATATCACAAGTCTGCAATGATGCAGAACAAGCAGTATTAAATGGTTCCCAAATTTTGGTTCTATCAGACAAAGGGGTAGATGCAAATTTGACATACATTCCACCTCTCCTAGCCGTTGGCTCTGTTCATCATCACCTATTAGAAAAGGGACTAAGACTAAACACCTCAATAATTATCGAAACAGCTCAATGCTGGAGTACTCATCATCTTGCATGTCTCATTGGTTATGGAGCCAGTGCAGTTTGCCCTTGGCTTACTTGGGAAACAACACGTCATTGGTGGAAACACCCTAGAACTCAAAAACTTTTTGAAAGTGGAAAACTAAATTCTCTAAGCATTATTGATGCTCAATTAAATCTTCAAAAAGCACTAGAAGATGGTCTCCGCAAAATACTTTCTAAAATTGGAATCTCAATGCTATCTAGCTATCACGGTGCACAAATTTTCGAAGCAATTGGCATCGGTGCTGATCTGGTCGATTTAGCTTTCAAAGGAACAACAAGCCGTGTAGCAGGAATAAGTCTTAATGATTTAGCAAGTGAAACACTCACTTTTCATTCAAAAGCATTTCCAGAACTTGACAAGAAAAAACTCGAATTTATGGGCTTTGTTCAATACAGGACGGGGGGAGAATTTCATCTAAATTCTCCTGAGATGACCAAAGCCCTTCATAAGGCAGTAAAAGAAGGTCCTGGGTATGACCATTTCTCAACTTATAAGGCTCTCTTAGAAGGACGACCTGTTACAGCATTGCGTGATCTCCTAACACTGAAGCCAGCTAAATCTCACTGCCCCCTAGATCAAGTTGAAAGTGTTGAAGACATATGCAAACGTTTCTGCACAGGAGGAATGAGTCTTGGCGCACTTTCAAGAGAAGCTCATGAAGTACTTGCCGTAGCAATGAATCGTATTGGAGGAAAAAGTAATAGTGGCGAAGGAGGAGAAGATCCTCAAAGATTCAAAATAATTAATGATGTAGATGAAAGCAATTCTTCTAAAAGTCTTCCCAGTATCAAGGGATTGAAAAATGGGGATACCGCATGCTCTGCTATTAAGCAAATTGCCTCAGGACGTTTCGGGGTCACCCCTGAATACATTCGAAGTGGTAAGCAACTTGAGATCAAAGTTGCTCAAGGAGCAAAACCAGGAGAAGGAGGACAACTGCCAGGTCCAAAAGTTGATGAATATATAGCCAGACTTAGAAACAGCAAGCCAGGTGTTGCACTGATTTCCCCCCCTCCTCATCACGACATTTATTCAATCGAAGATCTTGCACAACTTATTCATGACTTGCACCAAATCCATCCAGCTGCAAAGGTAAGCGTAAAATTAGTTGCGGAAATAGGGATTGGAACAATTGCAGCAGGAGTAGCTAAAGCAAATGCAGACGTAATACAAATTTCAGGACATGATGGCGGAACTGGAGCATCCCCACTTAGCTCTATAAAACATGCTGGTAGTCCCTGGGAACTTGGCCTAACTGAAGTTCATAGAGCCCTTATTGAAAATGGTTTACGAGATCGAGTCTTACTCAGAGCAGATGGTGGATTAAAAACAGGATGGGATGTTGTAATTGCTGCTCTACTTGGGGCTGAAGAATACGGTTTTGGGTCAATTGCAATGATTGCGGAGGGCTGCATTATGGCAAGGGTATGTCATACAAATAATTGCCCTGTAGGTGTTGCTACCCAGCAAGAAAAATTACGTAAAAGATTCCCAGGTCTTCCAGAGCATGTAGTTAACTTCTTTTTATTTATCGCCGAAGAAGTAAGGCAAATAATGAGTATTTTAGGTGTTTCACGATTAGAAGACCTTATTGGTAGAACTGAATTTCTAACTCCACGTAAAACAAACCTAGCCAAAACTCAATGCCTTGACCTTTCATGCCTTCTAAATTCAGGGGAAGAAAGATCTTGGCTAATTCATAGCAAAAAGCCACATGACAATGGCGAAATCCTTGAGAACAAACTTCTGATAGATAAGGAGATAATTTCTGCAATTGCCAACCACAAAGTGGTCACTAGAGAATTAAAGATCCTAAATACCGATAGAAGCGTTTGTGCACGTATTTCTGGAGAAATAGCCTCTATGCATGGGAATAAAGGCTTCAAAGGTGAACTAAGGCTCAACTTCAATGGTTCAGCAGGACAAAGTTTTGGCGCATTCTTACTTCAAGGAATGATTTTATCTCTAACAGGGGAAGCCAATGACTATGTAGGTAAAGGGATGAATGGAGGACAAATAACAATTACACCTTCTTTATCCCAAGGCAATGCTAGTGACCAAGTAATACTTGGGAATACCTGCCTTTATGGAGCTACTGGTGGAAGCCTTTATGCTCTTGGCAGGGCTGGGGAAAGATTTGCAGTTAGGAACAGTGGAGCCATCGCAATCATTGAGGGTGCTGGAGACCATTGCTGTGAATATATGACTGGTGGGGTTGTGGTTGTACTTGGTACTACTGGGAGAAATGCCGCTGCTGGAATGACTGGTGGCGTTGCATTTCTATTAGATGAAGAAGAGAAAGCAGAGATGAGAGTCAACAAAGAAATTGTAGAGTTCTCAGACTTACAAACTAATGAGCAAGAAAAGCTCCTAAAGGAATTAATAGCAAAATATCTTAGACAAACAAAAAGCGAAAAAGCAAAGGAAATAATTGAAAATTGGAATTACTGGAAAGGGAAATTTAGGGTTCTTATACCACCGAGCGAAAGAGAAAATCTTGGT
AG-363-P15  TACTGCGACAGCAGTGCCCCGCATTCAATCGCTGGGGAAAAGGATGCCTGTGGTGTGGGCTTTTTAGCTCAAATCAATGGCGAACAAAGCAATTGGGTCCTGCAACAAGCTCTTCGCGGACTCAAATGCATGGAGCACAGAGGTGGGTGTGGAGGGGATAGCGATTCTGGTGATGGAGCAGGAATCCTTTGTGCAATCCCTTGGGATTATCTAAAAGTAGTTTGGGAAGAAGCAAAACTAGGCATGTTTTTTATGCCTCAGAACCATGAACTAAGGAGTCAAGCCAAACATATTTGTGAACAAGAAGCCAAAGCTCTAGGAATTCAATCCAAAGGATGGCGAGTTGTACCAGTTGAAAGTTCAGTTTTAGGTCAACTTGCCCGTGAGACAGCACCATTCATTGAACAGTGGCTAATCGAATCAGAAGGAAATAAATTAGAAGCAGATCTCTTCCGCCTTCGCAGACGCATTGGTTATCGCATTAGATCACTCTGGGGGGGCAATGAGCTCTATATAGCGTCTTTAAGCAGCAGAACAGTTGTTTACAAAGGCATGGTTAGGTCTGAGGTGCTTTCAGCCTTTTATTCCGACCTCAGAGACCCACGCTTCGAAATTTCATTTGCTGTATACCATCGTCGATTCAGCACGAATACATTGCCACGCTGGGCACTAGCTCAACCAATGCGTCTACTTGGACATAACGGAGAAATTAATACTCTTCTAGGCAACCTCAATTGGGCTAAAGCCACCGAAGTCAACCTTGATGGTGTCTGGGGAAAAGCAGCTACCGATTTAAAGCCCGTGGTCAATCCTGCTTTTAGTGATTCAGCAAATCTTGATGCAACCTTAGAGCTCCTAGTCCGCAGTGGGCGGCCAATTACCGATAGTCTTCTAACCCTTGTTCCAGAAGCATTTAGGGACCAACCTGAACTAAAAGAACAACCAAACATTCAAGCTTTTTACGAATTTTCAGCAATCACTCAAGAAGCTTGGGATGGGCCTGCATTACTTGTCTTTTCAGATGGTTGTTCTGTTGGCGCAACACTTGATCGGAATGGATTACGTCCTGCCCGTTATTGCATAACCAACAATGGTTTCGTCATTATGGGATCTGAAACAGGAGTAGTAGAAGTTGATGAGAGTCAAATAATTGAAAAGGGTCGTCTAGGCCCTGGCCAAATGCTTGCAGTTGATCTTGAGAAAAGGCGCTTGCTTAGGAATTGGGATGTCAAGAAAGAAGCCGCGGCTCAATATCCATATCAAGACTGGCTAAAGAAAAATCGTAAAAATCTCGTCCCACAAATCTGGGAAGAAAAAACCCTTTTAGGAAATCTTGAGCTACTGCAGCAACAAACAGCCTTTGGCTTTTCAGCTGAGGATTTCGACTTAATTATCGACTCGATGGCTGGAGGAGCAAAAGAACCAACCTTCTGTATGGGTGATGACATTCCCCTTGCTGTCCTATCTGATAAGCCTCACCTCCTTTACGACTACTTCAAACAAAGGTTTGCACAAGTCACCAACCCCCCTATAGATCCATTACGCGAAAAACTTGTCATGAGCCTAGAAATGCATCTAGGCAAGCGAGGCTCACCTTTAAGGCCAAATAGTTCAGCCTCTGTCATTCATCTTCAAACGCCCATTCTTAATGAAGCCGAGCTTCAGCAATTAATCAAACAAGGTATCAATTCGATAACACTTTCGACACTGCTCACAATTAGCGATGGGCCCTTAGAACTAGAGGAGCAAGTTCAATCTCTTTGCCTGAAAGCAGAGAGAGCCGTTAGAGATGGCAATGAAATCTTGATTCTTTCTGATCGTGGCGTCAATGCAAGCAATACCTACATTCCACCTTTACTCGCTGTTGGTGCAGTTCATCACCACCTACTCAATCAAGGCCTGCGACTTGATGCCTCAATAATCATAGATACAGCACAATGCTGGAGCACACACCACATTGCATGTCTAATTGGCTATGGAGCTAGCGCAGTTTGTCCATGGCTAACTTGGGAAACCACAAGACATTGGTGGCAACAGCCCAAAACACAAAAGCTTATTGAGACTGGAAAACTCGCAAAATTGGACATTTACAAAGCTCAAGCCAATTTAAGAACAGCCTTAGAAGATGGGGTTAGAAAAATCCTCTCCAAAATAGGAATCTCACTTCTTGCGAGTTACCACGGTGCACAAATTTTCGAAGCTATCGGAATTGGTGCTGACCTGGTTGATTTAGCTTTTAAAGGCACCACAAGCAGAGTCGCAGGACTAAGTCTTAAAGAATTAGCCAACGAAACTCTCACATTTCATACCAAAGCTTTCCCAGAACTAGACCTGAAAAAACTTGAATTTATGGGGTTCGTTCAATATAGAAATAGTGGAGAGTTTCATCTCAACAACCCAGAGATGTCTAAAGCACTTCACAAAGCAGTAAAAATTGGACCAGGTTATGACCACTTTTCCATATACCAAAACCTTTTAGAAAGCAGACCCACAACATCTCTTCGTGATTTGCTCACCCTTCGAAAAACATTAGAACCTATTCCATTGGATCAGATTGAAAGTGTAGAAGATATCTGCAGACGCTTTTGCACTGGTGGCATGAGCTTAGGTGCACTTTCTAGAGAAGCTCATGAAGTACTAGCAGTCGCAATGAATCGAATTGGGGGTAAAAGCAATAGTGGAGAGGGAGGTGAAGATCCTTCACGTTTCAAAGTTCTTGAGGACGTTGATGAAAGCAATCAATCAGCAACCTTGCCCTCAATAAAAGGTCTCAAAAATGGAGATACTGCTTGTTCAGCTATCAAGCAAATTGCTTCAGGGCGTTTTGGCGTAACGGCAGAATATCTACGAAGCGGCCAGCAACTTGAAATCAAAGTTGCTCAAGGGGCAAAGCCTGGAGAAGGAGGCCAGCTTCCAGGACCAAAGGTTGATCCCTATATAGCGAAATTACGTAATAGCAAGCCTGGTGTAGCTCTTATCTCGCCACCCCCTCATCACGATATATATTCCATTGAGGATTTAGCTCAACTAATTCATGACCTTCACCAAGTTCACCCAGAGGCAAAAGTTAGTGTCAAGCTAGTTGCAGAAATTGGTATTGGAACAATTGCTGCAGGAGTAGCAAAAGCAAATGCTGATGTAATACAAATTTCCGGCCATGATGGAGGAACAGGAGCTTCGCCTCTTAGTTCAATAAAACATGCAGGTGGGCCTTGGGAGTTAGGTCTAACTGAAGTACATCGATCTCTTGTAGAAAATGGTTTGCGTGATCGTGTTTTACTAAGAACTGATGGCGGGTTGAAAACTGGCTGGGACGTAGTAATTGCAGCCTTACTTGGTGCTGAAGAGTTTGGCTTTGGATCAGTAGCCATGATCGCTGAAGGGTGCATCATGGCGCGCGTTTGTCATACCAACAAGTGCCCTGTAGGAGTAGCAACGCAACAAGAAGCTTTGAGAAAGCGATTCAACGGCCTTCCTGAACACGTGGTCAACTTTTTTATCTTCATTGCGGAAGAGGTTCGCCAAATAATGAGTGTTTTAGGGGTTCGTCATATCGAAGATCTAATCGGAAGGACAGATTTACTTGAGCAAAGAGAACTGAAATTGACAAAAACCAATTCCATTGATCTGTCATGTCTTCTGAAAGGAACAGAAGATAGATCATGGTTGTGCCACGACAACAAGGCACACAGCAATGGAGCAATCCTCGAAGACCAACTTCTCAATGACCCTGAACTAATTAACGCAATAAAAACTCATGGAGATTGTGCACGAACGATGAACATCACAAATGTGGATCGTAGTGTCTGTGCTCGCATTTCTGGCGAAATTGCGGCACTTCATGGAAATAAAGGCTTTAAAGGCCACCTAGATCTGAGATTTAATGGTGCTGCTGGACAAAGTTTCGGAGCTTTTAGCATTCAAGGAATGAATATTTTCCTCAACGGTGAAGCAAATGACTATGTCGGCAAAGGGATCAATGGAGGATGTATAACAGTTGTACCTCCATCAAGAAATAGCGAAATTGGTAATCAAGTAATCCTCGGCAATACTTGTCTTTATGGAGCGACCGGTGGAGAGTTATTTGCATTAGGAAGAGCAGGAGAGCGTTTTGCCGTTCGCAACAGTGGAGCGTCTGCAGTTGTAGAAGGCACTGGGGATCATTGCTGTGAATACATGACTGGAGGAGTAATAGTCGTATTAGGTACAACAGGCCGGAATGTTGCTGCAGGGATGACAGGTGGCGTTGCATTTCTGCTTGACGAAAGTAATCAATTAACTGAACGTGTCAACAAAGAAATTGTTCAAATCTATGATCTATCTAATGACACTCAAGAGAATATTCTGAAAAGTCTAATAGAATCACATTTCAATCACACAAAAAGTGAAAAGGCCAAGGAAATGCTATCTAGTTGGGGTAAATGGCGAAACAAATTCAAGATACTTATCCCTCCCAGTGAGAAGGACAAGTTAGGA
AG-363-P19  CATTGTGACAGCAATGCTCCATATGTAGTGGCTGGCGAAAAGGATGCCTGCGGGGTGGGTTTTCTAGCTCAACTCAATGGGAAAGCTAGCCATTGGTTGCTAAAGCAAGCACTACGCGGGCTCGAATGCATGGAGCATAGAGGGGGTTGCGGGGGCGATAGTGATTCTGGCGATGGCGCAGGTTTACTCTGTGCAATCCCCTGGGGATACCTAAGCGAGATATGGCCAATAGCAAAACTGGGAATGATGTTTATGCCCAAAGATTCATCAAGAAGAGAAGAAGCACATAAATTTTGTGAAGAAGAAGCAAAATCTCTCGGCCTAATTACAAGAGGATGGAGGGCGGTGCCGGTAGATGAATCGAAACTTGGCAAACTTGCTAAAGCGACAGTGCCAGCCATCGAACAATGGCTTTTAGAAGTTTCTAAAGATTCCTTTGAGGCAATTCTCTTTAGGTTGAGAAGAAGAATTGGTGAACGTGCCAGAAAAACCTGGAATGACATTGATCTCTATATCGTCTCTCTTAGCTGTCGCACAGTTGTCTACAAAGGCATGGTGCGTTCCTCAGTACTTGCGTTGTTCTATGAGGACCTTCGTGACCCAAGATTTGAGGTTCCATTTGCTGTATATCACAGAAGATTTAGTACTAATACCTTGCCAAGATGGCCACTCGCCCAACCAATGAGATTGCTAGGGCACAATGGCGAAATAAATACATTGCTAGGGAATTTAAATTGGGCAAAAGCCACTGAAGTACATCTAAAAGATATTTGGGGCAAAGATGCACAAGACCTGAAACCAGTTGTGAACGACTCTTTTAGTGATTCGGCAAATTTAGATGCGACTTTAGAGCTACTAGTTCGCAGCGGAAGGCCTATTACCGAAAGCCTTCTGACTCTTGTTCCAGAAGCATTTCAAGGTCAACCAGAACTGGCAAATAGACCTTCAATTAAGGCCTTTTACGAATATTCGGCATGCACCCAGGAGCCATGGGATGGCCCAGCCTTAATTGTTTTTTCTGATGGTCGTTACGTAGGAGCAAACCTAGACAGGAATGGATTACGTCCTGCCCGCTACTGCATCACGAATGATGGTGTTGTAATTATGGGCTCAGAAACAGGGGTTGTTGATATAGAAGAAAGTAGAATTATAGAAAAAGGTCGGCTAGGACCTGGCCAGATGCTTGCAGTTGATCTAGAGAACTCTCGACTGCTTAGGAATTGGGATGTCAAACAAGAAGTTGCCAATCAAAATCCTTATGGAAAGTGGCTCATCAACAATCGTAAAACACTAAAATTTCTCCCCTGGGAAGAAAAACAATTACTAAATAAAAATGATCTACTAAAGCAACAATCTGCTTTCGGACTAACTGCAGAAGATTTCGATTTAATAATCGACTCAATGGCTGGCGCAGGAAAAGAACCAACTTTTTGCATGGGAGATGACGTTCCATTAGCTGTTTTATCAAGCAAACCTCATCTTCTATATGACTATTTTAAGCAGCGCTTTGCTCAAGTAACAAATCCACCTATTGACCCACTAAGAGAAAAACTAGTAATGAGTCTAGAGATGCACTTGGGCAAAAGACAATCTCCACTTCAACCAAAAAATGCAGCAAAGGTACTACATTTAAAAACGCCAATTTTAAATGAATCTACTCTCAATTCTCTTTTCACCCAAGGGATAAAAATTGAGAATATCTCTACACTCTTTCCGTTAAAAACTGGTATTCAAGGTCTTAAAGATAGCTTAGAGAACCTATGTAAAAAAACCGAAGATTTGGTAAGGCAAGGAGCTCAAATATTAGTCATTTCAGACAAAGGAGTAGACCAAGCAAATGCTTATATTCCGCCTCTACTTGCAGTAGGTGCTATACACCATCACCTACTACGGAAAGGCCTTCGACTAAACACGTCAATAGTTGTAGAGACTGCACAATGCTGGACTACACATCACCTCGCCTGCCTAATTGGCTATGGAGCTAGTGCCGTATGTCCTTGGCTGGCATTAGAAACTACTCGTCAATGGTGGAGTCAAGCACGTACTCAAAAACTAATAGAAAGCGGCAAGCTACAACCTATAAGCATTGACCAAGCTCAATCCAACTTATTAAAAGCCCTGGAAGATGGCTTAAGAAAAATACTCTCCAAGATAGGCATTTCTATGCTCTCTAGTTACCAAGGAGCACAGATTTTCGAAGCAATAGGTATTGGAGCTGATCTAATCGATTTAGCCTTCAAAGGAACAACAAGTCGAATTGCAGGCATCAGCATTAATGAACTTTCAAGAGAAACACTGACATTCCATGCAAAAGGATTTCCAGAAATAGAACATAAGAAACTCGAATTTATGGGCTTTGTGCAACACCGAACTGGTGGTGAATTCCATTTAAACTCCCCCGAAATTTCAAAAGCTCTCCACGCAGCCGTGAAGAGAGGGCCAAAATACGACCACTTTTCAACTTATCAATCTTTATTAGAAAGCCGACCTGTCACTGTTTTACGTGACCTTCTTAACTTGCAGCCTGCACCAACTCCTCTACCCCTAGATCAGATTGAAAGTGTTGAATCAATTTGTGAACGCTTTTGTACCGGAGGAATGAGCCTTGGAGCTCTATCAAGAGAAGCTCATGAGGTACTTGCCGTGGCAATGAACCGCATTGGTGGCAAAAGCAATAGTGGCGAAGGAGGAGAAGACCCCCAAAGATTCAATCAACTAACTGATGTAGATCAAGAAAAACGCTCCGCCACCTTGCCAAATATCAAGGGCCTGAAAAATGGAGATTCTGCTTGTACTGCAATTAAACAAATTGCTTCTGGTCGTTTCGGTGTCACCCCTGAATACCTAAGAAGTGGGCAACAACTCGAAATTAAAATTGCCCAAGGCGCAAAGCCTGGAGAAGGCGGGCAGTTGCCAGGACCAAAAGTTGACCCATATATAGCCAAGCTTCGCAATAGCAAGCCTGGAGTGGCTCTTATCTCACCGCCTCCACATCATGACATTTACTCAATTGAAGATCTGGCTCAACTAATCCACGACCTTCATCAAGTTCACCCAAAAGCAAAAGTAAGTGTGAAACTAGTTGCCGAAATAGGTATTGGAACAATTGCAGCAGGAGTAGCTAAAGCAAACGCCGATGTAATCCAAATTTCAGGGCATGATGGAGGTACAGGAGCATCGCCACTTAGCTCAATCAAGCATGCTGGAAGCCCATGGGAACTGGGACTAACAGAAGTGCACAGGTCTTTACTCGAAAACGGCCTAAGGGATAGAGTTTTGCTAAGAGCTGATGGCGGATTGAAAACAGGATGGGATGTTGTAATTGCTGCCCTTCTTGGAGCAGAAGAATATGGTTTCGGCTCAATCGCAATGATTGCCGAAGGATGCATAATGGCCAGAGTTTGTCATACCAATAACTGTCCTGTTGGGGTTGCAACTCAACAAGAAAAGCTGAGAAAGCGTTTTACAGGAATTCCAGAATATGTTGTCAACTTCTTTATTTTCGTAGCCGAAGAAGTTAGGCAAATAATGAGCGTGTTAGGCATTAAAAAGATGGAAGACTTAATTGGGCGAACAGAATTTCTTCAACAACGAGATGTTTCCTTATCAAAAACAAAGTCTTTAGATCTAAGTTGCCTTTTAGATGGCAAACATAAAAGATCCTGGTTAAATCATAAAGAAAAGGCACATGATAATGGCAAAACTCTTGAAGACGACCTGCTTAAAGACGTCGAAATAATTGATGCCATTGAGAAGCATCAAAAAGTTAATCTTGAGATCCCAATACTAAATACTGACCGCAGTGTTTGCGCAAGAGTAGCTGGTGAAATTGCCTCAAAATATGGAAATAATGGCTTTAAAGGTGAACTAAATCTCAAGTTTACCGGATCTTCCGGACAAAGTTTTGGGGCATTCCTTTTGAAAGGAATGAATGTTATGCTTATAGGAGAGGCGAATGATTATGTCGGCAAAGGAATTAATGGTGGTCGAATTAGTATTATCCCTTCATACCAAAGAGACAATAATGCTAGCCAGGTAATCCTTGGAAATACATGTCTTTATGGTGCAACTGGCGGAGAATTGTTTGCACTTGGTAGAGCTGGCGAGCGTTTTGCAGTAAGGAATAGTGGTGCAAATGCTGTTATCGAAGGCTGTGGAGATCATTGTTGTGAGTATATGACAGGTGGAACAGTTGTTTTACTTGGCTCAACAGGACGCAATATTGCTGCAGGAATGACAGGTGGAGTAGCATTTATATTGGACGAAGAGGATAAATTAAATAATAATGTAAACAAAGAAATTGTTGAGATATGCCAGCTAAATACTTACAAACAAGAAATAATGCTTCAAAGTCTACTGACTAGCCACATAAAATATACGAATAGCCAGAAGGCAATGTTAATACTTAAGGATTGGAATGTATGGAAAAATAAATTCAAAATTATCGTTCCTCCTAGTGAACGAGAGAACCTAGGC
AG-402-A08  TACTGCGATAGCACCTATCCAGATGCCTTTTCGGGGGAGAAAGATTCTTGTGGAGTAGGCTTCATAGCTCACGTTGAAGGTAACCAAAATCATTGGGTTTTATCACAGGCATTACGTGGCCTCAGCTGTATGGAGCACAGAGGTGGTTGCGGAGGAGATAGCGACTCAGGTGATGGTGCCGGTATTTTATGTGAAATTCCATGGTCATATTTAAGGCAAGTTTGGGATATAGCTAAAATAGGTATGATTTTTATGCCTAAAGATTTAGAGAATAGAGAAATAGCTCGGAAGATATGTGAACAGGAAGCTTCATCTTTAGGGTTGATCTCTAAAGGATGGAGAGATGTTCCTGTTAACGAAGAAGTATTAGGTAAACTTGCAAGAGAAAATGAACCTTTTATTACACAGTGGATAGTTAATGATAAAGAAATTAATCTTGAAGCTCTACTTTTTAGATTAAGGCAAAGGATTTCAAATCGAGCTAATATAGAATTAAAAGAATTAGGGCTCTATATATGCTCTTTAAGTAATAAAACAATTGTATATAAAGGGATGGTTAGATCGGAAATATTGGCTCCTTTTTATATAGATCTAAATGACGATAGATTCGAAGTTTCATATGCGGTTTACCATAGAAGGTTTAGTACAAATACTTTGCCAAAATGGCCATTAGCTCAACCTATGAGACTTTTAGGTCATAACGGAGAAATAAACACATTACTAGGCAATATCAATTGGGCAAAAGCAACAGAAACAGATATTAGTTCCATATGGAAAGACAATGCGAATGATCTAAAACCAATTGTAAATAATGTTTTCAGTGATTCAGCTAATCTTGATTTAACACTTGAACTATTAGTTCGAAGTGGACGACCAATAACTGATAGCTTATTAACACTTATACCTGAAGCTTTTAGAGACCAACCTGAATTAAGAAATAAGCCTGAAATAACTGCTTTCTATGAATATGCTGCAGGGACACAGGAGCCATGGGATGGACCAGCATTAATAGTATTTACTGATGGAAAGAATGTAGGCGCAACACTAGACAGGAATGGACTGAGGCCAGCTCGATATTGCATCACTAAAAATGGATATGTTGTCATGGGATCTGAAACAGGTGTTGTGGAATTAGATGAACACCAAATACAAGAAAAAGGTCGGCTTGGGCCAGGACAAATGCTCGCAGTAGATTTGGAAAAAAAGAGGATTTTACGAAACTGGGATGTCAAAGAAGAGTCGGCAAACAGATATCCATACTTAGACTGGTTAAAAGCAAATCGTATAAACCTTAATAACCAGAATTGGGAAGTAAATAATAAATTTGATAAGCAAGAGTTACTACAGAAACAAATTGCATTTGGATTTACTGCAGAAGATTTTGATTACATAATTAATAGCATGGCAGCAAATGCAAAAGAACCAACTTATTGCATGGGAGATGATATTCCACTAGCCATACTTTCTAATAAATCACATATTCTTTATGACTATTTCAAACAAAGATTTGCACAAGTCACTAATCCTCCAATTGACCCTCTTAGAGAAAAACTTGTTACTAGCTTAGAAATGCATCTTGGTGTTAGAAAAGCACCATTATCTCCAAAAGATGCAGCAAAACTAATTCATATTAAATCACCAATTATTAATGAAAAAGAATTAACTTCAATAATAAATTCTGAACTTAATTGCAAAGAATTATCCATATTAATTCCTATTATTAATAATGAAGGAAACTTAGATAAAGGTCTTAAAAATCTATGTCAAGAAGCAGAAGATAGTGTAATTAATGGTAAAGAAATACTAATTCTCTCAGATAGAAATATTAATCGAGAAAAATCCTACATCCCCCCACTTCTTGCTGTAGGCGCAGTACATCATCACTTACTTAGAAAAGGACTAAGACTAAAAACCTCGATAATTATAGATACTGCTCAATGCTGGAGTACCCATCACATAGCCTGTCTAATTGGATTTGGAGCAAGTGCAATTTGTCCTTGGTTGACATGGGAAACAACTCGCCATTGGTGGCAATTGCCTAAAACTCAAAAACTTATTTCCGATGGGAAGTTATCTAATTTATCTATAGAGAATGCTCAAGATAATGTAAAGAAAGCAATGGAAGATGGATTAAGAAAAATACTGTCGAAGATAGGCATATCAGTACTTGCAAGTTATCACGGAGCACAAATCTTTGAAGCTATTGGTATCGGTGCTGATTTAATTGATTTAGCTTTCAAGGGAACAACAAGTCGAATAGCAGGACTAACTCTGAGCGAATTATCAATCGAGACGATTTCATTTCATAAAAAAGCTTTCCCAGAACTAGAGCAAAAGAAACTTGATTTTAATGGATTTGTTCAATATCGAAATAGTGGGGAATTTCATTTAAATAATCCAGAAATGTCAAAAATTCTTCATTCTGCCGTGAGAGCTGGGCCTGGATATGACCACTTCAAAACTTATCAACAACTTCTAGAAAATCGTCCAGCTACTACTCTCAGAGATCTCCTTACATTTAAAACAGCTATTCAACCTTTACCTCTTGATCAAGTAGAGAGTGTTGAGAGTATTTGTCAAAGATTTTGCACTGGTGGAATGAGTCTAGGTGCTCTATCCAGGGAAGCACATGAAGTTCTTGCAATAGCAATGAATAGAATTGGAGGCAAAAGTAATAGTGGTGAAGGAGGAGAAGATCCTGCGAGATTCAATGTCCTCAATGATGTTGATGAAAATAATCAATCAAAAACATTACCTAATCTAAAAGGACTTTTAAATGGAGATACTGCATGTTCTGCTATTAAACAAATTGCGTCTGGCCGATTTGGCGTAACCCCTGAATATTTAACTAGCGGAAAGCAATTAGAAATCAAAGTAGCGCAAGGTGCTAAGCCTGGAGAAGGAGGCCAATTACCTGGGCCAAAGGTTGATGAATATATAGCAAAGCTTCGTAATAGCAAGCCAGGAGTAGCCCTTATTTCTCCTCCTCCTCATCATGATATCTACTCTATTGAAGATCTTGCCCAACTTATTCACGACCTACATCAAATTAATCCAACTGCAAAAGTCAGTGTGAAATTAGTTGCTGAAATAGGGATTGGCACAATTGCAGGAGGAGTAGCCAAAGCAAATGCTGATGTCATCCAAATTTCAGGACATGATGGAGGGACAGGCGCATCTCCACTTAGTTCAATTAAACATGCTGGTTTGCCATGGGAACTTGGATTAACGGAAGTTCATCGCGCTTTATTAGAAAATGGTCTTCGCAAAAGGGTTTTATTAAGAGCAGATGGAGGTCTAAAAACAGGATGGGATGTTCTAATTGCAGCTTTACTTGGAGCAGAAGAATATGGTTTTGGAACAGTCGCAATGATTGCCGAAGGTTGCATAATGGCTAGGATTTGCCATACAAATAAATGTCCGGTCGGTGTAGCAACTCAAAAAGAAGGATTAAGAAAAAGATTCCCTGGATTACCAGAACATGTGGTTAACTTTTTTATCTTCGTGGCTGAGGAGGTCAGACAATTGATGAGTCAAGTTGGAGTAGCAAAAGTTGAGGATCTTATTGGAAGAACAGATCTTTTAATTCCAAGAAATCTAGAATTAACAAAAACAAAGGAAGTTGATCTATCTAGCCTGCTTGATAACTCGAGAGATCGTTCATGGTTGAGCCACGAAATTCAAGCTCATAGTAATGGAGAAGTTCTTGAAAATGCCCTCCTCAAAGATGGAGAAGTTTCTAATGCAATTCAAACTCATGGAAGCATAACTAAAGAAATTCCAATTGTTAATACAGATAGAAGTGTTTGTGCACGAATCTCTGGAGAAATAGCTAAAAAATATGGAAATAAAGGTTTCAATGGAAATTTAAATTTTATTTTTAAAGGTTCAGCTGGGCAAAGTTTTGGTGCATTTATTTTAAAAGGAATAAATATTTCTTTGATAGGTGAAGCTAATGATTATGTAGGGAAAGGTATTAACGGAGGTTCTATTACGATTGTTCCAGAAATTATTAATGACACATCGAACACTCAGGTAATACTTGGCAACACATGTCTATATGGAGCAACTGGTGGGAAATTGTTCGCCCTTGGAATAGCAGGAGAACGTTTTGGTGTTCGCAATAGTGGAGCTCATGCTGTTATTGAAGGAGCGGGAGACCATTGTTGCGAATATATGACTGGAGGAGTAATTGTTGTGCTTGGAAAAACTGGAAGAAACATAGGTGCAGGAATGACTGGAGGAATAGCTTTTATTCTTGACCAAAAAAATGAACTTGATTTAAGAATAAATAAAGAAATTGTTGAGGTTTATCTTCTAACTGAAACTAACCAAGAAAAATTCTTAAATAACTTAATTGTTGAATATCATCAGAAAACCAACAGTCCTTTAGCTCAAAAGATTCTCTCAGACTGGTCTTCTTGGAGAAAATTATTTAAAATAGTAGTTCCTCCAAGCGAAAAAAATAAATTAGGT
AG-402-A21  TACTGCGATAGCACCTATCCAGATGCCTTTTCTGGGGAGAAAGATGCATGTGGCGTGGGCTTCATAGCTAGCGTTGAAGGCAAACAAAATCATTGGGTATTGTCTCAGGCATTACGTGGTCTGAGTTGCATGGAACACAGAGGAGGATGCGGAGGAGATAGCGACTCAGGTGATGGTGCCGGTATTTTATGTGAAATTCCATGGTCATATCTCAGGCAAGTTTGGGACATAGCTAAAATAGGGATGATGTTTATGCCTAAAGAGTTAAAGACTAGAGAAATAGCGAGAAAGATATGTGAGCAAGAAGCTGAGTCTTTAGGCTTAACCTCCAAAGGATGGAGAGATGTTCCTGTTCATGAAGAAGTGTTAGGCAAACTTGCAAGAGAAAATGAACCCTTCATTACACAATGGATAGTCAATGATCAAGAAATTAATCTTGAGGCTTTACTTTTTAGATTAAGGCAAAGAATTTCAAATCGTGCAAATTTAGAATTAAAGGGATTAGGTCTCTATATATGTTCTTTGAGTAGCAAAACAATTGTATATAAAGGAATGGTCAGATCAGAAATCTTGGCTCCTTTTTATGAAGATCTAAAGGACGATAGATTCGAAGTTTCATACGCGGTTTACCACAGAAGATTTAGTACAAATACTTTACCGAAATGGCCATTGGCTCAACCTATGAGACTTTTAGGTCATAACGGAGAAATAAATACATTATTAGGGAATATAAATTGGGCAAAAGCAACAGAAACAGATATAAGTTCAGTATGGAAGGATAATGCAAATGATCTAAAGCCAATTGTCAATAATTTATTTAGTGATTCAGCTAATCTTGATCTAACTCTTGAATTATTAGTTCGAAGTGGAAGACCTATAACTGATAGCTTATTAACTCTTATACCTGAAGCTTTTAGAGATCAACCTGAATTAACAAATAAACCTGAAATAACTGCTTTTTATGAATACGCAGCTGGAACTCAGGAGCCATGGGATGGGCCAGCATTAATAGTTTTTACTGATGGAAGGAATGTAGGCGCAACACTTGACAGAAATGGACTTAGACCAGCTCGTTATTGCATAACTAAAAATGGATATGTTGTCATGGGATCTGAAACAGGTGTTGTTGAATTAGATGAGCAGCAAATCCAAGAGAAAGGTCGACTTGGACCTGGACAAATGCTGGCAGTAGACTTAGAAAAAAAGAGGATTTTACGAAACTGGGATGTCAAAGAAGAGTCAGCGAGCAGATATCCATACTTAGATTGGTTAAAAGCAAATCGAATCAATCTTAACAACCAAAATTGGGAATTAGAGAATAAATTCGATAAGCAAGAGTTACTTAAGCAACAAATTGCATTTGGATTTAGTGCGGAAGATTTTGATTACATAATTAATAGCATGGCAGCAAATGCAAAAGAACCAACTTATTGCATGGGAGATGATATTCCACTAGCCATACTTTCTAATAAACCACACATTCTTTATGACTATTTCAAACAAAGATTTGCACAAGTCACTAATCCACCAATTGATCCTCTTAGAGAAAAACTGGTTACTAGCTTAGAAATGCATCTTGGTGTTAGAAAAGCACCATTATCTCCAAAAGACTCAGCAAGACTAATTCATATTAAATCACCAATAATTAATGAAAAAGAATTAACTTCAATAAAAAAACTAGGGCTTAATTACAAGGAAATATCGATATTAATTCCTATTAATAATGGTGAATTAAACTTAGATAAAGGTCTGAAAAATCTATGCCTTGAAGCAGAAGATAGTGTAATTAATGGTAGCGAAATACTAATTCTCTCAGATAGAAATATTAATCGAGAAAGGTCCTATATTCCTCCTCTTCTTGCTGTTGGAGCAGTTCATCATCACTTACTTAGGAAAGGACTAAGGCTAAAAACTTCTATAATTATAGATACAGCTCAGTGTTGGAGCACTCATCATATAGCCTGTCTGATTGGATTTGGAGCAAGTGCAATTTGTCCTTGGTTGACATTGGAAACTACTCGCCATTGGTGGCAATTACCTAAAACACAAAAACTTATTTCCGATGGGAAGTTGTCTAAATTATCTATAGACATGGCTCAAGAAAATGTTAAGAAAGCAATGGAAGATGGACTAAGAAAAATACTTTCAAAAATAGGAATCTCAGTCCTAGCAAGCTATCACGGAGCACAAATTTTTGAAGCTATAGGTATCGGAGCAGATTTAATTGATTTAGCTTTCAAGGGAACAACAAGTCGTATAGCAGGACTAACTCTGAGCGAATTATCAATCGAGACAATTTCATTTCATAAAAAAGCTTTCCCAGAGCTTTCGCAAAAAAAACTTGATTTTAATGGATTTGTTCAATATCGAAATAGTGGGGAATTTCATTTAAATAATCCAGAAATGTCAAAAATACTTCATGCTGCAGTGAAAGCCGGGCCTGAATATGACCACTTCAAAACTTATCAACAACTTCTAGAAAATCGTCCTGCTACTACCCTCAGAGATCTCCTTACATTTAAGACTGCTACCCAACCTTTACCTCTTGATCAAATAGAGAGTGTTGAGAGTATTTGTCAAAGATTTTGCACCGGTGGAATGAGTCTAGGTGCCCTATCTAGAGAAGCGCATGAAGTTCTTGCCATAGCAATGAATAGAATTGGAGGTAAAAGTAATAGTGGTGAAGGAGGAGAAGATCCTGCGAGATTCAATGTCCTCGAGGATGTTGATGAAAATAATCAATCAAAAACATTACCCAATCTCAAAGGACTAGTAAATGGAGATACCGCATCTTCTGCAATTAAACAAATTGCATCTGGCCGATTTGGTGTAACCCCTGAATATTTAACTAGTGGAAAACAATTAGAAATCAAAGTCGCTCAAGGTGCAAAGCCTGGAGAAGGAGGCCAATTACCTGGACCAAAGGTTGATGAATATATAGCCAAGCTTCGTAATAGCAAGCCAGGAGTAGCTCTTATCTCTCCCCCTCCTCATCATGATATCTATTCCATAGAAGATCTTGCCCAACTTATCCATGACTTACATCAAATAAATCCAGCTGCAAAAGTCAGTGTGAAATTAGTTGCTGAGATAGGAATTGGCACAATTGCAGGCGGCGTAGCAAAAGCAAATGCTGATGTCATCCAAATTTCAGGACACGATGGAGGAACAGGTGCATCCCCACTTAGTTCAATTAAACATGCTGGCTTGCCATGGGAACTTGGATTAACGGAAGTTCATCGCTCTTTATTAGAAAATGGCCTTCGCGAAAGGGTTTTATTAAGAGCTGATGGAGGTCTAAAGACAGGATGGGATGTTCTGATTGCAGCTTTACTTGGAGCAGAAGAATATGGTTTTGGAACAGTCGCAATGATTGCCGAAGGTTGCATAATGGCGAGGATTTGCCATACAAATAAATGTCCAGTCGGTATAGCAACTCAACAAGAAGGCTTAAGAAAAAGATTCCCTGGATTACCAGAACATGTGGTTAACTTTTTTATTTTCGTAGCTGAAGAAGTCAGACAATTGATGAGTCAAGTTGGAGTAGCAAAAATTGAGGATCTTATTGGAAGAACAGATTTATTAATCCCAAGAAATCTAGACCTAACAAAAACAAAAGAAGTTGACCTATCTAGCTTGCTCGACAACTCAAAAGATCGTTCATGGTTGACCCACGCAATACAAGCCCATAGCAATGGAGAAGTTATTGAAAATGCCCTACTAAAAGACGAAGAAGTTTCAAATGCAATTCAAACTCAAGGAAGCATCACTAAAGAAATGCCAATTGTTAATACTGATAGAAGTGTTTGCGCTCGAATCTCTGGGACAATAGCTAAAATTTATGGAAATAAAGGTTTTAAGGGGAATTTAAATTTAATTTTTAAAGGTTCAGCTGGACAAAGTTTTGGTGCATTTATTTTAAAAGGAATGAATATTTCTTTAATAGGAGAGGCTAATGATTATGTAGGGAAAGGCATTAATGGAGGTTCCATTACGATTGTTCCCGAAATAATTAATGACACATCTAACACTCAGGTAATACTTGGCAATACATGTCTATATGGAGCAACTGGTGGAAAATTATTCGCCCTTGGTATAGCGGGGGAACGTTTTGGTGTTCGCAATAGTGGAGCTCATGCTGTTATTGAAGGAGCGGGAGATCATTGTTGCGAATATATGACTGGTGGAGTGGTTGTTGTGCTTGGAAAAACTGGAAGAAACATAGGAGCAGGAATGACAGGAGGCTTAGCCTTTATTCTTGACAAAAAAAATGAACTTGACTTAAGAATGAATAAAGAAATTGTTGAGGTACATCATCTAACTTCAACCAACCAAGAACAATTCTTAAATGACTTAATTATTGAATATCATCAAAAGACTAAAAGTCCTTTAGCTCAAAAGATTCTTTTAGACTGGTCTTCGTGGAAAAATTTATTTAAGGTTGTAGTTCCTCCAAGCGAAAAGAATAAATTAGGT
AG-402-B03  TACTGTGATAGCACCAATCCAGATGCCTTTTCCGGGGAAAAAGATTCTTGTGGTGTTGGCTTCATAGCGAGCGTTGAAGGCAACCGAAATCATTGGGTCTTGTCTCAGGCATTACGTGGTCTCAGTTGCATGGAGCACAGGGGCGGATGCGGCGGAGATGGTGACTCAGGTGATGGTGCTGGGATTTTATGTGAAATTCCATGGTCATATTTAAGGCAAGTTTGGGGCACGGCTAAAATAGGCATGATTTTCATGCCTAAAGACGCTAAGAACAGAGAAAAAGCGAAGAAGATATGTGAGCAGGAAGCTGAGTTCTTAGGGATAACCTCCAAAGGGTGGAGAGATGTTCCTGTTAATGAAGAAGTTTTAGGCAAACTTGCAAGGGAAAATGAACCCTTTATTACACAATGGCTAGTTGATGATAAAGAAATCAATCTTGAAGCTTTACTTTTCAGATTGAGGCAAAAAATTTCTAATCGAGCAAATATAGAATTAATGGAGTTAGGTCTCTATATTTGCTCTTTAAGTAGCAAAACTATTGTTTACAAAGGAATGGTTAGATCTAAAATATTAGCTCCTTTTTATAATGATTTACAAGACGATAGATTCGAAGTTTCATATGCAGTTTACCATAGAAGATTTAGTACAAATACATTACCTAAATGGCCTTTGGCGCAACCAATGAGACTGTTAGGACATAATGGAGAAATAAATACATTACTTGGAAACATAAATTGGGCTAAAGCAACAGAAACAGATATAAGTTCAGTTTGGAAAGAAAATGCAAATGATCTAAAACCTATAGTCAATAATTTATATAGTGATTCAGCAAATCTTGATTTAAATCTTGAACTATTAGTTCGCAGTGGAAGACCAATAACTGATAGTTTATTAACACTTATTCCCGAAGCTTTTAGAGACCAACCAGAATTAATAAATAAACCTGAAATAACTGCTTTTTACGAATATGCTGCAGGAACCCAAGAACCTTGGGATGGTCCAGCTTTAATAGTCTTTACTGACGGAATAAACATAGGCGCAACTCTTGATAGAAATGGTTTAAGACCAGCTCGCTATTGCATCACTAAAAATGGATATGTTGTTATGGGATCTGAAACAGGTGTTGTTGAATTAGAAGAAGATCTAATCCAAGAGAAAGGTCGCTTAGGTCCTGGCCAAATGCTTGCGGTAGATTTAGAAAGCAAGAGAATTTTACGTAATTGGGATGTTAAAGAAGAGTCGGCAAATAGATACCCATACTTAGATTGGTTAAAAGCAAATCGCATAAACCTTAATAACCAAAGTTGGGAAACAAATAATAAATTTGATAAGCAAAAATTGCTTCAACAACAAATTGCATTTGGCTTTAGTGCAGAAGACTTTGATTACATAATTAATAGCATGGCAGCAAATGCAAAAGAACCAACTTATTGCATGGGAGACGATATACCACTAGCAATACTTTCTAACAAATCACATATTCTTTACGACTATTTCAAACAAAGATTTGCACAAGTTACCAATCCACCTATTGATCCTCTTAGAGAAAAGCTAGTCACTAGCTTAGAGATGAACCTTGGGGTTAGGAAAGCACCCTTAAGGCCTAAAGAGTCTGCAAGACTAATTCATATTAAATCACCAATACTTAATGAAAAAGAATTAATTTCAATAACGAAATCAGAGCTTTCATGCAAGCAGATATCGACTTTAATTCCTATTAATGATGATAAAATAAACCTCGAAAAAGGTCTCAAAAATCTATGCCAAAAAGCAGAAGATACTGTAATTAATGGTGGAGAAATACTAATCCTTTCTGATAGAGATATTAATCAAGAGAACTCTTACATTCCACCTCTTCTCGCTGTTGGTGCTGTTCATCATCACTTACTTAGAAAAGGGCTAAGACTAAAAACCTCGATAATTATAGATACAGCTCAATGCTGGAGTACTCATCACATAGCCTGTCTGATTGGATTTGGAGCAAGTGCAATTTGTCCTTGGTTGACATGGGAAACCACTCGCCATTGGTGGGAATCACCTAAAACTCAAAAACTTATTTCAGATGGGAAGTTGTCTAATTTATCTATAGAGATTGCTCAAGATAATGTTAAAAAAGCAATGGAAGATGGATTAAGAAAAATACTTTCGAAGATAGGTATCTCAGTATTAGCAAGTTATCACGGAGCACAAATCTTTGAGGCTATAGGTATAGGTGCAGATTTAATTGATTTAGCTTTCAAGGGAACAACAAGTCGTATAGCAGGACTAACTTTGAGCGAATTATCACTTGAGACAGTTTCATTTCATAAAAAAGCTTTCCCAGAACTAGAGCAAAAAAAACTTGATTTTAATGGATTTGTTCAATATCGAAATAGTGGAGAATTTCATTTAAATAATCCTGAAATGTCAAAAACTCTTCATGCTGCAGTCAAAGCTGGGCCTGGATATGACCACTTCAAAACTTATCAGAAACTTTTAGAAAGTCGTCCCGCTACTACCCTCAGAGATCTTCTTACATTTAAAACAGCCTACCAGCCTTTACCTCTTGATCAAATAGAAAGTGTAGAGAGTATTTGTCAAAGATTTTGCACTGGCGGAATGAGTCTAGGTGCCCTATCTAGAGAAGCGCATGAAGTTCTTGCAATAGCAATGAATAGGATTGGAGGCAAAAGTAATAGTGGTGAAGGAGGAGAGGATCCCGCGAGATTCAATGTTCTCGAGGATGTTGACGAAAATAATCAATCAAAGACATTACCTAATCTCAAAGGACTTTTAAATGGAGATACAGCATGTTCTGCAATTAAACAAATTGCGTCTGGCCGATTTGGTGTAACCCCTGAATATTTGACTAGCGGCAAGCAATTAGAAATCAAAGTGGCTCAAGGTGCAAAGCCTGGAGAAGGAGGACAATTGCCTGGGCCAAAGGTTGATGAATACATAGCAAAGCTTCGTAATAGCAAGCCAGGAGTAGCTCTTATTTCTCCTCCTCCTCATCATGATATTTACTCAATAGAAGACCTTGCCCAACTTATTCATGACCTACATCAAATAAATCCAACTGCAAAAGTCAGTGTGAAATTAGTTGCTGAGATAGGTATTGGCACAATTGCAGGGGGAGTAGCCAAAGCCAATGCTGATGTCATCCAAATTTCAGGACATGATGGAGGGACGGGTGCATCACCACTTAGTTCAATTAAACATGCTGGTTTACCATGGGAACTTGGATTAACGGAAGTTCATCGCTCTTTATTAGAAAATGGTCTTCGCAAAAGGGTTTTATTAAGAGCAGATGGAGGTTTAAAGACAGGATGGGATGTTCTAATTGCGGCTTTACTTGGGGCAGAAGAATATGGTTTTGGAACAATCGCAATGATTGCCGAAGGTTGCATTATGGCAAGGATTTGCCATACAAATAAATGTCCAGTAGGTATAGCAACTCAACAAGAAGGCTTAAGAAAAAGATTCCCAGGGTTACCAGAACATGTAGTTAACTTTTTTATCTTCGTAGCTGAGGAACTCAGACAATTGATGAGTCAAGTTGGAGTGGCAAAAGTCGAGGATCTTATTGGAAGAACAGATCTATTAATCCAACGAAATCTAGACTTAACAAAAACAAAAGAAGTTGACCTATCTAGCCTTCTCGATAACTCAAAAGATCGTTCATGGTTAAGACACGAAATTAAAGCTCATAGCAATGGAGAAGTTATTGAAAATGCCCTACTGAAAGATGAAGAAGTTTCTAATGCAATTAAAACTCAAGGAAGCATCTCTAAAGAAATTCAAATTATTAACACAGATAGAAGTGTTTGTGCACGAATCTCTGGAGAAATAGCTAAAAAATATGGAAATAAAGGTTTTAATGGGAATTTAAATTTAATATTTAAAGGTTCCGCTGGACAAAGCTTTGGTGCATTTATTTTAAAAGGAATGAATATATCTTTGATAGGAGAAGCTAATGATTATGTAGGAAAAGGTATTAACGGAGGTTCTATTACGATTGTTCCCGAAATTATTAATGACATGTCTAACACTCAGGTAATACTTGGTAACACATGTCTATATGGAGCAACTGGTGGGAAATTATTCGCTCTTGGAATAGCAGGTGAGCGTTTTGGAGTTCGCAATAGTGGGGCTCATGCTGTTATTGAAGGAGCAGGTGACCATTGTTGCGAATATATGACTGGAGGAGTAGTTGTTGTGCTTGGGAAAACCGGAAGAAACATAGGAGCAGGGATGACTGGAGGTATAGCTTTTATTCTTGACAAAAAAAATGAACTTGACTTGAGAATGAATAAAGAAATTGTTGAGACATATCATCTAACTGCAACTAACCAAGAACAATTCTTAAATGACTTAATTATTGAATATCATCAGAAAACCAAAAGTCCTTTAGCGCAAAAGATTCTCTCAGACTGGTCTTCGTGGAAAAATTTATTTAAGATTGTAGTTCCTCCAAGCGAAAAGAATAAATTAGGT
AG-402-B19  TATTGCGATAGCACTTATCTTGATGCCTTCTCTGGGGAAAGAGATTCTTGTGGAGTTGGCTTTATAGCTAATGTTGAAGGAAAAAAAACTAATTGGGTCTTAGCTCAGGCTTTACGCGGTCTCAGCTGTATGGAGCACAGAGGAGGCTGCGGCGGAGATAGCGACTCAGGAGATGGAGCTGGTATTTTATGCGAAATTCCATGGCCATACTTCAAGAAAGTTTGGGATATTGCTGCAATCGGTATGATTTTCATGCCTAAAGATTTAAAGAATAGAGATTTAGCAAAAAAAATATGTGAACAGGAAGCTGAATCTTTGGGATTAAACTCCAAAGGTTGGAGAAATGTCCCTGTTAATGAAGAAGTTTTAGGCAGACTTGCAAGAGAAAATGAACCCTTTATTACACAGTGGATAGTTGAAGATAAAAAAATTAATCTTGAGGCTTTACTTTTCAGATTAAGACAAAGAATTTCAAATCGAGCAAACATAGAGTTAAAGGAATTAGGTCTCTACATTTGCTCTTTGAGTAGTAAAACAATTGTTTATAAAGGGATGGTCAGATCAGAAATATTAGCTCCTTTTTATAAAGATCTAAAGGACCATAGATTTGAAGTTTCATATGCTGTTTACCACAGAAGATTTAGTACTAATACCTTACCTAAATGGCCATTAGCGCAACCTATGAGACTCTTAGGTCATAACGGAGAAATAAATACATTACTTGGCAATATAAATTGGGCTAAAGCGACAGAAACAGATATCAGTTCCGTTTGGAAAGAAAATGCAATTGATCTCAAGCCAATAGTAAATAATGTTTTTAGTGATTCAGCTAATCTTGATTTAACTCTTGAACTATTAGTTCGCAGTGGTCGCCCAATAACAGATAGCTTACTGACACTTATACCTGAAGCTTTTAGAGATCAACCAGAATTGATCAATAAACCAGAAATAACTGCTTTTTATGAATATGCGGCTGGCACGCAAGAGCCATGGGATGGGCCAGCACTAATAGTCTTTACTGATGGAAGAAATGTAGGCGCAACACTAGACAGAAATGGGCTTAGGCCAGCTCGTTATTGCATCACTAAAAATGGATATGTTGTTATGGGATCGGAAACAGGTGTTGTTGAATTAGAGGAAAATCAAATCCAAGAGAAGGGTCGTCTTGGGCCAGGACAAATGCTTGCAGTAGATTTAGAGAAAAAGAGAATTTTACGCAACTGGGATGTCAAAGAAGAATCTGCAAACAGATATCCATACTTAGATTGGTTAAAAGCAAATCGTATAAACCTTAATAATCAAAATTGGGAAATAAATAATAAATTTAATAAAGAAGAGCTTCTTCAGCAACAAGTTGCTTTTGGCTTTAGTTCCGAAGATTTTGACTACATAATTAATAGCATGGCAGCAAGTGGCAAAGAACCAACTTATTGCATGGGAGATGATATTCCACTAGCAATACTTTCTAATAAGTCACATATTCTTTATGACTATTTCAAACAAAGATTTGCACAGGTAACTAATCCACCAATTGATCCTCTTCGAGAAAAGTTAGTTACTAGCTTAGAAATGCATCTTGGAGTTAGAAAAGCTCCATTATCTCCAAAAGAATCAGCAAGACTAATTCATATTAAATCACCAATTATCAATGAAAAAGAATTAACTTCAATAACAAAATCTGGGATTAATTTCAAAGAAATATCCACATTACTTTCTATTAACAATGATGAAGGAAACTTAGACAAAGGTCTTAAAAACCTATGCCAAGAAGCAGAAGATAGTGTAATTAATGGTGAAGAAATACTAATCCTCTCTGATAGAAATATTAGTCAAGAAAAGTCATACATTCCTCCTCTTCTTGCGGTTGGTGCAGTTCATCATCACTTGCTTAGAAAGGGCCTTAGACTAAAAACATCGATAATCATAGATACTGCTCAATGCTGGAGTACTCATCACATAGCATGTCTAATTGGTTTTGGTGCAAGTGCGATTTGTCCCTGGTTGGCATGGGAAACTACTCGCCATTGGTGGCAACTACCTAAAACTCAAAAGCTCATTTCAGATGGGAAGTTGCCAAATCTATCTATAGAGATTGCTCAAGAAAATGTTAAAAAAGCAATGGAAGATGGATTAAGAAAAATACTTTCAAAAATAGGAATTTCTGTCCTCGCAAGTTATCACGGAGCACAAATTTTTGAAGCAATTGGTATAGGTGCAGATTTAATTGATTTAGCGTTTAAGGGGACTACAAGTCGAATAGCAGGACTAACACTAAAAGAATTGTCAATCGAGACAATGTCGTTTCACACAAAAGCTTTCCCTGAACTAGAGCAAAGGAAGCTTGATTTTAATGGATTTGTGCAATATCGAAATAGTGGGGAATTTCATTTAAATAACCCAGAAATGTCAAAAATTCTTCATGCTGCAGTGAAAGCTGGGCCTGGATATGACCACTTCAAAACTTATCAACAACTTCTAGAAAGTCGTCCCGCTACGACGCTCAGAGATCTTCTGACATTTAAAAAAGCTTCTAACCCTTTACCTCTTGATCAAGTAGAGAGTGTTGAGTGTATTTGTCAAAGATTTTGTACCGGTGGAATGAGTCTAGGCGCCCTATCAAGGGAAGCGCATGAAGTTCTTGCAATAGCAATGAATAGAATAGGAGGGAAAAGTAATAGTGGTGAAGGTGGAGAAGATCCTGCGAGATTTAATGTCCTCCAAGATGTTGATGAAAATAATCAATCAAAAACATTACCCAATCTCAAAGGACTTCGAAATGGAGATACCGCCTGTTCTGCAATTAAACAAATTGCGTCTGGCCGATTCGGTGTAACCCCTGAATATTTAACTAGCGGAAAGCAATTAGAAATCAAAGTTGCACAAGGAGCCAAGCCTGGAGAAGGAGGCCAATTGCCTGGACCAAAGGTTGATGAATATATAGCCAAGCTTCGTAATAGCAAGCCAGGGGTAGCTCTTATTTCGCCTCCTCCTCATCATGATATCTACTCCATAGAAGACCTTGCCCAACTTATTCACGACCTACATCAAATAAATCCAACTGCAAAAGTAAGTGTGAAATTAGTTGCTGAAATAGGCATTGGAACAATTGCAGGCGGTGTAGCAAAAGCCAATGCTGATGTTATCCAAATATCAGGTCATGATGGAGGGACGGGTGCTTCTCCACTTAGTTCAATTAAACATGCAGGTCTGCCATGGGAACTTGGATTAACTGAAGTTCATCGATCTTTATTAGAAAATGGTCTGCGCAAAAGGGTTTTATTAAGAGCAGATGGAGGTTTAAAGACAGGTTGGGATGTTCTAATTGCAGCTTTACTAGGAGCTGAAGAATATGGTTTTGGAACAGTCGCAATGATTGCCGAAGGTTGCATCATGGCAAGAATTTGCCATACAAATAAATGTCCAGTCGGTGTAGCAACTCAACAAGAAGGCTTAAGAAAAAGATTCCCAGGCTTACCTGAACATGTAGTTAACTTTTTTATCTTTGTAGCTGAAGAACTCAGGCAATTGATGAGTCAACTTGGAGTAGCAAAAGTCGAGGATCTTATTGGGAGAACAGATCTATTAATTCCAAGGAATATAGATTTAACAAAAACAAGAGAAGTGGACCTATCTAGCCTTCTAGAAAACCCAAAAGATCGTTCGTGGTTGAACCACGAAATTCACGCTCATAGTAATGGAGAAGTTCTTGAGAATTCTCTACTCAAAAATGAAGAAATCTCCAATGCAATTCAAACTCAGGGACACATCACGAAAGAAATTCCAATTCTTAATACTGATAGAAGTGTTTGTGCAAGGATCGCTGGAGAAATAGCCAAAAAATTTGGGAATAAAGGTTTTAATGGCAATTTAAATTTAATTTTCAAAGGTTCAGCTGGGCAAAGTTTTGGTGCATTTATTTTAAAAGGAATGAATATTTCTTTAATAGGAGAAGCTAATGATTATGTAGGCAAAGGGATTAACGGAGGTTCCATTACAATTGTTCCCGAAATTATTAGTGACAGATCTAAGACTCAGGTAATACTTGGCAACACATGCCTTTATGGAGCAACTGGTGGAAAATTATTCGCCCTTGGAATCGCAGGAGAACGTTTTGGTGTTCGCAATAGTGGAGCTCAAGCTGTTATTGAAGGAGCGGGCGACCATTGCTGCGAATATATGACTGGAGGAGTAGTTGTTGTTCTTGGCAAAACTGGAAGAAATATTGGAGCAGGAATGACTGGCGGTATAGCATTTATTCTTGACGAAAAAAACGAACTTGATTTAAAAATGAATAAAGAAATTGTTGAGTTACATAATCTAACTTCAACTAACCAAGAACAATTCTTAAAGAATCTACTTGTTGAATATCAACAGAAAACTAAAAGTCCCGAAGCTAAAAAGATACTCTCAGATTGGTCTTCTTGGAAAAAATTATTTAAAATAGTAGTTCCTCCAAGCGAAAAAAATAAATTAGGT
AG-402-C09  TACTGTGATAGCACTTATCCAGATGCCTTTTCTGGGGAAAAAGATTCTTGTGGTGTTGGCTTTATAGCGAGCCTTGAAGGCAACAGAAATAATTGGGTCTTGTCTCAGGCATTACGAGGTCTCAGTTGCATGGAGCACAGGGGCGGATGCGGCGGAGATGGTGACTCAGGTGATGGTGCTGGGATTTTATGTGAAATTCCATGGTCATATTTAAGGCAAGTTTGGGACACGGCTAAAATAGGTATGATTTTCATGCCAAAAGACTCTAAGAATAGAGAAATAGCGAGGGAGATATGTGAACAGGAAGCTGAGCTGTTAGGGATAACCTCCAAAGGGTGGCGAGATGTTCCTGTTCATGAAGAAGTTTTAGGCAAACTTGCAAGGGAAAATGAACCCTTTATTACACAATGGCTAGTTGATGATAAAGAAATCAATCTTGAGGCTTTACTTTTCAGATTGAGGCAAAAGATTTCTAATCGAGCAAATATAGAATTAAAGGAGTTAGGTCTCTATATTTGCTCTTTAAGTAGCAAAACCATTGTTTATAAAGGAATGGTTAGATCTAAAATATTAGCTCCTTTTTATAGTGATTTACAGGACGATAGATTTGAAGTTTCATATGCGGTTTACCATAGAAGATTCAGTACAAACACATTGCCTAAATGGCCTTTAGCTCAACCAATGAGACTTTTAGGTCATAATGGAGAAATAAATACATTACTCGGAAATATTAATTGGGCTAAAGCAACAGAAACAGATATAAGTTCCGTTTGGAAAGAAAATGCAAAAGATCTAAAACCTATAGTCAATAATTTATATAGTGATTCAGCAAATCTTGATTTAAATCTTGAACTATTAGTTCGAAGTGGAAGACCAATAACTGATAGTTTATTAACACTTATTCCCGAAGCTTTTAGAGACCAACCAGAATTAATAAATAAACCTGAAATAACTGCTTTTTACGAATATGCTGCAGGAACCCAAGAGCCTTGGGATGGCCCAGCTTTAATAGTCTTTACTGACGGAATAAACATAGGCGCAACTCTTGATAGAAATGGTTTAAGACCAGCTCGCTATTGCATCACTAAAAATGGATATGTTGTTATGGGATCTGAAACAGGTGTTGTTCAATTAGAAGAAGATCTAATCCAAGAGAAAGGTCGCTTAGGTCCTGGCCAAATGCTTGCGGTAGATTTAGAAAGCAAGAGAATTTTACGTAATTGGGATGTTAAAGAAGAGTCAGCAAATAGATACCCATACCTAGATTGGTTAAAAGCAAATCGCATAAACCTTAATAACCAAAGTTGGGAAACAAACAATAAATTTGATAAGCAAAAATTGCTTCAGCAACAAATTGCATTTGGCTTTAGTGCAGAAGATTTTGATTATATAATTAACAGCATGGCAGCAAATGCAAAAGAACCAACTTATTGCATGGGAGATGATATACCACTAGCAATACTTTCTAATAAATCACATATTCTTTACGACTATTTCAAACAGAGATTTGCACAAGTTACTAATCCACCAATTGATCCTCTTAGAGAAAAGCTAGTCACTAGCTTAGAGATGAATCTTGGGGTTAGAAAAGCACCCTTAAGGCCTAAAGAGTCTGCAAGACTAATTCATATTAAATCACCAATACTTAATGAAAAAGAATTAATTTCAATAACGAAGTCAGAAATTTCATGCAAGCAGATATCGACTTTAATTCCTATTCATGATGATAAAATAAACCTTGAAAAAGGTCTCAAAAATCTATGCCAAGAGGCAGAAGATAGTGTAATTAATGGTGGAGAAATACTAATCCTTTCTGATAGAGATATTAATCAAGAGAACTCCTATATTCCACCTCTTCTCGCTGTTGGTGCTGTTCATCATCACTTACTTAGAAAAGGGCTAAGACTAAAAACCTCGATAATTATAGATACAGCTCAATGCTGGAGTACTCATCACATAGCCTGTCTGATTGGATTTGGAGCAAGTGCAATTTGTCCTTGGTTGACATGGGAAACAACTCGCCATTGGTGGGAATTACCTAAAACTCAAAAACTTATTTCAGATGGGAAGTTGTCTAATTTATCTATAGAGATTGCTCAAGATAATGTTAAAAAAGCAATGGAAGATGGATTAAGAAAAATACTTTCGAAGATAGGTATCTCAGTATTAGCAAGTTATCACGGAGCTCAAATCTTTGAGGCTATAGGTATAGGTGCAGATTTAATTGATTTAGCTTTCAAGGGAACAACAAGTCGTATAGCAGGACTAACTTTGAGCGAATTATCACTTGAGACAGTTTCATTTCATAAAAAAGCTTTCCCAGAACTAGAGCAAAAAAAACTTGATTTTAATGGATTTGTTCAATATCGAAATAGTGGAGAATTTCATTTAAATAATCCTGAAATGTCAAAAACTCTTCATGCTGCAGTCAAAGCTGGGCCTGGATATGACCACTTCAAAACTTATCAAAGACTTCTAGAAAGTCGTCCCGCTACTACCCTCAGAGATCTTCTTACATTTAAAACAGCAACCCAGCCTTTACCACTTGATCAAATAGAAAGTGTTGAGAGTATTTGTCAAAGATTTTGCACTGGCGGAATGAGTCTAGGTGCCCTATCCAGGGAAGCGCATGAAGTTCTTGCAATAGCAATGAATAGGATTGGAGGCAAAAGTAATAGTGGTGAAGGAGGAGAGGATCCCGCGAGATTCAATGTTCTCGAGGATGTTGACGAAAATAATCAATCAAAGACATTACCTAATCTCAAAGGTCTTTTAAATGGAGATACCGCATGTTCTGCAATTAAACAAATTGCGTCTGGCCGATTTGGTGTAACCCCTGAATATTTAACTAGTGGCAAGCAATTAGAAATCAAAGTAGCTCAAGGTGCAAAGCCTGGAGAAGGAGGACAATTGCCTGGGCCAAAGGTTGATGAATACATAGCAAAGCTTCGTAATAGCAAGCCAGGAGTAGCTCTTATTTCTCCTCCTCCTCATCATGATATTTATTCAATAGAAGACCTCGCCCAACTTATTCATGACCTACATCAAATAAATCCAACTGCAAAAGTCAGTGTGAAATTAGTTGCTGAGATAGGGATTGGCACAATTGCAGGGGGAGTAGCCAAAGCCAATGCTGATGTCATCCAAATTTCAGGACATGATGGAGGGACGGGTGCATCGCCACTTAGTTCAATTAAACATGCTGGTCTACCATGGGAACTTGGATTAACGGAAGTGCATCGCTCTTTATTAGAAAATGGTCTTCGCAAACGGGTTTTATTAAGAGCAGATGGAGGTTTAAAGACAGGATGGGATGTCCTGATTGCGGCTTTACTTGGAGCAGAGGAATATGGTTTTGGAACAATCGCAATGATTGCCGAAGGTTGCATTATGGCAAGGATTTGCCATACAAATAAATGTCCAGTAGGTATAGCAACTCAACAAGAAGGCTTAAGAAAAAGATTCCCAGGCTTACCAGAACATGTAGTTAACTTTTTTATCTTCGTAGCTGAGGAAGTCAGACAATTGATGAGTCAAGTTGGTGTAGCAAAAGTCGAGGATCTTATTGGAAGAACAGATCTATTAATCCAACGAAATCTAGACTTAACAAAAACAACAGAACTTGACCTATCTAGCCTTCTCGATAACTCAAAAGATCGTTCATGGTTAAAACACGAAATTAAAGCTCATAGCAATGGAGAAGTTATTGAAAATGCCATACTGAAAGATGAAGAAGTTTCTAATGCAATTAAAACTCAAGGAAGCATCTCCAAAGAAATTCCAATTGTTAATACAGATAGAAGTGTTTGTGCACGAATCTCTGGAGAAATAGCTAAAAAATATGGAAATAAAGGTTTTAATGGGAATTTGAATTTGATATTTAAAGGTTCCGCTGGACAAAGCTTTGGTGCATTTATTTTAAAAGGAATGAATATATCTTTGATAGGAGAAGCTAATGATTATGTAGGAAAAGGTATTAACGGAGGTTCTATTACGATTGTTCCCGAAATTATTAATGACACATCTAACACTCAGGTAATACTTGGTAACACATGTCTATATGGAGCAACTGGCGGGAAATTATTCGCCCTTGGAATAGCAGGTGAGCGTTTTGGAGTTCGCAATAGTGGAGCTCATGCTGTAATTGAAGGAGCGGGTGACCATTGTTGCGAATATATGACTGGAGGAGTTGTTGTTGTGCTTGGAAAAACCGGAAGAAACATAGGAGCAGGAATGACTGGAGGCATAGCTTTTATTCTTGACAAAAAAAATGAACTTGACTTGAGAATGAATAAAGAAATTGTTGAGACATATCCTCTAACTGCAACTAACCAAGAACAATTCTTAAATGACTTAATTATTGAATATCATCAGAAAACCAAAAGTCCTTTAGCGCAAAAGATTCTCTCAGACTGGTCTTCGTGGAAAAATTTATTTAAGGTTGTAGTTCCTCCAAGCGAAAAGAATAAATTAGGT
AG-402-C22  TATCAAGATAGTTATTCCCCAAATGGAATAATCGGTGAAAAGGATGCGTGTGGAGTTGGTTTTATAGCAAATATTGAAGGGATAGAAAGCAACTGGATCCTAAAACAATCCCTGAAAGGCCTTAATTGTATGGAGCATAGAGGAGGTTGTGGAGGAGATAGTGACTCAGGTGATGGAGCAGGCATTTTATGTTCAATTCCATGGAAATACTTAGATGAAAAAATGAATCTAAAAGATTTAGGCATGATTTTTATGCCTAATAAAAAAGAGAAAATTGAAGAATGTAAATCAATATGTGATCAGGAAGCAGAAAAATTAAGAATCTACAATACATCTTGGAGAACAGTACCTGTTAATAATGAAATCTTAGGTCCTTTAGCTAAAGCAAATGCCCCATTCATAAGCCAGTGGATTCTACATAAAGATAATCAGGATATTGAAAGGCTTTTATTTCAATTAAGGAAAAGAATTGAAAAAAAAATAAGGGAGACTTTAAAAAACTGTGATTTTTATTTTGCTTCACTAAGTTCTCAAACTGTTGTATACAAAGGTATGGTTCGTTCAGAGATATTATCTGAGTTTTATCAAGATCTAAAAGAAGAGAGTTTTAAAGTATCATTTTCTGTTTACCATAGGAGGTTTAGTACTAATACACTTCCAAAATGGCCACTTGCTCAGCCCATGAGATTTTTAGGTCATAACGGCGAAATAAATACTCTCTTAGGTAATATCAACTGGGCTAAAGCTTCAGAAAGTCACATAGATGACTTTTGGGGAGATTTATCTAATGAAATTAAGCCGATTGTAGATGTAAATAAAAGTGATTCATCAAATCTTGATGCAACTCTTGAAATTAATATTCGTTCAGGTCAGCCCATTACTGACTCATTGTTAAAACTTGTTCCTGAAGCATTTAGAGATCAACCAGAACTCGAACAAAGAGAAGATATAAAGGCATTTTATGAATATTCTGCGAGTCTACAAGAAGCTTGGGATGGACCTGCTTTACTTGTATTTGCAGATGGTAAATTTGTAGGAGCAACGCTTGATAGAAATGGTCTAAGACCAGCAAGATATTCAATAACAAATGATGGTTTTGTAATAATGGGTTCCGAAACAGGAGTAGTAGAAATTGAAGAGGAGAGAGTAATAGAAAAAGGTCGATTAGGACCGGGACAAATGTTAGCAGTTGATTTTCATCAAAATAGAATTCTAAGAAATTGGGAGGTAAAATCTGAAGCAGCTGAAAGGCATGATTACAAAAATCTCCTAAATAATAGAACTATAAAAATTGAAAATAATGAATGGGTTAAAGACTGTAAACTAAAAGACCTTGAGTTAATACAACAACAAACTGCATACGGCTTTTCAGCAGAAGATAATGATCTTATCTTAGATTCAATGGCTTCATTAGCTAAAGAGCCTACTTATTGCATGGGCGACGATATCCCACTAGCAGTGCTTTCATCAAAGCCACATATTTTATATGACTATTTTAAGCAAAGGTTTGCTCAAGTTACTAATCCTCCTATTGACCCTCTTAGAGAAAAACTAGTAATGAGTTTAGAGATGCATCTTGGAGAAAGATGTACACCATTTGAGATTAAAGATCCTAAACCTTTTGTTCATTTACAAAGTCCAATTCTCAATGAGGAAGAACTCATTTCCATTCAAAAATCAGAAATTAAATCTCATACAATTTCAAGTTTGTTCGATATTGAGGAAGGTGTTCAAGGCTTAGAGAACCAATTAAAAGCAATTTGTAAACAGAGTGAGTTCTCTATAAGAGAAGGTTGCTCTTTAATTGTTATTTCTGATAAAGGAATTAACCCTAAAAAAACTTTTATTCCTCCCTTACTTGCTGTTGGAGCAATTCATCATTATCTTCTAAAAAAAGAAATCAGGCTAAAAGCTTCTCTAATAATTGAAACAGGTCAATGTTGGAGTACACATCATTTAGCTTGTTTGATTGGTTATGGTGCAAGCGCAGTTTGTCCTTGGTTGACTTTCGAAGCAGGAAGACATTGGTTAAAACACCCAAAAACTCAAAAACTTATAGATAGCAAAAAGATCAACTCATTATCAATAACTGATGTTCAAGAAAATATTAAAAAAGCTCTAGAAGACGGTCTAAGAAAAATTCTTTCTAAAATAGGTATTTCACTTTTGTCTAGTTACCATGGCGCACAAATTTTTGAAGCTGTAGGCCTTGGTTCTGACTTAATAAAAATTGCTTTTGATGGGACAACCAGCCGAATTGCTGGCATAACTCTAAAAGAATTATCTAATGAAACGCTTTCAATACATACTAAAGCCTACCCAGAGATCGATTTAAAAAAATTAGAATTCTTAGGATTTGTACAATTTAGAAATAATGGAGAATATCACTCTAATAATCCTGAGATGTCCAAAGTTTTACATTCGGCTGTAAAACAAGGACCTGGATACGATCATTTTGAAACTTACAAAAAACTCATTAGTAATAGGCCGACAACATCTTTAAGAGATCTACTAACAATTAGTTCAAAAAGAAAAAGCATTTCTTTAGAGGATGTTGAAAGTGTTGAATCAATTTGCAAAAGGTTTTGCACTGGAGGAATGAGTTTGGGTGCATTATCAAGAGAAGCGCATGAAGTATTAGCAGTTGCAATGAATAGAATTGGTGGGAAAAGTAATAGTGGAGAAGGGGGAGAAGATCCAGCTCGTTTTAATGTTTTAAATGATATTGATGAAAGTACTCAATCAGCAACATTACCATTCATAAGAGGTCTAGAAAATGGAGACACCGCATGTTCAGCTATTAAACAAATAGCATCAGGTAGATTTGGAGTTACACCTGAATATCTAAGGAGTGGTAAACAACTCGAAATTAAAATGGCTCAAGGTGCTAAACCAGGCGAAGGAGGACAATTGCCTGGTCCAAAAGTTGATTCTTACATCGCAAAACTAAGAAATAGTAAACCTGGAGTAGCCCTAATATCTCCTCCCCCGCATCATGACATTTATTCAATTGAAGATTTAGCCCAACTTATCCATGACTTACACCAAGTCCATCCAAAAGCCAAAGTGAGCGTTAAACTTGTTTCTGAAATTGGCATAGGCACTATTGCTGCTGGAGTAAGCAAAGCTAATGCAGATGTAATTCAAATTTCAGGACATGACGGAGGTACAGGTGCCTCACCTCTAAGTTCTATTAAACATGCAGGTTTACCATGGGAATTAGGTGTCAGTGAGGTTCACAAATCTCTATTGGAGAATAACTTACGTGAAAGAGTAATTTTGAGAACTGATGGGGGTCTTAAAACAGGCTGGGATGTTGTTATCGCAGCTTTACTAGGTGCTGAAGAATACGGGTTCGGTTCTGTAGCGATGATTGCCGAAGGATGTATAATGGCTCGTGTTTGCCATACAAACAAATGTCCCGTTGGGGTAGCTACTCAAAAAGAAGAATTAAGAAAAAGATTTAAAGGTATTCCAGAAAATGTTGTCAATTTTTTCTTGTACATTGCTGAAGAAGTAAGACAAATAATGAGTAGCATCGGTGTTTCTAATATGGAAGAACTGATTGGAAATCAAGAATTTCTTTCTGCAAGAAATATCAGTCTTCCAAAAACTTCTAATATCGATCTCTCTTCTCTAGTATCCTCAATCAATGAAAGATCATGGTTAAAACATTCAAACAATGCTCATAGTAATGGATTTGTATTAGAAGACGAATTTTTGTCAGATGCGGAATTCATAGATTCAATTAAAAATCATGAAAACTTAACCAAAGAAATTCAAATAAAGAATACAGATAGAAGCGTTTGTGCCAAAATATCTGGCGAAATCGCAGCACTTTATGGAAACACTGGGTTCAATGGCGAACTCAACTTAAATTTCAAAGGATATGCAGGACAGAGCTTTGGTGCTTTTTTATTAAAAGGGATGAATGTCCAATTAATAGGCGAAGCTAATGATTATGTATGCAAAGGAATGAATGGCGGAATACTTACCATAATTCCACCAACAATAGATACAAACTCCTCCGAGCAAGTCATTTTAGGAAACACTTGTCTTTATGGAGCAACAGGAGGAAAATTATTTGCATTAGGTAAATCGGGAGAAAGATTTGCAGTAAGAAATAGTGGCGCCACGGCAGTAACAGAGGGGGCAGGGGATCATTGTTGTGAATACATGACTGGTGGAAAAATAGTTATTCTTGGTTCCACAGGAAGAAATATTGGTGCTGGCATGACTGGTGGAATAGCATTTATACTCGATGAAAATAATGATTTAAGTAATAAAGTTAATATGGAAATAGTTAGCATTCATAAAATAACCTCATCAAAGCAAGAGGAGATTTTATTGGAAATTATTAAAGAATACCTATCAAAAACAAAGAGCTTGAAGGCTGCCAAAATAATTGAAAATTGGTCTTATTACAAAAAAACATTCAAATTAATTGTTCCCCCAAGCGAGGAAGAAATGCTTGGC
AG-402-E17  TATTGCGATAGCACTTATCTTGATGCCTTCTCTGGGGAAAAAGATTCTTGTGGAGTTGGCTTTATAGCTAATGTTGAAGGGGAAAAAACTAATTGGGTCTTAGCTCAGGCTTTACGCGGTCTCACCTGTATGGAGCACAGAGGAGGATGCGGCGGAGATAGCGACTCAGGAGATGGAGCTGGAATTTTATGCGAAATTCCATGGCCATACTTCAAGGAAGTTTGGGATATTGCTGCAATCGGTATGCTTTTCATGCCTAAAGATTTAAAGAATAGAGATTTAGCAAAAAAAATATGTGAACAGGAGGCTGAATCTTTGGGATTAAACTCCAAAGGTTGGAGAAATGTTCCTGTTAAAGAAGAAGTTTTAGGCAGACTTGCAAGAGAAAATGAACCCTTTATTACACAGTGGATAGTTGAAGATAAAGAAATTAATCTTGAGGCTTTACTTTTCAGATTAAGACAAAGAATTTCAAATCGAGCAAACATAGAGTTAAAGGAATTAGGTCTCTACATTTGCTCTTTGAGTAGTAAAACAATTGTTTATAAAGGGATGGTCAGATCAGAAATATTAGCTCCTTTTTATAAAGATCTAAAGGACCATAGATTTGAAGTTTCATATGCTGTTTACCACAGAAGATTTAGTACTAATACTTTGCCTAAATGGCCATTAGCGCAACCTATGAGACTCCTAGGTCATAACGGAGAAATAAATACATTACTTGGCAATATAAATTGGGCTAAAGCGACAGAAACAGATATCAGTTCCGTTTGGAAAGAAAATGCAATTGATCTCAAACCAATAGTAAATAATGTTTTTAGTGATTCAGCTAATCTTGATTTAACTCTTGAACTATTAGTTCGCAGTGGTCGCCCAATAACAGATAGCTTACTGACACTTATACCTGAAGCTTTTAGAGATCAACCAGAATTGATCAATAAGCCAGAAATAACAGCTTTTTATGAATATGCGGCTGGCACGCAAGAGCCATGGGATGGGCCAGCACTAATAGTCTTTACTGATGGAAGAAATGTAGGCGCAACACTAGACAGAAATGGGCTTAGACCAGCTCGTTATTGCATCACTAAAAATGGATATGTTGTTATGGGATCGGAAACAGGTGTTGTTGACTTAGAGGAAAATCAAATCCAAGAGAAGGGTCGTCTTGGACCAGGACAAATGCTTGCAGTAGATTTAGAAAAAAAGAGAATTTTACGCAACTGGGATGTAAAAGAAGAATCTGCAAACAGATATCCATACTTAGATTGGTTAAAAGCAAATCGTATAAACCTTAATAATCAAAATTGGAAAAAAAATAATAAATTTGATAAAGAAGAGCTTCTTCAGCAACAAGTTGCTTTTGGTTTTAGTGCTGAAGATTTTGATTACATAATTAATAGCATGGCAGCAAGTGCAAAAGAACCAACTTATTGCATGGGAGATGATATACCACTAGCAATACTTTCTAATAAGTCACATATTCTTTATGACTATTTCAAACAAAGATTTGCACAGGTAACTAATCCACCAATTGATCCTCTTCGAGAAAAGTTAGTTACTAGCTTAGAAATGCATCTTGGAGTTAGAAAAGCTCCATTATCTCCAAAAGAATCAGCAAGACTCATTCATATTAAATCACCAATTATTAATGAAAATGAATTAATTTCAATAACACAATCTGGGATTAATTTCAAAGCAATATCCACGTTACTTCCTATTAAAGATGATGAAGGAAACTTAGACAAAGGTCTTAAAAATCTTTGCCAAGAAGCAGAAGATAGTGTAATTAATGGTGGAGAAATACTAATTCTCTCTGATAGAAATATTAGTCAAGGAAAGTCATACATTCCTCCTCTTCTTGCGGTTGGTGCAGTTCATCATCACTTGCTTAGAAAGGGACTTAGACTAAAAACATCGATAATTATAGATACTGCTCAATGCTGGAGTACCCATCACATAGCATGTTTAATTGGATTTGGTGCAAGTGCGATTTGCCCCTGGCTGACATGGGAAACTACTCGCCATTGGTGGCAGCTACCGAAAACTCAAAAACTTATTTCAGATGGGAAGTTGTCAAATTTATCTATAGAGATTGCTCAAGAAAATGTTAAAAAAGCAATGGAAGATGGATTAAGAAAAATACTTTCAAAAATAGGAATTTCTGTTCTCGCAAGTTATCACGGAGCACAAATTTTTGAAGCAATTGGTATAGGTGCAGATTTAATTGATTTAGCGTTTAAGGGAACTACAAGTCGTATAGCAGGACTAACACTAAAAGAATTGTCAATCGAGACAATGTCTTTTCACAAAAAAGCTTTCCCTGAACTAGAGCAAAGGAAGCTTGATTTTAATGGATTTGTTCAATATCGAAATAGTGGGGAGTTTCATTTAAATAACCCAGAAATGTCAAAAATTCTTCATGCTGCAGTGAAAGCCGGGCCTGGATATGACCACTTCAAAACTTATCAACAACTTCTAGAAAGTCGTCCCGCTACGACGCTCAGAGATCTTCTGACATTTAAAAAAGCTTCTAACCCTTTACCTCTTGATCAAGTAGAGAGTGTTGAGAGTATTTGTCAAAGATTTTGTACCGGTGGAATGAGCCTAGGCGCCCTTTCAAGGGAAGCGCATGAAGTTCTTGCAATAGCAATGAATAGAATTGGAGGGAAAAGTAATAGTGGTGAAGGCGGAGAAGATCCTGCGAGATTTAATGTCCTCGAAGATGTTGATGAAAATAATCAATCAAAAACATTACCCAATCTCAAAGGACTTCAAAATGGAGATACCGCTTGTTCTGCAATTAAACAAATTGCATCTGGCCGCTTCGGTGTAACCCCTGAATATTTAACTAGCGGAAAGCAATTAGAAATCAAAGTCGCACAAGGTGCCAAGCCTGGAGAAGGAGGCCAATTACCTGGACCAAAAGTTGATGAATATATAGCCAAGCTTCGTAATAGCAAGCCAGGGGTAGCTCTTATTTCGCCTCCTCCTCATCATGATATCTACTCCATAGAAGACCTTGCCCAACTTATTCACGACCTACATCAAATAAATCCAACTGCAAAAGTAAGTGTGAAATTAGTTGCTGAAATAGGTATTGGCACAATCGCAGGCGGTGTAGCAAAAGCCAATGCTGATGTTATTCAGATTTCAGGTCATGATGGAGGGACGGGTGCTTCCCCACTTAGTTCTATTAAGCATGCAGGTTTGCCATGGGAACTTGGATTAACTGAAGTTCATCGATCTTTATTAGAAAATGGTCTGCGCAAAAGGGTTTTATTAAGAGCAGATGGAGGTTTAAAGACAGGTTGGGATGTGCTAATTGCAGCTTTACTGGGAGCTGAAGAATATGGTTTTGGAACAATCGCAATGATTGCCGAAGGTTGCATCATGGCAAGAATTTGCCATACAAATAAATGTCCAGTCGGTGTAGCAACTCAACAAGAAGGCTTAAGAAAAAGATTCCCAGGCTTACCTGAACATGTAGTTAACTTTTTTATCTTTGTAGCTGAAGAAATCAGGCAATTGATGAGTCAAGTTGGAGTGGCAACAATCGAGGATCTGATTGGGAGAACAGATTTATTAATTCCAAGGAATATAGATTTAACAAAAACAAGAGAAGTGGACCTATCTAGCCTTCTAGAAAACTCAAAAGATCGTTCCTGGTTGAGCCACGATATTCAAGCTCATAGTAATGGAGAAGTTCTTGAAAATTCTCTACTCAAAAATGAAGAAATCTCCAATGCAATTCAAACTCAGGGACACATTACTAAAGAAATTCCCATTGTTAATACAGATAGAAGTGTTTGCGCAAGGATCGCTGGAGAAATAGCCAAAAAATATGGTAATAAAGGTTTTAATGGCAATTTAAATTTAATTTTTAAAGGTTCAGCTGGTCAAAGTTTTGGTGCATTTATTTTAAAAGGAATGAATATTTCATTAATAGGAGAAGCTAATGATTATGTAGGCAAAGGCATTAACGGAGGTTCTATTACAATTGTCCCCGAAATTATTAATGACTCATCTCACACTCAGGTAATACTTGGCAACACATGCCTATATGGAGCAACTGGTGGAAAATTACTCGCCCTTGGAATCGCAGGAGAACGTTTTGGTGTTCGCAATAGTGGAGCTCATGCTGTTATTGAAGGAGCGGGAGACCATTGTTGCGAATATATGACTGGAGGAGTAGTTGTTGTTCTTGGCAAAACTGGAAGAAATATTGGGGCAGGGATGACTGGAGGTCTAGCATTTATTCTTGACGAAAAAAAAGAACTGGACTTAAAAATGAATAAAGAAATTGTTCAGGTACATAATCTAACTTCAACTAACCAAGAACAATTCTTGAAGAATCTAATTATTGAATATCAACAGAAAACTAAAAGCCCCAAAGCGAAAAAGATACTCTCAGATTGGTCTTCTTGGAAAAACTTATTTAAAATAGTAGTGCCTCCAAGCGAAAAAAATAAATTAGGT
AG-402-F05  TATCAAGATAGTTATTCCCCAAATGGAATAATTGGTGAGAAAGATGCGTGTGGAGTTGGTTACATAGCAAATATTAAAGGGGTAGAGAGCAATTGGATCCTAAAACAATCCTTGAAAGGCCTTAACTGCATGGAACATAGAGGAGGTTGTGGAGGGGATAGTGACTCAGGAGATGGAGCAGGCATTTTGTGTTCAATACCTTGGGATTTCTTAGAAAAAGAAGTAAATCTTAAAAATTTAGGCATGATTTTTATGCCTAATAAAAAAGAGAAAATTGAAGAATGCAAATCAATATGTGAAGAGGAAGCAGAAAAATTAAAAATAAACAAAACATCTTGGAGAACAGTACCTGTTAATAATGAAATCTTGGGACCTTTGGCTAAAGCAAATGCTCCATTTATAAGTCAGTGGATTTTATTTAAAGATAACAATGATATTGAGAGGCTTTTATTTCAATTAAGGAAAAGAATTGAGAAAAAAATAAGAGAAAGTTTTAAAAACTGTGAATTTTATTTTGCCTCACTAAGTTCTAAAACAGTTGTATACAAAGGTATGGTTCGTTCTGAAATATTATCTGAGTTTTATCAAGACCTAAAAGAAGATAGTTTTAAAGTCTTTTTTTCTGTTTATCATAGAAGGTTTAGTACTAATACACTTCCAAAATGGCCACTAGCTCAGCCGATGAGATTCTTAGGCCATAACGGAGAAATTAATACTCTTTTAGGAAATATCAACTGGGCTAAAGCTTCAGAAACACACATAGATGATTTTTGGGAAGAGTTATCTAATGAAATTAAGCCAATCGTAGATATAAATAAAAGTGATTCATCAAATCTTGATGCAACTCTTGAAATCAATATTCGTTCAGGTCAGCCCATTACTGACTCATTATTAAAACTTGTTCCTGAAGCATTTAGAGAACAACCAGAACTTGAAAAAAGAGATGATATTAAATCATTTTATGAGTATTCTGCGAGCCTTCAAGAAGCTTGGGATGGTCCTGCTTTACTTGTATTTGCAGATGGAAATTTTGTAGGAGCAACGCTTGATAGAAATGGTCTCAGACCAGCAAGATATTCAATAACAAATGATGGTTTCGTAATAATGGGTTCCGAAACAGGAGTAGTAGATCTTTCAGAGGAAAGAGTAATAGAAAAAGGTCGATTAGGTCCGGGACAAATGTTGGCGGTTGATTTTCATCAAAAAAGAATTCTCAGGAATTGGGAGGTTAAATCTGAAGCAGCCCAAAGGCATGATTATAAAAACCTCCTTATTAATAGAATTATAAAAATTGAGAATAGTGAATGGTTTAAAGACTGCAAACTGAAAGACCTCGAGTTGTTACAACAACAAACTGCGTATGGTTTTTCAGCAGAAGATAATGACCTTGTCTTAGATTCAATGGCTTCATTAGCTAAAGAGCCTACCTATTGCATGGGCGACGATATCCCATTAGCAGTGCTTTCTTCAAAACCACATATTTTATATGACTATTTCAAGCAAAGATTTGCGCAAGTTACAAATCCTCCTATTGACCCTCTGAGAGAAAAACTGGTAATGAGTTTAGAGATGCATCTTGGAGAAAGATGTACACCATTTGAGATTAAAGATCCTAAACCTTTTGTTCATTTACAAAGTCCAATACTCAATGAGGAAGAACTCATTTCTATTAAAAAATCAAAAATTAAAAATAAAACAATTTCAAGTTTGTTTGATATTGAGGAGGGTGTTCAAGGCTTAGAGAAGCAATTAAAAGCAATTTGTAAACAGAGTGAGCTCTCTATCAAAGAAGGTTGCTCTTTAATTATTATTTCTGATAAGGGAATTAATCCTAAAAAGACTTTTATTCCTCCTTTACTTGCTATTGGAGCAATTCATCATTATCTTCTAAAAAAAGAAATCAGGCTAAAAGCTTCTCTAATCATTGAAACAGGTCAATGTTGGAGCACACATCACTTAGCTTGTTTGATTGGTTATGGTGCCAGCGCAGTTTGTCCTTGGTTGACCTTCGAAGCAGGCAGACACTGGTTAAAACATCCAAAAACACAAAAACTCATTGATAGCAAAAAAATAAATCCATTATCAATAATTGATGTTCAAGAAAATATTAAAAAAGCTCTAGAAGACGGTCTAAGAAAAATTCTTTCAAAAATAGGCATCTCACTTTTATCTAGTTATCATGGAGCACAAATTTTTGAAGCTGTAGGCCTTGGATCTGACTTAATAAAAATTGCTTTTGATGGTACAACAAGCCGCATCGCTGGCATAACACTAAAAGAATTAACCAATGAAACACTTTCAATACATACGAAAGCCTATCCAGAGATCGATTTAAAGAAATTAGAATTTTTAGGATTTGTTCAATTTAGAAATAATGGAGAATATCATTCCAATAACCCAGAGATGTCCAAAATTTTGCATTCAGCTGTACAACAAGGACCAGGATATGATCATTTTGAAACTTACAAAAAACTCATTAGTAATAGACCGACAACATCACTAAGAGATTTACTAACAATTAATTCAAAAAGAAAAAGCATTCCATTAGAGGAAGTTGAAAGTGTTGAATCAATTTGCAAAAGGTTTTGTACTGGAGGAATGAGTTTGGGTGCTTTATCAAGAGAAGCACATGAAGTATTAGCAGTTGCAATGAATAGAATTGGTGGAAAAAGTAATAGTGGAGAAGGGGGAGAAGATCCAGCTCGTTTTAATGTTTTAAATGATATTAATGAAAACACTCAATCCGCGACTTTGCCATTTATTAAAGGTCTAGAAAATGGAGACACCGCATGCTCAGCTATTAAACAAATAGCATCAGGGAGATTTGGAGTTACACCTGAATATCTAAGAAGTGGAAAACAACTCGAAATTAAAATGGCTCAAGGTGCAAAACCTGGAGAAGGGGGGCAATTGCCTGGTCCAAAAGTTGATTCTTACATCGCAAAACTAAGAAATAGTAAACCTGGAGTAGCTCTAATATCTCCCCCCCCGCATCATGATATTTATTCAATTGAAGATTTAGCTCAACTTATCCATGACCTACACCAAGTTCATCCAAAAGCAAAAGTGAGCGTTAAACTTGTTTCTGAAATTGGTATAGGCACTATTGCTGCTGGAGTAAGCAAAGCTAATGCAGATGTAATTCAAATATCAGGCCATGACGGAGGTACAGGTGCTTCACCCCTAAGTTCTATTAAACATGCAGGTTTACCATGGGAACTAGGTGTTGCTGAGGTTCATAAATCGCTCTTAGAGAATAACTTACGTGGAAGAGTAATTTTGAGAACTGATGGAGGTCTTAAAACAGGCTGGGATGTTGTTATTGCAGCTTTACTAGGTGCTGAAGAATACGGTTTCGGTTCTGTAGCGATGATTGCTGAAGGATGCATAATGGCGCGTGTTTGTCATACAAACAAGTGTCCTGTTGGAGTTGCCACTCAAAAAGAAGAATTAAGAAAAAGATTTAAAGGTATTCCAGAAAATGTTGTCAATTTTTTCTTGTATATTGCTCAAGAAGTAAGACAAATAATGAGTAGTATAGGTGTTTCTAATATGGAAGAACTTATTGGTAATCAAGAATTTCTTTCTGCAAGAAATATCGGGCTTCCTAAAACTTCTAATATCGATCTTTCTTCTTTAGTACTATCAAATACTGATAGATCATGGTTAAAACATTCAAAAAATGCTCATAGTAATGGTTCTGTATTAGAAGACGAGTTTTTGTCTGATACTGCATTTATAGATTCAATTAAAAATCACGAAAAATTAACTAAAGAAATTGAAATAAAAAATACAGATAGAAGTGTTTGTGCGAAAATATCAGGCGAAATCGCAGAACTTCATGGCAATACTGGCTTCAATGGCGCACTTAACTTAAATTTCAAAGGATATGCAGGACAAAGCTTTGGTGCCTTTTTATTGAAGGGAATGAATGTTCAATTAATCGGAGAAGCTAATGATTATGTTTGCAAAGGAATGAATGGAGGAATACTCACAATAATTCCACCAAAAATAGATAAAATCTCCTCCGAACAAGTCATCCTGGGTAATACTTGTCTTTATGGAGCAACAGGGGGGAAATTATTTGCATTAGGAAAATCGGGAGAAAGATTTGCAGTAAGAAATAGTGGTGCTACAGCAGTAACAGAGGGTGCAGGTGATCATTGTTGTGAATACATGACTGGTGGGAAAGTAGTCATTCTAGGTTCCACAGGAAGGAATATTGGTGCTGGCATGACTGGTGGAATAGCTTTTATAATCGATGAGAATAATAATTTAAGTAATAAAGTTAATAAGGAAATAGTTAGTATTCATAAAATAACTTCATCAAAGCAGGAAAATATCTTATTGGAAATTATTAGAGAATATCGTGCAAAAACAAATAGCTTAAAGGCTTTCAAAATAATTGAAAATTGGTCGCATTTCAAGAGTACTTTTAAATTAATTGTTCCCCCAAGCGAAGAAGAGATGCTTGGC
AG-402-G06  TACTGCGATAGCACCTATCCAGATGCCTTTTCTGGGGAGAAAGATTCTTGTGGAGTGGGCTTCATAGCTAGCGTTGAAGGCAAACAAAATCATTGGGTGTTAACTCAGGCACTACGTGGCCTGAGTTGTATGGAGCACAGAGGAGGATGCGGAGGAGATAGCGACTCTGGAGATGGAGCAGGTATTTTATGTGAAATCCCATGGTCATATTTCAGGCTAGTTTGGGACAAGGCTAAAATAGGCATGATGTTTATGCCTAAAGACCTAAAGAATAGAGAAATAGCGAGAAATATATGTGAGCAGGAAGCTGAGTCTTTAGGCTTAAGCTCCCAAGGATGGAGAGATGTTCCTGTTAATGAAGAAGTTTTAGGCAAACTTGCAAGAGAGAATGAACCCTTTATTACACAATGGATAGTAAATGATCAAGAAATTAATCTTGAGACTTTACTTTTTAGATTAAGGCAAAGAATTTCAAACCGGGCCAATTTAGAATTAAAGAGCTTAGGACTCTATATATGCTCTTTGAGTAGCAAGACAATTGTATACAAAGGAATGGTCAGATCAGAAATATTAGCTCCTTTTTATACAGATCTACAGGACGATAGATTTGAAGTTTCATACGCGGTTTACCACAGAAGATTTAGTACAAATACTTTGCCAAAATGGCCATTGGCTCAACCCATGAGACTTTTAGGTCACAACGGAGAAATAAATACATTATTAGGAAATATAAATTGGGCAAAAGCAACAGAAACAGATATAAGTTCAGTCTGGAAAGAGAATGCAAATGATCTAAAACCAATTGTCAATAATTTATTTAGTGATTCAGCAAATCTTGATTTAACTCTTGAATTATTAGTTCGAAGTGGAAGACCCATAACTGATAGCTTATTAACTCTCATACCAGAAGCTTTTAGAGATCAACCTGAATTAATAAATAAACCTGAAATAACTGCTTTTTATGAATATGCAGCTGGAACTCAGGAGCCATGGGATGGGCCAGCATTAATAGTCTTTACTGATGGAAGAAATGTAGGAGCAACTCTTGATAGAAATGGACTTAGACCAGCTCGTTATTGCATCACTAAAAATGGTTATGTTGTAATGGGATCTGAAACAGGTGTTGTTGAATTAGATGAGCAGCTAATCCAAGAAAAAGGTCGTCTTGGACCAGGGCAAATGCTGTCAGTAAATTTAGAAAAAAAGAAGATTTTACGAAACTGGGATGTCAAAGAAGAGTCAGCGAGCAGATATCCATACTTAGATTGGTTAAAAGCAAATCGGATCAATCTTAATAACCAAAATTGGGAAGTAAATAATAAATTTGATAAGCAGGAGTTACTGCAGCAACAAATTGCATTTGGTTTTAGTGCAGAAGATTTTGATTACATAATCAATAGCATGGCAGCAAATGCAAAAGAACCAACTTATTGCATGGGAGATGATATTCCGCTAGCCATACTTTCTAGTAAATCACATATTCTTTATGACTATTTCAAGCAAAGATTTGCACAAGTCACTAATCCACCAATTGATCCTCTTAGAGAAAAACTTGTTACTAGCTTAGAAATGCATCTTGGCGTTAGAAAAGCACCATTATCTCCAAAAGACTCAGCAAGACTAATTCATATTAAATCACCAATAATTAATGAAAAAGAATTAACTTCAATAAAAAAATTAGGGCTTAATTACAAGGAACTTTCGACATTAATTCCTGTTAATAATAATGAATTAAACTTAGATAAAGGCCTTGAAAATCTATGCCAAGAAGCAGAAGATAGTGTAATTAATGGTAGCGAAATTCTAATCCTCTCAGATAGAAATATTAATCGAGAAAGATCCTACATTCCTCCTCTACTTGCCGTTGGAGCAGTTCATCATCATTTACTCAGAAAGGGACTAAGGCTAAAAACCTCGTTAATTATAGACACAGCTCAATGCTGGAGTACGCATCACATAGCCTGTCTGATTGGATTTGGAGCAAGTGCAATTTGTCCTTGGTTGACTTTAGAAACTACTCGCCATTGGTGGCAATTACCAAAAACACAAAAACTTATTACCAATGGGAAGTTGTCAAATTTATCTATAGATATTGCGCAAGAAAATGTTAAGAAAGCAATGGAAGATGGATTAAGAAAAATACTTTCAAAAATTGGAATATCTGTTCTAGCCAGTTATCATGGAGCACAAATCTTTGAAGCTATAGGTATTGGTGCAGATTTAATTGATTTAGCTTTCAAGGGAACAACAAGTCGTATAGCAGGGCTAACTCTTAGAGAATTATCAATCGAGACAATTTCATTTCATAAAAAAGCTTTCCCAGACCTAGCGCAAAAAAAACTTGATTTCAATGGATTTGTTCAATATCGAAATAATGGAGAATTTCACTTAAATAATCCTGAAATGTCGAAAATTCTTCATGCTGCAGTGAAAACTGGGCCTGGATATGACCACTTCAAAACTTATCAACAACTTCTAGAAAATCGCCCTCCTACTACCCTCAGAGATCTCCTTACATTTAAGACAGCTACTCAGCCTTTACCTCTGGATCAAATAGAGAGTGTTGAGAGTATTTGTCAAAGATTTTGCACCGGTGGAATGAGTCTAGGGGCTTTATCTAGGGAAGCGCATGAAGTCCTTGCAATAGCAATGAATAGAATTGGAGGCAAAAGTAATAGTGGTGAAGGAGGAGAAGATCCTGCGAGATTCAATGCTCTCGAGGATGTTGATGAAAATAATCAATCAAAAACATTACCCAATCTCAACGGGCTGGTAAATGGAGATACTGCATGTTCTGCAATTAAACAAATTGCGTCTGGCCGATTTGGTGTCACTCCTGAATATTTAACAAGCGGAAAGCAATTAGAAATCAAAGTAGCTCAAGGTGCAAAGCCTGGAGAGGGAGGCCAATTACCTGGACCAAAGGTTGATGAATACATAGCCAAGCTCCGTAATAGCAAGCCAGGAGTAGCTCTTATTTCTCCTCCTCCTCATCATGATATCTATTCCATAGAGGATCTTGCCCAACTTATTCATGACCTACATCAAATAAATCCAACTGCAAAAGTCAGTGTAAAATTAGTTGCTGAGATAGGGATTGGCACAATTGCAGGCGGAGTAGCAAAAGCCAATGCTGATGTCATCCAAATTTCAGGGCATGATGGAGGTACAGGTGCATCTCCACTTAGTTCAATTAAACATGCTGGTTTGCCATGGGAACTTGGATTAACCGAAGTTCATCGCTCTTTATTAGAGAATGGTCTTCGGGAAAGGGTTTTATTAAGAGCTGATGGGGGTCTAAAGACAGGATGGGATGTACTTATTGCAGCCTTACTTGGAGCAGAAGAATATGGCTTTGGAACAGTTGCAATGATTGCCGAAGGTTGCATAATGGCGAGAATTTGCCATACAAATAAATGCCCAGTCGGCATAGCAACTCAACAAGAAGGGTTAAGAAAAAGATTCCCTGGATTACCAGAACATGTGGTTAACTTTTTTGTCTTCGTAGCTGAAGAAGTTAGACAATTGATGAGTCAAGTTGGAGTAGCAAAAGTTGAGGACCTTATTGGAAGAACAGATCTATTAATCAACAGAAATCTAGACTTAACAAAAACAAAAGAAATTGACCTATCTAGCCTGCTCGGCACCCCAACAGATCGCTCATGGTTGAGTCACGAAATAGAAGCTCATAGCAATGGAGAGGTTATTGAGAATGCCTTACTAAAAGATGAAGAAGTTTCTAATGCAATTCAAACTCAAGGAAGCATCACTAAAAAAATTCCAATTTTTAATACAGATAGAAGTGTTTGCGCACGAATCTCTGGAGTAATAGCTAAAAAATATGGGAATAAAGGTTTTAATGGAGATTTAAATTTAATATTTAAAGGTTCAGCTGGGCAAAGTTTTGGTGCATTTATTTTAAAAGGAATGAATATTTCTTTAATAGGAGAAGCTAATGATTATGTAGGAAAAGGCATAAACGGAGGTTCCATTACGATTGTTCCCGAAATTATTAATGAAACATCTAATACTCAGGTAATACTAGGTAATACATGTCTATACGGAGCAACTGGTGGAAAATTATTCGCCCTTGGAATAGCAGGAGAGCGTTTTGGTGTTCGCAACAGTGGAGCTCATGCTGTTATTGAAGGAGCGGGAGACCATTGTTGTGAATATATGACTGGGGGAGTAGTTGTTGTGCTTGGAAAAACTGGAAGAAACATAGGAGCAGGAATGACAGGAGGCATAGCTTTTATTCTTGACAAAAAAAATGAACTTGACTTAAAAATGAATAAAGAAATTGTTGAAGTCCATCATCTAACTTCAACTAACCAAGAACAAGTTTTAAATGACTTAATTATTGAATATCAGCAGAAAACTAAAAGTCCTTTTGCGAAAGAAATTCTTTCAGACTGGTCTTCATGGAAAAAATTATTTAAAGTAATTGTTCCTCCAAGCGAAAAAAATAAATTAGGT
[truncated: 565,615 more chars]
