# Supplementary material for: Emergence of trait variability through the lens of nitrogen assimilation in Prochlorococcus
Source: eLife. 2019 Feb 1;8:e41043. doi: 10.7554/eLife.41043 (PMC6370341; doi:10.7554/eLife.41043)
Supplement: Table 3—source data 1. [file elife-41043-table3-data1.zip › gyrB_CyCOG_60000176_OTU_REP.phy]

 226 1911
AG-335-D02  ATCTCCAATGACTATGGTGCTGATCAGATACAGGTTTTAGAGGGTTTAGAACCTGTCCGTAAACGACCAGGAATGTATATTGGTTCTACTGGTCCAAGAGGGCTTCATCATCTCGTATATGAAGTCGTAGATAATTCTGTAGATGAAGCCCTTGCTGGTCATTGTGATCATATTGAGATAGTTCTTAAAGAAGATGGATCTGCTTTGATTTCAGATAATGGCAGGGGTATTCCTACAGATATACATCCAAGAACAGGTAAAAGTGCTCTGGAAACTGTTCTTACTGTTCTTCATGCAGGGGGGAAATTTGGAAGTGGTGGATATAAGGTTTCTGGTGGATTACATGGTGTCGGAATCTCTGTTGTTAATGCTCTAAGTGAGTGGGTGCATGTTACTGTTTTAAGAGATGGCAATGAGTTTAATCAAAGATTTGAGAAAGGAATTGCAAAAGGTGAATTAAAATCCCAAAAACAACAAAATAAACCATTAAGA---AAAGGTACAACAATTTGTTTTAAGCCAGATACATCGATATTTACTGATGGTATTGAATTTGATTATGCGCTTTTATCCTCAAGATTAAGAGAATTGGCTTATCTTAATGGCGGTGTCAAAATTATATTTAGAGATGAGAGGCAAAATTTATCGGATGGTTCTTTCAAA------GAAGAAATTTACTTATATGATGGTGGCATTAAAGAATATGTTGAGTATATAAATAAAGAAAAGGAATCTATTCACTCTGATGTTATTTATGTCGATTCACAAAAAGATAATGTTTACGTTGAGGCAGCTATGCAATGGTGCTCGGATGTTTATTCAGATAATATATTGGGATTTGCAAATAATATCAGAACAATAGATGGCGGCACACATATAGACGGCTTAAAAACTGTATTGACTAGAACTTTTAATGCTATCGCGAAAAAAAGAGGTAAAAGAAAAGAAGTTGATAAAAATTTGTCAGGAGAAAATATTAGAGAAGGTTTGACAGTCGTATTATCTGTGAAAGTTCCAGAACCGGAATTTGAAGGTCAAACAAAGACAAAATTGGGAAATACTGAAGTGAGAGGGATTGTTGATTCGCTCATAGGAGAATCATTAATAAAGTATATGGAATTTAATCCTAATGTTTTTGATTTAATTCTAGAAAAGGCAATTCAATCTTTTAATGCGGCAGAAGCAGCCAAACGAGCGAGGGATTTAGTTAGGAGAAAAAGTGTCCTTGAGAGTTCAACTTTGCCTGGTAAATTGGCAGATTGCAGTTCAAGAGATCCCTCAGGTGCAGAGATTTATATAGTTGAGGGTGATTCCGCTGGAGGTTCAGCTAAACAAGGAAGAGATAGGAGATTCCAGGCGATTTTACCTTTGAGAGGAAAAATATTAAATATTGAAAAAACGGATGATGCAAAAATATATAAAAATACAGAAATTCAATCACTAATCACTGCTTTGGGATTGGGTATAAAGGGTGAAGAGTTTAATGTAGATACTCTAAGGTATCATAGAGTTGTAATAATGACTGATGCAGACGTAGATGGGGCACATATTAGAACATTACTATTAACTTTTTTTTATAGATATCAAAGGGATCTCGTTGAAAAAGGTTTTATATACATTGCATGTCCCCCTTTATATAAAGTTGAAAGAGGAAAAAATCATAAATATTGCTATAACGAAAATCAATTGAAGCAAACTATAGAGGATTTTGGAGAAAAAGCTAACTATAATATCCAAAGATTTAAAGGTTTAGGTGAAATGATGCCTAAACAATTATGGGATACAACAATGAATCCTCAGACACGAATGATGAAAAGAGTAGAAATTGAAGATGCTCTAGAAGCAGATAGAATATTCAATATTTTGATGGGAGATAAAGTGGCCCCAAGAAGAGAGTTTATTGAAACT
AG-347-B23  ATTTCAAATGAATATGGCGCAGAACAGATTCAGGTTTTAGAAGGATTAGAGCCAGTTCGTAAACGCCCTGGTATGTATATAGGGTCTACAGGTCCTAGAGGTTTGCATCATTTAGTATATGAGGTCGTTGATAACTCAGTTGATGAGGCACTTGCAGGACATTGCGATCATATAGAAATAGTTCTTAGAGAGGATGGTTCAGCCTTAATCTCTGACAATGGACGAGGTATCCCAACAGATATTCATCCAAGAACGGGAAAAAGTGCCCTAGAAACTGTACTAACTGTGCTTCACGCAGGAGGCAAATTTGGAAGTGGTGGTTATAAAGTTTCAGGCGGCTTGCATGGAGTAGGAATATCGGTAGTTAATGCTTTAAGCGAATGGGTTAATGTGACTGTTTATAGGGATGGCAGTGAGTTTACTCAAAGATTTGAAAAGGGTTTATCAAAGAGTGAATTGCAAACTAAAAAGCAATCTTTAAAACCTTTTAAA---AAAGGAACAACTATTTGCTTTAAACCTGATAAAACAATTTTTTCTGGAGGAATCGAATTTGAATATTCTCTTCTTTCATCAAGGTTAAGAGAATTAGCATATCTTAATGGTGGAGTAAAAATTGTTTTTAGAGATGAGAGAAATTTATTATCAGATGGTTCTTTCAAA------GAAGAAATTTACTTTTATCAAGGAGGCATTAAAGAATATGTGAAATACATGAATGCAGAAAAGGAAGCTATTCACCCTGAGATAATTTATGTTGACTCACAGAAAGAAAACGTTTATTTAGAAGCAGCTTTGCAATGGTGTTCAGATGTATATTCAGATAATATTTTAGGCTTTGCAAATAATATTAGAACTATTGATGGAGGTACTCATATTGAAGGATTAAAAACAGTATTAACAAGAACTTTTAATAATCTTGCAAAAAAGAGAAGCAAAAGAAAAGATACTGATAAAAATTTAGCGGGAGAAAATATAAGAGAGGGGTTGACTGTAGTTTTATCTGTTAAAGTTCCAGATCCAGAATTTGAAGGACAAACAAAAACAAAACTAGGGAATACTGAAGTAAGAGGGATAGTTGATTCTCTTATTGGTGAGGCTCTTATAAAGTATATGGAATTCAATCCGGGAACTTTGGACTTGATTCTTGAAAAAGCAATTCAATCATTTAATGCAGCAGAAGCTGCGAGAAGAGCTAGAGAACTAGTCAGAAGAAAAAGTGTTCTTGAAAGTTCAACTTTGCCAGGTAAATTAGCCGATTGTAGTTCAAGAGACCCCTCGGAATCAGAAATTTATATTGTTGAGGGAGATTCTGCTGGAGGTTCAGCAAAACAAGGAAGAGATAGAAATTTTCAGGCTATTTTACCTCTGAGAGGTAAAATACTTAATATCGAAAAAACTGACGATACTAAAATATATAAAAATACAGAAATTCAGTCATTAATAACAGCCCTAGGATTAGGAATAAAAGGTGAAGAATTTGATGTCAGCTCTTTGAGATATCACAGAGTTGTGATTATGACGGATGCCGATGTTGATGGAGCTCATATTAGAACTTTGTTGCTTACATTTTTTTATAGGTATCAGAGAGAACTTGTTGAGAGAGGTTTTATTTACATAGCTTGCCCTCCTCTTTATAAAGTTGAAAGAGGTAAAAATCACAAATATTGTTATAACGAGAATCAATTAAAAGATACAATTAAAGGCTTCGCAGAAAACGCTAATTATAATATTCAAAGATTTAAAGGTTTAGGTGAGATGATGCCAAAACAACTATGGGATACAACAATGAATCCTCAAACTAGAATGATGAAAAAAGTTGAAATTGAAGATGCACTTGAGGCTGATAGAATTTTCAATATATTAATGGGGGATAAAGTTGCACCAAGAAGAGAATTTATTGAAACT
AG-347-C10  ATCTCTAATGATTATGGCGCAGAACAGATTCAGGTTTTAGAAGGTTTAGAACCAGTTCGTAAACGGCCGGGGATGTATATAGGTTCTACAGGGCCAAGAGGATTACATCATTTGGTATATGAGGTAGTTGATAACTCCGTTGATGAAGCACTTGCAGGTCATTGTGATCACATAGAAATAGTTCTTCGAGCAGATGGTTCTGCTTTAATTTCTGATAATGGACGAGGTATTCCTACAGATATTCATCCAAGAACAGGGAAAAGTGCCCTAGAAACTGTACTAACTGTTCTTCATGCAGGAGGTAAATTCGGAAGTGGTGGTTATAAAGTTTCAGGGGGTTTGCATGGAGTAGGAATATCTGTAGTCAATGCTCTAAGCGAATGGGTTAATGTGACTGTCTTTCGGGATGGTAGCGAATTTAATCAAAGATTTGAGAAAGGTGTATCAAAGGGTGAATTACAAACTAAGAAGCAGTCTGGTAAACCATCTAAG---AAGGGAACAACTATATGCTTTAAACCCGACAAAACGATTTTTTCTGGAGGAATTGAATTTGAATATACTCTTCTTTCATCTAGGTTAAGAGAACTAGCTTATCTTAATGGTGGAGTAAAAATTGTTTTTAGAGATGAAAGAAATCAATTATCGGATGGTTCTTTTAAA------GAAGAAATTTATCTATATCAAGGAGGTATTAAAGAATATGTTGAATACATGAATGCGGAAAAAGATTCTATTCATCCTGAAATTATTTATGTTGACTCACAGAAAGAAAATGTATATGTAGAAGCAGCTTTGCAATGGTGTTCAGATGTATACTCAGATAATATTTTAGGATTTGCAAATAATATTAGAACTATTGATGGAGGAACTCATATAGAAGGTTTAAAAACTGTTCTAACAAGAACCTTCAATAATCTTGCAAAAAAGAGAGGCAAAAGAAAAGATATTGAAAAAAATTTAGCTGGCGAAAATATTAGAGAGGGCTTAACTGTAGTTTTATCTGTAAAAGTTCCAGATCCTGAATTTGAAGGGCAAACGAAAACTAAATTAGGAAATACTGAAGTAAGAGGAATTGTGGATTCTCTCATTGGAGAGGCTCTCACAAAATATATGGAATTCAATCCTGGAATTTTGGACTTGATTCTTGAAAAAGCAATTCAATCATTTAATGCAGCAGAAGCTGCGAGAAGAGCTAGAGAATTGGTAAGAAGAAAAAGTGTTTTAGAAAGTTCTACCTTACCGGGTAAATTAGCAGATTGTAGTTCTAGAGATCCTTCAGAATCAGAAATTTATATAGTTGAAGGAGATTCAGCTGGAGGTTCTGCAAAACAAGGACGAAATAGAAATTTTCAAGCTATTTTGCCTCTCAGGGGTAAAATTCTTAATATTGAAAAAACTGATGATACTAAAATATATAAAAATACAGAAATACAGTCATTAATAACAGCTCTAGGATTAGGGATAAAAGGAGAAGAGTTTGACGTGAGCTCTTTGAGATATCATAGGGTTGTAATTATGACTGATGCTGATGTTGACGGTGCTCATATAAGAACTCTATTATTGACATTTTTTTATAGATATCAAAGAGAACTTGTTGAGAAAGGTTTTATATACATTGCTTGTCCCCCTCTATATAAAGTTGAAAGAGGTAAGAATCATAATTACTGTTATAACGAGAATCAATTAAAGGATACAATTGCAAGTTTCGGAGAAAATGCAAATTATAATATCCAAAGATTTAAGGGATTAGGTGAGATGATGCCAAAACAACTATGGGATACAACAATGAATCCTCAAACGAGGATGATGAAAAGGGTCGAAATCGAAGATGCACTTGAAGCTGACAGAATATTTAATATATTAATGGGAGATAAAGTGGCACCAAGAAGAGAATTTATTGAAACT
AG-347-E23  ATCTCAAGTGATTATGGCGCGGAACAGATACAGGTTTTAGAGGGGTTAGAACCAGTTCGTAAACGCCCTGGAATGTATATAGGTTCAACAGGGCCAAGGGGATTACACCATTTAGTATATGAGGTAGTTGATAACTCGGTTGATGAAGCACTTGCAGGACATTGTGATCACATAGAAATAGTCCTTCGAGGAGATGGTTCTGCTTTAATTTCTGATAATGGACGAGGTATTCCAACAGATATTCATCCAAGAACAGGCAAAAGTGCCTTAGAAACTGTCCTAACTGTTCTTCATGCAGGAGGAAAATTTGGAAGTGGTGGTTATAAAGTTTCAGGGGGTCTGCATGGAGTAGGAATATCTGTAGTTAATGCTCTAAGCGAATGGGTTAATGTTACTGTTTATAGGGATGGAAGAGAATTTAATCAAAGATTTGAAAAAGGTGTATCAAAGGGTGAATTGGAAACTAAAAAGCAGAATAGCAAACCATCTAAG---AAAGGAACAACTATTTGCTTTAAACCCGACAAAACGATTTTTTCTGGAGGAATTGAATTTGAATATGCTCTTCTTTCATCTAGATTAAGGGAGCTAGCTTATCTTAATGGCGGAGTAAAAATTGTTTTTAGAGATGAAAGAAATCAATTATTAGATGGTTCTTTTAAA------GAAGAAATTTACCTCTATCAAGGAGGTATTAAAGAATATGTTGAATACATGAATGCTGAAAAAGATTCTATTCATCCTGAAATAATTTATGTTGACTCACAGAAAGAAAATGTATATGTGGAAGCAGCTTTGCAATGGTGTTCAGATGTATATTCAGATAATATTTTAGGATTTGCAAATAATATTAGAACTATCGATGGAGGAACTCATATTGAAGGGCTAAAAACAGTACTGACAAGAACATTCAATAATCTTGCAAAAAAAAGAGGCAAAAGAAAAGATATTGAAAAAAATTTAGCTGGTGAAAATATTAGAGAAGGTTTGACTGTTGTTTTATCAGTAAAAGTTCCAGATCCCGAATTTGAAGGGCAAACAAAAACAAAACTAGGAAATACTGAAGTGCGGGGAATTGTAGATTCTCTTATTGGGGAGGCTCTCACAAAATATATGGAATTCAATCCTGGAATTTTGGACTTGATTCTTGAAAAAGCAATTCAATCATTTAATGCAGCAGAAGCTGCGAGAAGGGCTAGAGAGTTAGTAAGAAGAAAAAGTGTTTTAGAAAGTTCTACATTACCAGGCAAATTAGCAGATTGTAGTTCTAGAGATCCCTCAGAATCAGAAATTTATATAGTTGAAGGAGATTCAGCTGGGGGCTCTGCAAAACAAGGACGAGATAGAAATTTTCAGGCTATTTTGCCTCTCAGGGGTAAAATTCTTAATATTGAAAAGACTGACGATACTAAAATATACAAAAATACAGAAATACAGTCATTAATAACAGCTCTAGGATTAGGAATAAAAGGAGAGGAGTTCGACGAGAACTCTTTGAGATATCATAGAGTTGTAATTATGACAGATGCTGATGTTGACGGTGCTCATATAAGAACTTTATTGCTGACATTTTTTTATAGATACCAAAGAGAACTTGTTGAGAAAGGTTTTATATACATTGCTTGTCCCCCTCTTTATAAAGTTGAAAGAGGTAAGAATCATAATTACTGTTATAACGAGAATCAATTAAAGGATACAATTCAAGGTTTTGGAGAAAATGCAAATTATAATATCCAAAGATTTAAGGGATTAGGTGAGATGATGCCAAAACAACTATGGGATACAACTATGAATCCTCAAACGAGGATGATGAAAAGGGTTGAAATCGAAGATGCACTTGAAGCTGACAGAATATTCAATATATTAATGGGAGATAAAGTTGCACCAAGAAGAGAATTTATTGAAACT
AG-347-G18  ATCTCAAATGATTATGGCGCGGAACAGATACAGGTTTTAGAGGGGTTAGAACCAGTTCGTAAACGCCCTGGGATGTATATAGGTTCAACAGGACCTAGGGGATTACACCATTTAGTATATGAGGTAGTTGATAACTCGGTTGATGAAGCACTTGCAGGACATTGTGATCATATAGAAATTGTTCTTCGAGCAGATGGTTCTGCTTTAATTTCTGATAATGGACGAGGTATTCCAACAGATATTCATCCAAGAACAGGTAAAAGTGCCTTAGAAACGGTACTAACTGTTCTTCATGCAGGAGGTAAATTTGGAAGTGGTGGCTATAAAGTTTCAGGGGGTTTGCATGGAGTAGGAATATCTGTAGTTAATGCTCTAAGCGAATGGGTTAATGTTACTGTTTATAGGGATGGAAGCGAATTTAATCAAAGATTTGAAAAAGGTGTATCAAAGGGTGAATTGGAAACTAAAAAGCAGACTGGCAAAGCATCTAAA---AAAGGAACAACTATTTGCTTTAAACCCGACAAAACGATTTTTTCTGGAGGAATTGAATTTGAATATGCTCTTCTTTCATCTAGATTAAGGGAGCTAGCTTATCTTAATGGCGGAGTAAAAATTGTTTTCAGAGATGAAAGAAATCAATTATCAGATGGCTCGTTTAAA------GAAGAAATTTACTTGTATCAAGGAGGTATTAAAGAATATGTTGAATACATGAATGCTGAAAAAGATTCTATTCATCCTGAAATAATTTATGTTGACTCACAGAAAGAAAATGTATATGTAGAAGCCGCTTTGCAATGGTGTTCAGATGTATATTCAGATAATATTTTAGGATTTGCAAATAATATTAGAACTATTGATGGAGGAACTCATATTGAAGGGCTAAAAACAGTTCTGACGAGAACTTTTAATAATCTTGCAAAAAAGAGAGGCAAAAGAAAAGATATTGAAAAAAATTTAGCAGGCGAAAATATTAGAGAGGGTTTGACTGTTGTTTTATCAGTAAAAGTTCCAGATCCCGAATTTGAGGGGCAAACAAAAACAAAATTAGGAAATACTGAAGTACGGGGAATTGTGGATTCTCTTATTGGGGAAGCTCTCACAAAATATATGGAATTTAATCCTGGCATTTTGGATTTGATTCTTGAAAAAGCAATTCAATCATTTAATGCAGCAGAAGCTGCGAGAAGGGCTAGAGAATTAGTAAGAAGAAAAAGTGTTCTAGAAAGTTCTACATTACCGGGCAAATTAGCAGATTGTAGTTCTAGAGATCCCTCTGAATCAGAAATTTATATAGTTGAAGGAGATTCGGCTGGTGGGTCTGCAAAACAAGGACGAGATAGAAATTTTCAGGCTATTTTGCCTCTTAGGGGTAAAATTCTCAATATTGAAAAAACTGACGATACTAAAATATATAAAAACACAGAAATACAGTCATTAATAACAGCTCTAGGATTAGGAATAAAAGGAGAGGAGTTCGACGAAAGCTCTTTGAGATATCATAGAGTTGTAATTATGACGGATGCTGATGTTGACGGTGCTCATATAAGAACTTTATTGCTGACATTTTTTTACAGATACCAAAGAGAACTTGTTGAGAAAGGTTTTATATACATTGCTTGTCCCCCTCTTTATAAAGTTGAAAGAGGTAAGAACCATAATTATTGTTATAACGAGAATCAATTAAAGGATACAATTCAAGGCTTTGGAGAAAATGCAAATTATAATATCCAAAGATTTAAGGGATTAGGGGAGATGATGCCAAAACAATTATGGGATACAACGATGAATCCTCAAACGAGGATGATGAAAAGGGTTGAAATCGAAGATGCACTTGAAGCTGACAGAATATTCAATATATTAATGGGAGATAAAGTTGCACCAAGAAGAGAATTTATTGAAACT
AG-347-G22  ATCTCAAATGATTATGGTGCAGATCAGATTCAGGTTTTAGAAGGGTTAGAACCAGTTCGTAAACGCCCCGGAATGTATATAGGTTCTACCGGACCTAGGGGATTACACCATTTAATATATGAAGTAGTTGATAACTCTGTTGATGAAGCACTTGCGGGACATTGTGATCACATAGAAATAGTTCTTCGAGCAGATGGTTCTGCTTTAATTTCTGATAATGGACGAGGTATCCCAACAGATATTCATCCAAGAACAGGAAAAAGTGCATTAGAAACTGTGCTTACTGTTCTTCATGCAGGAGGTAAATTTGGAAGTGGTGGTTATAAAGTTTCAGGGGGTTTGCACGGAGTAGGAATATCTGTAGTTAATGCTTTAAGCGAATGGGTTAATGTGACTGTTTATAGGGAAGGAAGCGAATTTAATCAAAGATTTGAAAAAGGTGTAACAACGGGTGAATTGCAAACTAAAAAGCAGACTTGCAGACCATTTAAG---AAAGGAACAACTATTTGTTTTAAACCAGACAAAACGATTTTTTCTGGGGGGATTGAATTTGAATATGCCCTTCTTTCATCTAGGTTAAGAGAACTAGCTTATCTTAATGGTGGAGTTAAAATTGTCTTTAGAGATGAAAGAAATCAATTATCAGATGGTTCTTTTAAA------GAGGAAATTTACTTATATCAAGGAGGTATTAAAGAATATGTTGAATACATGAATTCTGAAAAAGATTCTATTCATCCAGAAATAATTTATGTTGACTCACAGAAAGAAGATGTATATGTAGAAGCAGCTTTGCAATGGTGTTCAGATGTATATTCAGATAATATTTTGGGGTTCGCAAATAATATTAGAACTATTGATGGAGGAACACATATAGAAGGTTTAAAAACAGTTCTGACAAGAACTTTCAATAACCTTGCAAAAAAGAGAGGCAAAAGAAAAGATATTGAAAAAAATTTAGCTGGAGAAAATATTAGAGAAGGCTTGACTGTTGTTTTATCGGTAAAAGTTCCGGATCCAGAATTTGAAGGACAAACAAAAACAAAATTAGGAAATACTGAAGTAAGAGGAATTGTGGATTCTCTTATTGGGGAAGCTCTCACAAAATATATGGAATTCAACCCTGGAATTTTAGATTTGATTCTTGAAAAAGCAATACAATCATTCAATGCAGCGGAAGCTGCGAGGAGGGCTAGAGAATTAGTAAGGAGAAAAAGTGTCCTAGAGAGTTCTACTTTACCTGGTAAATTAGCAGATTGTAGTTCTAGAGATCCCTCAGAATCAGAAATTTATATAGTTGAAGGAGATTCAGCTGGAGGTTCCGCAAAACAAGGAAGAGATAGAAATTTTCAGGCTATTTTGCCCCTAAGGGGTAAGATTCTTAATATTGAAAAAACTGATGATACTAAAATATATAAAAATACAGAAATACAGTCATTAATTACAGCTCTAGGATTAGGAATAAAAGGAGAGGAGTTCGACGTTAACTCTCTGAGATATCATAGAGTTGTAATAATGACAGATGCTGATGTTGATGGTGCTCATATAAGAACTTTATTATTGACATTTTTTTATAGATACCAAAGAGAACTTGTTGAGAAAGGTTTTATATATATTGCTTGTCCCCCACTATACAAAGTTGAGAGAGGTAAAAATCATAATTACTGTTATAACGAGAATCAATTAAAGAATACAATTGAAGGTTTTGGAGAAAATGCAAATTATAATATTCAAAGATTTAAGGGATTAGGTGAAATGATGCCAAAACAATTATGGGATACAACTATGAATCCTCAAACGAGGATGATGAAAAGGGTTGAAATCGAAGACGCACTTGAAGCTGACAGAATTTTTAATATATTAATGGGAGATAAAGTTGCGCCAAGAAGAGAATTTATTGAAACT
AG-347-I04  ATCTCAAATGATTATGGCGCGGAACAGATTCAGGTTTTAGAAGGGTTAGAACCAGTTCGTAAACGCCCAGGAATGTATATAGGTTCTACTGGGCCTAGAGGATTACATCATTTAGTTTACGAGGTAGTTGATAACTCCGTTGATGAAGCACTTGCAGGACATTGTGATCACATAGAAATAGTTCTTTTAGCAGATGGTTCTGCTTTAATTTCTGATAATGGACGAGGTATTCCAACAGATATTCATCCAAGAACAGGTAAAAGTGCCTTAGAAACTGTACTAACTGTTCTTCATGCAGGAGGTAAATTTGGAAGTGGTGGTTATAAAGTTTCAGGGGGATTGCATGGAGTTGGAATTTCTGTAGTTAATGCTTTAAGTGAGTGGGTTAATGTAACTGTCTATAGGGATGGTAACGAATTTAATCAAAGATTTGAAAAAGGTTTATCAAAAGGTGAATTGCGAACTAAAAAGCAGGCTGGTAAACCATCTAAG---AAAGGAACAACTATTTGTTTTAAACCCGACAAAACAATTTTTTCAGGAGGAATTGAATTTGAATATGCTCTCCTTTCATCTAGATTAAGAGAACTAGCTTATCTTAATGGCGGAGTAAAAATTGTTTTTAGAGATGAAAGAAATCAATTGTCAGATGGCTCTTATAAA------GAAGAAATTTACTTATATCAAGGAGGCATTAAAGAATATGTTCAATACATGAATGTTGAAAAAGAGCCTATTCACCCTGAAATAATTTATGTTGACTCAGAGAAAGAAAATGTATATGTGGAAGCAGCTTTGCAATGGTGTTCAGATGTATATTCTGATAATATTTTAGGATTTGCAAATAATATTAGAACTATTGATGGAGGAACTCATATAGAAGGGCTAAAAACAGTTCTGACAAGAACTTTCAATAATCTTGCAAAAAAGAGAGGCAAAAGAAAAGATATTGAAAAAAATTTAGCTGGCGAAAATATTAGAGAGGGTTTGACGGTTGTTTTATCTGTAAAAGTTCCAGATCCCGAATTTGAAGGGCAAACAAAAACAAAATTAGGAAATACTGAAGTGAGAGGAATTGTGGATTCTCTCATTGGCGAAGCTCTTACAAAATATATGGAATTCAATCCTGGCATTTTGGACTTGATTCTTGAAAAAGCAATTCAATCATTTAACGCAGCCGAAGCTGCGAGAAGGGCCAGAGAATTGGTAAGAAGAAAAAGTGTTCTAGAAAGTTCTACCTTGCCTGGTAAATTAGCAGATTGCAGTTCTAGAGATCCCTCTGAATCAGAAATTTATATAGTTGAAGGAGATTCAGCTGGAGGTTCTGCAAAACAAGGACGAGATAGAAATTTTCAGGCTATTTTGCCTCTCAGAGGTAAAATTCTAAACATTGAAAAAACAGATGATACTAAAATTTATAAAAATACAGAAATACAGTCTTTAATAACAGCTCTAGGATTAGGAATAAAAGGAGAGGAGTTCGACGAAAGCTCTTTGAGATATCATAGAGTTGTTATTATGACAGATGCTGATGTTGACGGTGCTCATATAAGAACTTTATTACTGACATTTTTTTATAGATATCAAAGAGAACTTGTTGAGAAAGGCTTCATATATATTGCTTGTCCCCCTCTATATAAAGTCGAAAGAGGAAAGAATCATAATTACTGTTATAACGAGAATCAATTAAAGGATACAATTGAGGGCTTTGGAGAAAATGCGAATTATAATATTCAAAGATTTAAGGGATTAGGTGAGATGATGCCAAAACAATTATGGGATACAACTATGAATCCTCAAACTAGGATGATGAAAAGGGTTGAAATCGAAGATGCACTTGAAGCTGACAGGATTTTCAACATATTAATGGGAGACAAAGTTGCACCAAGAAGAGAATTTATTGAGACT
AG-347-I06  ATCTCGAATGATTATGGGGCGGAACAGATTCAGGTTTTAGAGGGTTTAGAACCAGTTCGTAAACGCCCTGGAATGTATATAGGTTCAACAGGACCTAGGGGATTACACCATTTAGTATATGAGGTAGTTGATAACTCGGTTGATGAAGCACTTGCAGGACATTGTGATCATATAGAAATAGTTCTTCGAGCAGATGGTTCTGCTTTGATTTCTGATAATGGACGAGGTATTCCAACAGATATTCATCCAAGAACAGGGAAAAGTGCCCTAGAAACTGTTTTAACTGTTCTTCATGCTGGAGGTAAATTTGGAAGTGGTGGTTATAAAGTTTCAGGGGGTTTGCATGGAGTAGGAATATCTGTAGTAAATGCTCTAAGCGAATGGGTTAATGTGACTGTTTATAGGGATGGAAGCGAATTTAATCAAAGATTTGAAAAAGGTATTTCAAAGGGTGAATTAGAAACTAAAAAGCAGATTGGAAAATCATCTAAA---AAAGGAACAACTATTTGCTTTAAACCTGACAAAACGATTTTTACTGGAGGAATTGAATTTGAATATGCTCTTCTTTCGTCGAGATTAAGGGAACTAGCTTATCTTAATGGCGGAGTAAAAATTGTTTTTAGAGATGAAAGAAATCAATTATCAGATGGTTCTTTTAAA------GAAGAAATTTATTTGTATCAAGGAGGTATTAAAGAATATGTTGAATATATGAATGCTGAAAAAGAGTCTATTCACCCTGAAATAATTTATGTTGACTCACAGAAAGAAAATGTATATGTAGAAGCAGCTTTGCAATGGTGTTCAGATGTATATTCAGATAATATTTTAGGATTTGCAAATAATATCAGAACTATTGATGGAGGAACTCATATTGAAGGACTAAAAACAGTTCTGACAAGAACTTTCAATAATCTTGCAAAAAAGAGAGGTAAAAGAAAAGATATTGAAAAAAATTTAGCTGGCGAAAATATTAGAGAGGGTTTAACTGTTGTTTTATCAGTAAAAGTTCCAGATCCCGAATTTGAAGGACAAACAAAAACAAAATTAGGAAATACTGAAGTACGAGGAATTGTGGATTCTCTCATTGGGGAGGCTCTCACAAAATATATGGAATTCAATCCTGGAATTTTAGACTTGATTCTTGAAAAAGCAATTCAATCATTTAATGCAGCAGAAGCTGCAAGAAGGGCCAGAGAATTAGTAAGAAGAAAAAGTGTTCTCGAAAGTTCTACATTACCTGGAAAATTAGCAGATTGTAGTTCTAGAGATCCATCAGAGTCAGAAATTTATATAGTTGAAGGAGATTCAGCTGGTGGCTCTGCAAAACAAGGTCGAGATAGAAATTTTCAGGCTATTTTGCCTCTCAGGGGCAAAATTCTTAATATTGAAAAAACTGATGATACTAAGATATATAAAAACACAGAAATACAGTCATTAATAACAGCGCTAGGATTGGGAATAAAAGGAGAGGAGTTCGACGAAAGCTCTTTGAGATATCATAGAGTTGTAATTATGACGGATGCTGATGTTGACGGTGCTCATATAAGAACTTTATTGCTGACATTTTTTTACAGATACCAAAGAGAACTTGTTGAGAAAGGTTTTATATACATTGCTTGCCCCCCTCTCTATAAAGTTGAAAGAGGAAAGAATCATAATTACTGCTATAACGAGAATCAATTAAAGGATACAATTCAAGGTTTTGGAGAAAATGCAAATTATAATATCCAAAGATTTAAGGGATTAGGTGAGATGATGCCAAAACAATTATGGGATACAACTATGAATCCTCAAACGAGGATGATGAAAAGGGTAGAAATTGAAGATGCACTTGAAGCTGACAGAATATTTAATATATTAATGGGAGATAAAGTTGCACCAAGAAGAGAATTTATTGAAACT
AG-347-I15  ATCTCAAATGATTATGGTGCGGAACAGATCCAGGTTTTAGAAGGGCTAGAGCCAGTTCGTAAACGCCCTGGGATGTATATAGGCTCTACAGGTCCAAAAGGCTTGCATCATCTTGTCTATGAGGTCGTTGATAATTCAGTTGATGAAGCACTTGCAGGGCATTGTGATCACATAGAAATAGTTCTTCAAGCAGATGGATCAGCGTTAATCTCGGATAATGGAAGAGGTATTCCAACAGATATTCACCCAAGGACAGGTAAAAGTGCCTTAGAAACTGTGCTAACTGTTCTTCACGCAGGAGGTAAATTTGGAAGTGGTGGTTATAAAGTTTCAGGCGGTTTGCATGGTGTAGGAATATCAGTAGTTAATGCTTTAAGTGAATGGGTTAATGTAACTGTCTATAGGGATGGTAGTGAGTTTAATCAAAGATTTGAGCAAGGAATATCAAAGGGTACATTGCAATCTAAAAAGCAGACTGTCAAACCTTTTAAG---AAAGGAACTACTATTTGTTTCAAGCCTGATAAAACTATTTTTTCTGGAGGAATCGAATTTGAATATGCACTTCTTTCATCTAGGTTAAGAGAATTAGCTTATCTTAATGGTGGTGTAAAAATTATTTTTAGAGATGAGAGAAATCAATTGTCAGATGGATCTTATAAA------GAAGAAATTTATTTATATAGAGGAGGTATTAAAGAATATGTTCAATATATGAATGCAGAAAAGGAGTCTATTCATCCAGAGATAATTTATGTTGACTCACAAAAAGACAACGTTTATGTGGAAGCAGCTTTGCAATGGTGTTCAGATATATATTCAGATAATATCTTAGGTTTTGCAAATAATATAAGAACTATTGATGGAGGAACTCATATTGAAGGATTAAAAACAGTCTTAACAAGAACTTTTAATAACCTTGCAAAAAAGAGAGGCAAAAGAAAAGATACTGAAAAAAATTTAGCTGGTGAAAATATAAGAGAGGGCTTGACTGTGGTTTTATCTGTTAAAGTTCCAGATCCCGAATTTGAAGGGCAAACAAAAACAAAATTAGGGAATACTGAAGTAAGAGGAATTGTTGATTCTTTGATTGGGGAGGCTCTTTCAAAATATATGGAATTCAATCCTGGAATTTTGGACATGATTCTTGAAAAAGCAATTCAATCATTTAATGCAGCAGAAGCTGCCAGAAAGGCTAGGGAGTTAGTCAGAAGAAAAAGTGTGCTTGAAAGTTCAACTTTGCCAGGTAAATTAGCTGATTGCAGTTCTAGAGATCCCTCTGAATCAGAAATTTATATCGTTGAGGGAGATTCTGCTGGAGGCTCAGCAAAACAAGGAAGAGATAGAAATTTTCAGGCTATTTTGCCTCTAAGAGGTAAAATTCTTAATATTGAAAAAACTGATGATACTAAAATATACAAAAATACAGAAATTCAGTCATTAATAACTGCTCTAGGATTAGGAATAAAAGGCGAAGAATTTGATGTGAGTTCTTTGAGATACCATAGAGTTGTCATTATGACAGATGCTGATGTTGATGGGGCTCATATTAGAACTTTATTATTGACATTTTTTTATAGATATCAGAAAGAACTTGTTGAGAAAGGATATATATATATAGCTTGCCCCCCTCTCTATAAAGTAGAAAGAGGTAAGAATCATAAATACTGTTATAACGAGAGTCAGTTAAGAAATACAGTTGAAGGGTTCGGTGAAAATGCTAATTACAATATCCAACGATTCAAAGGTTTAGGCGAGATGATGCCAAAACAATTATGGGATACAACAATGAATCCCCAAACTAGGATGATGAAGAGGGTTGAAATTGAAGATGCACTTGAAGCTGACAGAATATTTAACATATTAATGGGAGATAAAGTTGCTCCCAGAAGAGAGTTTATTGAAACC
AG-347-I19  ATCTCAAATGAATATGGCGCGGAACAGATTCAGGTTTTAGAGGGGTTAGAACCAGTTCGTAAACGCCCTGGAATGTATATAGGTTCAACAGGACCTAGAGGATTACACCATTTAATATATGAGGTAGTTGATAACTCTGTTGATGAAGCACTTGCAGGGCATTGTGATCATATAGAAATAGTTCTTCGAGCAGATGGTTCTGCGTTAATTTCTGATAATGGAAGAGGTATTCCCACAGATATTCATCCAAGAACAGGGAAAAGTGCCTTAGAAACTGTACTAACAGTTCTTCATGCAGGAGGTAAATTTGGAAGTGGTGGTTATAAAGTTTCAGGGGGTTTGCATGGAGTAGGAATATCTGTAGTTAATGCTCTAAGCGAATGGGTTAATGTGACCGTTTATAGGGATGGAAGTGAATTTAATCAAAGATTTGAGAAAGGTGTATCAAAGGGTGAATTGGAAACTAAAAAGTTGACTGGTAAACTATCTAAG---AAAGGAACAACTATTTGCTTTAAACCCGACAAGACGATTTTTTCTGGAGGAATTGAATTTGAATATGCTCTTCTTTCATCTAGATTAAGGGAACTAGCTTATCTTAATGGCGGATTAAAAATTGTTTTTAGAGATGAAAGAAATCAATTATCAGATGGTTCTTTTAAA------GAAGAAATTTACTTGTATCAAGGAGGTATTAAAGAATATGTTGAATACATGAATGTTGAAAAAGAGTCTATTCATCCTGAAATAATTTATGTTGACTCACAGAAAGAAAATGTATATGTAGAAGCAGCGTTGCAATGGTGTTCAGATGTATATTCAGATAATATTTTAGGATTTGCAAATAATATTAGAACTATTGATGGAGGAACTCATATAGAAGGTCTAAAAACAGTTCTGACAAGAACTTTCAATAATCTTGCAAAAAAGAGAGGCAAGAGAAAAGACATAGAAAAAAATTTAGCTGGCGAAAATATTAGAGAAGGTTTGACTGTTGTTTTATCAGTAAAAGTTCCAGATCCCGAATTTGAAGGGCAAACAAAAACAAAATTAGGAAATACTGAAGTACGAGGAATTGTGGATTCTCTCATTGGGGAGGCTCTCACAAAGTATATGGAATTTAATCCAGGAATTTTGGACTTGATTCTTGAAAAAGCAATTCAATCATTTAATGCAGCAGAAGCTGCGAGAAGGGCTAGAGAATTAGTAAGAAGAAAAAGTGTTCTAGAAAGTTCTACCTTACCGGGCAAATTAGCAGATTGTAGTTCGAGAGATCCCTCAGAATCAGAAATTTATATTGTTGAAGGAGATTCAGCTGGTGGTTCCGCGAAACAAGGACGAGATAGAAATTTTCAGGCTATTTTACCTCTCAGGGGTAAAATTCTTAATATTGAAAAAACTGACGATACTAAAATATATAAAAACACAGAAATACAGTCATTAATAACGGCTCTAGGATTAGGAATAAAAGGTGAGGAGTTCGACGAGAGCTCTTTGAGATATCATAGAGTTGTAATTATGACGGACGCTGATGTTGACGGCGCTCACATAAGAACTTTATTGCTGACATTTTTTTACAGATACCAAAGAGAACTTGTTGAGAAAGGTTTTATATATATTGCTTGTCCCCCTCTTTATAAAGTTGAAAGAGGTAAGAATCATAATTACTGTTATAACGAGAATCAATTAAAGGACACAATCCAAGGTTTTGGTGAAAATGCAAATTATAATATCCAAAGATTTAAGGGATTAGGTGAGATGATGCCAAAACAATTATGGGATACAACTATGAATCCTCAAACTAGAATGATGAAAAGGGTTGAAATCGAAGATGCACTTGAAGCTGACAGAATATTCAATATATTAATGGGAGATAAAGTTGCACCAAGAAGAGAATTTATTGAAACT
AG-347-I21  ATCTCAAATGATTATGGCGCGGAACAAATACAGGTTTTAGAGGGGTTAGAACCAGTTCGTAAACGCCCTGGGATGTATATAGGTTCAACAGGACCTAGGGGATTACACCATTTAGTATATGAGGTAGTTGATAACTCGGTTGATGAAGCACTTGCAGGACATTGTGATCACATAGAAATAGTTCTTCGCGCAGATGGTTCTGCTTTAATTTCTGATAATGGACGAGGTATTCCAACAGATATTCATCCAAGAACAGGGAAAAGTGCCTTAGAAACTGTACTAACTGTTCTTCATGCAGGAGGTAAATTTGGAAGTGGTGGTTATAAAGTTTCAGGGGGCTTGCATGGAGTAGGAATATCTGTAGTTAATGCTCTAAGCGAATGGGTTAATGTGACTGTTTATAGGGATGGAAGCGAATTTAATCAAAGATTTGAAAAAGGTGTATCAAAGGGTGAATTGGAAACTAAAAAGCAGACTGGAAAACCATCCAAG---AAAGGAACAACTATTTGTTTTAAACCCGACAAAACTATTTTTTCTGGAGGAATTGAATTTGAATATGCCCTTCTTTCATCTAGATTAAGAGAGCTAGCTTATCTTAATGGCGGAGTAAAAATTGTTTTTAGAGATGAAAGAAATCAATTATCAGATGGATCTTTTAAA------GAAGAAATTTACTTGTATCAGGGAGGTATTAAAGAATATGTTGAATACATGAATGCTGAAAAAGATTCTATTCATCCTGAAATAATTTATGTTGACTCACAGAAAGAAAATGTATATGTAGAAGCAGCTTTGCAATGGTGTTCAGATGTATATTCAGATAATATTCTGGGATTTGCAAATAATATTAGAACTATTGATGGAGGAACTCATATTGAAGGGCTTAAAACAGTTTTGACGAGAACTTTCAATAATCTTGCAAAAAAGAGAGGTAAAAGAAAAGACATTGAAAAAAATTTAGCTGGCGAAAATATAAGAGAGGGTTTGACTGTTGTTTTATCAGTAAAAGTTCCAGATCCCGAATTTGAAGGGCAAACAAAAACAAAATTAGGAAATACTGAAGTACGGGGAATTGTTGATTCTCTCATTGGGGAGGCACTCACAAAATACATGGAATTCAATCCTGGAATTTTGGACTTGATTCTTGAAAAAGCAATTCAATCATTTAATGCAGCAGAAGCTGCAAGAAGGGCTAGAGAATTAGTAAGAAGAAAAAGTGTTCTAGAAAGTTCTACATTACCGGGTAAATTAGCAGATTGTAGTTCTAGAGATCCCTCAGAATCAGAAATTTATATAGTTGAAGGAGATTCAGCTGGTGGCTCCGCAAAACAAGGACGTGATAGAAATTTTCAGGCTATTTTGCCTCTCAGGGGTAAAATTCTTAACATTGAAAAAACTGACGATACTAAAATATATAAAAATACAGAAATACAGTCATTAATAACAGCTTTAGGATTAGGAATAAAAGGAGAGGAGTTCGATGAGAGCTCTTTGAGATACCATAGGGTTGTAATTATGACGGATGCTGATGTCGACGGCGCTCATATAAGAACTTTATTGCTGACATTTTTTTACAGATACCAAAGAGAACTTGTTGAGAAAGGCTTTATATACATCGCTTGTCCCCCTCTTTATAAAGTTGAAAGAGGTAAGAATCATAATTACTGTTATAACGAGAATCAATTAAAGGATACAATTCAAGGTTTTGGAGAAAACGCAAATTACAATATCCAAAGATTTAAGGGATTAGGTGAAATGATGCCAAAACAATTATGGGATACAACTATGAATCCTCAAACAAGGATGATGAAAAGGGTTGAAATCGAAGATGCACTTGAAGCTGACAGAATATTCAATATATTAATGGGAGATAAAGTTGCGCCAAGAAGAGAATTTATTGAAACT
AG-347-I22  ATCTCAAATGATTATGGCGCGGAACAGATACAGGTTTTAGAGGGTTTAGAACCAGTTCGTAAACGCCCTGGGATGTATATAGGTTCAACAGGACCTAGGGGATTACACCATTTAGTATATGAGGTAGTTGATAACTCGGTTGATGAAGCACTTGCAGGACATTGTGATCACATAGAAATAGTTCTTCGAGCAGATGGTTCCGCTTTAATTTCAGATAATGGACGAGGTATTCCAACAGATATTCATCCAAGAACAGGGAAAAGCGCCTTAGAAACTGTACTAACTGTTCTTCATGCAGGAGGTAAATTTGGAAGTGGTGGCTATAAAGTTTCAGGGGGTTTGCATGGAGTAGGAATATCTGTAGTTAATGCTCTAAGCGAATGGGTTAATGTTACTGTTTATAGGGATGGAAGCGAATTTAATCAAAGATTTGAAAAAGGTGTATCAAAGGGTGAATTGGAAACTAAAAAGCAGACTGGCAAACCATCTAAG---AAAGGAACAACTATTTGCTTTAAACCCGACAAAACGATTTTTTCTGGAGGAATTGAATTTGAATATACTCTTCTTTCATCTAGATTAAGGGAGCTAGCTTATCTTAATGGCGGAGTAAAAATTGTTTTTAGAGATGAAAGAAAACAATTATCAGATGGTTCGTTTAAA------GAAGAAATTTACTTGTATCAGGGAGGCATTAAAGAATATGTTGAATACATGAATGCTGAAAAAGATTCTATTCATCCTGAAATAATTTATGTTGACTCACAGAAAGAAAATGTATATGTAGAAGCCGCTTTGCAATGGTGTTCAGATGTATATTCAGATAATATTTTAGGATTTGCAAATAATATTAGAACTATTGATGGAGGAACTCATATTGAAGGGCTAAAAACAGTTCTGACAAGAACTTTTAATAATCTTGCGAAAAAAAGAGGCAAAAGAAAAGATATTGAAAAAAATTTAGCTGGCGAAAATATTAGAGAGGGTTTGACTGTTGTTTTATCAGTAAAAGTTCCAGATCCCGAATTTGAGGGGCAAACAAAAACAAAATTAGGAAATACTGAAGTACGGGGAATTGTGGATTCTCTCATTGGGGAGGCTCTCACAAAATATATGGAATTCAATCCCGGCATTTTGGATTTGATTCTTGAAAAAGCAATTCAATCATTTAATGCAGCAGAAGCTGCTAGAAGGGCTAGAGAATTAGTAAGAAGAAAAAGTGTTCTTGAAAGTTCTACATTACCTGGCAAATTAGCAGATTGTAGTTCTAGAGATCCCTCAGAATCAGAAATTTATATAGTTGAAGGAGATTCAGCTGGTGGCTCCGCAAAACAAGGACGAGATAGAAATTTTCAGGCTATTTTGCCTCTAAGGGGTAAAATTCTCAATATTGAAAAAACTGATGATACTAAAATATATAAAAACACAGAAATACAGTCATTAATAACAGCTCTAGGATTAGGAATAAAAGGAGAGGAGTTCGACGAGAGCTCTTTGAGATATCACAGAGTTGTAATTATGACTGATGCTGATGTTGACGGTGCTCATATAAGAACTTTATTGCTGACTTTTTTTTACAGATACCAAAGAGAACTTGTTGAGAAAGGTTTTATATACATTGCTTGTCCCCCTCTTTATAAAGTTGAAAGAGGTAAGAACCATAATTACTGTTATAACGAGAATCAATTAAAGGATACAATTCAAGGTTTTGGAGAAAATGCAAATTATAATATCCAAAGATTTAAGGGATTAGGGGAGATGATGCCAAAACAATTATGGGATACAACTATGAATCCTCAAACAAGGATGATGAAAAGGGTTGAAATTGAAGATGCACTTGAAGCTGACAGAATATTCAATATATTAATGGGAGATAAAGTTGCACCAAGAAGAGAATTTATTGAAACT
AG-347-I23  ATCTCAAATGAATATGGTGCGGAACAGATTCAGGTCTTAGAAGGATTAGAGCCAGTTCGTAAACGTCCTGGAATGTATATAGGTTCTACAGGTCCTAGAGGTTTGCATCATTTAGTATACGAGGTGGTTGATAATTCAGTAGATGAAGCACTTGCAGGACATTGTGATCATATAGAAATAGTTCTTCAAGCTGATGGATCAGCTTTAATTTCTGATAATGGGAGAGGTATTCCAACAGATATTCATCCAAGAACAGGTAAAAGTGCTTTAGAAACTGTACTAACTGTTCTTCATGCTGGAGGTAAATTCGGCAGCGGTGGCTATAAAGTTTCAGGTGGATTGCATGGAGTAGGAATATCCGTAGTTAATGCTCTAAGCGAATGGGTGAATGTGACAGTTTTTAGAGATGGCAGTGAGTTTAATCAAAGATTTGAGCAAGGTGTATCGCAGAGTGTATTGCAAAGTAAAAGGCAGTCATCAAAACCTTTTAAA---AAAGGAACCACTATTTGTTTTAAGCCTGATAAAACGATTTTTTCTGGAGGGATAGAATTCGAATATGCTCTTCTTTCATCTAGATTAAGAGAACTAGCCTATCTTAACGGCGGTGTAAAAATCGTTTTTAGAGATGAGAGAAATGAATTGTCAGACGGTTCTTTCAAA------GAAGAAATTTACTTATATGAAGGAGGTATTAAAGAATATGTGCAATACATGAATGCAGAAAAGGAATCTATTCATCCTGAAATAATTTATGTTGATTCACAAAAAGAAAACGTTACCGTAGAAGCAGCTTTGCAATGGTGTTCAGATGTATATTCAGATAATATTTTAGGTTTTGCAAATAATATCAGAACTATTGATGGAGGTACTCATATTGAGGGCTTAAAGACAGTTTTGACAAGAACTTTCAATAATCTTGCAAAAAAGAGAGGAAAAAGAAAAGATATAGAAAAAAATTTAGCTGGCGAAAATATCAGAGAGGGTTTAACTGTGGTTTTATCTGTTAAAGTTCCAGATCCCGAATTCGAGGGACAAACAAAAACAAAATTAGGTAATACCGAAGTAAGAGGAATTGTTGACTCTCTAATTGGTGATGCGCTTACAAAATTTATGGAATTCAATCCTGGGATTTTAGACTTAATTCTTGAGAAAGCAATTCAATCATTCAATGCAGCAGAAGCTGCAAGAAGGGCTAGAGAATTAGTTAGGAGAAAAAGTGTACTTGAAAGCTCAACTTTGCCAGGTAAATTAGCAGATTGTAGTTCTAGAGATCCCTCAGAATCTGAAATTTATATCGTTGAGGGAGATTCTGCGGGAGGCTCTGCAAAACAAGGCAGAGATAGAAACTTTCAAGCTATTTTGCCTCTTAGAGGTAAAATTCTTAATATTGAAAAAACTGACGATACAAAAATATACAAAAATACAGAAATTCAAGCATTAATAACAGCTCTTGGATTAGGAATAAAAGGAGAAGAGTTCGACGTGAGCTCTTTGAGATATCACAGAGTTGTAATTATGACGGATGCTGATGTTGATGGTGCACATATAAGAACTTTATTATTAACATTTTTTTATAGATACCAAAGAGAACTTGTTGAAAAAGGTCATATTTATATTGCGTGTCCTCCTCTCTACAAGGTTGAAAGGGGTAAGAATCATAAATACTGTTATAACGAGAATGAATTAAAGGATACAATTTCAGGTTTTGGAGAAAATGCAAATTACAATATTCAAAGATTTAAAGGTTTAGGTGAGATGATGCCAAAACAATTATGGGATACAACTATGAATCCTCAGACGAGAATGATGAAAAGGGTTGAAATTGAAGATGCACTTGAAGCTGACAGAATATTTAATATATTAATGGGGGATAAAGTTGCACCAAGAAGAGAATTTATTGAAACG
AG-347-J05  ATCTCAAATGATTATGGCGCAGAACAGATACAGGTTTTAGAGGGGTTAGAACCAGTTCGTAAACGCCCCGGGATGTATATCGGTTCAACAGGACCTAGGGGATTACATCATTTAGTATATGAGGTAGTTGATAACTCGGTTGATGAAGCACTTGCAGGACATTGTGATCATATAGAAATTGTTCTTCGAGCAGATGGTTCTGCTTTAATTTCTGATAATGGACGAGGTATTCCAACAGATATTCATCCAAGAACAGGGAAAAGTGCCTTAGAAACGGTACTAACTGTTCTTCATGCAGGAGGTAAATTTGGAAGTGGTGGCTATAAAGTTTCAGGGGGTTTGCATGGAGTAGGAATATCTGTAGTTAATGCTCTAAGCGAATGGGTTAATGTTACTGTTTATAGGGATGGAAGCGAATTTAATCAAAGATTTGAAAAAGGTGTATCAAAGGGTGAATTGGAAACTAAAAAGCAGACTGGCAAACCATCTAAG---AAAGGAACAACTATTTGCTTTAAACCAGACAAAACGATTTTTTCTGGAGGTATTGAATTTGAATATGCTCTTCTTTCATCCAGGTTAAGGGAGCTAGCTTATCTTAATGGCGGAGTAAAAATTGTTTTCAGAGATGAAAGAAATCAATTATCAGATGGTTCGTTTAAA------GAAGAAATTTACTTGTATCAAGGAGGTATTAAAGAATATGTTGAATACATGAATGCTGAAAAAGATTCTATTCATCCTGAAATAATTTATGTTGACTCACAGAAAGAAAATGTATATGTAGAAGCCGCTTTGCAATGGTGTTCAGATGTATACTCAGATAATATTTTAGGATTTGCAAATAATATTAGAACTATTGATGGAGGAACTCATATTGAAGGGCTAAAAACAGTTCTGACAAGAACTTTCAATAATCTTGCAAAAAAGAGAGGCAAAAGAAAAGATGTTGAAAAAAATTTAGCAGGCGAAAATATTAGAGAGGGTTTGACTGTTGTTTTATCAGTAAAAGTTCCAGATCCTGAATTTGAGGGGCAAACAAAAACAAAATTAGGCAATACTGAAGTGCGGGGAATTGTGGATTCTCTCATTGGGGAGGCTCTAACAAAATATATGGAATTCAATCCTGGCATTTTGGATTTGATTCTTGAAAAAGCAATTCAATCATTTAATGCAGCAGAAGCTGCGAGAAGGGCTAGAGAATTAGTTAGAAGAAAAAGTGTTCTAGAGAGTTCTACATTACCGGGGAAACTAGCAGATTGTAGTTCTAGAGATCCCTCAGAATCAGAAATTTATATAGTTGAAGGAGATTCAGCTGGTGGCTCCGCAAAACAAGGAAGAGATAGAAATTTTCAGGCTATTTTGCCTCTAAGGGGTAAAATTCTTAATATTGAAAAAACTGACGATACAAAAATATATAAAAACACAGAAATACAGTCATTAATAACAGCTTTAGGATTAGGAATAAAAGGAGAGGAGTTCGACGAGAGCTCTTTGAGATATCATAGAGTTGTTATTATGACGGATGCTGATGTTGACGGTGCTCATATAAGAACTTTATTGCTAACATTTTTTTACAGATACCAAAGAGAACTTGTTGAGAAAGGTTTTATATACATTGCCTGTCCCCCTCTTTATAAAGTTGAAAGAGGTAAAAATCATAATTATTGTTATAACGAGAACCAATTAAAAGATACAATTGCGGGTTTTGGAGAAAATGCAAATTACAATATCCAAAGATTTAAGGGATTAGGTGAGATGATGCCAAAACAATTATGGGATACGACTATGAATCCTCAAACAAGGATGATGAAAAGGGTTGAAATCGAAGATGCACTTGAAGCTGATAGAATATTTAATATTTTAATGGGAGATAAAGTTGCTCCAAGAAGAGAATTTATTGAAAGT
AG-347-J06  ATCTCAAATGATTATGGCGCGGAACAGATACAGGTTTTAGAGGGGTTAGAACCAGTTCGTAAACGCCCTGGGATGTATATAGGTTCAACAGGACCTAGAGGATTACACCATTTGGTATATGAGGTAGTTGATAACTCGGTTGATGAAGCGCTTGCAGGACATTGTGATCACATAGAAATAGTTCTTAGAGCAGATGGTTCTGCTTTAATTTCTGATAATGGACGAGGTATTCCAACAGATATTCATCCAAGAACAGGGAAAAGTGCTTTAGAAACTGTACTAACTGTTCTTCATGCAGGAGGTAAATTTGGAAGTGGTGGTTATAAAGTTTCAGGGGGTTTGCATGGAGTAGGAATATCTGTAGTTAATGCTCTAAGCGAATGGGTTAATGTGACTGTTTATAGGGATGGGAAAGAATTTAATCAAAGATTTGAAAAAGGTGTATCAAAGGGTGAATTGGAAACTAAAAAGCAGACTGGAAAACCATCTCAG---AAAGGAACAACTATTTGCTTTAAACCCGACAAAGCAATTTTTTCTGGAGGGATTGAATTCGAATATGCTCTTCTTTCATCTAGATTAAGGGAACTAGCTTATCTTAATGGCGGAGTAAAAATTGTTTTTAGAGATGAAAGAAATCAATTATCAGATGGTTCTTTTAAA------GAAGAAATTTACTTGTATCAAGGAGGTATTAAAGAATATGTTGAATACATGAATGCTGAAAAAGATTCTATTCATCCTGAAATAATTTATGTTGACTCACAGAAAGAAAATGTATATGTAGAAGCAGCGTTGCAATGGTGTTCTGATGTATATTCAGATAATATTTTAGGATTTGCAAATAATATAAGAACTATTGATGGAGGAACTCATATTGAAGGGTTAAAAACAGTTCTGACAAGAACTTTCAATAATCTCGCAAAAAAGAGAGGTAAAAGAAAAGATATTGAAAAAAATTTAGCTGGCGAAAATATTAGAGAGGGTTTGACTGTTGTTTTATCAGTAAAAGTTCCAGATCCCGAATTTGAAGGACAAACAAAAACAAAATTAGGAAATACTGAAGTACGTGGAATTGTGGATTCTCTCATTGGGGAGTCCCTCACAAAATATATGGAATTTAATCCTGGAATTTTGGACTTGATTCTTGAAAAAGCAATTCAATCATTTAATGCAGCAGAAGCTGCGAGAAGGGCTAGAGAATTAGTAAGAAGAAAAAGTGTTCTAGAAAGTTCTACATTACCGGGCAAATTAGCAGATTGTAGTTCTAGAGATCCCTCAGAATCAGAAATTTATATAGTTGAAGGAGATTCAGCTGGTGGCTCTGCAAAACAAGGAAGAGATAGAAATTTTCAGGCTATCTTGCCTCTTAGGGGTAAAATTCTTAATATTGAAAAAACTGATGATACCAAAATTTATAAAAATACAGAAATACAGTCATTAATAACAGCTCTAGGATTAGGAATAAAAGGAGAGGAGTTCAACGAGAGCTCTTTGAGATACCATAGAGTTGTAATTATGACGGACGCTGATGTTGACGGTGCTCATATAAGAACTTTATTGTTGACATTTTTTTACAGATACCAAAGAGAACTTGTTGAGAAAGGTTTTATATACATTGCTTGTCCCCCGCTTTATAAAGTTGAAAGAGGTAAGAATCATAATTACTGCTATAACGAGAATCAATTAAAGGATACAATTCAAGGTTTCGGAGAAAATGCAAATTATAATATCCAAAGATTTAAGGGATTAGGTGAGATGATGCCAAAACAATTATGGGATACAACTATGAATCCTCAAACGAGGATGATGAAAAGAGTTGAAATCGAAGATGCACTTGAAGCTGACAGAATATTCAATATATTAATGGGAGATAAAGTTGCACCAAGAAGAGAATTTATTGAAACT
AG-347-J14  ATCTCAAATGATTATGGCGCAGAACAGATTCAGGTTTTAGAAGGGTTAGAACCAGTTCGCAAACGCCCTGGAATGTATATAGGTTCTACAGGACCCAAGGGATTACATCACTTAGTATATGAGGTAGTTGATAACTCTGTTGATGAAGCACTTGCAGGACATTGTGATCTCATAGAAATAGTTCTTCGGGCAGATGGCTCTGCTTTAATATCTGATAATGGACGAGGTATCCCTACAGATATTCATCCAAGAACAGGGAAGAGTGCCTTGGAAACTGTACTAACTGTTCTTCATGCGGGAGGTAAATTTGGAAGTGGTGGTTATAAAGTTTCAGGGGGTTTGCATGGAGTCGGAATATCTGTAGTTAATGCTCTAAGCGAATGGGTTAATGTGACTGTTTTTAGGGATGGTAGCGAATTTAATCAAAGATTTGAAAAAGGTGTATCAAAGGGTGAATTGCAAACTAAAAAGCAGACTGACAAACCCTTTAAG---AAAGGAACAACTATTTGCTTTAAACCAGACAAAACGATTTTTTCTGGAGGAATTGAATTTGAATATGCTCTTCTTTCATCTAGGTTAAGAGAGCTAGCTTATCTTAATGGTGGAGTAAAAATTGTTTTTAGAGATGAAAGAAATCAATTAACAGATGGTTCTTTTAAA------GAAGAAATTTACTTATATCAAGGAGGTATTAAAGAATACGTTGAATACATGAATTCTGAAAAAGAGTCTATTCATCCAGAAATAATTTACGTTGACTCACAGAAAGAAAATGTATATGTAGAAGCAGCTTTGCAATGGTGTTCAGATGTATATTCCGATAATATTTTGGGATTTGCAAATAATATTAGAACTATTGATGGAGGTACTCATATAGAAGGGTTAAAAACAGTTCTTACAAGAACTTTTAATAATCTTGCAAAAAAGAGAGGCAAAAGAAAAGATATTGAAAAAAATTTAGCTGGCGAAAATATTAGAGAGGGCTTGACTGTTGTTTTGTCGGTAAAAGTTCCAGATCCTGAATTTGAAGGACAAACAAAAACAAAATTAGGAAATACTGAAGTAAGAGGAATTGTGGACTCACTCATAGGGGAGGCCCTCACAAAATATATGGAATTCAATCCTGGAATTTTGGACTTGATTCTTGAAAAAGCAATTCAATCATTTAATGCAGCAGAAGCTGCGAGGAGGGCTAGAGAATTAGTTAGAAGAAAAAGTGTTTTAGAAAGTTCCACCTTACCGGGCAAATTAGCGGATTGTAGTTCGAGAGATCCCTCAGAGTCAGAAATTTATATAGTTGAGGGAGATTCAGCTGGAGGTTCCGCTAAACAAGGACGAGATAGAAATTTTCAGGCTATTTTGCCTCTAAGGGGTAAAATTCTTAATATTGAAAAAACTGACGATACTAAGATATATAAAAACACAGAAATACAGTCATTAATTACAGCTCTAGGATTAGGAATAAAAGGAGAGGAGTTTGACGTTAGTTCTTTAAGATATCATAGAGTCGTAATAATGACGGATGCTGATGTTGACGGTGCTCACATAAGAACTTTATTATTAACGTTTTTTTATAGATACCAAAGAGAACTTGTTGAGAAAGGTTATATATATATTGCTTGTCCCCCTCTGTATAAAGTTGAAAGAGGTAAGAATCATAACTATTGTTATAACGAGAATCAATTGAAAGATACAATTAAAGGTTTTGGAGAAAATGCAAATTATAATATTCAAAGATTTAAGGGTTTAGGTGAGATGATGCCAAAACAATTATGGGATACAACTATGAATCCTCAGACAAGGATGATGAAAAGGGTCGAAATCGAAGATGCTCTTGAAGCTGACAGAATATTTAATATATTAATGGGAGATAAAGTTGCACCAAGAAGAGAATTTATTGAAACT
AG-347-J19  ATTTCAAATGACTATGGTGCTGAACAGATTCAGGTTTTAGAAGGGTTAGAACCAGTTCGTAAACGCCCTGGAATGTATATAGGTTCTACAGGACCAAGGGGTTTGCATCATTTAGTATATGAGGTAGTTGATAACTCTGTTGATGAGGCACTTGCAGGACATTGTGATCATATAGAAATAGTTTTACGAGCAGATGGTTCAGCTTTAATTTCAGATAATGGGCGAGGAATCCCAACAGATATTCATCCAAGGACCGGGAAAAGTGCCTTAGAAACTGTACTAACTGTTCTTCATGCTGGAGGTAAATTTGGAAGTGGTGGTTATAAAGTTTCAGGAGGCTTGCATGGAGTAGGAATATCTGTAGTTAATGCTTTAAGCGAATGGGTAAATGTCACTGTTTATAGAGATGGCTGTGAATTTAATCAAAGATTTGAAAAAGGTGTATCAAAGGGTGAATTGCAAAATAAAAAGCAAACTTTAAAACCTTTTAAA---AAAGGAACCACTATTTGTTTTAAACCAGATAAAACGATTTTTTCTGGTGGTATCGAATTTGAATATAGTCTTCTTTCATCTAGGTTAAGAGAATTAGCTTATCTCAATGGTGGTGTAAAAATTGTTTTTAGAGATGAAAGAAATGAATTATCAGATGGTTCTTTCAAA------GAAGAAATATATTTATACCAAGGAGGAATCAAAGAATATGTGCAATATATGAATGCAGAGAAGGAGTCTATTCATCCTGAGATAATATATGTCGATTCACAGAAAGAAAACGTTTACGTAGAAGCAGCTTTGCAATGGTGTTCAGATGTATATTCAGATAATATTTTAGGTTTCGCAAATAATATTAGAACTATCGATGGAGGAACGCATATTGAAGGATTGAAGACTGTTCTGACGAGAACTTTCAATAATCTCGCAAAAAGAAGAGGCAAAAGAAAAGATATTGAAAAGAATTTAGCTGGAGAAAATATCAGAGAGGGCTTGACTGTAGTTTTATCAGTTAAAGTTCCAGATCCTGAATTTGAAGGGCAAACAAAAACAAAATTAGGAAATACTGAAGTTAGAGGAATTGTTGATTCTCTTGTAGGGGAAGCTCTTACAAAATATATGGAATTTAATCCTGGTATCTTGGACTTGATTCTTGAAAAAGCAATTCAATCATTTAATGCAGCAGAAGCAGCAAGAAGAGCTCGAGAATTAGTCAGGAGAAAAAGTGTACTTGAGAGTTCAACTTTGCCGGGTAAATTAGCAGATTGTAGTTCACGAGATCCTTCAGAATCAGAAATCTATATCGTGGAGGGAGATTCTGCGGGAGGTTCTGCAAAACAAGGAAGAGATAGAAATTTTCAGGCTATTTTGCCTCTTAGGGGTAAAATTCTCAATATTGAAAAGACTGACGATACTAAAATATACAAAAATACAGAAATACAGTCATTAATAACAGCTTTAGGACTAGGAATAAAAGGGGAGGAGTTTGACGTAAACTCTTTGAGATATCATAGGGTCGTAATTATGACAGATGCCGATGTTGACGGTGCTCACATAAGAACTTTATTGTTGACATTTTTTTATAGATATCAACGAGAACTTGTTGAAAGAGGTTTTATATATATTGCCTGTCCTCCACTTTACAAAGTTGAAAGAGGTAAGAATCATAAATACTGTTATAACGAGAACCAATTAAAGGATACAATTTCAGGTTTTGGAGAAAATGCAAATTACAATATTCAAAGATTTAAAGGATTAGGTGAGATGATGCCAAAACAATTGTGGGATACAACTATGAATCCTCAAACCAGAATGATGAAAAGGGTTGAAATTGAAGATGCACTTGAAGCTGACAGAATATTCAATATATTAATGGGAGATAAAGTTGCACCAAGACGAGAATTTATTGAAACT
AG-347-J20  ATCTCAAATGACTACGGTGCAGAACAGATTCAGGTTTTAGAGGGTTTAGAGCCAGTTCGCAAACGTCCTGGCATGTACATAGGTTCTACAGGTCCAAGAGGTTTACATCATCTTGTTTATGAAGTTGTTGATAATTCCGTTGATGAAGCACTGGCAGGACATTGTGATCATATAGAAATAGTGCTTCGAGCAGATGGATCAGCTTTGATTTCTGATAATGGACGAGGAATACCAACAGATATTCATCCAAGGACAGGGAAAAGTGCCTTAGAGACTGTACTGACTGTTCTGCATGCAGGAGGAAAATTCGGGACTGGTGGTTATAAAGTTTCAGGTGGCTTACACGGAGTAGGAATATCTGTTGTAAATGCTTTAAGCGAATGGGTTAATGTTACTGTTTATAGAGATGGCAGAGAATTTCAGCAAAGATTTGAAAAAGGTGTATCGAAAGGTGATTTGCAAGCTCGAAAGCAATCTATAAAACCTCATAAA---AAAGGAACAACTATTTGTTTTAAACCTGATAAAACGATTTTTTCTGGAGGCATTGAATTTGAATATAATATTCTTTCATCCAGGTTAAGAGAATTAGCTTATCTTAATGGTGGTGTAAAAATTGTCTTTAGAGATGAAAGAAATGAGTTGTCAGATGGTTCTTTTAAA------GAAGAAATTTACTTATATCAAGGAGGTATTAAAGAATATGTTAAGTATATGAATGCGGAAAAGGAGTCTATCCATCCTGAGATAATTTATGTTGACTCAGAGAAAGAAAATGTTTATGTAGAAGCAGCTCTGCAATGGTGTTCAGATGTATATTCAGATAATATTCTAGGCTTTGCTAATAACATTAGAACTATTGATGGAGGTACTCATATTGAAGGATTAAAGACAGTCTTGACCAGAACATTCAATAATCTCGCAAAAAAGAGAGGTAAAAGAAAAGATATTGATAAAAATTTAGCTGGCGAAAATATCAGAGAGGGTCTAACTGTAGTTTTATCAGTTAAAGTTCCAGATCCCGAATTTGAAGGACAAACAAAAACAAAATTAGGAAATACTGAAGTAAGAGGAATTGTTGATTCTCTCATCGGTGAGGCTCTTACAAAATATATGGAATTTAATCCTGCAATTTTGGATTTGATTCTTGAAAAAGCAATTCAATCGTTTAATGCAGCAGAAGCTGCGAGGAGAGCCAGAGAACTCGTTAGAAGAAAAAGTGTTCTTGAAAGTTCTACTTTGCCTGGTAAGTTAGCTGATTGTAGCTCCAGAGATCCCTCAGAATCAGAAATTTATATCGTTGAGGGAGATTCAGCTGGAGGTTCTGCAAAACAAGGAAGAGATAGAAATTTTCAGGCTATTTTGCCTCTTAGAGGTAAAATCCTTAACATAGAAAAAACTGATGATACCAAAATATATAAAAATACAGAAATTCAGTCATTAATTACTGCTTTAGGATTAGGAATTAAAGGAGAGGAGTTTGAAGTCAGCTCTTTGAGATATCACAGGGTCGTAATTATGACTGATGCCGATGTTGATGGTGCTCATATAAGAACTTTATTATTGACATTTTTTTATAGATATCAGAGAGAACTTGTCGAAAGAGGTTATATATATATTGCTTGTCCTCCTTTATATAAAGTTGAAAGAGGTAAAAATCATAAATATTGTTATAACGAAAATCAATTAAAGGATACAATTAAGGGATTTGGAGAAAATGCAAATTATAATATCCAGAGATTTAAGGGATTGGGTGAGATGATGCCAAAACAATTGTGGGATACAACTATGAATCCTCAAACTAGAATGATGAAAAGGGTCGAAATTGAAGATGCTCTTGAAGCTGACAGAATATTTAATATATTAATGGGAGATAAAGTTGCACCAAGAAGAGAATTTATTGAAACA
AG-347-J21  ATAGCAAATGACTATGGTGCCGAACAGATTCAGGTTTTAGAAGGGTTAGAACCAGTTCGTAAACGCCCTGGGATGTATATAGGTTCTACAGGACCTAGAGGTTTGCATCATTTAGTATATGAGGTTGTTGACAACTCAGTTGATGAAGCATTAGCAGGACATTGCGATCATATAGAAATTGTTCTTCAATCAGATGGATCAGCTTTAATATCTGATAATGGACGAGGTATCCCAACAGATATCCACCCAAGGACAGGAAAAAGTGCCTTAGAAACTGTACTGACCGTTCTTCATGCAGGAGGTAAATTTGGAAGTGGAGGTTATAAAGTCTCTGGTGGATTACACGGAGTAGGAATATCGGTAGTTAATGCTTTGAGCGAATGGGTTAACGTAACAGTTTTTAGAGATGGTAGTGAGTTTAATCAAAGATTTGAAAAAGGCATATCTAAGGGTGAATTGCAAACTAAAAAGCAGTGTCTAAAACCCTTTAAA---AAAGGAACTACTATTTGTTTTAAACCTGATAAAACAATTTTTTCTGGAGGAATCGAATTTGAATATGCTCTCCTTTCATCAAGGTTAAGAGAATTAGCTTATCTTAATGGGGGTGTAAAAATTGTTTTTAGAGATGAGAGAAATCAACTCACAGATGGTTCCTTTAAA------GAAGAAATTTACTTATATGAAGGAGGTATTAAAGAGTATGTGCAATACATGAATTCAGAAAAAGAGTCTATTCATCCTGAGATAATATACGTAGACTCACAGAAAGAAAACGTTTATGTAGAAGCAGCTTTGCAATGGTGTTCAGATGTATATTCGGATAATATTTTAGGGTTTGCAAATAATATTAGAACTATTGACGGAGGTACTCATATTGAAGGTTTAAAAACTGTTTTAACTAGAACTTTTAATAACCTTGCAAAAAAGAGAGGTAAAAGAAAAGATATTGAAAAAAATTTGGCTGGCGAAAATATTAGAGAGGGTTTGACTGTAGTTTTATCGGTTAAAGTCCCAGATCCCGAATTTGAAGGACAAACAAAAACAAAATTAGGAAATACTGAAGTGAGAGGTATTGTTGACTCCCTGATAGGTGAGGCTCTTACAAAATATATGGAATTCAATCCTGGAATTTTGGACTTGATTCTAGAAAAAGCAATTCAATCATTTAATGCGGCCGAAGCTGCAAGAAGGGCTAGGGAATTAGTAAGAAGAAAAAGTGTTCTTGAAAGTTCAACTTTGCCAGGTAAACTAGCAGATTGCAGTTCTAGAGATCCATCAGAATCAGAAATTTACATTGTAGAGGGGGATTCTGCTGGAGGTTCAGCAAAACAAGGAAGAGACAGGAATTTTCAGGCTATTTTGCCTCTCAGGGGTAAAATCCTTAATATAGAAAAAACTGATGATACCAAGATATACAAAAATACAGAAATTCAGTCATTAATAACTGCTTTAGGTCTAGGCATAAAAGGAGAAGAGTTCGACCTAAATTCTTTGAGATATCATAGGGTTGTAATTATGACTGATGCTGATGTTGACGGTGCACATATAAGAACATTATTATTGACATTTTTTTATAGATATCAAAGAGAACTTGTTGAAAGAGGTTTTATATATATTGCATGTCCTCCCCTCTATAAAGTCGAAAGAGGTAAGAATCATAAATATTGTTATAACGAGAATCAATTAAAGGATACAATTTCAGGTTTTGGGGAAAATGCAAATTACAATATTCAAAGATTCAAGGGATTAGGTGAGATGATGCCTAAACAATTGTGGGATACAACTATGAATCCTCAAAGTAGGACGATGAAAAGGGTTGAAATTGAAGATGCACTTGAAGCTGACAGAATATTCAATATCTTGATGGGAGATAAAGTTGCGCCAAGAAGAGAATTTATTGAAACT
AG-347-J22  ATCTCCAATGATTATGGTGCTGAACAGATACAGGTTTTAGAGGGGTTAGAACCTGTCCGTAAACGGCCAGGTATGTATATTGGCTCTACTGGTCCAAGAGGTTTACATCATTTAGTTTATGAAGTTGTAGATAATTCTGTAGATGAAGCACTTGCTGGTCATTGTGATCATATTGAGATAGTTCTCAAAGAAGATGGATCAGCTTTGATTTCAGATAATGGAAGGGGTATTCCTACAGATATACATCCAAGAACAGGTAAAAGCGCTCTCGAAACTGTCCTTACTGTTCTTCATGCAGGTGGTAAATTTGGAAGTGGTGGATATAAAGTTTCTGGTGGTTTACATGGAGTTGGGATATCCGTTGTTAATGCATTAAGTGAATGGGTTAATGTTACTGTTTTGAGAGATGGAAGTGAGTTTGAACAAAGATTTGAGAAAGGAATTGCAAAAGGTGAATTAAAATCTCAAAAACAACAAAATAAACCAGTAAAG---AAAGGTACAACAATTTGTTTTAAGCCAGATAAAACAATATTTACCGATGGCATTGAATTTGATTATGCTATTTTGTCTTCAAGATTGAGAGAGCTAGCTTATCTTAATGGCGGTGTAAAAATTTTATTTAGAGATGAGAGGCAAGAATTATCAAATGGTTCTTTTAAA------GAAGAAATTTACTTATACAATGGCGGAATAAAAGAATACGTACAGTATATAAATAAAGAAAAGGAATCAATTCATTCAGAGATTATTTATGTTGATTCACAAAAGGATAATGTTTGTGTAGAGGCAGCCTTACAATGGTGTTCTGATGTTTATTCAGATAATATTTTAGGATTTGCAAATAATATTAGAACTATTGATGGAGGAACACATATTGAAGGTTTAAAAACAGTATTGACCCGAACTTTTAATGCCATTGCAAAAAAAAGAGGGAAGAGAAAGGAGCTTGACAAAAATTTGTCAGGAGAAAACATTAGAGAAGGATTAACGGTAGTTTTATCTGTAAAAGTTCCAGAACCAGAATTTGAAGGACAAACCAAGACAAAACTTGGGAATACTGAAGTAAGAGGAATTGTTGATTCCCTTATTGGTGAATCCTTAATAAAATATATGGAATTTAATCCCAATATTTTTGATTTAATTTTAGAAAAAGCAATCCAATCTTTTAATGCAGCAGAAGCAGCGAAAAGAGCAAGGGATTTAGTAAGAAGAAAAAGTGTCCTTGAGAGTTCAACATTGCCTGGCAAATTGGCTGATTGTAGTTCAAGAGATCCCTCAGATGCAGAGATTTATATAGTTGAGGGTGATTCTGCAGGAGGTTCAGCTAAACAAGGAAGAGATAGAAAATTTCAAGCAATTTTGCCTTTAAGAGGAAAAATATTAAATATTGAAAAAACAGATGATACCAAAATTTATAAAAATTCAGAAATTCAATCACTTATAACTGCTTTGGGATTAGGCATCAAGGGCGAAGAGTTTGATATTAAATCTTTAAGGTATCATCGAGTTGTAATTATGACAGATGCAGATGTAGATGGTGCTCACATAAGAACATTATTATTGACGTTTTTTTATAGATATCAAAGGGAACTTGTAGAAAAGGGTTTTATTTATATTGCATGTCCTCCCCTATATAAAGTAGAAAGAGGTAAAAATCATAAATATTGTTATAACGAAGGTCAATTGAAGAAAACCATAGAAGATTTTGGAGAAAAAGCAAACTACAATATTCAAAGGTTTAAAGGTTTAGGGGAGATGATGCCAAAGCAATTATGGGATACAACTATGAATCCTGAGACTAGGATGATGAAAAGAGTGGAAATTGAAGATGCTTTAGAAGCAGACAGAATATTTAATATTTTAATGGGAGATAAAGTTGCGCCAAGAAGAGAATTTATTGAAACT
AG-347-J23  ATCTCAAATGATTATGGCGCTGAACAGATACAGGTTTTAGAGGGGTTAGAACCAGTTCGTAAACGCCCTGGGATGTATATAGGTTCAACAGGACCTAGGGGATTACACCATTTAGTATATGAGGTAGTTGATAATTCGGTTGATGAAGCACTTGCAGGACATTGTGATCACATAGAAATAGTTCTTAGAGCAGATGGTTCTGCTTTAATTTCTGATAATGGACGAGGTATTCCAACAGATATTCATCCAAGAACAGGGAAAAGTGCCTTAGAAACTGTACTAACTGTTCTTCATGCAGGAGGTAAATTTGGAAGTGGTGGTTATAAAGTTTCAGGAGGTTTGCATGGAGTAGGAATATCTGTAGTTAATGCTCTAAGTGAATGGGTTAATGTGACTGTTTTTAGGGATGGAAGCGAATTTAATCAAAGATTTGAAAAAGGTGTATCAAAGGGTGAATTGGAAACTAAAAAGCAGACTGGTAAACCATATAAG---AAAGGAACAACTATTTGCTTTAAACCCGACAAAACAATTTTTTCTGGAGGAATTGAATTTGAATATGCTCTTCTTTCATCTAGATTAAGGGAGCTAGCTTATCTTAATGGCGGAGTAAAAATTGTTTTTAGAGATGAAAGAAATCAATTATCAGATGGTTCTTTTAAA------GAAGAAATTTATTTGTATCAAGGAGGCATTAAAGAATATGTTGAATACATGAATGCTGAGAAAGATTCTATTCATCCTGAAATAATTTATGTTGACTCACAGAAAGAAAATGTATATGTAGAAGCGGCTTTGCAATGGTGTTCAGATGTATATTCAGATAATATTTTGGGATTTGCAAATAATATTAGAACTATTGATGGAGGAACTCATATTGAAGGCCTAAAAACAGTTTTGACTAGAACTTTCAATAATCTTGCAAAAAAGAGAGGCAAAAGAAAAGATATAGAAAAAAATTTAGCTGGCGAAAATATTAGAGAGGGTTTGACTGTTGTCTTATCAGTAAAAGTTCCAGATCCCGAATTTGAAGGGCAAACAAAAACAAAATTGGGAAATACTGAAGTACGGGGAATTGTAGATTCTCTCATTGGGGAGGCTCTCACAAAATATATGGAATTTAATCCTGGAATTTTGGACTTGATTCTAGAAAAAGCAATTCAATCATTTAATGCAGCAGAAGCTGCGAGAAGGGCTAGAGAATTAGTAAGAAGAAAAAGTGTTCTGGAAAGTTCTACATTACCGGGTAAATTAGCAGATTGTAGTTCTAGAGATCCCTCAGAATCAGAAATTTATATAGTAGAAGGAGATTCAGCTGGTGGCTCAGCAAAACAAGGACGAGATAGAAATTTTCAGGCTATTTTGCCTCTTAGGGGTAAAATTCTTAATATTGAAAAAACTGATGATACTAAAATATATAAAAATACAGAAATACAGTCATTAATAACAGCTTTAGGATTAGGGATAAAAGGAGAGGAGTTCGATGAGAGCTCTTTGAGGTATCACAGAGTAGTAATTATGACGGATGCTGATGTTGACGGTGCTCATATAAGAACTTTATTGTTGACATTTTTTTACAGATACCAAAGAGAACTTGTTGAGAAAGGTTTTATATATATTGCTTGTCCCCCTCTTTATAAAGTTGAAAGAGGTAAGAATCATAATTACTGTTATAACGAGAATCAGTTAAAGGATACAATTCAAGGTTTTGGAGATAACGCAAACTACAATATTCAAAGATTTAAGGGATTAGGTGAGATGATGCCAAAACAATTATGGGATACAACTATGAATCCTCAAACGAGGATGATGAAAAGGGTTGAAATCGAAGATGCACTTGAAGCTGACAGAATATTTAATATATTGATGGGAGATAAAGTTGCACCAAGAAGAGAATTTATCGAAACG
AG-347-K02  ATCTCAAATGAATATGGTGCGGAACAGATTCAGGTCTTAGAGGGATTAGAGCCAGTTCGTAAACGACCTGGCATGTATATAGGTTCCACGGGTCCTAGAGGTCTGCATCATTTAGTTTATGAGGTCGTTGATAATTCGGTTGATGAAGCACTTGCTGGGCATTGTGATCATATAGAAATAGTTCTTCAAGCAGATGGATCAGCTTTAATCTCTGATAATGGACGAGGCATTCCAACAGATATTCATCCAAGGACAGGAAAAAGTGCCTTAGAAACTGTGCTGACTGTTCTTCATGCCGGAGGTAAATTCGGAAGCGGTGGTTATAAAGTTTCAGGAGGCCTGCATGGAGTAGGAATATCTGTAGTTAATGCTTTAAGTGAATGGGTTAATGTAACTGTTTATAGAGATGGTAATGAGTTTAATCAAAGATTTGAAAAGGGTATATCACAGGGTGTATTAAAAAGTAAAAAACAGTCTCAAAAACCTTTAAAA---AAAGGAACCACTATTTGCTTTAAACCCGATAAAACAATTTTTTCTGGAGGAATCGGTTTCGAATATTCTCTTCTCTCATCTAGGTTAAGAGAACTAGCTTATCTTAATGGTGGTGTAACAATTGTTTTTAGAGATGAGAGAAATAAATTGTCAGATGGTTCTTTCAAA------GAAGAGATTTACTTATATCAAGGAGGCATTAAAGAATACGTTCAATATATGAATGCAGAAAAGGAGTCAATTCATCCTGAGATAATTTATGTTGACTCACAAAAAGAAAACGTCTACGTAGAGGCAGCTTTGCAATGGTGTTCAGATGTATATTCAGACAATATTTTAGGTTTTGCAAATAATATTAGAACTATTGATGGTGGTACTCATATTGAAGGATTAAAAACAGTTTTGACGAGAACTTTTAATAATCTTGCAAAAAAGAGAGGCAAGAGAAAAGATATTGAAAAAAATTTAGCCGGTGAAAATATCAGAGAGGGCTTAACTGTTGTTTTATCAGTTAAAGTTCCAGATCCTGAATTTGAGGGACAAACAAAAACAAAACTAGGCAATACTGAAGTCAGAGGCATCGTTGACTCTCTTATTGGGGAGGCTCTTACAAAATATATGGAATTCAATCCTGGAATTTTTGACTTGATTCTTGAGAAAGCAATTCAATCATTTAATGCAGCAGAAGCTGCTAGAAGGGCTAGAGAATTAGTAAGAAGAAAAAGTGTTCTTGAAAGTTCAACTTTGCCAGGTAAATTAGCAGATTGTAGTTCTAGAGATCCAGCAGAATCAGAAATTTATATCGTTGAGGGAGATTCTGCTGGAGGTTCTGCAAAACAAGGAAGAGATAGAAATTTTCAGGCTATTTTGCCTCTCAGGGGAAAAATTCTTAATATCGAAAAAACTGACGATACCAAAATATACAAAAATACAGAAATTCAGTCATTAATAACAGCTCTTGGATTAGGAATAAAAGGAGAGGAATTTGATGCGAGTTCTTTGCGGTATCATAGAGTTGTAATAATGACTGATGCTGACGTTGACGGTGCTCATATAAGAACTTTGTTGCTGACATTTTTTTATAGATACCAAAGAGAACTAGTTGAGAAGGGTCATATTTATATTGCCTGTCCTCCTCTTTATAAGGTAGAAAGAGGAAAGAATCACAAATACTGTTATAACGAGAATCAATTAAAGGATACAATTGAAAGTTTTGGAGAAAATGCTAATTACAATATCCAGAGATTTAAGGGACTAGGTGAAATGATGCCAAAACAATTGTGGGATACAACTATGAATCCTCAAACTAGGATGATGAAAAGGGTTGAAATTGAAGACGCACTTGAAGCTGACAGAATATTTAATATACTAATGGGAGATAAAGTTGCACCCAGACGAGAATTTATTGAAACA
AG-347-K10  ATCTCAAATGATTATGGCGCGGAACAGATTCAGGTCTTAGAGGGGTTAGAACCAGTTCGTAAACGCCCTGGAATGTATATTGGTTCTACAGGACCTAGGGGATTACATCATTTAGTATATGAGGTAGTTGATAACTCTGTTGATGAAGCTCTTGCAGGACATTGTGACCACATTGAAATAGTTCTTCGAGCTGATGGTTCTGCATTAATTTCTGATAATGGACGAGGTATTCCAACCGATATTCATCCAAGAACAGGAAAAAGTGCCTTAGAAACTGTACTAACTGTTCTTCATGCAGGAGGTAAATTTGGAAGTGGTGGCTATAAAGTTTCAGGGGGTTTGCATGGAGTAGGAATATCTGTAGTTAATGCTCTAAGCGAATGGGTTAATGTCACTGTTTATAGGAATGGAAGCGAATTTAATCAAAGATTTGAAAAAGGTGTATCAAAGGGTGAATTGGAAACAAAAAAGCAGATTGGCAAACTATCTAAG---AAAGGAACAACTATTTGCTTCAAACCCGATAAAACGATTTTTTCTGGAGGAATTGAATTTGAATATGCTCTTCTCTCTTCTAGATTAAGGGAACTAGCTTATCTTAATGGCGGAGTAAAAATTGTTTTTAGAGATGAAAGAAATCAATTATCAGATGGTTCTTTTAAA------GAAGAAATTTACTTGTATCAAGGAGGTATTAAAGAATATGTTGAATACATGAATGCTGAAAAAGAGTCTATTCATCCTGAAATAATTTATGTTGACTCACAGAAAGAAAATGTATATGTAGAAGCAGCGTTGCAATGGTGTTCAGATGTTTATTCAGATAATATTTTAGGGTTTGCAAATAATATTAGAACTATTGATGGAGGAACTCATATCGAAGGCTTAAAAACAGTTCTGACAAGAACTTTCAATAATCTTGCAAAAAAGAGAGGCAAAAGAAAAGATATTGAAAAAAATTTAGCTGGTGAAAATATTAGAGAGGGTTTGACTGTCGTTTTATCAGTAAAAGTTCCAGATCCTGAATTTGAAGGGCAAACAAAAACGAAATTAGGAAATACTGAAGTAAGAGGAATTGTGGATTCTCTTATCGGGGAGGCTCTTACGAAATATATGGAATTCAATCCTGGAATTTTGGACTTGATTCTTGAAAAAGCAATTCAATCATTTAATGCAGCAGAAGCTGCTAGAAGGGCTAGAGAATTAGTTAGAAGAAAAAGTGTTCTAGAAAGTTCTACATTACCGGGCAAATTAGCTGATTGTAGTTCTAGAGATCCCTCAGAATCAGAAATTTACATAGTTGAAGGAGATTCAGCAGGTGGCTCCGCGAAACAAGGACGAGACAGAAATTTTCAGGCTATTTTGCCTCTCAGGGGTAAAATTCTTAATATTGAAAAAACTGACGATACTAAAATATATAAAAATACAGAAATACAGTCATTAATAACAGCTCTAGGATTAGGAATAAAAGGAGAGGAGTTCGACGAAAGCTCTTTGAGATATCATAGAGTTGTAATCATGACGGATGCTGATGTTGACGGTGCTCATATAAGAACTTTATTGCTGACATTTTTTTATAGATACCAAAGAGAACTTGTTGAGAAAGGTTTCATATACATTGCTTGTCCCCCTCTTTATAAAGTTGAAAGAGGTAAGAACCATAATTACTGTTATAACGAAAATCAATTAAAGGATACAATTCAAGGTTTTGGAGAAAATGCAAATTATAATATCCAAAGATTTAAGGGATTAGGTGAGATGATGCCAAAACAATTATGGGATACAACTATGAATCCTCAAACGAGGATGATGAAAAGGGTTGAAATTGAAGATGCACTTGAAGCTGACAGAATATTCAATATTTTGATGGGAGATAAAGTTGCACCAAGAAGAGAATTTATTGAAACT
AG-347-K15  ATCTCAAATGAATATGGTGCCGAACAGATCCAAGTTTTAGAAGGGTTAGAACCAGTTCGTAAACGTCCCGGCATGTATATAGGATCTACAGGTCCTAGAGGTTTGCATCATTTGGTATATGAGGTCGTTGATAATTCAGTTGATGAAGCACTTGCAGGACATTGTGATCATATTGAAATAGTCCTGAGAGCAGATGGATCAGCTTTAATCTCTGATAATGGAAGAGGCATTCCAACAGATATTCATCCAAGGACAGGGAAAAGTGCATTAGAGACTGTACTTACTGTTCTTCATGCTGGAGGGAAATTCGGAAGTGGTGGTTATAAAGTATCAGGTGGCCTGCATGGAGTCGGAATATCTGTAGTTAATGCTTTAAGCGAGTGGGTTAATGTGACTGTTTATAGGGATGGCAGTGAGTTTAATCAAAGATTTGAAAGAGGTTTATCAAAGGGTGAGTTGCAGACTAAAAAGCAATCTGATAAACCCTTTAAA---AAAGGAACTACTATTTGTTTCAAACCTGATAAAACGATTTTTTCTGGAGGCATCGAATTTGAATATGCTCTTCTTTCCTCAAGGTTGAGAGAACTTGCTTATCTTAATGGGGGTGTAAAAATTGTTTTCAGAGATGAGAGAAATGAATTATCAGATGGTTCTTTTAAA------GAAGAAATTTATTTATATCAAGGAGGTATTAAGGAATATGTTCAATACATGAATGCAGAAAAGGAATCTATTCATCCTGAGATAATTTATGTTGACTCTCAGAAAGAAAATGTTTATGTAGAGGCAGCAATGCAATGGTGCTCAGATATGTATTCAGATAATATTTTAGGTTTTGCAAATAACATTAGAACTATTGATGGAGGAACTCATATTGAAGGATTAAAAACAGTTTTGACAAGAACTTTCAATAATCTTGCAAAAAAGAGAGGCAAAAGAAAAGATATTGAAAAGAATTTGGCTGGTGAAAATATAAGGGAGGGCTTGACTGTAGTTTTATCGGTTAAAGTTCCAGATCCCGAATTTGAAGGGCAAACAAAAACTAAGTTAGGGAATACTGAAGTAAGAGGAATTGTTGATTCTCTAATTGGAGAGGCCCTTACAAAATTCATGGAATTTAATCCTGGAATTTTGGACCTTATTCTTGAAAAAGCAATTCAATCATTTAATGCTGCAGAAGCCGCAAGACGGGCTAGAGAATTAGTCAGAAGAAAAAGTGTCCTTGAAAGTTCTACACTGCCAGGTAAATTAGCCGATTGTAGTTCTCGAGATCCTTCAGAATCAGAAATTTATATCGTTGAGGGTGATTCTGCGGGTGGTTCTGCAAAACAAGGAAGAGATAGAAATTTTCAGGCTATTTTGCCTCTTAGGGGTAAAATTCTTAATATCGAAAAAACTGACGATACAAAAATATATAAAAATACAGAAATACAATCATTAATAACAGCTTTAGGACTAGGCATAAAAGGAGAAGAGTTTGATGTAAGTTCTTTGCGATACCACAGAGTTGTAATTATGACGGATGCTGATGTTGATGGAGCTCATATTAGAACTTTATTATTGACATTTTTTTATAGATATCAAAGAGAACTTGTTCAAAGAGGTTTTATATATATTGCATGTCCTCCCCTCTATAAAGTTGAAAGAGGCAAGAATCATAAATACTGTTATAACGAGAATCAATTAAAGGATACAATTTCAGGTTTTGGAGAAAATGCAAATTACAACATCCAAAGATTTAAGGGATTAGGTGAGATGATGCCAAAACAATTGTGGGACACTACTATGAATCCTCAAACTAGAATGATGAAAAGGGTAGAAATTGAAGATGCACTTGAAGCTGACAGAATATTCAATATATTAATGGGAGATAAAGTTGCACCAAGAAGGGAATTTATTGAAACT
AG-347-K16  ATCTCTAATGATTATGGGGCGGAACAGATTCAGGTTTTAGAGGGTTTAGAACCAGTTCGTAAACGCCCTGGAATGTACATAGGTTCAACAGGACCTAGGGGATTGCACCATCTAGTATATGAGGTAGTTGACAACTCGGTTGATGAGGCACTTGCAGGACATTGTGATCATATAGAAATAGTTCTTCGAGCAGATGGTTCTGCTTTGATTTCTGATAATGGACGAGGTATTCCAACAGATATTCATCCTAGAACAGGGAAAAGTGCCCTAGAAACTGTTCTAACCGTTCTTCATGCAGGAGGTAAATTTGGAAGTGGTGGTTATAAAGTTTCAGGGGGTTTGCATGGAGTAGGAATATCTGTAGTAAATGCTCTAAGCGAATGGGTTAATGTAACTGTTTATAGGGATGGAAGCGAATTTAATCAAAGATTTGAAAAAGGTATATCAAAGGGTGAACTGGAAACTAAAAAGCAGACTGGCAAACCATCTAAG---AAAGGAACAACTATTTGCTTTAAACCCGACAAAACAATTTTTTCTGGAGGAATTGAATTTGAATATGCTCTTCTTTCGTCGAGATTAAGGGAACTAGCTTACCTTAATGGCGGAGTAAAAATTGTTTTTAGAGATGAAAGAAATCAATTATCAGATGGTTCTTTTAAA------GAAGAAATTTACTTGTATCAAGGAGGTATTAAAGAATATGTTGAATACATGAATGCTGAAAAAGAATCTATTCATCCTGAAATAATTTATGTTGATTCACAGAAAGAAAATGTATATGTAGAAGCAGCTTTGCAATGGTGTTCAGATGTATATTCAGATAATATTTTAGGATTTGCAAATAATATCAGAACTATTGATGGAGGAACTCATATTGAAGGACTAAAAACAGTTCTGACAAGAACTTTCAATAATCTTGCAAAAAAGAGAGGTAAAAGAAAAGATATTGAAAAAAATTTAGCTGGCGAAAATATTAGAGAGGGTTTGACTGTTGTTTTATCAGTAAAAGTTCCAGATCCCGAATTTGAAGGACAAACAAAAACAAAATTAGGAAATACTGAAGTACGAGGAATTGTGGATTCTCTCATTGGGGAGACTCTCACAAAATACATGGAATTCAATCCTGGAATTTTGGACTTGATTCTTGAAAAAGCAATTCAATCATTTAACGCAGCAGAAGCTGCGAGAAGGGCTAGAGAATTAGTAAGAAGAAAAAGTGTTCTCGAAAGTTCTACATTACCTGGAAAATTAGCAGATTGTAGTTCTAGGGATCCATCAGAATCAGAAATTTATATAGTTGAAGGAGATTCAGCTGGTGGCTCTGCAAAACAAGGTCGAGATAGAAATTTTCAGGCTATTTTGCCTCTCAGGGGTAAAATACTTAATATTGAAAAAACTGATGATACTAAAATATATAAAAACACAGAAATACAGTCATTAATAACGGCTTTAGGATTAGGAATAAAAGGAGAGGAGTTCGACGAAAGCTCTTTGAGATATCATAGAGTTGTAATTATGACCGATGCTGATGTTGACGGTGCTCATATAAGAACTTTATTGCTGACATTTTTTTACAGATATCAAAGAGAACTTGTTGAGAAAGGTTTTATATATATTGCTTGTCCCCCTCTTTATAAAGTCGAAAGAGGAAAGAATCATAATTACTGTTATAACGAGAATCAATTAAAGGATACAATTCAAGGTTTTGGAGAAAATGCAAACTATAATATCCAAAGATTTAAGGGATTAGGTGAGATGATGCCAAAACAATTATGGGATACAACTATGAATCCTCAAACGAGGATGATGAAAAGGGTTGAAATCGAAGATGCACTTGAAGCTGACAGAATATTCAATATATTAATGGGAGATAAAGTTGCACCAAGAAGAGAATTTATTGAAACT
AG-347-K17  ATCTCAAATGATTATGGCGCGGAGCAGATTCAGGTTTTAGAAGGGTTAGAACCAGTTCGTAAACGGCCTGGGATGTATATAGGTTCTACAGGACCTAGGGGATTACATCATTTAGTTTATGAGGTAGTTGATAACTCCGTTGATGAAGCACTTGCGGGACATTGTGATCATATAGAAATAGTCCTTCGTGCAGATGGTTCTGCTTCAATTTCTGATAATGGACGAGGTATTCCAACAGATATTCATCCAAGGACAGGTAAAAGTGCCTTAGAAACTGTTCTAACTGTTCTTCATGCAGGAGGTAAATTTGGAAGTGGTGGTTATAAAGTTTCAGGGGGTTTGCATGGAGTAGGAATATCTGTAGTTAATGCTTTAAGCGAATGGGTTAATGTTACTGTCTATAGGGATGGTCATGAATTTAACCAAAGATTTGAAAAAGGTCTATCCAAGGGTGAATTGCAAAGTAAAAAGCAAACCGGCAAACCATCTAAA---AAAGGAACAACTATTTGCTTTAAACCCGATAAGACAATTTTTTCTGGAGGAATTGAATTTGAATATGCTCTTCTGTCATCTAGGTTAAGAGAATTAGCTTACCTTAACGGCGGAGTAAAAATTGTTTTTAGGGATGAAAGAAATCAATTATCAGATGGTTCTTTTAAA------GAAGAAATTTACTTATATCAAGGAGGTATTAAAGAATATGTTGCATACATGAATGCTGAAAAAGAATCTATTCATGATGAAATAATTTATGTTGACTCACAGAAAGAAAATGTTTATGTTGAAGCAGCTTTGCAATGGTGTTCAGATGTATATTCAGATAATATTTTAGGATTTGCAAATAATATTAGAACTATTGATGGAGGAACTCATATAGAAGGGCTTAAAACAGTTCTTACAAGAACCTTCAATAATCTTGCAAAAAAGAGAGGTAAAAGAAAAGATGTTGAAAAAAATTTAGCTGGCGAAAATATTAGAGAGGGCTTGACTGTTGTTTTGTCGGTAAAAGTTCCAGATCCCGAATTTGAAGGACAAACAAAAACAAAATTAGGAAATACAGAAGTAAGAGGAATTGTGGATTCTCTCATTGGGGATGCTCTCACAAAATATATGGAATTCAATCCTGGTATTTTGGACTTGATTCTTGAAAAAGCAATACAATCATTTAATGCGGCAGAGGCTGCGAGAAGGGCTAGAGAATTAGTAAGAAGAAAAAGTGTTTTAGAAAGTTCTACTTTACCGGGTAAATTAGCAGATTGTAGTTCTAGAGATCCCTCAGAATCAGAAATTTATATAGTTGAAGGAGATTCAGCTGGAGGTTCGGCAAAACAAGGAAGAGATAGAAGATTTCAGGCTATTTTGCCTCTTAGGGGTAAGATTCTTAATATTGAAAAGACTGACGATACTAAAATTTATAAAAATACAGAAATACAGTCATTAATAACAGCTCTGGGATTAGGAATAAAAGGAGAGGAATTTGACGAGAACTCTTTGAGATATCATAGAGTTGTAATTATGACAGATGCTGATGTTGACGGTGCTCATATAAGAACCTTATTATTGACATTTTTTTATAGGTATCAAAGAGAACTTGTTGAGAAAGGTTTTATATATATTGCTTGTCCCCCTCTATATAAAGTTGAAAGAGGTAAGAATCATAACTACTGTTATAACGAGAATCAATTAAAGGATACAATTGAAGGCTTTGGAGAAAAAGCAAATTATAATATCCAAAGATTTAAGGGATTAGGTGAGATGATGCCTAAACAATTATGGGATACAACTATGAATCCTCAAACGAGAATGATGAAAAGGGTTGAAATCGAAGATGCACTTGAGGCTGACAGAATATTTAATATATTAATGGGAGATAAAGTTGCACCAAGAAGAGAATTTATTGAAACT
AG-347-K18  ATTTCAAATGACTATGGCGCCGATCAAATTCAGGTTTTAGAGGGGTTAGAACCTGTTCGTAAACGTCCTGGAATGTATATAGGTTCTACAGGTCCGAGAGGTTTGCATCATCTAGTATATGAGGTTGTTGACAATTCAGTCGATGAGGCTCTTGCAGGACATTGTGATCATATAGAAATAGTTCTTCGAGCTGATGGATCAGCATTAATCTCTGATAATGGACGAGGCATACCAACTGATATTCATCCAAGGACTGGGAAAAGTGCCTTAGAAACTGTACTTACTGTTCTCCATGCAGGAGGTAAATTTGGAAGTGGAGGCTATAAAGTTTCTGGTGGCTTGCATGGAGTAGGAATATCTGTAGTCAATGCTTTAAGTGAATGGGTTAATGTGACTGTTTATAGGGACGGAAGTGAGTTTAATCAAAGATTTGAAAAAGGTGTATCAAAGGGTGAATTGTATGCAAAAAAACAGTCAGTGAAACCTTTTAAA---AAAGGAACAACTATTTGTTTTAAACCTGACGTAACAATTTTTTCTGGTGGAATTGAGTTTGAATATGCTTTGCTTTCATCTAGGTTAAGAGAACTCGCTTATCTGAATGGCGGTGTAAAAATAGTTTTTAGAGATGAGAGAAATCAATTATCAGATGGTTCTTTCAAA------GAAGAAATTTATTTATATCAAGGCGGTATTAAAGAGTATGTTCAATACATGAATGCAGAAAAGGATTCCATACATCCTGAAATAATATATGTTGACTCTCAGAAAGAAGACGTTTATGTAGAAGCAGCTTTACAGTGGTGTTCAGATGTATATTCAGATAATATTTTAGGTTTTGCAAATAATATTAGAACTATTGATGGAGGTACGCATATTGAAGGTTTAAAAACAGTTTTGACAAGAACTTTCAATAATCTTGCAAAAAAGAGAGGCAAAAGAAAAGACATTGATAAAAATTTAGCTGGTGAAAATATTAGAGAGGGTTTAACCGTAGTTTTATCAGTTAAAGTTCCTGATCCAGAATTTGAAGGACAAACAAAAACAAAATTAGGGAATACGGAAGTAAGAGGAATAGTTGATTCCCTAATTGGGGAAGCTCTAACAAAATTTATGGAATTCAACCCTGGAATTTTGGACTTGATTCTTGAAAAGGCAATTCAATCATTTAATGCGGCTGAAGCTGCAAGAAGGGCTAGGGAATTAGTCAGAAGAAAAAGTGTGCTTGAAAGCTCAACACTGCCTGGTAAATTAGCAGATTGTAGCTCGAGAGATCCATCAGAATCAGAAATTTATATCGTTGAGGGAGATTCTGCTGGAGGGTCTGCAAAACAAGGAAGAGATAGAAATTTTCAAGCTATTTTGCCTTTACGAGGTAAAATTCTTAATATCGAGAAAACTGACGATACAAAGATATATAAAAATACAGAAATTCAGTCACTAATAACTGCTTTAGGATTAGGAATAAAAGGTGAAGAGTTTGATGAAAGTTCTTTGAGATACCATAGAGTTGTAATTATGACTGATGCTGATGTTGATGGGGCGCATATCAGAACTTTATTACTCACATTTTTCTATAGATACCAAAGAGAACTTGTTGAAAAAGGTTTTATATACATTGCTTGTCCTCCTCTCTATAAAGTTGAAAGAGGTAAGAATCATAATTACTGTTATAACGAGAATCAACTAAAGGATGTAATTGAAAATTTTGGAGAAAAGGCAAATTACAATATTCAAAGATTTAAGGGATTAGGTGAGATGATGCCAAAACAATTGTGGGACACAACTATGAACCCTCAAACTAGGATGATGAAAAGGGTTGAAATTGAAGATGCACTGGAAGCCGATAGAATATTTAATATACTAATGGGAGATAAAGTTGCTCCGAGAAGGGAATTTATTGAAACT
AG-347-K19  ATCTCAAATGATTATGGCGCGGAACAGATACAGGTTTTAGAGGGTTTAGAACCAGTTCGTAAACGCCCTGGGATGTATATAGGTTCAACTGGGCCTAGGGGATTACATCATTTAGTATATGAAGTAGTTGATAACTCGGTTGATGAAGCACTTGCAGGACATTGTGATCATATAGAAATAGTTCTGAAGGTAGATGGTTCTGCTTTAATTTCTGATAATGGAAGGGGTATTCCAACAGATATTCATCCAAGAACGGGGAAAAGTGCCTTAGAAACTGTACTAACTGTTCTTCATGCAGGAGGTAAATTTGGAAGTGGTGGTTATAAAGTTTCAGGGGGTTTGCATGGAGTTGGAATATCTGTAGTTAATGCTCTAAGCGAATGGGTTAATGTGACTGTTTTTAGGGATGGAAGCGAATTTAATCAAAGATTTGAAAAAGGTGTATCAAAGGGTGAACTGGAAACTAAAAAGCAGACTGGCAAGCCATCTAAG---AAAGGAACAACAATTTGCTTTAAACCCGACAAAACGATTTTTTCTGGGGGAATTGAATTTGAATATGCTCTTCTTTCATCTAGATTAAGAGAGCTAGCCTATCTTAATGGCGGAGTAAAAATTGTTTTTAGAGATGAAAGAAATCAATTATCAGATGGATCTTTTAAA------GAAGAAATTTATTTATATCAAGGAGGTATTAAAGAATATGTTGAATATATGAATGCTGAAAAAGATTCTATTCATCCTGAAATAATTTATGTTGACTCACAGAAAGAAAATGTATATGTTGAAGCAGCTTTGCAATGGTGTTCAGATGTATATTCAGATAATATTTTAGGATTTGCAAATAACATTAGAACTATTGATGGAGGAACTCATATTGAGGGGCTTAAAACAGTTCTGACAAGAACTTTCAATAATCTTGCAAAAAAGAGAGGCAAAAGAAAAGATATTGAAAAAAATTTAGCTGGCGAAAATATTAGAGAAGGTTTGACTGTTGTTTTATCAGTAAAAGTTCCAGACCCCGAATTTGAAGGGCAAACAAAAACAAAATTAGGAAATACTGAAGTACGTGGAATTGTGGATTCTCTCATTGGTGAGGCCCTCACAAAATATATGGAATTCAATCCTGGAATCTTGGACTTGATTCTTGAAAAAGCAATTCAATCTTTTAATGCAGCAGAAGCTGCAAGAAGGGCTAGAGAATTAGTAAGAAGAAAAAGTGTTCTAGAAAGTTCTACATTACCGGGTAAATTAGCAGATTGTAGTTCTAGAGACCCCTCAGAATCAGAAATTTATATAGTAGAAGGAGATTCTGCTGGAGGCTCCGCAAAACAAGGACGAGATAGAAATTTTCAGGCTATTTTGCCTCTCAGGGGTAAAATTCTTAATATTGAAAAAACTGACGATACTAAAATTTATAAAAATACAGAAATACAGTCATTAATAACAGCACTAGGATTAGGAATAAAAGGAGAGGAGTTCGACGAGAGCTCTTTGAGATATCATAGAGTTGTAATTATGACTGATGCTGATGTTGACGGTGCTCATATAAGAACTTTATTGCTTACATTTTTTTATAGATACCAAAGAGAACTTGTTGAGAAAGGTTTTATATACATTGCTTGTCCTCCTCTTTATAAAGTTGAAAGAGGTAAGAATCACAAGTACTGTTATAACGAGAATCAATTAAAGGATACAATTCAAGGTTTTGGAGAAAATGCAAATTATAATATCCAAAGATTTAAGGGATTAGGTGAGATGATGCCAAAACAATTATGGGATACAACTATGAATCCTCAAACAAGGATGATGAAGAGGGTTGAAATCGAAGATGCACTTGAAGCTGACAGAATATTCAATATATTAATGGGAGATAAAGTTGCACCAAGAAGAGAATTTATTGAAACT
AG-347-K20  ATCTCAAATGATTATGGCGCGGAGCAGATTCAGGTTTTAGAAGGTTTAGAACCAGTTCGTAAACGTCCTGGTATGTATATTGGTTCTACAGGGCCTAGGGGATTACATCATCTAGTATATGAGGTAGTTGATAACTCCGTTGACGAAGCACTTGCAGGACATTGTGATCTCATAGAAATAGTTCTTCGACTAGATGGTTCTGCGTTAATTTCTGATAATGGACGAGGTATCCCAACAGATATTCATCCAAGAACAGGGAAAAGTGCCTTAGAAACTGTATTAACTGTTCTTCATGCAGGAGGTAAATTTGGAAGCGGTGGTTATAAAGTTTCAGGAGGTTTGCATGGAGTAGGAATATCTGTAGTTAACGCTTTAAGCGAATGGGTTAATGTGACTGTTTATAGGGATGGTAACGAATTTAATCAAAGATTTGAAAAAGGTGTATCAAAGGGTGATTTGCAAACTAAAAAGCAGACTGACAAACCATCTAAG---AAAGGCACAACTATTTGCTTTAAACCCGACAAAGAGATTTTTTCTGGAGGAATTGAATTTGAATATGCTCTTCTTTCATCTAGATTAAGAGAACTTGCTTATCTTAATGGTGGAGTAAAAATTGTTTTTAGAGATGAAAGAAATCAATTATCAGATGGTTCTTTTAAA------GAAGAAGTTTATCTATATCAGGGAGGTATTAAAGAATATGTTGAATACATGAATGCTGAAAAAGAGTCTATTCATCCTGAAATAATTTATGTTGACTCACAGAAAGAAAATGTATATGTAGAAGCAGCTTTGCAATGGTGTTCAGACGTATATTCAGATAATATCTTGGGATTTGCAAATAATATTAGAACTATTGATGGAGGAACTCATATAGAAGGGCTAAAAACAGTTTTGACAAGAACTTTCAATAATCTTGCAAAAAAGAGAGGTAAAAGAAAAGATATTGAAAAAAATTTAGCTGGAGAAAATATTAGAGAGGGCTTGACTGTTGTTTTATCGGTAAAAGTTCCAGATCCCGAATTTGAAGGGCAAACAAAAACAAAATTAGGAAATACAGAAGTAAGAGGAATTGTGGATTCTCTCATTGGTGAGGCTCTTACAAAATATATGGAATTCAATCCTGGAATTTTGGACCTGATTCTTGAAAAAGCAATTCAATCATTTAATGCTGCAGAAGCTGCGAGAAGGGCTAGAGATTTAGTAAGAAGAAAAAGTGTTCTTGAAAGTTCTACCTTACCGGGTAAATTAGCAGATTGTAGTTCTAGAGATCCTTCAGAATCAGAAATTTATATAGTTGAAGGTGATTCAGCTGGAGGTTCCGCAAAACAAGGGCGAGATAGAAATTTTCAGGCTATTTTGCCTCTCAGGGGTAAAATTCTTAATATTGAAAAAACAGACGATACTAAAATTTATAAAAATACAGAAATACAGTCCTTAATAACAGCTCTAGGATTAGGAATAAAAGGAGAGGAGTTTGACGAGAGCTCTTTGAGATATCATAGAGTTGTAATTATGACGGATGCTGATGTTGATGGTGCTCATATAAGAACTTTATTATTAACATTTTTTTATAGATATCAAAGAGAACTTGTTGAGAAAGGATTTATATACATTGCTTGTCCCCCTTTGTATAAAGTTGAAAGAGGTAAAAAACATAATTACTGTTATAACGAGAATCAATTAAAGGATACAATTAATGGTTTTGGAGAAAATGCAAATTATAATATCCAAAGATTTAAGGGATTAGGTGAGATGATGCCAAAACAATTATGGGATACAACTATGAATCCTCAAACCAGGATGATGAAAAGGGTTGAAATAGAAGATGCACTCGAAGCTGACAGAATTTTCAATATATTAATGGGAGATAAAGTTGCACCAAGAAGAGAATTTATTGAAATT
AG-347-K22  GTCTCAAATGATTATGGTGCGGAACAGATACAGGTTTTAGAGGGGTTAGAACCAGTTCGTAAACGCCCAGGGATGTATATAGGTTCAACAGGACCTAGAGGATTACACCATTTAGTTTATGAGGTAGTTGATAACTCGGTTGATGAAGCACTTGCAGGACATTGTGATCACATAGAAATAGTTCTTCGAGCAGATGGTTCTGCTTTAATTTCTGATAATGGACGAGGTATTCCAACAGATATTCATCCAAGAACAGGGAAAAGTGCCTTAGAAACTGTATTAACTGTTCTTCATGCAGGAGGTAAATTTGGAAGTGGTGGTTATAAAGTGTCAGGGGGTTTGCACGGAGTAGGAATATCTGTAGTTAATGCTCTAAGCGAATGGGTAAATGTGACTGTTTATAGGGATGGACGCGAATTTAATCAAAGATTTGAAAAAGGTGTATCAAAGGGTGAATTGGAAACTAAAAAGCAGACTGGCAAACCATTTAAG---AAAGGAACAACTATTTGCTTTAAACCCGACAAAACTATTTTTTCTGGAGGAATTGAATTTGAATATGCTCTTCTTTCATCAAGATTAAGGGAGCTAGCTTATCTTAATGGCGGAGTAAAAATTGTTTTTAGAGATGAAAGAAATCAATTATCAGATGGTTCTTTTAAA------GAAGAAGTTTACCTTTATCAAGGAGGTATTAAAGAATATGTTGAATACATGAATGCTGAGAAAGATTCTATTCATCCTGAAATAATTTATGTTGACTCACAGAAAGAAAATGTATACGTAGAAGCAGCTTTGCAATGGTGTTCAGATGTATATTCAGATAATATTTTAGGATTTGCAAACAATATTAGAACTATTGATGGAGGAACTCATATTGAAGGGCTAAAAACAGTTCTGACAAGAACTTTCAATAATCTTGCAAAAAAGAGAGGCAAAAGAAAAGATATTGAAAAAAATTTAGCTGGCGAAAATATTAGAGAGGGTTTGACTGTTGTTTTATCAGTAAAAGTTCCAGATCCCGAATTTGAAGGGCAAACTAAAACAAAATTAGGAAATACTGAAGTACGGGGAATTGTGGATTCTCTCATTGGGGAGGCTCTCACAAAATATATGGAATTCAATCCGGGAGTTTTGGACTTGATTCTTGAAAAAGCAATTCAATCTTTTAATGCAGCAGAAGCTGCGAGAAGGGCTAGAGAATTAGTAAGAAGAAAAAGTGTTCTAGAAAGTTCTACGTTACCGGGTAAGTTAGCAGATTGTAGTTCTAGAGATCCATCAGAATCAGAAATTTACATAGTTGAAGGAGATTCCGCTGGTGGTTCCGCAAAACAAGGACGAGATAGAAATTTTCAGGCTATTTTGCCTCTCAGGGGTAAAATTCTTAATATTGAAAAAACTGACGATACTAAAATATATAAAAACACAGAAATTCAGTCATTAATAACAGCTCTAGGATTAGGAATAAAAGGAGAGGATTTCGACGAGAGCTCTTTGAGATACCATAGAGTGGTAATTATGACGGATGCTGATGTTGACGGTGCTCATATAAGAACTTTATTGTTGACATTTTTTTACAGATACCAAAGAGAACTTGTTGAGAAAGGTTTTATATACATTGCTTGTCCCCCTCTTTATAAAGTTGAAAGAGGTAAGAATCATAATTACTGTTATAACGAGAATCAATTAAAGGATACAATTCAAGGTTTTGGAGAAAATGCAAATTACAATATCCAAAGATTTAAGGGATTAGGTGAGATGATGCCAAAACAATTATGGGATACAACTATGAATCCTCAAACTAGGATGATGAAAAGGGTTGAAATCGAAGATGCACTAGAAGCTGACAGAATATTCAATATATTAATGGGAGATAAAGTTGCACCAAGAAGAGAATTTATTGAAACT
AG-347-K23  ATCTCAAATGATTATGGCGCAGAACAGATTCAGGTTTTAGAGGGGTTAGAGCCAGTTCGAAAACGCCCTGGGATGTATATAGGTTCAACAGGGCCTAGGGGATTGCATCATTTAGTATATGAGGTAGTTGATAACTCAGTTGATGAAGCACTCGCAGGGCATTGTGATCATATAGAAATAGTTCTTCGAGCAGATGGTTCTGCTTTAATTTCTGATAATGGAAGAGGTATTCCAACAGATATTCATCCAAGAACAGGGAAAAGTGCCTTAGAAACTGTCCTAACTGTTTTGCATGCAGGAGGTAAATTTGGAAGTGGTGGTTATAAAGTCTCAGGAGGTTTGCATGGAGTTGGAATATCTGTAGTGAATGCTCTAAGCGAATGGGTTAATGTGACTGTTTATAGGGATGGAAGCGAATTTAATCAAAGGTTTGAAAGAGGTGTATCAAAGGGTGAATTGCAAACTAAAAAGCAGACTGGCAAACCATCTAAG---AAAGGAACAACTATTTGCTTTAAACCTGACAAAACGATTTTTTCTGGAGGAATTGAATTTGAATATGCTCTTCTTTCATCTAGATTAAGAGAATTAGCTTATCTTAATGGCGGAGTAAAAATTGTTTTTAGAGATGAAAGAAATCAATTATCTGATGGATCTTTTAAA------GAAGAAATTTACTTGTATCAAGGAGGTATTAAAGAATATGTTGAATACATGAATGCTGAAAAAGAGTCTATTCACCCTGAAATAATTTATGTTGATTCACAGAAAGAAAATGTATATGTAGAAGCCGCTTTACAATGGTGTTCAGATGTATATTCAGATAATATTTTAGGATTTGCAAATAATATTAGAACTATTGATGGAGGAACTCACATTGAAGGCCTAAAAACAGTTCTGACGAGAACTTTTAATAACCTTGCAAAAAAGAGGGGCAAAAGAAAAGATATTGAAAAAAATTTAGCTGGCGAAAATATTAGAGAGGGTTTGACTGTTGTCTTATCAGTAAAAGTTCCAGATCCCGAATTTGAAGGGCAAACAAAAACAAAGTTAGGCAATACTGAAGTACGAGGAATCGTGGATTCTCTTATTGGGGAGGCTCTCACAAAATATATGGAATTCAATCCTGGAATTTTGGACTTGATTCTTGAAAAAGCAATACAATCATTTAATGCAGCAGAAGCCGCGAGAAGAGCTCGAGAATTAGTAAGAAGAAAAAGTGTTCTAGAAAGTTCTACATTACCGGGCAAATTAGCAGATTGTAGTTCTAGAGATCCCTCTGAATCAGAAATTTATATAGTTGAAGGAGATTCAGCTGGAGGTTCTGCAAAACAAGGACGAGATAGAAATTTTCAGGCTATTTTGCCTCTTAGGGGAAAAATTCTTAATATTGAAAAAACTGATGATACAAAAATATATAAAAACACAGAAATACAGTCATTAATAACAGCTCTTGGCTTAGGAATAAAAGGAGAGGAGTTCGACGAAAGCTCTTTGAGATATCATAGAGTTGTAATTATGACGGATGCTGATGTTGACGGTGCTCATATAAGAACTTTATTACTGACATTTTTTTATAGATACCAAAGAGAACTTGTTGAGAAAGGTTTTATATACATTGCTTGTCCCCCTCTTTATAAAGTTGAAAGAGGTAAGAATCACAATTACTGTTATAACGAGAATCAATTAAAGGATACAATTCAAGGTTTTGGAGAAAATGCAAATTATAATATTCAGAGATTTAAGGGACTTGGTGAGATGATGCCAAAACAATTATGGGATACAACTATGAATCCTCAAACGCGGATGATGAAAAGGGTTGAAATCGAAGATGCACTTGAGGCTGACAGAATATTCAATATATTAATGGGAGATAAAGTTGCACCAAGAAGAGAATTTATTGAAACT
AG-347-L02  ATCTCAAATGATTATGGCGCGGAACAAATACAGGTTTTAGAGGGTTTAGAACCAGTTCGTAAACGCCCTGGGATGTATATAGGTTCAACAGGACCAAGGGGATTACACCATCTAGTATATGAGGTAGTTGATAACTCAGTTGATGAAGCACTTGCAGGACATTGTGATCATATAGAAATAGTTCTTCGAGCAGATGGTTCTGCTTTAATTTCTGATAATGGAAGAGGTATTCCAACAGATGTTCATCCAAGAACAGGGAAAAGTGCCTTAGAAACTGTACTAACAGTTCTTCATGCAGGAGGTAAATTTGGAAGTGGTGGTTATAAAGTTTCAGGGGGTTTGCACGGAGTAGGAATATCTGTAGTTAATGCTCTAAGCGAATGGGTTAATGTGACTGTTTATAGGAATGGAAGCGAATTTAATCAAAGATTTGAAAAAGGTGTATCAAAGGGTGAATTGGAAACTAAAAAGCAAACTGGCAAACCACTTAAG---AAAGGAACAACTATTTGCTTTAAACCTGACAAAACGATTTTTTCTGGAGGGATTGAATTTGAATATGCTCTTCTTTCATCTAGATTAAGGGAGCTAGCTTATCTTAATGGCGGAGTAAAAATTGTTTTTAGAGATGAAAGAAATCAATTGTCAGATGGTTCTTTTAAA------GAAGAAATTTACTTGTATCAAGGAGGTATTAAAGAATATGTTGAATACATGAATGCGGAAAAAGATTCTATTCATCCTGAAATAATTTATGTTGACTCAGAGAAAGAAAATGTATATGTAGAAGCAGCTTTGCAATGGTGTTCAGATGTTTATTCAGATAATATTTTAGGATTTGCAAATAATATTAGAACTATTGATGGAGGAACTCATATTGAAGGGTTAAAAACAGTTCTGACAAGAACTTTCAATAATCTTGCAAAAAGGAGAGGCAAAAGAAAAGATATTGAAAAAAATTTAGCTGGCGAAAATATTAGAGAGGGCTTGACTGTTGTTTTATCAGTAAAAGTTCCAGATCCAGAATTTGAAGGGCAAACAAAAACGAAATTAGGAAATACTGAAGTACGGGGAATTGTGGATTCTCTTATTGGGGAGGCTCTCACAAAATATATGGAATTCAATCCTGGAATTTTGGACTTGATTCTTGAAAAAGCAATTCAATCCTTTAATGCAGCAGAAGCTGCGAGAAGGGCTAGAGAATTAGTAAGAAGAAAAAGTGTTCTTGAAAGTTCTACATTACCGGGAAAATTAGCAGATTGTAGTTCTAGAGATCCCTCAGAATCAGAAATTTATATAGTTGAAGGAGATTCAGCTGGTGGCTCCGCAAAACAAGGACGAGATAGAAATTTTCAGGCTATTTTGCCTCTCAGAGGTAAAATTCTTAATATTGAAAAAACTGACGATACTAAAATTTATAAAAACACAGAAATACAGTCATTAATAACAGCTCTAGGATTAGGAATAAAAGGAGAGGATTTCGACGAGAGCTCTTTGAGATATCATAGAGTTGTAATAATGACAGATGCTGATGTTGACGGTGCTCATATTAGAACGTTATTGCTGACATTTTTTTATAGATACCAAAGAGAACTTGTTGAGAAAGGTTTTATATACATTGCTTGTCCTCCTCTTTATAAAGTTGAAAGAGGTAAGAATCATAATTACTGTTATAACGAGAATCAATTAAAGGATACAATTCAAGGTTTTGGAGAAAATGCAAATTATAGTATCCAAAGATTTAAGGGATTAGGTGAGATGATGCCAAAACAATTATGGGATACAACTATGAATCCTCAAACGAGGATGATGAAAAGGGTTGAAATCGAGGATGCACTTGAAGCTGACAGAATATTCAACATATTAATGGGAGATAAAGTTGCACCAAGAAGAGAATTTATTGAAACT
AG-347-L17  ATCTCAAATGATTATGGTGCGGAACAGATTCAGGTTTTAGAGGGCTTAGAACCAGTTCGTAAACGCCCTGGAATGTATATAGGTTCAACAGGACCCAGAGGATTACACCATTTAGTATATGAGGTAGTTGATAATTCAGTTGATGAAGCACTTGCAGGACATTGTGATCACATAGAAATAGTTCTTCGAGCAGATGGTTCTGCTTTAATTTCTGATAATGGACGAGGTATCCCAACAGATATTCATCCAAGAACAGGGAAAAGCGCCCTAGAAACTGTACTAACTGTTCTTCATGCAGGAGGTAAGTTTGGAAGTGGTGGTTATAAAGTTTCAGGGGGTTTGCATGGAGTAGGAATATCTGTAGTTAATGCTCTAAGCGAATGGGTTAATGTGACTGTCTATAGGGATGGAAGCGAATTTAATCAAAGATTTGAAAAAGGTGTATCAACGGGTGAATTGGAAACTAAGAAGCAGACTGGCAAATCCTCTAAG---AAAGGAACAACGATTTGCTTTAAACCCGACAAAACAATTTTTTCTGGAGGAATTGAATTTGAATATGCTCTTCTTTCATTGAGATTAAGGGAACTAGCTTATCTTAATGGCGGAGTAAAAATTGTTTTTAGAGATGAAAGAAATCAATTATCAGATGGTTCTTATAAA------GAAGAAATTTACTTATATCAAGGAGGTATTAAAGAATATGTTGAATACATGAATTCTGAAAAAGACTCTATTCATCCTGAAATAATTTATGTTGACTCACAGAAAGAAAATGTATTTGTAGAAGCCGCTTTGCAATGGTGTTCAGATGTATATTCAGATAATATTTTAGGATTTGCAAATAATATTAGAACTATTGATGGGGGAACTCATATTGAAGGGCTAAAAACAGTTCTGACAAGAACATTCAATAATCTTGCAAAAAAGAGAGGCAAAAGAAAAGATATTGAAAAAAATTTAGCTGGAGAAAATATCAGAGAGGGTTTGACTGTTGTTTTATCAGTAAAAGTTCCAGATCCCGAATTTGAAGGGCAAACAAAAACAAAATTAGGAAATACTGAAGTACGAGGAATTGTGGACTCTCTCATTGGTGAGGCTCTCACAAAATATATGGAATTCAATCCTGGAATTTTGGACTTGATTCTTGAAAAAGCAATTCAATCATTTAATGCAGCAGAAGCTGCGAGAAGGGCTAGAGAATTAGTTAGAAGAAAAAGTGTTCTAGAAAGTTCTACATTGCCAGGCAAATTAGCAGATTGTAGTTCTAGAGATCCCTCAGAATCAGAAATTTATATAGTTGAAGGAGATTCAGCTGGTGGCTCCGCAAAACAAGGGAGAGATAGAAATTTTCAGGCTATTTTGCCTCTCAGGGGTAAAATTCTTAATATTGAAAAAACTGACGATACTAAAATATATAAAAACACAGAAATACAGTCATTAATAACAGCTTTAGGATTAGGAATCAAAGGAGAGGAGTTTGATGAGAGCTCTTTGAGATATCATAGAGTTGTAATTATGACGGATGCTGATGTTGACGGTGCTCATATCAGAACTTTATTGCTGACATTTTTTTACAGATACCAAAGAGAACTTGTTGAGAAGGGTTTTATATATATTGCTTGTCCTCCTCTTTATAAAGTTGAAAGAGGTAAGAATCATAATTACTGTTATAACGAGAATCAATTAAAGGATACAATTCAAGGTTTTGGAGAAAATGCAAATTATAATATCCAAAGATTTAAGGGATTAGGTGAGATGATGCCAAAACAATTATGGGATACAACTATGAATCCTCAAACGAGGATGATGAAAAGGGTTGAAATCGAAGATGCACTTGAAGCTGACAGAATATTTAATATATTAATGGGAGATAAAGTTGCGCCAAGAAGAGAATTTATTGAAACC
AG-347-L19  ATCTCAAATGATTATGGCGCGGAACAGATTCAGGTTTTAGAAGGGTTAGAACCAGTTCGTAAACGTCCTGGAATGTATATAGGTTCTACAGGTCCTAGGGGGTTACATCATTTAGTATATGAGGTAGTCGATAACTCAGTTGATGAAGCACTCGCAGGACATTGTGATCACATAGAAATAGTTCTTCGAGCAGATGGTTCTGCTTTAATTTCTGATAATGGACGAGGGATTCCAACAGATATTCATCCAAGAACAGGGAAAAGTGCATTAGAAACTGTACTAACTGTTCTTCATGCAGGAGGTAAATTTGGAAGCGGAGGTTATAAAGTATCAGGGGGTTTGCACGGAGTAGGAATATCTGTAGTTAATGCTTTAAGCGAATGGGTCAATGTTACTGTCTATAGGGATGGTCAAGAATTTAATCAAAGATTTGAAAAAGGCGTATCGAAGGGTGAATTGCAAACTAAAAGGCAGAGTGGCAAACCATCTAAG---AAAGGAACAACTATTTGCTTTAAACCCGACAAAACGATTTTTTCAGGAGGTATTGAATTTGAATATGCTCTTCTTTCTTCTAGGTTAAGAGAACTAGCTTATCTTAACGGTGGAGTAAAAATTGTTTTTAGAGATGAAAGAAATCAATTATCAGATGGCTCTTTTAAA------GAGGAAATTTACTTATATCAAGGAGGTATTAAAGAATATGTTGAATACATGAATAGTGAAAAAGAGTCTATTCATCCTGAAATAATTTATGTTGATTCACAGAAAGAAAATGTATATGTTGAAGCAGCTTTGCAATGGTGTTCAGATGTATATTCAGATAATATTTTAGGCTTCGCAAATAATATTAGAACTATCGATGGAGGAACTCATATAGAAGGACTAAAGACAGTTCTGACAAGAACTTTCAACAACCTTGCAAAAAAGAGAGGTAAAAGAAAAGATATTGAAAAAAATTTAGCTGGCGAAAATATTAGAGAGGGCTTGACTGTCGTTTTGTCGGTAAAAGTGCCAGATCCCGAATTTGAAGGGCAAACAAAAACAAAATTAGGAAATACTGAAGTAAGAGGAATTGTGGATTCCCTGATTGGGGAGGCTCTCACAAAATATATGGAATTCAATCCTGGAATTTTGGACTTGATTCTTGAAAAAGCAATTCAATCATTTAATGCAGCAGAAGCTGCAAGAAGGGCTAGAGAATTAGTAAGAAGAAAAAGTGTTTTAGAAAGTTCGACCTTGCCTGGTAAATTAGCAGATTGTAGTTCTAGAGATCCCTCAGAATCAGAAATTTATATTGTTGAAGGAGATTCAGCTGGAGGTTCAGCAAAACAAGGAAGAGATAGAAATTTTCAAGCTATTTTGCCTCTCAGAGGAAAAATTCTTAATATTGAAAAGACTGACGATACTAAAATTTATAAAAATACAGAAATACAGTCATTAATAACAGCTTTAGGATTAGGAATTAAAGGAGAGGAGTTCGACGTAAGTAGTTTGAGATATCATAGAGTTGTAATTATGACTGATGCTGATGTTGACGGTGCTCATATAAGAACTTTATTATTAACATTTTTCTATAGATACCAGAGAGAACTTGTTGAGAAAGGCTTTATATATATTGCTTGTCCCCCTCTATATAAAGTAGAAAGAGGTAAGAGTCATAATTACTGTTATAACGAGAGCCAATTAAAGGATACAATTGAAAGTTTCGGAGAAAATGCAAATTATAATATCCAAAGATTTAAGGGATTAGGTGAGATGATGCCAAAACAATTATGGGAGACAACTATGAATCCTCAAACAAGGATGATGAAAAGGGTTGAAATCGAAGATGCACTTGAAGCTGACAGAATATTCAATATATTAATGGGCGATAAAGTTGCACCAAGAAGAGAATTTATTGAAACT
AG-347-L20  GTCTCAAATGATTATGGCGCTGAACAGATACAGGTTTTAGAGGGGTTAGAACCAGTTCGTAAACGCCCAGGTATGTATATAGGTTCAACAGGACCTAGAGGATTACACCATTTGGTATATGAGGTAGTTGATAACTCGGTTGATGAAGCACTTGCAGGACACTGTGATCAAATAGAAATAGTTCTTCGAGCAGATGGTTCTGCTTTAATTTCTGATAATGGAAGAGGTATACCAACAGATATTCACCCAAGAACAGGGAAAAGTGCCTTGGAAACTGTACTAACTGTTCTTCATGCAGGAGGGAAATTTGGAAGTGGTGGTTATAAAGTTTCAGGGGGTTTGCATGGAGTAGGAATATCTGTAGTTAATGCTCTAAGCGAATGGGTTAATGTGACTGTTTATAGGGATGGAAGCGAATTTAATCAAAGATTTGAAAAAGGGGTATCAAAGGGTGAATTGGAAACTAAAAAGCAGACTTGCAAACCATCTAAG---AAAGGAACAACTATTTGCTTTAAACCCGACAAAACGATTTTTTCTGGAGGAATCGAATTTGAATATGCTCTTCTTTCATCAAGATTAAGGGAGCTAGCTTATCTTAATGGCGGAGTAAAAATTGTTTTTAGAGATGAAAGAAATCAATTATCAGATGGTTCTTTTAAA------GAAGAAATTTACTTGTATCAAGGAGGTATTAAAGAATATGTTGAATACATGAATGCTGAAAAAGATTCTATTCATCCTGAAATAATTTATGTTGACTCACAGAAAGAAAATGTATATGTAGAAGCAGCTTTGCAATGGTGTTCAGATGTATATTCAGATAATATCTTGGGATTTGCAAATAATATTAGAACTATTGATGGTGGAACACATATTGAAGGGCTAAAAACAGTTCTTACAAGAACTTTCAATAATCTTGCAAAAAAGAGAGGCAAAAGAAAAGATATTGAAAAAAATTTAGCTGGTGAAAATATTAGAGAGGGTTTGACTGTTGTTTTATCTGTAAAAGTTCCAGATCCGGAATTTGAAGGGCAAACAAAAACAAAATTAGGAAATACTGAAGTACGGGGAATTGTGGATTCCCTCATTGGGGAGGCTCTCACAAAATATATGGAATTCAATCCTGGAATTTTGGACTTGATTCTTGAAAAAGCAATTCAATCATTTAATGCAGCAGAAGCTGCGAGAAGGGCTAGAGAATTAGTAAGAAGAAAAAGTGTTTTAGAAAGTTCTACATTACCGGGAAAATTAGCAGATTGTAGTTCTAGAGATCCCTCTGAATCAGAAATTTATATAGTTGAGGGAGATTCAGCTGGCGGCTCCGCAAAACAAGGACGAGATAGAAATTTTCAGGCTATTTTGCCTCTCAGGGGTAAAATTCTTAATATTGAAAAAACTGACGATACTAAAATATATAAAAACACCGAAATACAGTCATTAATAACAGCTCTCGGATTAGGAATAAAAGGAGAGGAGTTCGACGAGAGCTCTTTGAGATATCATAGAGTTGTAATTATGACCGATGCTGATGTTGACGGTGCTCATATAAGAACTTTATTGCTGACATTTTTTTACAGATACCAAAGACAACTTGTTGAGAAAGGTTTTATATACATTGCTTGTCCCCCTCTTTATAAAGTTGAAAGAGGTAAGAATCATAATTACTGTTATAACGAGAATCAATTAAAGGATACAATTCAAAGTTTTGGAGAAAATGCAAATTATAATATCCAAAGATTTAAGGGATTAGGTGAGATGATGCCAAAACAATTATGGGATACAACTATGAATCCTCAAACGAGGATGATGAAAAGGGTTGAAATCGAAGATGCACTTGAAGCTGATAGAATATTTAATATATTAATGGGAGATAAAGTAGCACCAAGAAGAGAATTTATTGAAACT
AG-347-L21  ATCTCAAATGATTACGGGGCGGATCAGATTCAGGTTTTAGAGGGGTTAGAACCGGTTCGTAAACGCCCTGGAATGTATATAGGTTCAACAGGACCTAGGGGATTACACCATTTAGTGTACGAGGTAGTTGATAACTCGGTTGATGAAGCACTTGCAGGACATTGTGATCATATAGAAATAGTTCTTCGAGCAGATGGTTCTGCTTTAATTTCTGATAATGGACGAGGTATTCCAACAGATATTCACCCAAGAACAGGTAAGAGTGCCTTGGAAACTGTTCTAACTGTTCTTCATGCAGGAGGTAAATTTGGAAGTGGTGGTTATAAAGTTTCAGGGGGTTTGCATGGAGTAGGAATATCTGTAGTAAATGCTCTAAGCGAATGGGTTAATGTGACTGTTTATAGGGATGGAAGCGAATTTAATCAAAGATTTGAAAAAGGTGTATCAAAGGGTGAATTGGAAACTAAAAAGCAGACTGGCAAACCATCTAAG---AAAGGAACAACTATTTGCTTTAAACCCGACAAAACGATTTTTTCTGGAGGAATTGAATTCGAATATTCTCTTCTTTCATCGAGATTAAGGGAACTAGCTTATCTTAATGGCGGAGTCAAAATTGTTTTTAGAGATGAAAGAAATCAATTATCAGATGATTCTTTTAAA------GAAGAAATTTACTTGTATCAAGGAGGTATTAAAGAATATGTTGAATACATGAATGCTGAAAAAGAGTCTATTCATCCTGAAATAATTTATGTTGAATCACAGAAAGAAAATGTATATGTTGAAGCAGCCTTGCAATGGTGTTCTGATGTATATTCAGATAATATTTTAGGATTTGCAAATAATATCAGAACTATTGATGGAGGAACTCATATTGAAGGGCTAAAAACAGTTTTGACAAGAACTTTCAATAACCTTGCAAAAAAGAGAGGCAAAAGAAAAGATATTGAAAAAAATTTAGCTGGCGAAAATATAAGAGAGGGATTGACCGTTGTTTTATCAGTAAAAGTTCCAGATCCCGAATTCGAAGGGCAAACTAAAACAAAATTAGGAAATACTGAAGTTAGAGGAATTGTGGATTCTCTCATTGGGGAGGCTCTCACAAAATACATGGAATTCAATCCTGGAATTTTGGACTTGATTCTTGAAAAAGCAATTCAATCATTTAATGCAGCAGAAGCTGCGAGAAGGGCTAGAGAATTAGTAAGAAGAAAAAGTGTTCTCGAAAGTTCTACATTACCTGGAAAATTAGCAGATTGTAGTTCTAGAGATCCATCAGAATCAGAAATTTATATAGTTGAAGGAGATTCAGCTGGTGGCTCTGCAAAACAAGGTAGAGATAGAAATTTTCAGGCTATTTTGCCTCTCAGGGGTAAAATTCTTAATATTGAAAAAACTGATGATACTAAAATATATAAAAACACTGAAATACAGTCATTAATAACAGCACTAGGATTAGGCATAAAGGGAGAGGAGTTCGACCAAAGCTCTTTGAGATATCACAGAGTTGTGATTATGACGGACGCTGATGTTGACGGTGCTCATATAAGAACTTTATTGCTGACATTTTTTTACAGATACCAAAGAGAACTTGTTGAGAAAGGTTTTATATACATTGCTTGTCCCCCTCTTTATAAAGTTGAAAGAGGGAAGAATCATAATTACTGTTATAACGAGAATCAGTTAAAGGATACAATTCAAGGTTTTGGAGAAAATGCAAATTATAATATTCAAAGATTTAAGGGATTAGGTGAGATGATGCCAAAACAATTATGGGATACAACTATGAATCCTCAAACGAGGATGATGAAAAGGGTTGAAATCGAAGATGCACTTGAAGCTGACAGAATATTCAATATATTAATGGGAGATAAAGTTGCACCAAGAAGAGAATTTATTGAAACT
AG-347-M15  ATCTCAAATGATTATGGTGCTGAACAGATTCAGGTTTTAGAAGGTTTAGAGCCTGTTCGTAAACGTCCAGGAATGTATATAGGTTCTACAGGTCCTAGAGGTTTGCATCATTTAGTATATGAGGTCGTTGACAACTCAGTTGATGAAGCGCTTGCAGGTCATTGTGATCATATAGAGATAATTCTTAAAGCAGATGGATCAGCTTTAATTTCTGATAATGGACGAGGTATTCCAACAGATATTCATCCAAGAACTGGGAAAAGTGCTTTAGAGACAGTGCTTACTGTTCTGCATGCAGGGGGTAAATTTGGAAGTGGTGGTTATAAAGTTTCGGGTGGATTGCACGGAGTAGGAATATCCGTAGTTAACGCTTTAAGCGAATGGGTTAATGTAACTGTTTACAGGGATGGTAGTGAATTTAATCAAAGATTTGAAAAAGGTTTATCAAAGGGTGAATTGCAAACTAAAAGACAGTATGCAAAACCTTTTAAA---AAAGGAACTACTATTTGTTTTAAACCTGATAAATCAATTTTTTCTGGAGGAATTGAATTTGAATATACTCTTCTCTCTTCTAGATTAAGAGAATTAGCTTATCTTAATGGTGGTGTAAAAATTGTTTTCAGAGATGAGAGAAAACAATTATCAGATGGTTCTTTCAAA------GAAGAAATTTACTTATATCAAGGAGGGATCAAGGAATATGTTCAATACATGAATGCTGAAAAGGATTCAATTCATCCTGAGATAATTTACGTTGATTCTCAGAAAGAAAACGTTTACGTAGAAGCAGCTATGCAATGGTGTTCAGATGTATACTCAGATAATATTTTAGGGTTTGCTAATAATATAAGAACTATTGATGGAGGTACACATATTGAAGGATTAAAAACAGTTTTGACGAGAACTTTCAATAATCTTGCGAAAAAGAGAGGCAAAAGAAAAGATATTGAAAAGAATTTAGCTGGTGAAAATATCAGGGAGGGGTTGACAGTAGTTTTATCTGTTAAGGTTCCAGATCCTGAATTTGAAGGACAAACAAAAACGAAATTAGGGAATACTGAAGTAAGAGGAATTGTTGATTCTCTTATTGGAGAGGCTCTTACAAAATTTATGGAATTCAATCCTGGAATTTTGGATCTAATTCTTGAAAAAGCAATTCAATCATTTAATGCTGCAGAAGCCGCAAGAAGAGCTAGAGAATTAGTCAGAAGAAAAAGTGTTCTTGAAAGTTCAACTCTCCCAGGAAAATTAGCAGATTGTAGTTCTAGAGATCCCTCAGAATCAGAAATTTATATTGTTGAAGGAGATTCTGCAGGGGGTTCAGCAAAACAAGGTAGAGATAGAAATTTTCAGGCTATTTTGCCTCTTAGAGGTAAAATTCTTAATATTGAAAAAACTGATGATACTAAAATATATAAAAATACAGAAATTCAGTCATTAATAACAGCTTTAGGGTTAGGAATCAAAGGTGAGGAATTTGATGTAAACTCTTTGAGATATCATAGAGTTGTAATTATGACTGATGCTGATGTTGATGGAGCTCATATTAGAACTTTATTATTAACATTTTTTTATAGATATCAAAGAGAACTTGTTGAGAGAGGTTTCATATATATTGCTTGTCCTCCTCTCTACAAAGTAGAAAGAGGTAAGAATCATAAATACTGTTATAACGAGAGTCAATTAAAGGATACGATTTCAGGTTTTGGAGAAAACGCAAATTACAATATCCAAAGATTTAAAGGATTAGGCGAGATGATGCCAAAACAATTATGGGATACAACTATGAATCCTCAAACTAGAATGATGAAAAGGGTTGAAATTGAAGATGCACTTGAAGCTGACAGAATCTTTAATATATTAATGGGAGATAAAGTTGCACCTAGAAGAGAATTTATTGAAACT
AG-347-M23  ATCTCAAATGATTACGGCGCAGAACAGATACAGGTTTTAGAGGGGTTAGAACCAGTTCGTAAACGTCCTGGGATGTATATTGGTTCAACAGGACCTAGGGGATTACATCATTTAGTATATGAAGTAGTTGATAACTCGGTTGATGAAGCACTTGCAGGACATTGTGATCACATAGAAATAGTTCTTCGAGCAGATGGTTCTGCTTTAATTTCTGATAATGGACGAGGTATTCCAACAGATATTCACCCCAGAACAGGGAAAAGTGCCCTAGAAACTGTACTAACTGTTCTTCATGCAGGAGGTAAATTTGGAAGTGGTGGTTATAAAGTTTCAGGGGGTTTGCATGGAGTAGGAATATCTGTAGTAAATGCTCTAAGTGAATGGGTTAATGTGACTGTTTATAGGGATGGAAGCGAATTTAATCAAAGATTTGAAAAAGGTGTATCAAAGGGTGATTTGGAAACTAAAAAGCAGACTGGCAAAGCATCTAAT---AAAGGGACAACTATTTGCTTTAAACCCGACAAAACAATTTTTTCAGGAGGGATTGAATTTGAATATGCTCTTCTTTCATCTAGATTAAGGGAGCTAGCTTATCTTAATGGCGGAGTAAAAATTGTTTTTAGAGATGAAAGAAATCAATTATCTGATGGTTCTTTTAAA------GAAGAAATTTATCTTTATCAAGGAGGTATTAAAGAATATGTTGAATACATGAATGCTGAAAAAGATTCTATTCATCCTGAAATAATTTATGTTGACTCACAGAAAGAAAATGTATACGTAGAAGCAGCTTTGCAATGGTGTTCTGATGTATATTCAGATAATATTTTAGGATTTGCAAATAATATTAGAACTATTGATGGAGGAACTCATATTGAAGGGCTAAAAACAGTTCTGACAAGAACTTTCAATAATCTTGCAAAAAAGAGAGGCAAAAGAAAAGATATTGAAAAAAATTTAGCTGGCGAAAATATTAGAGAGGGTTTGACTGTTGTTTTATCAGTAAAAGTTCCAGATCCCGAATTTGAAGGTCAGACAAAAACAAAATTAGGAAATACTGAAGTTCGGGGAATTGTGGATTCTCTCATTGGGGAGGCTCTCACAAAATATATGGAATTTAATCCTGGAATTTTGGACTTGATTCTTGAAAAAGCAATTCAATCATTTAATGCCGCAGAAGCTGCGAGAAGGGCTAGAGAATTAGTAAGAAGAAAAAGTGTTCTAGAAAGTTCTACATTACCGGGCAAATTAGCAGATTGTAGTTCTAGAGATCCCTCAGAATCAGAAATTTATATAGTTGAAGGAGATTCAGCTGGTGGCTCTGCAAAACAAGGACGAGATAGAAATTTTCAGGCTATTTTGCCTCTTAGGGGTAAAATTCTTAATATTGAAAAAACTGATGATACGAAAATTTATAAAAATACAGAAATACAATCATTAATAACAGCTCTAGGGTTAGGAATAAAAGGTGAGGAGTTCAACGAGAGCTCTTTGAGATATCATAGAGTTGTAATTATGACGGATGCTGATGTTGACGGTGCTCATATAAGAACTTTATTGCTGACATTTTTTTACAGATACCAAAGAGAACTTGTTGAGAAAGGTTTTATATACATTGCTTGTCCCCCTCTTTATAAAGTTGAAAGAGGAAAGAATCATAATTATTGTTATAACGAGAATCAATTAAAGGATACAATTCAAGGCTTTGGAGAAAATGCAAATTACAATATTCAAAGATTTAAGGGATTAGGTGAGATGATGCCAAAACAATTATGGGATACAACTATGAATCCTCAAACGAGGATGATGAAAAGGGTTGAAATCGAAGACGCACTTGAAGCTGACAGAATATTCAATATATTAATGGGAGATAAAGTTGCACCAAGAAGAGAATTTATTGAAACT
AG-347-N19  ATCTCAAATGATTATGGCGCTGAACAGATACAGGTTTTAGAGGGGTTAGAACCAGTTCGTAAACGCCCTGGGATGTATATAGGTTCAACAGGACCTAGGGGATTACACCATTTAGTATATGAGGTAGTTGATAATTCGGTTGATGAAGCGCTTGCAGGCCATTGTGATCACATAGAAATAATTCTTCGCGCAGATGGTTCTGCTTTAATTTCTGATAATGGACGAGGTATTCCAACAGATATTCATCCAAGAACAGGGAAAAGTGCCTTAGAAACCGTACTAACTGTTCTTCATGCAGGAGGTAAATTTGGAAGTGGTGGTTATAAAGTTTCAGGGGGTTTGCATGGAGTAGGAATATCTGTAGTTAATGCTTTAAGCGAATGGGTTAATGTGACTGTTTATAGGGACGGAAGTGAATTTAATCAAAGATTTGAAAAAGGCGTATCAAAGGGTGAATTGCAAACTAAAAAGCAGACTGGCAGACCTTCTAAG---AAAGGAACAACTATTTGCTTCAAACCCGACAAAACGATTTTTTCTGGAGGAATTGAATTTGAATATACTCTTCTTTCATCTAGATTGAGGGAGTTAGCTTATCTTAATGGTGGAGTAAAAATTGTTTTTAGAGATGAAAGAAATAAATTATCAGATGGTTCTTTTAAA------GAAGAAATTTACTTGTATCAAGGAGGTATTAAAGAATATGTTGAATACATGAATGCTGAAAAAGATTCTATTCATCCTGAAATAATTTATGTTGATTCACAGAAAGAAAATGTATATGTAGAAGCAGCTTTACAATGGTGTTCAGATGTATATTCAGATAATATTTTAGGATTTGCAAATAATATTAGAACTATTGATGGAGGAACTCATATTGAAGGGCTAAAAACAGTTCTGACAAGAACTTTCAATAATCTTGCAAAAAAGAGAGGTAAAAGAAAAGATATTGAAAAAAATTTAGCTGGCGAAAATATTAGAGAGGGTTTGACTGTTGTTTTATCAGTAAAAGTTCCAGATCCAGAATTTGAAGGGCAAACAAAAACAAAATTAGGAAATACTGAAGTACGGGGTATTGTGGATTCTCTCATTGGGGAGGCTCTCACAAAATATATGGAATTCAATCCTGGAATTTTGGACTTGATTCTTGAAAAAGCAATTCAATCATTTAATGCAGCAGAAGCTGCAAGAAGGGCTAGAGAATTAGTAAGAAGAAAAAGTGTTCTTGAAAGTTCTACCTTGCCGGGCAAATTAGCAGATTGTAGTTCTAGAGATCCCTCAGAATCAGAAATTTACATAGTTGAAGGAGATTCAGCTGGTGGCTCCGCAAAACAAGGGCGAGATAGAAATTTTCAGGCTATTTTGCCTCTAAGGGGTAAAATTCTGAATATTGAAAAAACTGATGATACTAAAATATACAAAAATACGGAAATACAGTCGTTAATAACAGCTCTAGGATTAGGAATAAAAGGAGAGGAGTTCGACGAGAACTCTTTGAGATATCATAGAGTTGTAATTATGACGGATGCTGATGTTGACGGTGCTCATATAAGAACTTTATTGCTTACATTTTTTTACAGATACCAAAGAGAACTTGTGGAGAAAGGTTTTATATACATTGCTTGTCCCCCTCTTTATAAAGTTGAAAGAGGTAAGAATCATAATTACTGTTATAACGAGAATCAATTAAAGGATACAATTCAAGGTTTTGGAGAAAATGCAAATTATAATATCCAAAGATTTAAGGGATTAGGTGAGATGATGCCAAAACAATTATGGGATACAACTATGAATCCTCAAACGAGGATGATGAAAAGGGTTGAAATTGAAGATGCACTTGAAGCTGACAGAATATTCAATATATTAATGGGAGATAAAGTTGCACCAAGAAGAGAATTTATTGAAACT
AG-347-N23  ATCTCAAATGAATATGGCGCGGAACAGATTCAGGTTTTAGAGGGATTAGAACCTGTTCGCAAACGTCCTGGAATGTATATAGGCTCTACAGGTCCAAGAGGTTTGCATCATTTAGTATATGAGGTTGTTGATAATTCAGTTGATGAAGCACTTGCAGGTCATTGTGATCATATAGAAATAGTTCTTAAAGCAGACGGATCAGCTTTAATCTCTGATAATGGACGAGGTATCCCAACAGATATTCATCCTAGGACTGGGAAAAGTGCTTTAGAAACTGTTCTGACTGTTCTGCATGCGGGAGGTAAATTTGGAAGTGGTGGTTATAAAGTTTCAGGCGGCTTGCATGGAGTAGGGATATCAGTTGTTAATGCTTTAAGCGAATGGGTTAATGTGACAGTCTATAGAGATGGTAGTGAGTTTAATCAAAGATTTGAAAAAGGTGTATCACAGAGTGTATTGCAAAGTAAAAAGCAGTCTAAAAAACCTTTTAAA---AAAGGCACCACAATTTGTTTTAAACCCGATAGAACAATTTTTTCTGGTGGGATAGAGTTCGAATATGCTCTTCTCTCATCCAGATTAAGAGAACTTGCTTATCTGAATGGCGGAGTAAAGATTGTTTTTAGAGATGAGAGAAATGAATTGTCTGATGGTTCTTTCAAA------GAAGAAATTTATTTGTATCAAGGAGGAATTAAAGAATATGTGCAGTACATGAATGCAGAAAAGGATTCTATTCATCCTGAGATAATTTATGTTGACTCACAAAAGGAAAACGTTTACGTAGAGGCAGCTTTGCAATGGTGTTCAGATGTATATTCAGATAATATTTTAGGTTTTGCAAATAATATTAGAACTATTGATGGAGGTACTCATATTGAAGGATTAAAGACAGTTTTGACAAGAACATTCAATAATCTTGCAAAAAAGAGAGGTAAAAGAAAAGATATTGAAAAAAATTTAGCTGGCGAAAATATCAGAGAGGGCTTAACTGTTGTTTTATCAGTTAAAGTTCCAGACCCAGAATTCGAGGGGCAAACAAAAACAAAATTAGGTAATACTGAAGTAAGAGGTATTGTTGACTCTCTTATTGGGGAGGCTCTTACAAAATTTATGGAATTCAATCCTGGAATTCTGGATTTGATTCTTGAGAAAGCAATTCAATCATTCAATGCAGCAGAAGCTGCCAGAAGGGCTAGAGAATTAGTAAGAAGAAAAAGTGTTCTTGAAAGCTCAACTTTGCCAGGTAAATTAGCAGATTGTAGTTCTAGAGATCCTGCAGAATCTGAAATTTATATCGTGGAGGGAGATTCTGCTGGAGGTTCTGCAAAACAAGGAAGAGATAGAAATTTCCAGGCTATTTTGCCTCTCAGGGGTAAAATTCTTAATATTGAAAAAACTGATGATACAAAAATATATAAAAATACAGAAATTCAGTCATTAATAACAGCTCTAGGATTAGGAATAAAGGGAGAGGAGTTCGACGTTGGCTCTTTGAGATATCACAGAGTTGTGATAATGACCGATGCTGATGTTGATGGTGCTCATATAAGAACTTTATTATTAACATTTTTTTATAGATATCAAAGAGAACTAGTTGAAAAAGGGTATATATATATTGCTTGTCCTCCTCTCTATAAGGTTGAAAGAGGTAAGAATCATAAATACTGTTATAACGAAAATCAATTAAAGGAAACAATTAAAGCTTTTGGCGAAAATGCAAATTACAATATTCAAAGATTCAAGGGATTAGGTGAGATGATGCCAAAACAATTGTGGGATACAACTATGAATCCTCAAACAAGGATGATGAAAAGGGTTGAAATTGAAGATGCACTAGAAGCTGACAGAATATTTAATATATTAATGGGAGATAAAGTTGCACCAAGAAGAGAATTTATTGAAACT
AG-347-O22  ATCTCAAATGATTATGGTGCGGAACAGATACAGGTTTTAGAGGGGTTAGAACCAGTTCGTAAACGCCCTGGGATGTATATTGGTTCAACAGGGCCTAGGGGATTACACCATTTAGTATACGAGGTAGTTGATAACTCGGTTGATGAAGCACTTGCAGGACATTGTGATCACATAGAAATAGTTCTTCGAGCAGATGGCTCTGCTTTAATTTCTGATAATGGACGAGGTATTCCAACAGATATTCATCCAAGAACAGGGAAAAGTGCTTTAGAAACTGTATTAACTGTTCTTCATGCAGGAGGTAAATTTGGAAGTGGTGGTTATAAAGTTTCAGGGGGTTTGCACGGGGTAGGAATATCTGTAGTTAATGCTCTAAGCGAATGGGTTAATGTGACTGTTTTTAGGGATGGAAACGAGTTTAATCAAAGATTTGAAAAAGGTGTATCAAAGGGTGAATTGGAAACTAAAAAGCAGACTGGCAGACCATCTAAA---AAAGGAACAACTATTTGCTTTAAACCCGACAAAACGATTTTTTCTGGAGGAATTGAATTTGAATATGCTCTTCTTTCATCTAGATTAAGGGAGCTAGCTTATCTTAATGGCGGAGTAAAAATTGTTTTTAGAGATGAAAGAAATCAATTATCAGATGGATCTTTTAAG------GAAGAAGTTTACTTGTATCAAGGAGGTATTAAAGAATATGTTGAATATATGAATGCTGAAAAAGATCCTATTCATCCTGAAATAATTTATGTTGATTCACAGAAAGAAAATGTATATGTAGAAGCAGCTTTGCAATGGTGTTCAGATGTATATTCAGATAATATTTTAGGATTTGCAAATAATATTAGAACTATTGATGGAGGAACTCATATTGAAGGGTTAAAAACAGTTCTGACAAGAACGTTCAATAATCTTGCAAAAAAGAGAGGCAAAAGAAAAGATATTGAAAAAAATTTAGCTGGCGAAAATATTAGAGAGGGTTTGACTGTTGTTTTATCAGTAAAAGTTCCAGATCCCGAATTTGAAGGGCAAACAAAAACAAAATTAGGAAATACTGAAGTACGGGGAATTGTGGATTCTCTGATTGGGGAGGCTCTCACAAAATATATGGAATTTAATCCTGGAATTTTGGACTTGATTCTTGAAAAAGCAATTCAATCATTTAATGCAGCAGAAGCTGCGAGAAGGGCTAGAGAATTAGTAAGAAGAAAAAGTGTTCTAGAAAGTTCTACCTTACCTGGCAAATTAGCAGATTGTAGTTCTAGAGATCCCTCAGAATCAGAAATATATATAGTTGAAGGAGATTCAGCTGGTGGCTCCGCAAAACAAGGACGAGATAGAAATTTTCAGGCTATTTTGCCTCTCAGGGGTAAAATTCTTAATATTGAAAAAACTGATGATACTAAAATTTATAAAAACACAGAAATACAGTCATTAATAACAGCTTTAGGATTAGGAATAAAAGGAGAGGAGTTCAACGAAAGCTCTTTGAGATATCATAGAGTTGTAATTATGACGGATGCTGATGTTGACGGTGCTCACATTAGAACTTTATTGTTGACATTTTTTTACAGATACCAAAGAGAACTTGTTGAGAAAGGTTTTATATACATTGCTTGTCCCCCTCTTTATAAAGTTGAAAGAGGTAAGAATCATAATTACTGTTATAACGAGAATCAATTAAAGGATACAATTAAAGGCTTTGGAGAAAATGCAAACTTTAATATTCAAAGATTTAAGGGATTAGGAGAGATGATGCCAAAACAATTATGGGATACAACTATGAATCCTCAAACGAGGATGATGAAAAGGGTAGAAATAGAAGATGCACTTGAAGCTGACAGAATATTCAATATATTAATGGGAGATAAAGTTGCACCAAGAAGAGAATTTATTGAAACT
AG-355-A09  ATCTCAAATGATTATGGCGCTGAACAGATACAGGTTTTAGAGGGGTTAGAACCAGTTCGTAAACGCCCTGGGATGTACATAGGTTCTACAGGACCTAGGGGATTACACCATTTAGTATATGAGGTAGTTGATAATTCGGTTGATGAAGCACTTGCAGGACATTGTGATCACATAGAAATAGTTCTTAGAGCAGATGGTTCTGCTTTAATTTCTGATAATGGACGAGGTATTCCAACAGATATTCATCCAAGAACTGGGAAAAGTGCCTTAGAAACTGTACTAACTGTTCTTCATGCAGGAGGTAAATTTGGAAGTGGTGGTTATAAAGTTTCAGGAGGTTTGCATGGAGTAGGTATATCTGTAGTTAATGCTCTAAGCGAATGGGTTAATGTGACTGTTTTTAGGGATGGAAGCGAATTTAATCAAAGATTTGAAAAAGGTGTATCAAAGGGTGAATTGGAAACTAAAAAGCAGACTGGCAAACCATATAAG---AAAGGAACAACTATTTGCTTTAAACCCGACAAAACAATTTTTTCTGGAGGAATTGAATTTGAATATGCTCTTCTTTCATCTAGATTAAGGGAGCTAGCTTATCTGAATGGCGGAGTAAAAATTGTATTTAGAGATGAAAGAAATCAATTATCAGATGGTTCTTTTAAA------GAAGAAATTTATTTGTATCAAGGAGGCATTAAAGAATATGTTGAATACATGAATGCTGAGAAAGATTCTATTCATCCTGAAATAATTTATGTTGACTCACAGAAAGAAAATGTATATGTAGAAGCAGCTTTGCAATGGTGTTCAGATGTATATTCAGATAATATTTTGGGATTTGCAAATAATATTAGAACTATTGATGGTGGAACTCATATTGAAGGCCTAAAAACAGTTTTGACAAGAACTTTCAATAATCTTGCAAAAAAGAGAGGCAAAAGAAAAGATATGGAAAAAAATTTAGCTGGCGAAAATATTAGAGAGGGTTTGACTGTTGTCTTATCAGTAAAAGTTCCAGATCCCGAATTTGAAGGGCAAACAAAAACAAAATTGGGAAATACTGAAGTACGGGGAATTGTAGATTCTCTCATTGGGGAGGCTCTCACAAAATATATGGAATTCAATCCTGGAATTTTGGACTTGATTCTAGAAAAAGCAATTCAATCATTTAATGCAGCAGAAGCTGCGAGAAGGGCTAGAGAATTAGTAAGAAGAAAAAGTGTTCTGGAAAGTTCTACATTACCGGGTAAATTAGCAGATTGTAGTTCTAGAGATCCCTCAGAATCAGAAATTTATATAGTAGAAGGAGATTCAGCTGGTGGCTCAGCAAAACAAGGACGAGATAGAAATTTTCAGGCTATTTTGCCTCTCAGGGGTAAAATTCTTAATATTGAAAAAACTGATGATACTAAAATATATAAAAATACAGAAATACAGTCATTAATAACTGCTCTAGGATTAGGGATAAAAGGAGAGGAGTTCGATGAGAGCTCTTTGAGGTATCATAGAGTTGTAATTATGACGGATGCTGATGTTGACGGTGCACATATAAGAACTTTATTGTTGACATTTTTTTACAGATACCAAAGAGAACTTGTTGAGAAAGGTTTTATATACATTGCTTGTCCCCCTCTTTATAAAGTGGAAAGAGGTAAGAATCATAATTACTGTTATAACGAGAATCAGTTAAAGGATACAATCCAAGGTTTTGGAGAAAACGCAAACTACAATATCCAAAGATTTAAGGGATTAGGTGAGATGATGCCAAAACAATTATGGGATACAACTATGAATCCTCAAACTAGGATGATGAAAAGGGTTGAAATCGAAGATGCACTTGAAGCCGACAGAATATTCAATATATTGATGGGAGATAAAGTTGCACCAAGAAGAGAATTTATTGAAACT
AG-355-B18  ATCTCAAATGAATATGGTGCGGAACAGATTCAGGTTTTAGAAGGGTTAGAGCCAGTTCGTAAACGCCCTGGTATGTATATAGGCTCTACAGGTCCAAAAGGCTTGCACCACCTTGTATATGAGGTCGTTGATAACTCAGTTGATGAAGCTCTTGCAGGGCATTGTGATCATATTGAAATAGTTCTTAGAGCAGATGGATCAGCGTTAATCTCGGATAATGGAAGAGGTATTCCAACAGATATTCATCCAAGGACAGGAAAAAGTGCCTTGGAAACTGTATTAACTGTTCTTCACGCAGGAGGTAAATTTGGAAGTGGTGGTTATAAGGTTTCAGGCGGTTTACATGGTGTAGGTATATCAGTAGTTAATGCTTTAAGTGAATGGGTTAATGTAACTGTCTATAGGGATGGCAGTGAGTTTAATCAAAGATTTGAACAAGGGGTATCAAAGGGTACATTGCAATCTAAAAAGCAGTCTGTCAAACCTTTTAAG---AAAGGAACCACCATTTGTTTTAAGCCCGATAAAACTATTTTTTCTGAAGGAATCGAATTTGAATATACACTTCTTTCATCTAGGTTAAGAGAATTAGCTTATCTTAATGGCGGCGTAAAAATTATTTTTAGAGATGAGAGAAATAAATTGTCAGATGGATCTTATAAA------GAAGAAATTTACTTATATCAAGGAGGTATTAAAGAATATGTTCAATATATGAATGCAGAAAAGGAGTCTATTCATCCAGAGATAATTTATGTTGACTCACAAAAAGAAAATGTTTATGTGGAAGCAGCTTTGCAATGGTGTTCAGATGTATATTCAGATAATATTTTAGGTTTTGCAAATAATATAAGAACTATTGATGGAGGCACTCATATTGAAGGATTAAAAACAGTCTTGACTAGAACTTTCAATAACCTCGCAAAAAAGAGGGGAAAAAGAAAGGATATTGAAAAAAATTTAGCTGGTGAAAACATAAGAGAGGGTTTGACAGTGGTTTTGTCGGTTAAAGTTCCAGATCCTGAATTTGAAGGGCAAACAAAAACAAAATTAGGGAATACTGAAGTAAGAGGAATTGTTGATTCTCTTATTGGTGAGGCTCTTACAAAATATATGGAATTCAATCCTGGAATTTTGGATTTGATTCTTGAAAAAGCAATTCAATCATTTAATGCAGCAGAAGCTGCAAGAAGGGCTAGAGAGTTAGTCAGAAGAAAAAGTGTACTTGAAAGTTCAACTTTGCCAGGTAAATTAGCTGATTGTAGTTCTAGAGATCCCTCTGAATCAGAAATTTATATCGTTGAGGGAGATTCTGCTGGAGGTTCAGCAAAACAAGGAAGAGATAGAAATTTTCAGGCTATTTTGCCTCTCAGAGGTAAGATTCTTAATATCGAAAAAACTGACGATACTAAAATATACAAAAATACAGAAATTCAGTCATTAATAACTGCTCTAGGATTAGGAATAAAAGGTGAAGAATTTGATGTAAGCTCTTTGAGATATCATAGAGTTGTGATCATGACTGATGCTGATGTTGATGGGGCTCATATTAGAACCTTATTATTGACATTTTTTTATAGATATCAGAGAGAACTTGTTGAGAAAGGTTTTATATATATAGCTTGCCCTCCTCTATATAAAGTAGAAAGAGGTAAAAATCATAAATATTGTTATAACGAGAATCAATTAAAAAATACAATTGAAGGGTTCGGTGAAAATGCTAATTACAATATCCAAAGATTCAAAGGTTTAGGCGAGATGATGCCAAAACAATTATGGGATACAACAATGAATCCCCAAACTAGGATGATGAAGAGGGTTGAAATTGAAGATGCACTTGAAGCTGACAGAATATTTAATATATTAATGGGGGATAAAGTTGCTCCAAGAAGAGAGTTTATTGAAACG
AG-355-B23  ATCTCAAATGATTATGGCGCAGAACAGATACAGGTTTTAGAGGGGTTAGAACCAGTTCGAAAACGCCCTGGGATGTATATAGGCTCAACAGGACCTAGGGGATTACACCATTTAGTATATGAGGTAGTTGATAACTCGGTTGATGAAGCACTTGCGGGGCATTGTGATCACATAGAAATAGTTCTTCGAGCAGATGGTTCTGCTTTAATTTCTGATAATGGAAGAGGTATCCCAACAGATATTCATCCAAGAACAGGGAAAAGTGCCTTAGAAACTGTACTTACTGTTCTTCATGCAGGAGGTAAATTTGGAAGTGGTGGTTATAAAGTTTCAGGGGGTTTGCATGGAGTAGGAATATCTGTAGTTAATGCCCTTAGCGAATGGGTTAATGTGACTGTTTATAGAGATGGAAGCGAATTTAATCAAAGATTTGAAAAAGGTGTATCAAAGGGTGAATTGGAAACTAAAAAGCAGACTGACAAACCATTTAAG---AAAGGAACAACTATTTGCTTTAAACCCGACATAACGATTTTTTCTGGAGGAATTGAATTTGAATATACTCTCCTTTCATCTAGATTAAGGGAGCTAGCTTATCTTAATGGCGGAGTAAAAATTGTTTTTAGAGATGAAAGAAATCAATTATCAGATGGTTCTTTTAAA------GAAGAAATTTACTTGTATCAAGGAGGTATTAAAGAATATGTTGAATACATGAATGCTGAAAAAGACTCTATTCATCCTGAAATAATTTATGTTGATTCACAGAAAGAAAATGTATATGTAGAAGCAGCTTTGCAATGGTGTTCAGATGTATATTCAGATAATATTTTAGGATTTGCAAATAATATTAGAACTATTGATGGAGGAACTCATATTGAAGGTCTAAAAACAGTTTTGACAAGAACTTTCAATAATCTTGCAAAAAAGAGAGGCAAAAGAAAAGATATTGAAAAAAATTTAGCTGGTGAAAATATTAGAGAGGGTTTGACTGTTGTTTTATCAGTAAAAGTTCCAGATCCCGAATTTGAAGGGCAAACAAAAACAAAATTAGGAAATACTGAAGTGCGGGGGATTGTGGATTCTCTCATTGGGGAGGCTCTTACAAAATATATGGAATTCAATCCTGGAATTTTAGACTTGATTCTTGAAAAAGCAATTCAATCATTTAATGCAGCAGAAGCTGCGAGAAGGGCTAGAGAATTAGTAAGAAGAAAAAGTGTTCTAGAGAGTTCTACATTACCGGGCAAATTAGCAGATTGTAGTTCTAGAGATCCCTCAGAATCAGAAATTTATATAGTTGAAGGAGATTCAGCTGGTGGCTCCGCAAAACAAGGACGAGATAGAAATTTTCAGGCTATTTTGCCTCTAAGGGGTAAAATTCTTAATATTGAAAAAACTGATGATACTAAAATATATAAAAACACAGAAATACAGTCATTAATAACCGCTCTGGGATTAGGAATAAAAGGAGAAGAGTTCGACGAGAGCTCTTTGAGATATCATAGAGTTGTAATTATGACGGATGCTGATGTTGACGGTGCTCATATAAGAACTTTATTGCTGACATTTTTTTACAGATACCAAAGAGAACTTGTTGAGAAAGGTTTTATATACATTGCTTGTCCACCTCTTTATAAAGTTGAAAGAGGTAAGAACCATAATTACTGTTATAACGAGAATCAATTAAAGGATACAATTCAAGGTTTTGGAGAAAACGCAAATTATAATATCCAAAGATTTAAGGGATTAGGTGAGATGATGCCAAAACAATTATGGGATACAACTATGAATCCTCAAACGAGGATGATGAAAAGGGTTGAGATCGAAGATGCACTTGAGGCTGACAGAATATTCAATATTTTAATGGGAGATAAAGTTGCACCAAGAAGAGAATTTATTGAAACT
AG-355-G23  ATCTCAAATGATTATGGCGCCGAACAGATTCAGGTTTTAGAAGGGTTAGAACCAGTTCGTAAACGCCCTGGTATGTATATAGGCTCTACAGGGCCAAGGGGATTACATCATTTAGTATATGAAGTAGTTGATAACTCTGTTGATGAAGCGCTTGCAGGTCATTGTGATCACATAGAAATAGTTCTTCGAGCAGATGGTTCTGCATTAATTTCTGATAATGGACGAGGAATCCCTACAGATATTCATCCAAGAACAGGGAAAAGTGCCTTAGAAACTGTACTAACTGTTCTTCATGCAGGAGGTAAATTTGGAAGTGGTGGTTATAAAGTTTCAGGTGGTTTGCATGGTGTAGGAATATCTGTAGTTAACGCTTTAAGCGAATGGGTTAATGTAACTGTTTATAGGGATGGTAGCGAATTTAATCAAACATTTGAAAAAGGTCTATCAAAAGGTGAATTACAAACTAAAAAGCAGACTGGCAAACCTTCCAAG---AAAGGTACAACTATTTGCTTTAAACCTGACAAAGAAATTTTTTCTGGAGGAATTGAATTTGAATATTCCCTTCTTTCATCAAGATTAAGAGAACTAGCCTATCTTAACGGCGGAGTAAAAATTGTTTTTAGAGATGAAAGAAATCAATTATCAGATGGTTCTTTTAAA------GAAGAAATTTACTTATATGAGGGAGGTATTAAAGAATACGTTAAATATATGAATGCTGAAAAAGAGTCTATTCATCCTGAAATAATTTATATTGACTCACAGAAAGAAAATGTATATGTAGAAGCAGCTTTGCAATGGTGTTCAGATGTATATTCAGATAATATCTTGGGATTTGCGAATAATATTAGAACTATTGATGGGGGAACTCATATAGAAGGGCTAAAGACAGTTCTGACTAGAACCTTCAATAATCTTGCAAAAAAGAGAGGTAAAAGAAAAGATATTGAAAAAAATTTAGCTGGGGAGAATATTAGAGAAGGCTTGACTGTTGTTTTATCGGTAAAAGTTCCAGATCCCGAATTTGAAGGGCAAACAAAAACAAAATTAGGAAATACAGAGGTGAGAGGAATCGTAGATTCCCTTATTGGTGAGGCTCTTACAAAATATATGGAATTTAATCCTGGAATTTTGGATCTGATTCTTGAGAAAGCTATTCAATCATTTAATGCGGCAGAAGCAGCGAGAAGGGCTAGAGAATTAGTAAGGCGAAAAAGCGTTCTAGAAAGTTCTACTTTGCCTGGTAAATTAGCTGATTGCAGTTCTAGAGATCCATCAGAATCAGAAATTTATATAGTTGAAGGTGATTCAGCTGGAGGTTCCGCAAAACAAGGCCGAGATAGAAATTTTCAGGCTATTTTACCTCTAAGGGGTAAAATTCTTAATATTGAAAAAACAGATGATACTAAAATTTATAAAAATACAGAAATACAGGCATTAATAACAGCTCTAGGGTTAGGAATAAAAGGAGAGGAGTTCGACGAGAGCTCTTTGAGATATCATAGAGTTGTGATTATGACTGATGCTGATGTTGACGGTGCTCATATAAGAACTTTATTATTGACATTTTTTTATAGATACCAAAGAGAACTTGTTGAGAAAGGTTTTATATACATTGCTTGTCCCCCTCTATATAAAGTTGAAAGAGGTAAGAATCATAATTACTGTTATAACGAGAATCAATTAAAGGATACAATTCAAGGTTTTGGAGAAAATGCAAATTATAATATTCAAAGATTTAAAGGATTAGGTGAGATGATGCCAAAACAATTATGGGATACAACTATGAATCCTCAAACGAGGATGATGAAAAGGGTTGAAATAGAAGATGCACTTGAAGCTGACAGAATATTCAATATATTAATGGGAGATAAAGTTGCACCAAGAAGAGAATTTATTGAAACT
AG-355-I04  ATCTCAAATGAATATGGCGCGGAACAGATTCAGGTTTTAGAGGGGTTAGAACCAGTTCGTAAACGTCCTGGGATGTATATAGGTTCTACAGGACCTAAAGGATTACACCATTTAGTATATGAGGTAGTTGATAATTCAGTTGATGAAGCACTTGCTGGACATTGTGATCACATAGAAATAGTTCTTAGAGCAGATGGATCCGCTTTAATTTCTGATAATGGAAGGGGTATTCCTACAGATATTCATCCAAGAACAGGGAAAAGTGCCTTAGAAACTGTACTAACTGTTCTTCATGCAGGAGGTAAATTTGGAAGTGGTGGTTATAAAGTTTCAGGGGGTTTGCACGGAGTAGGAATATCTGTAGTTAATGCTCTAAGTGAATGGGTTAATGTGACCGTTTATAGAGATGGAAGCGAATTTAATCAAAGATTTGAAAAAGGTGTTTCAAAGGGTGAATTGCAAACTAAAAAGCTGACCGGCAAACCATTTAAG---AAAGGAACAACTATTTGCTTTAAACCAGATAAAACGATTTTTTCAGGAGGAATTGAATTTGAATTTTCTCTTCTTTCATCGAGGTTAAGAGAATTAGCTTATCTTAATGGCGGAGTAAAAATTGTTTTTAGAGATGAGAGAAATCAATTAGCAGATGGTTCTTTTAAA------GAAGAAATTTACTTATATCAAGGAGGTATTAAAGAATATGTAGAGTACATGAATTCTGAAAAAGAGTCTATTCATCCAGAAATAATTTATGTAGACTCACAGAAAGAAAATGTATATGTAGAAGCAGCTTTGCAATGGTGTTCAGATGTTTACTCAGATAATATTTTGGGGTTTGCAAATAATATTAGAACTATTGATGGTGGAACTCATATAGAAGGGTTAAAAACAGTTCTGACAAGAACTTTCAATAATCTTGCAAAAAAGAGAGGTAAAAGAAAAGATATTGAAAAAAATTTAGCTGGAGAAAATATTAGAGAGGGTTTGACAGTTGTTTTGTCGGTAAAAGTTCCAGATCCTGAATTTGAAGGGCAAACAAAAACAAAATTAGGAAATACTGAAGTAAGAGGAATTGTGGATTCTCTCATTGGGGAGGCTCTCACAAAATATATGGAATTCAATCCTGGAATTTTGGACCTGATTCTTGAAAAAGCAATTCAATCATTTAATGCAGCAGAAGCTGCGAGAAGGGCAAGAGAATTAGTAAGAAGAAAAAGTGTTTTGGAAAGTTCTACCTTACCGGGTAAATTAGCAGATTGTAGTACTAGAGATCCCTCAGAATCAGAAATTTACATAGTTGAAGGAGATTCAGCTGGAGGTTCCGCAAAACAAGGGAGAGATAGAAATTTTCAGGCAATTTTGCCTCTTAGGGGTAAAATTCTTAATATTGAAAAAACTGATGATACTAAAATTTATAAAAATACGGAAATACAATCATTAATAACGGCTTTAGGATTAGGAATAAAAGGAGAGGAGTTTAACGAAAACTCTTTGAGATATCATAGAGTTGTAATAATGACGGATGCTGATGTTGATGGTGCTCACATCAGAACTTTATTATTGACATTTTTTTATAGATATCAAAGAGAACTTGTTGAGAAAGGCTTTATATACATTGCTTGTCCTCCTCTATATAAAGTTGAAAGAGGAAAGAATCATAATTACTGTTATAACGAGAATCAATTAAAAGATACAATTGAAGGTTTTGGAGAAAATGCTAATTATAATATTCAAAGATTTAAGGGATTAGGTGAGATGATGCCAAAACAATTGTGGGATACAACTATGAATCCTCAAACTAGGATGATGAAAAGGGTTGAAATCGAAGATGCACTTGAAGCTGACAGAATTTTCAATATATTAATGGGGGATAAAGTTGCACCAAGAAGAGAATTTATTGAAACT
AG-355-J09  ATCTCAAATGATTACGGCGCGGAACAGATACAGGTTTTAGAGGGGTTAGAACCAGTTCGTAAGCGCCCTGGGATGTATATAGGTTCAACAGGACCTAGGGGATTACATCATTTAGTATACGAGGTAGTTGATAACTCGGTTGATGAAGCACTTGCAGGACATTGTGATCACATTGAAATAGTTCTTCGAGCAGATGGTTCTGCTTTGATTTCTGATAACGGACGAGGTATTCCAACAGATATTCACCCAAGAACAGGGAAAAGTGCCTTAGAAACTGTACTTACTGTTCTTCATGCAGGAGGTAAATTTGGAAGTGGTGGTTATAAAGTTTCAGGGGGTCTACATGGTGTAGGAATATCTGTAGTTAATGCTCTAAGCGAATGGGTTAATGTGACTGTTTATAGGGATGGAAGCGAATTTAATCAAAGATTTGAAAAAGGTGTATCAAAGGGTGAATTGCAAACTAAAAGGCAGACTGGCAAACCATCTAAG---AAAGGAACAACTATTTGCTTTAAACCCGACAAAACGATTTTTTCGGGAGGAATTGAATTTGAATATGCTCTTCTTTCATCTAGATTAAGGGAGTTAGCTTATCTTAATGGCGGAGTAAAAATTGTTTTTAGAGATGAAAGAAATCAATTTTCAGATGGTTCTTTTAAA------GAAGAAATTTACTTATATCAAGGGGGCATTAAAGAATATGTTGAATACATGAATGCTGAAAAGGATTCTATTCACCCTGAAATAATTTATGTTGACTCACAGAAAGAAAATGTATATGTAGAAGCAGCTTTGCAATGGTGTTCAGATGTATATTCAGATAATATTTTAGGATTTGCAAATAATATTAGAACCATAGATGGAGGAACTCATATTGAAGGGCTTAAAACAGTTCTGACCAGAACTTTCAATAATCTTGCAAAAAAGAGAGGCAAAAGAAAGGATATTGAAAAAAATTTAGCTGGCGAAAATATTAGAGAGGGTTTGACTGTTGTTTTATCAGTAAAAGTTCCAGATCCCGAATTTGAAGGGCAAACAAAAACAAAATTAGGAAATACTGAAGTACGGGGAATTGTGGATTCTCTTATTGGGGAGGCTCTTACGAAATATATGGAATTTAATCCTGGAATTTTGGACTTGATTCTTGAAAAAGCTATTCAATCATTTAATGCGGCAGAAGCTGCAAGAAGGGCTAGAGAATTAGTAAGAAGAAAAAGTGTTTTAGAAAGTTCTACATTACCGGGTAAATTAGCAGATTGTAGTTCTAGAGACCCCTCAGAATCAGAAATTTATATAGTTGAAGGAGATTCAGCTGGTGGCTCCGCAAAACAAGGACGAGATAGAAATTTTCAGGCTATTTTGCCTCTGAGGGGTAAAATTCTTAATATTGAAAAAACTGATGATACTAAAATTTATAAAAATACAGAAATACAGTCATTAATAACAGCTTTAGGATTAGGAATAAAAGGGGAGGAGTTCGACGAGAGCTCTTTGAGATATCATAGAGTTGTAATTATGACGGATGCTGATGTTGACGGTGCTCATATAAGGACTTTATTGCTGACATTTTTTTACAGATACCAAAGACAACTTGTTGAGAAAGGTTTTATATACATTGCTTGTCCTCCTCTTTATAAAGTTGAAAGAGGTAAGAATCATAATTACTGTTATAACGAGAATCAATTAAAGGATACAATTCAAGGTTTTGGAGAAAATGCAAATTATAATATTCAAAGATTTAAGGGATTAGGTGAGATGATGCCAAAACAATTATGGGATACAACTATGAATCCCCAAACGAGGATGATGAAAAGGGTTGAAATCGAAGATGCACTTGAAGCTGACAGAATATTCAATATATTAATGGGAGATAAAGTTGCACCAAGAAGAGAATTTATTGAAACC
AG-355-J23  ATCTCAAATGATTATGGCGCCGAACAGATACAGGTTTTAGAGGGATTAGAACCAGTTCGTAAACGCCCAGGGATGTATATAGGTTCAACAGGACCTAGGGGATTACATCATTTAGTATATGAGGTAGTTGATAACTCGGTTGATGAAGCACTCGCAGGACATTGTGATCACATAGAAATAGTTCTTCGAGCCGATGGTTCTGCTTTAATTTCTGATAATGGACGAGGTATCCCAACAGATATTCATCCAAGAACAGGGAAAAGTGCATTAGAAACTGTACTAACTGTTCTTCATGCAGGAGGTAAATTTGGAAGTGGTGGTTATAAAGTTTCAGGGGGTTTGCATGGAGTTGGAATATCTGTAGTTAATGCTCTAAGCGAATGGGTTAATGTGACTGTTTATAGAGATGGAAGCGAATTTAATCAAAGATTTGAAAAAGGTGTATCCAAAGGTGAATTGGAAACTAAAAAACAGACTGGCAAACCATCTAAG---AAAGGAACAACTATTTGCTTTAAACCCGACAAAACGATTTTTTCTGGAGGAATTGAATTTGAATATGCACTTCTTTCATCTAGATTAAGGGAGCTAGCTTATCTTAATGGCGGAGTAAAAATTGTTTTTAGGGATGAAAGAAATCAATTATCAGATGGTTCTTTTAAA------GAAGAAATTTACCTGTATCAAGGAGGTATTAAAGAATATGTTGAATACATGAATGCTGAAAAAGACTCTATTCATCCTGAAATAATTTATGTTGACTCACAGAAAGAAAATGTATATGTAGAAGCAGCTTTGCAATGGTGTTCAGATGTATATTCAGATAATATTTTAGGATTTGCAAATAATATTAGGACTATTGATGGAGGAACTCATATTGAAGGGCTAAAAACAGTTTTGACAAGAACTTTCAATAATCTTGCAAAAAAGAGAGGTAAAAGAAAAGATATTGAAAAAAATTTAGCTGGCGAAAATATTAGAGAGGGTTTGACTGTTGTCTTATCAGTAAAAGTTCCAGATCCCGAATTTGAAGGGCAAACAAAAACAAAATTAGGAAATACTGAAGTGCGGGGAATTGTGGATTCTCTCATTGGGGAGGCTCTCACAAAATATATGGAATTCAATCCTGGAATTTTGGACTTGATTCTTGAAAAAGCAATTCAATCATTTAATGCAGCAGAAGCTGCGAGAAGGGCTAGAGAATTAGTAAGGAGAAAAAGTGTTCTAGAAAGTTCTACATTACCGGGCAAATTAGCAGATTGTAGTTCTAGAGATCCCTCAGAATCAGAAATTTATATAGTTGAAGGAGATTCAGCTGGTGGCTCCGCAAAACAAGGCCGAGATAGAAATTTTCAGGCTATTTTGCCTCTTAGGGGTAAAATTCTAAATATTGAAAAAACTGACGATACTAAAATATATAAAAACACAGAAATACAGTCATTAATAACTGCCTTAGGATTAGGAATCAAAGGAGAGGAGTTCGACCAAAGCTCTTTGAGATATCATAGAGTTGTAATTATGACGGATGCTGATGTTGACGGTGCTCATATAAGAACTTTATTGCTGACATTTTTTTACAGATACCAAAGAGAACTTGTTGAAAAAGGTTTTATATACATTGCTTGTCCTCCTCTTTATAAAGTTGAAAGAGGTAAGAATCATAATTATTGTTATAACGAGAATCAATTAAAGGATACAATTCAAGGTTTTGGAGAAAACGCAAATTATAATATCCAAAGATTTAAAGGATTAGGTGAGATGATGCCAAAACAATTATGGGACACAACTATGAATCCTCAAACGAGGATGATGAAAAGGGTTGAGATCGAAGATGCACTTGAAGCTGACAGAATATTCAATATATTAATGGGAGATAAAGTTGCACCAAGAAGAGAATTTATTGAAACT
AG-355-K03  ATCTCAAATGATTATGGCGCGGAACAGATTCAGGTTTTAGAAGGGTTAGAACCAGTTCGTAAACGCCCTGGTATGTATATAGGTTCTACAGGGCCAAGAGGATTACACCATCTAGTATATGAGGTTGTTGATAACTCCGTTGATGAAGCACTTGCTGGACATTGTGATCTCATAGAAATAGTTCTTAGAGCAGATGGTTCTGCTTTAATTTCTGACAATGGACGAGGTATTCCAACAGATATTCATCCAAGAACAGGGAAAAGTGCCTTAGAAACTGTACTAACTGTTCTTCATGCAGGAGGTAAATTTGGCAGTGGTGGTTATAAAGTTTCAGGTGGTTTGCATGGAGTAGGAATATCTGTAGTTAACGCTTTAAGCGAATGGGTTAATGTGACTGTTTTTAGGGAGAGTAGCGAATTTAATCAAAGATTTGAAAAAGGTATATCAAAGGGTGAATTGCAAACTAAAAAGCAGACTGAAAAACCATATAAG---AAAGGTACAACTATTTGCTTTAAACCCGACAAAGAGATTTTTTCTGGAGGAATTGAATTTGAATATGCTCTTCTTTCATCTAGATTAAGAGAACTAGCGTACCTTAATGGCGGAGTAAAAATTGTTTTTAGAGATGAAAGAAATCAATTACCAGATGGTTCTTTTAAA------GAAGAAATTTATTTATATCAGGGAGGGATTAAAGAATATGTTGAATATATGAATTCTGAAAAAGAGTCTATTCATCCTGAAATAATTTATGTTGACTCACAGAAAGAAAATGTATACGTAGAGGCAGCTTTGCAATGGTGTTCAGATGTATATTCAGATAATATTTTGGGATTTGCAAATAATATTAGAACTATTGATGGAGGAACTCACTTAGAAGGGCTAAAAACAGTTCTGACAAGAACTTTCAATAATCTTGCAAAAAAGAGAGGTAAAAGAAAAGATGTTGAAAAAAATTTAGCTGGCGAAAATATTAGAGAGGGTTTGACTGTTGTTTTATCGGTAAAAGTTCCAGATCCCGAATTTGAAGGACAAACAAAAACAAAATTAGGAAATCCGGAAGTAAGAGGAATTGTAGATTCTCTCATAGGTGAGGCTCTCACAAAATATATGGAATTCAATCCTGGAATTTTCGACCTGATTCTTGAAAAAGCAATTCAATCATTTAATGCTGCAGAAGCTGCGAGAAGGGCTAGAGAATTAGTAAGAAGAAAAAGTGTTTTAGAAAGTTCTACTTTACCCGGTAAATTAGCAGATTGTAGTTCTAGAGATCCTTCAGAATCAGAAATTTATATAGTTGAAGGTGATTCAGCTGGAGGTTCCGCAAAACAAGGGAGAGATAGAAATTTTCAGGCTATTTTGCCTCTTAGGGGTAAAATTCTTAATATTGAAAAAACCGACGATACTAAAATTTATAAAAATACAGAAATACAGTCATTAATAACAGCTCTAGGATTAGGAATAAAAGGTGAGGAGTTCGACGAAAGCTCTTTGAGATATCATAGAGTTGTAATTATGACAGATGCTGATGTTGACGGTGCTCATATAAGAACTTTATTATTGACATTTTTTTACAGATACCAAAGAGAACTTGTTGAGAAAGGTTTTATATACATTGCTTGTCCCCCTCTATACAAAGTTGAAAGAGGTAAGAATTATAATTATTGTTATAACGAGAATCAATTAAAGGATACAATTCAAGGTTTTGGAGAAAATGCAAATTACAATATCCAAAGATTCAAGGGATTAGGTGAGATGATGCCAAAACAATTATGGGATACAACTATGAATCCTCAAACTAGGATGATGAAAAGGGTTGAAATAGAAGATGCACTTGAAGCTGACAGAATATTTAACATATTAATGGGAGATAAGGTTGCACCAAGAAGAGAATTCATTGAAACT
AG-355-K13  ATCTCAAATGATTATGGGGCGGAACAGATTCAGGTTTTAGAGGGTTTAGAACCAGTTCGTAAACGCCCAGGAATGTATATAGGTTCAACAGGACCTAGGGGATTACACCATTTAGTATATGAGGTAGTTGATAACTCGGTTGATGAAGCACTTGCAGGACATTGTGATCATATAGAAATAGTTCTTCGAGCAGATGGTTCTGCTTTAATTTCTGATAATGGACGAGGTATTCCAACAGATATTCATCCAAGAACAGGGAAGAGTGCCCTAGAAACAGTTCTAACTGTTCTTCATGCAGGAGGTAAATTCGGAAGTGGTGGTTATAAAGTTTCAGGGGGTTTGCATGGTGTAGGGATATCTGTAGTTAATGCTCTAAGCGAATGGGTTAATGTGACTGTTTATAGGGATGGAAGCGAATTTAAGCAAAGATTTGAAAAAGGTGTATCAAAGGGTGAATTGGAAACTAAAAAGCAGACTGGCAAGCCATCTAAG---AAAGGAACAACTATTTGCTTTAAACCCGACATAACTATTTTTTCTGGAGGAATTGAATTTGAATATGCTCTTCTTTCATCGAGATTAAGGGAATTAGCTTATCTAAATGGCGGAGTAAAAATTGTTTTTAGAGATGAAAGAAATCAATTATCAGATGGTTCTTTTAAA------GAAGAAATTTACTTATATCAAGGAGGTATTAAAGAATATGTTGAATATATGAATTCTGAAAAAGAGTCTATTCATCCTGAAATAATTTATGTTGACTCACAAAAAGAAAATGTATACGTTGAAGCAGCTTTGCAATGGTGTTCAGATGTTTATTCAGATAATATTTTAGGATTTGCAAATAATATCAGAACTATTGATGGAGGAACACATATTGAAGGATTAAAAACCGTTCTGACAAGAACTTTCAATAATCTTGCAAAAAAGAGAGGCAAAAGAAAAGATATTGAAAAAAATTTAGCTGGCGAAAATATTAGAGAGGGTTTGACTGTTGTTTTATCAGTAAAAGTTCCAGATCCTGAATTTGAAGGACAAACAAAAACAAAATTAGGAAATACTGAAGTACGAGGAATTGTGGATTCTCTCATTGGTGAGGCTCTTACGAAATACATGGAATTCAATCCTGGAATTTTGGACTTGATTCTTGAAAAAGCAATTCAATCATTTAACGCAGCAGAAGCTGCGAGAAGAGCTAGAGAATTAGTAAGAAGAAAAAGTGTTCTAGAGAGTTCTACATTACCTGGAAAATTAGCAGATTGTAGTTCTAGAGATCCATCAGAATCAGAAATTTATATAGTTGAAGGAGATTCAGCTGGTGGCTCTGCAAAACAAGGTCGAGATAGAAATTTTCAGGCTATTTTGCCTCTCAGGGGTAAAATTCTTAATATTGAAAAAACTGATGATACAAAAATATATAAAAACACAGAAATACAGTCATTAATAACAGCTCTAGGATTAGGAATAAAAGGAGAGGAGTTCGACGAAAGCTCTTTGAGATATCATAGAGTTGTAATTATGACGGATGCTGATGTCGACGGTGCTCATATTAGAACTTTATTGCTGACATTTTTTTACAGATACCAAAGGGAACTTGTTGAGAAAGGTTTTATATACATCGCTTGTCCCCCTCTATATAAAGTTGAAAGGGGAAAGAACCATAATTACTGTTATAACGAGAATCAATTAAAGAATACAATTCAGGGTTTTGGGGAAAATGCAAATTATAATATCCAAAGATTTAAGGGATTAGGTGAGATGATGCCAAAACAATTATGGGATACAACTATGAATCCTCAAACGAGGATGATGAAAAGGGTTGAAATCGAAGATGCACTTGAAGCTGACAGAATATTCAATATATTAATGGGAGATAAAGTTGCACCAAGAAGAGAATTTATTGAAACT
AG-355-K15  ATCTCAAATGATTATGGCGCTGAACAGATACAGGTTTTAGAGGGGTTAGAACCAGTTCGCAAACGTCCTGGGATGTATATAGGTTCAACAGGACCTAGGGGATTACACCATTTAATATATGAGGTAGTTGATAATTCGGTAGATGAAGCACTTGCAGGACATTGTGATCACATAGAAATAGTTCTTAGAGCAGATGGTTCTGCTTTGATTTCTGATAATGGACGAGGTATTCCAACAGATATTCATCCAAGAACAGGGAAAAGTGCCTTAGAAACTGTACTTACTGTTCTTCATGCAGGAGGTAAATTTGGAAGTGGTGGTTATAAAGTTTCAGGAGGTTTGCATGGAGTAGGAATATCTGTAGTTAATGCTCTAAGCGAATGGGTTAATGTGACTGTTTTTAGGGAAGGAAGCGAATTTAATCAAAGGTTTGAAAAAGGTGTATCAAAGGGTGAATTGGAAACTAAAAAGCAGACTGGCAAACCATCTAAA---AAAGGAACAACTATTTGCTTTAAACCCGACAAAACAATTTTTTCTGGAGGAATTGAATTTGAATATCCTCTTCTTTCATCTAGATTAAGGGAGCTAGCTTATCTTAATGGCGGAGTAAAAATTGTTTTTAGAGATGAAAGAAATCAATTATCAGATGGTTCTTTTAAA------GAGGAAATTTATTTGTATCAAGGAGGTATTAAAGAATATGTTGAATACATGAATGCTGAGAAAGATTCTATTCATCCTGAAATAATTTATGTTGACTCACAGAAAGAAAATGTATATGTAGAAGCAGCTTTGCAATGGTGTTCAGATGTATATTCAGATAATATTTTGGGATTTGCAAATAATATTCGAACTATTGATGGAGGAACTCATATTGAAGGCCTAAAAACAGTTTTGACAAGAACTTTCAATAATCTTGCAAAAAAGAGAGGTAAAAGAAAAGATATGGAAAAAAATTTAGCTGGCGAAAATATTAGAGAGGGTTTGACTGTTGTTCTATCAGTAAAAGTTCCAGAGCCGGAATTTGAAGGGCAAACAAAAACAAAATTAGGAAATACTGAAGTACGGGGAATTGTAGATTCTCTCATTGGGGAGGCTCTCACAAAATATATGGAATTCAATCCTGGAATTTTGGACTTGATTCTAGAAAAAGCAATTCAATCATTTAATGCAGCAGAAGCTGCGAGAAGGGCTAGAGAATTAGTAAGAAGAAAAAGTGTTCTGGAAAGTTCTACATTACCGGGTAAATTAGCAGATTGTAGTTCTAGAGATCCTTCAGAATCAGAAATATATATAGTGGAAGGAGATTCAGCTGGTGGCTCAGCAAAACAAGGACGCGATAGAAATTTTCAGGCTATTTTGCCTCTCAGGGGAAAAATTCTTAATATTGAAAAAACTGATGATACTAAAATATATAAAAATACAGAAATACAGTCATTAATAACAGCTCTAGGATTAGGAATAAAAGGAGAGGAGTTCGATGAGAGCTCTTTGAGATATCATAGAGTTGTAATTATGACAGATGCTGATGTTGACGGTGCTCATATAAGAACTTTATTGTTGACATTTTTTTATAGATACCAAAGAGAACTTGTTGAGAAAGGGTTTATATATATTGCGTGTCCCCCTCTTTATAAAGTTGAAAGAGGTAAGAGTCATAATTACTGTTATAACGAGAATCAGTTAAAGGATACAATTCAAGGTTTTGGAGAAAACGCAAATTATAATATCCAAAGATTCAAGGGATTAGGTGAGATGATGCCAAAACAATTATGGGATACAACTATGAATCCTCAAACGAGGATGATGAAAAGGGTTGAAATCGAAGATGCACTTGAAGCTGACAGAATATTCAATATATTGATGGGAGATAAAGTTGCACCAAGAAGAGAATTTATTGAAACG
AG-355-L02  ATCTCAAATGATTATGGCGCGGAACAGATACAGGTTTTAGAGGGGTTAGAACCAGTTCGTAAACGCCCTGGAATGTATATAGGTTCGACAGGGCCTAGGGGATTACACCATTTAGTATATGAGGTAGTTGATAACTCGGTTGATGAAGCACTTGCAGGACATTGTGATCACATAGAAATAGTTCTTCGAGCAGATGGATCTGCTTTAATTTCTGATAATGGACGAGGTATACCAACAGATATTCATCCAAGAACAGGCAAAAGTGCCTTAGAAACTGTACTAACTGTTCTTCATGCAGGAGGTAAATTCGGAAGTGGTGGTTATAAAGTTTCAGGGGGTTTGCATGGAGTAGGAATATCTGTAGTTAATGCTCTAAGCGAATGGGTTAATGTGACTGTTTATAGGGATGGAAGCGAATTTAATCAAAGATTTGAAAAAGGTATATCAAAGGGTGAATTGGAAACTAAAAAGCAGACTGGCAAACCATCTAAG---AAAGGAACAACTATTTGCTTTAAACCCGACAAAACTATTTTTTCTGGAGGAATTGAATTTGAATATGCTCTTCTTTCATCTAGATTAAGAGAGCTAGCTTATCTTAATGGCGGAGTAAAAATTGTTTTTAGAGATGAAAGAAATCAATTATCAGATGGTTCTTTTAAA------GAAGAAATTTATTTGTATCAAGGAGGTATTAAAGAATATGTTGAATACATGAATGCCGAAAAAGATTCTATTCATCCTGAAATAATTTATGTTGACTCTCAGAAAGAAAATGTATATGTTGAAGCGGCTTTGCAATGGTGTTCAGATGTATATTCAGATAATATTTTAGGATTTGCAAATAATATTAGAACTATTGATGGAGGAACTCATATTGAAGGTCTAAAAACAGTACTGACAAGAACTTTCAACAATCTTGCAAAAAAGAGAGGCAAAAGAAAAGATATTGAAAAAAATTTAGCAGGCGAAAATATCAGAGAGGGTTTGACTGTTGTTTTATCAGTAAAAGTTCCGGATCCAGAATTTGAAGGACAAACAAAAACAAAATTAGGAAATACTGAAGTACGGGGAATTGTGGATTCTCTCATAGGGGAGGCTCTCACAAAATATATGGAATTCAATCCTGGAATTTTCGACTTGATTCTTGAAAAAGCAATTCAATCATTTAATGCAGCAGAAGCTGCGAGAAGGGCTAGAGAATTAGTAAGAAGAAAAAGTGTTCTAGAAAGTTCTACATTACCGGGCAAATTAGCAGATTGTAGTTCTAGAGATCCCTCAGAATCAGAAATTTACATAGTAGAAGGAGATTCAGCTGGTGGTTCAGCAAAACAAGGAAGAGATAGAAATTTTCAGGCTATTTTGCCTCTAAGGGGTAAAATTCTTAATATTGAAAAAACTGACGATACAAAAATTTATAAAAACACAGAAATACAATCTTTAATAACAGCTTTAGGATTAGGAATAAAAGGAGAGGAGTTTGACGAGAGCTCTTTGAGATATCATAGAGTTGTAATTATGACGGATGCTGATGTTGACGGTGCTCATATAAGAACTTTATTGCTTACATTTTTTTATAGATACCAAAGAGAACTTGTTGAGAAAGGTTTCATATACATTGCTTGTCCCCCTCTTTATAAAGTTGAAAGAGGTAAGAATCATAATTACTGTTATAACGAGAATCAATTAAAGGATACGATTCAAGGCTTTGGAGAAAATGCTAATTATAATATCCAAAGATTTAAGGGATTAGGTGAGATGATGCCAAAACAATTATGGGACACAACTATGAATCCTCAGACGAGGATGATGAAAAGGGTTGAAATCGAAGATGCACTTGAAGCTGACAGAATATTTAATATTTTAATGGGAGATAAAGTTGCACCAAGAAGAGAATTTATTGAAACT
AG-355-M02  ATCTCAAATGAATATGGCGCTGAACAGATACAGGTTTTAGAGGGGTTAGAACCAGTTCGTAAACGCCCCGGGATGTATATAGGTTCTACAGGACCTAGGGGATTACACCATTTAGTATATGAGGTAGTTGATAACTCGGTTGATGAAGCACTTGCAGGCCATTGCGATCACATAGAAATAGTTCTTCGCGCAGATGGTTCTGCTTTAATTTCTGATAATGGACGAGGTATCCCAACAGATATTCATCCAAGAACAGGGAAAAGTGCCTTAGAAACTGTACTAACTGTTCTTCATGCAGGAGGTAAATTTGGAAGTGGTGGTTATAAAGTTTCAGGGGGTTTGCATGGAGTAGGAATATCTGTAGTTAATGCTTTAAGCGAATGGGTTAATGTGACTGTTTATAGGGATGGAAGCGAATTTAATCAAAGATTTGAAAAAGGCGTATCAAAGGGTGAATTGGAAACTAAAAAGCAGACTGGCAGACCTTCTAAG---AAAGGAACAACTATTTGCTTTAAACCCGACAAAACAATTTTTTCTGGAGGAATTGAATTTGAATATTCTCTTCTTTCATCTAGATTAAGAGAGCTAGCTTATCTTAATGGCGGAGTAAAAATTGTTTTTAGAGATGAAAGAAATCAATTATCAGATGGTTCTTTTAAA------GAAGAAATTTACTTGTATCAAGGAGGTATTAAAGAATATGTTGAATACATGAATGCTGAAAAAGATTCTATTCATCCTGAAATAATTTATGTTGACTCACAGAAAGAAAATGTATATGTAGAAGCGGCTTTGCAATGGTGTTCAGATGTATATTCAGATAATATTCTAGGATTTGCAAATAATATTAGAACTATTGATGGAGGAACTCATATTGAAGGGCTAAAAACAGTTCTGACAAGAACTTTCAATAATCTTGCAAAAAAGAGAGGTAAAAGAAAAGATATTGAGAAAAATTTAGCTGGCGAAAATATTAGGGAGGGTTTGACTGTTGTTTTATCAGTAAAAGTTCCAGATCCAGAATTTGAAGGGCAAACAAAAACAAAATTAGGAAATACTGAAGTACGGGGGATTGTGGATTCTCTCATTGGGGAGGCTCTCACAAAATATATGGAATTCAATCCTGGAATTTTGGACTTGATTCTTGAAAAAGCAATTCAATCATTTAATGCAGCAGAAGCTGCAAGAAGGGCTAGAGAATTAGTAAGAAGAAAAAGTGTTCTTGAAAGTTCTACCTTGCCGGGCAAATTAGCAGATTGTAGTTCTAGAGATCCCTCAGAATCAGAAATTTATATAGTTGAAGGAGATTCAGCTGGTGGCTCCGCAAAACAAGGACGAGATAGAAATTTTCAGGCTATTTTGCCTCTAAGGGGTAAGATTCTTAATATTGAAAAAACTGATGATACTAAAATATATAAAAACACAGAAATACAGTCGTTAATAACAGCTCTAGGATTAGGAATAAAAGGAGAGGAGTTCGACGAGAGCTCTTTGAGATATCATAGAGTTGTAATTATGACGGATGCTGATGTTGACGGTGCTCATATAAGAACTTTATTGCTTACATTTTTTTACAGGTACCAAAGAGAACTTGTGGAGAAAGGTTTTATATACATTGCTTGTCCCCCTCTTTATAAAGTTGAAAGAGGTAAGAATCATAATTACTGTTATAACGAGAATCAATTAAAGGATACAATTCAAGGTTTTGGAGAAAATGCAAATTATAATATCCAAAGATTTAAGGGATTAGGTGAGATGATGCCAAAACAATTATGGGATACAACTATGAATCCTCAAACGAGGATGATGAAAAGGGTTGAAATTGAAGATGCACTTGAAGCGGACAGAATATTCAATATATTAATGGGAGATAAAGTTGCACCAAGAAGAGAATTTATTGAAACT
AG-355-M18  ATCTCAAATGAATATGGTGCGGAACAGATTCAGGTTTTAGAAGGGTTAGAGCCAGTTCGTAAACGCCCTGGAATGTATATAGGTTCTACAGGTCCTAGGGGTTTGCATCATTTAGTATATGAGGTCGTTGATAATTCAGTTGATGAAGCACTTGCAGGACATTGTGATCATATTGAAATAGTACTTAGAGCAGATGGATCAGCTTCAATCTCAGATAATGGAAGAGGTATACCAACAGATATTCATCCTAGGACTGGGAAAAGTGCATTAGAAACTGTACTCACTGTTCTTCATGCGGGAGGTAAATTCGGAAATGGTGGTTATAAAGTTTCAGGCGGTTTACATGGAGTAGGAATATCTGTAGTTAATGCTTTAAGCGAATGGGTTAATGTGACTGTATATAGAGATGGTAATGAATTTAATCAAACCTTTGAAAAAGGTTTATCTAAGGGTGAATTACAAGCTAAAAAGCAGTCTGCAAAACCTTTTAAA---AAAGGAACTACTATTTGTTTTAAACCCGATAAAACCATTTTTACTGGTGGAATCGAATTTGAATATGCTCTTCTTTCCTCCAGATTAAGAGAACTAGCTTATCTAAACGGAGGAGTAAAAATTGTTTTTAGAGATGAAAGAAATCAATTGTCAAATGGTTCTTTCAAA------GAAGAAATTTATTTGTATCAAGGAGGTATTAAAGAATATGTTCAATACATGAATGCTGAAAAGGATTCTATTCATCCAGAGATAATATATGTTGACTCACAAAAAGAAAACGTATATGTAGAGGCGGCTTTACAATGGTGTTCCGATGTATATTCAGACAATATTTTAGGCTTCGCAAATAATATTAGAACTATTGATGGAGGAACTCATATAGAAGGATTAAAGACAGTTTTGACAAGAACATTCAATAATCTTGCAAAAAAGAGAGGCAAAAGAAAAGATATTGAGAAAAATTTAGCTGGCGAAAATATCAGAGAGGGTTTGACTGTTGTTTTATCAGTTAAAGTTCCAGATCCCGAATTTGAGGGACAAACAAAAACAAAGCTTGGTAATACTGAAGTAAGAGGAATTGTTGATTCTCTCATTGGGGATGCTCTTACAAAGTATATGGAATTCAATCCTGGAATTTTAGATTTGATTCTTGAAAAAGCAATTCAATCATTTAATGCAGCAGAAGCAGCAAGAAGGGCTAGAGAATTAGTAAGAAGAAAAAGTGTTCTTGAAAGTTCAACTTTGCCAGGCAAGTTAGCAGATTGTAGTTCTAGAGATCCATCAGAATCAGAAATTTACATCGTCGAGGGAGATTCAGCTGGAGGGTCTGCAAAACAAGGAAGAGATAGGAATTTTCAAGCTATTTTGCCTCTCAGGGGTAAAATTCTCAACATAGAGAAAACCGATGATACGAAAATATATAAAAATACAGAAATTCAGTCATTAATAACAGCTTTGGGATTAGGCATAAAAGGAGAGGAGTTCGACGTAAACTCTTTGAGATATCACAGGGTTGTAATTATGACGGATGCTGATGTTGACGGTGCTCATATAAGAACTTTATTATTGACATTTTTTTACAGATATCAAAGAGAACTTGTTGAAAAAGGGTTTATATACATTGCTTGTCCTCCTCTGTATAAAGTTGAAAGAGGTAAAAATCATAAATACTGTTATAACGAGAATCAATTAAAGGATACAATTGCAGGTTTTGGAGAAAATGCTAATTATAATATCCAGAGATTTAAGGGTTTAGGTGAGATGATGCCAAAACAATTATGGGATACAACTATGAATCCCCAAACTAGGATGATGAAAAGGGTGGAAATTGAAGATGCACTTGAAGCTGACAGAATATTTAATATATTAATGGGAGATAAAGTTGCACCAAGAAGAGAATTTATTGAAACT
AG-355-N02  ATCTCAAATGATTATGGTGCTGAACAGATACAGGTTTTAGAAGGGTTAGAACCAGTTCGTAAACGCCCTGGGATGTATATAGGTTCAACAGGACCTAGAGGATTACATCACTTAGTATATGAGGTAGTTGATAACTCGGTTGATGAAGCTCTTGCAGGACATTGTGATCAAATAGAAATAGTTCTGCGAGCAGATGGTTCTGCTTTAATTTCTGATAATGGACGAGGTATTCCAACAGATGTTCATCCAAGAACAGGGAAAAGTGCCTTAGAAACTGTACTAACTGTTCTTCATGCAGGAGGTAAATTTGGAAGTGGTGGTTATAAAGTTTCAGGAGGTTTGCATGGAGTAGGAATATCTGTAGTTAATGCTCTAAGCGAATGGGTTAATGTGACTGTTTATAGGGATGGAAGTGAATTTAATCAAAGATTTGAAAAAGGTGTATCAAAGGGTGAATTGGAAACTAAAAAGCAGACTGGCAAACCATCTAAG---AAAGGAACTACTATTTGCTTTAAACCCGACAAAACGATTTTTACTGGAGGAATTGAATTCGAATATGCTCTTCTTTCATCTAGATTAAGGGAGCTAGCTTATCTTAATGGTGGAGTAAAAATTGTTTTTAGAGATGAAAGAAATCAATTATCAGATGGTTCTTTTAAA------GAAGAAATTTATTTGTATCAAGGAGGTATTAAAGAATATGTTGAATATATGAATGCTGAAAAAGATTCTATTCATCCTGAAATAATTTACGTTGACTCTCAGAAAGAAAATGTATATGTTGAGGCAGCTTTGCAATGGTGTTCAGACGTATATTCCGATAATATTTTAGGATTTGCAAATAATATTAGAACTATTGATGGAGGGACTCATATTGAAGGGCTTAAAACTGTTCTGACAAGAACTTTAAATAATCTTGCAAAAAAGAGAGGTAAAAGAAAAGATATTGAAAAAAATTTAGCTGGCGAAAATATTAGAGAGGGTTTGACTGTTGTTTTATCAGTAAAAGTTCCAGATCCCGAATTTGAAGGGCAAACAAAAACAAAATTAGGAAATACTGAAGTACGGGGAATTGTGGATTCTCTCATTGGGGAGGCTCTCACAAAATATATGGAATTCAATCCTGGAATTTTGGACTTGATTCTTGAAAAAGCAATTCAATCATTTAATGCATCAGAAGCTGCTAGAAGGGCTAGAGAATTAGTAAGAAGAAAAAGTGTTCTAGAAAGTTCTACATTACCGGGTAAATTAGCAGATTGTAGTTCTAGAGATCCTTCAGAATCAGAAATTTATATAGTAGAAGGAGATTCAGCTGGTGGATCCGCAAAACAAGGACGAGATAGAAATTTTCAGGCTATTTTGCCTCTTAGGGGTAAAATTCTTAATATCGAAAAAACTGACGATACTAAAATTTATAAAAACACAGAAATACAGTCATTAATAACAGCTCTAGGATTAGGAATAAAAGGAGAGGAGTTTAACGAGAGCTCTTTGAGGTATCATAGAGTTGTTATTATGACGGACGCTGATGTTGACGGTGCTCATATAAGAACTTTACTGCTTACATTTTTTTACAGATACCAAAGAGAACTTGTTGAGAAAGGTTTTATATATATTGCTTGCCCCCCTCTTTATAAAGTTGAAAGAGGTAAGAATCATAATTACTGTTATAACGAGAATCAATTAAAGGATACAATTAAAGGTTTTGGAGAAAATGCAAATTATAATATTCAAAGATTTAAGGGATTAGGTGAGATGATGCCTAAACAATTATGGGATACAACTATGAATCCTCAAACTAGGATGATGAAAAGGGTTGAAATTGAAGATGCACTTGAAGCTGACAGAATATTCAATATATTAATGGGAGATAAAGTTGCACCAAGAAGAGAATTTATTGAAACT
AG-355-N16  ATCTCAAATGATTATGGCGCGGAACAGATACAGGTTTTAGAGGGGTTAGAACCAGTTCGTAAACGCCCTGGGATGTATATAGGTTCAACAGGACCTAGGGGATTACACCATTTAGTATATGAGGTAGTTGATAACTCGGTTGATGAAGCACTCGCAGGACATTGTGATCACATAGAAATAGTTCTTCGAGCAGATGGTTCTGCTTTAATTTCTGATAATGGACGAGGTATTCCAACAGATATTCATCCAAGAACAGGGAAAAGTGCCCTAGAAACTGTACTAACTGTTCTTCATGCAGGAGGTAAATTTGGTAGTGGTGGCTATAAAGTTTCAGGGGGTTTGCATGGAGTAGGAATATCTGTAGTTAATGCTCTAAGTGAATGGGTTAAAGTTACTGTTTATAGAGATGGAAGCGAATTTAATCAAAGATTTGAAAAAGGTGTATCAAAGGGTGAATTGGAAACTAAAAAGCAGACTGGCAAACCATCTAAG---AAAGGAACAACTATTTGCTTTAAACCTGACAAAACGATTTTTTCTGGAGGAATTGAATTTGAATATGCTCTTCTTTCATCGAGATTAAGGGAGCTAGCTTATCTTAATGGCGGAGTAAAAATTGTTTTTAGAGATGAAAGAAATCAATTGTCAGATGGTTCGTTTAAG------GAAGAAATTTACTTGTATCAAGGAGGTATTAAAGAATATGTTGAATACATGAATGCTGAAAAAGATTCTATTCATCCTGAAATAATTTATGTTGACTCACAGAAGGAAAATGTATATGTAGAAGCCGCTTTGCAATGGTGTTCCGATGTTTATTCAGATAACATTTTAGGATTTGCAAATAATATTAGAACGATTGATGGAGGAACTCATATTGAAGGGCTAAAAACAGTTCTGACAAGAACTTTCAATAATCTTGCAAAAAAGAGAGGCAAAAGAAAAGATATTGAAAAAAATTTAGCTGGCGAAAATATTAGAGAGGGTTTGACTGTTGTTTTATCAGTAAAAGTTCCAGATCCCGAATTTGAGGGGCAAACAAAAACAAAATTAGGAAATACTGAAGTACGGGGAATTGTGGATTCTCTCATTGGGGAGGCTCTTACAAAATATATGGAATTCAATCCTGGCATTTTGGATTTGATTCTTGAAAAAGCAATTCAATCATTTAATGCAGCAGAAGCTGCGAGAAGGGCTAGAGAATTAGTAAGAAGAAAAAGTGTTCTAGAAAGTTCTACATTACCGGGCAAATTAGCTGATTGTAGTTCTAGAGATCCCTCAGAATCTGAAATTTATATAGTTGAAGGAGATTCAGCTGGTGGCTCCGCAAAACAAGGCCGAGATAGAAATTTTCAGGCTATTTTGCCTCTCAGGGGTAAAATTCTCAATATTGAAAAAACTGACGATACTAAAATATATAAAAACACAGAAATACAATCATTAATAACAGCTCTAGGATTAGGAATAAAAGGAGAGGAGTTCGACGAGAGCTCTTTGAGATACCATAGAGTTGTAATTATGACGGATGCTGATGTTGACGGTGCTCATATAAGAACTTTATTGCTGACATTTTTTTACAGGTACCAAAGAGAACTTGTTGAGAAAGGTTTTATATACATTGCTTGTCCACCTCTTTATAAAGTTGAAAGAGGTAAGAACCATAATTACTGTTATAACGAGAATCAATTAAAGGATACAATTCAAGGTTTTGGAGAAAATGCAAATTATAATATCCAAAGATTTAAGGGATTAGGGGAAATGATGCCAAAACAATTATGGGATACAACTATGAATCCTCAAACGAGGATGATGAAAAGGGTTGAAATCGAAGATGCACTTGAAGCTGACAGAATATTCAATATATTAATGGGAGATAAAGTTGCACCAAGAAGAGAATTTATTGAAACT
AG-355-N21  ATCTCAAATGATTATGGCGCGGAACAGATTCAGGTTTTAGAAGGGTTAGAACCAGTACGTAAACGCCCTGGAATGTATATAGGCTCTACAGGGCCTAGAGGTTTACATCATTTAGTATATGAAGTAGTTGATAACTCCGTTGATGAAGCACTTGCAGGACATTGTGATCACATAGAAATAGTTCTTCGATCAGATGGTTCTGCTTTAATTTCTGATAATGGACGAGGTATTCCAACAGACATTCATCCAAGAACAGGGAAAAGCGCCTTAGAAACAGTACTAACTGTTCTTCATGCAGGAGGTAAATTTGGAAGTGGTGGTTATAAAGTTTCAGGGGGCTTGCATGGAGTTGGAATATCTGTAGTTAATGCTCTTAGCGAATGGGTTAATGTTACTGTTTTTAGGGATGGTAGTGAATTTAATCAAAGATTTGAAAAGGGTGTATCGAAGGGCGAATTGCAAACTCAAAAGCAGACTGGCAAACCAACTAAG---AAAGGAACCACTATTTGTTTTAAACCTGACAAAACTATTTTTTCTGGAGGAATTGAATTTGAATATGCTCTTCTTTCATCTAGGTTAAGAGAATTAGCTTATCTTAATGGAGGAGTAAAAATTGTTTTTAGAGATGAGAGAAATCAATTATCAGATGGTTCTTTTAAA------GAAGAAATTTATTTGTATGAAGGAGGGATTAAAGAATATGTTGGATACATGAATTCTGAAAAAGAGTCAATCCATCCTGAAATAATTTATGTTGACTCGCAGAAAGAAAATGTATATGTAGAAGCAGCTTTGCAATGGTGTTCAGATGTATATTCGGATAATATTTTAGGATTTGCAAATAATATTAGAACTATAGATGGGGGGACTCATATAGAAGGGCTAAAAACAGTTCTGACAAGAACCTTCAATAATCTTGCAAAAAAGAGAGGCAAAAGAAAAGATATTGAAAAAAATTTAGCTGGCGAAAATATTAGAGAGGGCTTGACTGTAGTTTTATCAGTAAAAGTTCCAGATCCTGAATTTGAAGGACAAACAAAAACAAAATTGGGAAATACCGAAGTAAGGGGAATTGTTGATTCTCTGGTTGGGGAGGCTCTAACAAAATATATGGAATTCAATCCTGGGATTTTGGATTTGATTCTTGAAAAAGCAATTCAATCATTTAATGCAGCAGAAGCTGCGAGAAGGGCTAGAGATTTAGTAAGAAGAAAAAGTGTTCTAGAAAGTTCTACCTTACCTGGTAAATTAGCGGACTGTAGTTCTAGAGATCCCTCAGAATCAGAAATTTATATAGTTGAAGGAGATTCAGCGGGAGGTTCCGCAAAACAAGGTCGAGACAGGAACTTTCAGGCTATTTTGCCTCTTAGGGGTAAAATTCTTAATATTGAAAAAACTGATGATACTAAAATATATAAAAATACAGAAATACAGTCATTAATAACAGCTCTCGGATTAGGAATAAAAGGAGAGGAGTTCGACGTCAGTTCATTAAGATATCATAGAGTTGTAATTATGACTGATGCTGATGTAGATGGTGCTCATATAAGAACTTTATTATTGACATTTTTTTACAGATATCAAAGAGAACTTGTTGAGAAAGGATTTATATATATTGCTTGCCCCCCTTTGTATAAAGTTGAAAGAGGTAAGAATCATAATTACTGTTATAACGAGAATCAATTAAAGGATACAATTGCAGGTTTTGGAGAAAATGCAAATTACAATATCCAAAGATTTAAGGGATTAGGTGAGATGATGCCCAAACAATTATGGGATACAACTATGAATCCTCAAACGAGGATGATGAAAAGAGTTGAGATTGAAGATGCACTTGAGGCTGATAGAATTTTCAATATATTAATGGGAGATAAAGTTGCACCAAGAAGAGAATTTATTGAAACT
AG-355-N23  ATCTCAAATGATTATGGCGCGGAACAGATACAGGTTTTAGAGGGGTTAGAACCAGTTCGTAAACGCCCTGGAATGTATATAGGTTCAACAGGGCCTAGGGGATTACATCATTTAGTATATGAGGTGGTTGATAACTCGGTTGATGAAGCACTTGCAGGACATTGTGATCACATAGAAATAGTTCTTCGAGCAGATGGTTCTGCTTTAATTTCTGATAATGGACGAGGTATTCCAACAGATATTCATCCAAGAACAGGAAAAAGTGCTTTAGAAACTGTACTAACTGTTCTTCATGCAGGAGGTAAATTTGGTAGTGGTGGTTATAAGGTTTCAGGGGGTTTGCATGGCGTTGGAATATCTGTAGTTAATGCTCTAAGCGAATGGGTTAATGTGACTGTTTATAGGGATGGAAGCGAATTTAATCAAAGATTTGAAAAAGGTGTATCAAAGGGTGAATTGGAAACTAAAAAGCAGACTGGTAAACCATCTAAG---AAAGGAACTACTATTTGCTTTAAACCCGACAAAACGATTTTTTCTGGAGGAATTGAATTTGAATATGCTCTCCTTTCATCAAGACTAAGGGAGTTAGCTTATCTTAATGGCGGAGTAAAAATTGTTTTTAGAGATGAAAGAAATCAATTATCAGATGGTTCGTTTAAA------GAAGAAATTTACTTGTATCAAGGAGGTATTAAAGAATATGTTGAATATATGAATGCTGAAAAAGATTCTATTCATCCTGAAATAATTTATGTTGACTCACAGAAAGAAAATGTATATGTAGAAGCAGCTTTGCAATGGTGTTCAGATGTCTATTCAGATAATATTTTAGGATTTGCAAATAATATTAGAACTATTGATGGAGGAACTCATATTGAAGGGCTAAAAACAGTTCTGACAAGAACTTTCAATAATCTTGCAAAAAAAAGAGGCAAAAGAAAAGATATTGAAAAAAATTTAGCTGGCGAAAATATTAGAGAGGGTTTGACTGTTGTTTTATCAGTAAAAGTTCCAGATCCAGAATTTGAGGGACAAACAAAAACAAAATTAGGAAATACTGAAGTACGGGGAATTGTGGATTCTCTCATTGGGGAGGCCCTCACAAAATATATGGAATTTAATCCTGGCATTTTGGATTTGATTCTTGAAAAAGCAATTCAATCATTTAATGCAGCAGAAGCTGCTAGAAGAGCAAGAGAGTTAGTAAGAAGAAAAAGTGTTCTAGAAAGTTCTACATTACCGGGCAAATTAGCAGATTGTAGTTCCAGAGATCCCTCAGAATCAGAAATTTATATAGTTGAAGGAGATTCAGCTGGTGGCTCCGCAAAACAAGGACGAGATAGAAATTTTCAGGCTATTTTGCCTCTTAGGGGTAAAATTCTCAATATTGAAAAAACTGACGATACTAAAATATATAAAAATACAGAAATACAGTCATTAATAACAGCTCTAGGATTAGGAATAAAAGGAGAGGAGTTCGAAGAGAGCTCTTTGAGATATCATAGAGTAGTAATTATGACGGATGCTGATGTTGACGGTGCTCATATAAGAACTTTATTGCTGACATTTTTTTACAGATACCAAAGAGAACTTGTTGAGAAAGGTTTTATATACATTGCTTGTCCCCCTCTTTATAAAGTTGAAAGAGGTAAGAATCATAATTATTGTTATAACGAGAATCAATTAAAGGATACAATTCAAGGTTTTGGAGAAAATGCAAATTATAATATCCAAAGATTTAAGGGATTAGGGGAGATGATGCCAAAACAATTATGGGATACAACTATGAATCCTCAAACGAGGATGATGAAAAGGGTTGAAATTGAAGATGCACTTGAAGCTGACAGAATATTCAATATATTAATGGGAGATAAAGTTGCACCAAGAAGAGAATTTATTGAAACT
AG-355-P07  ATCTCAAATGAATATGGCGCGGAACAGATCCAGGTTTTAGAAGGGTTAGAGCCTGTTCGTAAACGTCCTGGGATGTATATAGGTTCTACAGGTCCAAAAGGCCTGCATCATCTAGTGTATGAGGTCGTTGATAATTCAGTTGATGAAGCCCTTGCAGGCCATTGTGATCTCATAGAAATAGTACTTCAAGCAGATGGATCAGCGTTAATCTCGGATAATGGACGAGGCATTCCAACAGATATTCATCCAAGGACAGGTAAAAGTGCTCTAGAAACTGTATTAACTGTTCTTCACGCAGGAGGTAAATTTGGAAGTGGTGGTTATAAAGTTTCAGGCGGTTTGCATGGTGTAGGCATATCAGTAGTTAACGCTTTAAGCGAATGGGTTAATGTAACTGTTTTTAGAGACGGGAATGAGTTTAATCAAAGATTTGAAAAAGGGCTTTCAAAGGGTACATTGCAAGCTAAAAAGCAGTCTGTAAAACCTTTTAAG---AAAGGAACAACCATTTGTTTTAAGCCCGATAAAACAATTTTCTCTGGAGGAATCGAATTTGAATATACACTTCTTTCGTCTAGGTTAAGAGAATTAGCTTATCTTAATGGCGGTGTAAAAATTATTTTTAGAGACGAGAGAAATAAATTGTCAGATGGATCTTATAAA------GAAGAAATTTACTTATATCAAGGAGGTATTAAAGAATATGTGCAATATATGAATGCAGAAAAAGAGTCTATTCATCCAGAGATAATTTATGTTGACTCACAAAAAGAAAATGTATATGTGGAAGCTGCTTTGCAATGGTGTTCAGATGTATATTCAGATAATATTTTAGGTTTTGCAAACAATATAAGAACTATTGATGGAGGCACTCATATTGAAGGATTAAAAACAGTTTTGACAAGAACTTTCAATAACCTCGCAAAAAAGAGAGGTAAAAGAAAAGATGTTGAAAAAAATTTAGCTGGTGAAAATATAAGAGAAGGCTTGACCGTGGTTTTATCGGTAAAAGTTCCAGATCCTGAATTTGAAGGGCAAACAAAAACAAAATTAGGGAATACTGAAGTAAGAGGAATTGTTGATTCTCTTATTGGGGAGGCTCTTACAAAATATATGGAATTCAATCCTGGAATTTTGGACTTGATTCTTGAAAAAGCAATTCAATCATTTAATGCTGCAGAAGCTGCAAGAAGGGCAAGGGAGTTAGTTAGAAGAAAAAGTGTTCTTGAAAGTTCAACTTTGCCAGGTAAATTAGCTGATTGTAGTTCTAGAGATCCCTCTGAATCAGAAATTTATATCGTTGAAGGAGATTCTGCTGGAGGTTCAGCTAAACAAGGAAGAGATAGAAATTTTCAGGCCATACTGCCTTTAAGAGGTAAAATCCTTAATATCGAAAAAACTGACGATACTAAAATATATAAAAATACAGAAATTCAGTCATTAATAACTGCTCTAGGACTAGGAATAAAAGGTGAAGAATTTGAAGAGAGTTCTTTAAGATACCATAGAGTTGTAATTATGACGGATGCTGATGTTGATGGGGCCCATATTAGAACTTTGTTATTGACATTTTTTTATAGATATCAAAGAGAACTTGTTGAGAAGGGTTTTATATACATAGCTTGCCCTCCTCTCTATAAAGTAGAAAGAGGTAAAAATCATAAATATTGTTATAACGAGACTCAATTAAAAAATACAATTGAAGGGTTTGGTGAAAACGCTAATTACAATATCCAAAGATTTAAAGGTTTAGGCGAGATGATGCCAAAACAATTATGGGATACAACAATGAATCCTCAAACTAGGATGATGAAAAGGGTTGAAATTGAAGATGCACTTGAAGCTGACAGAATTTTTAATATATTAATGGGAGATAAAGTTGCTCCAAGAAGAGAGTTTATTGAAACC
AG-355-P15  ATCTCTAATGATTATGGGGCGGAGCAAATTCAGGTTTTAGAGGGTTTAGAACCTGTTCGTAAACGCCCTGGAATGTATATAGGTTCAACGGGACCTAGGGGATTACACCATTTAATATATGAGGTAGTTGATAACTCGGTTGATGAAGCACTTGCAGGACATTGTGATCATATAGAAATAGTTCTTCGAGCAGATGGTTCTGCTTTAATTTCTGATAATGGACGAGGTATTCCAACAGATATTCATCCAAGAACAGGTAAAAGTGCCCTAGAAACTGTTCTAACTGTTCTTCATGCAGGAGGTAAATTTGGAAGTGGTGGTTATAAAGTTTCAGGGGGTTTGCATGGAGTAGGAATATCTGTAGTAAATGCCCTAAGCGAATGGGTTAAGGTGACTGTTTATAGGGATGGAAGCGAATTTAATCAAAGATTTGAAAAAGGTATATCAAAGGGTGAATTGGAAAGTAAAAAGCAGACTGGCAAATCATCTAAG---AAAGGAACAACTATTTGCTTTAAACCTGACAAAACGATTTTTTCTGGAGGAATTGAATTTGAATATGCTCTTCTTTCATCGAGATTAAGGGAACTGGCTTATCTGAATGGCGGAGTAAAAATTGTTTTTAGAGATGAGAGAAATCAATTATCAGATGGTTCTTTTAAA------GAAGAAATTTATTTGTATCAAGGAGGTATTAAAGAATATGTTGAATACATGAATGCTGAAAAAGAGTCTATTCATCCTGAAATAATTTATGTTGACTCACAGAAAGAAAATGTATATGTGGAAGCAGCTTTGCAATGGTGTTCAGATGTATATTCAGATAATATTTTGGGATTTGCAAATAATATCAGAACTATTGATGGAGGAACTCATATTGAAGGACTAAAAACTGTTCTGACAAGAACTTTTAATAATCTTGCAAAAAAGAGAGGTAAAAGAAAAGATATTGAAAAAAATTTAGCTGGTGAAAATATTAGGGAGGGTTTGACTGTTGTTTTATCAGTAAAAGTTCCAGATCCCGAATTTGAAGGACAAACAAAAACAAAATTAGGAAATACTGAAGTACGAGGAATTGTGGATTCTCTCATTGGTGAGGCTCTCACAAAATATATGGAATTCAATCCTGGAATTTTGGACTTGATTCTTGAAAAAGCAATTCAATCATTTAATGCAGCAGAAGCTGCGAGAAGGGCTAGAGAATTAGTAAGAAGAAAAAGTGTTCTCGAAAGTTCTACATTACCTGGAAAATTAGCAGATTGTAGTTCTAGAGATCCATCAGAATCAGAAATATACATAGTTGAAGGAGATTCAGCTGGTGGCTCTGCAAAACAAGGTCGAGATAGAAATTTTCAGGCTATTTTGCCTCTCAGGGGTAAAATTCTTAATATTGAAAAAACTGATGATACTAAAATATATAAAAATACAGAAATACAGTCATTAATAACAGCGCTAGGATTAGGAATAAAAGGAGAGGAGTTTGACGAAAGCTCTTTGAGATATCATAGAGTTGTAATTATGACGGATGCTGATGTTGACGGTGCTCATATAAGAACTTTATTGTTGACATTTTTTTATAGATATCAAAGAGAACTTGTTGAGAAAGGTTTTATATACATTGCTTGTCCTCCTCTTTATAAAGTTGAAAGAGGAAAGAATCATAATTACTGTTATAACGAGAATCAATTAAAGGATACAATTCAAGGTTTTGGAGAAAATGCAAATTATAATATCCAAAGATTTAAGGGATTAGGTGAGATGATGCCAAAACAATTATGGGATACAACTATGAATCCTCAAACGAGGATGATGAAAAGGGTTGAAATTGAAGATGCACTTGAAGCTGACAGAATATTTAATATTTTAATGGGAGATAAGGTTGCACCAAGAAGAGAATTTATTGAAACT
AG-355-P16  ATCTCAAATGATTATGGTGCGGAACAGATTCAGGTTTTAGAAGGGTTAGAGCCAGTTCGTAAACGACCAGGGATGTATATAGGTTCTACAGGGCCGAGAGGATTACATCATTTAGTGTATGAGGTAGTTGATAACTCAGTTGATGAAGCACTTGCAGGACATTGTGATCATATAGAAATAGTTCTTCGTGCAGACGGATCAGCTTTAATCTCTGATAATGGAAGAGGTATTCCTACAGATATTCATCCAAGGACGGGGAAAAGTGCTCTAGAAACTGTTCTTACTGTTCTTCATGCAGGAGGTAAATTTGGAAGTGGTGGTTATAAAGTTTCCGGCGGCTTGCATGGAGTAGGAATATCTGTAGTTAATGCTTTGAGCGAATGGGTTAATGTGACTGTTTACAGGGATGGACATGAGTTTAATCAAAGATTTGAAAAAGGTGTATCAAAGGGTGAATTGCATACTAAAAAGCAGACTGGCAAACCATCTAGG---AAAGGAACAATTATTTGCTTTAAACCTGATAAAACGATTTTTTCTGGAGGAATTGAATTTGAATATTCTCTTCTCTCATCTAGATTAAGAGAATTAGCTTACCTTAACGGCGGAGTAAAAATTGTTTTTAGAGATGAAAGAAATCAATTATCAGATGGTTCTTTTAAA------GAAGAAATTTATTTATATGAAGGAGGTATTAAAGAATATGTTGAATACATGAATGCTGAAAAAGAGTCTATTCATCCTGAAATCATTTATGTTGACTCGCAGAAAGAAAATGTATATGTAGAAGCAGCTTTGCAATGGTGTTCAGATGTATATTCAGACAATATTTTAGGATTTGCCAATAATATTAGAACTATTGATGGAGGAACTCATATTGAAGGACTAAAAACAGTTCTGACAAGAACTTTTAATAATCTTGCAAAAAAGAGAGGTAAAAGAAAAGATATTGAAAAAAATTTAGCTGGCGAAAATATTAGAGAGGGCTTGACTGTTGTTTTATCGGTAAAAGTTCCAGATCCTGAATTTGAAGGGCAAACAAAGACGAAACTAGGAAATACTGAAGTAAGAGGAATTGTGGATTCTCTCATTGGGGAGTCACTCACAAAATATATGGAATTTAATCCTGGAATTTTGGACTTGATTCTTGAAAAAGCAATTCAATCATTTAATGCAGCAGAAGCTGCGAGAAGGGCTAGAGAATTGGTAAGAAGAAAAAGTGTTCTAGAAAGTTCTACCTTACCTGGTAAATTAGCAGATTGTAGTTCTAGAGATCCCTCAGAATCAGAAATTTATATAGTAGAGGGTGATTCAGCTGGAGGTTCCGCAAAACAAGGACGAGATAGAAATTTTCAGGCTATTTTGCCTCTCAGAGGTAAAATTCTTAATATCGAAAAAACTGACGATACTAAAATTTATAAAAATACAGAAATACAGTCACTAATAACAGCTCTAGGATTAGGAATAAAAGGAGAGGAGTTCGATCAGAGCTCTTTGAGATATCACAGAGTTGTAATCATGACCGATGCTGATGTTGACGGTGCTCATATAAGAACCTTACTATTAACATTTTTTTATAGATATCAAAGAGAACTAGTCGAGAAAGGTTTTATATACATTGCTTGTCCCCCTCTATATAAAGTTGAAAGAGGTAAGAATCATAATTACTGCTATAACGAGAATCAGTTAAAGGATACAATTGAAGGCTTTGGAGAAAATGCAAATTATAATATTCAAAGATTTAAAGGATTAGGTGAGATGATGCCAAAACAATTATGGGATACAACTATGAATCCTCAAACAAGGATGATGAAAAGGGTTGAAATCGAAGATGCACTTGAAGCTGACAGAATATTCAATATATTAATGGGAGATAAAGTTGCACCAAGAAGAGAATTTATTGAAACT
AG-355-P18  ATCTCAAATGACTATGGCGCAGAACAGATTCAGGTCTTAGAAGGGTTAGAACCTGTTCGTAAGCGACCTGGCATGTATATTGGATCTACAGGACCTAGAGGATTACATCATCTAGTATATGAGGTAGTTGATAACTCTGTTGATGAAGCACTAGCAGGGCATTGTGATCACATAGAAATAGTCCTTCGAGCAGATGGTTCTGCTTTTATTTCTGATAATGGACGAGGTATTCCAACAGATATACATCCAAGAACAGGAAAAAGTGCCTTAGAAACTGTACTTACTGTTCTTCATGCAGGAGGCAAGTTTGGAAGTGGTGGTTATAAAGTTTCAGGTGGTTTGCATGGTGTAGGAATATCTGTAGTTAATGCTCTAAGCGAATGGGTTAATGTGACTGTTTATAGGGATGGTAGCGAATTTAATCAAAGATTTGAAAAAGGTGTCACAAAGGGTGAATTGCAAACCAAAAAGCAGACTGGCAAACCATACAAG---AAAGGAACAACTATCTGCTTTAAACCCGATAAAACGATTTTTTCTGGAGGAATTGAATTTGAATTTGCTCTTCTTTCATCTAGATTAAGAGAACTAGCTTACCTTAATGGTGGAGTAAAAATTGTTTTTAGAGATGAAAGAAATCAATTATCAGATGGTTCTTTTAAA------GAAGAAATTTACTTATATCAGGGAGGAATTAAAGAATATGTTGAATACATGAATGCTGAAAAAGAGGCTATTCATCCTGAAATAATTTATGTTGACTCACAAAAAGAAAATGTATATGTAGAAGCAGCTTTGCAATGGTGTTCAGATGTATATTCAGATAATATTCTAGGATTTGCAAATAATATTAGAACTATTGATGGAGGAACTCATATAGAAGGGCTAAAAACAGTTCTGACAAGAACTTTCAATAATCTTGCAAAAAAAAGAGGCAAAAGAAAAGATATTGAAAAGAATTTAGCTGGCGAAAATATCAGAGAGGGCTTGACTGTTGTCATATCAGTAAAGGTTCCAGATCCTGAATTTGAAGGGCAAACAAAAACAAAATTAGGAAATACTGAAGTAAGAGGAATTGTGGATTCTCTAATAGGCGAGGCTCTCACAAAATATATGGAATTCAATCCTGGAATTTTGGACTTGATTCTTGAAAAAGCAATTCAATCATTTAATGCGGCAGAAGCTGCAAGAAGGGCAAGAGAATTAGTAAGAAGAAAAAGTGTTCTGGAAAGTTCAACCTTACCCGGCAAATTAGCAGATTGTAGTTCTAGAGATCCCTCAGAATCAGAAATCTATATAGTTGAGGGTGATTCAGCTGGAGGGTCCGCAAAACAAGGCCGAGATAGAAATTTTCAGGCTATTTTGCCTCTAAGGGGTAAAATCCTTAATATTGAAAAAACTGACGATACTAAAATTTATAAAAATACAGAAATACAATCATTAATAACAGCTCTTGGATTAGGAATAAAAGGTGAGGAGTTTGATGAAAGCTCTTTAAGGTATCATAGAGTTGTAATCATGACAGATGCTGATGTTGACGGTGCTCATATAAGAACTTTATTATTGACTTTTTTCTATAGATATCAAAGAGAACTAGTTGAGAAAGGTTTTATATACATTGCTTGTCCCCCTCTGTATAAAGTTGAAAGAGGCAAGAATTATAATTACTGTTATAACGAGAAACAATTAAAGGATACAATTGAGGGCTTTGGAGAAAATGCAAATTATAATATTCAAAGATTTAAGGGATTGGGTGAGATGATGCCAAAACAGTTATGGGATACTACTATGAATCCTCAAACAAGGATGATGAAAAGGGTTGAAATCGAAGATGCACTTGAAGCTGACAGAATATTTAATATATTGATGGGAGATAAAGTTGCACCAAGAAGAGAATTTATTGAAACT
AG-363-A03  GTCCAAGCGGCATATGGTGCTGAGCAGATCCAAGTACTTGAAGGCTTGGAACCTGTAAGAAAGCGTCCTGGAATGTATATAGGCTCGACAGGGTCTAAAGGGCTTCATCATCTTGTGTATGAAGTTGTGGATAATGCGGTCGACGAGGCTTTGGCTGGTCACTGTGATCAAATCACAATTTTACTTTGTGAGGATGGTTCAGCATCAGTCTCTGATAATGGTCGTGGAATTCCAACTGACATACATCCTCGTACGGGCAAAAGTGCTCTCGAGACAGTTTTAACTGTTTTGCATGCAGGCGGAAAATTTGGAAGCGGTGGTTATAAGGTTTCCGGTGGCTTGCATGGCGTTGGAATATCGGTTGTCAATGCCTTAAGTGAATGGGTGGAAGTGACTGTAAAGAGACAAGAAAAAGTTCATTTTCAGAGGTTCGAAAGAGGCTCCTCAATTGGAAGCCTAAAGTCTGAGAATCTTTCGAAATCAGATAAAAATTTAACTGGTACTACTGTTTGTTTTAAACCGGATAATCAAATTTTTACAGATGGAATATCATTTGAATATGGAATTTTATCATCAAGATTAAGAGAGCTAGCTTATCTCAATGGTGGAGTCCGCATAGTATTTCGTGATGAAAGAAAGAAGTCTTTAGACAGCAATAATAATCCCTATGAGGAAATCTATTTTTATGAGGGTGGTATAAAAGAATACGTTGACTATATGACTAAAGAAAAAGACTCGTTACACCCAGAAATCATATATGTTAATTCTGAAAAAGATGGTGTTCAAGTAGAAGCAGCTCTGCAATGGTGTGTTGATGCTTATTCAGATAGTATTTTAGGTTTTGCTAATAACATTCGCACCATAGATGGAGGAACTCATATTGAGGGACTGAAAACAGTATTAACTAGAACCTTAAATTCTTTTGCCAAGAAAAGAGGTAAAAGAAAAGAGGGAGACTCGAACTTAGCAGGTGAAAATATTAGGGAAGGATTAACAGCTGTTTTATCAGTAAAAGTTCCAGACCCAGAATTTGAAGGCCAAACTAAAACTAAATTAGGTAATACTGAAGTACGTGGAATTGTTGATAGTTTGGTTGGTGAGTCTCTTAGTCAATATTTAGAATTCAATCCAAGTGTTATTGACTTGATTTTAGAGAAAGCTATTCAAGCTTTTAATGCTGCTGAGGCAGCAAGAAGAGCTAGAGAACTTGTCCGGAGGAAAAGTGTTTTAGAAAGTTCTACATTGCCTGGTAAATTGGCAGATTGCAGCTCTAGAGATCCATCAGAATCAGAAATTTATATAGTTGAGGGTGATTCGGCTGGTGGATCGGCGAAGCAAGGAAGAGATAGAAAATTTCAGGCAATCTTACCTTTGAGAGGAAAAATTTTAAATATTGAAAAAACCGATGATGCAAAGATCTATAAAAACACTGAGATTCAATCTTTGATAACAGCTCTTGGTTTAGGCATCAAAGGAGAAGATTTTGAAGTCAATAATCTTAGATATCACAGAGTAGTAATCATGACTGATGCTGATGTTGATGGGGCACATATAAGAACTTTGCTTTTGACTTTCTTTTATCGATATCAAAAAGCTCTTGTTGAAGGTGGATATATTTATATTGCATGCCCCCCCTTATATAAGGTGGAACGAGGAAAGAACCACACTTATTGCTATAACGAATCAGATTTGCAAAAAACCCTATCAAGTTTTGGGGAAAAGGCGAACTATACAATCCAAAGATTTAAAGGCTTAGGAGAAATGATGCCCAAACAATTATGGGAAACGACCATGGACCCAAAAACTAGAATGATGAAAAGAGTTGAGATAGAAGATGCCCTTGAAGCTGATCGGATATTTACAATTTTAATGGGTGATAAAGTTGCTCCTAGAAGGGAGTTTATTGAAACT
AG-363-A06  GTTCAGGCGGCTTATGGCGCAGAACAGATTCAGGTTCTGGAAGGTCTTGAGCCGGTTAGAAAGCGTCCAGGAATGTATATAGGCTCTACTGGGCCTAGAGGTTTGCATCATCTTGTTTATGAAGTAGTTGATAATTCAGTAGATGAGGCATTGGCAGGTCACTGTGACGAGATAGTTGTTTTATTGGGTAAAGATGGCTCAGCTCAAATATCTGATAATGGAAGGGGTATTCCAACCGATGTCCACCCAAGAACAGGAAAAAGTGCACTGGAAACGGTCTTAACTGTTCTGCATGCTGGAGGAAAGTTTGGAAGCGGTGGTTACAAAGTTTCTGGTGGCTTGCATGGGGTTGGGGTTTCAGTTGTAAATGCTTTAAGTGAATGGGTTGAAGTAACTGTTAAAAGACAAGGCAAGATTCATAAGCAGCGTTTTGAAAGAGGCATCGCAATAGGGGCTTTAACTTCAGAGGATCAGCAAGGTTCAGTGAAAAAACTTACAGGCACTAGTGTTTGCTTTAAGCCTGACCCCCAGATTTTTACAAATGGAATAATTTTTGACTATGCCACATTGTCAACGCGCTTAAGAGAGTTGGCATATCTGAATGGGGGTGTTCGAATAGTTTTTAGAGATGAAAGAGAATCATCATTTGATAGTGAAGGGAATCCTCATGAAGAAATTTACTTTTACGAGGGTGGAATAAAAGAATATGTTGCATATATGAATAAGGAAAAGGATTCATTACATCCAGAAATTATTTATGTAAACTCTCAAAAGGATGGTGTACAAGTTGAAGCGGCCTTGCAATGGTGTGTGGATGCTTACTCAGATAGTATCTTGGGCTTCGCTAATAACATTAGAACAGTAGATGGTGGAACTCATATTGAGGGTTTAAAGACAGTTTTAACTCGTACTCTTAATACTTTTGCAAAGAAACGGGGCAAACGTAAGGAAGGTGACTCAAACCTAGCTGGCGAAAATATTCGTGAAGGTTTAACAGCAGTTTTATCTGTAAAAGTTCCAGAGCCAGAATTTGAGGGACAAACTAAAACAAAATTAGGTAATACAGAAGTACGAGGAATTGTTGATGGCCTTGTAGGAGAATCTTTGAGTCAATATTTAGAATTTAATCCTGGAGTTATTGACTTAATTTTAGAAAAGGCAATACAAGCTTTTAATGCTGCAGAAGCTGCAAGAAGAGCACGTGAACTTGTGCGTAGGAAAAGTGTTCTTGAAAGCTCTACATTGCCTGGAAAATTAGCTGATTGTAGCTCCAGAGATCCATCGGAATCTGAGATTTATATAGTTGAGGGAGATTCTGCAGGTGGATCGGCTAAGCAAGGACGTGATAGGCGGTTTCAAGCAATACTTCCTTTGCGAGGAAAGATTTTGAATATTGAAAAAACTGATGATTCAAAAATATATAAGAATACAGAAATACAAGCTCTTATAACTGCCCTTGGCTTAGGTATTAAAGGTGAAGAATTCCAGTCAAATAATTTGCGCTATCATCGCATAGTAATTATGACTGATGCTGATGTGGATGGTGCACATATTAGAACATTGTTATTGACTTTCTTTTATAGGTATCAAAAGGAATTAGTAGAGGGAGGTTATATTTACATCGCTTGCCCACCTTTATATAAAGTTGAGAGAGGTAAAAATCATACTTATTGTTATAACGAAGGAGACTTGCAAAAGACTCTTGATGGATTTGGAGAAAAGGCTAATTACACGATTCAACGATTTAAAGGACTTGGTGAGATGATGCCTAAGCAATTATGGGAAACGACAATGGATCCTTCGACTCGAATGATGAAGCGAGTTGAAATCGAGGATGCATTAGAAGCAGATAGGATTTTTACGATTTTGATGGGTGATAAAGTAGCCCCAAGAAGGGAATTTATAGAAACA
AG-363-A16  GTTCAAGCCGCTTATGGCGCTGAACAAATTCAGGTACTTGAGGGACTGGAACCAGTCAGGAAGAGACCGGGAATGTATATCGGCTCTACAGGGCCGAGGGGACTTCATCATCTGGTTTATGAGGTTGTAGATAATTCTGTTGATGAAGCTCTTGCAGGACACTGCGATGAGATAGTTGTTGTGCTTGGAAATGATGGCTCAGCAACCATTTCTGATAATGGACGCGGTATTCCAACTGATATTCATCCCAGAACTGGTAAAAGTGCATTAGAAACTGTTCTTACTGTTCTTCATGCAGGTGGAAAATTTGGCAGTGGTGGTTACAAGGTCTCTGGTGGTTTGCATGGAGTAGGGGTATCAGTTGTTAATGCTCTTAGTGAGTGGGTAGAAGTTACGGTTCGTAGGCAAGGTCAGCTTCATAAGCAACGTTTTGAAAGGGGTGTACCAATCGGCACTCTTACTTCAGAGGCGCAGGCCAAATCAGAGAAGGGAGTAACTGGAACAAGTGTTTGCTTTAAGCCTGACAATGAAATCTTTACTGTGGGAATTGTTTTTGATTATGCAACTTTGTCATCAAGACTTCGAGAGCTTGCTTATTTGAATGGTGGAGTAAAGATTGTCTTCCGTGACGAAAGAAAAGTTGCTTGTGACTTAGAAGGAAATCCATATGAGGAGGTTTATTTTTATGAGGGTGGAATAAAAGAATATGTTGCATATATGAATACGGAAAAAGATGCATTACATCCCGAAATTATTTATGTGAACTCCGAGAAAGATGGGGTTCAAGTTGAGGCTGCATTGCAATGGTGCGTTGATGCTTATTCAGATAGCATTCTAGGTTTTGCAAATAATATTCGAACGGTTGATGGAGGCACTCACATTGAGGGATTGAAAACAGTTTTGACCCGTACATTGAATTCCTTTGCGCGTAAGCGAGGCAAACGAAAGGAAGGCGATGCAAATTTGGCAGGTGAGAATATTCGTGAAGGCTTAACAGTTGTTCTTTCTGTGAAAGTTCCTGAGCCAGAATTTGAAGGGCAAACTAAAACCAAACTAGGAAATACAGAAGTACGCGGAATTGTTGATAGCCTTGTAGGTGATTCTTTAAGTCAATATCTTGAATTTAATCCAAGTGTAATTGATTTAATTTTAGAAAAGGCCATTCAAGCATTTAATGCAGCTGAAGCTGCTAGACGTGCTAGAGAACTTGTACGTAGAAAAAGTGTTTTAGAAAGTTCAACTTTGCCAGGCAAATTAGCTGATTGTAGTTCCAGAGACCCTTCAGAGTCTGAAATATATATTGTTGAGGGTGATTCGGCCGGGGGTTCAGCCAAGCAAGGGCGAGATAGGCGTTTTCAGGCGATACTTCCTTTGCGTGGCAAAATACTGAACATTGAAAAAACAGATGACGCTAAAATTTATAAAAACACAGAGATTCAGGCTCTTATAACTGCTCTAGGTCTTGGAATTAAAGGAGAAGATTTTGAATCAAAAAACCTTCGTTATCATCGAGTTGTAATAATGACTGATGCAGATGTTGATGGGGCTCATATTCGAACACTTTTGTTGACATTCTTTTATCGCTATCAGAAACAATTAGTTGAAGGAGGCTATATTTATATTGCATGTCCTCCTCTTTATAAAGTTGAGCGTGGGAAGAAGCATACTTATTGTTACAACGAAGCTGATCTCCAAAAAACACTTACTGGGTTTGGTGAAAAGGCCAATTACACCATTCAGCGGTTTAAAGGACTCGGCGAAATGATGCCGAAACAGTTGTGGGAAACCACAATGGATCCTTCAACAAGGATGATGAAACGAGTAGAGATAGAAGATGCTTTAGAAGCTGATCGAATATTTACAATTTTGATGGGTGACAAGGTTGCTCCTAGAAGGGAATTTATAGAAACT
AG-363-B04  GTCCAGGCCGCATATGGCGCAGAACAGATACAGGTGCTGGAAGGCCTTGAACCTGTCAGGAAGCGACCAGGTATGTATATCGGCTCCACAGGGCCGAGGGGTTTGCATCACCTTGTTTATGAGGTTGTTGATAATTCTGTAGATGAGGCTCTGGCAGGACACTGTGATGAGATCCTTGTGGTGCTTTGTCAAGATGGTTCAGCAAAAATTTCAGATAATGGAAGAGGAATACCAACCGATGTCCATCCAAGAACAGGAAAGAGTGCTTTAGAAACCGTACTGACTGTTCTTCATGCTGGTGGGAAGTTTGGTAGTGGCGGTTACAAAGTTTCAGGTGGATTGCATGGTGTAGGTGTTTCAGTTGTTAATGCGTTAAGTGAATGGGTAGAAGTAACCGTCTGTCGTCAGGGTAAAGAGCATTGTCAGCGATTTGAAAGAGGAGCGCCAATTGGGGACTTACGTTCTGAATCACTTCCATCTTCGGACAAAATAAAAACAGGTACAAGTGTTCGATTTAAACCAGATATTGACATATTTACAAGTGGGATTTCTTTTGATTACACGGTTTTATCCTCTCGCTTACGAGAGCTTGCTTATTTAAATGGAGGTGTTCGAATTGTATTTCGTGATGAGAGATCTACATCTTCAAAAGAGAACAATGAACCATATGAGGAGGTGTATTTTTATGAAGGAGGCATAAAAGAATATGTTGCCTATATGAATTCAGAAAAAGATTCACTTCACCAGGAAATTATTTATGTAAATTCAGAAAAAGATGGTGTTCAGGTAGAAGCTGCTCTTCAATGGTGTGTGGATGCTTACTCTGATAGCATCCTAGGCTTCGCTAATAATATTCGAACAGTTGATGGAGGCACTCATATTGAAGGACTGAAGACAGTACTTACTCGAACTTTGAATACTTTTGCTCGAAAAAGAGGTAAAAGAAAAGAAGGAGATTCAAATCTTGCAGGAGAGAATATCAGAGAAGGTTTGACAGCTGTACTTTCTGTAAAAGTTCCTGACCCTGAGTTTGAAGGACAAACAAAAACTAAACTTGGAAATACTGAAGTACGTGGCATTGTTGATAGTTTGGTTGGTGAATCTTTAAGCCAATATTTAGAGTTTAACCCAGGAGTAATTGATCTCATACTGGATAAAGCAATTCAAGCATTCAATGCTGCTGAAGCAGCTAGACGTGCTAGAGAATTAGTACGCCGGAAAAGTGTTTTAGAAAGTTCAACTCTTCCAGGTAAATTAGCTGATTGCAGTACAAGAGATCCTTCGGAATCAGAAATATATATTGTTGAGGGGGATTCTGCTGGCGGCTCTGCCAAACAAGGAAGAGATAGAAGGTTTCAGGCAATTTTGCCACTGAGAGGTAAAATATTAAATATAGAGAAAACAGATGATGCGAAGATCTATAAGAATACGGAGATCCAGGCTCTTATTACAGCTCTTGGTTTAGGAATTAAAGGAGAGGAGTTTCAATCAGATAATTTACGCTACCATCGAGTTGTTATAATGACTGATGCAGATGTAGATGGAGCGCATATTCGCACTCTTTTGTTAACTTTTTTCTATCGTTATCAAAAAGAATTAGTAGAAGGTGGGTATATATACATTGCTTGCCCTCCACTATATAAAGTCGAAAGAGGTAAGAATCATACCTATTGCTATAACGAATCTGATCTACAAAAAACTCTTTCAGGTTTTAGTGAAAAAGCTAACTACACGATTCAAAGATTTAAGGGGCTTGGTGAAATGATGCCAAAACAGTTGTGGGAGACGACTATGGATCCAGCAACTAGGATGATGAAACGTGTTGAGATTGAAGATGCATTGGAGGCTGATCGCATTTTCACAATATTGATGGGAGATAAAGTTGCACCTCGCAGAGAGTTTATTGAGACA
AG-363-B18  ATCTCAAATGATTATGGTGCAGAGCAGATTCAGGTTCTCGAAGGTTTAGAACCAGTTCGTAAACGGCCTGGGATGTACATAGGCTCTACAGGACCAAGAGGTTTACATCATTTAGTTTATGAAGTTGTTGATAATTCTGTAGATGAAGCTCTAGCTGGTCATTGTGATCATATTGCGATAGTTCTCCAAGCAGATGGATCAGCTTTAATCTCTGACAATGGAAGAGGTATCCCAACTGATATACATCCAAGAACAGGGAAAAGTGCCTTGGAAACCGTTCTTACGGTGCTTCATGCAGGAGGCAAATTTGGTAGTGGTGGTTATAAAGTCTCTGGTGGTTTGCATGGAGTTGGAATATCAGTTGTGAATGCTTTAAGTGAATGGGTAAATGTCACCGTTTTTAGGGATGGTAATGAGTTTAACCAAAGATTTGAGCAAGGCATTGCAAAAGGAGAATTACAATCCAAAAAGCAGCAGATCAAACCTTATCAA---AAAGGAACGACTATTTGTTTTAAACCTGACATTACAATTTTTTCTGGTGGGATTGAATTTGAATATGCTCTTCTTTCATCAAGATTAAGGGAATTAGCTTATCTTAATGGCGGTGTTAAAATTGTGTTCAGAGATGAGAGAAGTAAATTACCTGATGGTTCTTTTAAA------GAAGAAATTTACTTATACGAAGGAGGAATTAAAGAATATGTTCAATATATGAATACAGAAAAGGATTCTATCCATCCGGAGATAATATATGTAGATTCGCAAAAAGAGAATGTTTATGTAGAAGCTGCCTTGCAGTGGTGCTCAGATGTTTATTCAGATAACATATTAGGATTTGCAAATAATATAAGAACTATTGATGGAGGTACTCATATAGAAGGATTGAAAACAGTTTTGACAAGAACTTTTAACAATCTTGCTAAAAAAAGAGGAAAACGAAAAGATATTGAAAAGAATTTGGCTGGAGAGAATATTAGAGAAGGATTGACGGTTGTTTTATCAGTTAAAGTTCCAGATCCGGAATTTGAGGGGCAAACTAAAACTAAATTAGGCAACACTGAGGTAAGAGGAATTGTGGATTCTCTAGTAGGTGAAGCTTTAACTAAGTATATGGAATTTAATCCTGGAGTATTGGATTTAATTTTAGAAAAAGCAATTCAATCTTTTAATGCAGCTGAGGCAGCAAGAAAGGCTAGAGAATTAGTTAGGCGAAAAAGTGTCCTTGAAAGTTCAACTTTGCCTGGGAAATTAGCAGATTGTAGCTCTAGAGATCCTTCAGAATCAGAAATATACATCGTAGAGGGTGACTCAGCTGGGGGTTCAGCCAAACAAGGCAGAGATAGAAATTTTCAGGCTATTTTGCCTCTTCGAGGAAAAATTTTAAATATAGAAAAAACTGACGATACTAAGATATATAAAAATACAGAAATTCAATCATTAATCACTGCTTTAGGATTAGGTATTAAAGGAGAAGATTTTGACGTAAGTTCTTTGAGATATCATAGAGTCGTAATAATGACTGACGCTGATGTTGATGGTGCGCATATTAGAACTTTATTATTGACCTTTTTTTACAGGTATCAAAGAGAACTAGTTGAAAGAGGTTTTATATATATAGCTTGCCCTCCTTTATATAAAGTGGAGAGAGGGAAAAATCATAAATATTGCTATAACGAGAGTCAACTTAAGCAAACGATTGACGATTTTGGAGAAAACGCTAATTATAATATTCAGAGATTTAAAGGTCTCGGTGAAATGATGCCAAAACAATTGTGGGATACAACAATGAATCCACAGACCAGGACGATGAAAAGGGTTGAGATTGAAGATGCTCTTGAGGCTGATAGAATATTCAACATTCTAATGGGTGATAAAGTAGCGCCAAGAAGAGAATTTATTGAAACT
AG-363-B19  GTCCAAGATGCTTATGGTGCTGAGCAGATCCAAGTACTAGAAGGCTTGGAACCTGTTAGAAAGCGCCCTGGAATGTATATAGGCTCAACAGGGTCTAAAGGACTTCATCATCTTGTATATGAAGTTGTGGATAATGCGGTAGATGAGGCGCTTGCTGGCCATTGTGATCAAATTACTATTGTACTTTGCGAAGATGGTTCAGCGTCAATTACAGACAATGGTCGAGGAATACCAACTGATATTCATCCTCGAACTGGTAAAAGTGCACTAGAGACAGTATTAACTGTTCTACATGCAGGTGGAAAATTTGGAAGTGGAGGATACAAGGTCTCTGGAGGCTTACATGGAGTGGGTATTTCTGTAGTAAATGCTTTGAGTGAGTGGGTAGAAGTCACAGTTCGTAGACAAAAAAAAGTTCATTTCCAGAGATTTGAAAGAGGAGCATCAATTGGAAATTTAAAATCAGATAATCTTTCGAAATCAGATCAAAACATAACGGGAACTACTGTTTGTTTTAAACCTGATGATCAGATTTTTACTGATGGTATAGCTTTTGAATACGGTACATTATCTTCCAGGCTTAGAGAACTTGCATATTTGAATGGAGGAGTCCGAATTGTTTTTCGTGATGAAAGAAAAAATTTAAAAGATTCTAAACAAATTCCTTTTGAAGAAGTTTATTTTTATGAAGGTGGAATTAAGGAATACGTTGAATATATGACTAAGGCAAAAGACTCATTACATCCAGAGATAATTTATGTCAATTCTGAAAAAGATGGAGTACAAGTAGAAGCAGCAATGCAATGGTGTGTTGATGCTTATTCAGACAGCATTCTTGGATTTGCTAATAATATTCGCACGATTGATGGTGGAACTCATATTGAGGGCTTGAAAACAGTATTAACTAGAACTTTAAATACATTTGCCAAGAAAAGAGGTAAAAGAAAAGACTCTGACTCCAATTTGGCAGGAGAAAATATTAGAGAAGGATTAACAGCTGTCCTATCAGTAAAAGTCCCAGACCCAGAATTTGAAGGTCAAACAAAAACTAAATTAGGGAATACTGAAGTACGCGGAATTGTTGATAATTTGGTTGGTGAATCTCTTAGTCAATACTTAGAATTTAACCCAGGTGTAATAGACTTGATTTTAGAGAAAGCAATTCAAGCCTTTAATGCTGCTGAGGCGGCAAGAAGAGCTAGAGAGCTTGTCCGCAGAAAAAGTGTTTTAGAAAGCTCTACACTGCCAGGTAAACTTGCAGATTGTAGTTCAAGAGACCCATCAGAATCCGAAATTTATATAGTTGAGGGAGATTCTGCTGGTGGATCAGCCAAGCAAGGAAGAGATAGACAATTCCAGGCCATTCTTCCATTAAGAGGCAAAATTCTAAATATTGAAAAAACCGATGATGCGAAGATCTATAAAAATACTGAAATTCAATCTTTAATAACAGCACTTGGTTTAGGTATTAAAGGTGAAGATTTTGAAGTGAAGAATCTCAGGTATCACAGAGTAGTAATAATGACTGATGCTGATGTTGATGGTGCGCATATTAGAACTTTGCTTTTGACCTTCTTCTATAGGTATCAAAAGGCTCTTGTGGAAGGGGGTTATATTTATATTGCTTGTCCTCCTCTTTATAAGGTAGAACGTGGAAAGAAACATACTTATTGTTATAACGAATCAGATTTGCAAAAAACTATTTCAAATTTTGGGGAAAAGGCTAACTATACAATTCAAAGATTTAAAGGCTTAGGAGAAATGATGCCAAAACAATTATGGGAAACAACAATGGATCCAAAAACTAGAATGATGAAAAGAGTTGAGATAGAAGATGCGCTTGAAGCTGATCGTATATTTACAATTTTAATGGGTGATAAAGTTGCACCAAGAAGAGAGTTTATTGAAACT
AG-363-C02  GTTCAAGCTGCTTACGGCGCTGAACAGATTCAAGTTCTTGAAGGATTGGAACCTGTCAGGAAGAGGCCAGGTATGTATATAGGCTCTACTGGGCCAAGAGGATTGCATCATCTTGTTTATGAGGTTGTTGATAATGCAGTTGATGAAGCGCTTGCTGGGCATTGCAATGAAATAGTTGTTGTTCTTTGTGGCGATGGATCTGCTTCTGTTAGTGATAATGGTCGAGGAATTCCTACAGATGTTCATCCAAAGACTGGTAAAAGTGCTTTAGAGACTGTTTTGACTGTTCTGCATGCAGGAGGAAAGTTTGGTAGTGGAGGATATAAAGTGTCTGGAGGCTTACATGGAGTTGGAGTTTCAGTAGTAAATGCTCTTAGTGAATGGGTTGAAGTAACTGTTAAAAGACAAGGTTGTATTCATAAGCAAAGATTTGAAAGAGGAGCTCCTATAGGAGATCTTTGCTCAGAGAAACAGCCAGCTTCAGATAAAAAATCTACAGGTACGACAGTTAATTTTAAGCCTGATTCTGAAATATTTACTAATGGGATTGTTTTTGAATATGGAGTTTTATCTTCAAGATTAAGGGAGTTGGCATATCTAAATGGCGGAGTTCGTATTGTTTTTAGAGATGAAAGAAAATTACTTGATGAATCACAAGATAAATTTCATGAGGAAGTTTATTTCTATGAGGGTGGAATAAAGGAATATGTGGCTTATATGAATTCCGAAAAAGATCCTTTGCATCCAGAAATAATTTATGTCAATTCTGAGAAAGATGGAGTTCAAGTGGAAGCAGCTTTGCAATGGTGCGTTGATGCTTTTTCAGATAGTATTTTGGGCTTTGCGAATAATATTAGGACAGTTGATGGTGGTACTCATATTGAGGGATTGAAAACTGTTTTAACTCGAACTCTTAACTCATTTGCTCGTAAAAGAGGAAAGCGCAAAGAAGGTGATTCAAATCTTGCTGGTGAAAATATTAGAGAAGGATTAACAGTGGTACTTTCTGTCAAGGTTCCTGATCCTGAATTTGAAGGTCAAACTAAGACGAAATTAGGAAATACAGAAGTTAGAGGTATTGTAGATAGCCTTGTTGGTGAATCTTTAGCTCAATACCTAGAATTTAATCCTTCTGTTATTGATTTAATTTTAGAGAAGGCAATACAAGCTTTTAATGCCGCTGAAGCAGCGAGACGAGCTAGAGAACTCGTTCGTAGAAAAAGTGTTCTTGAAAGTACTACTCTTCCTGGAAAATTGGCTGATTGTAGTTCAAGGGATCCCTCTGAATCAGAGATATATATAGTTGAGGGTGATTCTGCTGGAGGTTCAGCTAAGCAAGGAAGAGATCGAAGATTTCAAGCTATTCTTCCATTAAGAGGAAAAATTTTAAATATTGAAAAAACTGATGATGCAAAAATCTATAAGAATACTGAAATTCAAGCATTAATTACTGGATTGGGTTTGGGAATAAAAGGTGAAGATTTTTCTTTAAAGAATCTTCGATACCATAGGGTTGTGATTATGACAGATGCTGATGTTGATGGTGCTCATATTCGTACACTTTTATTAACTTTCTTTTATCGTTACCAGAAAGAATTAGTTGAAGGTGGTTACATTTATATCGCTTGCCCTCCTTTATATAAAGTAGAGAGAGGAAAGAATCATACTTATTGCTATAACGAAGCTGATCTGCAAAAAACAATCACTTCTTTTGGAGAAAAAGCTAATTATACTATTCAAAGATTTAAAGGTTTAGGAGAAATGATGCCTAAGCAATTGTGGGAAACAACAATGGACCCTTCTACTAGGATGATGAAAAGAGTAGAAATAGAAGATGCTTTAGAAGCAGATCGTATTTTCACTATTCTAATGGGAGATAAAGTGGCCCCAAGAAGAGAGTTTATAGAGACA
AG-363-C20  GTTCAGGCCGCCTATGGTGCTGAACAGATTCAGGTACTTGAAGGACTTGAACCTGTCAGAAAGAGACCTGGCATGTATATCGGCTCTACTGGGCCGAGGGGATTGCATCATCTCGTTTATGAGGTTGTTGATAATGCAGTTGATGAGGCTTTAGCAGGGCATTGCGATGAAATTCTTGTTGTACTTGGTCCTGATGGTTCTGCAGCGATCACTGATAATGGTCGAGGGATTCCTACAGATGTGCATCCCCGTACGGGAAAGAGTGCCTTAGAAACTGTTCTTACTGTTCTTCATGCAGGTGGCAAATTTGGGAGTGGAGGATACAAAGTTTCAGGCGGACTCCATGGTGTCGGTGTTTCAGTAGTTAATGCTTTAAGTGAATGGGTAGAGGTGACGGTTCGGCGTCAAAATCAGGTGCATCAGCAACGATTTGAAAGAGGAGCACCGATAGGTAGTTTGCGTTCTGAAGATCAACCTGTTTCGGAGCAAGGATTAACAGGTACGACTGTTTGTTTTAAACCTGATCAAAAAGTTTTTACAGGTGGGATAGTTTTTGATTATGCAACATTGGCATCAAGACTTAGGGAGCTTGCTTATTTGAATGGTGGTGTAAAAATTATTTTTAGAGATGAAAGATCTTCTTCTTTTGATTCTGAAGGAAACCCTTACGAGGAGATTTATTTTTATGAGGGGGGGATCAAAGAATATGTTGCATATATGAATAAAGAGAAAGATGCATTGCATCCAGAGATTATTTATGTAAATTCAGAAAAAGATGGTGTACAGGTTGAAGCAGCACTTCAATGGTGTGTTGATGCTTATTCAGACAGTATTCTTGGCTTTGCTAATAATATAAGAACTGTTGACGGTGGTACTCATATAGAAGGTCTGAAAACTGTTTTAACACGCACATTGAACATTTTTGCTAAGAAACGTGGAAAGCGTAAGGAAGGAGATGCAAATCTTGCAGGTGAAAATATTCGTGAAGGATTAACTGTTGTACTATCCGTAAAGGTTCCTGAGCCTGAGTTTGAAGGTCAGACAAAAACCAAATTAGGAAATACTGAAGTTCGTGGAATAGTAGATAGTTTAGTTGGTGATTCTTTGAGCCAATATTTAGAATTTAATCCAAGTATTATTGATTTGATTTTAGAAAAAGCAATACAAGCTTTTAATGCAGCTGAAGCTGCCAGGCGTGCGCGTGAATTAGTTCGTAGGAAAAGTGTTCTAGAGAGCTCAACGCTCCCAGGAAAACTTGCTGATTGTAGTTCTAGAGACCCTGCCGAGACAGAAATCTATATAGTTGAAGGTGATTCGGCTGGTGGTTCTGCTAAACAGGGAAGAGATAGACGCTTTCAAGCTATTCTTCCTTTAAGGGGAAAGATACTTAATATAGAAAAGACTGATGATGCAAAGATATATAAAAATACTGAAATTCAATCTTTGATTACAGCACTTGGGCTTGGCATAAAAGGAGAAGAATTTCAAGTAAAAAATCTTCGCTACCATAGAGTAGTAATTATGACTGATGCTGATGTTGACGGAGCTCACATAAGAACACTTTTGTTGACATTCTTTTATAGATATCAGAAGGAATTAGTAGAAAGTGGCTATATTTATATTGCTTGTCCTCCTTTGTATAAAGTTGAAAGAGGTAAGAAACATAAGTATTGCTATAATGAGGCAGAATTACAAAAGACAATTTCTGAATTTGGCGAAAAAGCTAATTACACTATTCAGCGATTTAAGGGTCTTGGTGAAATGATGCCAAAACAATTGTGGGAAACAACAATGGATCCATCAACTCGAATGATGAAAAGAGTTGAGATAGAAGATGCTTTAGAGGCCGATCGAATTTTTACAATATTAATGGGAGATAAAGTTGCTCCTAGGAGAGAATTTATTGAGACA
AG-363-I04  GTTCAAGCGGCTTATGGGGCCGAACAAATCCAGGTCCTGGAAGGATTAGAGCCGGTTAGAAAACGGCCTGGGATGTATATCGGATCAACTGGTCCGAGAGGCTTGCATCATCTTGTTTATGAGGTTGTCGACAATGCAGTTGATGAAGCTCTCGCTGGCCATTGCGATGAAATTGTAGTTTTACTGGCAAATGATGGCTCAGCATCAGTTTCAGATAATGGTCGAGGAATTCCTACTGATATTCATCCAAGAACTGGAAAAAGTGCACTTGAAACTGTCCTGACTGTTCTTCATGCAGGAGGTAAATTTGGAAGTGGTGGATATAAAGTCTCAGGCGGTTTACATGGAGTTGGCATTTCAGTAGTTAATGCTCTTAGTGAATGGGTAGAGGTAACTGTTCGAAGGCAAGGACAATTGCATAATCAACGCTTTGAAAGAGGTTTAGCAATAGGAAACCTTTCTTCTAAAAAGCAAGACCCTAAGGAGAATGGACTGACAGGAACAACTGTTTGTTTTAAACCTGATACAGAAATATTTACAGGTGGAATTCTTTTTGACTATTCTATTTTATCTTCTCGTCTTAGAGAACTTGCTTATTTAAATGGTGGAGTGAAAATTCTTTTTAGAGATGAAAGAGACTCGACTAAAAATTTAGAAGGACAGGCTCATGAAGAAATTTATTTCTATGAAGGTGGTATAAAAGAATATGTTGCTTATATGAATACAGAAAAAGATGCATTACACCCTGAAATTATATATGTAAATGAAGAAAAAGATGGAGTACAAGTTGAGGCAGCGCTTCAATGGTGTGTTGATGCTTATTCCGACAGCATTTTAGGGTTCGCTAATAATATTCGCACTGTAGATGGAGGAACTCATATTGAAGGATTAAAAACAGTTCTTACTAGAACTTTGAATACTTTTGCTCGCAAGAGAGGCAAAAGAAAGGAAGGAGATTCAAATTTGGCAGGCGAAAATATTAGGGAAGGCTTAACAGTTGTATTGTCGGTGAAAGTACCCGAACCTGAATTTGAAGGACAAACAAAAACTAAACTTGGGAATACAGAAGTTCGTGGAATTGTAGATAGTTTAGTTGGCGAAGCATTAGGCCAATATTTAGAGTTTAATCCAGGAGTAATTGATTTAATATTAGAAAAAGCGATTCAAGCTTTTAATGCTGCTGAAGCAGCTCGTCGTGCAAGAGAACTTGTTCGAAGAAAAAGTGTCTTAGAAAGTTCAACATTACCTGGGAAGTTGGCTGATTGCAGTACTCGTGATCCTTCTGAATCTGAAATATATATTGTTGAGGGTGATTCGGCTGGGGGATCTGCTAAGCAAGGCCGTGATAGGCGTTTTCAAGCAATACTTCCATTGAGAGGTAAGATATTAAATATTGAGAAAACTGATGATGCAAAGATTTATAAAAATACAGAAATTCAAGCTTTAATTACTGCCCTTGGATTAGGAATTAAAGGTGAAGATTTTGAAGAGAGTAATCTTAGATATCATCGTGTAGTAATTATGACTGATGCTGATGTTGATGGTGCTCATATTAGAACTTTACTTTTAACTTTTTTTTACCGCTATCAGAAAGCATTAGTTGAAGGTGGCTATATTTATATAGCTTGTCCTCCACTATATAAAGTTGAGAGAGGAAAGTCTCATTCTTATTGCTATAACGAGTCTGATCTTCAGAAAGTACTTACTGGATTTGGTGAAAAGGCAAACTATACCATTCAAAGATTTAAGGGTTTAGGAGAAATGATGCCTAAACAATTATGGGAAACCACTATGGATCCAACTACGAGAACAATGAAAAGAGTTGAGATCGAGGATGCACTAGAAGCTGATCGTATATTTACAATTTTGATGGGAGATAAAGTTGCACCTAGAAGAGAATTTATAGAAACT
AG-363-I21  GTTCAAGCTGCCTATGGCGCTGAGCAAATCCAAGTTCTTGAAGGATTAGAACCTGTCAGGAAAAGACCAGGTATGTATATTGGCTCTACCGGGCCAAGGGGATTACATCACCTTGTTTATGAGGTTGTGGATAATGCTGTTGATGAAGCGCTTGCAGGCCATTGCAATGAAATAGTTGTTGTTCTTTGCAGTGATGGTTCAGCTTCTATAAGTGATAATGGTCGTGGAATTCCTACTGATGTGCACCCTAAAACTGGGAAAAGTGCATTGGAGACTGTGCTCACTGTTTTGCACGCAGGTGGAAAATTTGGAAGTGGTGGGTATAAGGTTTCAGGTGGTTTACATGGAGTTGGTGTTTCGGTAGTTAATGCGCTCAGTGAATGGGTTGAAGTTACTGTCAACAGGCAAGGTCAGACTCACTATCAAAGGTTTGAGAAAGGTTCTCCTGTAGGCAGTTTACGTTCTCAGAATCAATCAGGAAAAGATAAAAAAACTACAGGAACAAAAGTTAATTTTAAACCAGATAAAGATATTTTTACTAATGGGATTGAGTTTGATTATGGAACTTTGTCTTCAAGATTAAGAGAACTTGCTTATCTAAATGGGGGAGTAAGTATTATTTTTCGTGATGAAAGAAAAGTTTCAACTGATAACCAAGATGATGTTTATGAGGAAATTTATTTTTATGAAGGTGGAATAAGAGAATATGTTGCTTATATGAATTCTGAGAAAGATGCATTACATCCAGAGATAATCTATGTCAATTCTGAAAAAGATGGTGTTCAGGTAGAAGCAGCTCTTCAATGGTGTATTGATGCTTATTCAGATAGTATTCTTGGATTTGCGAATAATATTCGCACAGTTGACGGAGGTACTCATATTGAAGGTTTGAAAACAGTTTTAACTAGAACTCTAAACTCGTTCGCCCGTAAGAGAGGGAAGCGTAAAGAAGGAGATTCAAATTTGGCTGGAGAAAATATTCGCGAGGGGTTAACTGTGGTTCTTTCAGTTAAAGTTCCTGAACCTGAATTTGAGGGACAGACTAAAACAAAACTAGGTAATACTGAAGTAAGAGGCATTGTAGATAGTCTTGTGGGTGAATCTCTTGGACAATATTTAGAATTTAATCCTTCAGTAATTGATTTAATTCTAGAGAAAGCAATTCAAGCTTTCAATGCGGCAGAAGCAGCCCGTCGTGCTCGAGAGCTGGTTCGCCGAAAAAGTGTACTTGAGAGCACTACTCTTCCTGGAAAGTTGGCAGATTGTAGCTCTAGAGACCCTGCTGAGTCAGAGATATATATTGTTGAGGGGGATTCAGCTGGTGGATCAGCTAAGCAAGGACGTGATAGAAAGTTTCAGGCTATTCTTCCTTTAAGAGGAAAAATTTTAAATATTGAGAAAACCGATGATGCAAAGATCTATAAAAATACAGAAATACAGGCATTAATTACAGGACTTGGTCTAGGCATTAAAGGTGAAGAGTTTTCGTTAAAGAATTTGAGATATCATAGGGTTGTTATTATGACTGATGCTGATGTTGATGGAGCACATATAAGAACACTCTTATTAACTTTCTTTTATCGCTATCAAAAAGAATTAGTTGAAGGAGGCTACGTCTATATTGCTTGTCCTCCCTTATACAAGGTTGAGCGTGGGAAGAATCATGTTTATTGTTATAACGAATCTGATTTACAAAAAGCAATTAATAAATTTGGTGAGAAAGCTAATTATACGATTCAACGATTCAAAGGATTAGGTGAAATGATGCCGAAACAATTATGGGAAACAACTATGGATCCTTCGACTAGGATGATGAAAAGAGTTGAAATCGAAGATGCTTTAGAAGCTGATAGAATTTTCACTATACTTATGGGTGATAAAGTAGCTCCAAGAAGGGAATTTATTGAAACT
AG-363-J23  GTCCAGGCTGCCTATGGCGCAGAACAAATTCAGGTCTTGGAAGGCCTTGAGCCTGTCCGGAAGCGACCTGGGATGTATATAGGCTCTACTGGGCCAAGAGGATTGCATCATCTTGTTTATGAAGTAGTTGATAATTCTGTTGATGAGGCTTTGGCAGGTCATTGCGACAAGATTGTTGTCGTGCTTGGTGAAGATGGCTCTGCTTCAATTTCTGATAATGGAAGAGGAATTCCTACTGATATTCATCCTCGGACAGGTAAAAGTGCTTTGGAAACCGTTCTTACGGTTCTTCATGCTGGCGGCAAGTTTGGAAGTGGAGGCTACAAAGTTTCAGGAGGACTGCATGGGGTTGGTGTATCTGTAGTTAATGCATTAAGTGAGTGGGTTGAGGTTACTGTTTGCCGTGATTGCAAGGAGCATAGGCAACGTTTTGAACGCGGAGTTCCTATTGGTAATCTTCAATCAGTTAATCAGAAAGATTCAGAGGAGGAGAAGACTGGAACAAAGGTTAGTTTTAAGCCAGATAAAGAAATCTTTACAGGTGGAATTGATTTTGATTATGTAACTCTATCTACGAGACTTCGTGAACTTGCATACTTGAATGGAGGTGTGCAGATTTTATTCAGGGATGATCGTATAAGTGCGCGTAATTCTGATGGAAGTTCTCATGAGGAAGTTTATTTGTATGAGGGAGGAATCAAGGAATATGTTGCGTATATGAATACTGAAAAAGATGCATTGCATCCGGAGATAATATATGTAAATTCTGAAAAAGATGGCGTTCAGGTTGAGGCCGCACTTCAATGGTGTGTAGATGCTTATTCAGATAGTATTCTTGGATTTGCAAATAATATTCGGACAGTAGATGGAGGAACCCATATTGAAGGATTAAAAACAGTTTTAACCCGTACACTTAATGGCTTTGCCAGGAAAAGGGGTAAACGGAAAGAAGCAGATTCGAATTTGGCTGGTGAAAATATACGTGAAGGTTTAACCGCAGTTTTGTCCGTCAAGGTTCCCGACCCTGAATTTGAAGGCCAGACAAAAACGAAACTTGGCAATACTGAAGTTAGAGGAATAGTAGATAGTCTCGTAGGTGAATCTTTAAGTCAATATTTAGAATTTAACCCTGCTGTTATTGATTTGATACTTGATAAGGCAATTCAAGCATTTAATGCTGCAGAGGCTGCAAGACGGGCTAGGGAGCTTGTGAGACGTAAGAGTGTTCTTGAGAGCTCAACTTTACCAGGAAAGCTTGCAGATTGTAGTTCTCGAGATCCTTCAGAATCTGAGATTTATATTGTCGAGGGTGACTCTGCAGGAGGCTCTGCTAAGCAGGGTAGAGATAGAAGATTTCAAGCTATTTTGCCTTTAAGAGGTAAAATTTTAAACATAGAAAAAACAGATGATTCTAAAATTTATAAAAATACTGAAATACAAGCTTTAATAACTGCTCTTGGATTAGGTATTAAGGGAGAAGAATTTGATTCGACTAGCTTACGTTATCATCGTGTTGTTATTATGACAGATGCTGATGTTGATGGAGCTCATATTCGAACGCTGTTGCTAACATTTTTTTATCGATATCAAAAAGAATTGGTAGAGGGTGGTTATATATACATAGCTTGTCCACCTTTATATAAAGTTGAAAGAGGGAAAAATCATACTTATTGCTATAACGAGCCTGATTTGAAGAAAACGATTTCAGCGTATGGAGAAAATGCTAAGTATTCAATACAGAGATTTAAAGGTTTAGGCGAAATGATGCCTAAACAATTATGGGAAACAACGATGGATCCTTCGTCAAGAATGATGAAGCGAGTTGAGATAGAAGATGCTCTGGAAGCTGATAGAATCTTTACGATTTTAATGGGAGACAAGGTTGCTCCACGAAGAGAATTTATAGAGACA
AG-363-L02  GTGCAGGCGGCCTATGGCGCCGAACAAATCCAGGTTCTGGAAGGTCTCGAGCCAGTACGAAAACGTCCTGGCATGTATATCGGCTCTACAGGTCCTAGAGGATTGCATCATCTTGTTTATGAGGTGGTTGATAATTCAGTTGATGAGGCATTGGCAGGCCATTGCGATGAGATTGTTGTTGTCCTTTGTAAGGATGGCTCAGCTTGTATTCGTGATAATGGGCGGGGAATTCCAACTGATATCCATCCCCGAACTGGAAAAAGCGCTTTAGAAACAGTTCTTACAGTTCTCCATGCTGGAGGCAAGTTTGGAAGCGGTGGTTACAAGGTTTCTGGTGGGTTGCATGGAGTAGGAGTATCAGTAGTTAATGCACTAAGTGAATGGGTTGAAGTTAAGGTTCGTCGACAGAACGAAGTTCATACTCAACGATTTGAAAGAGGTGTTCCTATAGGAATTTTGAAATCTGAGAAACAACCAAAAGAAGAAAATGCCTCTACTGGAACTACGGTTTATTTTAAACCTGATATAGATATTTTTACTGGCGGAATTGTTTTTGAATATGCAATTTTATCCACAAGATTGAGGGAGCTTGCTTATTTAAATGGAGGAGTAAAGATTGTTTTTAGAGATGAGCGTTCTTCTTCTCTTGATTCGGAAGGTAACCCTCATGAAGAGACTTATTTTTATGAAGGTGGAATTAAAGAATACGTTAAATATATGAATACAGAGAAAGATGCCCTTCATTCAGATATTATTTATGTAGATTCACAGAAAGATGGTGTACAAGTTGAGGCAGCTCTGCAATGGTGTGTTGATGCATATTCGGATAGCATTTTAGGTTTTGCAAATAACATTAGAACAGTTGATGGTGGGACTCATATAGAAGGCTTGAAAACGGTTCTTACAAGAACTCTTAATGCTTTTGCACGAAAGCGAGGTAAACGTAAAGACGGTGATTCTAATTTGGCTGGTGAAAATATTAGGGAGGGTTTAACAGCAGTGTTGTCTGTTAAGGTCCCTGATCCCGAATTTGAAGGGCAAACAAAAACTAAACTTGGTAATACCGAAGTTCGTGGAATTGTTGATAATTTAGTTGGAGAATCTCTTAGTCAATATTTGGAATTTAATCCTTCTGTTATTGACCTTATTCTTGAAAAGGCAATACAAGCTTTTAATGCTGCTGAAGCTGCTCGTAGAGCACGTGAACTTGTCCGTAGAAAAAGTGTTTTGGAAAGCTCTACTTTGCCTGGGAAATTGGCTGATTGTAGTTCTAGAGACCCTTCAGAATCAGAGATATATATTGTTGAAGGAGATTCGGCGGGTGGATCTGCAAAACAAGGCAGAGATAGACGTTTTCAAGCAATTCTTCCATTGAGAGGGAAAATTCTTAATATTGAAAAAACAGATGATGCAAAAATCTATAAAAATACAGAGATTCAATCTCTGATAACTGCACTTGGCTTAGGTATTAAAGGAGAGGAATTTGATCTTAATAATTTACGTTATCATCGAGTAGTGATTATGACTGATGCTGATGTAGATGGTGCTCATATTAGAACATTGTTGCTTACATTTTTCTATCGTTATCAGAAAGAGTTAGTTGAGGGTGGATATATATATATCGCATGCCCACCACTATATAAGGTTGAGCGAGGTAAGAATCATAATTATTGCTATAACGAGTCAGATTTGCAGAAGACTCTTTCTGGATTTGGTGAAAAGGCCAATTACACAATTCAACGATTTAAGGGACTAGGTGAAATGATGCCAAAGCAGTTATGGGAGACGACAATGGATCCATCCACAAGAATGATGAAACGAGTAGAGATAGAAGATGCACTAGAGGCAGATAGAATCTTTACCATTCTGATGGGTGATAAAGTTGCTCCTCGTCGCGAGTTTATAGAAACC
AG-363-M17  GTCCAGGCAGCCTATGGTGCCGAACAAATTCAAGTTCTGGAAGGTCTCGAGCCTGTACGTAAGCGTCCAGGTATGTATATCGGCTCTACTGGGCCTAGAGGGTTACATCATCTTGTTTATGAGGTGGTGGATAATTCGGTTGATGAAGCCCTTGCTGGACATTGTAATGAAATTGTTGTTGTTCTTGGTAAGGATGGCTCAGCATCAATTAGTGATAATGGACGAGGTATTCCAACAGATGTTCATCCTCGAACTGGAAAGAGTGCTTTAGAAACGGTTTTAACCGTTTTACATGCAGGAGGTAAATTTGGCAGTGGGGGATATAAAGTTTCAGGTGGTCTTCATGGGGTTGGAGTCTCAGTAGTTAATGCCCTTAGTGAGTGGGTAGAGGTAACAGTTCGTAGACAGGGTAAGGTACATTCTCAACGTTTTGAGCGTGGTAATCCTATTGGAACTTTACGTTCAGAGGTTCAATCAAAAGAAGAGAAAACTCATACAGGAACAACAGTTTGCTTTAAGCCTGATGTTGACATCTTTACAGTTGGTATTGTTTTTGATTACTCAACTTTGTCTACTCGATTAAGAGAACTTGCTTATTTGAATGGAGGAGTTCGAATTATTTTTCGTGATGAACGGGATACAAGTTTAGACTCGGATGGTAAACCTTATGAGGAGACTTACTTCTATGAGGGAGGAATTAAGGAGTATGTGAATTATATGAATACAGAAAAAGATGCCTTACATCCTGAAATTATCTATGTGAATTCTGAAAAGGATGGTGTTCAGGTTGAGGCTGCATTGCAATGGTGTGTAGATGCATATTCAGATAGTATTCTTGGCTTTGCAAATAATATTAGAACTGTTGATGGAGGAACTCATATTGAAGGTTTAAAAACTGTTTTAACAAGGACTTTAAATGCTTTTGCGAAAAAAAGAGGTAAGAGAAAAGAAGGTGATTCTAATTTGGCTGGTGAAAACATTAGAGAGGGATTGACCGCTGTTCTTTCCGTTAAAGTTCCAGACCCTGAATTTGAAGGTCAAACTAAAACAAAGCTTGGAAATACTGAGGTGCGTGGAATTGTAGATAATTTAGTTGGTGAGGCTTTGAGTCAATATTTAGAGTTTAACCCTGGTGTAATTGATCTAATTCTTGAAAAGGCAATTCAGGCATTTAATGCCGCTGAGGCAGCACGACGCGCTAGAGAATTAGTCCGAAGAAAAAGTGTTCTTGAAAGCTCTACTTTGCCAGGTAAGTTGGCAGATTGCAGTTCAAGAGATCCATCTGAGTCTGAAATCTATATCGTTGAGGGTGATTCTGCTGGTGGATCTGCAAAACAAGGAAGAGATAGACGTTTCCAAGCTATACTTCCTTTAAGAGGTAAGATTTTGAATATTGAAAAAACTGATGACTCAAAAATATATAAAAATACTGAGATACAAGCTTTAATTACAGCACTTGGATTAGGTATAAAAGGAGAGGATTTTAATTCTAGTAATTTGAGATACCACCGCGTGGTAATAATGACTGACGCTGATGTAGATGGAGCACATATAAGGACGTTACTTCTTACTTTCTTTTATAGATATCAAAAAGAATTGGTTGAGGGAGGTCATATCTATATTGCATGTCCACCTTTATATAAAGTTGAACGCGGTAAGAAGCATACTTATTGCTATAACGAATCTGACTTACAGAAAACACTTTCAGGATTTGGTGAGAAGGCAAATTACACAATTCAGAGATTTAAGGGATTGGGCGAAATGATGCCTAAGCAACTATGGGAAACCACTATGGATCCTGTAACGCGCACAATGAAAAGAGTAGAGATTCAGGATGCGTTGGAGGCTGATCGAATTTTTACTATTCTTATGGGCGATAAAGTGGCTCCTCGAAGAGAATTTATTGAGACC
AG-363-N16  GTTCAAGCAGCCTATGGCGCTGAGCAGATCCAAGTTCTTGAGGGATTGGAACCTGTTAGGAAAAGACCCGGGATGTATATAGGTTCTACTGGACCTAGAGGCTTGCATCATCTTGTGTATGAAGTAGTTGATAATGCTGTAGATGAAGCGCTGGCAGGGCATTGTGACAAGATTGTTGTAGTACTAAAAAATGATGGCTCTGCTTCTATAAGTGATAATGGCAGAGGTATACCTACTGATATTCATCCAAGAACTGGTAAAAGTGCATTGGAAACTGTTCTTACGGTTTTACATGCAGGTGGAAAATTTGGTAGCGGAGGTTACAAGGTTTCAGGAGGATTGCATGGTGTAGGTATTTCTGTTGTTAATGCTCTTAGTGAATTAGTTGAAGTCACTGTGCAACGTCAAGGTAAGATTCATTTTCAAAAATTTGAAAGAGGAGTCGCAATTGGAAGTATTACCTCTAAGCCTCAACCATCTGCCGAAAAAACAAAAACAGGCACAACAGTTTTATTCAAGCCAGATAGTCAAATTTTTTCGAGTGGAACAGAATTTGATTATGGAACTTTGTCATCAAGACTAAGAGAATTGGCATACCTCAATGGGGGTGTGCGGATAATCTTTAGAGATGAACGTAGGAATTCTGATAATAATGTCGATGACTTTTATGAAGAAGTTTATTTTTACCAAGGTGGAATAAAAGAATATGTTTCCTATATGAATTCTGAAAAAGATTCGCTGCATCCTGACATAATTTATGTAAATTCTGAGAAGGATGGAGTACAAGTAGAAGCTGCAATGCAATGGTGTGTTGATGCTTATTCAGATAATATTTTGGGATTTGCAAATAACATTAGAACTGTTGATGGTGGAACTCATATTGAAGGATTAAAAACTGTTTTAACTAGAACATTGAATTCTTTTGCTCGTAAGAGAGGAAAGCGAAAGGATGGAGATTCTAATTTGGCTGGAGAAAATATTAGGGAAGGATTAACAGTTGTTTTATCAGTTAAGGTTCCAGATCCTGAATTTGAAGGACAAACAAAAACTAAATTAGGCAATACAGAGGTTCGAGGTATTGTAGATAGTCTGGTTGGAGAATCATTAAGTCAATATTTGGAATTTAATCCATCAGTTATTGACTTAATTCTTGAAAAAGCTATTCAGGCTTTTAATGCTGCTGAAGCTGCTCGACGTGCACGTGAATTAGTTCGCCGAAAAAGTGTTTTGGAGAGTTCTACACTTCCAGGCAAATTAGCAGATTGTAGTTCAAGAGATCCTTCTGAATCTGAGATTTATATTGTTGAGGGTGATTCTGCAGGTGGTTCTGCTAAACAAGGAAGAGACAGGAGATTTCAAGCTATTCTTCCTCTAAGAGGAAAAATATTAAATATAGAAAAAACTGATGATGCAAAAATATATAAAAATACTGAGATTCAAGCATTAATTACAGCATTGGGATTAGGTATTAAAGGAGAAGAATTCTCGATAAAGAGTTTGAGATATCATCGTGTAGTAATTATGACTGATGCTGATGTTGATGGGGCTCATATAAGAACTCTTTTACTCACTTTTTTCTATCGTTATCAAAAAGAATTAGTTGAAGGGGGTTATATATATATTGCTTGTCCTCCATTGTATAAAGTTGAGAGAGGTAAGAAGCATACTTATTGCTATAACGAGCAAGATCTTAAGAAAGTTGTTGAAGATTTTGGTGAAAAGGCGAATTATAATATTCAACGATTTAAGGGTTTAGGTGAGATGATGCCTAAGCAATTATGGGAGACTACAATGGATCCTTCTACAAGAATGATGAAAAGAGTTGAAATTGAAGATGCATTAGAAGCTGATAGGATTTTCACAATTTTAATGGGGGATAAAGTAGCTCCTAGAAGACAATTCATTGAATCT
AG-363-N20  GTTCAGGCCGCTTACGGCGCTGAACAAATCCAGGTTCTTGAAGGCCTTGAGCCAGTAAGGAAGAGGCCTGGTATGTATATCGGCTCGACAGGGCCTAGAGGACTGCATCATCTTGTTTATGAGGTTGTCGATAATTCTGTTGACGAAGCTTTAGCTGGGCATTGCGATGAAATAGTGGTTGTTTTGGCCAATGATGGATCTGCTGCAATAACTGATAATGGTCGGGGAATTCCTACAGATGTTCACCCTCGAACTGGAAAGAGTGCATTAGAAACTGTTCTTACAGTTCTCCATGCAGGAGGAAAGTTTGGTAGTGGTGGGTACAAAGTTTCAGGCGGATTGCATGGTGTTGGTGTTTCAGTAGTTAATGCACTTAGCGAGTGGGTAGAAGTTACTGTTCGCAGGCAAGGAAAAATACATCTACAACGTTTTGAGAGAGGCGCCCCGAAGGGAAATTTAGATTCAAAAACACAACCAAAAGAAGAGAAAAACCAAACTGGAACTAGTGTTCGATTTAAGCCTGATACGGAAATCTTTACGGGAGGTATTGTTTTTGATTATCAAACTCTGTCATCTAGGTTAAGAGAACTTGCATACTTGAATGGCGGAGTTCGAATTGTTTTTCGTGATGAAAGAACCACTTCTTTAGATGCAGAAGGTAATCCGCATGAGGAAGTTTATTTTTATGAGGGTGGAATAAAGGAATATGTTGCATATATGAATACAGAAAAAGATGCACTACATCCTGAGATTATTTATGTAAATTCTGAAAAGGATGGAGTTCAAGTTGAGGCAGCTCTTCAGTGGTGTGTAGATGCATATTCGGATAGCATTCTTGGCTTTGCAAATAATATTCGGACTGTCGATGGAGGTACTCATATAGAGGGACTTAAAACTGTACTTACAAGAACGCTTAATTCTTTTGCGCGTAAGCGAGGTAAGCGTAAGGATGGAGATGCCAATTTGGCAGGAGAAAATATTAGGGAAGGATTGACTGTAGTTCTTTCAGTTAAAGTCCCTGAACCAGAGTTTGAAGGTCAAACAAAAACCAAGCTTGGCAATACTGAGGTTAGAGGAATAGTAGATAGTCTTGTTGGAGAAGCATTAGGTCAGTATTTAGAATTTAATCCAAGTGTTATAGATTTAATTTTAGAGAAAGCAATTCAGGCTTTTAATGCTGCAGAAGCTGCTAGAAGGGCTCGTGAACTAGTTCGTAGAAAAAGTGTTTTAGAGAGTTCGACTTTGCCAGGAAAATTAGCTGATTGCAGTTCTAGAGATCCTTCAGAGTCTGAGATATATATTGTTGAGGGTGATTCTGCTGGTGGCTCTGCAAAGCAAGGAAGAGATAGGCGATTTCAAGCAATCCTTCCTTTAAGAGGAAAAATTCTAAATATTGAGAAGACTGATGATTCTAAGATCTATAAAAATACTGAAATTCAATCCCTAATTACTGCATTGGGATTAGGCATAAAAGGTGAGGAATTTCAATCTAAGAATTTACGTTATCACCGTGTAGTAATTATGACCGACGCTGATGTTGATGGTGCACATATAAGAACTCTTTTGTTGACATTCTTTTACCGCTATCAGAAAGAATTAGTAGATGGTGGTTATATTTACATTGCTTGCCCTCCTTTATATAAAGTTGAGAGAGGTAAGAATCATACTTATTGTTATAACGAGAATGAATTGCAAAATACGATTAAAGGATTTGGAGAAAAAGCTAATTACACAATTCAACGTTTCAAAGGCCTTGGGGAAATGATGCCTAAGCAATTATGGGAAACAACAATGGATCCTTCTACTCGAATGATGAAAAGGGTAGAAATAGAAGATGCTCTAGAGGCGGATAGGATCTTTACGATTCTTATGGGAGATAAAGTTGCGCCTCGACGAGAATTTATTGAAACG
AG-363-O06  GTTCAGGCAGCCTATGGCGCCGAACAAATTCAGGTGCTTGAAGGCCTAGAGCCTGTAAGAAAGCGTCCTGGAATGTACATCGGTTCTACTGGGCCTAGAGGCTTACATCATTTGGTTTATGAGGTTGTTGATAATGCAGTTGATGAGGCACTTGCTGGTCATTGTGATGAGATAAAAGTTGTATTAGGTGCTGATGGCTCTGCATCTGTAACGGATAATGGCAGGGGGATTCCGACAGATATTCACCCTCGTACTGGCAAAAGTGCTTTGGAAACAGTTTTGACTGTTTTGCATGCAGGTGGAAAGTTTGGGAGTGGGGGTTATAAGGTTTCCGGCGGTTTGCATGGTGTTGGAGTCTCAGTAGTCAATGCTTTAAGTGAGTGGGTTCAAGTCACTGTTCGTCGCCAGAGCAAAGTTCATTGCCAACGTTTTGAAAGAGGTGCTCCCGTAGGTACGTTGAGCTCTAAGGCTCAACCTGCTGCAGAAAAAGATCTAACTGGTACTACCGTTTGCTTTAAACCAGATACAGAGGTTTTTACTGGTGGAATTGTTTTTGATTATTCAATTTTGTCTTCTAGGTTGAGAGAATTAGCCTATTTAAATGGAGGCGTAAAAATCATTTTTCGTGATGAGCGAATTACAGCTCAAGATGAAGAAGGAAACCCTCATGAAGAAATATATTTTTATGAGGGCGGTATTAAGGAATATGTTGCATATATGAATACTGAGAAGGATGCATTACACCCTGAGATTATTTATGTTAATTCCGAAAAAGAGGGCGTTCAAGTAGAGGCTGCTCTTCAATGGTGTGTCGATGCTTATTCAGATAGCATTCTTGGCTTTGCTAATAATATTAGGACTGTTGATGGAGGTACTCATATAGAAGGATTGAAGACTGTTTTGACTAGAACCTTAAATACTTTTGCTCGTAAGAGAGGTAAGCGTAAAGAAGGCGATGCAAATCTTGCTGGTGAAAATATACGTGAAGGTTTGACAGTTGTTTTGTCAGTAAAAGTGCCGGAACCAGAGTTTGAAGGTCAGACAAAAACTAAATTAGGTAATACTGAGGTGCGTGGAATAGTTGATAGTCTTGTTGGAGAAGAATTAAGTCAATATCTTGAATTCAACCCTAGTATTATTGATCTTATTTTAGAGAAAGCGATTCAGGCATTTAATGCTGCTGAAGCGGCAAGAAGAGCTAGAGAACTTGTTCGGAGGAAAAGTGTACTCGAAAGCTCTACTTTGCCTGGGAAATTAGCAGATTGTAGTTCTCGAGACCCATCTGAATCTGAAATTTATATAGTAGAGGGTGATTCGGCTGGTGGCTCGGCAAAACAAGGTAGAGATCGTAAATTCCAAGCGATTTTACCTTTGCGAGGAAAAATCCTAAATATAGAAAAAACCGATGATGCAAAGATATATAAGAATACTGAGATTCAAGCTCTAATAACTGCTCTTGGTTTAGGTATTAAAGGTGAGGAATTTGACTCTAAGAATCTTCGTTACCATAGAGTTGTTATTATGACAGATGCGGATGTTGATGGTGCACATATAAGGACACTTTTGCTGACTTTCTTTTATAGATATCAAAAGGAACTAGTAGAAGGCGGTTATATTTACATTGCTTGCCCCCCGCTTTATAAAGTTGAACGAGGGAAAAATCATACTTATTGCTATAACGAAGCTGATTTGCAGAAAACTCTTGCAGATTTCGGAGAAAAAGCTAATTATACAATTCAGAGATTTAAGGGATTAGGGGAAATGATGCCAAAGCAATTATGGGAGACTACTATGGATCCAAGAACAAGAATGATGAAAAGAGTTGAGATAGAAGATGCTCTTGAAGCTGATCGTATTTTTACAATTTTAATGGGAGATAAGGTTGCTCCCCGAAGAGAATTTATAGAGACA
AG-363-O15  GTCCAGGCAGCCTATGGCGCCGAACAGATTCAGGTTCTTGAAGGCCTTGAGCCTGTACGAAAGCGTCCAGGAATGTATATAGGCTCCACGGGGCCTCGTGGTCTGCATCATCTTGTCTATGAAGTTGTTGATAACTCTGTAGATGAGGCACTTGCAGGTCATTGCGATCAGATTGTTGTCGTTCTAGGTAATGATGGATCTGCAACTGTTACTGATAACGGCAGAGGGATACCTACAGATGTGCATCCCCGAACGGGTAAAAGTGCTCTTGAAACAGTTTTAACAGTCCTTCATGCTGGAGGTAAGTTTGGCAGTGGTGGATACAAGGTCTCTGGTGGTCTTCATGGCGTAGGAGTTTCGGTAGTCAATGCTCTAAGTGAATGGGTGGAAGTTTCTGTTAGAAGACAGGGGCAAGTTCATTGCCAACGTTTTGAAAGAGGTGCTCCTATAGGCACTTTGCGTTCTGAGCCTCAGCCTTTAGAGGAAAAAGAGTTAACTGGGACAAGCGTTTGTTTTAAACCTGATCATCAGATATTTACTGGCGAAATTAATTTTGATTATTCCATTTTGTCATCTCGATTAAGAGAATTGGCCTATTTAAATGGTGGTGTAAAGATAGTTTTTAGAGATGAAAGAACTGCTGCAATTGATACTACGGGTCAACCACACGAAGAGGTTTATTTCTATGAAGGAGGTATTAAAGAATATGTTGCATATATGAACACTGAAAAGGATGCATTGCATCCTGAAATTATCTATGTCAATTCAGAGAAAGATGGTGTTCAGGTTGAAGCTGCCCTCCAATGGTGTGTTGATGCTTATTCAGATAGCATCTTAGGTTTTGCAAACAATATAAGGACTGTTGATGGTGGAACTCATATTGAGGGACTTAAAACTGTTTTAACGAGAACTTTAAATACGTTTGCTCGTAAGAGAGGTAAACGTAAGGAAGGGGATACTAATTTAGCTGGTGAAAATATTCGGGAGGGCCTGACAGTAGTTCTCTCTGTAAAAGTTCCTGAGCCAGAATTTGAAGGTCAAACTAAGACAAAATTAGGTAATACTGAGGTTCGTGGGATTGTTGATAGCCTTGTAGGAGAATCATTAAGTCAATATTTGGAATTTAATCCAAATGTAATTGATTTAATACTTGAAAAAGCAATACAGGCTTTTAATGCTGCAGAGGCTGCAAGACGTGCAAGGGAGTTAGTACGTCGTAAAAGTGTCTTAGAAAGTTCGACTTTGCCTGGTAAATTGGCGGATTGCAGTACTAGAGACCCTTCGGAATCAGAGATTTATATTGTGGAGGGAGACTCTGCTGGAGGTTCTGCTAAGCAAGGACGAGATAGACGTTTTCAAGCTATCCTTCCTTTACGAGGAAAAATATTAAATATTGAAAAGACTGATGATGCAAAGATCTATAAAAACACGGAGATTCAAGCTTTGATAACTGCTCTTGGATTAGGAATTAAGGGCGAAGAGTTTGATTCAAAAAATCTTAGATATCATCGAGTTGTGATTATGACTGATGCTGATGTAGATGGGGCACATATCCGCACGTTATTGCTTACTTTCTTTTATCGTTATCAGAAAGAACTTGTAGAAGGTGGATATATTTATATAGCTTGTCCTCCTTTGTATAAAGTAGAGCGTGGAAAGAGTCATACTTATTGTTATAACGAATCTGACTTGCAAAAAACCCTTGCTGGATTTGGAGAAAAGGCTAATTACACTATTCAGAGATTTAAAGGTCTTGGTGAAATGATGCCAAAACAATTATGGGAAACAACTATGGATCCTTCTACTAGAATGATGAAAAGAGTGGAAATTGAAGATGCACTTGAGGCAGATCGCATCTTTACGATATTAATGGGTGATAAGGTTGCCCCAAGACGTGAATTTATTGAAACT
AG-363-P01  GTTCAAGCCGCTTATGGCGCGGAACAGATCCAGGTGCTTGAAGGCCTGGAGCCTGTCCGGAAGAGACCTGGTATGTATATAGGCTCTACTGGGCCTCGAGGTCTACATCATCTTGTTTATGAGGTAGTTGATAATGCAGTTGATGAAGCATTGGCAGGACATTGCGATGAAATTATTGTTTTACTAGGTAATGATGGCTCGGCTTCGATTACTGATAACGGTCGGGGGATTCCTACCGATATCCATCCTCGTACTGGGAAGAGTGCATTAGAAACTGTCCTTACTGTTCTTCATGCAGGTGGAAAGTTTGGGAGTGGTGGTTACAAAGTTTCTGGAGGTCTTCATGGGGTAGGTGTTTCAGTTGTAAATGCTTTGAGTGAGTGGGTAGAAGTTTCTGTACGTCGCCAAGGAAAGGTCCATAATCAAAGGTTTGAACGAGGCGCACCTATAGGTAGTTTGCGTTCAGAAAATCAACCTAGTTCAGAGAAAGAATTGACTGGCACAACAGTTTGCTTTAAGCCTGATCAAGAAGTATTTACTGGTGGAATTGTTTTTGATTATTTAACTTTGTCATCGCGATTAAGAGAATTAGCTTATTTAAATGGTGGTGTGAAAATTATTTTTAGAGATGAAAGAATAGCTTCTGCTGATTCAGAAGGTAAGGCACATGAGGAAATTTATTTTTATGAGGGTGGAATAAAAGAATATGTTGAATATATGAATAAAGAGAAGGATCCATTGCACTCAGATATTATTTATGTCAACTCTGAAAAGGATGGAGTACAGGTTGAAGCAGCCCTTCAATGGTGCGTAGATGCTTATTCAGATAGTATTCTTGGTTTTGCTAATAATATTCGTACAGTTGATGGTGGAACACATATCGAAGGCCTTAAAACTGTTTTAACAAGAACACTTAATACTTTTGCGAAAAAGCGCGGTAAACGAAAGGAAGCAGATGCAAATTTGGCAGGTGAAAATATTCGTGAGGGTTTAACTGTTGTTCTTTCTGTAAAGGTACCTGAGCCTGAGTTTGAAGGTCAGACAAAGACAAAGTTAGGTAATACAGAAGTACGTGGAATTGTAGATAGTTTAGTTGGGGAATCTCTAAGTCAATATTTAGAATTTAATCCAAGTGTTATTGATTTGATTTTAGAAAAAGCAATTCAAGCTTTTAATGCTGCCGAGGCTGCGAGACGAGCACGGGAACTTGTACGAAGAAAAAGTGTTTTAGAAAGCTCGACTTTGCCTGGTAAATTAGCTGATTGTAGCTCTAGAGATCCTGCTGAAACTGAAATATATATTGTTGAGGGTGACTCTGCTGGTGGCTCTGCTAAACAAGGAAGAGATAGACGTTTTCAGGCTATTCTTCCTTTAAGGGGAAAGATACTTAACATTGAAAAGACTGATGATGCAAAAATCTATAAAAATACTGAGATTCAGTCTCTCATTACAGCACTTGGACTTGGAATTAAGGGAGAAGAATTCCAGTCCAAAAATCTTCGTTATCACCGAGTAGTAATTATGACCGATGCTGATGTTGATGGTGCACATATTAGAACGCTTCTTTTAACTTTCTTTTATAGATATCAAAAAGAGTTAGTGGAAGGTGGATATATATATATTGCTTGCCCCCCTCTTTATAAAGTTGAGAGAGGTAAGAGCCATAAATATTGTTATAATGAAGGACAATTACAAAAAATGATCGCTCAATTTGGAGAGAAAGCTAATTATAATATTCAGCGATTTAAAGGTCTTGGTGAAATGATGCCTAAACAATTATGGGAAACAACAATGGATCCATCCTCAAGAATGATGAAAAGGGTTGAGATAGAAGATGCTTTAGAGGCTGATCGTATTTTTACAATATTAATGGGGGATAAAGTTGCTCCTCGCAGGGAATTTATTGAAACC
AG-363-P06  ATCTCAAATGACTATGGTGCAGAGCAGATTCAGGTTCTCGAAGGTTTAGAACCAGTTCGAAAACGGCCTGGGATGTACATAGGCTCGACAGGACCAAGAGGCTTACACCATTTAGTTTATGAAGTTGTTGATAATTCTGTAGATGAAGCTCTTGCTGGTCATTGTGATCATATTGAGATAGTTCTTCAAGCAGATGGATCAGCTTTGATTTCTGACAATGGAAGAGGTATCCCAACTGATATACATCCAAGAACAGGGAAAAGTGCCTTAGAAACTGTTCTTACAGTGCTTCATGCAGGAGGTAAATTTGGTAGTGGTGGTTATAAAGTTTCTGGTGGTTTGCATGGAGTTGGAATATCAGTTGTGAATGCTTTAAGTGAATGGGTAAATGTCACCGTTTTTAGGGATGGTAATGAGTTTAATCAAAGATTTGAGCAAGGTATTTCAAAAGGAGAATTACACTCCAAAAAGCAGCAGATCAAACCTTATCAA---AAAGGAACGACTATTTGTTTTAAACCTGACATTGCAATTTTTTCTGGTGGCATTGAATTTGAATATGCTCTTCTTTCATCAAGATTAAGGGAATTAGCTTATCTTAATGGCGGTGTTAAAATTGTTTTTAGAGATGAGAGAAGTCAATTACCAGATGGTTCTTTTAAG------GAAGAAATTTACTTATATGAAGGAGGAATTAAAGAATATGTTCAATATATGAATACAGACAAGGATTCTATCCATCCGGAGATAATATATGTAGATTCGCAAAAAGATAATGTTTATGTAGAAGCTGCCTTGCAGTGGTGTTCAGATGTTTATTCAGATAACATATTAGGATTTGCAAATAATATAAGAACTATTGATGGAGGTACTCATATAGAAGGATTAAAAACAGTTTTGACAAGAACTTTTAACAATCTTGCTAAAAAAAGAGGAAAGAGGAAAGATCTTGAAAAGAATTTAGCTGGAGAGAATATTAGAGAAGGCTTGACGGTTGTTTTATCAGTTAAAGTTCCAGATCCGGAATTTGAGGGGCAAACTAAAACTAAATTAGGCAATACTGAGGTTAGAGGAATTGTTGATTCTCTAATAGGTGAGGCTTTAACTAAGTACATGGAATTTAATCCTGGAGTATTGGATTTAATTCTGGAAAAAGCAATTCAATCGTTTAATGCAGCAGAGGCAGCAAGAAGGGCTAGAGAATTAGTTAGGAGAAAAAGTGTTCTTGAAAGTTCAACTTTGCCTGGGAAATTAGCAGATTGTAGCTCTAGAGATCCTTCAGGATCAGAAATATACATCGTAGAGGGTGACTCAGCTGGAGGTTCAGCCAAACAAGGTAGAGATAGAAATTTTCAGGCTATTTTGCCTCTTCGAGGAAAAATTTTAAATATAGAAAAAACTGACGATACTAAGATATATAAAAATACAGAAATTCAATCATTAATAACTGCTTTAGGATTAGGCATTAAAGGAGAAGAGTTTGATGTAAGTTCTTTGAGATATCATAGAGTGGTAATAATGACTGACGCTGATGTTGATGGTGCGCATATCAGAACTTTATTATTGACCTTTTTTTATAGATATCAAAGAGAACTAGTTGAAAGAGGTTTTATATATATAGCTTGCCCTCCTTTATATAAAGTAGAGAGAGGAAAAAATCACAAATATTGCTATAACGAGAGTCAACTTAAGCAAACGATTGACGATTTTGGAGAAAACGCTAATTATAATATTCAGAGATTTAAAGGACTCGGTGAAATGATGCCAAAACAATTGTGGGATACAACAATGAATCCAGAAACTAGGACGATGAAAAGGGTTGAGATTGAAGATGCTCTTGAGGCTGATAGAATATTCAACATTCTAATGGGTGATAAAGTAGCGCCAAGAAGAGAATTTATTGAAACT
AG-363-P08  GTCCAGGCAGCCTATGGCGCCGAACAAATTCAGGTACTGGAAGGTCTTGAGCCAGTTCGAAAACGTCCTGGGATGTATATCGGCTCTACTGGGCCTAGAGGGTTGCATCACCTGGTTTATGAGGTTGTAGATAATTCTGTAGATGAGGCGCTTGCAGGACATTGCAATGAAATTGTGGTCATTCTTGGAAAGGATGGATCCGCTTCGATTAGTGACAATGGGCGTGGCATTCCTACAGATGTTCACCCTCGAACAGGAAAGAGTGCTTTAGAGACTGTTTTAACTGTCTTACATGCAGGTGGAAAATTTGGAAGTGGAGGCTATAAGGTTTCAGGAGGTTTGCATGGAGTTGGTGTCTCTGTAGTAAATGCTCTTAGTGAATGGGTTGAAGTAGTTGTGAGGAGACAAGGGAAAGTTTCAACTCAACGTTTTGAAAGAGGGGCTCCTATAGGAACTTTGAAGTCAGAAAGCCAGCCAAAAGAAGAGAAAGGATCGACTGGGACAACAGTTTGCTTTAAGCCAGATATTGACATTTTTACTGGTGGAATTGTATTTGAGTATGGAACTTTATCCACCAGATTAAGAGAACTTGCTTATTTAAATGGTGGTGTGCGAATAGTTTTTAGAGATGAGCGGCCCGATGCTTGCGACTCTGAAGGTAAACCTCACGAAGAAGTTTATTTTTATGAGGGAGGAATTAAGGAATATGTTGAATATATGAACACTGAAAAAGATGCTCTCCATTCAGAAATTATATATGTGAACTCTGAGAAAGATGGTGTTCAAGTAGAAGCAGCACTTCAATGGTGCGTTGATGCTTATTCTGACAGCATTCTTGGTTTTGCAAATAATATTAGAACTGTTGATGGAGGAACTCATATCGAAGGACTTAAGACTGTTCTTACTAGAACATTAAATGCTTTTGCAAAAAAGAGAGGTAAACGTAAGGATGGAGATTCCAACTTGGCTGGAGAAAATATAAGAGAAGGTTTAACTGCTGTACTTTCTGTCAAGGTTCCTGATCCCGAATTTGAAGGCCAAACTAAGACTAAACTTGGAAATACTGAAGTTCGTGGAATTGTTGATAATTTAGTTGGTGAATCTTTAAGTCAATATCTAGAATTTAACCCTGCTGTAATTGACTTAATATTAGAGAAGGCAATACAAGCTTTTAATGCTGCTGAGGCTGCTCGCCGTGCACGTGAACTGGTTCGTAGAAAAAGTGTTCTAGAAAGCTCTACTTTGCCAGGTAAATTAGCTGATTGCAGTTCTAGGGATCCTTCGGAGTCAGAGATTTATATAGTGGAGGGAGATTCAGCTGGTGGCTCTGCAAAACAGGGAAGGGATAGGCGGTTTCAGGCTATTCTACCTTTGCGTGGAAAAATATTAAATATTGAAAAAACAGATGATGCAAAGATCTATAAGAACACAGAAATACAAGCACTTATCACTGCTCTGGGATTGGGCATTAAAGGAGAAGATTTTGATGTTAGTAGCTTAAGATATCATCGTGTAGTAATTATGACTGATGCTGATGTAGATGGGGCTCACATTAGAACTTTGCTTTTAACTTTCTTTTATAGATATCAGAAAGAATTAGTTGAGGGTGGCTATATTTATATTGCTTGCCCTCCTTTGTATAAGGTTGAGAGAGGCAAAAATCACACTTATTGTTATAACGAATCTGATTTGAAAACAACCCTGTCAGGCTTTGGTGAAAAAGCTAATTATACAATTCAAAGATTTAAAGGTCTTGGTGAAATGATGCCTAAACAACTTTGGGAAACGACAATGGATCCAACCACCAGGATGATGAAGAGAGTAGAGATAGAAGATGCCTTAGAGGCAGATCGTATTTTTACTATCCTTATGGGAGATAAGGTTGCACCACGTAGAGAGTTTATAGAAACT
AG-363-P15  GTACAGGCCGCCTATGGCGCTGAACAGATTCAGGTGCTTGAAGGCCTTGAGCCTGTAAGGAAAAGGCCTGGTATGTATATCGGCTCTACTGGGCCGAGAGGACTTCATCATCTTGTATACGAGGTGGTTGATAATGCAGTGGATGAGGCCCTAGCAGGGCATTGTGATCAAATTCTTGTTGTCTTGGGTAATGATGGTTCAGCAGCGATTACTGACAATGGCAGAGGGATTCCAACTGATGTTCATCCTCGTACTGGCAAAAGCGCATTAGAGACTGTTCTGACTGTTCTTCATGCTGGTGGCAAATTTGGGAGTGGTGGTTACAAAGTTTCCGGTGGCTTGCACGGAGTAGGGGTTTCTGTAGTTAATGCTTTGAGTGAATGGGTAGAAGTAACGGTTCGTCGACAAGATCAAATACATAAACAGCGATTTGAAAGAGGTGCAGCTATTGGAAGTTTGCATTCTGAACCTCAGCCCTCTGCAGAGAATGGCTTAACAGGGACAACGGTTTCTTTTAAGCCTGATAGAGAAATTTTCACAGGTGGGATTGATTTTGATTATCTAACTTTGTCATCAAGACTTAGAGAGCTCGCTTATTTAAATGGCGGTGTAAAGATTGTTTTTCAGGATGAAAGAACTGCTTTTTTAGATTCTGAAGGGAAGCCTTATGAGGAAGTTTATTTTTATGAAGGTGGTATTAAAGAATATGTTGAATATATGAATAAAGAAAAGGATGCATTACATCCGGAAATTATCTATGTCAATTCTGATAAAGACGGCGTGCAAGTAGAAGCAGCCCTTCAATGGTGTGTAGATGCATATTCAGATAGCATTCTTGGCTTTGCAAATAACATAAGAACTGTGGATGGTGGTACTCATATAGAAGGCTTGAAAACTGTATTAACACGAACCCTTAACTCTTTTGCTCGAAAGCGTGGTAAAAGGAAGGAAGGAGATTCAAACTTGGCTGGTGAGAATATTCGTGAAGGTTTAACGGTTGTTCTTTCCGTTAAAGTTCCTGAACCTGAGTTTGAAGGTCAAACTAAGACAAAGCTTGGTAATACAGAAGTACGTGGAATAGTCGATAGTCTTGTTGGTGACTCTTTAAGTCAATATTTAGAGTTTAATCCAAGTGTTATTGATTTAATTCTAGAAAAAGCTATACAAGCATTTAATGCTGCAGAAGCAGCCAGGCGTGCCCGTGAGTTAGTTCGAAGGAAAAGTGTTCTGGAGAGTTCTACTTTGCCAGGGAAATTGGCTGATTGTAGTTCTAGAGACCCTTCTGAATCTGAGATCTATATAGTTGAGGGTGATTCGGCTGGTGGATCTGCTAAGCAAGGCCGAGATAGACGTTTTCAAGCAATACTTCCATTACGAGGAAAAATATTAAATATTGAAAAAACTGATGACGCCAAGATTTATAAAAATACTGAGATTCAATCACTGATAACTGCACTTGGCCTTGGGATAAAAGGTGAGGAATTCCAGGTCAAAAGTCTTCGCTATCATAGAGTTGTAATCATGACAGATGCTGATGTTGATGGAGCTCATATAAGAACACTTTTGCTGACATTCTTCTATCGTTATCAGAAGGAATTAGTAGAAGGGGGTTATATTTATATAGCTTGTCCACCTTTATATAAGGTTGAAAGAGGTAAGACGCATAAATATTGCTATAATGAAGGAGAATTACAAAAAACAATAACTAGTTTTGGTGAGAAGGCTAACTATAATATCCAGCGATTTAAGGGCTTAGGTGAAATGATGCCAAAGCAATTATGGGAGACAACGATGGATCCATCTACCCGCATGATGAAAAGAGTCGAAATTGAAGACGCTCTTGAAGCAGATCGAATTTTTACAATTTTGATGGGAGATAAAGTTGCGCCACGCAGAGAATTTATTGAAACA
AG-402-A04  ATCTCAAATGATTATGGCGCAGAACAGATACAGGTTTTAGAGGGGTTAGAACCAGTTCGTAAACGGCCTGGGATGTATATAGGTTCAACAGGACCTAGGGGATTACACCACTTAGTATATGAGGTAGTTGATAACTCGGTTGATGAAGCACTTGCAGGACATTGTGATCACATTGAAATAGTTCTACAAGCGGATGGCTCTGCTTTGATTTCTGATAATGGACGAGGTATTCCAACAGATATTCATCCAAGAACAGGGAAAAGTGCCCTAGAAACTGTATTAACTGTTCTTCATGCAGGAGGTAAATTTGGAAGTGGCGGTTATAAAGTTTCAGGTGGTTTGCATGGAGTAGGAATATCTGTAGTTAATGCTCTAAGCGAATGGGTTAATGTGACTGTTTATAGGGATGGAAGCGAATTTAATCAAAGATTTGAAAAAGGTGTATCAAAGGGTGAATTAGAAACTAAAAAGCAGACCGGCAAACCACTTAAG---AAAGGAACAACAATTTGCTTTAAACCCGACATAACGATTTTTTCTGGAGGAATTGAATTTGAATATGCTCTTCTTTCATCAAGATTAAGGGAGCTAGCTTATCTTAATGGCGGAGTAAAAATTGTTTTTAGAGATGAAAGAAATCAATTATCAGATGGTTCTTTTAAA------GAAGAAATTTACTTGTATCAAGGAGGTATTAAAGAATATGTTGAATACATGAATGCTGAAAAAGATTCTATTCATCCTGAAATAATTTATGTTGACTCACAGAAAGAAAATGTATATGTAGAAGCAGCTTTGCAATGGTGTTCAGATGTATATTCAGATAATATTCTAGGATTTGCCAATAATATTAGAACTATTGATGGAGGAACTCATATTGAAGGGCTAAAAACAGTTCTGACAAGAACTTTCAATAATCTTGCAAAAAAGAGAGGCAAAAGAAAAGATGTTGAAAAAAATTTAGCTGGCGAAAATATTAGAGAGGGTTTAACTGTTGTTTTATCAGTAAAAGTTCCAGATCCCGAATTTGAAGGACAAACAAAAACAAAATTGGGAAATACTGAAGTAAGGGGAATTGTTGATTCTCTTATTGGGGAGGCTCTTACAAAATATATGGAATTCAATCCTGGAATTTTGGACTTGATTCTTGAAAAAGCAATTCAATCATTTAATGCAGCAGAAGCTGCGAGAAGGGCTAGAGAATTAGTAAGAAGAAAAAGTGTTTTAGAAAGTTCTACATTACCGGGAAAATTAGCAGATTGTAGTTCTAGAGATCCCTCAGAATCAGAAATTTATATAGTTGAAGGAGATTCAGCTGGTGGCTCCGCAAAACAAGGACGAGATAGAAATTTTCAGGCTATTTTGCCTCTCAGGGGTAAAATTCTTAATATTGAAAAAACTGACGACACTAAAATATATAAAAATACAGAAATACAGTCATTAATAACAGCTCTAGGATTAGGAATAAAAGGAGAGGAGTTCGATGAAAGCTCTTTGAGATATCATAGAGTTGTAATTATGACGGATGCTGATGTTGACGGTGCTCATATAAGAACATTATTGCTGACATTTTTTTACAGATACCAAAGAGAACTTGTTGAGAAAGGTTTTATATATATTGCCTGCCCTCCTCTTTATAAAGTTGAAAGAGGCAAGAATCATAATTACTGTTATAACGAGAATCAATTGAAGGAAACAATTCAAGGTTTTGGAGAAAATGCAAATTATAATATCCAAAGATTTAAGGGATTAGGTGAGATGATGCCAAAACAATTATGGGATACAACTATGAATCCTCAAACGAGGATGATGAAAAGGGTGGAAATCGAAGATGCACTTGAAGCTGACAGGATATTCAACATATTAATGGGAGATAAAGTTGCACCAAGAAGAGAATTTATTGAAACT
AG-402-A21  GTCCAAGAGGCTTATGGTGCTGAGCAGATCCAAGTACTGGAAGGCTTAGAACCTGTAAGAAAGCGGCCTGGAATGTACATAGGCTCAACTGGGTCTAAAGGGCTTCATCATCTTGTTTATGAAGTTGTTGATAATGCTGTAGATGAGGCTCTTGCTGGCCATTGTGATCAAATCAAAATTTTACTTTCTGAGGATGGATCAGCATCTGTCTCAGATAATGGACGCGGAATCCCAACAGATATTCATCCTCGTACTGGCAAAAGTGCTCTTGAGACAGTTCTGACTGTTTTGCATGCAGGTGGAAAATTTGGAAGTGGTGGTTATAAGGTCTCTGGAGGTTTGCACGGAGTGGGTATTTCGGTCGTAAACGCATTAAGTGAATGGGTGGAAGTAACAGTTAGAAGGCAACAAAAAGTTCATTTCCAGAGGTTTGAAAGAGGCTCATCAATTGGAAGTTTGAAATCTGAGAATTTGTCGAAAGCAGAAAAAAATCTTACTGGTACTACGGTTTGTTTTAAACCTGACCATCAAATTTTTTCTGATGGAACATCTTTTGAATATGGAGTCTTATCTTCGAGACTTAGGGAGCTAGCTTATCTGAATGGTGGCGTGCGTATCGTCTTTCGTGACGAGCGAAAGAAGTCATTAGATTCTGACAATCAACCTCATGAGGAAGTTTATTTTTATGAGGGAGGTATCAAAGAATATGTGGACTATATGACTAAAGAAAAAGATGCCTTACATCCAGAAATTATTTATGTAAATTCTGAAAAAGACGGAGTTCAAGTTGAAGCTGCAATGCAATGGTGCGTTGATGCTTATTCCGATAGCATTCTTGGATTTGCTAATAATATTAGAACTATTGATGGTGGAACTCATATTGAAGGTCTCAAAACAGTCTTAACTAGAACTTTAAATTCTTTTGCAAAGAAAAGAGGTAAGAGAAAAGAAGGCGATTCGAACTTAGCAGGAGAAAATATTAGAGAAGGATTGACAGCTGTTTTATCTGTAAAAGTTCCAGACCCAGAATTTGAAGGTCAAACTAAAACTAAATTGGGTAATACTGAAGTACGCGGAATTGTTGACAGCTTGGTTGGTGAGTCTCTTAGTCAATATTTAGAATTTAATCCAGGTGTGATTGATTTGATCCTAGAGAAAGCAATTCAAGCTTTTAATGCTGCTGAGGCGGCGAGAAGGGCTAGAGAGCTTGTTCGAAGAAAAAGTGTTTTAGAAAGTTCTACATTGCCTGGTAAATTAGCCGATTGCAGTTCGAGAGACCCCTCAGAATCAGAAATTTACATTGTTGAGGGTGATTCTGCTGGCGGTTCAGCGAAGCAAGGAAGAGATAGAAAATTCCAAGCAATACTTCCTTTGAGAGGCAAAATTCTAAACATTGAAAAAACTGATGATGCAAAGATATATAAAAATACTGAGATTCAATCTTTAATAACAGCTCTAGGTTTAGGAATCAAAGGAGAAGATTTTGAAGTTAAAAATCTTAGATATCACAGAGTAGTAATTATGACTGATGCTGATGTGGATGGCGCGCATATAAGAACTTTGCTTTTGACTTTCTTTTACAGGTATCAAAAGGCTCTTGTAGAAGGTGGATACATTTATATTGCTTGTCCTCCTCTGTACAAAGTAGAAAGAGGAAAGAATCACACTTATTGCTATAACGAATCAGATTTGCAAAAAACTCTTTCAAATTTTGGAGAAAAGGCTAACTATACAATTCAAAGATTTAAAGGATTGGGAGAAATGATGCCAAAACAATTATGGGAAACAACAATGGATCCAACAACAAGAATGATGAAAAGAGTTGAGATAGAAGATGCGCTTGAAGCTGATCGGATATTTACAATTTTAATGGGCGATAAAGTTGCACCAAGAAGAGAGTTTATTGAAACG
AG-402-B03  GTCCAAGCGGCTTATGGTGCTGAGCAGATCCAAGTACTGGAAGGCTTGGAACCTGTCAGGAAGCGCCCTGGAATGTATATAGGCTCAACCGGGTCTAAAGGGCTTCATCATCTTGTTTATGAAGTTGTTGATAATGCTGTAGATGAGGCACTTGCCGGCCATTGTGATCAAATAACTATTTTACTTTGTAATGATGGTTCAGCATCTATTACTGACAATGGTCGAGGAATTCCAACGGATATTCATCCTCGTACTGGCAAAAGTGCACTAGAGACAGTATTGACTGTTCTGCATGCAGGTGGAAAGTTTGGAAGTGGAGGATACAAGGTCTCTGGAGGCTTGCATGGAGTAGGTATCTCTGTAGTAAATGCTTTGAGTGAGTGGGTAGAGGTAACAGTTCGCAGACAAAAAAAAATCCATTTCCAGAGATTTGAAAGAGGAGCATCAATTGGAAATTTAAAATCCGAGAATCTTTCCAAGTCAGATCAAAACGTAACTGGGACCACTGTATGTTTTAAACCTGATGAAAAGATTTTTACTGATGGTATAGCTTTTGAATACGGAATATTATCTTCGAGGCTTAGAGAACTTGCATATTTGAATGGAGGAGTTCGAATTGTCTTTCGTGATGAAAGAAAAAAGTTAAATGATTCTAGACAAATTCCTCATGAAGAAGTTTATTTTTATGAAGGTGGAATTAAAGAATACGTAGAATATATGACTAAGGAAAAAGACTCACTACATCCAGAGATAATTTATGTCAATTCTGAAAAAGATGGAGTTCAAGTAGAAGCAGCAATGCAATGGTGTGTAGATGCTTATTCAGACAGTATTCTTGGATTTGCCAATAATATTCGTACGATCGATGGTGGAACTCATATTGAGGGATTAAAAACAGTATTAACTAGAACTTTAAATACATTTGCCAAGAAAAGAGGTAAAAGAAAAGATTCCGATTCAAATTTAGCAGGAGAAAATATTAGAGAAGGATTAACCGCTGTTCTATCGGTAAAAGTCCCAGATCCAGAATTTGAAGGCCAAACAAAAACTAAATTAGGCAATACTGAAGTGCGTGGAATTGTTGATAATTTGGTAGGTGAATCTCTCAGTCAATATTTAGAATTTAATCCAGGTATAATAGACTTGATTTTAGAGAAAGCAATTCAAGCTTTTAATGCTGCTGAGGCAGCAAGAAGAGCTAGAGAGCTTGTTCGCAGAAAAAGTGTTTTAGAAAGTTCTACATTGCCAGGTAAACTTGCAGATTGTAGTTCAAGAGACCCATCAGAATCGGAGATTTATATAGTTGAGGGAGATTCTGCTGGTGGATCAGCTAAGCAAGGTAGAGATAGAAAATTCCAGGCAATTCTTCCATTGAGAGGTAAAATTCTAAATATTGAAAAAACTGATGATGCGAAGATCTATAAAAACACTGAGATTCAATCTTTAATAACTGCTCTTGGTTTAGGTATTAAAGGTGAAGATTTTGAAGTTAAGAATCTCAGGTATCACAGAGTAGTAATAATGACAGATGCCGATGTTGATGGTGCACATATTAGAACGTTGCTTTTGACTTTCTTCTATAGATATCAAAAGGCCCTTGTTGAAGGTGGTTATATTTATATTGCTTGCCCTCCTCTCTATAAAGTAGAACGAGGGAAAAAACATACTTATTGCTATAACGAATCAGATTTGCAAAAAACTATTGCAAGTTTTGGAGAAAAGGCCAATTATACAATTCAAAGATTTAAAGGCTTAGGAGAAATGATGCCCAAACAATTATGGGAAACAACAATGGATCCTACAACAAGAATGATGAAAAGAGTTGAGATAGAAGATGCGCTTGAAGCTGATCGAATATTTACAATTTTAATGGGTGATAAAGTTGCACCACGAAGAGAGTTTATTGAAACT
AG-402-B05  GTACAAGAGGCTTATGGTGCTGAGCAGATTCAAGTTCTTGAAGGCTTGGAACCTGTAAGAAAGCGGCCTGGAATGTATATAGGCTCAACAGGGTCTAAAGGACTTCATCATCTTGTTTATGAAGTTGTTGATAATGCTGTAGACGAGGCACTAGCTGGACACTGTGACCAAATCACAATATTGCTTTGTGAGGATGGTTCTGCATCAGTCTCAGATAATGGTCGGGGAATTCCAACTGACTTACATCCTCGCACTGGTAAAAGTGCTCTTGAGACAGTTCTAACTGTTTTGCATGCTGGTGGCAAATTTGGAAGCGGTGGTTATAAGGTTTCTGGAGGTTTGCATGGTGTTGGAATATCGGTTGTAAATGCTTTAAGTGAATGGGTGGAAGTAACAGTTAGGAGGCAACAACAAATTCATTTCCAGAGGTTCGAAAGAGGCTCATCAATTGGGAGTCTTAAGTCTGAAAATCTTTCTAAATCAGATAAAAATTTAACTGGTACTACTGTTTGTTTTAAACCTGATGATCAAATTTTTACGGATGGAATATCGTTTGAATACGGAACTCTATCTTCGAGACTAAGAGAACTAGCTTATTTAAATGGAGGGGTTCGTATTGTTTTTCGTGACGAGAGAAAGCAATCGAATGATTCTTCGCAAACTCCATATGAAGAAGTTTATTTTTATGAAGGTGGAATTAAAGAATATGTAGAGTATATGACAAAAGCAAAAGACTCATTACACCCAGAAATTATTTATGTCAATTCAGAAAAAGATGGAGTTCAAGTAGAAGCAGCAATGCAATGGTGCGTTGATGCTTATTCAGATAGCATTCTTGGATTTGCTAATAATATTCGCACAATAGATGGTGGAACTCATATTGAGGGCTTGAAAACAGTATTGACTAGAACTTTAAACTCATTTGCAAAGAAAAGAGGTAAAAGAAAAGATGGAGATTCTAATTTAGCAGGAGAAAATATTCGAGAAGGTTTAACAGCTGTTTTATCTGTAAAAGTTCCAGATCCAGAATTTGAAGGTCAAACAAAAACTAAATTAGGTAATACCGAGGTACGAGGAATTGTTGATAGTTTGGTAGGTACTTCTCTGAGTCAATATTTAGAATTTAACCCAGGTGTTATTGATTTAATTTTAGAGAAAGCAATACAAGCTTTTAATGCTGCCGAGGCAGCAAGAAGAGCTAGAGAATTGGTTCGTAGAAAAAGTGTTTTAGAGAGTTCTACTTTGCCAGGGAAATTGGCTGACTGTAGTTCAAGAGACCCATCAGAATCAGAAATATATATAGTTGAGGGAGATTCTGCTGGAGGATCGGCTAAGCAGGGAAGAGATCGAAAATTTCAAGCAATTTTACCTTTGAGAGGAAAAATTCTCAATATTGAGAAAACCGATGATGCGAAGATGTATAAAAATACTGAGATTCAATCTTTAATAACAGCTCTTGGTTTAGGAATAAAAGGTGAGGATTTTGAGGTTAAGAATCTCAGATATCACAGAGTAGTAATTATGACTGATGCTGATGTAGATGGCGCTCATATAAGAACGTTGCTTTTGACTTTCTTTTATAGGTATCAAAAGGATCTTGTAGAAGGTGGATATATTTATATTGCTTGTCCTCCTCTCTATAAAGTTACAAGAGGGAAGAATCATAAATATTGTTATAACGAATCAGATATGCAAAAAACTCTTGCAAGTTTTGGAGAAAAAGCCAATTATACAATCCAACGATTTAAAGGTTTAGGAGAAATGATGCCTAAACAATTATGGGAAACAACTATGGACCCAACAACTAGAATGATGAAAAGAGTTGAGATAGAAGATGCTCTTGAAGCTGATCGAATATTTACAATTTTAATGGGTGATAAAGTCGCACCAAGAAGAGAATTTATTGAAACT
AG-402-B19  GTACAAGCGGCTTATGGTGCTGAGCAGATCCAAGTACTAGAAGGCTTGGAGCCTGTTAGAAAGCGACCTGGAATGTATATCGGCTCAACTGGGTCTAAAGGGCTTCATCACCTTGTTTACGAAGTTGTTGATAATGCTGTAGACGAAGCTCTTGCTGGGCACTGTGATCAAATTACAATTTTACTTTGTGAAGATGGTTCAGCATCCATAACTGATAATGGCAGAGGAATTCCAACTGACATTCATCCTCGTACTGGTAAAAGTGCACTTGAAACAGTATTAACTGTATTGCATGCAGGTGGAAAATTCGGAAGTGGTGGCTATAAGGTCTCTGGTGGTTTGCATGGTGTTGGTATCTCGGTGGTCAACGCTTTAAGTGAATGGGTTGAAGTCACTGTTCGTCGACAAAAAAAAATTCATTTCCAAAGATTTGAAAGAGGGACATCAATTGGAAATTTAAAATCTGAGAATCTTTCAAAATCAGATCAAGACATTACTGGAACTACTGTTTGCTTTAAGCCTGATAATCAGATATTTACTGATGGGATAGCTTTTGAATATGGAATATTATCTTCCAGGCTTAGGGAACTTGCTTACTTAAATGGAGGAGTGCGTATAGTTTTTCGTGATGAGAGAAAACAATCAAATAATTCTTCCCAAAGACCATATGAAGAAGTTTATTTTTATGAAGGTGGGATTAAAGAATACGTTGAATATATGACCAAAGAAAAAGACTCATTACATCCAGAGATTATTTACGTTAATTCAGAAAAAGATGGAGTTCAAGTAGAAGCAGCAATGCAGTGGTGTGTTGATGCTTATTCGGATAGTATTCTCGGTTTTGCTAACAATATTCGTACAATAGATGGTGGAACTCATATTGAGGGACTAAAAACAGTATTAACTAGAACTCTCAACTCATTTGCTAAGAAAAGAGGGAAAAGAAAGGATGGAGACTCAAATTTAGCAGGAGAAAATATACGAGAAGGTTTAACAGCTGTTCTATCTGTAAAAGTTCCAGACCCAGAATTTGAAGGTCAAACAAAAACTAAACTAGGCAATACTGAAGTTCGAGGAATTGTTGATAGTTTAGTTGGTGAATCGCTGAGTCAATATTTAGAATTTAATCCAGGGGTTATTGACTTAATTCTAGAGAAAGCGATTCAAGCTTTTAATGCTGCTGAGGCCGCAAGAAGAGCTAGAGAACTTGTTCGTAGAAAAAGTGTTTTAGAAAGTTCTACATTGCCAGGGAAATTGGCTGACTGTAGTTCAAGAGACCCGTCAGAGTCTGAAATTTATATTGTAGAGGGCGATTCTGCTGGTGGATCAGCTAAGCAAGGAAGAGATAGAAAATTCCAAGCAATTTTGCCTTTGAGAGGAAAAATTTTAAATATTGAGAAAACCGATGATGCGAAGATTTACAAAAATACTGAGATTCAATCTTTAATAACAGCTCTTGGTTTAGGAATAAAAGGAGAAGATTTTGAAGTCAAAAATCTTAGATATCACAGAGTAGTAATAATGACAGATGCTGATGTTGATGGTGCGCATATAAGAACTTTGCTTTTAACTTTCTTTTATAGGTATCAAAAGGCTCTTGTGGAGGGTGGATACATTTATATTGCTTGTCCTCCTCTCTATAAAGTTGAAAGGGGAAAGAATCATAAATATTGTTATAACGAATCAGATTTGCAAAAAACTCTTGCAAGTTTTGGTGAAAAAGCCAACTATACAATCCAAAGATTTAAAGGTTTAGGAGAAATGATGCCAAAACAATTATGGGAAACTACTATGGATCCAAATACTAGGATGATGAAAAGGGTTGAGATAGAAGATGCTTTGGAAGCTGATAGAATATTTACAATTTTGATGGGTGATAAGGTTGCACCAAGAAGAGAGTTTATTGAAACT
AG-402-C09  GTCCAAGCTGCTTATGGTGCTGAGCAGATACAAGTCCTAGAAGGCTTGGAACCTGTTAGAAAGCGCCCTGGGATGTATATAGGCTCAACAGGGTCGAAAGGTCTTCATCATCTTGTATATGAAGTTGTAGATAATGCAGTAGATGAGGCACTCGCTGGCCACTGTGATCAGATTACTATTTTACTTTGCGAAGATGGTTCAGCATCAATCACTGACAATGGTCGAGGAATTCCAACTGATATTCATCCTCGTACTGGCAAAAGTGCATTAGAGACAGTTTTAACTGTTTTGCATGCAGGTGGGAAATTTGGAAGTGGAGGATATAAAGTCTCTGGAGGTTTACATGGCGTTGGTATTTCGGTAGTAAATGCTTTGAGTGAGTGGGTGGAAGTCACAGTTCGTCGACAAAAAAAAGTTCATTTTCAGAGGTTTGAGAGAGGTGCATCAATTGGAAATTTAAAATCAGAAAATCTTTCTAAGTTAGATCAAAACTTAACGGGAACTACTGTTTGCTTTAAACCTGATAGTAAGATTTTTACTGATGGTATAGCTTTTGAATACGGAATATTATCTTCCAGGCTTAGAGAACTTGCATACTTGAATGGAGGAGTACGAATTGTTTTTCGTGATGAAAGAAAAAAATTAAAAGACTCTGCACAAATTCCTTATGAAGAAGTTTATTTTTATGAAGGAGGAATTAAAGAATACGTTGAATATATGACTAAGGAAAAAGACTCATTACATCCAGAGATAATTTATGTCAATTCTGAAAAAGATGGAGTTCAAGTAGAAGCAGCAATGCAATGGTGTGTTGATGCTTATTCAGACAGCATTCTTGGATTTGCGAATAATATTCGTACTATCGATGGTGGAACTCATATTGAGGGATTGAAAACAGTATTAACTAGAACTTTAAATACATTTGCAAAGAAAAGAGGTAAAAGAAAAGATTCTGACTCTAATTTGGCAGGAGAAAATATCAGAGAAGGATTAACAGCTGTTCTATCAGTAAAAGTCCCAGACCCAGAGTTTGAAGGTCAAACAAAAACTAAATTAGGTAATACTGAAGTACGAGGAATTGTTGATAATTTGGTTGGTGAATCTCTCAGCCAATATTTAGAATTTAATCCAGGTGTAATTGACTTAATTTTAGAGAAAGCAATTCAAGCTTTTAATGCTGCTGAGGCGGCAAGAAGAGCTAGAGAGCTTGTTCGTAGAAAAAGTGTTTTAGAAAGTTCTACATTGCCAGGTAAACTTGCAGATTGTAGTTCAAGAGATCCGTCAGAATCAGAAATTTACATCGTTGAGGGGGATTCTGCGGGTGGGTCTGCTAAGCAAGGAAGAGATAGAAAATTCCAGGCCATTCTTCCTTTAAGAGGTAAAATTCTAAATATTGAAAAAACCGATGATGCAAAGATCTATAAAAATACAGAGATTCAATCTTTAATCACAGCACTTGGTTTAGGTATTAAAGGTGAAGATTTTGAAGTTAAGAATCTTAGGTATCACAGAGTTGTAATAATGACCGATGCTGATGTTGATGGTGCGCATATTAGAACTTTGCTTTTGACTTTCTTTTATAGGTATCAAAAGGCTCTTGTGGAAGGGGGGTATATCTATATTGCTTGTCCTCCTCTGTATAAGGTAGAACGTGGAAAGAAGCATACTTATTGCTACAACGAATCAGATTTGCAGAAAACCATTTCAAGTTTTGGAGAAAAGGCTAATTATACGATTCAAAGATTTAAAGGCTTGGGAGAAATGATGCCAAAACAATTATGGGAAACAACAATGGATCCTACAACTAGAATGATGAAAAGAGTGGAGATAGAAGATGCGCTTGAAGCTGATCGTATATTTACAATCTTAATGGGTGATAAAGTTGCGCCAAGAAGAGAATTTATTGAAACT
AG-402-C22  ATCTCAAACGAATATGGTGCAGAACAGATTCAGGTTTTAGAAGGGTTAGAGCCAGTTCGTAAACGCCCTGGAATGTATATAGGTTCTACAGGTCCAAAAGGCTTGCATCACCTTGTATATGAGGTTGTTGACAACTCAGTTGATGAAGCCCTCGCAGGACATTGTGATCATATAGAAATAGTTCTTCGAGCAGATGGATCAGCGTTAATCTCGGATAATGGAAGAGGTATTCCAACAGATATTCATCCAAGGACAGGTAAAAGTGCCTTAGAAACTGTATTAACTGTTCTTCACGCAGGAGGCAAATTTGGAAGTGGTGGTTATAAAGTTTCAGGCGGTTTGCATGGTGTAGGTATATCAGTAGTTAATGCTTTGAGCGAATGGGTTAATGTAACTGTTTATAGGGATGGCAGTGAGTTTAATCAAAGATTTGAACAAGGGGTATCAAAGGGTACATTGCAATCTAAAAAGCAGTCCGTCAAACCTTTTAAG---AAAGGAACCACCATTTGTTTTAAGCCTGATAAAACTATTTTTTCTGGAGGAATTGAATTTGAATATACACTTCTTTCATCTAGGTTAAGAGAATTAGCTTATCTTAATGGCGGTGTAAAAATTATTTTTAGAGATGAGAGAAATGAATTGTCAGATGGATCTTATAAA------GAAGAAATTTACTTATATCAGGGAGGTATTAAAGAATATGTGCAATATATGAATGCAGAAAAGGATTCTATTCATCCAGAGATAATTTATGTTGACTCACAAAAAGAAAATGTTTATGTGGAAGCAGCTTTGCAATGGTGTACAGATGTATATTCAGATAATATTTTAGGTTTTGCAAATAATATAAGAACTATTGATGGAGGCACCCATATTGAAGGATTAAAAACAGTCTTGACAAGAACTTTCAATAACCTCGCAAAAAAGAGAGGTAAAAGAAAAGATATTGAAAAAAATTTAGCTGGTGAAAACATAAGAGAAGGCTTGACTGTGGTTTTATCGGTTAAAGTTCCAGATCCTGAATTTGAAGGGCAAACAAAAACAAAATTAGGGAATACTGAAGTAAGAGGAATTGTGGATTCTCTCATTGGGGAGGCTCTTACAAAATATATGGAATTCAATCCTGGAATTTTGGACATGATTCTTGAAAAAGCAATTCAATCATTTAATGCAGCAGAAGCTGCAAGAAGAGCTAGGGAGTTAGTTAGAAGAAAAAGTGTGCTCGAAAGTTCAACTTTGCCAGGTAAATTAGCGGATTGTAGTTCTAGAGATCCATCTGAATCAGAAATTTATATAGTTGAGGGAGATTCTGCTGGAGGTTCCGCAAAACAAGGAAGAGATAGAAATTTTCAGGCTATTTTGCCTCTCAGAGGTAAAATTCTTAATATCGAAAAAACTGATGATACTAAAATATATAAAAATACAGAAATTCAGTCATTAATAACTGCTCTAGGATTAGGAATAAAAGGTGAGGAATTTGATGTAAGCTCTTTGAGATATCACAGAGTTGTGATCATGACGGATGCTGATGTTGATGGGGCTCATATTAGAACTTTATTATTGACTTTTTTTTATAGATATCAGAGAGAACTTGTTGAGAAAGGTTTTATATATATAGCTTGTCCTCCTCTCTATAAAGTAGAAAGAGGTAAAAATCATAAATATTGTTATAACGAGAATCAATTAAAAAATACAATAGAAGGGTTCGGTGAAAATGCTAATTACAATATCCAAAGATTCAAAGGTTTAGGCGAGATGATGCCAAAACAATTATGGGATACAACAATGAACCCCCAAACTAGGATGATGAAAAGGGTTGAAATTGAAGATGCACTTGAAGCTGACAGAATATTCAATATATTAATGGGAGATAAAGTTGCTCCAAGAAGAGAATTTATTGAAACG
AG-402-G06  GTTCAAGCAGCTTATGGTGCTGAGCAGATCCAAGTACTGGAAGGCTTAGAACCTGTAAGAAAGCGCCCTGGAATGTATATAGGCTCAACTGGGTCTAAAGGGCTTCATCATCTTGTATATGAAGTTGTTGATAATGCTGTAGACGAAGCTCTTGCCGGACATTGTGATCAAATTACAATTTTACTTTGTGAGGATGGATCAGCATCTGTTTCAGATAATGGGCGAGGAATTCCAACAGATATTCACCCTCGTACCGGCAAAAGTGCTCTTGAGACAGTATTAACCGTTCTGCATGCAGGTGGTAAATTTGGGAGCGGTGGTTACAAGGTTTCAGGCGGGTTGCACGGTGTTGGTATTTCGGTTGTAAACGCTTTGAGTGAATGGGTCGAAGTAACGGTTAGGAGGCAACAAAAAGTTCACTTTCAGAGATTCGAACGAGGTGCTTCAATAGGGAGTTTAAAGTCTGAGAATCTATCAAAATCAGAAAAAAATCTTACTGGTACTACTGTTTGCTTTAAACCTGACAATAAAATTTTTACGGATGGAATATCTTTTGAATATGGAATTTTATCTTCAAGACTCAGAGAGCTAGCTTATTTAAATGGTGGAGTTCGTATTGTATTTCGTGACGAAAGAAGGAAGTTTTTAGATTCTGATAAGCAACCTCATGAGGAAGTTTATTTTTATGAGGGAGGGATCAAAGAATATGTAGACTATATGACCAAAGAAAAAGATTCTTTACACCCAGAAATTATTTATGTAAATTCTGAAAAAGATGGAGTGCAAGTTGAAGCAGCAATGCAGTGGTGCGTTGATGCTTATTCAGATAGTATTTTAGGATTTGCTAATAATATTCGCACCATAGATGGTGGAACTCATATTGAAGGATTGAAAACAGTATTGACTAGAACTTTAAATTCTTTTGCAAAGAAAAGGGGCAAAAGGAAAGATGGAGACTCGAACTTGGCAGGAGAAAATATCAGAGAAGGGCTAACAGCTGTTCTATCAGTAAAAGTTCCTGACCCCGAATTTGAAGGTCAAACAAAAACTAAATTAGGTAATACTGAAGTACGTGGAATTGTTGATAGCTTAGTTGGGGAGTCTCTTAGTCAATATTTGGAATTTAATCCAAGTGTTATTGACTTGATTTTAGAGAAAGCAATTCAAGCTTTTAATGCTGCTGAAGCGGCAAGAAGAGCCAGAGAACTTGTCCGTAGAAAAAGTGTTTTAGAAAGTTCCACTTTGCCAGGAAAATTGGCAGATTGTAGCTCAAGAGATCCCTCAGAATCAGAGATATACATAGTTGAGGGAGACTCTGCTGGTGGTTCCGCGAAGCAAGGAAGAGATAGAAAATTCCAAGCAATTTTACCTTTAAGAGGAAAAATCCTAAATATTGAAAAAACTGATGATGCGAAGATCTATAAAAATACTGAGATTCAATCTTTAATAACAGCACTTGGTTTAGGCATAAAAGGAGAAGATTTTGAAGTAAAGAATCTTAGGTATCACAGAGTAGTAATTATGACTGATGCAGATGTTGATGGAGCGCACATTAGAACTTTGCTTTTGACTTTCTTTTATAGGTATCAAAAGGCTCTTGTAGAAGGTGGATATATTTACATAGCTTGTCCTCCCTTATACAAGGTAGAACGAGGGAAAAATCATACTTATTGTTATAACGAATCAGATTTGCAAAAAACTCTGTCAAATTTTGGAGAAAAGGCTAACTATACAATTCAAAGATTTAAAGGATTAGGAGAAATGATGCCAAAACAATTATGGGAAACTACCATGGACCCTACAACAAGAATGATGAAAAGAGTTGAGATAGAAGATGCTCTTGAAGCGGATAGGATATTCACAATTTTAATGGGTGATAAAGTTGCCCCAAGGAGAGAGTTTATTGAAACT
AG-402-G08  GTCCAAGAGGCTTATGGTGCTGAGCAGATCCAAGTTCTTGAAGGCTTGGAGCCTGTAAGAAAGCGGCCTGGAATGTATATAGGCTCAACAGGGTCTAAAGGACTGCACCATCTTGTGTATGAAGTTGTTGATAATGCTGTAGACGAGGCACTAGCTGGTCACTGCGATAAAATCACAATATTGCTTTGTGAGGATGGTTCAGCCTCAGTCTCAGATAATGGTCGAGGAATTCCAACTGACTTACATCCTCGCACTGGTAAAAGTGCTCTTGAGACAGTTCTAACTGTTTTGCATGCAGGAGGTAAGTTTGGAAGCGGCGGTTATAAGGTATCTGGAGGTTTGCATGGTGTTGGAATATCGGTTGTAAATGCTTTAAGTGAATGGGTGGAAGTAACAGTTAGGAGGCAACAACAAGTTCATTTTCAGCGGTTCGAAAGAGGTGCATCAATTGGGAGTCTAAAGTCTGAAAATCTTTCGAAATCAGATAAAAATTTAACAGGTACTACTGTTTGTTTTAAACCTGATGATCAAATTTTTACGGATGGAATATCGTTTGAATACGGCATTTTATCATCGCGATTAAGAGAGTTAGCTTATTTAAATGGAGGGGTTCGTATCGTTTTTCGTGACGAGAGAAAGCAATCAAATGATTCTTCACAAACTCCACATGAAGAAGTTTATTTTTATGAAGGTGGAATTAAAGAATATGTAGAGTATATGACTAAAGCAAAAGATTCATTACATCCAGAGATTATTTATGTCAATTCAGAAAAAGATGGAGTTCAAGTAGAAGCAGCAATGCAATGGTGCGTTGATGCTTATTCAGATAGCATTCTTGGGTTTGCTAATAATATTCGTACCATAGATGGTGGAACTCATATTGAGGGATTGAAAACAGTTTTAACTAGAACGTTAAACTCATTTGCAAAGAAAAGAGGTAAAAGAAAAGATGGAGATTCGAATTTAGCAGGAGAAAATATTCGAGAAGGTTTAACCGCTGTTTTATCTGTAAAAGTTCCAGATCCAGAATTTGAAGGTCAAACAAAAACTAAATTAGGTAACACTGAGGTAAGAGGAATTGTTGATAGTTTGGTAGGTACGTCTCTAAGTCAATATTTAGAATTCAACCCAAATGTTATTGACTTGATTTTAGAGAAAGCAATCCAAGCATTTAATGCTGCCGAGGCAGCAAGAAGAGCTAGAGAATTGGTCCGTAGAAAAAGTGTTTTAGAAAGTTCTACTTTGCCAGGGAAACTGGCTGACTGTAGTTCAAGAGACCCATCAGAATCAGAAATTTACATAGTTGAGGGAGATTCTGCTGGAGGATCGGCTAAGCAGGGAAGAGATCGAAAATTTCAAGCAATTTTACCTTTGAGAGGAAAAATTCTAAATATTGAGAAAACAGATGATGCGAAGATGTATAAAAATACTGAGATTCAATCTTTAATAACTGCGCTTGGTTTAGGAATAAAAGGTGAGGATTTTGAAGTTAAGAATCTCAGGTATCACAGAGTAGTAATCATGACTGATGCTGATGTAGATGGCGCTCATATAAGAACGTTGCTTTTGACTTTCTTTTATAGGTATCAAAAGGATCTTGTAGAAGGTGGATATATCTATATTGCTTGTCCGCCTCTCTATAAAGTTACAAGAGGAAAGAATCATAAATATTGTTATAACGAATCAGATATGCAAAAAACTCTTGCAAGTTTTGGGGAAAAAGCAAATTATACAATCCAACGATTTAAGGGTTTAGGGGAAATGATGCCTCAACAATTATGGGAAACAACCATGGACCCAACAACTAGAATGATGAAAAGAGTTGAGATAGAAGATGCTCTTGAAGCTGATAGGATATTTACAATTTTAATGGGTGATAAAGTCGCACCAAGAAGAGAATTTATTGAAACT
AG-402-G10  GTTCAAGCTGCTTATGGCGCTGAGCAAATCCAAGTCCTTGAAGGATTAGAACCTGTCAGGAAAAGACCAGGGATGTATATCGGTTCTACTGGACCGAGGGGATTACATCACCTTGTGTATGAAGTTGTAGATAATGCTGTGGACGAAGCACTTGCAGGACATTGCAATGAAATAGTTGTTGTACTGTGTAGCGATGGCTCTGCTTCTATTACTGACAATGGGCGGGGAATTCCTACTGATGTTCACCCCAAAACTGGAAAAAGTGCATTAGAGACTGTTCTCACTGTTTTGCATGCAGGTGGAAAGTTTGGCAGTGGGGGTTATAAAGTTTCTGGTGGTTTACATGGAGTGGGTGTTTCTGTAGTCAATGCTTTGAGTGAGTGGGTAGAAGTTACTGTTAATAGGCAAGATCAAACTCATTATCAGAGGTTTGAGCGAGGAGCTCCTGTAGGAACCTTGCGTTCTGAGAAACAGTTAGCAAAAGATAAAAAAACTACAGGAACAAAAGTTAATTTTAAACCTGATATGGAGATCTTTACGAATGGAATTGAGTTTGATTATGGAACTTTGTCTTCAAGGTTAAGAGAGTTGGCTTATCTAAATGGCGGAGTAAGTATTATTTTCCGTGATGAAAGAAAAGCTGCACTTGATAGTAATGAAAAAGCTTATGAAGAAATTTATTTTTATGAGGGTGGGATTAAAGAATATGTTTCTTACATGAATTCGGAAAAAGATGCATTACATTCTGAGATAATCTATGTGAATTCTGAAAAAGATGGTGTTCAGGTAGAAGCAGCTCTTCAATGGTGCATTGATGCTTATTCAGATAGCATCTTGGGCTTTGCAAATAATATTCGTACGGTTGATGGAGGTACTCATATTGAAGGTTTAAAAACAGTTTTAACTCGAACACTTAACTCCTTTGCACGTAAGAGAGGTAAGCGTAAAGAAGGTGATTCAAATTTGGCTGGAGAAAATATTCGTGAGGGATTAACTGTAGTCCTTTCAGTTAAAGTTCCTGAGCCTGAATTTGAAGGACAGACGAAAACAAAACTAGGGAATACTGAAGTAAGAGGTATCGTAGATAGTCTTGTAGGTGAATCTCTTGGACAATATTTAGAATTTAATCCTTCAGTAATTGATTTAATTCTAGAAAAGGCAATTCAGGCTTTTAATGCAGCTGAAGCAGCTCGACGTGCCAGAGAACTTGTCCGTAGGAAAAGTGTACTTGAGAGCACTACACTTCCAGGAAAGTTGGCAGACTGTAGTTCAAGAGATCCTTCTGAATCAGAGATATACATTGTTGAGGGAGATTCAGCTGGTGGTTCAGCAAAGCAAGGACGTGATAGAAAGTTTCAAGCCATTCTTCCTCTAAGAGGCAAAATTTTAAATATTGAGAAAACTGATGATGCAAAGATCTATAAAAATACAGAAATACAGGCATTAATTACTGGGCTTGGTTTAGGCATTAAAGGAGAAGAGTTTTCTTTAAAAAACTTGAGGTATCACAGGGTGGTAATTATGACTGATGCTGATGTTGATGGAGCACATATACGTACACTTCTCTTAACTTTCTTTTATCGCTATCAAAAGGAATTAGTCGAAGGAGGCTATGTATATATTGCTTGCCCTCCTCTATATAAAGTAGAGCGGGGTAAAAATCATGTTTATTGCTATAACGAATCTGATTTACAAAAAGCAATTAATAAATTCGGAGAAAAAGCAAACTATACAATACAAAGATTTAAAGGATTAGGTGAAATGATGCCAAAACAATTGTGGGAAACAACTATGGATCCTTCTACTAGGATGATGAAACGAGTAGAAATTGAAGATGCTTTAGAAGCTGATCGTATTTTCACGATACTTATGGGCGATAAAGTAGCTCCAAGAAGAGAATTTATCGAAACT
AG-402-G19  GTCCAAGCGGCTTATGGTGCTGAACAGATCCAAGTACTAGAAGGCTTGGAACCTGTCAGAAAGCGCCCTGGAATGTACATAGGCTCAACAGGGTCGAAAGGGCTTCATCATCTTGTATATGAAGTTGTCGATAATGCGGTAGATGAGGCACTTGCTGGCCATTGTGATCAAATTACTATTTTACTTTGTGAAGATGGTTCAGCATCTATTACTGACAATGGTCGAGGTATACCAACTGATATTCATCCACGAACTGGCAAAAGTGCTCTAGAGACAGTATTAACTGTTCTTCATGCAGGTGGGAAATTTGGAAGTGGTGGATACAAGGTCTCTGGAGGCTTGCATGGTGTTGGAATCTCTGTAGTAAATGCTTTGAGTGAGTGGGTAGAAGTCACAGTTCGTCGGCAAAAAAAAGTTCATTTCCAGAGATTTGAAAGAGGAGCATCTATTGGAAATTTGAAATCTGAGAATCTTTCGAAATCAGATCAAAACTTAACTGGAACTACTGTTTGTTTTAAACCTGATGAAAAGATTTTTACTGATGGGATAGCTTTTGAATACGGAATATTGTCTTCGAGGCTTAGAGAACTTGCATATTTGAATGGAGGAGTCCGAATCATTTTTCGTGATGAAAGAAAAAAGGAAAAAGATCCGAATCAAATTCCTTATGAAGAAGTTTATTTTTATGAAGGTGGAATTAAAGAATATGTTGAATATATGACTAAGGAAAAAGACTCGCTACATCCAGAGATCATTTATGTCAATTCTGAAAAAGATGGAGTTCAAGTGGAAGCAGCAATGCAATGGTGTGTTGATGCTTATTCAGATAGCATTCTTGGATTTGCTAATAATATTCGGACGATAGATGGTGGTACTCATATTGAGGGCTTAAAAACCGTCTTAACTAGAACTTTAAATACGTTTGCTAAGAAAAGAGGTAAAAGAAAAGATTCTGACTCCAATTTGGCTGGAGAAAATATTAGAGAAGGTTTGACAGCTGTTCTTTCAGTAAAAGTTCCTGATCCAGAATTTGAAGGTCAAACAAAAACTAAATTAGGGAATACAGAAGTACGCGGAATTGTCGATAACTTGGTTGGTGAATCTCTCAGTCAATATTTAGAATTTAATCCTGGTGTAATTGATTTGATTTTAGAGAAAGCAATTCAAGCTTTTAATGCTGCTGAGGCAGCCAGAAGGGCTAGAGAGCTTGTTCGCAGAAAAAGTGTTCTAGAAAGTTCAACACTTCCTGGCAAACTTGCTGATTGTAGTTCAAGAGATCCATCAGAATCAGAAATTTACATAGTTGAGGGAGATTCTGCTGGTGGATCAGCTAAGCAAGGAAGGGATAGAAAATTCCAGGCAATTCTTCCTTTGAGAGGTAAAATTTTAAATATAGAAAAAACGGATGATGCGAAGATCTATAAAAATACTGAGATTCAATCTTTAATAACAGCTCTTGGTTTAGGTATTAAAGGTGAAGATTTTGAAGTTAAAAATCTTAGATATCACAGAGTAGTAATAATGACTGATGCTGATGTTGATGGTGCACATATTAGAACTTTGCTTTTGACTTTTTTTTATAGGTATCAAAAGGCTCTTGTGGAAGGCGGTTATATTTATATTGCTTGTCCTCCTCTTTATAAGGTCGAACGAGGTAAGAAACACACCTATTGCTATAACGAGTCAGATTTGCAAAAAACTATTTCAAATTTTGGAGAAAAGGCTAATTATACAATTCAAAGATTTAAAGGCTTAGGAGAAATGATGCCAAAACAATTATGGGAAACAACAATGGATCCTTCAACTAGAATGATGAAAAGAGTTGAGATAGAAGATGCACTAGAGGCTGATCGTATATTTACAATTTTAATGGGTGATAAAGTTGCACCAAGAAGAGAGTTTATTGAGACT
AG-402-G22  GTTCAGGATGCTTATGGCGCTGAGCAAATTCAGGTTCTTGAAGGGCTTGAACCTGTCAGAAAAAGACCGGGGATGTATATCGGCTCAACTGGCCCCAGAGGATTACATCATCTTGTATATGAAGTTGTTGATAATGCAGTTGATGAGGCACTTGCTGGGCATTGTGACGAAATAGTCGTTGTTCTTCGTGAAGATGGATCAGCATCCATTAGTGATAATGGTCGGGGCATTCCTACTGATGTACATCCAAGAACTGGTAAAAGTGCATTAGAGACTGTTCTGACAGTTCTTCATGCAGGCGGAAAATTTGGCAGTGGTGGATATAAAGTTTCAGGAGGCCTGCATGGTGTAGGAGTTTCAGTTGTTAATGCCCTTAGTGAATGGGTTGAAGTAACTGTTAGTAGACAAAATCAAATTCATAATCAAAGATTTGAGAGAGGTGTCCCTATTGGCACTCTTAGTTCCAAACCCCAATCTGGTTCAGAGAAAGGTTTGACTGGAACAAATGTTTGTTTTAAGCCAGATAGTGAAATTTTTACAGTAGGAATTGTTTTTGAATATGCAACTTTGTCTTCAAGGCTTCGAGAGTTGGCATACTTAAATGGCGGAGTCAGGATTGTTTTTCGTGATGAAAGGAAATCTGCTTTAAATGCTGAAGGAAAACCTTATGAAGAGATTTATTTTTATCAAGGTGGTATTAAAGAATATGTTTCTTATATAAATTCTGAGAAAGATGAATTACATCCTGAAATAATTTATGTTAACTCTGAGAAAGATGGTGTTCAAGTTGAAGCAGCTTTGCAGTGGTGCGTTGATGCTTATTCAGATAGTATTCTTGGATTTGCAAATAACATTAGAACTGTAGATGGTGGGACTCATATAGAAGGTTTAAAAACAGTCTTAACTAGAACTTTGAACACTTTTGCTCGTAAGAGAGGCAAACGCAAAGAAGGTGATTCTAATTTGGCAGGAGAAAATATTCGTGAGGGTTTAACAGTTGTGTTATCAGTTAAAGTTCCCGAACCTGAATTTGAAGGCCAAACTAAAACTAAACTTGGGAATACAGAAGTTCGAGGAATAGTCGACACTTTAGTTGGAGAAGCTTTAAGTCAATATTTGGAATTTAATCCTTCAGTGATTGACCTCATTTTAGAGAAAGCGATACAAGCTTTTAATGCTGCAGAGGCAGCTAGAAGAGCAAGAGAACTTGTTAGACGAAAAAGTGTTTTAGAGAGTTCCACTCTGCCAGGAAAACTTGCTGACTGTAGTTCTAGGGACCCTTCGGAATCAGAGATTTATATTGTTGAGGGCGATTCTGCTGGTGGTTCTGCCAAACAAGGTAGGGATAGAAAATTTCAAGCTATTCTTCCTTTAAGGGGAAAGATTTTAAATATTGAAAAAACTGATGATGCAAAGATTTATAAGAACACTGAGATTCAAGCTTTAATTACAGCACTTGGTTTAGGCATAAAAGGAGAAGAATTTTCCGTTAAGAACCTTCGTTATCATAGAGTTGTCATTATGACGGATGCTGATGTTGATGGTGCACATATTCGTACACTTTTGCTTACCTTTTTCTATCGTTATCAAAAAGAATTGGTTGAAGGTGGCTATATTTATATAGCCTGCCCACCATTATATAAAGTTGAAAGAGGTAAGAGTCATAAATATTGCTATAACGAATCTGATTTAAAGAAAACAATTGCAGGATTTGGCGAAAAGGCCAATTATAATATTCAACGATTTAAGGGTTTAGGTGAAATGATGCCTAAGCAATTATGGGAAACGACTATGGATCCCTCTCAGAGGATGATGAAGAAAGTAGAAATAGAAGATGCATTGGAAGCAGATAGAATCTTTACTATCCTTATGGGCGATAAAGTTGCTCCTAGAAGGCAATTCATTGAGACT
AG-402-G23  ATCTCAAATGATTATGGCGCGGAACAGATACAGGTTTTAGAGGGGTTAGAACCAGTTCGTAAACGCCCTGGGATGTATATAGGTTCAACAGGACCTAGGGGATTACACCATTTAGTATATGAGGTAGTTGATAACTCGGTTGATGAAGCACTTGCAGGACATTGTGATCACATAGAAATAGTTCTTCGAGAAGATGGTTCTGCTTTAATTTCTGATAATGGAAGAGGTATTCCAACAGATATTCATCCAAGAACCGGGAAAAGTGCCTTAGAAACTGTACTAACTGTTCTTCATGCAGGAGGTAAATTTGGAAGTGGTGGCTATAAAGTTTCAGGGGGTTTGCATGGAGTAGGAATATCTGTAGTTAATGCTCTAAGCGAATGGGTTAATGTTACTGTTTATAGGGATGGAAATGAATTTAATCAAAGATTTGAAAAAGGTGTATCAAAGGGTGAATTGGAAACTAAAAAGCAGACTGGCAAATCATCTAAG---AAAGGAACAACTATTTGCTTTAAACCCGACAAAACGATTTTTTCTGGAGGAATTGAATTTGAATATGCTCTTCTTTCATCTAGATTAAGGGAGCTAGCTTATCTTAATGGCGGAGTAAAAATTGTTTTTAGAGATGAAAGAAATCAATTAACAGATGGTTCGTTTAAA------GAAGAAATTTACTTGTATCAAGGAGGTATTAAAGAATATGTTGAATACATGAATGCTGAAAAAGATTCTATTCATCCTGAAATAATTTATGTTGACTCACAGAAAGAAAATGTATATGTAGAAGCTGCTTTGCAATGGTGTTCAGATGTATATTCAGATAATATTTTAGGATTTGCAAATAATATTAGAACTATTGATGGAGGAACTCATATTGAAGGGCTAAAAACAGTTCTGACAAGAACTTTCAATAATCTTGCAAAAAAGAGAGGCAAAAGAAAAGATATTGAAAAAAATTTAGCTGGCGAAAATATTAGAGAGGGTTTGACTGTTGTTTTATCAGTAAAAGTTCCAGATCCCGAATTTGAGGGTCAAACAAAAACAAAATTAGGAAATACTGAAGTACGGGGAATTGTGGATTCTCTCATTGGGGAGGCTCTCACAAAATATATGGAATTCAATCCTGGCATATTGGATTTGATTCTTGAAAAAGCAATTCAATCATTTAATGCAGCAGAAGCTGCGAGAAGGGCTAGAGAATTAGTAAGAAGAAAAAGTGTTCTAGAAAGTTCTACATTACCGGGCAAATTAGCAGATTGTAGTTCTAGAGATCCCTCAGAATCAGAAATTTATATAGTTGAAGGAGATTCAGCTGGTGGCTCAGCAAAACAAGGACGAGATAGAAATTTCCAGGCTATTTTGCCTCTTAGGGGTAAAATTCTCAATATTGAAAAAACTGATGATACTAAAATATATAAAAACACAGAAATACAGTCATTAATTACAGCTCTAGGATTAGGAATAAAAGGAGAGGAGTTCGATGAGAGCTCTTTGAGATATCATAGAGTTGTTATTATGACGGATGCTGATGTTGATGGTGCTCATATAAGAACTTTATTGCTGACATTTTTTTATAGATACCAAAGAGAACTTGTTGAGAAAGGTTTTATATACATTGCTTGTCCCCCTCTTTATAAAGTTGAAAGAGGTAAGAACTATAATTACTGTTATAACGAGAATCAATTAAAGGATACAATTCAAGGTTTTGGAGAAAATGCAAATTATAATATCCAAAGGTTTAAGGGATTAGGGGAGATGATGCCAAAACAATTATGGGATACAACTATGAATCCTCAAACGAGGATGATGAAAAGGGTTGAAATAGAAGATGCACTTGAAGCTGACAGAATATTCAATATATTAATGGGAGATAAAGTTGCACCAAGAAGAGAATTTATTGAAACT
AG-402-I20  GTTCAAGCGGCTTATGGCGCTGAGCAGATCCAAGTACTTGAGGGCTTAGAACCTGTAAGAAAGCGCCCTGGAATGTATATAGGCTCAACTGGGTCTAAAGGACTTCATCATCTTGTTTACGAAGTAGTTGACAATGCTGTTGATGAGGCGCTTGCTGGGCATTGTGATCAAATCATAATTTCACTTTGTGAGGATGGATCAGCATCCATTTCAGATAATGGAAGAGGAATACCAACAGATATTCATCCTCGTACTGGCAAAAGTGCTCTTGAGACAGTTCTAACTGTTTTGCATGCTGGTGGGAAGTTTGGAAGCGGTGGTTATAAGGTTTCTGGAGGTTTGCACGGTGTTGGTATTTCGGTCGTAAATGCATTAAGTGAGTGGGTGGAAGTAACGGTTAGGAGGCAACAAAAAGTTCATTTCCAAAGGTTTGAAAGAGGTGCATCAATTGGAAGTTTGAAATCTGAGAATCTTTCTAAACTAGAACAAAATCTTACTGGTACTAAGGTTTGTTTTAAACCTGACGATCAAATTTTTACGGATGGAACATCTTTTGAATATGGAATCTTATCTTCGAGACTGAGAGAGTTAGCTTATTTGAATGGCGGCGTGCGTATCGTCTTTCGTGACGAGAGAAAGAAGTCTTTAGATTCTGATCAGCAACCTCATGAGGAAGTTTATTTTTATGAGGGGGGCATTAAAGAATATGTGGACTACATGACCAAAGAAAAAGATTCCTTACACCCAGAAATTATTTATGTAAATTCAGAAAAAGATGGAGTTCAAGTTGAAGCAGCAATGCAGTGGTGCGTTGATGCTTATTCAGATAGTATTTTGGGCTTTGCTAATAATATTCGAACGATAGATGGTGGTACTCATATTGAAGGATTAAAAACAGTATTAACTAGAACTTTAAATTCTTTCGCAAAGAAAAGAGGAAAGAGAAAAGAGGGAGACTCTAACTTAGCAGGAGAAAATATTAGAGAAGGATTAACCGCAGTGTTATCTGTAAAAGTTCCAGACCCAGAATTTGAAGGTCAAACAAAAACTAAATTAGGTAACACTGAAGTACGCGGAATTGTTGATAGTTTGGTTGGTGAGTCTCTTAGTCAATATTTAGAATTTAATCCAGGAGTTATTGACTTGATCTTAGAGAAAGCAATTCAAGCTTTTAATGCTGCTGAGGCTGCGCGAAGAGCTAGAGAACTTGTTCGGAGAAAAAGTGTTTTAGAAAGTTCAACATTGCCAGGTAAATTAGCAGATTGCAGTTCCAGAGACCCCTCAGAATCAGAAATTTATATTGTTGAGGGTGATTCTGCTGGCGGTTCAGCGAAGCAAGGAAGAGATAGACAATTCCAAGCAATTTTACCTTTAAGAGGAAAAATCTTAAATATCGAAAAAACTGATGATGCGAAGATATATAAAAATACTGAGATTCAATCTTTAATAACAGCTCTAGGTTTAGGCATAAAGGGAGAAGATTTTGAAGTTAAGAATCTCAGATATCATAGAGTCGTAATTATGACTGATGCTGACGTTGATGGCGCTCATATTAGAACTTTGCTTTTGACTTTCTTTTATAGATATCAAAAGGCACTTGTAGAAGGTGGATATATTTATATTGCTTGCCCTCCCTTATACAAGGTAGAAAGAGGGAAAAATCATACATACTGTTATAACGAATCAGATTTGCAAAAAACTCTTTCAAACTTTGGAGAAAAGGCTAATTATACAATTCAAAGATTTAAAGGTTTAGGAGAAATGATGCCAAAACAATTATGGGAAACAACCATGGACCCTACAACAAGAATGATGAAAAGGGTTGAGATAGAAGATGCGCTTGAAGCTGATAGGATATTCACAATTTTAATGGGCGATAAAGTTGCACCAAGAAGAGAGTTTATTGAAACT
AG-402-I21  ATCCAAGCTGCTTATGGTGCTGAGCAGATCCAAGTATTAGAAGGCTTGGAACCTGTAAGAAAGCGTCCAGGGATGTATATAGGTTCTACAGGAGCCAAAGGACTTCATCATCTTGTGTATGAGGTTGTTGATAATGCCGTTGATGAAGCGCTGGCTGGACATTGCGATCAAATTACAATTTTACTTAGTGAAGATGGCTCTGCATCAGTCACAGACAATGGTCGTGGAATTCCAACGGATATTCATCCAAGAACTGGTAAAAGCGCTTTAGAAACAGTTTTAACTGTTTTACATGCAGGTGGTAAATTTGGAAGTGGAGGCTACAAGGTCTCTGGAGGCTTGCATGGTGTTGGTGTTTCGGTTGTCAATGCTTTGAGTGAATGGGTTGAAGTAACAGTTCGGCGTCAGCAGAAAGTTCATTTTCAAAGATTTGAAAGAGGCGCCTCTATAGGAAGTTTAAAATCTGAAGACCTTGCTAAATCCGAGAAGAATTTAACTGGTACCACTGTTTGCTTTAAGCCTGATAATCAAATTTTTACTGATGGAATTGCTTTTGAATATGGAATCCTATCTTCAAGGTTGAGAGAATTAGCTTATTTAAATGGCGGTGTTCGTATCGTTTTTCGTGATGAAAGAAAGAAGTCTTTAGATTCAAACAATAACCCTCATGAGGAAGTTTATTTCTATGAAGGTGGAATTAAAGAATACGTTGAATATATGACTAAGGAAAAAGATTCACTACATCCAGAGATTATTTACGTTAATTCTGAAAAAGATGGAGTTCAAGTTGAAGCGGCAATGCAATGGTGCGTTGATGCGTATTCAGATAGTATTTTAGGTTTTGCTAATAACATCCGAACAATAGATGGCGGGACACATATTGAGGGATTGAAAACGGTCTTAACAAGAACTTTAAATTCATTTGCCAAGAAAAGAGGAAAAAGAAAGGAGGGAGACTCAAATTTAGCAGGCGAAAATATTAGAGAAGGATTAACAGCAGTACTTTCAGTTAAAGTTCCAGATCCAGAGTTTGAAGGACAAACGAAAACCAAGCTAGGAAATACTGAAGTCAGAGGTATTGTTGATAGTTTGGTAGGAGAATCATTAAGTCAATATTTAGAATTTAATCCAGGAGTAATTGATTTAATCCTAGAAAAAGCCATACAAGCTTTTAATGCTGCTGAGGCAGCTAGAAGAGCAAGAGAGCTTGTTCGTCGTAAAAGTGTCTTGGAAAGTTCTACTTTGCCAGGTAAATTAGCTGATTGTAGTTCTAGGGATCCATCGGAATCAGAAATTTATATAGTAGAGGGTGATTCTGCTGGGGGATCAGCCAAGCAAGGTAGAGACAGGAAATTTCAAGCGATCTTACCTTTAAGAGGAAAGATACTTAATATTGAGAAAACTGATGATGCCAAGATTTATAAAAATACAGAAATTCAGTCTTTAATAACCGCACTTGGTTTAGGAATAAAAGGCGAAGACTTTAAAGTTGATAATCTCAGATATCACAGAGTAGTAATAATGACTGATGCTGATGTAGATGGGGCACATATTAGGACTTTACTTTTGACCTTCTTCTACAGATACCAAAAAGCCCTCGTTGAAGGTGGTTACATTTACATAGCCTGTCCACCTTTATATAAAGTTGAAAGAGGTAAGAATCATAAGTATTGTTATAACGAATCGGATCTGCAAAAAACCCTTGCAAGTTTTGGAGAAAAAGCTAACTATACAATTCAAAGATTTAAAGGTTTAGGAGAAATGATGCCAAAACAATTATGGGAAACGACAATGGATCCTACAACGAGGATGATGAAAAGAGTTGAAATAGAGGATGCTCTTGAGGCTGATAGGATCTTTACAATTTTAATGGGCGATAAAGTTGCACCTAGAAGAGAGTTTATTGAAACT
AG-402-I22  GTCCAAGCGGCTTATGGTGCTGAGCAGATCCAAGTACTGGAAGGCTTGGAACCTGTCAGGAAGCGCCCTGGAATGTATATAGGCTCAACCGGGTCTAAAGGGCTTCATCATCTTGTATATGAAGTTGTTGATAATGCAGTAGATGAGGCACTTGCCGGCCATTGTGATCAAATAACTATTTTACTTTGTAATGATGGTTCAGCATCTATTACTGACAATGGTCGAGGAATTCCAACTGATATTCATCCTCGCACTGGCAAAAGTGCACTAGAGACAGTATTGACTGTTCTGCATGCAGGTGGAAAGTTTGGAAGTGGAGGATACAAGGTCTCTGGAGGCTTGCATGGAGTTGGTATCTCTGTCGTAAATGCTTTGAGTGAGTGGGTAGAGGTAACAGTTCGCAGACAAAAAAAAATCCATTTCCAGAGATTTGAAAGAGGTGCATCAATTGGAAATTTAAAATCAGAGAATCTTTCCAAGTCAGATCAAAACTTAACGGGGACCACTGTTTGTTTTAAACCTGATGAAAAGATTTTTACTGATGGTATAGCTTTTGAATACGGAATATTATCTGCGAGGCTTAGAGAACTTGCATATTTGAATGGAGGAGTTCGAATTGTCTTTCGTGATGAAAGGAAAAAGTTAAATGATTCTAGACAAATTCCTCATGAAGAAGTTTATTTTTATGAAGGTGGAATTAAAGAATATGTTGAATATATGACTAAGGAAAAAGACTCACTACATCCAGAGATAATTTATGTAAATTCTGAAAAAGATGGAGTTCAAGTAGAAGCAGCAATGCAATGGTGTGTTGATGCTTATTCAGACAGCATTCTTGGATTTGCCAATAATATTCGCACGATCGATGGTGGAACTCATATTGAGGGATTAAAAACTGTATTAACTAGAACTTTAAATACATTTGCCAAGAAAAGAGGTAAAAGAAAAGATTCTGACTCAAATTTAGCAGGAGAAAATATTAGAGAAGGATTAACAGCTGTTCTATCGGTAAAAGTCCCAGATCCAGAATTTGAAGGCCAAACAAAAACTAAATTAGGCAATACTGAAGTGCGAGGAATTGTTGATAATTTGGTGGGTGAATCTCTAAGTCAATATTTAGAATTTAATCCAGGTATAATAGACTTGATTTTAGAGAAAGCAATTCAAGCTTTTAATGCTGCTGAGGCAGCAAGAAGAGCTAGAGAGCTTGTTCGCAGAAAAAGTGTTTTAGAAAGTTCTACATTGCCAGGTAAACTTGCAGATTGTAGTTCAAGAGACCCATCAGAATCCGAGATTTATATAGTTGAGGGAGATTCTGCTGGTGGATCAGCTAAGCAAGGTAGAGATAGAAAATTCCAGGCAATTCTTCCATTGAGAGGTAAAATTCTAAATATTGAAAAAACTGATGATGCGAAGATTTATAAAAATACTGAGATTCAATCTTTAATAACGGCTCTTGGTTTAGGTATTAAAGGTGAAGATTTTGAAGTCAAGAATCTCAGATATCACAGAGTAGTAATCATGACAGATGCTGATGTTGATGGTGCGCATATTAGAACGTTGCTTTTGACTTTCTTTTATAGGTATCAAAAGGCCCTTGTGGAAGGTGGTTATATTTATATTGCTTGCCCTCCTCTCTATAAAGTAGAACGAGGGAAAAAACATACTTATTGCTACAACGAATCAGATTTGCAAAAAACTATTACAAGTTTTGGAGAAAAAGCCAATTATACAATTCAAAGATTTAAAGGCTTAGGAGAAATGATGCCCAAACAATTATGGGAAACAACAATGGATCCTACAACAAGAATGATGAAAAGAGTTGAGATAGAAGATGCGCTTGAAGCTGATCGAATATTTACAATTTTAATGGGTGATAAAGTTGCACCAAGAAGAGAGTTTATTGAAACT
AG-402-I23  ATCTCAAATGATTATGGCGCGGAACAGATACAGGTTTTAGAGGGGTTAGAACCAGTTCGAAAACGCCCTGGGATGTATATAGGTTCCACAGGACCTAGGGGATTACACCATTTAGTATATGAGGTAGTTGATAACTCTGTTGATGAGGCACTTGCAGGACATTGTGATCATATAGAAATAGTTCTTCGAGCAGATGGCTCTGCTTTAATTTCTGATAATGGACGAGGTATTCCAACAGATATGCATCCAAGAACAGGGAAAAGTGCCTTAGAAACTGTACTAACTGTTCTTCATGCAGGAGGTAAATTTGGAAGTGGTGGTTATAAAGTTTCAGGTGGTTTGCATGGAGTAGGAATATCTGTAGTTAATGCTCTAAGCGAATGGGTTAATGTGACTGTTTATAGGGATGGAAGCGAATTTAATCAAAGATTTGAAAAAGGTGTATCAAAGGGTGAATTGGAAACTAAAAAACAGACTGGCAAACCATCTAAG---AAAGGAACAACTATTTGCTTTAAACCCGACAAAACGATTTTTTCTGGAGGAATTGAATTTGAATATGCTCTTCTTGCATCTAGATTAAGGGAGCTAGCTTATCTTAATGGTGGAGTAAAAATTGTTTTTAGAGATGAAAGAAATCAATTATCAGATGGTTCTTTTAAA------GAAGAAATTTACTTGTATCAAGGAGGTATTAAAGAATATGTTCAATACATGAATGCTGAAAAAGATTCGATTCATCCTGAAATAATTTATGTTGACTCACAGAAAGAAAATGTTTACGTAGAAGCAGCTTTACAATGGTGTTCAGATGTATATTCAGATAATATTTTAGGATTTGCAAATAATATTAGAACTATTGATGGAGGAACTCATATTGAAGGGCTAAAAACAGTTCTGACAAGAACTTTCAATAATCTTGCAAAAAAGAGAGGTAAAAGAAAAGATATTGAAAAAAATTTAGCTGGCGAAAATATTAGAGAGGGTTTAACTGTTGTTTTATCAGTAAAAGTTCCAGATCCCGAATTTGAAGGGCAAACAAAAACAAAATTAGGAAATACTGAAGTACGGGGAATTGTGGATTCTCTCATTGGGGAGGCTCTAAATAAATATATGGAATTCAATCCTGGAATTTTGGACTTGATTCTTGAAAAAGCAATTCAATCATTTAATGCAGCAGAAGCTGCGAGAAGGGCTAGAGAATTAGTAAGAAGAAAAAGTGTTCTAGAAAGTTCTACATTACCGGGCAAATTAGCAGATTGTAGTTCTAGAGATCCCTCCGAATCAGAAATTTATATAGTTGAAGGAGATTCAGCTGGTGGCTCCGCAAAACAAGGAAGAGATAGAAATTTTCAGGCTATTTTGCCTCTCAGGGGTAAAATTCTTAATATTGAAAAAACTGACGACACTAAAATATATAAAAACACCGAAATACAGTCATTAATAACAGCTCTAGGGTTAGGAATAAAAGGAGAGGACTTCGACGAGAGCTCTTTGAGATATCATAGAGTTGTAATTATGACGGATGCTGATGTTGACGGTGCTCATATAAGAACTTTATTGCTGACATTTTTTTACAGATACCAAAGAGAACTTGTTGAGAAAGGTTTTATATATATTGCTTGTCCCCCTCTTTATAAAGTTGAAAGAGGTAAGAATCATAATTACTGTTATAACGAGAAACAATTAAAGGATACAATTCAAGGTTTTGGAGAAAATGCAAATTATAATATCCAAAGATTTAAGGGATTAGGAGAGATGATGCCAAAACAGTTATGGGATACAACTATGAATCCTCAAACGAGGATGATGAAAAGAGTTGAAATCGAAGATGCACTTGAAGCTGACAGAATATTCAATATATTAATGGGAGATAAAGTTGCACCAAGAAGAGAATTTATTGAAACT
AG-402-K04  GTCCAAGCAGCTTATGGCGCTGAGCAGATCCAAGTTTTAGAAGGCTTGGAACCTGTAAGAAAGCGACCTGGAATGTATATAGGCTCAACAGGGTCTAAGGGGCTTCATCATCTTGTTTATGAAGTGGTCGATAATGCGGTAGACGAGGCTCTGGCTGGTCACTGTGATCAAATCACAATTTTACTTTGTGAAGATGGTTCGGCATCAATTTCAGATAATGGTCGTGGAATTCCAACCGATATACATCCTCGTACTGGTAAGAGTGCTCTTGAGACAGTCCTCACTGTTTTGCATGCTGGTGGAAAATTTGGAAGTGGAGGCTATAAGGTTTCTGGAGGTTTGCATGGTGTTGGTATATCGGTTGTAAATGCTTTAAGTGAATGGGTAGAAGTAACAGTAAGGAGGCAACAAAAAGTTCATTTCCAGAGGTTCGAAAGAGGCTCATCGATTGGGAGCCTAAAATCTGAAAATCTTTCTAAATCAGATAAAAATTTAACTGGTACTACTGTTTGTTTTAAACCTGATGATCAAATTTTTACAGATGGCATATCCTTTGAATATGGAATTTTATCATCGAGACTAAGAGAGCTAGCTTATTTAAATGGTGGAGTCCGAATTGTATTTCGTGATGAAAGAAAAAAGTCTTTAGATAGTGAGGAGAAACCTTACGAGGAAGTCTATTTTTATGAGGGAGGTATTAAGGAATACGTCGATTATATGACTAAAGAAAAAGACTCATTACACCCCGAAATTATTTATGTAAATTCTGAAAAAGATGGTTTTCAAGTAGAAGCAGCTTTGCAGTGGTGCGTAGATGCTTATTCTGACAGTATTCTAGGTTTTGCAAATAATATTCGCACCATTGATGGTGGAACTCATATCGAAGGATTGAAAACAGTATTAACCAGAACTTTAAATTCTTTTGCAAAGAAAAGAGGTAAAAGAAAAGATGGAGACTCTAACTTGGCTGGTGAAAATATTAGAGAAGGATTAACAGCTGTTCTATCTGTAAAAGTCCCAGACCCAGAATTTGAAGGTCAAACCAAAACTAAATTAGGCAACACTGAAGTACGTGGAATTGTTGATAGCTTAGTTGGTGAGTCTCTCAGTCAATATTTAGAATTCAATCCAAGTGTTATTGATTTGATTTTAGAAAAAGCTATTCAAGCTTTTAATGCTGCTGAGGCAGCAAGAAGAGCAAGAGAACTTGTCCGCAGAAAAAGTGTTTTAGAAAGTTCAACATTACCCGGTAAATTGGCAGATTGTAGTTCCAGAGACCCATCAGAATCTGAAATTTATATAGTTGAGGGTGATTCGGCGGGTGGATCGGCGAAGCAAGGAAGAGATAGAAAATTTCAGGCAATTTTGCCTTTGAGAGGAAAAATTTTAAATATTGAAAAAACCGATGATGCGAAGATCTATAAAAACACTGAGATTCAATCTTTAATAACAGCTCTTGGTTTAGGTATCAAAGGAGAGGATTTTGAAGTAAAAAATCTTAGGTATCATAGAGTTGTCATAATGACTGATGCTGATGTTGATGGTGCACATATTAGAACTTTACTTCTAACTTTCTTTTATCGATATCAAAAGGCACTTGTCGAAGGTGGGTATATCTATATTGCCTGTCCTCCATTGTACAAAGTAGAGCGAGGAAAGAATCATACCTATTGTTATAACGAATCAGATTTGCAAAAAACTCTCTCAAGTTTTGGAGAAAAGGCTAACTATACAATTCAAAGATTTAAAGGTTTAGGAGAAATGATGCCAAAACAATTATGGGAAACAACTATGGACCCAACAACAAGAATGATGAAAAGAGTTGAGATAGAAGATGCTCTTGAAGCTGATCGTATATTTACAATTTTAATGGGTGATAAAGTAGCCCCAAGACGGGAGTTCATTGAAACT
AG-402-K10  ATCTCAAATGACTATGGTGCAGAGCAGATTCAGGTTCTCGAAGGTTTAGAACCAGTTCGAAAAAGGCCTGGGATGTACATAGGCTCTACTGGGCCAAGAGGTTTACACCATTTAGTGTATGAAGTTGTTGATAATTCGGTAGATGAAGCTCTTGCTGGTCATTGTGATCATATTGAGATAGTTCTCAAAGCAGATGGATCAGCTTTAATCTCTGATAATGGAAGAGGTATACCAACTGATATTCATCCAAGAACAGGGAAAAGTGCCTTGGAAACTGTTCTTACTGTGCTTCATGCGGGAGGCAAATTTGGTAGTGGTGGTTATAAAGTCTCTGGTGGTTTGCATGGAGTTGGAATATCAGTGGTGAATGCTTTAAGTGAATGGGTAAACGTCACCGTTTTTAGGGATGGTAATGAGTTTAATCAAAGATTTGAGCAAGGTATTGCAAAAGGAGAATTACAATCCAAAAAGCAGCAGATTAAACCTTATCAA---AAAGGAACGACTATTTGTTTTAAACCTGACATTACAATTTTTTCTGGCGGGATTGAATTTGAATATGCTCTTCTTTCATCAAGATTAAGGGAATTAGCTTATCTTAATGGGGGTGTAAAAATTGTTTTTAGAGATGAGAGAAGTAAATTACCAGATGGTTCTTGTAAA------GAAGAAATTTACTTATACGAAGGTGGAATTAAAGAATATGTGCAATATATGAATACAGATAAGGATTCTATTCATCCGGAGATAATATATGTAGATTCGCAAAAAGAGAATGTTTATGTTGAAGCTGCCTTGCAGTGGTGCTCAGATGTTTATTCAGATAACATATTAGGATTTGCAAATAATATCAGAACTATTGATGGAGGTACTCATATAGAAGGATTAAAAACAGTTTTGACAAGAACTTTTAATAATCTTGCTAAAAAAAGAGGAAAGAGAAAAGATATTGAAAAGAATTTAGCTGGAGAGAATATTAGAGAAGGCTTGACAGTTGTTTTATCAGTTAAAGTTCCAGATCCCGAATTTGAAGGGCAAACTAAAACTAAATTAGGCAATACTGAGGTCAGAGGAATTGTGGATTCTCTAATAGGTGAAGCTTTAACTAAGTACATGGAATTTAATCCTGGAGTGTTGGATTTAATTCTGGAAAAAGCAATTCAATCTTTTAATGCAGCAGAGGCAGCAAGAAGGGCTAGAGAATTAGTTAGGAGAAAAAGTGTTCTTGAAAGTTCAACTTTGCCTGGGAAATTAGCAGATTGTAGCTCTAGAGATCCTTCAGAATCAGAAATATACATCGTAGAGGGTGACTCAGCGGGGGGTTCAGCCAAACAAGGCAGAGATAGAAATTTTCAGGCTATTTTGCCTCTTCGAGGAAAAATATTAAATATAGAAAAAACTGACGATACTAAGATATATAAAAATACAGAAATTCAATCTTTAATAACTGCTTTAGGATTAGGCATTAAAGGAGAAGAGTTTGACGTAACTTCTTTGAGATATCATAGAGTGGTAATAATGACTGATGCTGATGTTGATGGTGCGCATATCAGAACTTTATTATTGACCTTTTTTTATAGGTATCAAAGAGAACTAGTAGAAAGAGGTTTTATATATATAGCTTGCCCTCCTTTATATAAAGTAGAGAGGGGAAAAAATCATAAATATTGCTATAACGAGAGTCAACTTAAGCAAACGATTGACGATTTTGGAGAAAACGCTAATTATAATATTCAGAGATTTAAAGGTCTTGGTGAGATGATGCCAAAACAATTGTGGGATACAACAATGAATCCACAGACCAGGACGATGAAAAGGGTTGAGATTGAAGATGCACTTGAGGCTGATAGAATATTCAACATTCTAATGGGGGATAAAGTAGCGCCAAGAAGAGAATTCATTGAAACT
AG-402-K16  ATCTCAAATGATTATGGCGCCGAGCAGATACAGGTTTTAGAGGGGTTAGAACCAGTTCGTAAACGCCCTGGGATGTATATAGGTTCAACAGGACCTAGGGGATTACACCATTTAGTATATGAGGTAGTTGATAACTCGGTTGATGAAGCACTTGCAGGACATTGTGATCACATAGAAATAATTCTTCGAGCAGATGGTTCTGCTGTAATTTCTGATAATGGTCGAGGTATCCCAACAGACATTCATCCAAGAACAGGTAAAAGTGCCTTAGAAACTGTACTAACTGTTCTTCATGCAGGAGGTAAATTTGGCAGTGGTGGTTATAAAGTTTCAGGGGGTTTGCATGGAGTAGGAATATCTGTAGTTAATGCTCTAAGCGAATGGGTTAATGTGACTGTTTACAGGGATGGAAGCGAATTTAATCAAAGATTTGAAAAAGGTGTGTCAAAGGGTGAATTAGAAACTAAAAAGCAGACTGGCAAACCTTCTAAG---AAAGGAACAACTATTTGCTTTAAACCCGATACAACGATTTTTACTGGAGGAATTGAATTTGAATATGCTCTTCTTTCATCTAGATTAAGGGAGCTAGCTTATCTTAATGGCGGAGTAAAAATTGTTTTTAGAGATGAAAGAAATCGATTATCAGATGGTTCTTTTAAA------GAAGAAATTTACTTGTATCAAGGAGGTATTAAAGAATATGTCGAATATATGAATGCTGAAAAAGATTCTATTCATTCTGAAATAATTTATGTTGACTCAGAGAAAGAAAATGTATATGTAGAAGCAGCTTTGCAATGGTGTTCAGATGTATATTCAGATAATATTTTAGGATTTGCAAATAATATTAGAACTATTGATGGGGGAACTCATATTGAAGGGCTAAAAACAGTTTTGACAAGAACTTTCAATAATCTTGCAAAAAAGAGAGGCAAAAGAAAAGATATTGAAAAAAATTTAGCTGGTGAAAATATTAGAGAGGGTTTGACTGTTGTTTTATCAGTAAAAGTTCCAGATCCCGAATTTGAAGGTCAAACAAAAACAAAATTGGGAAATACTGAAGTACGGGGAATTGTTGATTCTCTCATTGGGGAGGCTCTCACAAAATATATGGAATTCAATCCTGGAATTTTTGACTTGATTCTTGAAAAAGCAATTCAATCATTTAATGCAGCGGAAGCTGCGAGAAGGGCTAGAGAATTAGTAAGAAGAAAAAGTGTTCTAGAAAGTTCTACATTACCGGGCAAATTAGCAGATTGTAGTTCTAGAGATCCCTCAGAATCAGAAATTTATATAGTTGAAGGAGATTCAGCTGGTGGCTCTGCAAAACAAGGACGAGATAGAAATTTTCAGGCTATTTTGCCTCTCAGGGGTAAAATTCTTAATATTGAAAAAACTGACGATACTAAAATTTATAAAAACACAGAAATACAGTCATTAATAACAGCTCTAGGATTAGGAATAAAAGGTGAGGAATTTAACGAGAGCTCTTTGAGATATCACAGAGTTGTAATTATGACGGATGCTGATGTTGACGGTGCTCATATAAGAACTTTATTACTGACATTTTTTTACAGATACCAAAGAGAACTTGTTGAGAAAGGTTTTATATACATTGCTTGTCCCCCTCTTTATAAAGTTGAAAGAGGTAAGAATCATAATTACTGTTATAACGAGAATCAATTAAAGGATACAATTCAAGGCTTTGGAGAAAATGCAAATTATAATATCCAAAGATTTAAGGGATTAGGTGAGATGATGCCAAAACAATTATGGGATACAACTATGAATCCTCAAACGAGGATGATGAAAAGGGTTGAAATCGAAGATGCGCTCGAAGCTGACAGAATATTTAATATATTAATGGGAGATAAAGTTGCACCAAGAAGAGAATTTATTGAAACT
AG-402-K21  ATCTCAAATGAATATGGTGCAGAACAGATTCAGGTTCTAGAAGGTTTAGAGCCAGTACGTAAACGCCCAGGTATGTATATTGGATCTACTGGTCCTAGGGGTTTGCATCACCTAGTATATGAGGTTGTAGATAATTCAGTAGATGAAGCACTTGCAGGACATTGTGATCATATAGAAATAATTCTTCGAGCAGATGGATCAGCTTTAATTTCTGATAATGGACGAGGTATACCTACTGATGTTCATCCAAGGACTGGAAAAAGCGCTTTAGAAACTGTACTGACTGTTCTTCATGCAGGAGGAAAATTCGGTAGTGGTGGTTATAAAGTTTCAGGTGGATTGCATGGAGTAGGTATATCGGTAGTTAATGCTTTAAGCGAATGGGTAAATGTGACTGTTTTTAGGGATGGTAATGAGTTTAATCAAAGATTTGAAAAAGGTGTATCGAAGGGTGAATTGCAAACTAAAAAGCAGTCTATAAAGCCTTTTAAA---AAAGGAACTACTATTTGTTTTAAGCCCGATAAAACGATTTTTTCTGGAGGAATCGAATTTGAATATGCTCTTCTTTCATCCAGGTTAAGAGAACTAGCTTATCTTAATGGTGGTGTAAAAATTGTTTTTAGAGACGAGAGAAGTAAATTGTCAGATGGTTCTTTCAAG------GAACAAATTTACTTATATCAAGGAGGCATTAAAGAATATGTTCAGTATATGAATGCAGAAAAGGAGTCAATTCATCCTGAGATAATTTATGTTGACTCGCAGAAAGAAAACGTTTACGTAGAAGCAGCTTTGCAATGGTGTTCAGATGTTTATTCAGATAATATTTTAGGTTTTGCAAATAATATTAGAACTATTGATGGTGGTACTCATATTGAGGGATTAAAGACAGTTTTGACAAGAACATTTAATAATCTTGCAAAAAAGAGAGGGAAAAGAAAAGATATTGAAAAAAATTTAGCTGGTGAAAATATTAGAGAGGGATTGACGGTAGTCTTGTCAGTTAAAGTGCCAGATCCCGAATTTGAAGGACAAACAAAAACTAAATTAGGGAATACGGAAGTAAGAGGAATCGTTGATTCTCTTATAGGAGAGTCTCTTACAAAATATATGGAATTTAATCCTGGAATTTTAGACTTGATCCTTGAAAAAGCAATTCAATCATTTAATGCAGCAGAAGCGGCAAGAAGGGCTCGGGAATTAGTAAGAAGAAAAAGTGTTCTTGAAAGCTCAACTTTGCCAGGTAAATTAGCAGATTGTAGTTCTAGAGATCCTTCAGAATCAGAAATTTATATAGTTGAGGGAGATTCTGCTGGAGGTTCAGCAAAACAAGGAAGAGATAGAAATTTTCAGGCAATTTTGCCTTTAAGAGGTAAAATCCTTAATATTGAGAAAACTGACGATACTAAAATATATAAAAATACAGAAATTCAGTCATTAATAACAGCTCTAGGATTAGGAATAAAAGGAGAAGATTTTGACGTTAGCTCTTTAAGGTATCACAGGGTTGTAATTATGACGGATGCTGATGTAGACGGTGCTCATATAAGAACTTTATTATTGACATTTTTTTATAGATATCAAAGAGAACTAGTTGAAAAAGGTTTTATATACATTGCTTGCCCTCCTCTCTATAAAGTTGAAAGAGGTAAGAATCATAAATACTGTTATAACGAGAATCAATTAAAGGATACAATTTCAAGTTTTGGAGAAAATGCAAATTATAATATCCAAAGATTTAAGGGATTAGGTGAGATGATGCCAAAACAATTATGGGATACAACAATGAATCCTCAAACTAGAATGATGAAAAGGGTTGAAATTGAAGATGCACTTGAAGCTGACAGAATATTCAATATATTAATGGGAGATAAAGTTGCACCTAGAAGAGAATTTATTGAAACT
AG-402-K22  ATCTCAAATGAATATGGTGCGGAGCAGATTCAGGTTTTAGAAGGTTTAGAGCCAGTTCGTAAACGCCCTGGGATGTATATAGGTTCTACAGGCCCAAAAGGCTTGCATCACCTTGTATATGAGGTCGTTGATAACTCAGTTGATGAAGCCCTTGCAGGGCATTGTGATCACATTGAAATAGTTCTTCGAGCAGATGGATCAGCATTAATCTCGGATAATGGAAGAGGTATTCCAACAGATATTCATCCAAGGACAGGTAAAAGTGCCTTGGAAACTGTACTAACTGTTCTTCACGCAGGAGGGAAATTTGGGAGTGGTGGCTATAAAGTTTCAGGTGGTTTGCATGGTGTAGGTATATCAGTAGTTAATGCTTTAAGTGAATGGGTTAATGTAACTGTCTATAGGGATGGCAGTGAGTTTAATCAAAGATTTGAACAAGGGGTATCAAAGGGTAAATTGCAATCTAAAAAGCAGTCTGTCAAACCTTTTAAG---AAAGGAACCACCATTTGTTTTAAGCCTGATAAAACTATTTTTTCTGGAGGAATCGAATTTGAATATACACTTCTTTCATCTAGGTTAAGAGAATTAGCTTATCTTAATGGCGGTGTAAAAATTATTTTTAGAGATGAGAGAAATAAACTGTCAGATGGATCTTATAAA------GAAGAAATTTACTTATATCAAGGAGGTATTAAAGAATATGTGCAATATATGAATGCAGAAAAGGAGTCTATTCATCCAGAGATAATTTATGTTGACTCACAAAAAGAAAATGTTTATGTGGAAGCAGCTTTGCAATGGTGTTCAGATATATATTCAGATAATATTTTAGGGTTTGCAAATAATATAAGAACTATTGATGGAGGTACTCATATTGAAGGATTAAAAACAGTCTTGACAAGAACTTTCAATAACCTCGCAAAAAAGAGAGGTAAAAGAAAGGATATTGAAAAAAATTTAGCTGGTGAAAACATAAGAGAAGGCTTGACTGTGGTTTTGTCGGTTAAAGTGCCAGATCCTGAATTTGAAGGGCAAACAAAAACAAAATTAGGGAACACTGAAGTAAGAGGAATTGTTGATTCTCTTATTGGGGAGGCTCTTACAAAATATATGGAATTCAATCCTGGAATTTTGGACTTGATTCTTGAAAAAGCAATTCAATCATTTAATGCAGCAGAAGCTGCAAGAAGGGCTAGGGAGTTAGTCAGAAGAAAAAGTGTGCTTGAAAGTTCAACTTTGCCTGGTAAATTAGCTGATTGTAGTTCTAGAGATCCCTCTGAATCAGAAATTTATATCGTGGAGGGGGATTCTGCTGGTGGTTCAGCAAAACAAGGAAGAGATAGAAATTTTCAGGCTATTTTGCCTCTCAGAGGCAAAATTCTTAATATCGAAAAAACTGACGATACTAAAATATATAAAAATACAGAAATTCAGTCATTAATAACTGCTCTAGGATTAGGCATAAAAGGTGAAGAATTTGATGTAAGCTCGTTGAGATATCATAGAGTTGTGATTATGACGGATGCTGATGTTGATGGGGCTCATATCAGAACTTTATTATTGACATTTTTTTATAGATATCAGAGAGAACTTGTTGAGAAAGGTTTTATATATATAGCTTGCCCTCCTCTCTATAAAGTAGAGAGAGGTAAAAATCATAAATATTGTTATAACGAGAATCAATTAAAAAATACAATTGAAGGGTTCGGTGAAAATGCTAATTACAATATCCAAAGATTCAAAGGTTTAGGCGAGATGATGCCAAAACAATTATGGGATACAACAATGAATCCCCAAACTAGGATGATGAAGAGGGTTGAAATTGAAGATGCACTTGAAGCTGACAGAATATTTAATATATTAATGGGGGATAAAGTTGCTCCAAGAAGAGAGTTTATTGAAACG
AG-402-L09  GTTCAAGCTGCATATGGTGCAGAACAGATTCAAGTCCTAGAAGGTCTTGAACCTGTTAGAAAGCGCCCTGGAATGTATATAGGTTCAACAGGGGCTAAAGGACTTCATCATCTTGTGTATGAAGTTGTTGATAATGCTGTTGATGAGGCGCTTGCTGGTCACTGTGATCAAATTACAATTTTACTTTGCGAAGACGGCTCAGCATCTATAACAGACAATGGTCGAGGAATTCCAACTGATATTCATCCTCGTACAGGTAAAAGTGCATTAGAGACAGTATTAACTGTTTTGCATGCAGGGGGGAAATTTGGAAGTGGTGGATACAAAGTATCGGGAGGTTTGCATGGTGTTGGTATTTCTGTAGTTAATGCATTAAGTGAGTGGGTAGAGGTCACAGTCCGTCGACAAAAGAAAGTGCATTACCAGAGATTCGAAAGAGGTGCATCAATTGGGAATTTAAAATCAGAGAATCTCTCAAAATCAGATCAGGAATTAACTGGAACTACAGTTTGTTTTAAACCTGATGATCAGATTTTTACTGATGGTATAGCTTTTGAATTTGGAATATTGTCATCAAGGCTAAGAGAACTTGCTTATTTGAATGGAGGGGTACGTATCGTTTTTCGTGATGAGAGAAAGAAGTCGTTAGATGCTAATCAAAAACCTCATGAGGAGGTTTATTTTTATGAGGGAGGTATTAAAGAATATGTTGATTATATGACTAAAGAAAAAGACTCATTACATCCTGAAATTATTTATGTCAATTCTGAAAAAGATGGAGTTCAAGTTGAAGCAGCAATGCAATGGTGCGTTGATGCTTATTCAGATAGCATTTTAGGTTTTGCAAATAATATTCGGACGATAGATGGTGGAACTCATATCGAGGGATTAAAAACAGTATTAACAAGAACTTTGAATTCGTTTGCAAAAAAAAGAGGTAAAAGGAAAGAGGGAGACTCGAACCTAGCAGGAGAAAATATTAGAGAAGGATTAACAGCTGTTTTATCTGTAAAAGTTCCAGACCCAGAATTTGAGGGTCAAACAAAAACTAAATTAGGAAACACCGAAGTACGAGGAATTGTAGATAGCTTGGTTGGTGAGTCTCTTAGTCAATATTTAGAATTTAATCCAGGTGTGATTGATTTAATTTTAGAAAAAGCGATTCAAGCTTTTAATGCTGCTGAAGCAGCAAGAAGAGCTAGAGAACTTGTTCGCAGGAAAAGTGTCTTAGAAAGTTCTACCTTGCCAGGGAAATTGGCAGATTGCAGTTCGAGAGATCCATCAGAATCAGAAATATACATAGTTGAGGGTGATTCTGCGGGTGGATCAGCAAAGCAAGGAAGAGATAGGAAATTCCAAGCAATTTTACCTTTGAGGGGGAAAATCTTAAATATTGAAAAAACTGATGATGCGAAGATTTATAAAAACACTGAAATTCAATCTTTAATAACAGCTTTAGGTTTGGGCATCAAAGGGGAAGATTTTGAAGTTAAAAATCTTAGATATCACAGAGTAGTAATAATGACTGACGCTGATGTTGATGGTGCGCATATTAGAACTTTGCTTTTAACTTTCTTCTATAGGTATCAAAAGGCTCTTGTAGAAGGTGGGTACATATATATTGCTTGTCCTCCTCTTTATAAAGTAGAAAGAGGGAAGAATCATACTTATTGTTATAACGAATCCGATTTGCAAAAAACTCTTTCAAATTTTGGAGAAAAGGCTAATTATACAATTCAAAGATTTAAGGGTTTAGGAGAAATGATGCCAAAACAATTATGGGAAACAACTATGGATCCTACAACTAGAATGATGAAAAGAGTTGAGATCGAAGACGCTCTTGAAGCTGATCGAATATTTACAATTTTAATGGGTGATAAAGTTGCACCAAGACGAGAATTTATTGAAACT
AG-402-L18  ATCTCAAACGACTATGGCGCAGAGCAGATTCAGGTTTTAGAAGGATTAGAGCCAGTACGAAAACGACCTGGTATGTACATTGGTTCTACAGGCCCAAGGGGCTTACATCACCTTGTGTATGAAGTTGTCGATAATTCTGTAGACGAAGCTCTTGCAGGTCATTGTGATCATATAGAAATAATTCTCAAGGCAGATGGATCAGCTTTGATTTCAGACAACGGAAGAGGGATTCCAACAGATGTTCATCCTAGGACAGGTAAAAGTGCTTTAGAAACTGTTCTTACGGTTCTTCATGCAGGAGGTAAATTTGGAAGTGGCGGTTATAAAGTGTCTGGGGGTTTACATGGAGTTGGAATTTCAGTAGTAAATGCTTTAAGCGAATGGGTCAATGTTACGGTTTATAGAGATGGGAAAGAGTTCAATCAAAGATTTGAGAAAGGTATTGCTAAAGGTGAATTGCAGTCTCATAAACAGCAATCAAAAACAACTAAG---AAGGGAACTACTATATGTTTTAAGCCTGATTCGCTAATATTTACCTCTGGAATTGAATTTGAGTACTCAATTCTTTCATCGAGATTAAGAGAATTAGCTTATCTTAATGGTGGGGTGAAAATTATATTTAGAGATGAGAGAAATCAACTTTCAGATGGTTCTTTCAAA------GAAGAAGTCTATTTATATGAAGGTGGTATTAAGGAATATGTTGAGTATATGAACTCGGAAAAGAATTCTTTGCACCCAGAAATCATATATGTAGATTCTCAAAAAGAAAATGTCTATGTAGAAGCTGCTTTGCAGTGGTGTTCGGATGTATATTCAGATAATATTTTAGGCTTTGCAAATAATATTAGAACTATTGATGGAGGTACTCATATTGAAGGGTTAAAGACAGTCTTAACAAGAACTTTTAATACCCTTGCGAAAAAAAGAGGTAAAAGAAAGGATATAGAAAAAAATTTAGCGGGGGAAAATATAAGAGAAGGTCTTACTGTGGTTTTATCAGTAAAAGTACCAGACCCTGAATTTGAAGGACAAACTAAAACAAAACTAGGAAATACTGAAGTTAGAGGGATTGTAGATTCACTTATAGGAGAGTCTTTAACAAACTTTATGGAATTTAATCCCGGTGTTTTGGATTTAATTTTAGAGAAAGCAATTCAATCTTTTAATGCAGCTGAAGCTGCACGCAGAGCTAGAGAATTAGTCAGAAGAAAGAGTGTTCTTGAAAGTTCAACTTTACCTGGAAAATTAGCAGATTGTAGTACTAGAGATCCATCAGAGTCAGAAATATACATTGTTGAAGGAGATTCAGCTGGTGGCTCAGCCAAGCAGGGGAGGGATAGAAAGTTTCAAGCAATTTTGCCTTTAAGAGGTAAAATATTGAATATTGAAAAAACTGATGACACTAAAATATACAAAAATTCAGAAATTCAATCTTTAATTACTGCATTGGGTCTAGGTATAAAAGGAGAAGAATTTGATATAAATTCTTTAAGATACCATCGAGTTGTAATTATGACGGATGCTGATGTAGATGGAGCTCATATTAGAACATTATTATTAACTTTCTTCTATAGATATCAAAGAGAACTAGTAGAAAAAGGACATATATATATAGCTTGTCCTCCATTATATAAAGTTGAGAGAGGCAAAAATCATCAATATTGTTACAACGAGAGTCAACTAAAACAGACAATTAACGAATTTGGAGAAAATGCAAATTATAGTATTCAAAGATTTAAAGGTTTAGGAGAGATGATGCCTAAACAATTATGGGATACAACGATGAATCCACAGACTCGTATGATGAAAAGAGTAGAAATTGAAGATGCACTTGAGGCAGATAGGATTTTTAATATTTTAATGGGAGATAAAGTGGCTCCTAGAAGAGAATTTATTGAAACT
AG-402-L19  GTCCAAGCTGCATATGGTGCTGAGCAGATCCAAGTTTTAGAAGGACTTGAACCTGTTAGAAAACGCCCTGGAATGTATATAGGCTCAACAGGGTCTAAAGGGCTTCATCATCTTGTTTATGAAGTTGTTGATAATGCTGTGGATGAGGCGCTTGCTGGTCACTGTGATGAAATTACAATTTTACTTTGTGAAGATGGCTCAGCATCCATCACTGACAATGGTCGTGGCATTCCAACAGATATTCATCCTCGCACAGGTAAAAGTGCATTAGAGACAGTACTAACTGTTTTGCATGCAGGTGGAAAATTTGGAAGTGGTGGATACAAAGTCTCTGGAGGTTTGCATGGTGTTGGTATTTCTGTAGTCAACGCTTTGAGTGAGTGGGTAGAGGTCACCGTCCGTCGACAAAAGAAAGTTCATTTCCAGAGATTCGAAAGAGGTGCATCAATTGGGAATCTAAAATCCGAGAATCTCTCGAAATCGGACTATGAATTAACTGGAACTACGGTTTGTTTTAAACCTGATGATCAGATTTTTACTGATGGTATAGCTTTTGAATATGGAATATTGTCATCGAGACTTAGAGAACTTGCTTATTTGAATGGAGGGGTACGTATTGTTTTTCGTGACGAGAGAAAGAAGTCGTTAGATGTTGATCAACAGCCTCATGAGGAAATTTATTTTTATGAGGGAGGTATTAAAGAATATGTGGATTATATGACTAAAGAAAAAGACTCATTACATCCAGAAATTATTTATGTCAATTCAGAAAAAGATGGAGTTCAAGTTGAAGCAGCAATGCAGTGGTGTGTTGATGCTTATTCAGATAGCATTCTAGGATTTGCTAATAATATTCGCACGATAGATGGTGGTACTCATATTGAGGGATTAAAAACAGTATTAACAAGAACTTTGAATTCGTTTGCCAAAAAAAGAGGTAAAAGAAAAGAGGGAGATTCGAACTTAGCAGGAGAAAATATTAGAGAAGGATTAACAGCTGTTCTATCTGTAAAAGTTCCAGACCCAGAATTTGAGGGTCAAACAAAAACAAAATTAGGTAATACTGAAGTACGAGGAATTGTAGATAGCTTAGTGGGGGAGTCTCTAAGTCAATATTTAGAGTTTAATCCTGGTGTGATTGATTTAATTTTAGAGAAAGCTATTCAAGCTTTTAATGCTGCTGAAGCAGCAAGAAGAGCTAGAGAGCTTGTTCGCAGGAAAAGTGTCTTAGAAAGTTCTACATTGCCAGGAAAGTTGGCAGATTGCAGTTCAAGAGATCCATCAGAATCAGAAATTTACATCGTTGAGGGTGATTCCGCTGGTGGATCAGCGAAGCAAGGAAGAGATAGAAAATTCCAAGCAATTTTACCTTTGAGAGGAAAAATCTTAAATATTGAAAAAACTGATGATGCGAAGATTTATAAAAATACTGAGATCCAATCTTTAATAACAGCTCTAGGTTTGGGAATTAAAGGAGAAGATTTTGAAGTGAAAAATCTCAGATATCACAGAGTAGTGATAATGACTGATGCTGATGTTGATGGTGCCCATATTAGAACTTTGCTTTTGACTTTCTTTTATAGGTATCAAAAGGCTCTTGTAGAAGGGGGATATATATATATTGCTTGCCCTCCTCTTTACAAAGTAGAAAGAGGAAAGAATCATACTTATTGCTATAACGAATCCGATTTACAAAAAACTCTTTCAAATTTTGGAGAAAAGGCTAATTATACGATTCAAAGATTTAAAGGCTTAGGAGAAATGATGCCAAAACAATTGTGGGAAACAACAATGGATCCTTCAACTCGAATGATGAAAAGAGTTGAAATAGAGGACGCTTTGGAGGCCGATAGAATATTTACAATTTTAATGGGTGATAAGGTTGCACCAAGAAGAGAATTTATTGAAACT
AG-402-L20  GTCCAAGCGGCTTATGGTGCTGAGCAGATCCAAGTGCTGGAAGGCTTGGAACCTGTCAGGAAGCGCCCTGGAATGTATATAGGCTCAACCGGGTCTAAAGGGCTTCATCATCTTGTATATGAAGTTGTTGATAATGCTGTAGATGAGGCACTTGCCGGCCATTGTGATCAAATAACGATTTTACTTTGTAATGATGGTTCAGCATCTATTACTGACAATGGTCGAGGAATTCCAACTGATATTCATCCTCGAACAGGCAAAAGTGCACTAGAGACAGTATTGACTGTTCTACATGCAGGTGGAAAGTTTGGAAGTGGAGGATACAAGGTCTCCGGAGGCTTGCATGGAGTTGGTATCTCTGTAGTAAATGCTTTGAGTGAGTGGGTAGAGGTAACAGTTCGCAGACAAAAAAAAATCCATTTCCAGAGATTTGAAAGAGGTGCATCAATTGGAAATTTAAAATCAGAGAATCTTTCCAAGTCAGATCAAAACTTAACCGGGACCACTGTTTGTTTTAAACCTGATGAAAAGATTTTCACTGATGGTATAGCTTTTGAATACGGAATATTATCTTCGAGGCTTAGAGAACTTGCATATTTGAATGGAGGAGTTCGAATTGTCTTTCGTGATGAAAGGAAAAAGTTAAACGATTCTAGACAAATTCCTCATGAAGAAGTTTATTTTTATGAAGGTGGAATTAAAGAATACGTTGAATATATGACTAAGGAAAAAGACTCACTACATCCAGAGATAATTTATGTAAATTCTGAAAAAGATGGAGTTCAAGTAGAAGCAGCCATGCAATGGTGTGTTGATGCTTATTCAGACAGTATTCTTGGATTTGCCAATAATATTCGCACGATCGATGGTGGAACTCATATTGAGGGATTAAAAACCGTACTAACTAGAACTTTAAATACATTTGCCAAGAAAAGAGGTAAAAGAAAAGATTCTGACTCAAATTTAGCAGGAGAAAATATTAGAGAAGGATTAACCGCTGTTCTATCGGTAAAAGTCCCAGATCCAGAATTTGAAGGCCAAACAAAAACTAAACTAGGCAATACTGAAGTGCGCGGAATTGTTGATAATTTGGTGGGTGAATCTCTCAGTCAATATTTAGAATTTAATCCAGGTATAATAGACTTGATTTTAGAGAAAGCAATTCAAGCTTTTAATGCTGCTGAAGCAGCAAGAAGAGCTAGAGAGCTTGTTCGCAGAAAAAGTGTTTTAGAAAGTTCTACATTGCCAGGCAAACTTGCAGATTGTAGTTCAAGAGACCCATCAGAATCGGAGATTTATATAGTTGAGGGAGATTCTGCTGGTGGATCAGCTAAGCAAGGTAGAGATAGAAAATTCCAGGCAATTCTTCCATTGAGAGGTAAAATTCTAAATATTGAAAAAACTGATGATGCGAAGATCTATAAAAATACTGAGATTCAATCTTTAATAACGGCTCTTGGTTTAGGTATTAAAGGTGAAGACTTTGAAGTTAAGAATCTCAGGTATCACAGAGTAGTAATAATGACTGATGCTGATGTTGATGGTGCACATATTAGAACGTTGCTTTTGACTTTCTTCTATAGGTATCAAAAGGCCCTTGTGGAAGGTGGTTATATTTATATTGCTTGTCCTCCTCTCTATAAAGTAGAACGAGGGAAAAAACATACTTATTGCTATAACGAATCAGATTTGCAAAAAACTATTGCAAGTTTTGGAGAAAAGGCCAATTATACAATTCAAAGATTTAAAGGCTTAGGAGAAATGATGCCCAAGCAATTATGGGAAACAACAATGGATCCTACAACAAGAATGATGAAAAGAGTTGAGATAGAAGATGCGCTTGAAGCTGATCGAATATTTACAATTTTAATGGGTGATAAAGTTGCACCAAGAAGAGAGTTTATTGAAACT
AG-402-L23  ATCTCAAATGATTATGGCGCGGAGCAGATTCAGGTTTTAGAGGGGTTAGAACCAGTTCGTAAACGTCCTGGGATGTATATAGGTTCTACAGGGCCTAGGGGATTACATCATTTAGTATATGAGGTAGTTGATAACTCAGTTGATGAAGCACTTGCAGGACATTGTGATCATATAGAAATAGTCCTTCGAGCAGATGGTTCTGCTTTAATTTCTGATAATGGTCGTGGTATTCCAACAGATATTCATCCAAGAACAGGAAAAAGTGCATTAGAAACTGTATTAACTGTTCTTCACGCAGGAGGTAAATTTGGAAGTGGTGGTTATAAAGTTTCAGGCGGTTTGCATGGAGTAGGAATATCTGTAGTTAATGCTTTAAGTGAATGGGTTAATGTGACTGTCTATAGGGATGGTAGCGAATTTAATCAAAGATTTGAAAAAGGTTTGTCTAAGGGTGAATTGCAAAGTAAAAAGCAGACTTGTAAACCATCTAAG---AAAGGAACAACTATTTGCTTTAAACCCGATAAAACAATTTTTTCTGGTGGAATTGAATTTGAATATGCTCTTCTTTCATCCAGATTGAGAGAATTAGCTTACCTTAACGGTGGAGTAAAAATTGTTTTTAGAGATGAAAGAAATCAATTATCAGATGGTTCTTTTAAA------GAAGAAATTTACTTATATCAGGGAGGTATTAAAGAATATGTTGAATATATGAATACTGAAAAAGAGTCTATTCATCCTGAAATAATTTATGTTGACTCACAGAAAGAAAATGTATATGTAGAAGCAGCTTTGCAATGGTGTTCAGATGTATATTCAGATAATATCTTGGGATTTGCAAATAATATTAGAACTATTGATGGAGGAACTCATATAGAAGGGCTAAAAACAGTTCTGACGAGAACTTTCAATAATCTTGCAAAAAAGAGAGGTAAAAGAAAAGATGTTGAAAAAAATTTAGCTGGCGAAAACATTAGAGAAGGCTTGACTGTTGTTTTATCGGTAAAAGTTCCAGATCCCGAATTTGAAGGGCAAACAAAAACAAAATTAGGAAATACCGAAGTAAGAGGAATTGTGGATTCTCTCATTGGGGAGGCTCTCACAAAATATATGGAATTCAATCCTGGAATTTTGGACTTGATTCTTGAAAAAGCAATTCAATCATTTAATGCGGCAGAAGCTGCCAGAAGGGCCAGAGAATTAGTAAGAAGAAAAAGTGTTCTGGAAAGTTCTACCTTACCGGGTAAATTAGCAGATTGTAGTTCTAGAGATCCCTCAGAATCAGAAATTTATATAGTCGAAGGAGATTCAGCTGGAGGTTCCGCCAAACAAGGACGAGATAGAAAATTTCAGGCTATTTTGCCTCTCAGGGGTAAAATTCTTAATATTGAAAAGACTGACGATACCAAAATTTATAAAAATACAGAAATACAGTCATTAATAACAGCTCTAGGATTAGGAATAAAAGGAGAGGAGTTCGACGAGAGCTCTTTGAGATATCATAGAGTTGTAATTATGACGGATGCTGATGTTGACGGTGCTCATATAAGAACTTTATTATTGACATTTTTTTATAGATACCAAAGAGATCTTGTTGAGAAAGGTTTTATATACATTGCTTGTCCCCCTCTATATAAAGTTGAAAGAGGTAAGAATCATAATTACTGTTATAACGAGAATCAATTAAAGGATACAATTGAAGGTTTTGGAGAAAAAGCAAATTACAATATCCAAAGATTTAAGGGATTAGGTGAGATGATGCCAAAACAATTATGGGATACAACTATGAATCCTCAAACTAGGATGATGAAAAGGGTTGAAATCGAAGATGCACTTGAGGCTGACAGAATATTCAATATATTAATGGGAGATAAAGTTGCACCAAGAAGAGAATTTATTGAAACT
AG-402-M15  ATCTCAAATGACTATGGTGCGGAGCAGATTCAGGTTTTAGAAGGGTTGGAGCCTGTTCGAAAACGTCCTGGAATGTATATAGGTTCTACAGGTCCTAGAGGACTGCATCATTTAGTTTATGAGGTAGTTGATAATTCAGTTGATGAGGCATTGGCAGGACATTGTGATCATATAGAAATAGTTCTAAGAAGAGATGGTTCAGCTTTCATCTCTGATAATGGACGTGGTATCCCAACAGATATTCATCCAAGGACAGGGAAAAGTGCCTTAGAAACTGTACTGACTGTTCTTCACGCAGGAGGTAAATTCGGAAGCGGCGGCTATAAAGTTTCAGGCGGCTTGCATGGAGTAGGAATATCTGTAGTTAATGCTTTAAGCGAATGGGTTAATGTGACAGTTTATAGGGATGGCAGTGAGTTTAATCAAAGATTTGAAAAAGGTTTATCAAAGGGAGCATTGCAGACTAAAAAGCAGTCTTTAAAACCTTTTAAA---AAAGGAACCACTATCTGCTTTAAACCTGATAAAACGATTTTTTCTGGAGGAATCGAATTTGAATATGCTCTTCTCTCATCTAGGTTAAGAGAATTAGCTTATCTTAATGGTGGTGTAAAAATTGTTTTTAGAGATGAGAGAAGTGAATTATCAGATGGTTCGTATAAA------GAAGAAATTTATTTATATCAAGGAGGAATAAAAGAATATGTTCAATATATGAATGCAGAAAAAGAGTCTATCCATCCTGAGATAATTTATGTTGATTCACAAAAAGAAAACGTTTATGTAGAAGCAGCCTTGCAATGGTGTTCAGATGTATATTCAGATAATATTTTAGGTTTTGCAAACAATATTAGAACTATAGATGGAGGCACGCATATTGAAGGACTAAAAACAGTTTTAACAAGAACCTTCAATAATCTTGCAAAAAAGAGAGGGAAAAGAAAAGATATTGAAAAAAATCTAGCAGGAGAAAATATTAGAGAGGGTTTGACGGTAGTTTTATCGGTTAAAGTTCCAGATCCAGAATTTGAAGGACAAACAAAAACTAAACTAGGTAATACTGAAGTAAGAGGAATTGTTGATTCACTTATTGGTGAGGCCCTTACAAAATATATGGAATTCAATCCAGGCGTTTTGGACTTGATTCTTGAAAAAGCAATTCAATCATTTAATGCAGCAGAAGCTGCAAGAAGGGCTAGAGAATTAGTTAGAAGAAAAAGTGTTCTTGAAAGTTCAACTTTGCCAGGTAAATTGGCAGATTGTAGTTCTAGAGATCCCTCAGAATCAGAAATTTATATTGTTGAGGGTGATTCTGCAGGAGGTTCTGCAAAACAAGGAAGAGATAGAAATTTTCAGGCTATTTTGCCTCTTAGAGGAAAAATTCTTAATATCGAAAAAACTGATGATACAAAAATATATAAAAATACAGAAATCCAGTCTTTAATAACAGCTTTAGGATTAGGAATTAAGGGTGAGGAGTTTGATATGAGTTCTTTGAGATATCACAGAGTTGTAATAATGACCGATGCTGATGTTGATGGAGCTCATATTAGAACTTTATTATTGACATTTTTTTATAGATACCAAAGGGAACTTGTTGAGAGAGGTTATATATATATTGCTTGTCCTCCCCTTTATAAAGTTGAGAGAGGTAAGAATCATAAATACTGTTATAACGAGAATCAATTAAAGGATACAATTTCAGGTTTTGGAGAAAATGCAAATTATAATATTCAAAGATTTAAGGGATTAGGTGAGATGATGCCAAAACAATTGTGGGATACAACTATGAATCCTCAAACTAGGATGATGAAAAGAGTTGAAATTGAAGATGCACTGGAAGCTGACAGAATATTTAATATATTAATGGGTGATAAAGTTGCACCAAGAAGAGAATTTATTGAAACA
AG-402-M18  GTCCAAGCGGCTTATGGTGCTGAGCAGATCCAAGTACTTGAAGGCTTGGAACCTGTAAGAAAGCGGCCTGGTATGTATATAGGCTCAACAGGGTCTAAAGGGCTTCATCATCTTGTTTATGAAGTTGTTGATAATGCTGTAGACGAGGCCCTAGCTGGTCACTGTGATCAAATCACAATTTCACTGTGTGAGGATGGTTCGGCATTAATTTCAGATAATGGTCGTGGAATTCCTACTGACATACATCCTCGCACTGGCAAAAGTGCTCTTGAGACAGTTCTAACTGTTTTGCATGCAGGTGGAAAATTTGGAAGCGGTGGCTATAAAGTTTCTGGAGGTTTGCATGGTGTTGGTATATCGGTTGTAAATGCTTTAAGTGAATGGGTAGAAGTAACAGTTAAGAGGCAAGAAAAAGTTCATTTTCAGAGGTTCGAAAGAGGCTCATCAATTGGGAGTCTAAAGTCTGAGAATCTTTCCAAATCAGAGAAAAATTTAACTGGTACAACGGTTTGTTTTAAACCTGATGATCAAATTTTTACAGATGGAATATCCTTTGAATATGGAATTTTATCTTCGAGACTCAGAGAACTTGCTTATTTGAATGGTGGAGTACGCATCGTATTTCGTGATGAAAGAAATCAGTCTTTAGATTCTGATAACAAACCATATGAGGAAATCTATTTTTATGAGGGTGGTATTAAAGAATACGTTGAGTATATGACTAAAGAAAAAGACTCATTACACCCAGAAATTATTTATGTAAATTCTGAAAAAGATGGTGTCCAAGTAGAAGCAGCATTGCAGTGGTGCGTTGATGCTTATTCTGACAGTATTTTAGGTTTTGCTAATAATATTCGCACAATAGATGGTGGAACTCATATCGAGGGATTGAAAACAGTTTTGACTAGGACTTTGAATTCTTTCGCAAAAAAAAGGGGAAAAAGAAAAGAGGGTGACTCCAATTTAGCAGGCGAAAATATTAGGGAAGGATTAACAGCTGTTCTATCTGTAAAAGTTCCAGACCCAGAATTTGAAGGTCAAACTAAAACTAAATTAGGTAACACTGAAGTACGTGGAATTGTTGATAGTTTAGTTGGTGAGTCTCTTAGTCAATATTTAGAATTTAATCCCAGTGTTATTGACTTAATTTTAGAAAAAGCTATTCAGGCTTTTAATGCTGCTGAGGCAGCTAGAAGAGCTAGAGAACTTGTCCGCAGAAAAAGTGTCTTAGAAAGTTCAACATTGCCGGGTAAGTTGGCAGACTGCAGTTCCAGAGATCCATCAGAATCAGAAATATATATAGTGGAGGGCGATTCGGCTGGTGGCTCGGCTAAGCAAGGAAGAGATAGAAAATTTCAAGCGATCCTACCTTTGAGAGGAAAAATTTTAAATATTGAAAAAACCGATGATGCGAAGATATATAAAAACACTGAGATTCAATCTTTAATTACAGCTCTTGGTTTAGGTATCAAAGGAGAAGATTTTGAAGTGAAGAATCTTAGGTATCACAGAGTAGTTATTATGACTGATGCTGACGTTGATGGTGCACATATTAGAACTTTGCTTTTGACTTTCTTTTATCGATATCAAAAAGCTCTTGTTGAAGGTGGATATATTTATATTGCATGCCCACCCTTATACAAGGTTGAACGCGGAAAGAACCATACTTATTGTTATAACGAATCAGATTTGCAGAAAACTCTCTCAAATTTTGGAGAAAAGGCTAACTATACAATTCAAAGATTTAAAGGTTTAGGGGAAATGATGCCTAAACAACTATGGGAAACCACCATGGATCCAACAACTAGAATGATGAAAAGAGTTGAGATAGAAGATGCTCTTGAAGCTGATAGGATATTTACAATTTTAATGGGTGATAAAGTCGCACCAAGAAGGGAATTTATTGAAACT
AG-402-M23  GTCCAAGCAGCTTATGGTGCTGAGCAGATCCAAGTACTAGAAGGCTTGGAACCTGTAAGAAAGCGGCCTGGAATGTATATAGGCTCAACTGGGTCTAAAGGTCTTCATCATCTTGTATATGAAGTAGTTGATAATGCCGTAGACGAGGCGCTTGCTGGTCACTGCGATCAAATTACAATTTTACTTTGTGAGGATGGATCTGCTTCTGTCTCAGATAATGGTCGAGGGATACCAACTGATATTCACCCTCGTACTGGCAAGAGTGCTCTTGAGACAGTTTTGACTGTTTTGCATGCAGGTGGAAAATTTGGGAGCGGTGGCTATAAAGTTTCTGGAGGTTTACATGGTGTTGGCATTTCAGTTGTAAATGCTTTAAGTGAATGGGTTGAAGTAACAGTTAGGAGGCAGCAAAAAGTTCATTTTCAGAGATTCGAAAGAGGCTCATCAATTGGAAGTTTAAGATCTGAGAATCTCTCTAAATCAGACAAAAATCTAACTGGTACTACTGTTTGTTTTAAGCCTGATAATCAAATCTTTACTGATGGAATATCTTTTGAATATGGAATCTTATCTTCAAGACTTCGAGAGCTAGCTTATTTGAATGGTGGAGTGCGTATCGTATTTCGTGATGAGAGAAAGAAGTCTTTAGATTCTAATCAGAAGCCTTATGAAGAAGTTTATTTTTATGAGGGTGGCATAAAAGAATATGTTGAGTATATGACTAAAGAAAAAGACTCATTACACCCAGAGATTATTTATGTAAATTCTGAAAAAGATGGAGTTCAAGTAGAAGCAGCACTGCAGTGGTGCGTTGATGCTTATTCCGACAGTATCTTGGGATTCGCTAATAATATTCGTACAATAGATGGTGGAACTCATATAGAGGGATTAAAAACAGTATTAACAAGAACCTTAAATTCATTTGCAAAGAAAAGAGGTAAAAGAAAAGATGGAGACTCGAACTTAGCGGGAGAAAACATTAGAGAAGGTTTAACAGCTGTCTTATCGGTAAAAGTCCCTGACCCAGAATTTGAAGGTCAAACAAAAACTAAATTAGGCAATACTGAAGTACGAGGAATAGTTGATAGTTTAGTTGGTGAGTCTCTTAGTCAATATTTGGAATTTAATCCAGGTGTGATTGATTTGATTTTAGAGAAAGCAATCCAAGCCTTTAATGCTGCTGAGGCTGCAAGAAGAGCTAGAGAACTTGTGCGTAGAAAAAGTGTTTTAGAAAGTTCTACTTTGCCAGGTAAATTGGCAGACTGCAGTTCAAGAGATCCTTCGGAATCAGAAATTTATATAGTTGAGGGCGATTCTGCTGGTGGCTCAGCCAAGCAAGGAAGAGATAGAAAATTTCAAGCAATTTTACCTTTGAGAGGAAAAATCCTTAATATTGAGAAAACTGATGATGCGAAAATCTACAAAAATACTGAGATTCAATCTTTAATAACAGCACTTGGTTTAGGCATCAAAGGAGAAGACTTTGAAGTTAAGAATCTCAGATATCACAGAGTAGTAATCATGACTGATGCTGATGTTGATGGGGCGCATATCAGAACTTTGCTTTTAACCTTCTTTTATAGGTATCAAAAGGCTCTTGTAGAGGGAGGGTATATATATATTGCTTGTCCTCCTCTTTACAAAGTTGAGAGAGGAAAGAATCATACTTATTGTTATAACGAATCAGACTTGCAAAAAACTCTTTCTAAGTTTGGAGAGAAGGCAAATTATACAATTCAAAGATTTAAAGGTTTGGGCGAAATGATGCCAAAACAATTATGGGAAACAACTATGGATCCTACAACTAGAATGATGAAAAGAGTTGAGATAGAAGATGCCCTTGAAGCTGATCGGATATTTACAATTTTAATGGGTGATAAAGTTGCACCCAGGCGAGAGTTTATTGAAACT
AG-402-N08  ATCTCAAATGATTATGGTGCCGAACAAATTCAGGTTTTAGAGGGTTTAGAGCCAGTTCGTAAACGTCCTGGAATGTATATAGGTTCTACAGGTCCTAGGGGGTTACATCATCTCGTATATGAAGTCGTTGATAACTCAGTTGATGAAGCACTTGCAGGACATTGTGATCATATAGAAATAGTTCTTAGAGCAGATGGATCAGCTTTAATTTCTGATAATGGAAGAGGTATTCCAACAGATATTCATCCAAGGACAGGGAAAAGTGCTTTAGAAACTGTACTGACTGTCCTTCATGCAGGAGGTAAATTCGGAAGTGGTGGTTACAAAGTTTCAGGAGGCTTGCATGGGGTAGGAATATCTGTTGTAAATGCTCTAAGCGAATGGGTTAATGTGACTGTTTATAGAGATGGTAGAGAGTTTAATCAAAGATTTGAAAAAGGTGTATCAAAGGGTGAATTGCAAACTAAAAAGCAGTCTGGAAAACCCTTTAAA---AAAGGAACGACTATTTGCTTCAAGCCGGACAAAACGATTTTTTCTGGAGGAATTGAATTCGAATATGCTCTTCTTTCCTCTAGATTAAGAGAACTAGCTTATCTTAATGGTGGAGTAAAAATTGTCTTTAGAGATGAAAGAAATCAATTATCTGATGGTTCTTTCAAA------GAAGAAATTTATTTATATCAAGGAGGCATTAAAGAATATGTTCAATACATGAATGCAGAAAAGGAGTCTATTCATCCTGAAATAATTTATGTTGACTCACAGAAAGAAAATGTGTACGTTGAAGCCGCTTTACAATGGTGTTCAGATGTATATTCAGATAATATTTTAGGTTTTGCTAACAATATTAGAACTATTGATGGAGGAACTCATATTGAAGGATTAAAAACAGTTCTGACGAGAACCTTTAATAATCTTGCAAAAAAAAGAGGTAAAAGAAAAGATATTGAAAAAAATTTAGCTGGAGAAAATATTAGAGAGGGCTTGACTGTTGTTTTATCGGTAAAAGTTCCAGATCCAGAATTTGAAGGGCAAACAAAAACAAAATTAGGGAATACTGAAGTAAGAGGAATTGTGGATTCTCTAATTGGGGAGGCTCTCACAAAATATATGGAATTCAATCCTGGAATTTTGGACTTGATTCTTGAAAAAGCAATACAATCATTTAATGCAGCAGAAGCTGCGAGAAGGGCTAGAGAATTAGTAAGAAGAAAAAGTGTTCTAGAGAGTTCTACCTTACCGGGTAAATTAGCAGATTGTAGTTCTAGAGATCCCTCAGAATCAGAAATTTATATAGTTGAAGGAGATTCAGCTGGAGGTTCCGCAAAGCAAGGACGAGATAGAAGTTTTCAGGCTATTTTGCCTCTAAGAGGTAAAATTCTTAATATTGAAAAAACTGACGATACTAAAATTTATAAAAATACAGAAATACAGTCATTAATAACAGCTCTAGGTTTAGGAATAAAAGGAGAGGAGTTCGAGGAGAGCTCTTTGAGATATCATAGAGTTGTAATTATGACGGATGCTGATGTTGACGGTGCTCATATAAGAACTTTACTATTAACATTTTTTTATAGATACCAAAGAGAACTTGTAGAGAAAGGCTTTATATACATTGCTTGTCCCCCTCTATATAAAGTTGAAAGGGGTAAGAATCATAATTACTGTTATAACGAGAATCAATTAAAGGATACAATTGATAGCTTTGGAGAAAATGCAAATTATAATATCCAAAGATTTAAGGGATTAGGTGAGATGATGCCAAAACAATTATGGGATACAACTATGAATCCTCAAACTAGGATGATGAAAAGGGTTGAAATCGAAGATGCACTTGAAGCTGACAGAATATTCAATATATTAATGGGAGATAAAGTTGCACCAAGAAGAGAATTTATTGAAACT
AG-402-N09  GTCCAAGCGGCTTATGGTGCTGAGCAGATCCAAGTACTGGAGGGCTTGGAACCTGTAAGGAAGCGCCCTGGAATGTATATAGGCTCAACCGGGTCTAAAGGGCTTCATCATCTTGTATATGAAGTTGTGGATAATGCGGTAGATGAGGCACTTGCGGGCCATTGTGATCAAATAACTATTTTACTTTGTAATGATGGTTCAGCATCTATTACAGACAATGGTCGAGGAATTCCAACTGATATTCATCCTCGCACTGGCAAAAGTGCCCTAGAGACAGTATTGACTGTTCTGCATGCAGGTGGAAAGTTTGGAAGTGGAGGATACAAGGTCTCTGGAGGCTTGCATGGAGTTGGTATCTCTGTAGTAAACGCTTTAAGTGAGTGGGTAGAGGTAACAGTTCGCAGACAAAAAAAAATCCATTTCCAGAGATTTGAAAGAGGTGCATCAATTGGAAATTTAAAATCAGAGAATCTTTCCAAGTCAGATCAAAACTTAACGGGGACCACTGTTTGTTTTAAACCTGATGAAAAGATCTTTACTGATGGTATAGCTTTTGAATACGGAATATTATCTTCGAGGCTTAGAGAACTTGCATATTTGAATGGAGGAGTTCGAATTGTCTTTCGTGATGAAAGGATAAAGTTAAACGATTCTAGACAAATTCCTCATGAAGAAGTTTATTTTTATGAAGGTGGAATTAAAGAATACGTTGAATATATGACTAAGGAAAAAGATTCACTACATCCAGAGATAATTTATGTCAATTCTGAAAAAGATGGAGTTCAAGTAGAAGCAGCAATGCAATGGTGTGTTGATGCTTATTCAGACAGTATTCTTGGATTTGCAAATAATATTCGCACGATTGATGGTGGAACTCATATTGAGGGATTAAAAACAGTATTAACTAGAACTTTAAATACATTTGCCAAGAAAAGAGGTAAAAGAAAAGATTCTGACTCAAATTTAGCAGGAGAAAATATTAGAGAAGGATTAACCGCTGTTCTATCGGTAAAAGTACCAGATCCAGAATTTGAAGGCCAAACAAAAACTAAATTAGGCAATACTGAAGTGCGTGGAATTGTTGATAATTTGGTGGGTGAATCTCTTAGTCAATATTTAGAATTTAATCCAGGTATAATAGACTTGATTTTAGAGAAAGCAATTCAAGCTTTTAATGCTGCTGAGGCAGCAAGAAGAGCTAGAGAGCTTGTTCGCAGGAAAAGTGTTTTAGAAAGTTCTACATTGCCAGGTAAACTTGCAGATTGTAGTTCAAGAGACCCATCAGAATCGGAGATTTATATAGTTGAGGGAGATTCTGCTGGTGGATCTGCTAAGCAAGGTAGAGATAGAAAATTCCAGGCAATTCTTCCATTGAGAGGCAAAATTCTAAATATTGAAAAAACTGATGATGCGAAGATCTATAAAAATACTGAGATTCAATCTTTAATAACGGCTCTTGGCTTAGGTATTAAAGGAGAAGATTTTGAAGTTAAGAATCTCAGGTATCACAGAGTAGTAATAATGACTGATGCTGATGTTGATGGTGCACATATTAGAACGTTGCTTTTGACTTTCTTTTATAGGTATCAAAAGGCTCTTGTGGAAGGTGGTTATATTTATATTGCTTGTCCTCCTCTCTATAAAGTAGAACGAGGAAAAAAACATACTTATTGCTATAACGAATCAGATTTGCAAAAAACTATTGCAAGTTTTGGAGAAAAAGCCAATTATACAATTCAAAGATTTAAAGGCTTAGGAGAAATGATGCCCAAACAATTATGGGAAACAACAATGGATCCTACAACAAGAATGATGAAAAGAGTTGAGATAGAAGATGCGCTTGAAGCTGATCGAATATTTACAATTTTAATGGGTGATAAAGTTGCACCAAGAAGAGAGTTTATTGAAACT
AG-402-N10  ATCTCAAATGAGTATGGTGCAGAGCAGATTCAGGTTTTAGAGGGATTAGAACCTGTTCGTAAACGACCAGGAATGTATATTGGCTCCACTGGTCCAAGAGGTCTTCATCATTTAGTTTATGAAGTCGTAGATAATTCTGTAGATGAAGCTCTTGCTGGTCATTGTGATCATATAGAGATAATTCTCAAAGAAGATGGATCAGCTTTGATTTCAGATAATGGAAGAGGTATACCTACAGATATCCATCCAAGAACAGGTAAGAGTGCTCTTGAAACAGTTCTTACTGTTCTTCATGCGGGTGGTAAATTTGGAAGTGGCGGATATAAAGTTTCTGGTGGTTTACATGGTGTTGGAATATCTGTTGTAAATGCTTTAAGTGAATGGGTTAATGTTAGTGTATTCAGAAATGGTAGAGAGTTTAATCAAAGATTTGAGAAAGGAATTGCAATAGGTGAATTAAAATCTCATAAACAGCAAAATAAACCACTTAAG---AAAGGAACTACAATTTGTTTTAAACCAGATCCAACCATATTTACTGATGGGATTGAATTTGATTATTCTTTGTTGTCATCAAGATTGAGAGAACTAGCTTATTTGAATGGCGGGGTTAAAATTATATTTAGAGATGAGAGATGTAAATTAAAAGATGATTCTTTTAAA------GAAGAGGTTTATTTATATCATGGTGGAATTAAAGAATATGTTCAATATATAAATCAAGAAAAAGAATCTATTCATTCAGAGATAATTTATGTCGATTCCCAAAAAGATAATGTTTATGTAGAAGCAGCTTTACAATGGTGTTCAGATGTTTATTCAGACAATATTTTAGGTTTTGCTAACAATATCAGAACGATTGATGGAGGTACACATATAGAGGGTTTAAAAACAGTTTTAACCAGAACATTTAACGCAATTGCAAAAAAAAGAGGAAAGAGAAAAGATGTAGATAAAAATTTATCAGGAGAAAATATTAGAGAAGGTTTAACGGTAGTTTTATCTGTCAAAGTTCCTGAACCAGAGTTTGAAGGTCAAACAAAAACAAAATTAGGAAATACTGAAGTAAGAGGAATTGTGGATTCGCTTATAGGAGAATCACTAATAAAATACATGGAATTTAATCCTAGTGTGTTTGATTTAATTTTAGAAAAAGCAATTCAATCTTTTAATGCAGCCGAAGCAGCTAAAAGAGCAAGAGATTTAGTAAGAAGAAAAAGTGTTCTTGAAAGTTCAACTTTGCCTGGTAAATTGGCAGATTGTAGTTCTAGAGACCCTTCTGGTTCGGAAATTTATATTGTTGAAGGGGATTCTGCGGGGGGTTCTGCTAAACAGGGAAGAGATAGAAAATTTCAAGCGATCTTACCTTTGAGAGGAAAAATATTAAATATTGAAAAAACAGATGATACTAAAATATACAAAAATACTGAAATTCAATCACTTATAACTGCTTTAGGATTAGGTATTAAAGGTGAAGAATTTGATGTTAATTCTCTTAGGTATCATCGTGTCGTAATTATGACTGATGCTGATGTCGATGGAGCTCATATTAGAACTTTATTATTAACATTCTTTTACAGATATCAAAGAGAGCTTGTTGAAAAAGGTTTTATATATATTGCTTGTCCTCCATTATATAAAGTTGAAAGAGGAAAAAATCATAAATATTGTTATAACGAAAGTCAACTAAAGCATACTATTGAAGAATTTGGAGAAAAAGCAAATTATAATATTCAAAGATTTAAGGGATTAGGTGAAATGATGCCTAAACAATTATGGGATACAACAATGAATCCACAAACAAGGATGATGAAGAAAGTTGAAATTGAAGATGCTCTTCAAGCAGATCGAATATTCAATATTTTAATGGGTGATAAAGTGGCGCCAAGAAGAGAATTTATTGAAACT
AG-402-N17  ATCTCAAATGATTACGGCGCAGAACAGATACAGGTTTTAGAGGGGTTAGAACCAGTTCGTAAACGCCCTGGGATGTACATAGGTTCAACAGGACCTAGGGGATTACATCATTTAGTATATGAGGTAGTTGATAACTCGGTTGATGAAGCACTAGCAGGACATTGTGATCACATAGAAATAGTTCTTCGAGCAGATGGCTCTGCTTTGATTTCTGATAATGGACGAGGTATTCCAACAGATATTCATCCAAGAACAGGGAAAAGTGCCTTAGAAACTGTACTAACTGTTCTTCATGCAGGAGGTAAATTTGGAAGTGGTGGTTATAAAGTTTCAGGGGGTTTGCATGGAGTAGGAATATCTGTAGTTAATGCTCTAAGCGAATGGGTTAATGTGACTGTTTATAGGGATGGGAGCGAATTTAATCAAAGATTTGAAAAAGGTGTATCAAAGGGTGATTTGGAAAGTAAAAAGCAGACTGGCAAACCATCTAAG---AAAGGAACAACTATTTGCTTTAAACCCGACAAAACGATTTTTTCTGGAGGAATTGAATTTGAATATGCTCTTCTTTCATCTAGATTAAGAGAGCTAGCTTATCTTAATGGTGGAGTAAAAATTGTTTTTAGAGATGAAAGAAATCAATTATCAGATGGTTCTTTTAAA------GAAGAAATTTACTTGTATCAAGGAGGTATTAAAGAATATGTTGAATACATGAATGCTGAAAAAGATCCTATTCATCCTGAAATAATTTATGTTGACTCACAGAAAGAAAATGTATACGTAGAAGCAGCTTTGCAATGGTGTTCAGATGTATATTCAGATAATATTTTAGGATTTGCAAATAATATTAGAACTATTGATGGAGGAACACATATTGAAGGCCTAAAAACAGTTCTGACAAGAACTTTCAATAATCTTGCAAAAAAGAGAGGCAAAAGAAAAGATATTGAAAAAAATTTAGCTGGCGAAAATATTAGAGAGGGTTTGACTGTTGTTTTATCAGTAAAAGTTCCAGATCCCGAATTTGAAGGGCAAACAAAAACAAAATTAGGAAATACTGAAGTACGGGGAATTGTGGATTCTCTTATTGGGGAGGCTCTCACAAAATATATGGAATTTAATCCTGGAATTTTGGACTTGATTCTTGAAAAAGCAATTCAATCATTTAATGCAGCAGAAGCTGCAAGAAGGGCTAGAGAATTAGTAAGAAGAAAAAGTGTGCTAGAAAGTTCTACATTACCGGGTAAGTTAGCAGATTGTAGTTCTAGAGATCCTTCAGAATCAGAAATTTATATAGTTGAAGGTGATTCAGCTGGTGGCTCCGCAAAACAAGGACGAGATAGAAATTTTCAGGCTATTTTGCCTCTCAGGGGTAAAATTCTTAATATTGAAAAAACTGACGATACTAAAATTTATAAAAACACAGAAATACAGTCATTAATAACAGCTCTAGGATTAGGAATAAAAGGAGAGGAGTTCAACGAGAGCTCTTTGAGATATCATAGAGTTGTAATTATGACGGATGCTGATGTTGACGGTGCTCATATAAGAACTTTATTGCTGACATTTTTTTACAGATACCAAAGAGAACTTGTTGAGAAAGGTTTTATATACATTGCTTGTCCCCCTCTTTATAAAGTTGAAAGAGGTAAGAATCATAATTACTGTTATAACGAGAATCAATTAAAGGATACAATTAAAGGTTTTGGAGAAAATGCAAATTATAATATCCAAAGATTTAAAGGATTAGGTGAGATGATGCCAAAACAACTATGGGATACAACTATGAATCCTCAAACGAGGATGATGAAAAGGGTTGAAATCGAAGATGCACTTGAAGCTGACAGAATATTCAATATATTAATGGGAGATAAAGTTGCACCAAGAAGAGAATTTATTGAAACT
AG-402-N23  GTCTCAAATGATTATGGCGCGGAACAGATACAGGTTTTAGAGGGGTTAGAACCAGTTCGTAAACGCCCTGGGATGTATATAGGTTCAACAGGACCTAGAGGATTACACCATTTAGTATATGAGGTAGTTGATAACTCTGTTGATGAAGCACTTGCAGGACATTGTGATCATATAGAAATAGTTCTGCGAGCAGATGGTTCTGCTTTAATTTCTGACAATGGACGAGGTATTCCAACAGATATTCATCCAAGAACAGGGAAAAGTGCCTTAGAAACTGTACTAACTGTTCTTCATGCAGGAGGTAAATTTGGAAGTGGTGGCTATAAAGTTTCAGGAGGTTTGCATGGAGTAGGAATATCTGTAGTTAATGCTCTAAGCGAATGGGTTAATGTGACTGTTTATAGGGATGGAAGCGAATTTAATCAAAGATTTGAAAAAGGTGTATCAAAGGGTGAATTGGAAACTAAAAAGCAGAATGGCAAACCATCTAAG---AAAGGAACTACTATTTGCTTTAAGCCCGACAAAACAATTTTTTCTGGAGGAATTGAATTTGAATATGCTCTTCTTTCATCTAGATTAAGGGAGTTAGCTTATCTTAATGGCGGAGTAAAAATTGTTTTTAGAGATGAAAGAAATCAATTATCAGATGGTTCTTTTAAA------GAAGAAATTTATTTGTATCAAGGAGGTATTAAGGAATATGTTGAATACATGAATGCTGAAAAAGATTCTATTCATCCTGAAATAATTTATGTTGACTCACAGAAAGAAAATGTATATGTTGAAGCAGCTTTGCAATGGTGTTCAGATGTATATTCAGATAATATTTTAGGATTTGCAAATAATATTAGAACTATTGATGGAGGAACTCATATTGAAGGGCTAAAAACAGTTCTGACAAGAACTTTCAATAATCTTGCAAAAAAGAGAGGCAAAAGAAAAGATATTGAAAAAAATTTAGCTGGCGAAAATATTAGAGAGGGTTTGACTGTTGTTTTATCAGTAAAAGTTCCAGATCCCGAATTTGAAGGGCAAACAAAAACAAAATTAGGAAATACTGAAGTACGGGGAATTGTGGATTCTCTCATTGGGGAGGCTCTCATAAAATATATGGAATTCAATCCTGGAATTTTAGATTTGATTCTTGAAAAAGCAATTCAATCATTTAATGCAGCAGAAGCTGCGAGAAGGGCTAGAGAATTAGTAAGAAGAAAAAGTGTTCTAGAAAGTTCTACATTACCTGGCAAGTTAGCAGATTGTAGTTCTAGAGATCCCTCAGAATCAGAAATTTATATAGTAGAAGGAGATTCGGCTGGTGGCTCCGCAAAACAAGGACGAGATAGGAATTTTCAGGCTATTTTGCCTCTCAGGGGTAAAATTCTTAATATAGAAAAAACTGACGACACTAAGATTTATAAAAACACAGAAATACAGTCATTAATAACAGCTCTAGGATTAGGAATAAAAGGAGAGGAGTTCGACGAGAGCTCTTTGAGATATCATAGAGTTGTAATTATGACGGATGCTGATGTTGACGGTGCTCATATAAGAACTTTATTGCTTACATTTTTTTACAGATACCAAAGAGAACTTGTTGAGAAAGGTTTTATATACATTGCTTGTCCCCCTCTTTATAAAGTTGAAAGAGGTAAGAATCATAATTACTGTTATAACGAGAATCAATTAAAGGATACAATTCAAGGTTTTGGAGAAAATGCAAATTATAATATTCAAAGATTTAAGGGATTAGGTGAGATGATGCCAAAACAATTATGGGATACAACTATGAATCCTCAAACCAGAATGATGAAAAGGGTTGAAATCGAAGATGCACTTGAAGCTGACAGAATATTCAATATATTAATGGGAGATAAAGTTGCACCAAGAAGAGAATTTATTGAAACT
AG-402-O16  ATCTCAAATGATTATGGCGCGGAACAGATTCAGGTTTTAGAAGGATTAGAACCAGTTCGTAAACGTCCTGGAATGTATATAGGTTCTACAGGTCCAAGAGGGTTACATCATCTAGTATATGAAGTGGTTGATAATTCAGTTGATGAAGCCCTTGCGGGTCATTGTGATCATATAGAAATAGTTCTTCGATCAGATGGATCAGCTTTAATTTCTGATAATGGACGAGGTATTCCAACAGATGTTCATCCAAGAACGGGCAAAAGTGCCTTAGAGACAGTACTAACTGTTCTTCACGCGGGAGGAAAATTCGGAAGTGGTGGTTATAAAGTTTCTGGAGGCTTGCATGGAGTAGGAATATCAGTAGTTAATGCTTTAAGCGAATGGGTGAATGTGACTGTTTTTAGAGATGGTAGTGAGTTTAATCAAAGATTTGAAAAAGGTGTCTCGAAGGGTGAATTACAAACTAAAAAGCAGTCTAAAAGGCCTTTTAAA---AAAGGAACCACTATTTGTTTTAAACCCGATAAAACAATTTTTTCTGGAGGAATCGAATTTGAATATGCTCTTCTTTCATCCAGGTTAAGAGAACTAGCTTATCTTAATGGTGGTGTAAAAATTGTTTTTAGAGATGAGAGAAATGAATTGTCAGATGGTTCTTTCAAG------GAAGAAATTTACTTATATCAAGGAGGCATTAAAGAATATGTTCAATATATGAATTCAGAAAAAGATTCTATTCACCCTGAGATAATATATGTTGACTCACAGAAAGAAAATGTTTACGTAGAAGCAGCCTTGCAATGGTGTTCAGATGTATATTCAGATAATATTTTGGGCTTTGCAAATAATATTAGAACTATTGATGGAGGTACTCATATTGAGGGATTAAAGACAGTATTGACGAGAACATTCAATAATCTTGCAAAAAAGAGAGGCAAGAGGAAAGATATTGAAAAAAATTTAGCTGGTGAAAACATCCGAGAGGGATTGACTGTAGTTTTATCAGTTAAAGTTCCAGATCCTGAATTTGAAGGCCAAACAAAAACAAAATTAGGGAATACTGAAGTCAGAGGAATTGTTGATTCTCTTATTGGAGAAGCTCTGACAAAATATATGGAATTCAATCCTGGCATTTTAGACTTGATCCTTGAAAAAGCAATTCAATCATTTAATGCTGCAGAAGCCGCAAGAAGGGCTAGGGAATTAGTCAGAAGAAAAAGTGTTCTTGAAAGTTCAACTTTGCCTGGTAAATTAGCAGATTGTAGTTCTAGAGATCCTTCCGAATCAGAAATTTATATTGTTGAGGGAGATTCGGCTGGAGGGTCTGCTAAACAAGGAAGGGATAGAAAGTTTCAAGCTATATTGCCTCTCAGGGGTAAAATTCTAAATATTGAAAAAACTGACGATACTAAAATATATAAAAATACAGAAATTCAGTCATTAATAACAGCTCTAGGATTAGGAATAAAAGGAGAAGAGTTTGATGTGAGCTCTTTGAGATATCACAGAGTTGTAATCATGACGGATGCTGATGTTGACGGTGCTCATATAAGAACTTTGTTATTGACATTTTTTTATAGATATCAAAGAGAACTTGTTGAAAGAGGTTTTATCTATATTGCTTGTCCTCCTCTTTATAAAGTTGAAAGAGGTAAGAATCATAAATACTGCTATAACGAGAATCAATTGAAGGATACAATTTCAGGTTTTGGGGAAAATGCAAATTATAATATTCAAAGATTTAAGGGATTAGGGGAGATGATGCCAAAACAATTGTGGGATACAACCATGAATCCTCAAACTAGGATGATGAAAAGAGTTGAAATTGAAGATGCACTTGAAGCTGACAGAATATTTAATATATTAATGGGAGATAAAGTTGCACCAAGAAGAGAATTTATTGAAACT
AG-402-O21  GTCCAAGCGGCTTATGGTGCTGAGCAGATCCAAGTACTGGAAGGCTTGGAACCTGTCAGGAAGCGCCCAGGAATGTATATAGGCTCAACCGGGTCTAAAGGGCTTCATCATCTTGTATATGAAGTTGTTGATAATGCGGTAGATGAGGCACTTGCCGGCCATTGTGATCAAATAACTATTTTACTTTGTAATGATGGTTCAGCATCTATTACTGACAATGGTCGAGGAATTCCAACTGATATTCATCCTCGCACTGGCAAAAGTGCACTAGAGACAGTATTGACTGTTCTGCATGCAGGAGGAAAGTTTGGAAGTGGAGGATACAAGGTCTCTGGAGGCTTGCATGGAGTTGGTATCTCTGTAGTAAATGCTTTGAGTGAGTGGGTAGAGGTAACAGTTCGCAGACAAAGAAAAATCCATTTCCAGAGATTTGAAAGAGGTGCATCAATTGGAAATTTAAAATCAGAGAATCTTTCCAAGTCAGATCAAAACTTAACGGGGACCACTGTTTGTTTTAAACCTGATGAAAAGATCTTTACTGATGGTATAGCTTTTGAATACGGAATATTATCTTCGAGGCTTAGAGAACTTGCATATTTGAATGGAGGAGTTCGAATTGTCTTTCGTGATGAAAGGATAAAGTTAAAAGATTCTAGACAAATTCCTCATGAAGAAGTTTATTTTTATGAAGGTGGAATTAAAGAATACGTTGAATATATGACTAAGGAAAAAGATTCACTACATCCAGAGATAATTTATGTCAATTCTGAAAAAGATGGAGTTCAAGTAGAAGCAGCAATGCAATGGTGTGTTGATGCTTATTCAGATAGTATTCTTGGATTTGCCAATAATATTCGCACGATCGATGGTGGAACTCATATTGAGGGATTAAAAACAGTATTAACTAGAACTTTAAATACATTTGCCAAGAAAAGAGGTAAAAGAAAAGATTCTGACTCAAATTTAGCAGGAGAAAATATTAGAGAAGGATTAACCGCTGTTCTATCGGTAAAAGTACCAGATCCAGAATTTGAAGGCCAAACAAAAACTAAATTAGGCAATACTGAAGTGCGCGGAATTGTTGATAATTTGGTGGGTGAATCTCTCAGTCAATATTTAGAATTTAATCCAGGTATAATAGATTTGATTTTAGAGAAAGCAATTCAAGCTTTTAATGCTGCTGAGGCAGCAAGAAGAGCTAGAGAGCTTGTTCGCAGAAAAAGTGTTTTAGAAAGTTCTACATTGCCAGGTAAACTTGCAGATTGTAGTTCAAGAGATCCATCAGAATCGGAGATTTATATAGTTGAGGGAGATTCTGCTGGTGGATCTGCTAAGCAAGGTAGAGATAGAAAATTCCAGGCAATTCTTCCATTGAGAGGTAAAATTCTAAATATTGAAAAAACTGATGATGCGAAGATATATAAAAATACTGAAATTCAATCTTTAATAACGGCTCTTGGTTTAGGTATTAAAGGAGAAGATTTTGAAGTTAAGAATCTCAGGTATCACAGAGTAGTAATAATGACTGATGCTGATGTTGATGGTGCACATATTAGAACATTGCTTTTGACTTTCTTTTATAGGTATCAAAAGGCTCTTGTGGAAGGTGGTTATATTTATATTGCTTGTCCTCCTCTCTATAAAGTAGAACGAGGGAAAAAACATACTTATTGCTATAACGAATCAGATTTGCAAAAAACTATTGCAAGTTTTGGAGAAAAAGCCAACTATACAATTCAAAGATTTAAAGGCTTAGGAGAAATGATGCCCAAACAATTATGGGAAACAACAATGGATCCTACAACAAGAATGATGAAAAGAGTTGAGATAGAAGATGCGCTTGAAGCTGATCGAATATTTACAATTTTAATGGGTGATAAAGTTGCACCAAGAAGAGAGTTTATTGAAACT
AG-402-O23  GTCTCTAATGATTATGGCGCGGAACAGATACAGGTTTTAGAGGGGTTAGAACCAGTTCGTAAACGTCCAGGGATGTATATAGGTTCAACAGGACCTAGAGGATTACACCATTTAGTATATGAGGTAGTTGATAACTCGGTTGATGAAGCACTTGCAGGACATTGTGATCACATAGAAATAGTTCTTCGAGCAGATGGTTCTGCTTTAATTTCTGATAATGGACGAGGTATTCCAACAGATATTCATCCAAGAACAGGAAAAAGTGCCTTAGAAACTGTACTAACTGTTCTTCATGCAGGAGGTAAATTTGGAAGTGGTGGTTATAAAGTTTCAGGGGGTTTGCATGGAGTAGGAATATCTGTAGTTAATGCTCTAAGCGAATGGGTTAATGTGACTGTTTATAGGGATGGAAGCGAATTTAATCAAAGATTTGAAAAAGGTATATCAAAGGGTGAATTGGAAACTAAAAAGCAGACTGGCAAACCATTTAAG---AAAGGAACAACTATTTGCTTTAAACCCGACAAAACGATTTTTTCTGGAGGCATTGAATTTGAATATGCTCTTCTTTCATCAAGATTAAGGGAGCTAGCTTATCTTAATGGCGGAGTAAAAATTGTTTTTAGAGATGAAAGAAATCAATTATCAGATGGTTCTTTTAAA------GAAGAAATTTACTTGTATCAAGGAGGTATTAAAGAATATGTTGAATACATGAATGCTGAAAAAGATTCTATTCATCCTGAAATAATTTATGTTGATTCACAGAAAGAAAATGTATATGTAGAAGCAGCTTTGCAATGGTGTTCAGATGTATATTCAGATAATATTTTAGGATTTGCAAATAATATTAGAACTATTGATGGAGGAACTCATATTGAAGGGCTAAAAACAGTTCTGACAAGAACTTTCAATAATCTTGCAAAAAAGAGAGGCAAAAGAAAAGATATTGAAAAAAATTTAGCTGGCGAAAATATTAGAGAGGGTTTGACTGTTGTTTTATCAGTGAAAGTTCCAGATCCTGAATTTGAAGGGCAAACAAAAACAAAACTAGGAAATACTGAAGTACGGGGAATTGTGGATTCTCTCATTGGGGAGGCTCTCACAAAATATATGGAATTCAATCCTGGAATTTTTGACTTGATTCTTGAAAAAGCAATTCAATCATTTAATGCAGCAGAAGCTGCGAGAAGAGCTAGAGAATTAGTAAGAAGAAAAAGTGTTCTAGAAAGTTCTACATTACCGGGCAAATTAGCTGATTGTAGTTCAAGAGATCCCTCAGAATCAGAAATCTATATAGTTGAAGGAGATTCAGCTGGTGGTTCTGCAAAACAAGGACGAGATAGGAATTTTCAGGCTATTTTGCCTCTCAGGGGTAAAATTCTCAATATTGAAAAAACTGACGATACTAAAATATATAAAAATACAGAAATACAGTCATTAATAACAGCTCTAGGATTAGGAATAAAAGGAGAGGATTTCGACGTGAGCTCTCTGAGATACCATAGAGTTGTAATTATGACGGATGCTGATGTTGACGGTGCTCATATAAGAACTTTATTGTTGACATTTTTTTACAGATACCAAAGAGAACTTGTTGAGAAAGGTTTTATATACATTGCTTGTCCCCCTCTTTATAAAGTTGAAAGAGGTAAGAATCATAATTACTGTTATAACGAGAATCAATTAAAGGATACAATTCAAGGTTTTGGAGAAAATGCAAATTACAATATCCAAAGATTTAAGGGATTAGGTGAGATGATGCCAAAACAATTATGGGATACAACTATGAATCCTCAAACTAGGATGATGAAAAGGGTTGAAATCGAAGATGCACTTGAAGCTGACAGAATATTCAATATATTAATGGGAGATAAAGTTGCACCAAGAAGAGAATTTATTGAAACT
AG-402-P16  GTTCAAGCGGCTTATGGAGCTGAGCAGATTCAAGTTCTTGAAGGCTTGGAACCTGTAAGAAAGCGTCCAGGTATGTATATAGGCTCAACTGGGTCTAAAGGGCTTCATCATCTTGTTTATGAAGTTGTAGATAATGCTGTTGATGAGGCTCTTGCTGGACATTGTGATCTAATTACAATTTTACTTGGCGAAGATGGCTCTGCATCTGTGACCGATAATGGTCGCGGAATTCCCACTGACATACATCCAAGAACTGGTAAAAGCGCTCTTGAAACAGTTTTAACTGTTTTGCATGCAGGTGGAAAATTTGGAAGTGGTGGATACAAGGTCTCTGGAGGTTTGCATGGTGTTGGTATTTCGGTGGTAAATGCTTTGAGTGAATGGGTTGAAGTCACCGTGCGTAGGCAAGAAAAAGTGCATTTCCAGAGATTTGAAAGAGGTTCATCAATTGGAAGCTTAAAATCTGAAAACCTTGCTAAAGCAGATAAAAATTTAACTGGAACTACAGTTTGTTTTAAACCTGATAATCAGATTTTTACTGATGGAACTTCTTTTGAATATGGAATATTATCCTCAAGACTTAGAGAGTTAGCATATTTGAATGGTGGGGTTCGTATAGTTTTTCGTGATGAGAGAAAACAGGCTTTAGATTCAAATCAAAAACCTCACGAGGAAGTTTATTTTTATGAGGGTGGAATTAAGGAATATGTAGATTATATGACTAAAGAAAAAGACTCATTACATCCAGAAATTATTTATGTCAATTCTGAAAAAGATGGTGTTCAAGTAGAAGCAGCTTTGCAATGGTGTGTTGATGCTTATTCAGATAGTATTTTAGGCTTTGCTAATAATATTAGGACTATTGATGGAGGCACTCATATAGAGGGATTAAAAACCGTTTTAACTAGAACTTTAAATTCATTTGCAAAAAAAAGAGGCAAAAGAAAGGAAGGAGACTCTAACTTAGCAGGAGAAAATATTAGAGAAGGATTGACAGCTGTTCTTTCAGTAAAAGTTCCAGACCCTGAATTTGAAGGTCAAACGAAAACAAAATTAGGGAATACCGAGGTGAGAGGAATTGTTGATAGCTTGGTTGGTGAATCTTTGAGTCAATATCTAGAATTTAATCCAGGTGTAATTGATTTAATTTTAGAAAAAGCTATTCAGGCTTTTAATGCTGCAGAAGCAGCAAGAAGAGCAAGAGAACTTGTTCGACGTAAAAGTGTTCTCGAAAGCTCAACTCTTCCAGGTAAGTTGGCTGATTGTAGTTCAAGAGATCCTTCCGAATCAGAAATATATATCGTTGAGGGAGATTCTGCTGGTGGATCAGCTAAGCAAGGCAGAGATAGGAAATTTCAGGCAATTTTACCTTTGAGGGGAAAAATACTTAACATCGAAAAAACTGATGATGCAAAGATATATAAAAATACTGAAATTCAATCGCTAATAACAGCCCTTGGATTGGGAATAAAGGGAGAAGATTTTGAAATTAAGAATCTTAGATATCACCGAGTAGTAATTATGACCGATGCAGATGTTGATGGTGCACATATAAGAACTTTGTTATTGACATTCTTTTATAGATATCAAAAGGCACTTGTCGAAGGAGGATATATTTATATTGCTTGCCCTCCTTTATATAAAGTTGAACGAGGTAAGAACCATACTTACTGTTATAACGAATCAGATTTACAAAAAACTCTTGCAAGCTTTGGAGAAAAAGCCAACTATACAATTCAGAGATTTAAAGGATTAGGGGAAATGATGCCAAAACAATTATGGGAAACCACTATGGATCCAACAACTCGAATGATGAAAAGAGTTGAGATAGAGGATGCTCTTGAAGCCGATAGAATTTTTACAATTTTAATGGGTGATAAGGTCGCACCAAGAAGAGAGTTTATTGAAACT
AG-402-P18  GTTCAAGCAGCCTATGGCGCTGAACAGATTCAAGTTCTAGAAGGCTTGGAGCCTGTTAGAAAGCGACCTGGCATGTATATAGGCTCTACAGGGTCTAGAGGTCTTCATCATCTTGTATATGAAGTTGTCGATAATGCTGTCGATGAGGCATTGGCTGGTCATTGTGATCAAATTACAATTTTATTGCGCGAAGATGGTTCAGCATCTGTTACGGATAATGGCCGTGGAATACCTACGGATATTCATCCTCGAACAGGCAAAAGTGCTTTGGAAACAGTACTTACTGTTCTTCATGCAGGAGGAAAATTTGGGAGTGGAGGCTACAAGGTATCCGGAGGATTGCATGGTGTTGGGGTATCTGTTGTAAATGCTTTAAGCGAGTGGGTAGAAGTAACAGTTAAAAGACAAGGGAAAGTTTATTCACAAAGATTTGAAAGAGGAGCATCTACTGGAAATTTAAATTCCAAAGATTTACCAAAAGCTGAAAAGAAATTCACAGGTACAACTGTTTGCTTTAAACCTGACAAGCAGATATTTACTGATGGAATAATTTTTGAGTATGGAATTCTAGCTTCGAGACTTAGAGAACTGGCATATTTAAATGGAGGGGTTCGGATTGTTTTTATTGATGAGAGGACTAAAGCATTAGATTCCAATCAAAAACCTTATGAAGAGGTTTATTTTTATGAGGGTGGTATTAAAGAATATGTTGAATATATGAATAAAGAAAAAGATTCACTGCATCCAGAAATAATTTATGTCAATTCAGAAAAAGAGGGAGTTCAAGTTGAAGCTGCTCTTCAATGGTGTGTTGATGCTTATTCTGATAGTATTTTAGGCTTTGCAAATAATATTCGCACTGTTGATGGTGGTACTCATATCGAGGGATTGAAAACAGTCTTGACTAGAACCTTAAATTCATTTGCCAAGAAAAGAGGCAAAAGAAAGGAAGGTGAATCAAACTTAGCTGGTGAAAACATTCGTGAAGGTTTAACTGCAGTTCTTTCAGTTAAGGTTCCTGAGCCTGAATTTGAGGGACAAACTAAAACTAAATTAGGAAACACTGAAGTAAGAGGTATTGTAGATAGTCTTGTAGGTGAATCTTTAGGTCAATATCTGGAATTTAATCCAGGAGTGATAGATTTAATTTTAGAAAAAGCAATTCAAGCCTTTAATGCTGCAGAGGCGGCTAGAAGAGCTAGAGAACTTGTAAGAAGAAAAAGTGTTTTAGAAAGTTCAACTTTGCCCGGTAAGCTTGCTGACTGTAGCTCTAGAGATCCATCCGAATCAGAAATTTATATAGTTGAGGGGGATTCGGCTGGTGGTTCTGCTAAGCAAGGTCGAGATAGAAAATTTCAGGCAATTTTGCCTTTAAGAGGAAAAATTCTGAATATTGAAAAAACAGATGATTCGAAAATCTACAAAAACACTGAGATTCAATCTTTAATTACTGCTCTTGGATTAGGAATTAAAGGTGAAGATTTCGATGTAAAAAATCTGAGATATCATCGGGTAGTCATAATGACCGATGCTGATGTTGATGGTGCTCATATTAGAACTTTGCTATTAACATTCTTTTATAGATATCAAAAGGAACTTGTCGAAGGTGGATATATTTATATTGCTTGCCCACCTCTTTATAAAGTTGAGCGAGGCAAGAAACATACTTATTGCTACAACGAAGCTGATCTTCAGAAAACGATTGCGAGTTTCGGAGAAAAAGCGAATTATACAATTCAAAGATTTAAGGGTTTAGGTGAAATGATGCCAAAACAATTGTGGGAAACCACTATGGATCCATCTACAAGAATGATGAAAAGAGTTGAAATAGAAGATGCACTTGAAGCTGATAGAATATTTACAATATTAATGGGTGATAAGGTCGCTCCAAGAAGGGAGTTTATTGAAACG
AG-409-A10  GTCCAAGCGGCTTATGGTGCTGAGCAGATCCAAGTATTGGAAGGCTTGGAACCTGTAAGAAAGCGGCCTGGGATGTATATAGGCTCTACAGGGTCTAAAGGGCTTCATCATCTTGTTTATGAAGTCGTTGATAATGCTGTAGACGAGGCTCTGGCTGGACACTGTGATCAAATCACAATTTTACTTTGTGAGGATGGTTCAGCATCAGTCACAGATAATGGTCGTGGAATTCCAACTGACATACATCCTCGTACTGGTAAAAGTGCACTTGAGACAGTTTTAACTGTTTTGCATGCTGGTGGGAAATTTGGAAGCGGTGGCTATAAGGTTTCTGGAGGTTTGCATGGTGTTGGTATATCTGTAGTAAATGCTTTAAGTGAATGGGTGGAAGTGACAGTTAGGAGGCAGCAAAAAGTTCATTTCCAAAGGTTTGAAAGAGGTTCATCAATTGGAAGTCTAAAGTCTGAGAATCTTTCGAAATCAGATCAAAATTTAACTGGCACTACTGTTTGTTTTAAACCTGATGATCAAATTTTTACTGATGGAATATCCTTTGAATATGGAATTTTATCATCGAGACTAAGAGAGCTAGCTTATTTGAATGGGGGAGTACGTATCGTATTTCGAGATGAAAGAAAGAAGTCTCTAGATACTGATCAAAAACCCTATGAGGAAGTCTATTTTTACGAAGGTGGTATTAAAGAATACGTCGAATATATGACTAAAGAAAAAGACTCATTACACCCCGAAATTATTTATGTAAATTCTGAAAAAGATGGTGTTCAAGTAGAAGCAGCATTACAGTGGTGTGTTGATGCTTACTCGGATAGTATTTTAGGTTTTGCTAATAACATTCGAACAATAGATGGTGGAACTCATATTGAAGGATTAAAAACAGTATTAACTAGGACTTTAAATTCTTTCGCAAAGAAAAGAGGTAAAAGGAAAGAGGGTGACTCGAACTTAGCAGGTGAAAATATTAGGGAAGGATTAACAGCTGTTCTATCTGTAAAAGTTCCAGATCCAGAATTTGAAGGTCAAACTAAAACTAAATTAGGAAACACTGAAGTGCGAGGAATTGTTGATAGCTTGGTTGGTGAGTCTCTGAGTCAATATTTAGAATTCAATCCAAGTGTTATTGACTTAATTTTAGAAAAAGCAATTCAAGCTTTTAATGCTGCTGAGGCAGCAAGAAGAGCTAGAGAACTTGTCCGAAGAAAAAGTGTTTTAGAAAGTTCTACATTGCCAGGTAAATTGGCAGACTGTAGTTCCAGAGATCCATCAGAATCAGAAATTTATATAGTTGAGGGGGATTCTGCTGGAGGATCTGCGAAGCAAGGAAGAGATAGAAAATTCCAGGCAATTTTACCTTTGAGAGGAAAAATTTTAAATATTGAAAAAACCGATGATGCGAAGATTTATAAAAATACCGAGATTCAATCTTTAATAACCGCTCTTGGTTTAGGTATTAAAGGAGAAGATTTTGAAGTAAAGAACCTTAGATATCACAGAGTAGTTATCATGACAGATGCTGATGTTGATGGTGCCCATATTAGAACTTTGCTTTTGACTTTCTTTTATCGATATCAAAAAGCCCTTGTAGAAGGTGGGTATATTTATATTGCATGTCCTCCCTTGTACAAGGTTGAACGAGGAAAAAATCATACGTATTGCTATAACGAATCTGACTTGCAAAAAACTCTCTCAAAGTTTGGAGAAAAGGCTAACTATACAATCCAAAGATTTAAAGGTTTAGGAGAAATGATGCCAAAACAATTATGGGAAACAACTATGGACCCAACAACCAGAATGATGAAACGAGTTGAGATAGAAGATGCTCTTGAAGCTGATCGTATATTTACAATTTTAATGGGTGATAAAGTCGCACCAAGAAGGGAGTTTATTGAAACT
AG-412-J13  ATCTCAAATGATTATGGTGCGGAACAGATTCAGGTTTTAGAAGGTTTAGAACCAGTCCGTAAACGCCCTGGGATGTATATAGGTTCTACAGGTCCTAGGGGATTACATCATTTAATATATGAGGTAGTTGATAACTCCGTTGATGAAGCACTTGCAGGACATTGTGATCACATAGAAATAGTTCTCCGAGCAGATGGTTCTGCTTTAATTTCTGATAATGGACGAGGTATTCCAACAGATATCCATCCAAGAACAGGGAAAAGTGCCTTAGAAACTGTACTAACTGTTCTTCATGCGGGAGGTAAATTCGGAAGTGGTGGTTATAAAGTTTCAGGGGGTTTGCATGGAGTAGGAATATCTGTAGTTAATGCTCTAAGCGAATGGGTTAATGTGACTGTTTATAGGGATGGTTGTGAATTTAATCAAAGATTTGAAAAAGGTGAATCAAATGGTGAATTGCAAACTAAAAAGCAGTCTGGAAAACTATCTAAG---AAAGGAACAACTATTTGCTTTAAACCCGATAAAACGATTTTTTCTGGAGGAATTGAATTTGAATATCCTCTTCTTTCATCTAGGTTAAGAGAACTAGCTTATCTTAATGGTGGAGTAAAAATTGTTTTTAGAGATGAAAGAAATCAATTATCAGATGGTTCATTTAAA------GAAGAAATTTACTTATATGAAGGAGGTATTAAAGAATATGTTGAATACATGAATGCTGAGAAGGAGTCTATTCATCCTGAAATAATTTATGTTGACTCACAGAAAGAAGATGTATATGTAGAAGCGGCTTTGCAATGGTGTTCAGATGTATATTCAGATAATATTTTAGGATTTGCAAATAATATTAGAACTATTGATGGAGGAACTCATATAGAAGGGCTAAAAACAGTACTGACAAGAACTTTCAATAATCTTGCAAAAAAGAGAGGAAAAAGAAAAGATATTGAAAAAAATTTAGCTGGTGAAAATATTAGAGAGGGCTTGACTGTAGTTTTATCGGTCAAAGTTCCAGATCCCGAATTTGAAGGACAAACAAAAACAAAATTAGGAAATACTGAAGTAAGAGGAATTGTGGATTCTCTCATTGGGGAGGCTCTTACAAAATATATGGAATTCAATCCTGGAATTTTGGACTTGATTCTTGAAAAAGCAATTCAATCATTTAATGCTGCAGAAGCTGCGAGAAGGGCTAGAGAATTAGTAAGAAGAAAAAGTGTTCTAGAAAGTTCTACGTTACCAGGTAAATTAGCAGACTGTAGTTCTAGAGACCCCGCAGAATCAGAAATTTATATAGTTGAAGGAGATTCAGCTGGAGGTTCAGCAAAACAAGGACGAGATAGAAATTTTCAGGCTATTTTGCCTCTTAGGGGTAAAATTCTTAATATTGAAAAAACTGACGATTCTAAAATATATAAAAATACAGAAATACAGTCACTAATAACAGCTCTAGGATTAGGAATAAAAGGAGAGGAGTTTGACGTGAGTTCTTTGAGATATCATAGAGTGGTAATTATGACGGATGCTGATGTTGACGGCGCTCATATAAGAACTTTATTATTGACATTTTTTTATAGATACCAAAGAGAACTTGTTGAGAAAGGTTTTATATACATTGCTTGTCCCCCTTTATATAAAGTTGAAAGAGGTAAGAATTATAATTACTGTTATAACGAGAATCAATTAAAGGATACAATTGCAGGTTTTGGAGAAAATGCAAATTATAATATCCAAAGATTTAAGGGATTAGGTGAGATGATGCCAAAACAATTATGGGATACAACTATGAATCCTCAAACGAGGATGATGAAAAGGGTTGAAATAGAAGATGCACTTGAAGCTGACAGAATATTCAATATATTAATGGGAGATAAAGTTGCACCAAGAAGAGAATTTATTGAAACA
AG-418-B17  ATCTCAAATGATTATGGCGCAGAACAGATTCAGGTTTTAGAGGGTTTAGAACCTGTTCGTAAACGCCCTGGCATGTATATAGGCTCTACAGGACCTAGGGGATTACATCATTTAGTATATGAAGTAGTGGATAACTCTGTTGATGAGGCTCTTGCAGGACATTGTGATCAGATTGAAATAGTGCTTCGAGCAGATGGTTCTGCTTTAATTTCTGATAATGGAAGAGGTATTCCAACAGATATTCATCCAAGAACAGGGAAAAGTGCACTAGAAACTGTACTAACTGTCCTTCATGCAGGAGGTAAATTTGGAAGTGGTGGTTATAAAGTTTCAGGGGGTTTGCATGGAGTAGGCATATCTGTAGTGAATGCTCTAAGCGAATGGGTTAATGTTACTGTTTTTAGGGACGGTAGCGAATTTAATCAAAGATTTGAAAAAGGTCTATCAAAGGGTGAATTGCAAAATAAAAAACAGACTGGCAAACCTTTTAAG---AAAGGAACTACTATTTGCTTTAAACCCGACAAAACAATTTTTTCTGGAGGAATTGAATTTGAATATGCTCTTCTTTCATCCAGATTAAGAGAATTAGCTTATCTTAATGGCGGAGTAAAAATTGTTTTTAGAGATGAAAGAAATCAATTATCAGATGGTTCTTATAAA------GAAGAAATTTACTTATATCAAGGAGGAATTAAAGAATATGTTGAATATATGAATGCTGAAAAAGAGTCCATTCATCCTGAAATAATATATGTTGACTCACAGAAAGAAAATGTTTATGTAGAAGCAGCTTTACAATGGTGTTCAGATGTATATTCAGATAACATTCTAGGATTTGCAAATAATATTAGAACTATTGATGGAGGAACTCATATAGAAGGTCTAAAAACAGTTTTGACAAGAACCTTCAACAATCTTGCAAAAAAGAGAGGCAAAAGAAAAGATATTGAAAAAAATTTAGCTGGTGAAAATATTAGAGAGGGCTTGACCGTTGTTTTATCGGTAAAAGTTCCTGATCCCGAATTTGAAGGTCAAACAAAAACTAAATTAGGAAATACTGAAGTAAGAGGAATAGTGGATTCTCTCATTGGGGATGCCCTTACAAAATATATGGAATTTAATCCTGGAATTTTGGACTTAATTCTTGAAAAAGCAATTCAATCATTTAATGCAGCAGAAGCTGCAAGAAGGGCGAGAGAATTAGTAAGAAGAAAAAGTGTTTTAGAAAGCTCTACTTTGCCGGGTAAATTAGCAGATTGTAGTTCAAGAGATCCTTCAGAATCAGAAATTTATATTGTTGAAGGAGATTCAGCGGGAGGTTCGGCAAAACAAGGGCGAGATAGAAAGTTTCAGGCTATTTTGCCTCTAAGGGGGAAAATCCTTAATATTGAAAAAACTGACGATACTAAAATTTATAAAAATACTGAAATACAATCATTAATAACAGCTCTAGGATTAGGAATAAAAGGAGAGGAGTTTGACCAGAATTCTTTAAGATATCATAGAGTTGTAATAATGACGGATGCTGATGTTGACGGTGCTCATATAAGAACTTTACTTTTAACATTTTTTTATAGATACCAAAGAGAACTTGTTGAGAAAGGATTTATTTACATTGCTTGCCCCCCTTTATATAAGGTTGAAAGAGGTAAGAATCATAATTACTGTTATAACGAGAATCAACTAAAGGATACAATTGAAGGTTTTGGAGAAAATGCAAATTATAATATCCAAAGATTTAAGGGATTAGGTGAGATGATGCCTAAACAATTATGGGATACAACTATGAATCCTCAAACGAGGATGATGAAAAGGGTTGAAATCGAAGATGCACTTGAAGCTGACAGAATATTCAATATTTTAATGGGAGATAAAGTTGCACCCAGAAGAGAATTTATTGAAACT
AG-418-D13  ATCTCAAATGATTATGGCGCGGAACAGATTCAGGTTTTAGAAGGGTTAGAACCAGTTCGTAAACGTCCTGGTATGTATATAGGTTCTACAGGACCTAGAGGATTACACCATTTAGTGTATGAGGTAGTTGATAACTCTGTTGATGAAGCACTTGCAGGACATTGCGATCATATAGAAATAGTCCTTCGAGCAGATGGTTCTGCTTTAATTTCCGATAATGGACGAGGTATTCCAACAGATATTCATCCAAGAACAGGAAAAAGTGCATTAGAAACTGTACTAACTGTTCTTCATGCAGGAGGTAAATTTGGAAGTGGTGGTTATAAAGTTTCAGGCGGGTTGCATGGAGTAGGAATATCTGTAGTTAATGCTTTAAGCGAATGGGTTAATGTGACTGTCTATAGGGATGGTCACGAATTTAATCAAAGATTTGAAAAAGGGGTGTCAAAGGGTGAATTGCATAGTAAAAAGCAGACTGACAAATTATCTAAG---AAAGGTACAATTATTTGCTTTAAACCCGACAAAGAGATTTTTTCTGGAGGAATTGAATTTGAATACGCTCTTCTTTCATCTAGATTGAGAGAACTAGCTTACCTTAACGGCGGAGTAAAAATTGTTTTTAGAGATGAAAGGAATCAATTATCAGATGGTTCTTTTAAA------GAAGAAATTTACTTGTATCAAGGAGGTATTAAAGAATATGTTGAATACATGAATGCTGAAAAAGAGTCTATTCATCCTGAAATAATTTATGTCGACTCACAGAAAGAAAATGTCTATGTAGAAGCAGCTTTGCAATGGTGTTCAGATGTATATTCAGATAATATCTTGGGATTTGCAAATAATATTAGAACTATTGATGGAGGAACTCATATAGAAGGGCTAAAAACAGTTCTGACAAGAACTTTCAATAATCTTGCAAAAAAGAGAGGTAAAAGAAAAGATATTGAAAAAAATTTAGCTGGCGAAAATATTAGAGAAGGCTTGACTGTTGTTTTATCGGTAAAAGTTCCAGATCCTGAATTTGAAGGGCAAACAAAAACAAAATTAGGAAATACCGAAGTAAGAGGAATTGTGGATTCTCTCATTGGTGAGGCTCTCACAAAATATATGGAATTCAATCCTGGAGTTTTGGACTTGATTCTTGAAAAAGCAATTCAATCATTTAATGCAGCAGAAGCTGCCAGAAGGGCCAGAGAATTAGTAAGAAGAAAAAGTGTTCTAGAAAGTTCTACCTTACCGGGTAAATTAGCAGATTGTAGTTCTAGAGATCCCTCAGAATCAGAAATTTATATAGTTGAAGGTGATTCAGCTGGAGGTTCTGCAAAACAAGGACGAGATAGAAAATTTCAGGCTATTTTGCCTCTCAGGGGTAAAATTCTTAATATTGAAAAGACTGACGATACTAAAATTTATAAAAATACAGAAATACAGTCATTAATAACAGCTCTAGGATTAGGAATAAAAGGAGAGGAGTTCGACGAGAGCTCTTTGAGATATCATAGAGTTGTAATTATGACGGATGCTGATGTTGACGGTGCTCATATAAGAACTTTATTATTGACATTTTTTTATAGATACCAAAGAGAACTTGTTGAGAAAGGCTTTATATACATTGCTTGTCCTCCTCTATATAAAGTTGAGAGAGGTAAGAATCATAATTACTGTTATAACGAGAATCAATTAAAGGATACAATCGAAGGTTTTGGAGAAAAAGCAAATTATAATATCCAAAGATTTAAGGGATTAGGTGAGATGATGCCAAAACAATTGTGGGATACAACTATGAATCCTCAAACTAGGATGATGAAAAGGGTTGAAATCGAAGATGCACTTGAGGCTGACAGAATATTTAATATTTTAATGGGAGATAAAGTTGCACCAAGAAGAGAATTTATTGAAACT
AG-418-F08  ATCTCAAATGATTATGGTGCAGAACAGATCCAGGTTTTAGAAGGTTTAGAACCTGTTCGTAAACGCCCAGGAATGTATATAGGTTCTACTGGTCCTAGAGGCTTGCATCATTTAGTATATGAGGTCGTTGATAACTCAGTTGATGAAGCACTTGCTGGACATTGTGATCATATAGAAATAGTTCTTCGAGCAGATGGATCTGCTTTAATTTCTGATAATGGACGTGGCATACCAACAGATATTCATCCAAGGACTGGCAAAAGTGCCTTAGAAACTGTACTGACTGTTCTTCATGCAGGAGGTAAATTTGGAAGTGGTGGTTACAAAGTTTCAGGCGGATTGCATGGAGTAGGGATTTCTGTAGTTAATGCTTTAAGCGAATGGGTTAATGTTACTGTTTACAGAGATGGCAGCGAGTTTAATCAAAGATTTGAAAAAGGTGTTGCGAAGGGTGAATTGCAAACTAAAAAGCAGTCTGTCAAACCTTCAAAA---AAAGGAACTACTATTTGTTTTAAACCCGATAAAACCATTTTTTCTGGAGGAATCGAATTTGAATTTGCACTTCTTTCTTCTAGGTTAAGAGAACTAGCTTATCTTAATGGTGGTGTAAAAATTGTCTTCAGAGATGAAAGAAATGTATTGTCAGATGGTTCTTTTAAA------GAAGAAATATACTTATATCAAGGAGGTATTAAGGAATATGTTCAATATATGAATGCAGCGAAGGAATCAATTCATCCTGAAATAATTTATGTTGACTCACAGAAAGATAACGTATATGTAGAGGCAGCTATGCAGTGGTGTTCAGATGTATATTCAGATAATATTTTAGGTTTTGCAAATAATATAAGAACTGTTGATGGAGGAACTCATATTGAAGGATTAAAAACTGTTTTGACAAGAACTTTCAATAATCTTGCAAAAAAGAGAGGCAAAAGAAAAGATATTGAAAAAAATTTAGCTGGCGAAAATATCAGAGAGGGCTTGACTGTAGTTTTATCGGTAAAAGTTCCAGATCCTGAATTCGAAGGACAAACAAAAACAAAATTAGGGAATACTGAAGTAAGAGGAATTGTTGATTCTCTTATTGGGGAGTCTCTTACAAAATTTATGGAATTCAATCCTGGAATTTTGGATATGATTCTTGAGAAAGCAATTCAATCCTTCAATGCAGCAGAGGCCGCAAGGAGGGCTAGAGAATTAGTCAGAAGAAAAAGTGTTCTTGAAAGTTCAACGCTACCAGGTAAATTAGCAGATTGTAGTTCTAGAGATCCTTCAGAATCAGAAATATATATTGTTGAGGGAGATTCTGCAGGAGGTTCTGCTAAACAAGGAAGAGATAGAAATTTTCAGGCTATTTTGCCACTCAGAGGTAAGATTCTTAATATCGAAAAAACCGATGACACTAAAATATATAAAAACACAGAAATCCAGTCACTAATCACTGCTTTAGGTTTAGGGATTAAAGGAGAGGAGTTCGATGTAAGTTCTTTGAGATATCACAGAGTTGTAATTATGACAGATGCTGATGTTGATGGAGCTCATATTAGGACTTTATTATTAACATTTTTTTATAGGTATCAAAGAGAACTTGTTGAGGGAGGTTATATATATATCGCTTGTCCTCCCCTCTATAAAGTTGAAAGAGGTAAGAATCATAAATACTGTTATAACGAGAATCAATTAAAGGATACAATTTCAGATTTTGGAGAAAATGCAAATTATAATATTCAAAGATTTAAGGGATTAGGTGAGATGATGCCAAAGCAGTTGTGGGATACAACAATGAATCCTCAAACTAGAATGATGAAAAGGGTTGAGATTGAAGATGCACTTGAAGCTGATAGAATTTTCAATATATTAATGGGAGATAAAGTTGCTCCTAGAAGAGAGTTTATTGAAACA
AG-418-I20  ATCACAAATAACTACGGTGCTGAACAGATTCAGGTTTTAGAAGGGTTAGAACCAGTTCGAAAAAGACCTGGTATGTATATAGGCTCTACAGGGCCAAGAGGTTTACATCATTTAGTATATGAAGTAGTTGATAACTCAGTTGATGAAGCTCTTGCGGGACATTGTGATCATATAGAAATAGTTCTTCGGGAAGATGGATCGGCTTTTATTTCTGATAATGGACGAGGTATCCCAACAGATATTCATCCCAGGACTGGGAAAAGTGCTTTAGAAACTGTACTAACTGTTCTTCATGCAGGGGGAAAATTCGGAGATGGCGGATATAAAGTATCAGGTGGCTTGCATGGTGTTGGAATATCTGTAGTTAATGCCCTAAGCGAATGGGTTGATGTAACTGTTTATCGGGATGGTAGTGAGTTTAATCAAAGATTTGAAAAAGGGCTATCAAAAGGTGAATTGCATAGTAAAAAGCAATCTGTAAAACCCTTTAAA---AAAGGAACAACTATATGTTTTAAACCAGACATAACGATTTTTTCTGGAGGAATCGAATTTGAATATGCTCTTCTTTCGTCTAGGTTGAGAGAGCTGGCTTATCTTAATGGCGGTGTAAAAATTGTTTTTAGAGATGAGAGAAATCAATTATCAGATGGTTCATTTAAA------GAAGAAATCTACTTATATGAGGGAGGTATTAAAGAATATGTTCAATATATGAATGCTGAAAAGGAGTCTATTCATCCTGAAATAATTTATGTTGACTCGCAGAGAGAAAATGTTTACGTAGAGGCAGCTATGCAATGGTGTTCAGATGTATATTCAGATAACATTTTAGGGTTTGCAAATAATATTAGAACTATTGATGGAGGTACTCATATTGAAGGATTAAAAACAGTTTTAACAAGAACTTTTAATAATCTTGCAAAAAAAAGAGGCAAAAGAAAAGATGTTGATAAAAATTTGGCTGGTGAAAATATTAGAGAAGGTTTGACAGTAGTTTTATCAGTAAAAGTCCCAGATCCCGAATTTGAAGGACAAACAAAAACAAAATTAGGGAATACTGAAGTAAGAGGAATTGTTGATTCTCTTATTGGTGAGGCTCTTACAAAATATATGGAATTCAATCCTGGTATTCTGGACTTGGTTCTTGAAAAAGCAATTCAATCATTTAACGCAGCGGAAGCTGCAAGGAGGGCTAGAGAATTAGTCAGAAGAAAAAGCGTCCTTGAAAGTTCAACTTTACCTGGTAAATTAGCAGATTGTAGTTCCAGAGATCCTTCTGAATCAGAAATTTATATCGTTGAAGGAGATTCTGCTGGAGGTTCTGCAAAACAAGGAAGAGATAGAAATTTTCAGGCTATTTTGCCTCTCAGAGGTAAAATTCTTAATATCGAAAAAACTGACGATACTAAAATATATAAAAATACTGAGATTCAATCATTAATAACCGCTCTAGGACTAGGAATTAAAGGCGAAGAGTTTGATGTTAGCTCTTTGAGATATCACAGAGTTGTAATTATGACGGACGCGGACGTTGATGGGGCTCATATTAGAACTTTATTATTGACATTTTTTTATAGATATCAGAGAGAACTTGTTGAGAGAGGTTTCATATACATTGCTTGTCCTCCCCTTTACAAAGTTGAAAGAGGAAAGAATCATAAATATTGTTATAACGAGAATCAATTAAAGGATACTATTGCAGGCTTCGGGGAAAACGCTAATTATAATATTCAAAGATTTAAGGGACTTGGTGAGATGATGCCAAAACAATTATGGGATACAACAATGAATCCTCAAACGCGAATGATGAAAAGGGTTGAAATCGAAGATGCACTTGAAGCTGACAGAATATTTAATATATTAATGGGAGATAAAGTTGCACCAAGAAGAGAATTTATTGAAACT
AG-418-I21  ATCTCAAATGATTATGGTGCGGAACAGATTCAGGTTTTAGAAGGGTTAGAACCTGTTCGTAAACGCCCTGGGATGTATATAGGTTCTACAGGGCCTAAAGGTTTGCATCATCTAGTGTATGAGGTCGTTGATAATTCTGTAGATGAAGCACTTGCAGGACATTGTGATCATATAGAAATAGTTCTTCAAGCAGATGGATCTGCTTTAATTTCTGATAATGGACGAGGTATTCCAACGGATATTCATCCAACGACAGGGAAAAGTGCTTTAGAAACTGTACTAACTGTTTTACATGCAGGCGGAAAATTTGGAAGTGGTGGTTATAAAGTCTCAGGAGGTTTGCATGGAGTAGGAATTTCTGTAGTTAATGCTTTAAGCGAATGGGTTAATGTGACTGTTTATAGGGATGGTAGCGAGTTTAATCAAAGATTTGAAAAAGGTACATCAAAAGGTGAATTGCAAACTAAAAAGCAGTCTGGAAAATCTTCCAAA---AAAGGAACTACTATTTGTTTTAAACCAGACAAAACGATTTTTTCTGGAGGAATTGAATTTGAATATGCTCTTCTTTCGTCTAGGTTAAGAGAGCTAGCTTATCTTAATGGTGGAGTAAAAATTGTTTTTAGAGATGAAAGAAATCGATTGTCAGATGGTTCTTTTAAA------GAAGAAATTTACTTGTATCAAGGAGGAATTAAAGAATATGTTCAATATATGAATGCTGAAAAGGAATCTATTCATCCTGAAATTATTTATGTTGACTCACAGAAAGAAAATGTATATGTAGAAGCAGCTTTGCAATGGTGTTCAGATGTATATTCAGATAATATTTTAGGTTTTGCAAATAATATTAGAACTATTGATGGAGGAACACATATTGAAGGATTAAAAACAGTTTTGACAAGAACTTTCAATAGTCTTGCAAAAAAGAGAGGAAAAAGAAAAGATGTTGAAAAAAATTTAGCTGGCGAAAATATTAGAGAGGGATTGACTGTAGTTTTATCTGTAAAAGTTCCAGATCCCGAATTTGAAGGACAAACAAAAACAAAATTAGGGAATACTGAAGTGAGAGGAATTGTAGATTCTCTTATTGGGGAGGCTCTCACAAAATATATGGAATTCAATCCTGGAATTTTGGATCTCATTCTTGAAAAAGCAATTCAATCATTTAATGCAGCAGAAGCTGCAAGAAGGGCTAGAGAATTAGTTAGAAGAAAAAGTGTTCTTGAGAGTTCAACTCTTCCAGGTAAATTAGCAGATTGTAGTTCAAGAGATCCCTCAGAATCAGAAATTTATATCGTTGAGGGAGATTCAGCGGGAGGATCAGCAAAGCAAGGAAGAGATAGAAATTTTCAGGCTATTTTGCCTCTTAGGGGAAAAATTCTTAACATCGAAAAAACTGATGATACTAAAATATATAAAAATACAGAAATACAGTCATTAATTACAGCTCTAGGATTGGGAATAAAAGGTGAGGAGTTTGATGAAAGTTCTTTGAGATATCATAGGGTTGTAATTATGACAGATGCTGATGTTGACGGTGCCCATATAAGAACTTTACTGTTAACATTTTTTTATAGATATCAAAGAGAACTTGTTGAAAAGGGTTTTATTTATATAGCTTGTCCTCCCCTCTACAAAGTTGAAAGGGGTAAGAATTATAATTACTGTTATAACGAAAATCAATTAAAGGATACAATTACAGGTTTTGGAGAAAAGGCAAATTATAATATCCAGAGATTTAAAGGGTTAGGTGAGATGATGCCAAAACAATTATGGGATACGACTATGAATCCTCAAACTAGGATGATGAAAAGGGTTGAGATTGAAGATGCACTTGAAGCTGACAGAATATTCAACATATTAATGGGAGATAAAGTTGCACCAAGAAGAGAATTTATTGAAACT
AG-418-J17  ATCTCAAATGATTATGGCGCGGAACAGATACAGGTTTTAGAGGGGTTAGAACCAGTCCGTAAACGCCCTGGGATGTATATAGGTTCAACAGGACCTAGAGGATTACATCATTTAGTCTATGAGGTAGTTGATAACTCGGTTGATGAAGCACTTGCAGGACATTGTGATCATATAGAAATAGTTTTGCGAGCAGATGGTTCTGCTTTAATTTCTGATAATGGACGAGGTATTCCAACAGATATTCATCCAAGAACAGGGAAAAGTGCTTTAGAAACTGTACTAACTGTTCTGCATGCAGGAGGTAAATTTGGAAGTGGTGGTTATAAAGTTTCGGGAGGTTTGCATGGAGTAGGAATATCTGTAGTTAATGCTCTAAGCGAATGGGTTAATGTGACTGTTTATAGGGATGGAAGAGAATTTAATCAAAGATTTGAAAAAGGTGTGTCAAAGGGTGAATTGGGAACTAAAAAGCAGACTGGCAAACCATTTAAG---AAAGGAACAACTATTTGCTTTAAACCCGACAAATCGATTTTTTCTGGAGGAATTGAATTTGAATATGCGCTTCTATCATCTAGATTAAGGGAGCTAGCTTATCTTAATGGCGGAGTAAAAATTGTTTTTAGAGATGAAAGGAATCAATTATCAGATGGTTCTTTTAAA------GAAGAAATTTATTTGTATCAAGGAGGTATTAAAGAATATGTTGAATACATGAATGCTGAAAAAGATTCTATTCATCCTGAAATAATTTATGTTGACTCACAGAAAGAAAATGTATATGTGGAAGCAGCTTTGCAATGGTGTTCAGATGTATTTTCAGATAATATTTTAGGATTTGCAAATAATATTAGAACTATTGATGGAGGGACTCATATTGAAGGGCTAAAAACAGTTCTGACAAGAACTTTCAATAATCTTGCAAAAAAGAGAGGCAAAAGAAAAGATATTGAAAAAAATTTAGCTGGCGAAAATATTAGAGAGGGTTTGACTGTTGTTTTATCAGTAAAAGTTCCAGATCCCGAATTTGAAGGGCAAACAAAAACAAAATTAGGAAATACTGAAGTACGGGGAATTGTGGATTCTCTCATTGGGGAGGCTCTCACAAAATATATGGAATTCAATCCTGGAATTTTGGACTTGATTCTTGAAAAAGCAATTCAATCATTTAATGCAGCAGAAGCTGCGAGAAGGGCTAGAGAATTAGTAAGAAGAAAAAGTGTTCTAGAAAGTTCTACATTACCCGGCAAATTAGCAGATTGTAGTTCTAGAGATCCTTCAGAATCAGAAATTTATATAGTAGAAGGAGATTCAGCTGGTGGATCAGCAAAACAAGGACGAGATAGAAATTTTCAGGCTATATTGCCTCTCAGGGGTAAAATTCTTAATATTGAAAAAACTGACGATACTAAAATTTATAAAAATACAGAAATACAGTCATTAATAACAGCTCTAGGATTAGGAATAAAAGGAGAGGAGTTCGACAAGAGCTCTTTGAGATATCATAGAGTTGTAATTATGACAGATGCTGATGTTGACGGTGCTCATATAAGAACCTTATTGCTTACATTTTTTTACAGATATCAAAAAGAACTTGTTGAGAAAGGTTTTATATACATTGCTTGTCCCCCTCTTTATAAAGTTGAAAGAGGTAAGAATCATAATTACTGTTATAACGAGAATCAATTAAAGGATACAATTCAAGGTTTTGGAGAAAATGCAAATTATAATATTCAAAGATTTAAGGGATTAGGAGAGATGATGCCAAAACAATTATGGGATACAACTATGAATCCTCAAACAAGGATGATGAAAAGGGTTGAAATTGAAGATGCGCTTGAAGCTGACAGAATATTCAATATACTAATGGGAGATAAAGTTGCACCAAGAAGAGAATTTATTGAAACT
AG-418-K17  ATCTCAAATGAATACGGCGCAGAGCAGATTCAGGTTTTAGAAGGTTTAGAGCCAGTTCGTAAACGACCTGGGATGTATATAGGCTCCACCGGTCCAAGAGGTCTTCATCATTTAGTTTATGAAGTTGTCGATAACTCTGTAGATGAAGCACTTGCAGGTCATTGTGATCATATTGAAATAGTCCTTCAAGTAGATGGATCTGCTTTGATTTCTGATAATGGTCGAGGTATTCCAACGGATATACATCCGCGAACAGGGAAAAGTGCTTTAGAAACTGTTCTTACCGTTCTTCATGCAGGAGGTAAATTTGGTAGCGGAGGTTATAAGGTTTCTGGTGGTTTGCATGGAGTTGGTATATCAGTAGTAAATGCTTTAAGTGAATGGGTGAATGTGACAGTCTATAGAGATGGTAAAGAGTTTAAACAAAGATTTGAAAAAGGCATTTCAATAGGAGATTTAAAATCAAATAAACAGTTGGAAAAACCATATAGA---AAAGGAACTACAATTTGTTTTAAACCTGATAAAACAATTTTTTCTGGAGGAATTGAATTTGAATATTCTCTCCTTTCATCAAGGTTAAGAGAACTAGCTTATTTGAATGGTGGGGTTAAGATTGTATTCAGAGATGAAAGAACTGAATTGTCAGACGGTTCTTTTAAA------GAAGAAATATATCTATATGAAGGAGGAATCAAAGAATATGTTCAATATATGAACTCAGAAAAAGAATCTATACATCCAGAAATAATTTACGTTGATTCTCAAAAAGAAAATGTTTATGTAGAGGCTGCTTTGCAGTGGTGTTCGGATGTTTATTCAGATAATATTTTAGGATTCGCAAATAATATCAGAACTGTTGATGGGGGTACGCATATTGAGGGGTTAAAAACAGTCTTGACCAGAACTTTTAATAATTTAGCTAAAAAAAGGGGTAAGAGGAAGGATGTTGAAAAAAATTTGGCTGGAGAAAATATTAGAGAGGGTCTAACAGTTGTTTTATCAGTAAAAGTTCCAGAGCCTGAATTTGAAGGACAAACTAAAACAAAATTAGGAAATACTGAGGTAAGAGGAATTGTTGATTCTTTAATAGGAGAAGCGCTTACAAAATACATGGAATTTAATCCAGGAGTCTTTGATTTAATTCTGGAAAAAGCTATTCAATCTTTCAATGCAGCAGAAGCCGCAAGAAGGGCTAGAGAATTAGTTAGAAGAAAAAGTGTTCTTGAAAGTTCAACGTTGCCTGGTAAATTAGCTGATTGTAGTTCAAGAGATCCAGCAGATTCAGAAATTTATATAGTAGAGGGTGATTCTGCTGGAGGGTCGGCAAAACAAGGAAGAGATAGAAATTTTCAAGCTATTTTGCCTCTTCGAGGAAAAATATTAAATATCGAGAAAACTGATGACACAAAGATATATAAGAATACAGAAATTCAGTCATTAATAACTGCTTTAGGGTTAGGCATAAAAGGAGAAGAGTTTGATGAAAGCTCTTTGAGATATCACAGGGTTGTAATTATGACTGATGCAGACGTTGATGGTGCACATATTAGAACTTTATTATTAACTTTTTTTTATAGATATCAAAGAGAGCTTGTTGAGAAGGGACATATTTATATAGCCTGTCCACCTTTATACAAGGTTGAGAGAGGTAAAAATCATAAATATTGCTATAACGAGAGCCAACTAAAAAATACGATTGAAGAATTTGGAGATAATGCTAATTATAATATTCAGAGGTTTAAGGGTCTTGGTGAAATGATGCCAAAGCAACTTTGGGATACGACAATGAATCCTCAGACTAGAACTATGAAAAGAGTTGAAATTGAAGATGCCCTTGAAGCGGATAGAATATTCAATATTTTGATGGGTGACAAAGTTGCGCCAAGAAGAGAATTTATTGAGTCG
AG-418-L19  ATCTCAAATGATTATGGCGCGGAACAGATACAGGTTTTAGAGGGGTTAGAACCAGTTCGTAAACGTCCTGGGATGTATATAGGTTCAACAGGACCTAGGGGATTACACCATTTAGTATATGAGGTAGTTGATAACTCGGTTGATGAAGCACTAGCAGGACATTGTGATCACATAGAAATAGTTCTTCGAGCAGATGGTTCTGCTTTAATTTCTGATAATGGAAGAGGTATTCCAACAGATATTCATCCAAGAACAGGGAAAAGTGCCTTGGAAACTGTGCTAACTGTTCTTCATGCAGGAGGTAAATTTGGAAGTGGTGGCTATAAAGTTTCAGGGGGTTTGCATGGAGTAGGAATATCTGTAGTTAATGCTCTAAGCGAATGGGTTAATGTTACTGTTTATAGGGATGGAAGTGAATTTAATCAAAGATTTGAAAAAGGTGTATCAAAGGGTGAACTGGAAACTAAAAAGCAGATTGGCAAACCATTTAAG---AAAGGAACAACTATTTGCTTCAAACCCGACAAAACGATTTTTTCTGGAGGAATTCAATTTGAATATGCTCTTCTCTCATCTAGATTAAGGGAGCTAGCTTATCTTAATGGCGGAGTAAAAATTGTTTTTAGAGATGAAAGAAATCAATTATCAGATGGTTCGTTTAAA------GAAGAAATTTACTTGTATCAAGGAGGTATTAAAGAATATGTTGAATACATGAATGCTGAAAAAGATTCTATTCATCCTGAAATAATTTATGTTGACTCACAGAAAGAAAATGTATATGTAGAAGCCGCTTTGCAATGGTGTTCAGATGTATATTCAGATAATATTCTAGGATTTGCAAATAATATTAGAACTATTGATGGAGGAACTCATATTGAAGGGCTAAAAACAGTTTTGACAAGAACTTTCAATAATCTTGCAAAAAAGAGAGGTAAAAGAAAAGATATTGAAAAAAATTTAGCTGGCGAAAATATTAGAGAGGGTTTGACTGTTGTTTTATCAGTAAAAGTTCCAGATCCCGAATTTGAGGGGCAAACAAAAACAAAATTGGGAAATACTGAAGTACGGGGAATTGTGGATTCTCTCATTGGGGAGTCACTCACAAAATATATGGAATTCAATCCTGGCATTTTGGATTTGATTCTTGAAAAAGCAATTCAATCATTTAATGCAGCAGAAGCTGCGAGAAGGGCTAGAGAATTAGTAAGAAGAAAAAGTGTTCTAGAAAGTTCTACATTACCCGGCAAATTAGCAGATTGTAGTTCCAGAGATCCCTCAGAATCAGAAATTTATATAGTTGAAGGAGATTCAGCTGGTGGCTCCGCAAAACAAGGACGAGATAGAAATTTTCAGGCTATTTTGCCTCTCAGGGGTAAAATTCTCAATATTGAAAAAACTGATGATACTAAAATATATAAAAACACAGAAATACAATCGTTAATAACAGCTCTAGGATTAGGAATAAAAGGAGAGGAGTTCGACGAGAGCTCTTTGAGATATCATAGAGTTGTAATTATGACGGATGCTGATGTTGACGGTGCACATATAAGAACTTTATTGCTGACATTTTTTTACAGATATCAAAGAGAACTTGTTGAGAAAGGTTTTATATACATTGCTTGTCCCCCTCTTTATAAAGTTGAAAGAGGTAAGAACCATAATTACTGTTATAACGAGAATCAATTAAAGAATACAATTCAAGGTTTTGGAGAAAATGCAAATTATAATATCCAAAGATTTAAGGGATTAGGGGAGATGATGCCAAAACAATTATGGGATACAACTATGAATCCTCAAACGAGGATGATGAAAAGGGTTGAAATCGAAGATGCACTTGAAGCTGACAGAATATTCAATATATTAATGGGAGATAAAGTTGCACCAAGAAGAGAATTTATTGAAACT
AG-418-M08  ATCTCTAATGATTATGGAGCTGAACAGATACAGGTATTAGAGGGGTTAGAACCTGTTCGTAAACGACCAGGTATGTATATTGGTTCTACTGGTCCAAGAGGGTTACATCATTTAGTTTATGAAGTCGTAGATAATTCTGTTGATGAAGCATTAGCAGGCCATTGTGATCATATTGAAATAGTTCTCAAACATGATGGTTCAGCTTTAATTTCAGATAATGGAAGGGGTATCCCAACAGATATTCATCCAAGAACAGGTAAAAGTGCACTTGAAACTGTGCTTACTGTTCTTCATGCAGGAGGTAAGTTTGGAAGTGGTGGATATAAAGTTTCTGGTGGCTTACATGGTGTCGGCATATCAGTTGTTAACGCTTTAAGTGAATGGGTAAATGTTACTGTTTTTAGAGATGGTAGTGAGTTTAATCAAAGATTTGAAAAAGGAATTGCAAAAGGTAATTTAAAATCCCAAAAACAGCAAAATAAACCCCTTAAA---AAAGGGACAACAATTTGTTTTAAGCCAGATCCGACTATATTTACTGACGGAATTGAATTTGACTATGCTTTATTATCTTCAAGATTGAGAGAATTAGCTTATTTAAATGGTGGTGTCAAAATTTTATTTAGAGATGAGAGACAAAAATTATCAGATGGTTCTTTCAAA------GAAGAAATTTATTTATACGATGGTGGAATTAAAGAATATGTAGAGTATATAAATAAAGAAAAGGAATCTATTCACTCCGAAATTATTTATGTTGATTCACAAAAAGATAATGTTTATGTAGAGGCAGCTTTACAATGGTGCTCAGATGTTTATTCAGATAATATTTTAGGATTTGCAAATAATATTAGAACAATTGATGGAGGAACACACATAGAAGGTTTAAAAACAGTATTGACAAGAACTTTTAATGCCATTGCAAAAAAAAGAGGTAAAAGGAAGGAGGTTGATAAAAATTTGTCAGGAGAAAATATTAGAGAAGGTTTGACAGTCGTGTTATCAGTAAAAGTACCAGAGCCAGAATTTGAAGGACAAACTAAAACAAAATTGGGTAACACTGAAGTAAGGGGTATTGTTGATTCCCTTATTGGAGAAGCTTTAATAAAGTATATGGAATTTAATCCTAATGTTTTTGATTTAATTCTAGAAAAAGCAATTCAATCTTTTAATGCAGCAGAAGCAGCAAAGCGAGCAAGGGATTTAGTAAGGAGAAAAAGTGTTCTTGAGAGCTCAACTTTACCTGGTAAATTGGCAGATTGTAGCTCAAGAGATCCCTCAGGTGCAGAGATATATATAGTTGAGGGTGATTCTGCTGGAGGTTCAGCTAAGCAAGGAAGAGATAGAAAATTTCAAGCAATTTTGCCCTTGAGAGGAAAAATTTTAAATATTGAAAAAACAGACGATACTAAAATTTATAAAAATACAGAAATTCAATCACTAATAACTGCTTTGGGATTGGGTATCAAGGGTGAAGAGTTTGATGTGAATTCTCTTAGATATCATCGAGTTGTGATTATGACTGATGCAGATGTAGATGGTGCTCATATTAGAACATTGCTATTAACGTTTTTTTATAGATATCAAAGGGAGCTCGTTGAAAAGGGTTTCATATATATTGCATGTCCCCCTCTATATAAAGTAGAAAGAGGTAAAAATCATCAATATTGTTACAACGAAGATCAATTGAAGAAAACCATAGAAGATTTTGGAGAAAAAGCTAATTACAATATTCAAAGATTTAAGGGTTTAGGTGAGATGATGCCTAAGCAATTATGGGATACAACTATGAATCCTCAGACGAGAATGATGAAAAAAGTAGAAATTGAAGATGCTTTAGAAGCAGATAGGATATTTAATATCTTAATGGGAGATAAAGTTGCTCCAAGAAGAGAGTTTATTGAAACT
AG-418-O02  ATCTCAAATGATTATGGCGCGGAACAGATACAGGTTTTAGAGGGGTTAGAACCAGTTCGTAAACGCCCTGGGATGTATATAGGTTCAACAGGGCCTAGGGGATTGCATCATCTAGTATATGAGGTGGTTGATAACTCGGTTGATGAAGCACTTGCAGGACATTGTGATCACATAGAAATAGTTCTTCGAGCAGATGGTTCTGCTTTAATTTCTGATAATGGACGAGGTATTCCAACAGATATTCATCCAAGAACAGGGAAAAGTGCTTTAGAAACTGTACTAACTGTTCTTCATGCAGGAGGTAAATTTGGTAGTGGTGGTTATAAGGTTTCAGGGGGTTTGCATGGCGTAGGAATATCTGTAGTTAATGCTCTAAGCGAATGGGTTAATGTGACTGTTTATAGGGATGGAAGCGAATTTAATCAAAGATTTGAAAAAGGTGTATCAAAGGGTGACTTGCAAACTAAAAAGCAAACTGGCAAACCATCTAAG---AAAGGAACTACTATTTGCTTTAAACCCGACAAAACGATTTTTTCTGGAGGAATTGAATTTGAATATGCACTCCTTTCATCAAGACTAAGGGAGTTAGCTTATCTTAATGGCGGAGTAAAAATTGTTTTTAGAGATGAAAGAAATCAATTATCAGATGGTTCGTTTAAA------GAAGAAATTTACTTGTACCAAGGAGGTATTAAAGAATATGTTGAATATATGAATGCTGAAAAAGATTCTATTCATCCTGAAATAATTTATGTTGACTCACAGAAAGAAAATGTATATGTAGAAGCAGCTTTGCAATGGTGTTCAGATGTCTATTCAGATAATATTTTAGGATTTGCAAATAATATTAGAACTATTGATGGAGGAACTCATATTGAAGGGCTAAAAACAGTTCTGACAAGAACTTTCAATAATCTTGCAAAAAAAAGAGGCAAAAGAAAAGATATTGAAAAAAATTTAGCTGGCGAAAATATTAGAGAGGGTTTGACTGTTGTTTTATCAGTCAAAGTTCCAGATCCAGAATTTGAGGGGCAAACAAAAACAAAATTAGGAAATACTGAAGTACGGGGAATTGTGGATTCTCTCATTGGGGAGGCCCTCACAAAATATATGGAATTTAATCCTGGCATTTTGGATTTGATTCTTGAAAAAGCAATTCAATCATTTAATGCTGCAGAAGCTGCTAGAAGGGCTAGAGAGTTAGTAAGAAGAAAAAGTGTTCTAGAAAGTTCTACATTACCGGGCAAATTAGCAGATTGTAGTTCTAGAGATCCCTCAGAATCAGAAATTTATATAGTTGAAGGAGATTCAGCTGGTGGCTCCGCAAAACAAGGACGAGATAGAAATTTTCAGGCTATTTTGCCTCTTAGGGGTAAAATTCTCAATATTGAAAAAACTGACGATACTAAAATATATAAAAATACAGAAATACAGTCATTAATAACAGCCCTAGGATTAGGAATAAAAGGAGAGGAGTTCGACGAGAGCTCTTTGAGATATCATAGAGTAGTAATTATGACGGATGCTGATGTTGACGGTGCTCATATAAGAACTTTATTGCTGACATTTTTTTACAGATACCAAAGAGAACTTGTTGAGAAAGGTTTTATATACATTGCTTGTCCCCCTCTTTATAAAGTTGAAAGAGGTAAGAATCATAATTATTGTTATAACGAGAATCAATTAAAGGATACAATTCAAGGTTTTGGAGAAAATGCAAATTATAATATCCAAAGATTTAAGGGATTAGGGGAGATGATGCCAAAACAATTATGGGATACAACTATGAATCCTCAAACGAGGATGATGAAAAGAGTTGAAATCGAAGATGCACTTGAAGCTGACAGAATATTCAATATATTAATGGGAGATAAAGTTGCACCAAGAAGAGAATTTATTGAAACT
AG-418-O03  GTCTCAAATGAATATGGCGCAGAACAGATACAGGTTTTAGAGGGGTTAGAACCAGTTCGTAAACGCCCAGGGATGTATATAGGTTCAACAGGACCTAGAGGATTACACCATTTAGTATATGAGGTGGTTGATAACTCGGTTGATGAAGCACTTGCAGGACATTGTGATCACATAGAAATAGTTCTTCGAGCAGATGGTTCTGCTTTAATTTCTGATAATGGACGAGGTATTCCAACAGATATTCATCCAAGAACAGGGAAAAGTGCCTTAGAAACTGTACTAACTGTTCTTCATGCAGGAGGCAAATTTGGAAGTGGTGGTTATAAAGTGTCAGGGGGTTTGCACGGAGTAGGAATATCTGTAGTTAATGCTCTAAGCGAATGGGTTAATGTGACTGTTTATAGGGATGGAAGCGAATTTAATCAAAGATTTGAAAAAGGTGTATCAAAGGGTGAATTGGAAACTAAAAAGCAGACTGGCAAACCATTTAAA---AAAGGAACAACTATTTGCTTTAAACCCGACAAAACGATTTTTTCTGGAGGAATTGAATTTGAATATGCTCTTCTTTCATCAAGATTAAGGGAGCTAGCTTATCTTAATGGCGGAGTAAAAATTGTTTTTAGAGATGAAAGAAATCAATTATCAGATGGTTCTTTTAAA------GAAGAAGTTTACTTGTATCAAGGAGGTATTAAAGAATATGTTGAATACATGAATACTGAAAAAGATTCTATTCATCCTGAAATAATTTATGTTGACTCACAGAAAGAAAATGTATACGTAGAAGCAGCTTTGCAATGGTGTTCAGATGTATATTCAGATAATATTTTAGGATTTGCAAATAATATTAGAACTATTGATGGAGGAACTCATATTGAAGGGCTAAAAACAGTTCTGACAAGAACTTTCAATAATCTTGCAAAAAAGAGAGGCAAAAGAAAAGATATTGAAAAAAATTTAGCTGGTGAAAATATTAGAGAGGGTTTGACTGTTGTTTTATCAGTAAAAGTTCCAGATCCCGAATTTGAAGGTCAAACAAAAACAAAATTAGGAAATACTGAAGTACGAGGGATTGTGGATTCTCTCATTGGGGAGGCTCTCACAAAATATATGGAATTCAATCCTGGAATTTTGGACTTGATTCTTGAAAAAGCGATTCAATCATTTAATGCGGCAGAAGCTGCGAGAAGGGCTAGAGAATTAGTAAGAAGAAAAAGTGTTCTAGAAAGTTCTACATTACCTGGCAAATTAGCAGATTGTAGTTCTAGAGATCCCTCAGAATCAGAAATTTATATAGTTGAAGGAGATTCGGCTGGTGGTTCCGCAAAACAAGGACGAGATAGAAATTTTCAGGCTATTTTACCTCTCAGGGGTAAAATTCTTAATATTGAAAAAACTGATGATACTAAAATATATAAAAACACAGAAATACAGTCATTAATAACAGCTCTAGGATTAGGAATAAAAGGAGAGGATTTCGACGAGAACTCTTTGAGATACCATAGAGTTGTAATTATGACGGATGCTGATGTTGACGGTGCTCATATAAGAACTTTATTGTTGACATTTTTTTACAGATACCAAAGAGAACTTGTTGAGAAAGGTTTTATATACATTGCTTGTCCCCCTCTTTATAAAGTTGAAAGAGGTAAGAATCATACTTACTGTTATAACGAGAATCAATTAAAGGAAACAATTCAAGATTTTGGAGAAAATGCAAATTACAATATCCAAAGATTTAAGGGATTAGGTGAGATGATGCCGAGACAATTATGGGATACAACTATGAATCCTCAAACTAGGATGATGAAAAGGGTTGAAATTGAAGATGCACTTGAAGCTGACAGAATATTCAATATATTAATGGGAGATAAAGTGGCACCAAGAAGAGAATTTATTGAAACT
AG-418-P13  ATCTCAAACGATTATGGCGCGGAACAGATACAGGTTTTAGAGGGGTTAGAACCAGTTCGTAAACGCCCTGGGATGTATATAGGTTCAACAGGACCTAGGGGATTACACCATTTAGTATACGAAGTAGTTGATAACTCGGTTGATGAAGCACTTGCAGGACATTGTGATCACATAGAAATAATTCTTAGAGCAGATGGTTCTGCTTTAATTTCTGATAATGGACGAGGTATTCCAACAGATATTCATCCAAGAACAGGGAAAAGTGCCTTAGAAACTGTACTAACTGTACTTCATGCAGGAGGGAAATTTGGAAGTGGTGGTTATAAAGTTTCAGGAGGTTTGCATGGAGTAGGAATATCTGTAGTTAATGCTCTAAGCGAATGGGTTAATGTTACTGTTTATAGGGATGGAAGCGAATTTAATCAAAGATTTGAAAAAGGTGTATCAAAGGGTGAATTGGAAACTAAAAAGCAGATTGGCAAATCATCTAAG---AAAGGAACAACTATTTGCTTTAAACCCGACAAAACAATTTTTTCTGGAGGAATTGAATTTGAATATGCTCTTCTTTCATCTAGATTAAGGGAGCTAGCTTATCTTAATGGCGGAGTAAAAATTGTTTTTAGAGATGAAAGAAATCAATTATCAGATGGTTCGTTTAAA------GAAGAAATTTACTTGTATCAAGGAGGCATTAAAGAATATGTTGAATACATGAATGCTGAAAAAGATTCTATTCATCCTGAAATAATTTATGTTGACTCACAGAAAGAAAATGTATATGTAGAAGCCGCTTTGCAATGGTGTTCAGATGTATATTCAGATAATATTTTAGGATTTGCAAATAATATTAGAACTATTGATGGAGGAACTCATATTGAAGGGCTAAAAACAGTTCTGACAAGAACTTTCAATAATCTTGCAAAAAAAAGAGGCAAAAGAAAAGATATTGAAAAAAATTTAGCTGGCGAAAATATTAGAGAGGGTTTGACTGTTGTTTTATCAGTAAAAGTTCCAGATCCCGAATTTGAGGGGCAAACAAAAACAAAATTAGGAAATACTGAAGTACGGGGAATTGTGGATTCTCTCATTGGGGAGGCTCTCACAAAATATATGGAATTCAATCCCGGCATTTTGGATTTGATTCTTGAAAAAGCAATTCAATCATTTAATGCAGCAGAAGCTGCGAGAAGGGCTAGAGAATTAGTAAGAAGAAAAAGTGTTCTAGAAAGTTCTACATTACCTGGCAAATTAGCAGATTGTAGTTCTAGAGATCCCTCAGAATCAGAAATTTATATAGTTGAAGGAGATTCAGCTGGTGGCTCCGCAAAACAAGGACGAGATAGAAATTTTCAGGCTATTTTGCCTCTAAGGGGTAAAATTCTCAATATTGAAAAAACTGATGATACTAAAATATATAAAAACACAGAAATACAGTCATTAATAACAGCTCTAGGATTAGGAATAAAAGGAGAGGAGTTTGACGAAAGCTCTTTGAGATATCACAGAGTTGTAATTATGACTGATGCTGATGTTGACGGTGCTCATATAAGAACTTTATTACTGACATTTTTTTACAGATACCAAAGAGAACTTGTTGAGAAAGGTTTTATATACATTGCTTGTCCTCCTCTTTATAAAGTTGAAAGAGGTAAGAACCATAATTACTGTTATAACGAGAATCAATTAAAGGATACAATTCAAGGTTTTGGAGAAAATGCAAATTATAATATCCAAAGATTTAAGGGATTAGGGGAGATGATGCCAAAACAATTGTGGGATACAACTATGAATCCTCAAACGAGGATGATGAAAAGGGTTGAAATCGAAGATGCACTTGAAGCTGACAGAATATTCAATATATTAATGGGAGATAAAGTTGCACCAAGAAGAGAATTTATTGAAACT
AG-429-C19  GTTTCAAATGATTATGGCGCGGAACAGATACAGGTTTTAGAGGGGTTAGAACCAGTTCGTAAACGCCCAGGAATGTATATAGGTTCAACAGGACCTAGGGGATTGCACCATTTAGTATACGAGGTAGTTGATAACTCAGTAGATGAAGCACTTGCAGGACATTGTGATCACATAGAAATAGTTCTTCGAGCAGATGGTTCTGCTTTAATTTCTGATAATGGACGAGGTATTCCAACAGATATTCATCCAAGAACAGGGAAAAGTGCCTTAGAAACTGTACTAACTGTTCTTCATGCAGGAGGTAAATTTGGAAGTGGTGGTTATAAAGTGTCAGGAGGTTTGCACGGAGTAGGAATATCTGTAGTTAATGCTCTAAGCGAATGGGTTAATGTGACTGTTTATAGGGAGGGAAGCGAATTTAATCAAAGATTTGAAAAAGGCGTATCGAAGGGTGAATTGGAAACTAAAAAGCAGACAGGCAAACCATTTAAG---AAAGGAACAACCATTTGCTTTAAACCTGATAAAACGATTTTTTCTGGAGGAATTGAATTTGAATATGCTCTTCTTTCGTCAAGATTAAGGGAGCTAGCTTATCTTAATGGCGGAGTAAAAATTGTTTTTAGAGATGAAAGAAATCAATTATCAAATGGTTCTTTTAAA------GAAGAAATTTACTTGTATCAAGGAGGTATCAAAGAATATGTTGAATACATGAATGCTGAAAAAGATTCTATACATCCTGAAATAATTTATGTTGACTCACAGAAAGAAAATGTATACGTAGAGGCTGCTTTGCAATGGTGTTCAGATGTATATTCAGATAATATTTTAGGATTTGCAAATAATATTAGAACTATTGATGGAGGAACTCATATTGAAGGGTTAAAAACTGTTCTGACAAGAACTTTCAATAATCTTGCAAAAAAGAGAGGTAAAAGAAAAGATATTGAAAAAAATTTAGCTGGCGAAAATATTAGAGAGGGTTTGACTGTTGTTCTATCAGTCAAAGTTCCAGATCCTGAATTTGAAGGGCAAACAAAAACAAAATTAGGAAATACTGAAGTACGGGGAATTGTGGATTCTCTTATTGGGGATGCTCTTACAAAATATATGGAATTCAATCCTGGAATTTTGGACCTGATTCTTGAAAAAGCAATTCAATCGTTTAATGCAGCAGAAGCTGCGAGAAGGGCAAGAGAATTAGTAAGAAGAAAAAGTGTTCTAGAAAGTTCTACATTGCCGGGCAAATTAGCAGATTGTAGTTCTAGAGATCCCTCAGAATCAGAAATCTATATAGTTGAAGGAGATTCAGCTGGTGGTTCCGCAAAACAAGGTCGAGATAGAAATTTTCAGGCTATTTTGCCTCTCAGGGGTAAAATTCTTAATATTGAAAAAACTGACGATACTAAAATATACAAAAACACAGAAATACAGTCATTAATAACAGCTCTAGGATTAGGAATAAAAGGAGAGGATTTCGACGAAAGCTCTTTGAGATACCATAGAGTTGTAATTATGACGGATGCTGATGTTGACGGTGCTCATATAAGAACTTTATTGTTGACCTTTTTTTACAGATACCAAAGAGAGCTTGTTGAGAAGGGTTTTATCTACATTGCTTGTCCCCCTCTATATAAAGTTGAAAGAGGTAAGAATCACAAATACTGTTATAACGAGAATCAATTAAAGGATACAATTCAAGGCTTTGGAGAAAATGCAAATTACAATATCCAAAGATTTAAAGGATTAGGTGAGATGATGCCGAAACAATTATGGGATACAACTATGAATCCTCAAACTAGGATGATGAAAAGGGTTGAAATAGAAGATGCACTTGAAGCTGACAGAATATTCAATATATTAATGGGAGATAAAGTTGCACCAAGAAGAGAATTTATTGAAACT
AG-442-N07  ATCTCAAATGATTATGGCGCGGAACAGATACAGGTTTTAGAGGGGTTAGAACCAGTTCGTAAACGCCCTGGAATGTATATTGGTTCAACAGGACCTAGGGGGTTACACCATTTAGTATATGAGGTAGTTGATAACTCAGTTGATGAAGCTCTTGCAGGACATTGTGATCACATAGAAATAGTTCTTCGAGCAGATGGTTCTGCTTTAATTTCTGATAATGGACGAGGAATTCCAACAGATATTCATCCAAGAACAGGGAAAAGTGCCTTAGAAACTGTACTGACTGTTCTTCATGCAGGAGGTAAATTTGGAAGTGGCGGTTATAAAGTTTCAGGGGGTTTGCATGGAGTAGGAATATCTGTAGTTAATGCTCTAAGCGAATGGGTTAATGTGACTGTTTATAGGGATGGAAGCGAATTTAATCAAAGATTTGAAAAAGGTTTATCAAAGGGTGAATTGGAAACTAAAAAGCAGACTGGCAAACCCTCTAAG---AAAGGAACAACCATTTGCTTCAAACCCGACAAAACAATTTTTGCTGGAGGAATTGAATTTGAATATGCTCTTCTTTCATCTAGATTAAGGGAGCTAGCTTATCTTAATGGCGGAGTAAAAATTGTTTTTAGAGATGAAAGAAATCAATTATCAGATGGTTCTTATAAA------GAAGAAATTTACTTGTATCAAGGAGGTATTAAAGAATATGTTGAATACATGAATGCAGAAAAAGATTCTATTCATCCTGAAATAATTTATGTTGACTCACAGAAAGAAAATGTATACGTAGAAGCAGCTTTGCAATGGTGTTCAGATGTATATTCAGATAATATTTTGGGATTTGCAAATAATATTAGAACTATTGATGGAGGAACTCATATTGAAGGGCTAAAAACAGTTCTGACAAGAACTTTCAATAATCTTGCAAAAAAGAGAGGCAAAAGAAAGGATATTGAAAAAAATTTAGCTGGCGAAAATATTAGAGAGGGTTTGACTGTTGTCTTATCCGTCAAAGTTCCAGATCCCGAATTTGAAGGGCAAACAAAAACAAAATTAGGAAATACTGAAGTACGGGGAATTGTGGATTCTCTCATTGGGGAGGCTCTTACAAAATATATGGAATTCAATCCAGGAGTTTTGGACTTGATTCTTGAAAAAGCTATTCAATCATTTAACGCAGCAGAAGCTGCTAGAAGGGCTAGAGAATTAGTAAGAAGAAAAAGTGTTCTAGAAAGTTCTACATTGCCGGGTAAATTAGCGGATTGTAGTTCTAGAGATCCTTCAGAATCAGAAATTTATATAGTTGAAGGAGATTCAGCTGGTGGCTCCGCAAAACAAGGACGAGATAGAAATTTTCAGGCTATTTTGCCTCTCAGGGGTAAAATTCTTAATATTGAAAAAACTGACGATACTAAAATTTATAAAAACACAGAAATACAGTCATTAATAACAGCTTTAGGATTAGGAATAAAAGGAGAGGAGTTCAACGAGAGCTCTTTAAGATATCATAGAGTTGTAATTATGACGGATGCTGATGTTGACGGTGCTCATATTAGAACTTTATTGCTGACATTTTTCTACAGATATCAAAGAGAGCTTGTTGAGAAGGGTTTTATATACATTGCTTGTCCCCCTCTTTATAAAGTTGAAAGAGGTAAAAATCATAATTACTGTTATAACGAGAATCAATTAAAGGACACAATTCAAGGTTTTGGAGAAAATGCAAATTATAATATTCAAAGATTTAAGGGATTAGGTGAGATGATGCCAAAACAATTATGGGATACAACTATGAATCCTCAAACGAGGATGATGAAAAGGGTTGAAATCGAAGATGCACTTGAAGCTGACAGAATATTCAATATATTAATGGGAGATAAAGTTGCACCAAGAAGGGAATTTATTGAAACT
AG-449-C14  ATCTCAAGTGATTATGGTGCAGAACAGATACAGGTTTTAGAGGGCTTAGAACCAGTTCGTAAACGCCCTGGGATGTATATTGGTTCAACAGGACCTAGGGGATTACACCATTTAGTATACGAGGTAGTTGATAACTCGGTTGATGAAGCACTTGCAGGACATTGTGATCACATAGAAATAGTTCTTCGAGCAGATGGCTCTGCTTTAATTTCTGATAATGGACGAGGTATTCCAACAGATATTCATCCAAGAACAGGGAAAAGTGCTTTAGAAACTGTACTAACTGTTCTTCATGCAGGAGGTAAATTTGGAAGTGGTGGTTATAAAGTTTCAGGGGGTTTGCACGGGGTAGGAATATCTGTAGTTAATGCTCTAAGCGAATGGGTTAATGTGACTGTTTTTAGGGATGGAAACGAATTTAATCAAAGATTTGAAAAAGGTGTATCAAAGGGTGAATTGGAAACTAAAAAGCAGACTGGCAGACCATCTAAA---AAAGGAACAACTATTTGCTTTAAACCCGACAAAACGATTTTTTCTGGAGGAATTGAATTTGAATATGCTCTTCTTTCATCCAGATTAAGGGAGCTAGCTTATCTTAATGGCGGAGTAAAAATTGTTTTTAGAGATGAAAGAAATCAATTAATAGATGGTTCTTTTAAG------GAAGAAGTTTACTTGTATCAAGGAGGTATTAAGGAATATGTTGAATATATGAATGCTGAAAAAGATCCTATTCATCCTGAAATAATTTATGTTGATTCACAGAAAGAAAATGTATATGTAGAAGCAGCTTTGCAATGGTGTTCAGATGTATATTCAGATAATATTTTAGGATTTGCAAATAATATTAGAACTATTGATGGAGGAACTCATATTGAAGGGTTAAAAACAGTTCTGACAAGAACGTTCAATAATCTTGCAAAAAAGAGAGGCAAAAGAAAAGATATTGAAAAAAATTTAGCTGGCGAAAATATTAGAGAGGGTTTGACTGTTGTTTTATCAGTAAAAGTTCCAGACCCCGAATTTGAAGGGCAAACAAAAACAAAATTAGGAAATACTGAAGTACGGGGAATTGTGGATTCTCTGATTGGGGAGGCTCTCACAAAATATATGGAATTCAATCCTGGAATTTTGGACTTGATTCTTGAAAAAGCAATTCAATCATTTAATGCAGCAGAAGCTGCAAGAAGGGCTAGAGAATTAGTAAGAAGAAAAAGTGTTCTAGAAAGTTCTACCTTACCTGGTAAATTAGCAGATTGTAGTTCTAGAGATCCCTCAGAATCAGAAATTTATATAGTTGAAGGAGATTCAGCTGGTGGATCCGCAAAACAAGGACGAGATAGGAATTTTCAGGCTATTTTGCCTCTCAGGGGTAAAATTCTTAATATTGAAAAAACTGATGATACTAAAATTTATAAAAACACAGAAATACAGTCATTAATAACAGCTTTAGGATTAGGAATAAAAGGAGAGGAGTTCAACGAAAGCTCTTTGAGATATCATAGAGTTGTAATTATGACGGATGCTGATGTTGACGGTGCTCACATTAGAACTTTATTGTTGACATTTTTTTACAGATACCAAAGAGAACTTGTTGAGAAAGGTTTTATATATATTGCTTGTCCCCCTCTTTATAAAGTTGAAAGAGGTAAGAATCATAATTACTGTTATAACGAGAATCAATTAAAGGATACAATTAAAGGTTTTGGAGAAAATGCAAATTATAATATTCAAAGATTTAAGGGATTAGGTGAGATGATGCCAAAACAATTATGGGATACAACTATGAATCCTCAAACGAGGATGATGAAAAGGGTAGAAATTGAAGATGCACTTGAAGCTGACAGAATATTCAATATATTAATGGGAGATAAAGTTGCACCAAGAAGAGAATTTATTGAAACT
AG-449-K21  ATCTCAAATGATTATGGCGCGGAACAGATACAGGTTTTAGAAGGGTTAGAACCAGTTCGTAAACGACCTGGGATGTATATAGGTTCAACAGGACCTAGGGGATTACACCATTTAGTATTTGAGGTAGTTGATAACTCGGTTGATGAAGCACTTGCAGGACATTGTGATCACATAGAAATAGTTCTTCGAGAAGATGGTTCTGCTTTAATTTCTGATAATGGACGAGGTATTCCAACAGATATTCATCCAAGAACAGGGAAAAGTGCCTTAGAAACTGTACTAACTGTTCTTCATGCAGGAGGTAAATTTGGAAGTGGTGGCTATAAAGTTTCAGGAGGTTTGCATGGAGTAGGAATATCAGTAGTTAATGCTCTAAGCGAATGGGTTAATGTTACTGTTTATAGGGATGGAAGCGAATTTAATCAAAGATTTGAAAAAGGTGTATCAAAGGGTGAATTGGAAACTAAAAAGCAGACTGGCAAACCATCTAGG---AAAGGAACAACTATTTGCTTTAAACCCGACAAAACGATTTTTTCTGGAGGAATTGAATTTGAATATGCTCTTCTTTCATCAAGATTAAGGGAGCTAGCTTATCTTAATGGCGGAGTAAAAATTGTTTTTAGAGATGAAAGAAATCACTTATCAGATGGTTCGTTTAAA------GAAGAAATTTACTTATATCAAGGAGGTATTAAAGAATATGTTGAATACATGAATGCTGAAAAAGATTCTATTCATCCTGAAATAATTCATGTTGACTCACAGAAAGAAAATGTATATGTAGAAGCCGCTTTGCAATGGTGTTCAGATGTATATTCAGATAATATTTTAGGATTTGCAAATAATATTAGAACTATTGATGGAGGAACTCATATTGAAGGGCTAAAAACAGTTCTGACAAGAACTTTCAATAATCTTGCAAAAAAGCGAGGTAAAAGAAAAGATATTGAAAAAAATTTAGCTGGCGAAAATATTAGAGAGGGTTTGACTGTTGTTTTATCAGTAAAAGTTCCAGATCCCGAATTTGAGGGTCAAACAAAAACAAAATTAGGAAATACTGAAGTACGGGGAATTGTGGATTCTCTCATTGGGGAGGCTCTTACAAAATATATGGAATTCAATCCTGGCATTTTGGATTTGATTCTTGAAAAAGCAATTCAATCATTTAATGCAGCAGAAGCTGCGAGAAGGGCCAGAGAATTAGTAAGAAGAAAAAGTGTTCTAGAAAGTTCTACATTACCGGGCAAATTAGCAGATTGTAGTTCTAGAGATCCCTCAGAATCAGAAATTTATATAGTTGAAGGAGATTCAGCTGGTGGCTCAGCAAAACAAGGACGAGACAGAAATTTCCAGGCTATTTTGCCTCTGAGGGGTAAAATTCTCAATATTGAAAAAACTGATGACACTAAAATATATAAAAACACAGAAATACAGTCATTAATAACAGCGCTTGGATTAGGAATAAAAGGAGAGGATTTCGACGAGAGCTCTTTAAGATATCATAGAGTTGTAATTATGACGGATGCTGATGTTGACGGTGCTCATATAAGAACTTTATTGCTGACATTTTTTTATAGATATCAAAGAGAACTTGTTGAGAAAGGTTTTATATACATTGCTTGTCCCCCTCTTTATAAAGTTGAAAGAGGTAAGAACCATAATTACTGTTATAACGAGAATCAATTAAAGGATACAATTCAAGGTTTTGGAGAAAATGCAAATTATAATATCCAAAGATTTAAGGGATTAGGGGAGATGATGCCAAAACAATTATGGGATACAACTATGAATCCTCAAACGAGGATGATGAAAAGGGTTGAAATCGAAGATGCACTTGAAGCTGACAGAATATTCAATATATTAATGGGAGATAAAGTTGCACCTAGAAGAGAATTTATTGAAACT
AG-459-A09  ATCTCCAATGACTATGGTGCTGATCAGATACAGGTTTTAGAGGGTTTAGAACCTGTTCGTAAACGACCAGGAATGTATATTGGTTCTACTGGTCCAAGAGGGCTTCATCATCTTGTGTATGAAGTCGTAGATAATTCTGTAGATGAAGCCCTAGCTGGTCATTGTGATCATATTGAGATAGTTCTTAAAGAAGATGGATCAGCTTTAATTTCAGATAATGGCAGGGGTATTCCTACAGATATACATCCAAGAACAGGTAAAAGTGCTCTGGAAACTGTTCTTACTGTTCTTCATGCAGGGGGGAAATTTGGAAGTGGTGGATATAAGGTTTCTGGTGGATTACATGGTGTCGGAATCTCTGTTGTTAATGCTCTAAGTGAATGGGTGCATGTTACTGTTTTAAGAGATGGTAATGAGTTTAATCAAAGATTTGAGAAAGGGATTGCAAAAGGTGAATTAAAATCCCAAAAACAACAAAATAAACCATTAAGA---AAAGGTACAACAATTTGTTTTAAGCCAGATACATCAATATTTACTGATGGTATTGAATTTGATTATGCTCTTTTATCCTCAAGATTAAGAGAATTGGCTTATCTTAATGGCGGCGTCAAAATTATATTTAGAGATGAGAGGCAAAATTTATCGGATGGTTCTTTCAAA------GAAGAAATTTATTTATATGATGGCGGCATCAAAGAATATGTTGAGTATATAAATAAAGAAAAGGAATCTATTCATTCTGATGTTATTTATGTCGATTCACAAAAAGATAATGTTTACGTGGAGGCAGCTTTGCAATGGTGCTCGGATGTTTATTCAGATAATATATTGGGATTTGCAAATAATATCAGAACAATAGATGGCGGCACACACATAGACGGCTTAAAAACTGTATTGACTAGAACTTTTAATGCTATCGCGAAAAAAAGAGGTAAAAGAAAAGAAGTTGATAAAAATTTGTCAGGAGAAAATATTAGAGAAGGTTTGACAGTCGTATTATCTGTAAAAGTTCCAGAACCGGAATTTGAAGGTCAAACAAAGACAAAATTGGGAAATACTGAAGTGAGAGGGATTGTTGATTCGCTTATAGGAGAATCATTAATAAAGTATATGGAATTTAATCCTAATGTTTTTGATTTAATTCTAGAAAAAGCAATTCAATCTTTTAATGCGGCAGAAGCAGCCAAACGGGCGAGGGATTTAGTAAGGAGAAAAAGTGTTCTTGAGAGTTCAACTTTGCCTGGTAAATTGGCAGATTGCAGTTCAAGAGATCCCTCAGGTGCAGAGATTTATATAGTTGAGGGTGATTCCGCTGGAGGTTCAGCTAAACAAGGAAGAGATAGGAGATTCCAGGCGATTTTACCTTTGAGAGGAAAAATATTAAATATTGAAAAAACAGATGATGCAAAAATATATAAAAATACAGAAATTCAATCACTAATCACTGCTTTGGGATTGGGTATAAAGGGTGAAGAGTTTAATGTAAATTCTCTAAGGTATCATAGAGTTGTAATTATGACTGATGCAGATGTAGATGGGGCACATATTAGAACATTACTATTAACTTTTTTTTATAGATATCAAAGGGATCTCGTTGAAAAAGGTTTTATATACATTGCATGTCCCCCTTTATATAAAGTTGAAAGAGGAAAAAATCATAAATATTGCTATAACGAAAATCAATTGAGGCAAACTATAGAAGATTTTGGAGAAAAAGCTAACTATAATATTCAAAGATTTAAAGGTTTAGGTGAAATGATGCCTAAACAATTATGGGATACAACAATGAATCCTCAGACACGAATGATGAAAAGAGTAGAAATCGAAGATGCTCTAGAAGCAGATAGAATATTCAATATTTTGATGGGAGATAAAGTGGCACCAAGAAGAGAGTTTATTGAAACT
AG-459-B06  ATCTCAAATGATTATGGCGCGGAACAGATACAGGTTTTAGAGGGTTTAGAACCAGTTCGTAAACGCCCTGGAATGTATATAGGTTCAACAGGACCTAGGGGATTACACCATTTAGTATATGAGGTAGTTGATAACTCGGTTGATGAAGCACTTGCGGGACATTGCGATCACATAGAAATAGTTCTGAGAGCAGATGGTTCTGCTTTAATTTCTGATAATGGACGAGGAATTCCAACAGATATTCATCCAAGAACAGGGAAAAGTGCATTAGAAACTGTACTAACTGTTCTTCATGCAGGAGGTAAATTTGGAAGTGGTGGTTACAAAGTTTCAGGAGGTTTGCATGGAGTAGGAATATCTGTAGTTAATGCTCTAAGCGAATGGGTTAATGTGACTGTTTATAGGGATGGAAGTGAATTTAATCAAAGATTTGAGAGAGGTGTATCAAAGGGTGAATTGGAAACTAAAAAGCAGACTGGCAAACCATCTAAG---AAAGGAACAACTATTTGCTTTAAACCCGACAAAACGATTTTTTCTGGAGGAATTGAATTTGAATATGCTCTTCTTTCATCTAGATTAAGGGAGCTAGCTTATCTTAATGGCGGAGTAAAAATTGTTTTTAGAGATGAAAGAAATCAATTATCAGATGGTTCTTTTAAA------GAAGAAATTTATTTGTATCAAGGAGGTATTAAAGAATATGTTGAATACATGAATGCTGAAAAAGATTCTATTCATCCTGAAATAATTTATGTTGACTCACAGAAAGAAAATGTATACGTTGAAGCAGCTTTGCAATGGTGTTCAGATGTATATTCTGATAATATTTTAGGATTTGCAAATAATATTAGAACTATTGATGGAGGAACTCATATTGAAGGGCTAAAAACAGTTCTGACAAGAACTTTCAATAATCTTGCAAAAAAGAGAGGCAAAAGAAAAGATATTGAAAAAAATTTAGCTGGCGAAAATATTAGAGAGGGTTTGACTGTTGTTTTATCAGTAAAAGTTCCAGATCCCGAATTTGAAGGGCAAACAAAAACAAAATTAGGAAACACTGAAGTACGGGGAATTGTGGATTCTCTCATTGGGGAGGCTCTCACAAAATATATGGAATTCAATCCTGGAATTTTGGACTTGATTCTTGAAAAAGCAATTCAATCATTTAATGCAGCAGAAGCTGCGAGAAGGGCTAGAGAATTAGTAAGAAGAAAAAGTGTTCTAGAAAGTTCTACATTACCGGGCAAATTAGCAGATTGCAGTTCTAGAGATCCCTCAGAATCAGAAATTTATATAGTAGAAGGAGATTCAGCTGGTGGTTCCGCAAAACAAGGACGAGATAGAAATTTTCAGGCTATTTTGCCTCTGAGGGGTAAAATTCTTAATATTGAAAAAACTGACGATACTAAAATTTATAAAAACACTGAAATACAGTCATTAATAACAGCTCTAGGATTAGGAATAAAAGGAGAGGAGTTCGACGAGAGCTCTTTGAGATATCATAGAGTTGTAATTATGACGGATGCTGATGTTGACGGTGCTCATATCAGAACTTTATTGCTTACATTTTTTTACAGATATCAAAGAGAACTTGTTGAGAAAGGTTTTATATACATTGCTTGTCCCCCTCTCTATAAAGTTGAAAGAGGTAAAAATCATAATTACTGTTATAACGAGAATCAACTAAAGGATACAATTCAAGGTTTTGGAGAAAATGCAAATTATAATATTCAAAGATTTAAAGGATTAGGTGAGATGATGCCAAAACAATTATGGGATACCACTATGAATCCTCAAACGAGGATGATGAAAAGGGTTGAAATCGAAGATGCACTTGAAGCTGACAGAATATTCAATATATTAATGGGAGATAAAGTTGCACCAAGAAGAGAATTTATTGAAACT
AG-459-C18  GTCCAAGCGGCTTATGGTGCTGAGCAGATCCAAGTTCTTGAAGGCTTGGAACCTGTAAGAAAGCGGCCTGGAATGTATATAGGCTCAACTGGGTCTAAAGGACTTCACCATCTTGTGTATGAAGTTGTTGATAATGCTGTAGACGAGGCACTAGCTGGTCACTGCGATAAAATCACAATATTACTTTGTGAGGATGGTTCAGCATCAGTCACAGATAATGGTCGGGGAATTCCAACTGACTTACATCCTCGCACTGGTAAAAGTGCTCTTGAGACAGTTCTAACTGTTTTGCATGCTGGTGGCAAATTTGGAAGCGGTGGTTATAAGGTTTCTGGAGGTTTACATGGTGTTGGAATATCTGTAGTGAATGCTTTAAGTGAATGGGTGGAAGTAACAGTTAGGAGGCAACAACAAGTTCATTTCCAGAGGTTCGAAAGAGGCGCGTCTATTGGTAGTTTAAAGTCTGAAAATCTCTCAAAATCTGATAAAAATTTAACTGGTACTACTGTTTGTTTTAAACCTGATAATCAAATTTTTACTGATGGAATAACGTTTGAATACGGAATTTTATCGTCGAGACTAAGAGAACTAGCATATTTAAATGGCGGAGTTCGTATTGTTTTTCGCGATGAAAGAAAACAATCGAACGATTCTTCTCAAACTCCACATGAGGAAGTTTATTTTTATGAAGGTGGAATTAAAGAATATGTAGAATATATGACTAAAGCAAAAGACTCGTTGCATCCAGAGATCATTTATGTCAATTCAGAAAAAGATGGAGTTCAAGTAGAAGCAGCAATGCAATGGTGCGTTGATGCTTATTCAGATAGTATTCTTGGATTTGCTAATAATATTCGCACGATAGATGGTGGAACTCATATAGAAGGCTTAAAAACAGTTTTGACTAGGACATTAAACTCATTTGCAAAGAAAAGAGGTAAAAGAAAAGAAGGAGATTCGAATTTAGCAGGGGAAAATATTAGAGAAGGTTTAACAGCTGTCTTATCTGTAAAAGTTCCAGATCCAGAATTTGAAGGACAAACAAAAACTAAATTAGGTAATACTGAAGTAAGAGGAATTGTTGATAGTTTAGTAGGTACCTCTCTGAGTCAATATTTAGAGTTCAACCCAGGTGTTATTGACTTAATTTTAGAGAAAGCAATACAAGCGTTTAATGCTGCTGAGGCAGCAAGAAGAGCTAGAGAACTGGTTCGTAGAAAAAGTGTTTTAGAAAGCTCTACTTTGCCAGGGAAATTGGCAGACTGCAGTTCAAGAGACCCATCAGAATCAGAAATTTATATAGTTGAGGGAGATTCTGCTGGTGGATCGGCTAAGCAGGGAAGAGATCGGAAATTTCAAGCAATCTTACCTTTGAGAGGAAAAATTCTAAATATCGAGAAAACTGATGATGCGAAGATGTATAAAAATACTGAGATTCAATCTTTAATAACTGCCCTTGGTTTAGGAATAAAAGGTGAGGATTTTGAAGTTAAGAATCTCAGATATCACAGGGTAGTAATCATGACTGATGCTGATGTAGATGGTGCTCATATAAGAACTTTGCTTTTGACTTTCTTTTATAGGTATCAAAAGGATCTTGTAGAAGGTGGATATATTTATATTGCTTGTCCTCCTCTGTATAAAGTTACAAGAGGAAAAAATCATAAATATTGTTATAACGAATCAGATATGCAAAAAACTCTTGAAAGTTTTGGTGAAAAAGCTAATTATACAATCCAAAGATTTAAAGGTTTAGGAGAAATGATGCCTAAACAATTATGGGAAACAACTATGGACCCAACAACTAGAATGATGAAAAGAGTTGAGATAGAGGATGCTCTTGAAGCTGATCGGATATTTACAATTTTAATGGGTGATAAAGTCGCACCAAGAAGAGAGTTTATTGAAACG
AG-459-D04  ATCTCAAATGATTATGGCGCGGAACAGATTCAGGTTTTAGAAGGGTTAGAACCCGTTCGAAAACGCCCTGGTATGTATATAGGTTCAACAGGGCCTAGGGGATTACACCATTTAGTATATGAGGTAGTTGATAACTCAGTTGATGAAGCACTTGCAGGTCATTGCGATCACATAGAAATAGTTCTTCGAGCAGATGGTTCTGCTTTAATTTCTGATAATGGAAGAGGTATTCCAACAGATATTCATCCAAGAACAGGGAAAAGTGCCTTAGAAACTGTACTAACTGTTTTGCATGCAGGAGGTAAATTTGGAAGTGGTGGTTATAAAGTCTCAGGGGGTTTGCATGGAGTTGGAATATCTGTAGTTAATGCTCTAAGCGAATGGGTTAATGTAACTGTCTATAGGGATGGAAGCGAATTTAATCAAAGATTTGAAAAAGGTGTATCAAAGGGAGAATTGCAAACCAAAAAGCAGACTTGCAAACCCTCTAAG---AAAGGAACAACTATTTGTTTTAAACCCGATAAAACGATTTTTTCTGGAGGAATTGAATTTGAATATGCTCTTCTTTCATCTAGATTAAGGGAATTAGCTTATCTTAATGGTGGAGTAAAAATTGTTTTTAGAGATGAAAGAATTCAATTATCAGATGGTTCTTTTAAA------GAAGAAATTTATTTGTATCAAGGAGGTATTAAAGAATATGTTGAATACATGAATGCTGAAAAAGAGTCTATTCATCCTGAAATAATTTATGTTGACTCACAGAAAGAAAATGTATATGTAGAAGCAGCTTTACAATGGTGTTCAGATGTATATTCAGATAATATTTTGGGATTTGCAAATAATATTAGAACTATTGATGGAGGAACTCACATTGAAGGGCTAAAAACAGTTCTGACAAGAACTTTTAATAATCTTGCAAAAAAGAGAGGTAAAAGAAAAGATATTGAAAAAAATTTAGCTGGCGAAAATATTAGAGAGGGTTTAACTGTTGTTTTATCAGTAAAAGTTCCAGATCCCGAATTTGAAGGGCAAACAAAAACAAAGTTAGGAAATACTGAAGTACGAGGAATTGTGGATTCTCTCATTGGGGAGGCTCTCACAAAATATATGGAATTCAATCCTGCAATTTTGGACTTGATTCTTGAAAAAGCAATTCAATCATTTAATGCAGCAGAAGCTGCGAGAAGGGCTAGAGAATTAGTAAGAAGAAAAAGTGTTCTAGAAAGTTCTACATTACCGGGTAAATTAGCAGATTGTAGTTCTAGAGATCCCTCAGAATCAGAAATTTATATAGTTGAAGGAGATTCAGCTGGAGGTTCTGCAAAACAAGGACGAGATAGAAATTTTCAAGCTATTTTGCCTCTAAGGGGAAAAATTCTTAATATTGAAAAAACTGATGATACTAAAATATATAAAAACACAGAAATACAGTCTTTAATAACAGCTCTAGGATTAGGAATAAAAGGAGAGGACTTCGACGAGAGCAGTTTGAGATATCATCGAGTTGTAATTATGACGGATGCAGATGTTGACGGCGCACATATAAGAACTTTATTACTAACATTTTTTTACAGATATCAAAGAGAACTTGTTGAGAAAGGTTTTATATATATTGCTTGTCCCCCTCTTTATAAAGTTGAAAGAGGCAAGAATCATAATTACTGTTATAACGAGAACCAATTAAAGGATACAATTCAAGGTTTTGGAGAAAAAGCAAATTATAATATCCAAAGATTTAAGGGACTTGGTGAGATGATGCCAAAACAATTATGGGATACAACTATGAATCCTCAAACGAGGATGATGAAAAGGGTTGAAATAGAAGATGCTCTTGAAGCTGACAGAATATTTAATATATTAATGGGAGATAAAGTTGCACCAAGAAGAGAATTTATAGAAACT
AG-459-J20  ATCTCCAATGACTATGGTGCTGATCAGATACAGGTTTTAGAAGGTTTAGAACCTGTTCGTAAACGACCAGGAATGTATATTGGTTCTACTGGTCCCAGAGGGCTTCATCACCTAATATATGAAGTCGTAGATAATTCTGTAGATGAAGCCCTAGCTGGTCATTGTGATCATATTGAGATAGTTCTTAAAGAAGATGGATCAGCTTTGATTTCAGATAATGGCAGGGGTATTCCTACAGATACACATCCAAGAACAGGTAAAAGTGCTCTGGAAACTGTTCTTACTGTTCTTCATGCAGGGGGGAAATTTGGAAGTGGTGGCTATAAGGTTTCTGGTGGATTACATGGGGTCGGAATATCTGTTGTTAATGCTCTAAGTGAGTGGGTGCATGTTACTGTTTTAAGAGATGGTAATGAGTTTAATCAAAGATTTGAGAAAGGAATAGCAAAAGGTGAATTAAAATCTCAAAAACAACAAAATAAACCATTAAGA---AAAGGTACAACAATTTGTTTTAAGCCAGATACCTCGATATTTACTGATGGTATTGAATTTGATTATGTTCTTTTATCCTCAAGATTAAGAGAATTGGCTTATCTTAATGGCGGTGTCAAAATTATATTTAGAGATGAGAGGCAAAATTTATCGGATGGTTCTTTCAAA------GAAGAAATCTACTTGTATAATGGAGGAATTAAAGAATATGTTGAGTATATAAATAAAGAAAAGGAATCTATTCATTCTGAGGTTATTTATGTCGATTCACAAAAAGATAATGTTTACGTGGAGGCAGCTTTGCAATGGTGCTCCGATGTTTATTCAGATAATATATTAGGATTTGCAAATAATATCAGAACAATAGATGGCGGCACACATATAGATGGCTTAAAAACTGTGTTGACTAGAACTTTTAATGCCATCGCGAAAAAACGAGGTAAAAGAAAAGAAGTTGATAAAAATTTGTCAGGAGAAAATATTAGAGAAGGTTTGACAGTAGTATTATCTGTAAAAGTTCCAGAACCGGAATTTGAAGGTCAAACAAAGACAAAATTGGGAAATACTGAAGTGAGAGGAATTGTTGATTCGCTCATAGGAGAATCATTAATAAAGTATATGGAATTTAATCCTAATGTTTTTGATTTAATTCTAGAAAAAGCAATTCAATCTTTTAATGCGGCAGAAGCAGCGAAACGAGCAAGGGATTTAGTAAGAAGAAAAAGTGTTCTTGAGAGTTCAACTTTGCCTGGTAAATTGGCAGATTGCAGCTCAAGAGATCCCTCAGGTGCAGAGATTTATATTGTTGAGGGAGATTCGGCTGGAGGTTCAGCTAAACAAGGAAGAGACAGGCGATTTCAGGCGATTTTACCTTTGAGAGGAAAAATATTAAATATTGAAAAAACAGATGATGCAAAAATATATAAAAATACAGAAATTCAATCACTTATCACTGCTTTGGGATTGGGTATAAAGGGTGAAGAGTTTAATGTAAATTCTCTAAGGTATCATCGAGTTGTAATTATGACTGATGCAGACGTAGATGGAGCCCATATTAGAACATTACTATTAACGTTTTTTTATAGATATCAAAGAGATCTTGTTGAAAAAGGTTTCATATATATTGCATGTCCCCCTCTATATAAAGTAGAAAGAGGGAAAAATCATAAATATTGCTATAACGAAAATCAATTGAAGCAAACTATAGAAGATTTTGGAGAAAAAGCTAATTATAATATTCAGAGATTTAAAGGTTTAGGTGAAATGATGCCGAAACAATTATGGGATACAACAATGAATCCTGAGACCAGAATGATGAAAAGAGTAGAAATTGAAGACGCTTTAGAAGCAGATAGAATATTTAATATTTTGATGGGAGATAAAGTCGCACCAAGAAGAGAGTTTATTGAAACC
AG-459-N19  ATCTCAAATGATTATGGCGCAGAACAGATTCAGGTTTTAGAAGGGTTAGAACCAGTTCGTAAACGTCCTGGGATGTATATAGGTTCTACAGGGCCTAGGGGATTACATCATTTGGTATATGAGGTAGTTGATAACTCCGTTGATGAAGCACTAGCAGGACATTGCGATAATATAGAAATAGTTCTTAGAGCAGATGGTTCTGCTTTAATTTCTGATAATGGACGAGGTATTCCAACAGATATTCATCCAAGAACAGGGAAAAGTGCTTTAGAAACTGTACTAACTGTTCTTCATGCAGGAGGTAAATTTGGAAGTGGTGGTTATAAAGTTTCAGGGGGTTTGCATGGAGTTGGAATATCTGTAGTTAATGCATTAAGTGAATGGGTTAATGTGACCGTTTATAGGGATGGTCACGAATTTAATCAAAGATTTGAAAAAGGTGTATCAAAAGGGGAATTGCAAACTATAAAGCAGATCGGCAAACCATCTAAG---AAAGGAACAACTATTTGTTTTAAACCCGATAAAACGATTTTTTCTGGAGGCATTGAATTTGAATATGCTCTTCTTTCATCTAGATTGAGAGAATTAGCTTATCTTAATGGTGGAGTAAAAATTGTTTTTAGAGATGAAAGAAATCAATTATCAGATGGTTCATTTAAA------GAAGAAATTTACTTATATCAAGGAGGTATTAAAGAATATGTTGAATACATGAATGCTGAAAAAGAATCTATTCATCCTGAAATAATTTATGTTGACTCACAGAAAGAAAATGTATATGTAGAAGCAGCTCTACAATGGTGTTCAGATGTATATTCAGATAATATTTTGGGATTTGCAAATAATATTAGAACTATTGATGGAGGAACTCATATCGAAGGGCTAAAAACAGTTCTGACTAGAACTTTCAATAATCTCGCAAAAAAGAGAGGCAAAAGAAAAGATATTGAAAAAAATTTAGCTGGTGAAAATATTAGAGAGGGCTTGACTGTTGTTTTGTCGGTAAAAGTTCCAGATCCTGAATTTGAAGGGCAAACAAAAACAAAATTAGGAAATACTGAAGTAAGAGGAATTGTGGATTCCCTTATTGGGGATGCTCTCACAAAATATATGGAATTCAATCCTGGAATTTTGGACTTAATTCTTGAAAAAGCAATTCAATCATTTAATGCAGCAGAAGCTGCGAGAAGGGCTAGAGAATTAGTAAGAAGAAAAAGTGTTTTAGAAAGTTCTACCTTACCGGGTAAATTAGCAGATTGTAGTTCTAGAGATCCCTCAGAATCAGAAATTTATATAGTTGAAGGAGATTCAGCTGGAGGTTCCGCAAAACAAGGACGAGATAGAAATTTTCAGGCTATTTTGCCACTCAGAGGTAAAATTCTCAATATTGAAAAAACTGACGACACTAAAATTTATAAAAATACGGAAATTCAGTCATTAATCACTGCTCTAGGATTAGGAATAAAAGGAGAGGAGTTCGATGAAAGTTCTTTGAGATATCATAGAGTTGTAATTATGACAGATGCTGATGTTGACGGTGCTCATATAAGAACTTTATTGTTGACATTTTTTTATAGATATCAAAGAGAACTTGTTGAGAACGGTTTTATATACATTGCTTGTCCCCCTTTATATAAAGTTGAAAGAGGTAAGAATCATAATTACTGTTATAACGAGAACCAATTAAAGGATACAATTGCAGGTTTTGGAGAAAATGCGAATTATAATATCCAGAGATTTAAGGGATTAGGTGAGATGATGCCGAAACAATTATGGGATACAACTATGAATCCTCAAACTAGGATGATGAAAAGGGTTGAAATCGAAGATGCACTTGAAGCTGACAGAATATTCAATATACTAATGGGTGATAAAGTTGCACCAAGAAGAGAATTTATTGAAACT
AG-459-O03  ATCTCAAATGACTATGGTGCCGATCAGATACAGGTTTTAGAGGGTTTAGAACCTGTTCGTAAACGACCAGGAATGTATATTGGTTCTACTGGTCCAAGAGGGCTTCATCATCTTGTATATGAAGTCGTAGATAATTCTGTAGATGAAGCCTTAGCTGGTCATTGTGATCATATTGAGATAGTTCTTAAAGAAGATGGATCAGCTTTGATCTCAGATAATGGCAGGGGTATTCCTACAGATATACATCCAAGAACAGGTAAAAGTGCTCTGGAAACTGTTCTTACTGTTCTTCATGCAGGGGGAAAATTTGGAAGTGGTGGATATAAGGTTTCTGGTGGATTACATGGTGTCGGAATCTCAGTTGTTAATGCTCTAAGTGAATGGGTGCATGTTACTGTTTTAAGAGATGGTAATGAGTTTAATCAAAGATTTGAGAAAGGAATTGCAAAAGGTGAATTAAAATCCCAAAAACAACAAAAAAAACCATTAAGA---AAAGGTACAACAATTTGTTTTAAGCCAGATACATCGATATTTACTGATGGTATTGAATTTGATTATGCTCTTTTATCCTCAAGATTAAGAGAATTGGCTTATCTTAATGGCGGCGTCAAAATTATATTTAGAGATGAGAGGCAAAATTTATCGGATGGTTCTTTCAAA------GAAGAAATTTACTTATATGATGGCGGCATTAAAGAATATGTTGAATACATAAATAAAGGAAAGGAATCTATTCATGCTGATGTTATATATGTCGATTCACAAAAAGATAATGTTTACGTGGAGGCAGCTTTGCAATGGTGCTCGGATGTTTATTCAGATAATATATTGGGATTTGCAAATAATATCAGAACAATAGATGGTGGCACACATATAGATGGCTTAAAAACTGTATTGACTAGAACTTTTAATGCTATCGCGAAAAAAAGAGGTAAAAGAAAAGAAGTTGATAAAAATTTGTCAGGAGAAAATATTAGAGAAGGTTTGACAGTCGTATTATCTGTAAAAGTTCCAGAACCTGAATTTGAAGGTCAAACAAAGACAAAATTGGGAAATACTGAAGTGAGAGGGATTGTTGATTCGCTCATAGGAGAATCATTGATAAAGTATATGGAATTTAATCCTAATGTTTTTGATTTAATTCTTGAAAAAGCAATTCAATCGTTTAATGCGGCAGAAGCAGCTAAACGAGCGAGGGATTTAGTAAGGAGAAAAAGTGTTCTTGAGAGTTCAACTTTGCCTGGCAAATTGGCGGATTGCAGTTCAAGAGATCCCTCAGGGGCAGAGATTTATATAGTTGAGGGTGATTCCGCTGGAGGTTCAGCTAAACAAGGAAGAGATAGGAGATTCCAGGCAATTTTACCTTTGAGAGGAAAAATATTAAATATTGAAAAAACAGATGATGCAAAAATATATAAAAATACAGAAATTCAATCACTAATCACTGCTTTGGGATTGGGTATAAAGGGTGAAGAGTTTAATGTAAATTCTCTCAGATATCATAGGGTTGTAATTATGACTGATGCAGACGTAGATGGGGCACATATTAGAACATTACTATTAACTTTTTTTTATAGATATCAAAGGGATCTCGTTGAAAAAGGTTTTATATACATTGCATGTCCCCCTTTATATAAAGTTGAAAGAGGAAAAAATCATAAATATTGCTATAACGAAAATCAATTGAAGCAAACTATAGAAGATTTTGGAGAAAAAGCTAACTATAATATTCAAAGGTTTAAAGGTTTAGGTGAAATGATGCCTAAACAATTATGGGATACAACAATGAATCCTCAGACACGAATGATGAAAAAAGTAGAAATTGAAGATGCTCTAGAAGCAGATAGAATATTCAATATTTTGATGGGAGATAAAGTGGCACCAAGAAGAGAGTTTATTGAAACT
AG-459-O09  ATCTCAAATGATTATGGCGCGGAACAGATACAGGTTTTAGAGGGGTTAGAACCAGTTCGTAAACGCCCTGGAATGTATATAGGTTCAACAGGACCTAGGGGATTACACCATTTAGTATATGAGGTAGTTGATAACTCGGTTGATGAAGCACTTGCAGGACATTGTGATCACATAGAAATAGTTCTTCGAGCAGATGGTTCTGCTTTAATTTCTGATAATGGACGTGGTATTCCAACGGATATACATCCAAGAACAGGGAAAAGTGCCTTAGAAACTGTACTAACTGTTCTTCATGCAGGAGGTAAGTTTGGAAGTGGTGGTTATAAAGTTTCAGGGGGTTTGCATGGAGTAGGAATATCTGTAGTTAATGCTCTAAGCGAATGGGTAAATGTGACTGTTTTTAGAGATGGAAGCGAATTTAATCAAAGATTTGAAAAAGGTTTATCAAGGGGTGAATTGGAAACTAAAAAGCAGACTGGCAAGCCATCTAAG---AAAGGAACAACTATTTGCTTTAAACCCGACAAAACAATTTTTTCTGGAGGAATCGAATTTGAATATGCCCTTCTTTCATCAAGATTAAGAGAGCTAGCTTATCTTAATGGAGGAGTAAAAATTGTTTTTAGAGATGAAAGAAATCAATTATCAGATGGTTCTTTTAAA------GAAGAAATTTACTTGTATCAAGGAGGCATTAAAGAATATGTTGAATACATGAATGCTGAAAAAGATTCTATTCATCCTGAAATAATTTATGTTGACTCACAGAAAGAAAATGTATATGTAGAAGCAGCTTTGCAATGGTGTTCAGATGTATATTCAGATAATATCTTAGGATTTGCAAATAATATTAGAACTATTGATGGAGGAACTCATATTGAAGGTCTAAAAACAGTTCTCACAAGAACCTTCAATAATCTTGCAAAAAAGAGAGGAAAAAGAAAAGATATTGAAAAAAATTTAGCTGGCGAAAATATTAGAGAGGGCTTGACTGTTGTTCTATCAGTAAAAGTTCCAGATCCAGAATTTGAAGGGCAAACAAAAACAAAATTAGGAAATACTGAAGTACGGGGAATTGTGGATTCTCTCATTGGGGAGGCTCTCACAAAATATATGGAATTCAATCCTGGAATTTTGGACTTGATTCTTGAAAAAGCAATTCAATCATTTAATGCAGCAGAAGCTGCGAGAAGGGCTAGAGAATTAGTAAGAAGAAAAAGTGTTTTAGAAAGTTCTACATTACCGGGCAAATTAGCAGATTGTAGTTCTAGAGATCCCTCAGAATCAGAAATTTATATAGTTGAAGGAGATTCAGCTGGTGGCTCCGCAAAACAAGGACGAGATAGAAATTTTCAGGCAATTTTGCCTCTCAGGGGTAAAATTCTTAATATTGAAAAAACTGACGATACTAAAATATATAAAAACACAGAAATACAGTCATTAATAACAGCTCTAGGATTAGGAATAAAAGGAGAGGAGTTCGACGAGAGTTCTTTGAGATATCATAGAGTTGTTATTATGACGGATGCTGATGTTGATGGTGCTCATATAAGAACTTTATTGCTGACATTTTTTTACAGATATCAAAGAGAACTTGTTGAGAAAGGTTTTATATACATTGCTTGTCCCCCTCTTTATAAAGTTGAAAGAGGTAAAAATCATAATTACTGTTATAACGAGAATCAATTAAAGGATACAATTCAAGGGTTTGGAGAAAATGCAAATTATAATATCCAAAGATTTAAGGGATTAGGTGAGATGATGCCAAAACAATTATGGGATACAACTATGAATCCTCAAACCAGGATGATGAAAAGGGTTGAAATCGAAGATGCACTTGAAGCTGACAGAATATTCAATATATTAATGGGAGATAAAGTTGCACCAAGAAGAGAATTTATTGAAACT
AG-459-P16  ATCTCCAATGACTATGGTGCTGATCAGATACAGGTTTTAGAGGGTTTAGAACCTGTTCGTAAACGACCAGGAATGTATATTGGTTCTACTGGTCCAAGAGGGCTTCATCATCTTGTATATGAAGTCGTGGATAATTCCGTAGATGAAGCCCTAGCTGGTCATTGTGATCATATTGAGATAGTTCTTAAAGAAGATGGATCAGCTTTGATCTCAGATAATGGCAGGGGTATTCCTACCGATATACATCCAAGAACAGGTAAAAGTGCTCTGGAAACTGTTCTTACTGTTCTTCATGCAGGGGGAAAATTTGGAAGTGGTGGATATAAGGTTTCTGGTGGATTACATGGTGTCGGAATTTCTGTTGTTAATGCTCTAAGTGAGTGGGTGCATGTTACTGTTTTAAGAGATGGTAATGAATTTAATCAAAGATTTGAGAAAGGAATTGCAAAAGGTGAATTAAAATCCCAAAAACAACAACAAAAACCATTAAGA---AAAGGTACAACAATTTGTTTTAAGCCAGATACATCGATATTTACTGATGGTATTGAATTTGATTATGCTCTTTTATCCTCAAGATTAAGAGAATTGGCTTATCTTAATGGCGGCGTCAAAATTATATTTAGAGATGAGAGGCAAAACTTATCGGATGGTTCTTTCAAA------GAAGAAATCTATTTATATGATGGTGGCATTAAAGAATATGTTGAGTACATTAATAAAGAAAAGGAATCTATTCATTCTGACGTTATTTATGTCGATTCACAAAAAGATAATGTTTACGTGGAGGCAGCTTTGCAATGGTGCTCGGATGTTTTTTCAGATAATATATTGGGATTTGCAAATAATATCAGAACAATAGATGGCGGCACACATATAGATGGCTTAAAAACTGTATTGACTAGAACTTTTAATGCTATCGCGAAAAAAAGAGGTAAAAGAAAAGAAGTTGATAAAAATTTGTCAGGAGAAAATATTAGAGAAGGTTTGACAGTCGTATTATCTGTAAAAGTTCCAGAACCGGAATTTGAAGGTCAAACAAAGACAAAATTGGGAAATACTGAAGTGAGAGGGATTGTTGATTCGCTCATAGGAGAATCATTAATAAAGTATATGGAATTTAATCCTAATGTTTTTGATTTAATTCTAGAAAAAGCAATTCAATCTTTTAATGCGGCAGAAGCAGCCAAACGTGCGAGGGATTTAGTTAGGAGAAAAAGTGTTCTTGAGAGTTCAACTTTGCCTGGCAAATTGGCAGATTGCAGTTCAAGAGATCCCTCAGGCGCAGAGATTTATATAGTTGAGGGTGATTCCGCTGGAGGTTCAGCTAAACAAGGAAGAGATAGGAGATTCCAGGCGATTTTACCTTTGAGAGGAAAAATATTAAATATTGAAAAAACAGATGATGCAAAAATATATAAAAATACAGAAATTCAATCACTAATCACTGCTTTGGGATTGGGTATAAAGGGTGAAGAGTTTAATGTAAATTCTCTCAGGTATCATAGGGTTGTAATTATGACCGATGCAGACGTAGATGGGGCTCATATTAGAACATTACTATTAACTTTTTTTTATAGATATCAAAGGGACCTCGTTGAAAAAGGTTTTATATACATTGCATGTCCCCCTTTATATAAAGTTGAAAGAGGAAAAAATCATAAATATTGCTATAACGAAAATCAATTGAAACAAACTATAGAAGATTTTGGAGAAAAAGCTAATTATAATATCCAAAGATTTAAAGGTTTAGGTGAAATGATGCCTAAACAATTATGGGATACAACAATGAATCCTCAAACACGAATGATGAAAAAAGTAGAAATTGAAGATGCTCTAGAAGCAGATAGAATATTCAATATTTTGATGGGAGATAAAGTGGCACCAAGAAGAGAGTTTATTGAAACT
AG-459-P19  ATCTCCAATGACTATGGTGCTGATCAGATACAGGTTTTAGAAGGATTAGAACCTGTTCGTAAACGACCAGGAATGTATATTGGTTCTACTGGTCCAAGAGGGCTTCATCATCTTGTATATGAAGTCGTAGATAATTCTGTAGATGAAGCCTTAGCAGGTCATTGTGATCATATTGAGATAGTTCTTAAAGAAGATGGATCAGCTTTGATCTCAGATAATGGCAGGGGTATTCCCACAGATATACATCCAAGAACAGGTAAAAGTGCTCTGGAAACTGTTCTTACTGTTCTTCATGCAGGGGGAAAATTTGGGAGTGGTGGATATAAGGTTTCTGGTGGATTACATGGTGTCGGAATATCTGTTGTTAACGCTCTAAGTGAGTGGGTGCATGTCACTGTTTCAAGAGATGGTAATGAATTTAATCAAAGATTTGAGAAAGGAATTGCAAAAGGCGAATTAAAGTCCCAAAAACAACAAAAAAAACCATTAAGA---AAAGGTACAACAATTTGTTTTAAGCCAGATACATCGATATTTACTGATGGTATTGAATTTGATTATGCTGTTTTATCCTCAAGATTAAGAGAATTGGCTTATCTTAATGGCGGCGTCAAAATTATATTTAGAGATGAGAGGCAAAATTTATCGGATGGTTCTTTCAAA------GAAGAAATCTACTTATATGATGGCGGTATTAAAGAATATGTTGAGTATATAAATAAAGAAAAGGAATCTATTCATTCTGAGGTTATTTATGTCGATTCACAAAAAGATAATGTTTACGTGGAAGCAGCTTTGCAATGGTGCTCGGATGTTTATTCAGATAATATATTGGGATTTGCAAATAATATAAGAACAATAGATGGCGGCACACATATAGATGGCTTAAAAACTGTATTGACTAGAACTTTTAATGCTATCGCGAAAAAAAGAGGTAAAAGAAAAGAAGTTGATAAAAATTTGTCAGGAGAAAATATTAGAGAAGGTTTGACAGTCGTATTATCTGTAAAAGTTCCAGAACCGGAATTTGAAGGTCAAACAAAGACAAAATTGGGAAATACTGAGGTGAGAGGGATTGTTGATTCGCTCATAGGAGAATCATTAATAAAGTATATGGAATTTAATCCTAATGTTTTTGATTTAATTCTAGAAAAAGCAATTCAATCTTTTAATGCGGCAGAAGCAGCCAAACGAGCGAGGGATTTAGTAAGGAGAAAAAGTGTTCTTGAGAGTTCAACTTTGCCTGGCAAATTGGCAGATTGCAGTTCAAGAGATCCCTCAGGTGCAGAGATTTATATAGTTGAGGGTGATTCCGCTGGAGGTTCAGCTAAACAAGGAAGAGATAGGAGATTCCAGGCGATTTTACCTTTGAGAGGAAAAATATTAAATATTGAAAAAACAGATGATGCAAAAATATATAAAAATACAGAAATTCAATCACTAATCACTGCTTTGGGATTGGGTATAAAGGGTGAAGAGTTTAATGTAAATTCTCTTAGGTATCACAGGGTTGTAATAATGACTGATGCAGACGTAGATGGGGCACATATTAGAACATTACTATTAACTTTTTTTTATAGATATCAAAGGGATCTCATTGAAAAAGGTTTTATATACATTGCCTGTCCCCCTTTATACAAAGTTGAAAGAGGAAAAAATCATAAATATTGCTATAACGAAAATCAATTGAAGCAAACTATAGAAGATTTTGGAGAAAAAGCTAACTATAATATCCAAAGATTTAAAGGTTTAGGTGAAATGATGCCTAAACAATTATGGGATACAACAATGAATCCTCAGACACGAATGATGAAAAGAGTAGAAATTGAAGATGCTCTAGAAGCAGATAGAATATTCAATATTTTGATGGGAGATAAAGTGGCACCAAGAAGGGAGTTTATTGAAACT
AG-670-A05  GTTCAAAACGCCTACGGCGCTGAGCAGATCCAGGTGCTGGAGGGTCTGGAGCCCGTCCGCAAGCGCCCGGGCATGTATATCGGCTCCACTGGGCCGAGAGGACTGCACCATCTCGTGTACGAGGTGGTGGACAACGCGGTGGATGAGGCCCTGGCGGGCCATTGCGATCAAATCGAGGTGACTCTCGGTGAGGACGGCTCTGCGTCGGTGAGAGACAACGGCCGCGGCATTCCAACTGATATTCATCCCCGCACGGGCAAGAGCGCTCTGGAAACAGTGCTCACCGTGCTGCACGCCGGCGGCAAGTTCGGTGCTGGTGGTTACAAGGTGTCCGGCGGTCTGCACGGTGTGGGCGTGTCAGTGGTGAACGCCCTGAGCGAATGGGTGCAGGTGACGGTGCGCCGCCAGGGTCAGGTCCACCAGCAGCGTTTTGAGCGTGGTGCTGCTATCGGCAGCCTTGCCTCTGAGCCGCAGCCCTCAGAGGAGGCCGGTCAGACCGGTACCACGGTGTGTTTCAAGCCGGATCTGGAGATCTTCACCGGCGGCATTCTTTTCGACTATGCCACTCTTTCAGCGCGCCTGCGCGAACTGGCGTACCTCAACGGTGGTGTGCGGATCGTCTTCCGCGATGAACGAGAATCAGCCCGTAATGATTCCGGCGATGCCCACGAGGAAATTTATTTTTATGAGGGCGGCATCAAGGAATATGTCGCTTACATGAACAAGGAAAAGGATGCCCTCCATCCCGACATCATCTATGTCAATTCGGAAAAGGATGGTGTGCAGGTGGAGGCGGCCCTGCAGTGGTGTGCGGATGCCTACTCCGACAGCATCCTCGGCTTTGCCAACAACATCCGCACCGTGGATGGCGGCACTCATATCGAGGGTTTGAAAACGGTTCTGACCCGCACCCTCAACGCTTTTGCCAAGAAGCTCGGTAAGCGCAAGGAATCCGATTCCAATCTTGCTGGCGAAAACATCCGTGAGGGTCTCACCGCTGTGTTGTCGGTTAAGGTGCCGGAACCGGAATTTGAAGGTCAGACCAAAACCAAACTCGGCAACACCGAGGTTCGAGGCATTGTCGACAATCTCGTGGGCGATGCTCTCAGCCAGTTTCTGGAATTTAATCCCTCCGTGATCGGGCTGATTCTGGAGAAAGCTATTCAGGCCTTTAATGCAGCCGAGGCGGCTCGCCGGGCCCGCGAACTGGTGCGAAGAAAGAGCGTTCTCGAGAGCTCAACCCTTCCCGGCAAGCTTGCGGATTGCAGTTCGAGAGATCCCAGCGAGTCTGAGATTTATATCGTGGAGGGTGATTCCGCTGGTGGATCTGCCAAGCAGGGCCGTGACCGTCGATTCCAGGCCATCCTTCCCCTGCGCGGAAAAATTCTCAACATTGAGAAAACAGATGACGCCAAGATTTACAAAAACACGGAGATCCAGGCATTGATCACAGCCCTAGGCTTGGGCATCAAAGGTGAAGACTTTGATCTGAAAAATCTGCGCTATCATCGCGTTGTGATCATGACCGATGCTGATGTGGATGGTGCTCACATCAGAACCCTATTATTAACCTTCTTCTACCGCTATCAGAAAGATTTGGTGGAAGGTGGATATATTTATATTGCCTGTCCTCCGCTCTACAAAGTGGAGCGCGGTAAGAATCACACCTATTGCTACAACGAAGGCGATTTGCAAAAAACTTTGGAGGGTTTTGGCGAGAAGGCCAATTACACCATCCAACGGTTCAAGGGTCTCGGCGAAATGATGCCGAAACAATTGTGGGAAACTACGATGGATCCCACCACCCGAACGATGAAGCGGGTGGAGATTGAAGATGCCCTTGAAGCTGACCGCATTTTTACGATCCTGATGGGCGACAAAGTGGCTCCACGGCGGGAATTCATCGAAACC
AG-670-B23  GTCCAGAACGCCTACGGCGCTGAGCAGATTCAGGTGCTGGAGGGGCTTGAGCCCGTTCGCAAGCGACCGGGCATGTATATCGGCACCACCGGGCCGCGGGGCTTGCACCACCTGGTGTACGAGGTGGTTGATAACTCGGTCGATGAGGCTCTGGCAGGACATTGCGACCGCATTGTTGTGGTCCTTGGTGAAGACGGCTCCGCATCGGTCAGCGACAACGGTCGCGGCATTCCCACCGATGTGCACCCCCGCACCGGCAAGAGCGCCTTGGAGACGGTGCTCACGGTGCTGCATGCGGGTGGCAAGTTTGGCGCCGGTGGTTACAAGGTGTCCGGCGGTCTGCACGGCGTTGGCGTGTCGGTGGTGAACGCCCTGAGTGAATGGGTGCAAGTGACGGTGCGCCGTCAGGGTCAGGTTCATCGCCAGCGTTTTGAGCGTGGTGCGGCTATCGGGGCGCTGGCCTCGGAGTCTCAGCCTGCAGCGGAATCTGGTGAGACCGGCACCATGGTTTGCTTCAAGCCTGATCTTGAAATATTCACTGGCGGCATCGTTTTCGACTACGCCACCCTTTCGGCTCGTCTTCGGGAACTGGCCTACCTCAATGGAGGTGTTCGGATCGTTTTCCGCGATGAGCGGGAGTCGGCCCGGGGTGAGGAAGGGAATCCTCATGAGGAGACTTACTTTTATGAAGGCGGCATCAAGGAATACGTCGCTTATATGAACAAGGAGAAGGATGCCCTTCACCCCGACATCATTTATGTGAATTCGGAGAAGGATGGCGTCCAAGTGGAGGCCGCCCTGCAGTGGTGTTCCGATGCCTACTCCGACAGCATCCTTGGCTTTGCCAACAACATCCGCACCGTGGATGGAGGCACTCATATTGAAGGTTTGAAGACGGTGCTGACCCGCACCCTCAATGCCTTCGCCAAGAAGCTGGGCAAACGCAAGGAATCGGATTCCAACCTGGCGGGAGAAAACATTCGTGAGGGCCTGACGGCGGTGCTTTCGGTGAAGGTGCCAGAACCGGAATTTGAAGGACAGACCAAAACCAAGCTTGGCAACACCGAGGTGCGGGGCATCGTCGACAACCTGGTGGGCGAAGCCCTCAGCCAGTTCCTCGAGTTCAATCCCTCCGTGATTAGCTTGATACTGGAGAAAGCAATCCAGGCCTTCAATGCTGCAGAAGCCGCCCGCCGTGCGCGGGAACTGGTGCGGCGCAAGAGCGTTCTGGAAAGCTCAACCCTGCCTGGAAAATTGGCCGACTGCAGCTCCCGCGACCCCGGCGAATCCGAGATCTACATCGTGGAGGGCGACTCCGCTGGTGGCTCCGCCAAGCAAGGCCGGGACCGTCGCTTCCAGGCGATCCTGCCGCTGCGGGGCAAGATCCTCAACATCGAAAAGACAGACGACGCCAAGATTTACAAGAACACTGAGATTCAGGCGCTGATCACCGCATTGGGCCTGGGGATCAAGGGTGAGGACTTCAATGTGAAGAACCTCCGTTATCACCGGGTCGTGATCATGACCGACGCCGATGTGGACGGCGCTCACATCCGCACCCTCCTGCTTACATTCTTCTACCGCTACCAGAAGCAACTGGTGGAGGGCGGCTTCATCTACATCGCCTGCCCGCCGCTTTACAAAGTTGAGCGCGGTAAGAATCACACCTATTGTTATAACGAGGGCGATCTTCAGAAGACCTTGGCGGGCTTTGGCGAGAAGGCCAATTACACGATCCAGCGTTTCAAGGGTCTTGGCGAAATGATGCCCAAGCAGCTCTGGGAAACCACAATGGATCCAACCACGCGCACGATGAAGCGGGTGGAGATCGAGGACGCTATCGAGGCCGATCGCATCTTCACGATCCTGATGGGCGACAAGGTGGCGCCCCGCCGTGAGTTCATTGAAACC
AG-670-D07  GTTCAGAACGCCTACGGCGCTGAACAGATTCAGGTTTTGGAGGGCTTGGAGCCCGTCCGCAAGCGTCCGGGGATGTACATCGGTTCCACCGGTCCCCGTGGTTTGCACCATCTCGTCTACGAGGTGGTCGACAATTCTGTCGATGAGGCTCTTGCCGGACACTGCGATGAAATCCTCGTCGTCCTGGGTGAGGACGGCTCAGCTGCCGTTAGTGACAATGGCCGCGGAATCCCCACCGACGTTCACCCGAGAACAGGCAAGAGCGCCCTGGAAACGGTCCTCACGGTCTTGCATGCCGGAGGCAAATTTGGCGCGGGTGGCTACAAGGTGTCCGGCGGGCTGCACGGTGTTGGCGTTTCAGTGGTCAATGCCCTGAGTGAGTGGGTTCAGGTCACCGTTCGGCGCCAGGGCCAGGTACATCGCCAACGGTTTGAGCGGGGCGCGCCAATCGGGACCCTTTTGTCGGAGTCGTTGCCTGCTGGCGAAGAGGAGCGCACCGGTACGACGGTGTGCTTCAAACCCGATTCCGAAATTTTTACGGTCGGGATTGTCTTTGATTACGCCACCCTGTCCGCTCGCTTGCGCGAACTTGCTTATCTCAATGGTGGGGTGCGAATCGTTTTTCGGGACGAACGTGAAGCAGCCCGCAATGCAGAGGGAGAGGCCCATGAAGAGATCTATTTCTATGAGGGTGGCATTAAAGAATATGTTTCTTATATGAATGCTGAAAAAGATGCTCTACATCCAGAGATTATCTATGTGAATTCCGAAAAAGATGGTGTTCAGGTTGAGGCTGCCTTGCAGTGGTGTTCAGATGCTTACTCCGACAGCATTCTTGGTTTTGCCAACAACATCCGCACTGTTGATGGAGGAACCCATATTGAAGGGCTTAAAACGGTTCTCACACGCACCTTGAATGCTTTCGCCAAGAAGTTAGGCAAACGCAAGGAGGCTGATTCCAATCTGGCAGGAGAGAATATTCGCGAGGGCCTCACGGCTGTGCTCTCGGTGAAAGTTCCCGAACCGGAGTTTGAGGGACAAACCAAAACCAAACTTGGCAACACAGAAGTACGCGGCATTGTCGACAATCTTGTCGGCGAAGCGCTTGGTCAGTTTCTGGAATTCAATCCATCGGTGATTGGCTTGATTCTTGAAAAGGCGATTCAGGCTTTCAATGCAGCAGAAGCGGCTCGACGTGCCCGAGAGCTTGTTCGGAGAAAAAGTGTTCTGGAAAGTTCAACACTTCCCGGCAAACTTGCTGATTGCAGCTCCCGAGATCCATCCGAATCGGAGATCTATATTGTGGAGGGTGATTCTGCTGGTGGTTCTGCTAAGCAGGGCCGCGACCGGCGCTTTCAGGCGATTCTTCCGTTACGAGGAAAAATTCTCAATATTGAGAAAACAGATGACGCCAAGATTTATAAAAATACCGAGATCCAGGCTTTAATCACTGCCCTTGGCTTGGGGATTAAAGGTGAGGATTTTGATGAAAAAAATCTTCGCTATCACCGCGTCGTGATCATGACTGACGCTGACGTTGATGGTGCTCATATCCGAACTCTATTACTCACCTTTTTTTACCGCTATCAAAAAGATTTGGTTGCAGGAGGTTACATTTACATTGCCTGCCCGCCTTTGTATAAGGTCGAGCGTGGAAAAAATCACACCTATTGTTATAACGAATCTGATCTCAAAAAAACGCTGGATGGGTTTGGAGAAAAAGCGAATTACACGATCCAGCGCTTCAAGGGTCTTGGCGAAATGATGCCGAAGCAATTGTGGGAAACAACGATGGATCCCTCAACCAGAATGATGAAACGCGTGGAAATTGAGGATGCCCTTGAGGCAGATCGTATTTTCACCATTTTGATGGGCGACAAGGTGGCCCCTCGCCGTGAGTTCATCGAGACC
AG-670-M18  ATCTCAAATGATTATGGCGCGGAACAGATACAGGTTTTAGAGGGGTTAGAACCAGTTCGTAAACGCCCTGGGATGTATATAGGTTCAACAGGACCTAGAGGATTACACCATTTAGTATATGAGGTAGTTGATAACTCGGTTGATGAAGCACTTGCAGGACATTGTGATCACATAGAAATAGTTCTTCGAGCAGATGGTTCTGCTTTAATTTCTGATAATGGACGAGGTATTCCAACAGATATTCATCCAAGAACAGGAAAAAGTGCCTTAGAAACTGTACTAACTGTTCTTCATGCAGGAGGTAAATTTGGAAGTGGTGGCTATAAAGTTTCAGGGGGTTTGCATGGAGTAGGAATATCTGTAGTTAATGCTTTAAGTGAATGGGTTAATGTTACTGTTTATAGGGATGGAAGCGAATTTAATCAAAGATTTGAAAAAGGTGTATCAAAGGGTGAATTGGAAGCTAAAAAGCAGAATGGAAAACCATCTAAG---AAAGGAACAACTATTTGCTTTAAACCCGACAAAACGATTTTTTCTGGAGGAATTGAATTTGAATATGCTCTTCTTTCTTCTAGATTAAGGGAGCTAGCTTATCTTAATGGCGGAGTAAAAATTGTTTTTAGAGATGAAAGAAATCAATTATTAGATGGTTCGTTTAAA------GAAGAAATTTACTTGTATCAAGGAGGTATTAAAGAATATGTTGAATACATGAATGCTGAAAAAGATTCTATTCATCCTGAAATAATTTATGTTGACTCACAGAAAGAAAATGTATATGTAGAAGCAGCTTTGCAATGGTGTTCAGATGTATATTCAGATAATATTTTAGGATTTGCAAATAATATTAGAACTATTGATGGAGGAACTCATATTGAAGGTCTAAAAACAGTTCTGACTAGAACTTTCAATAATCTTGCAAAAAAGAGAGGCAAAAGAAAAGATATTGAAAAAAATTTAGCTGGCGAAAATATTAGAGAGGGTTTGACTGTTGTTTTATCAGTAAAAGTTCCAGATCCAGAATTTGAGGGGCAAACAAAAACAAAATTAGGAAATACTGAAGTACGGGGAATTGTCGATTCTCTCATTGGGGAGGCTCTCACAAAATATATGGAATTCAATCCTGGCATATTGGATTTGATTCTTGAAAAAGCAATTCAATCATTTAATGCAGCAGAAGCTGCTAGAAGGGCTAGAGAATTAGTAAGAAGAAAAAGTGTTCTAGAAAGTTCTACATTACCTGGTAAATTAGCAGATTGTAGTTCTAGAGATCCCTCTGAATCAGAAATTTATATAGTTGAAGGAGATTCAGCTGGTGGGTCAGCAAAACAAGGACGAGATAGAAATTTTCAGGCTATTTTGCCTCTCAGGGGTAAAATTCTCAATATTGAAAAAACTGACGATACTAAAATATATAAAAACACAGAAATACAGTCATTAATAACAGCTCTAGGATTAGGAATAAAAGGAGAGGAGTTCGACGAGAGCTCTTTGAGATATCATAGAGTTGTAATTATGACGGATGCTGATGTTGACGGTGCTCATATAAGAACTTTATTGCTGACATTTTTTTACAGATACCAAAGAGAACTTGTTGAGAAGGGTTTTATATACATTGCTTGTCCCCCTCTTTATAAAGTCGAAAGAGGTAAGAACCATAATTACTGTTATAACGAGAATCAATTAAAGGATACAATTAAAGGTTTTGGAGAAAATGCAAATTATAATATCCAAAGATTTAAGGGATTAGGGGAGATGATGCCAAAACAATTATGGGATACAACTATGAATCCTCAAACGAGGATGATGAAAAGGGTTGAAATCGAAGATGCGCTTGAAGCTGACAGAATATTCAATATATTAATGGGAGATAAAGTTGCACCAAGAAGAGAATTTATTGAAACT
AG-673-A03  GTTCAGGCGGCCTATGGCGCCGAACAAATTCAAGTGCTGGAGGGTCTCGAACCCGTCCGCAAGCGCCCCGGAATGTACATCGGCACGACCGGGCCGAGGGGATTGCATCACCTTGTTTATGAGGTGGTGGACAATTCGGTCGATGAAGCTTTAGCCGGCCACTGCACTGAGATTCAGGTGGTGCTGGGCGAGGACGGGTCCGCTTGTATCACCGACAACGGTCGTGGCATTCCCACCGACGTTCACCCCCGCACTGGCAAGAGCGCTCTTGAAACAGTTCTCACCGTGCTGCACGCCGGTGGCAAGTTCGGCGCCGGTGGATACAAGGTTTCCGGCGGTCTTCACGGTGTTGGCGTCTCGGTTGTCAACGCCCTGAGCGAATGGGTGGAAGTCACCGTTCGTCGCCAGAGCAAGGTGCACCGTCAACGCTTTGAGCGTGGTGCGCCCATCGGCAGCCTGAAGTCTGAAGATCAGCCTTCCTCTGAGAATGGTCTGACAGGCACCAGTGTGCGCTTCAAGCCCGATATTCAAATTTTCACGGTCGGCATCGAGTTTGATTACGCAACACTTTCGGCGCGCTTGCGCGAACTCGCTTATCTCAATGGAGGAGTGCAGATTGTTTTCCGCGATGAGCGTGAGACTGCCCGTGATGCCGAAGGTAAACCCCACGAAGAAATTTATTTTTATGAGGGCGGCATCAAGGAATATGTCGCCTACATGAATGCTGAAAAAGATGCATTGCATCCCGAAATTATTTATGTGAATGCCGAAAAAGATGGTGTTTCGATTGAAGCTGCGCTGCAGTGGTGTGTTGATGCTTATTCCGACAGCATTCTTGGATTTGCCAATAACATCCGCACCGTTGATGGCGGTACCCATATTGAGGGTCTGAAGACAGTTCTTACGCGAACCCTCAATACCTTTGCCCGTAAGCGAGGCAAGCGAAAAGAGGCCGATGGCAATCTTGCTGGAGAAAATATTCGTGAGGGGTTGACAGCAGTCTTGTCGGTCAAGGTGCCTGAGCCTGAATTCGAGGGTCAGACCAAAACCAAGCTGGGTAATACGGAAGTTCGTGGCATTGTCGATAATCTTGTCGGTGAGGCTCTCAGTCAGTACCTGGAATTCAATCCTGGAGTGATCGATATGATCCTCGAGAAGGCCATTCAGGCCTTTAATGCTGCAGAGGCTGCTCGCCGCGCTCGTGAGTTGGTGCGGCGTAAGAGCGTCTTGGAAAGTTCAACGCTGCCAGGCAAGTTGGCAGATTGCAGTTCTCGCGATCCTGCTGAATCCGAGATCTACATTGTTGAGGGAGATTCTGCTGGTGGCTCTGCCAAGCAGGGCCGTGATCGTCGTTTCCAGGCAATCCTGCCATTGAGAGGCAAGATCCTCAATATTGAGAAGACTGATGATGCCAAGATTTACAAAAATACTGAGATCCAGGCCCTGATTACTGCGCTTGGTTTGGGTATCAAAGGAGAAGATTTTGACGCTAAGAATCTTCGTTATCACCGGGTTGTGATCATGACAGATGCTGATGTGGATGGCGCCCATATTCGCACCTTGATTTTGACATTCTTCTACCGATATCAAAAAGAGTTAGTGGAAGGTGGATACATCTATATCGCTTGTCCGCCTTTGTACAAGGTTGAGCGCGGCAAAAAACATTCTTACTGTTATAACGAGCAGCAGTTGCAAAAAACCTTGGATGGTTTTGGTGAAAAAGCCAACTACAACATCCAACGTTTTAAGGGCTTGGGTGAAATGATGCCCAAGCAACTTTGGGAAACCACCATGGATCCCTCCAGTCGCACGATGAAGCGCGTTGAAGTTCAAGATGCGTTAGAAGCAGATCGCATCTTCACAATTTTGATGGGCGACAAAGTCGCGCCTAGGCGTGAATTCATCGAAACC
AG-673-D02  GTTCAGGCGGCCTATGGCGCCGAACAAATTCAGGTGCTGGAGGGTCTCGAGCCCGTCCGTAAGCGCCCCGGGATGTACATCGGCACCACCGGGCCGAGGGGATTGCATCACCTGGTTTATGAGGTGGTGGACAATTCGGTCGATGAGGCTCTAGCCGGCCACTGCACTGAGATTCAGGTGGTGCTGGGTGAAGACGGTTCCGCTTGCATCACCGATAACGGTCGTGGTATTCCCACCGACGTTCACCCCCGCACTGGCAAGAGTGCGCTGGAAACGGTGCTGACTGTGCTGCACGCCGGTGGCAAGTTTGGTGCGGGTGGATACAAGGTTTCCGGTGGTCTTCACGGCGTTGGCGTGTCGGTTGTCAACGCTCTGAGCGAATGGGTGGAAGTCACCGTTCGCCGCCAGAGCAAGGTGCACCGTCAACGCTTTGAGCGTGGAGCTCCGATTGGCAGTCTTGTGTCTGAAGATCAGCCTTCCTCTGAGAATGGTCTGACAGGCACCAGTGTGCGCTTCAAGCCCGATATTCAAATTTTCACGGTCGGCATCGAGTTTGATTACGCAACACTTTCGGCGCGTCTGCGCGAACTCGCTTATCTCAATGGAGGAGTGCGGATTGTTTTCCGCGATGAGCGTGAGACTGCCCGCGATGCCGAAGGTAAGCCCCACGAAGAAATTTATTTCTATGAGGGCGGCATCAAGGAATATGTCGCCTACATGAATGCTGAAAAAGATGCATTGCACCCCGAAATTATTTATGTGAATGCCGAAAAAGATGGTGTGTCGATTGAAGCAGCGCTGCAGTGGTGCGTTGATGCTTATTCCGACAGCATTCTTGGATTTGCCAATAACATCCGCACCGTCGATGGCGGTACCCATATCGAGGGTCTGAAGACCGTTCTCACGCGAACCCTCAATACCTTTGCGCGTAAGCGAGGCAAGCGCAAAGAGGCAGATGGCAATCTTGCTGGAGAAAATATTCGTGAGGGGTTGACAGCAGTCTTGTCGGTCAAAGTGCCTGAGCCTGAATTTGAGGGTCAGACCAAAACCAAGCTGGGTAATACGGAAGTCCGTGGCATTGTCGATAATCTCGTCGGTGAGGCTCTCAGTCAGTACCTGGAATTCAATCCGGGAGTGATCGATATGATCCTCGAGAAGGCGATTCAGGCCTTCAACGCAGCAGAAGCTGCTCGCCGCGCTCGCGAGTTGGTGCGGCGTAAGAGTGTCTTGGAAAGTTCAACATTGCCTGGCAAGTTGGCAGATTGCAGTTCTCGCGATCCTGCTGAATCCGAGATCTACATTGTTGAGGGGGATTCTGCTGGCGGCTCTGCCAAGCAGGGCCGTGATCGTCGTTTCCAGGCAATCCTGCCGTTGAGAGGCAAGATCCTCAATATTGAGAAAACTGATGATGCCAAAATTTATAAAAACACGGAGATTCAGGCCTTAATTACAGCGCTGGGCTTGGGGATTAAAGGGGAAGATTTTGATGCTAAAAATCTGCGTTATCACCGGGTTGTGATCATGACAGACGCTGATGTGGATGGCGCCCACATTCGTACTTTGATTTTGACATTTTTCTACCGATATCAGAAGGAGTTAGTCGAGGGTGGATATATCTATATTGCATGCCCGCCTTTGTACAAGGTTGAGCGCGGCAAAAAACATTCTTACTGTTACAACGAGCAGCAGTTGCAAAAAACCTTGGATGCTTTTGGTGAAAAAGCCAACTACAACATCCAACGATTCAAGGGCTTGGGAGAAATGATGCCCAAGCAACTTTGGGAAACCACTATGGATCCCTCCAGTCGCACGATGAAGCGCGTTGAAGTTCAAGATGCGTTGGAAGCAGATCGCATCTTCACAATTTTGATGGGAGACAAAGTGGCGCCTAGGCGTGAATTTATTGAAACC
AG-673-F03  GTTCAGGCGGCCTATGGCGCCGAACAAATTCAAGTGCTGGAGGGTCTCGAACCCGTCCGCAAGCGCCCCGGAATGTACATCGGCACGACCGGGCCGAGGGGATTGCATCACCTGGTTTATGAGGTGGTGGACAATTCGGTCGATGAAGCTTTAGCCGGCCACTGCACTGAGATTCAGGTGGTGCTGGGCGAGGACGGGTCCGCTTGTATCACCGACAACGGTCGTGGCATTCCCACCGACGTTCACCCCCGCACTGGCAAGAGCGCTCTTGAAACAGTTCTCACCGTGCTGCACGCCGGTGGCAAGTTCGGCGCCGGTGGATACAAGGTTTCCGGCGGTCTTCACGGTGTTGGCGTCTCGGTTGTCAACGCCCTGAGCGAATGGGTGGAAGTCACCGTTCGGCGCCAGAGCAAGGTGCACCGTCAACGCTTTGAGCGTGGTGCACCCATCGGCAGCCTGAAGTCTGAAGATCAGCCCTCCTCTGAGAATGGTCTGACAGGCACCAGTGTGCGATTCAAGCCCGATATTGAGATTTTTACGGTCGGCATCGAGTTTGATTACGCAACACTTTCAGCCCGTCTGCGCGAACTCGCTTATCTCAATGGAGGAGTGCAGATTGTTTTCCGCGATGAGCGTGAGACTGCCCGTGATGCCGAAGGTAAACCCCACGAAGAAATTTATTTCTATGAGGGCGGCATCAAGGAATATGTCGCCTACATGAATGCTGAAAAAGATGCATTGCATCCCGAAATTATTTATGTGAATGCCGAAAAAGATGGTGTTTCGATTGAAGCTGCGCTGCAGTGGTGTGTTGATGCTTATTCCGACAGCATTCTTGGATTTGCCAATAACATCCGCACCATTGATGGCGGTACCCATATCGAGGGTCTGAAGACCGTTCTTACGCGAACCCTCAATACCTTTGCCCGTAAGCGAGGCAAGCGAAAAGAGGCCGATGGCAATCTTGCTGGAGAAAATATTCGTGAGGGGTTGACAGCAGTCTTGTCGGTCAAGGTGCCTGAGCCTGAATTTGAGGGTCAGACCAAAACCAAGCTGGGTAATACGGAAGTTCGTGGCATTGTCGACAATCTTGTCGGTGAGGCTCTCAGTCAGTACCTGGAATTCAATCCTGGAGTGATCGATATGATCCTCGAGAAGGCCATTCAGGCCTTTAATGCTGCAGAAGCTGCTCGCCGCGCTCGCGAGTTGGTGCGGCGCAAGAGCGTCTTGGAAAGTTCAACCCTGCCAGGCAAGTTGGCAGATTGCAGTTCTCGCGATCCTGCTGAATCCGAGATCTACATTGTTGAGGGTGATTCTGCTGGCGGCTCTGCCAAGCAGGGCCGTGATCGTCGTTTCCAGGCAATCCTGCCGTTGAGAGGCAAGATCCTCAATATTGAGAAGACTGATGATGCCAAGATTTACAAAAACACTGAGATCCAGGCCCTGATTACTGCGCTTGGTTTGGGTATCAAAGGAGAAGATTTTGACGCTAAGAATCTTCGTTATCACCGGGTTGTGATCATGACAGATGCTGATGTGGATGGTGCCCATATTCGCACCTTGATTTTGACATTTTTCTACCGATATCAAAAAGAGTTAGTGGAAGGTGGATACATCTATATCGCTTGTCCGCCTTTATACAAGGTTGAGCGCGGCAAAAAACATTCTTACTGTTATAACGAGCAGCAGTTACAAAAAACCTTGGATGGTTTTGGTGAAAAAGCCAACTACAACATCCAACGTTTTAAGGGCTTGGGTGAAATGATGCCCAAGCAACTTTGGGAAACCACCATGGATCCCTCCAGTCGCACGATGAAGCGCGTTGAAGTTCAAGATGCGTTAGAAGCAGATCGCATCTTCACAATTTTGATGGGCGACAAAGTCGCGCCTAGGCGTGAATTCATCGAAACC
AG-676-C06  GTTCAGGCGGCCTATGGCGCCGAACAAATTCAGGTGCTGGAGGGTCTCGAACCCGTCCGTAAGCGCCCCGGGATGTACATCGGCACGACCGGGCCGAGGGGATTGCATCACCTTGTTTATGAGGTGGTGGACAATTCCGTCGATGAAGCTTTAGCCGGCCACTGCACTGAGATTCAGGTGGTGCTGGGCGAGGACGGGTCCGCTTGTATCACCGACAACGGTCGTGGCATTCCCACCGACGTTCACCCCCGCACTGGCAAGAGCGCTCTTGAAACAGTTCTCACCGTGCTGCACGCCGGTGGCAAGTTCGGCGCCGGTGGATACAAGGTTTCCGGCGGTCTTCACGGTGTCGGCGTCTCGGTTGTCAACGCCCTGAGCGAATGGGTGGAAGTCACCGTTCGTCGACAGGCCAAGGTGCATCGTCAGCGCTTTGAGCGTGGTGCGCCCATCGGCAGCCTGAAGTCTGAAGATCAGCCTGCATCTGAGAATGGTCTGACAGGCACCAGTGTGCGCTTCAAGCCCGATATTCAAATTTTCACGGTCGGCATCGAGTTTGATTACGCAACACTTTCAGCCCGTCTGCGCGAACTCGCTTATCTCAATGGAGGAGTGCAGATTGTTTTTCGCGATGAGCGTGAGACTGCCCGTGATGCTGAAGGTCAACCCCACGAAGAAATTTATTTCTATGAGGGCGGCATCAAGGAATATGTCGCTTATATGAATGCTGAAAAAGATGCATTACATCCTGAAATCATTTATGTGAATGCTGAAAAGGATGGTGTTTCGATTGAAGCAGCTCTGCAGTGGTGCGTTGATGCTTATTCCGACAGCATCCTTGGCTTCGCCAACAACATTCGCACCGTTGATGGCGGTACCCATATCGAGGGTCTGAAGACAGTTCTTACGCGAACCCTCAATACCTTTGCCCGTAAGCGAGGCAAGCGAAAAGAGGCCGATGGCAATCTTGCTGGAGAAAATATTCGTGAGGGGTTGACAGCAGTCTTGTCGGTCAAGGTGCCTGAGCCTGAATTCGAGGGTCAGACCAAAACCAAGCTGGGTAATACGGAAGTTCGTGGCATTGTCGACAATCTTGTCGGTGAGGCTCTCAGTCAGTACCTGGAATTCAATCCTGGAGTGATCGATATGATCCTCGAGAAGGCGATTCAGGCCTTTAATGCTGCAGAAGCTGCTCGCCGCGCTCGCGAGTTGGTGCGTCGCAAGAGCGTCTTGGAAAGTTCAACCCTGCCAGGCAAGTTGGCAGATTGCAGTTCTCGCGATCCTGCTGAATCCGAGATCTACATTGTTGAAGGAGATTCTGCTGGCGGCTCTGCCAAGCAGGGCCGTGATCGTCGTTTCCAGGCAATCCTGCCGTTGAGAGGCAAGATCCTCAATATTGAGAAGACTGATGATGCCAAGATTTACAAAAACACTGAGATCCAGGCCCTGATTACTGCGCTGGGTTTGGGTATCAAAGGAGAAGATTTTGACGCTAAGAATCTTCGTTATCACCGGGTTGTGATCATGACAGATGCTGATGTGGATGGCGCCCATATTCGCACCTTGATTTTGACATTCTTCTACAGATATCAAAAAGAGTTAGTGGAAGGTGGATACATCTATATCGCTTGTCCGCCTTTATACAAGGTTGAGCGCGGCAAAAAACATTCTTACTGTTATAACGAGCAGCAGTTACAAAAAACCTTGGATGGTTTTGGTGAAAAAGCCAACTACAACATCCAACGTTTTAAGGGCTTGGGTGAAATGATGCCGAAGCAACTTTGGGAAACCACCATGGATCCCTCCAGTCGCACGATGAAGCGCGTTGAAGTTCAAGATGCGTTAGAAGCTGATCGCATCTTCACAATTTTGATGGGCGACAAAGTCGCGCCTAGGCGTGAATTCATCGAAACC
AG-679-C18  GTCCAGGCTGCTTACGGTGCAGAGCAAATCCAGGTTCTCGAAGGCTTGGAGCCGGTGCGCAAGCGACCGGGAATGTATATCGGCACCACCGGTGCGAGTGGTTTGCACCATTTGGTCTACGAGGTGGTGGACAATGCAGTTGATGAAGCACTAGCAGGCCACTGCAACGAAATCATCGTTGCTCTTAAAGAAGACGGATCGGCATTTGTCAGCGACAACGGCCGCGGTATCCCCACTGATATTCATCCCCGCACGGGTAAAAGTGCCCTCGAAACAGTGCTCACTGTTTTGCACGCCGGTGGCAAATTTGGAGCTGGTGGATACAAGGTGTCTGGAGGTTTGCACGGTGTTGGGGTCTCCGTCGTCAATGCTCTAAGTGAATGGGTTGAGGTCACAGTGCGCCGGCAAGGACAGGTGCACCGCCAGCGATTTGAACGCGGTGAGGCGATTGGCACCCTCAAGTCCGAACCACAGCCTGATAGCGAAAATGGACTGACAGGGACAAGTGTTTGCTTTAAGCCAGATATCGAGATTTTTTCGATTGGGATCGAATTTGATTACTCCACGATCTCCTCTCGTCTTCGAGAATTGGCCTACCTCAATGGTGGAGTCAAGATCGTTTTTCGTGATGAGCGCCAAGCCGCTCAAGATGCTGAAGGCCAGCCTCGTGAAGAAATTTATTTATACGAAGGCGGAATTAAGGAATATATCGCTTACATGAATTCAGAAAAGGATCCCCTGCATCCTGAAATTATTTATGTCAACGCGGAGAAAGATGGCGTTACTGTGGAAGCAGCACTTCAATGGTGTGTTGATGCTTACTCAGACAGTATTCTCGGCTTCGCAAATAACATTCGGACCGCTGATGGTGGCACGCATATTGAAGGACTAAAAACAGTTCTTACTCGCACGCTTAATTCTTTTGCAAAGAAGCGAGGTAAACGCAAAGAAGCTGACTCGAATTTGGCGGGTGAAAACATCAGAGAGGGATTAACAGCCGTTCTCTCGGTAAAGGTGCCCGAGCCTGAGTTTGAAGGTCAAACAAAAACAAAGTTAGGCAATACCGAAGTTCGAGGCATCGTCGATAGCTTGGTCGGGGAATCCCTTAGCCAGTACCTGGAATTTAATCCTGGTGTGATCGATATGATCCTGGAGAAAGCAATCCAGGCTTTCAACGCGGCTGAAGCGGCTCGTAGGGCCCGTGAATTGGTGCGCAGGAAAAGTGTGCTGGAAAGTTCAACGCTTCCAGGCAAATTGGCTGATTGCAGCACTAGGGATCCTTCTGAATCTGAGATTTACATCGTGGAAGGTGATTCTGCTGGTGGCTCGGCTAAGCAAGGACGCGATCGTCGTTTTCAGGCGATTCTTCCTTTGCGCGGAAAAATTCTCAATATTGAGAAGACTGACGACGCTAAAATCTACAAAAACACTGAGATTCAGGCCTTAATTACTGCCTTAGGTTTGGGGATCAAAGGAGAAGATTTTGATGTCAAAAACTTGCGTTATCACCGAGTTGTGATCATGACTGACGCCGATGTGGACGGAGCTCATATTCGAACCTTGATTTTAACTTTCTTTTATCGTTATCAAAAGGAGTTGGTTGAAGGTGGGTACATCTATATCGCTTGCCCTCCTCTCTATAAAGTTGAGCGTGGAAAAAATCACACGTATTGCTACAACGAACAGCAACTTCAAAAAACATTGGCTGGATTCGGAGAGAAAGCCAACTACAACATCCAGCGTTTTAAGGGGCTGGGAGAGATGATGCCCAAGCAACTTTGGGAAACCACGATGGATCCCTCAACCCGCATGATGAAGCGCGTTGAGGTTCAAGATGCGCTTGAAGCGGATCGAATCTTCACGATCTTGATGGGCGACAAAGTTGCACCGCGACGGGAATTCATTGAGACC
AG-683-A03  GTTCAAGCCGCTTACGGTGCTGAGCAAATTCAGGTTCTTGAAGGCCTGGAGCCGGTGCGTAAGCGCCCGGGCATGTACATCGGTACCACGGGTCCCCGTGGTCTGCATCACCTTGTTTATGAGGTGGTGGACAATGCCGTCGATGAGGCCCTGGCTGGGCACTGCAACGAAATCACGGTTGTTCTCGGAGAAGACGGCTCCGCGTTCGTGAGTGATAACGGCCGAGGGATCCCTACGGATGTTCATCCCCGTACGGGCAAAAGTGCCTTGGAAACCGTGCTCACGGTGTTGCACGCCGGTGGCAAGTTTGGAGCCGGTGGCTACAAGGTTTCAGGTGGTTTGCATGGCGTTGGCGTTTCCGTCGTGAACGCCCTGAGTGAGTGGGTTGAAGTCACCGTGCGCCGTCAAGGTCAGGTGCATCGCCAGCGCTTTGAGCGCGGTGCTGCCATCGGCAGCCTTGCTTCAGAGCCTCAACCGGCTGAAGAAAACGGGGTTACTGGCACCAGCGTTTGCTTCAAGCCGGATCACCAAATTTTTACGGTCGGAATTGAGTTTGATTTCTCCACGCTGTCGGCCCGTTTGCGTGAGCTGGCTTACTTAAACGGTGGTGTGCGCATCGTGTTCCGCGATGAGCGACAGGCTGCCCGGGATCAAGAGGGCCAGCCTCGTGAGGAGCTTTATTTCTACGAAGGTGGCATCAAGGAATATGTGGCCTATATGAATGCAGAGAAAGACCCTCTGCATCCAGAAATTATCTACGTCAACGCCGAAAAAGATGGCGTCTCTGTGGAAGCGGCATTGCAGTGGTGTGTTGATGCTTACTCCGACAGCATTCTTGGCTTCGCCAACAACATCCGCACGGTGGATGGCGGTACCCATATCGAAGGTTTGAAAACCGTTCTGACCCGCACCCTTAATACGTTTGCGAAGAAGCGAGGGAAGCGCAAAGACGCTGATTCAAATTTGGCTGGCGAAAATATTCGCGAAGGCCTCACCGCTGTGCTTTCGGTGAAAGTTCCTGAGCCTGAATTTGAAGGTCAAACCAAAACGAAGCTCGGTAACACCGAGGTTCGGGGCATTGTTGACAACTTGGTGGGAGAGTCACTGAGTCAGTACTTGGAATTCAATCCAGGAGTGATCGATATGATCCTCGAGAAGGCAATTCAGGCCTTCAATGCTGCGGAAGCGGCTCGCCGCGCGCGTGAGTTGGTGCGCCGTAAAAGCGTGCTCGAAAGTTCAACGTTGCCGGGCAAATTGGCGGATTGCAGCAGCAGAGACCCTTCTGAATCCGAGATTTATATCGTGGAGGGGGACTCTGCTGGAGGCTCCGCCAAGCAAGGACGCGATCGTCGTTTTCAGGCGATTCTTCCCCTGCGCGGAAAAATTCTCAACATTGAGAAAACTGACGACGCCAAGATTTATAAAAATACTGAAATTCAAGCCCTGATTACTGCCCTTGGCTTGGGGATTAAGGGGGAAGATTTTGACGTCAAAAATCTTCGTTATCACCGGGTTGTAATCATGACCGATGCGGACGTGGATGGAGCGCATATTCGGACTTTGATCCTCACTTTCTTCTATCGTTACCAAAAAGAATTGGTTGAAGGTGGGTATATCTACATCGCCTGTCCGCCGCTTTACAAAGTTGAACGCGGAAAGAACCATACCTATTGCTACAACGAGCAGCAATTGCAGAAAACTTTGGCGGGATTTGGCGAGAAAGCTAATTACAACATCCAGCGTTTTAAAGGTCTTGGTGAAATGATGCCCAAGCAGCTGTGGGAAACCACCATGGATCCTTCCACGCGCATGATGAAGCGGGTGGAAGTGCAAGATGCGCTCGAAGCAGATCGAATCTTCACGATCCTGATGGGCGACAAAGTTGCGCCGCGGCGGGAATTCATCGAAACC
AG-683-B21  GTCCAGAACGAATACGGCGCTGAACAGATTCAGGTGCTGGAGGGGCTTGAGCCCGTCCGGAAACGCCCGGGCATGTACATCGGCACCACCGGACCCCGGGGTCTGCATCACCTGGTGTACGAGGTGGTGGACAACGCGGTGGATGAGGCCCTGGCTGGGCATTGCGACCGAATCACAGTGATTCTTGGTGCTGATGGCTCGGCTTCCGTGACCGATAACGGTCGTGGTATCCCCACGGATGTGCATCCCCGCACGGGCAAGAGTGCCTTGGAGACGGTGCTGACTGTTTTGCACGCCGGCGGAAAGTTTGGAGCTGGTGGATACAAGGTGTCCGGTGGCTTGCACGGCGTTGGTGTGTCTGTTGTGAATGCCCTGAGCGAATGGGTGCAGGTCACCGTGCGTCGTCAAGGTCAGGTGCACCGTCAACGGTTCGAACGGGGCGCTGCGATTGGCAGTTTGTTGTCTGAGTCTCAGCCGGAGGCTGAGCAGGGTGAAACCGGCACCACGGTGTGTTTCCTGCCGGATCTGCAAATCTTTACCGGCGGCATTGTTTTCGATTACGCCACCCTCTCAGCTCGTTTACGAGAGCTGGCCTACCTGAATGGTGGAGTGCAGATCGTGTTTCGCGATGAGCGCGAAGCCGCTCTGAGCGATGCCGGTGATCCCCATGAGGAGATCTATTTCTACGAAGGCGGAATCAAGGAATACGTCGCCTACATGAATAAGGCGAAGGATGCCCTTCACCCAGACATTATTTATGTGAATTCTGAGAAAGATGGTGTTCAGGTGGAAGCTGCCTTGCAGTGGTGCGCTGATGCCTATTCCGACAGCATTCTTGGGTTTGCCAACAACATCCGAACAGTGGATGGTGGAACGCATATTGAAGGCTTAAAAACGGTCCTCACCCGCACCTTGAATGCCTTTGCTAAAAAATTAGGTAAACGCAAGGAAGCTGATTCCAACTTGGCCGGTGAAAACATCCGAGAGGGTTTAACGGCGGTGTTGTCGGTGAAAGTGCCGGAACCTGAGTTTGAAGGGCAAACAAAAACCAAGCTCGGCAACACCGAGGTGCGCGGCATTGTTGACAATTTGGTGGGAGAATCTCTCAGCCAATTCCTGGAATTCAATCCTTCCGTGATCAGTCTGATCTTGGAGAAGGCGATTCAGGCTTTTAATGCTGCTGAGGCCGCCCGTCGTGCCCGGGAATTGGTGCGACGCAAGAGTGTTTTAGAGAGTTCAACCCTGCCTGGAAAGTTGGCGGATTGCAGCTCCCGCGATCCCAGCGAGTCTGAGATCTACATTGTGGAGGGCGATTCGGCTGGAGGTTCGGCCAAGCAAGGACGGGACCGTCGTTTCCAAGCAATTCTTCCGTTGCGTGGCAAAATTCTCAATATCGAGAAAACAGACGACTCGAAAATTTATAAAAACACAGAAATTCAAGCTCTGATTACAGCTTTAGGCCTGGGTATTAAAGGGGAAGAATTTGATCAAAAAAGCCTCCGTTATCACCGTGTTGTGATCATGACGGATGCTGATGTGGATGGTGCCCACATTCGCACCTTGATCCTTACATTCTTCTACCGCTACAAGCGTGAATTGGTGGAAGGTGGATATATTTATATTGCTTGTCCGCCTCTTTATAAGGTTGAACGCGGCAAAAATCATACCTATTGTTATAACGAATCAGACCTGCAAAATACGCTGAAAGGGTTTGGTGAAAATGCCAAATACACCATCCAACGTTTCAAGGGTTTGGGAGAAATGATGCCCAAGCAATTGTGGGAAACTACGATGGATCCCAGTACGCGAATGATGAAGCGAATTGAGATCGAAGATGCTTTGGAAGCTGATCGAATTTTTACGATTCTGATGGGCGACAAAGTGGCTCCACGCCGTGAGTTCATTGAAACC
AG-683-G11  GTTCAGGCGGCCTATGGCGCCGAACAAATTCAAGTGCTGGAGGGTCTCGAACCCGTCCGTAAGCGCCCCGGGATGTACATCGGCACGACCGGGCCGAGGGGATTGCACCACCTGGTTTATGAGGTGGTGGACAATTCGGTCGATGAGGCTTTAGCCGGCCACTGCACCGAGATTCAGGTGGTGCTGGGCGAGGACGGCTCCGCTTGCATCACCGATAACGGTCGTGGCATTCCCACCGACGTTCACCCCCGCACTGGCAAAAGCGCGCTGGAAACGGTGCTGACCGTGCTTCACGCCGGTGGCAAGTTCGGTGCAGGTGGATACAAGGTTTCCGGCGGTCTTCACGGTGTCGGCGTCTCGGTTGTCAACGCCCTGAGCGAATGGGTGGAAGTCACCGTTCGTCGACAGGCCAAGGTGCATCGTCAGCGCTTTGAGCGTGGTGCGCCCATCGGCAGCCTGAAGTCTGAAGATCAGCCTGCATCTGAGAATGGTCTGACAGGCACCAGTGTGCGCTTCAAGCCCGATATTCAAATTTTCACGGTCGGCATCGAGTTTGATTACGCCACGCTGTCGGCGCGTCTGCGCGAACTCGCTTATCTCAATGGAGGAGTGCAGATTGTTTTCCGCGATGAGCGTGAGACTGCCCGTGATGCTGAAGGTCAACCCCACGAGGAAATTTATTTCTACGAGGGCGGCATCAAGGAATATGTCGCTTATATGAATGCTGAAAAAGATGCATTACATCCTGAAATCATTTATGTGAATGCTGAAAAGGATGGTGTTTCGATTGAAGCAGCTCTGCAGTGGTGCGTTGATGCTTATTCCGACAGCATCCTTGGCTTCGCCAACAACATTCGCACCGTTGATGGCGGTACCCATATCGAGGGTCTGAAGACAGTTCTTACGCGAACCCTCAATACCTTTGCCCGTAAGCGAGGCAAGCGAAAAGAGGCCGATGGCAATCTTGCTGGAGAAAATATTCGTGAGGGGTTGACAGCAGTCTTGTCGGTCAAGGTGCCTGAGCCTGAATTCGAGGGTCAGACCAAAACCAAGCTGGGTAATACGGAAGTTCGTGGCATTGTCGACAATCTTGTCGGTGAGGCTCTCAGTCAGTACCTGGAATTCAATCCTGGAGTGATCGATATGATCCTCGAGAAGGCTATTCAGGCCTTTAATGCTGCAGAAGCTGCTCGCCGCGCTCGCGAGTTGGTGCGTCGCAAGAGCGTCTTGGAAAGTTCAACCCTGCCAGGCAAGTTGGCAGATTGCAGTTCTCGCGATCCTGCTGAATCCGAGATCTACATTGTTGAAGGAGATTCTGCTGGCGGCTCTGCCAAGCAGGGCCGTGATCGTCGTTTCCAGGCAATCCTGCCGTTGAGAGGCAAGATCCTCAATATTGAGAAGACTGATGATGCCAAGATTTACAAAAACACTGAGATCCAGGCCCTGATTACTGCGCTTGGTTTGGGTATCAAAGGAGAAGATTTTGACGCTAAGAATCTTCGTTATCACCGGGTTGTGATCATGACAGATGCTGATGTGGATGGCGCCCATATTCGCACCTTGATTTTGACATTCTTCTACAGATATCAAAAAGAGTTAGTGGAAGGTGGATACATCTATATCGCTTGTCCGCCTTTATACAAGGTTGAGCGCGGCAAAAAACATTCTTACTGTTATAACGAGCAGCAGTTACAAAAAACCTTGGATGGTTTTGGTGAAAAAGCCAACTACAACATCCAACGTTTTAAGGGCTTGGGTGAAATGATGCCGAAGCAACTTTGGGAAACCACCATGGATCCCTCCAGTCGCACGATGAAGCGCGTTGAAGTTCAAGATGCGTTAGAAGCTGATCGCATCTTCACAATTTTGATGGGCGACAAAGTCGCGCCTAGGCGTGAATTCATCGAAACC
AS9601      ATCTCAAATGATTATGGCGCGGATCAGATTCAGGTTTTAGAGGGGTTAGAACCAGTTCGAAAACGACCTGGTATGTATATAGGTTCAACAGGGCCTAGGGGATTACATCATTTAGTATATGAGGTAGTTGATAACTCAGTTGATGAAGCACTTGCAGGACATTGTGATCACATTGAAATAGTTCTTCGAGCAGATGGTTCTGCTTTTATTTCTGATAATGGAAGAGGTATTCCAACAGATATTCATCCAAGAACAGGGAAAAGTGCCCTAGAGACTGTACTAACTGTTCTGCATGCAGGAGGTAAATTTGGAAGTGGTGGTTATAAAGTCTCAGGGGGTTTGCATGGAGTTGGAATATCTGTAGTTAATGCTCTAAGCGAATGGGTTAATGTGACTGTTTATAGGGATGGAAGCGAATTTAATCAAAGATTTGAAAAAGGTGTATCAAAGGGTGAATTGCAAGCTAAAAAGCAGACTGGTAAGCCATTTAAG---AAAGGGACAAGTATTTGCTTTAAACCCGACAAAACTATTTTTTCTGGCGGAATTGAGTTTGAATATGCTCTTCTTTCTTCTAGATTAAGGGAATTAGCTTATCTAAATGGCGGAGTAAAAATTGTTTTTAGAGATGAAAGAAATCAATTATCAGATGGTTCCTTTAAA------GAAGAAATTTATTTGTATCAAGGAGGTATTAAAGAATATGTTGAATACATGAATGCTGAAAAAGATTCTATTCATCCTGAAATAATTTATGTTGACTCACAGAAAGAAAATGTATATGTAGAAGCAGCTTTACAATGGTGTTCAGATGTATATTCAGATAATATTTTAGGGTTTGCGAATAATATTAGAACTATTGATGGAGGGACTCACATTGAAGGGTTAAAAACAGTTCTGACAAGAACTTTCAATAATCTTGCAAAAAAGAGGGGCAAAAGAAAAGATATTGAAAAAAATTTAGCTGGCGAAAATATTAGAGAGGGTTTGACTGTTGTTTTATCGGTAAAAGTCCCAGATCCCGAATTTGAAGGGCAAACAAAAACAAAGTTAGGAAATACTGAAGTACGAGGAATTGTGGATTCTCTCATTGGGGAGGCTCTTACAAAATATATGGAATTCAATCCTGCAATTTTGGATTTGATCCTTGAAAAAGCAATTCAATCATTTAATGCAGCAGAAGCTGCGAGAAGGGCTAGAGAATTAGTAAGAAGAAAAAGTGTTCTAGAAAGTTCCACTTTACCTGGCAAATTAGCAGATTGTAGTTCTAGAGATCCCTCAGAATCAGAAATTTATATAGTTGAAGGAGATTCAGCTGGAGGTTCTGCAAAACAAGGACGAGATAGAAATTTTCAGGCTATTTTGCCTCTCAGGGGAAAAATTCTTAATATTGAAAAAACTGACGATACTAAAATATATAAAAATACAGAAATACAGTCATTAATAACAGCTCTAGGATTAGGAATAAAAGGAGAGGAGTTCGACGAAAGCTCTTTGAGATATCATAGGGTTGTTATTATGACGGATGCTGATGTTGACGGTGCTCATATAAGAACTTTATTGCTGACATTTTTTTATAGATACCAAAGAGAACTTGTTGAGAAAGGTTTTATATATATTGCTTGTCCCCCTCTTTATAAAGTTGAAAGAGGTAAAAATCATAATTACTGTTATAACGAGAATCAATTAAAGGATACAATTCAAGGTTTTGGAGAAAATGCAAATTATAATATTCAAAGATTTAAGGGACTTGGTGAGATGATGCCAAAACAATTATGGGATACAACTATGAATCCCCAAACGAGGATGATGAAAAGGGTTGAAATCGAAGATGCACTTGAAGCTGACAGAATATTTAATATATTAATGGGAGATAAAGTTGCACCAAGAAGAGAATTTATTGAAACC
BL107       GTCCAGAACGAATACGGCGCTGAACAGATTCAGGTGTTGGAGGGGCTTGAGCCCGTCCGGAAACGCCCGGGGATGTACATCGGCACCACCGGACCCCGGGGTCTGCATCACCTGGTGTACGAGGTGGTGGATAACGCGGTGGATGAGGCCCTGGCTGGGCATTGCGACCGAATCACGGTGATTCTTGGCGCTGATGGCTCCGCTTCCGTGACCGATAACGGGCGCGGTATCCCCACGGATGTGCATCCCCGCACGGGAAAGAGTGCCCTGGAAACGGTGCTCACCGTGTTGCATGCCGGTGGCAAGTTTGGAGCAGGTGGATACAAGGTGTCCGGTGGCTTGCACGGCGTTGGTGTGTCTGTCGTCAACGCCCTGAGTGAATGGGTGCAGGTCACCGTGCGTCGTCAAGGTCAGGTGCACCGCCAACGGTTTGAGCGGGGTGCTGCGATTGGCAGTTTGTTGTCCGAGTCTCAGTCGGAGGCTGAGCAGGGTGAAACCGGCACCACAGTGTGTTTTCTGCCGGATCTTCAAATTTTTACCGGCGGGATCGTTTTTGATTACGCCACCCTGTCAGCGCGTTTGCGAGAGCTGGCCTATCTCAACGGTGGGGTGCAGATCGTCTTCCGCGATGAGCGCGAAGCCTCCCTGAGCGATGCCGGTGATCCCCATGAGGAGATCTATTTCTACGAAGGCGGCATCAAGGAATACGTCGCCTACATGAATAAGGCAAAGGATGCCCTTCATCCAGACATTATTTATGTGAATTCTGAGAAAGATGGTGTCCAGGTGGAAGCTGCCTTGCAGTGGTGCGCTGATGCCTATTCCGACAGCATTCTTGGTTTTGCCAACAACATCCGAACAGTGGATGGTGGCACTCATATTGAAGGCTTAAAAACGGTCCTTACCCGCACGCTGAATGCTTTTGCCAAGAAATTGGGCAAACGCAAGGATGCCGATTCCAATTTGGCTGGCGAAAACATTCGCGAAGGCCTAACGGCGGTGTTGTCGGTCAAAGTGCCGGAACCTGAGTTTGAAGGGCAAACAAAAACCAAGCTCGGTAACACCGAGGTTCGCGGCATTGTTGATAATTTAGTTGGCGAAGCCCTCAGCCAATTCCTTGAATTCAATCCTTCAGTGATCAGTCTGATCCTGGAGAAAGCGATTCAAGCCTTTAATGCTGCTGAGGCTGCACGCCGTGCCCGCGAACTGGTGCGACGTAAGAGTGTTTTAGAGAGCTCAACCCTCCCTGGGAAGCTGGCTGATTGCAGCTCCCGCGATCCCAGCGAGTCTGAGATCTACATCGTGGAGGGTGATTCTGCTGGTGGCTCGGCCAAGCAAGGACGCGACCGTCGTTTTCAAGCGATTCTTCCTTTGCGGGGCAAAATTCTCAATATCGAGAAAACAGACGATTCGAAGATTTATAAAAACACAGAAATCCAAGCTCTCATTACAGCATTAGGTCTGGGTATTAAAGGGGAAGAATTTGATCAAAAAAGCCTCCGTTATCACCGTGTTGTGATCATGACGGATGCTGATGTGGATGGCGCTCACATTCGCACCTTGATCCTTACATTCTTCTATCGCTACAAGCGAGAATTGGTGGAAGGTGGATATATTTATATCGCCTGTCCGCCTCTGTATAAGGTTGAGCGCGGTAAAAATCACACCTATTGCTACAACGAATCTGACCTGCAAAAGACGCTTAAAGGGTTTGGTGAAAATGCCAAATACACGATCCAGCGTTTTAAGGGTTTGGGTGAAATGATGCCCAAGCAATTGTGGGAAACCACGATGGATCCCAGTACGCGGATGATGAAGCGAATTGAAATCGAAGATGCTTTGGAAGCTGACCGAATTTTCACGATTCTGATGGGCGACAAAGTGGCCCCTCGCCGTGAGTTCATCGAAACC
CC9311      GTTCAAGCCGCCTACGGCGCTGAACAGATTCAGGTTCTTGAAGGCCTGGAGCCGGTGCGTAAGCGCCCGGGCATGTACATCGGCACCACTGGTCCCCGTGGGCTCCACCACCTGGTGTACGAGGTGGTGGACAATGCCGTGGATGAGGCCCTAGCAGGGCATTGCAACGAAATCACGGTTGTTCTCGGGGAAGACGGCTCAGCGTTTGTGAGTGACAACGGCCGCGGAATCCCAACGGACGTTCACCCCCGCACGGGCAAAAGCGCTCTGGAAACCGTGCTCACGGTGTTGCATGCCGGCGGCAAGTTTGGAGCCGGTGGCTACAAGGTTTCGGGTGGTTTGCACGGCGTTGGCGTTTCTGTCGTGAATGCCCTGAGCGAGTGGGTTGAAGTCACCGTGCGCCGTCAAGGCCAGGTGCATCGCCAGCGCTTTGAGCGCGGTGCCGCTATCGGCAGCCTTGCTTCAGAGCCTCAGCCAGCTGAAGAAAAAGGGCTTACAGGCACGAGCGTTTGCTTCAAGCCTGATCACCAAATTTTCACGGTTGGAATTGAGTTTGATTACTCCACGCTGTCGGCCCGTTTGCGTGAGCTGGCTTATCTAAATGGTGGTGTGCGCATCGTGTTCCGCGATGAGCGACAGGCTGCACGAGATCAAGAGGGCAAGCCTCGTGAGGAGCTCTATTTCTACGAAGGTGGAATCAAGGAATACGTTGCCTATATGAATGCGGAGAAAGATCCTCTGCATCCAGAAATCATTTATGTCAATTCCGAAAAAGATGGTGTGTCTGTGGAGGCGGCATTGCAGTGGTGCGTTGATGCTTATTCCGACAGCATTCTTGGCTTCGCTAACAACATCCGTACGGTGGATGGTGGTACTCATATTGAAGGCTTAAAAACCGTTCTTACTCGTACCCTTAATACGTTTGCGAAGAAGCGAGGTAAGCGTAAAGAGGCTGATTCGAATTTGGCTGGCGAAAACATTCGCGAAGGCCTCACTGCTGTGCTTTCGGTAAAAGTCCCCGAGCCTGAATTTGAAGGTCAGACCAAAACGAAGCTTGGTAATACCGAGGTTCGGGGCATCGTTGACAACTTGGTTGGAGAGTCGCTGAGTCAGTACTTGGAATTCAATCCAGGGGTGATCGATATGATCCTCGAGAAGGCAATCCAGGCTTTCAACGCGGCGGAAGCGGCTCGCCGGGCGCGTGAGTTGGTGCGCCGTAAAAGCGTGCTGGAAAGTTCAACGCTGCCGGGCAAGTTGGCCGACTGCAGTTCCAGAGATCCTTCTGAATCTGAGATTTACATCGTGGAGGGAGACTCTGCTGGAGGCTCCGCCAAGCAAGGGCGCGATCGTCGTTTTCAGGCGATTCTTCCTTTGCGCGGAAAAATTCTCAATATCGAGAAAACTGATGACGCCAAGATTTATAAAAATACTGAAATTCAAGCGCTGATTACTGCGCTTGGCTTGGGGATTAAAGGTGAAGATTTTGATGTCAAAAATCTTCGTTATCATCGGGTTGTAATCATGACTGATGCGGATGTGGATGGAGCACACATTCGAACCCTCATTCTCACTTTTTTCTATCGCTATCAAAAAGAATTGGTTGAAGGTGGGTATATCTACATTGCCTGTCCGCCGCTCTACAAAGTTGAGCGAGGAAAGAACCATACCTATTGCTACAACGAGCAGCAATTGCAGAAAACCCTGGCTGGATTTGGTGAGAAAGCCAATTACAACATTCAGAGATTTAAGGGTCTCGGTGAAATGATGCCGAAGCAGTTGTGGGAAACCACGATGGATCCCTCCACGCGCATGATGAAACGGGTGGAAGTGCAAGATGCGCTGGAGGCCGATCGAATCTTCACGATCCTGATGGGCGACAAAGTGGCGCCGCGCCGGGAATTTATCGAAACC
CC9605      GTCCAGAACGCCTACGGCGCCGAGCAGATTCAGGTGCTGGAGGGGCTTGAGCCCGTCCGCAAGCGCCCAGGCATGTACATCGGCTCCACCGGGCCGCGGGGTTTGCACCACCTGGTGTACGAGGTTGTTGATAACTCGGTGGATGAAGCCCTGGCGGGCCATTGCGACCGCATCGTTGTGGTCCTCGGTGAAGACGGCTCCGCCTCAGTGAGCGATAACGGCCGCGGCATTCCCACCGATGTGCACCCCCGCACCGGCAAGAGCGCCTTGGAGACAGTCCTCACGGTGCTGCACGCCGGCGGAAAATTTGGCGCCGGTGGTTACAAGGTTTCTGGCGGCCTCCACGGCGTTGGCGTTTCGGTGGTGAACGCCCTGAGCGAATGGGTGCAGGTGACGGTGCGAAGGCAGGGCCAGGTGCATCGCCAGCGTTTTGAGCGCGGCGCTGCCATCGGGGTGCTGGCGTCGGAGTCGCAGCCTGCAGCTGAATCCGGTGAGACCGGCACCACCGTCTGCTTCAAGCCCGACCTTGAAATCTTCACCGGCGGCATCGTCTTCGACTACGCCACTCTTTCGGCCCGTTTGAGGGAGCTGGCTTATCTGAACGGCGGCGTGAGGATTGTCTTCCGCGATGAGCGGGAGTCAGCCCGGGATGGGGAAGGCAATCCCCATGAGGAGACTTACTTCTACGAAGGCGGCATCAAGGAATACGTCGCCTACATGAACAAGGAGAAGGACGCCCTTCATCCGGACATCATTTACGTGAATTCCGAGAAGGATGGCGTCCAAGTGGAGGCAGCCCTGCAGTGGTGCTCCGATGCCTATTCCGACAGCATCCTTGGCTTCGCCAACAACATCCGCACCGTGGATGGCGGCACCCACATTGAAGGCTTGAAGACGGTGCTCACCCGCACCCTCAACGCCTTCGCCAAGAAGCTGGGCAAACGCAAGGAATCAGATTCCAATCTTGCGGGGGAGAACATCCGTGAAGGCCTGACGGCAGTGCTCTCGGTGAAGGTGCCGGAACCGGAATTCGAAGGTCAAACCAAGACCAAACTCGGCAACACCGAGGTGCGGGGCATCGTCGACAACCTGGTGGGAGAGGCCCTCAGTCAGTTCCTCGAGTTCAATCCCTCCGTCATCGGCCTGATCCTCGAGAAGGCGATCCAGGCGTTTAACGCCGCTGAGGCCGCCCGCCGGGCAAGGGAACTGGTGCGGCGCAAGAGCGTGCTGGAGAGCTCAACCCTGCCCGGAAAACTTGCTGATTGCAGCTCTCGCGATCCCGGCGAATCCGAGATCTACATCGTGGAGGGCGACTCCGCCGGTGGCTCGGCCAAGCAGGGCCGGGACCGTCGCTTCCAGGCGATCCTGCCGCTACGGGGCAAGATTCTCAACATCGAGAAAACAGACGACGCCAAGATCTACAAGAACACCGAGATTCAGGCGTTGATCACCGCTTTGGGTCTGGGGATCAAGGGTGAGGACTTCGATGTGAAGAACCTCCGTTACCACCGGGTCGTGATCATGACCGACGCCGACGTGGACGGCGCCCATATACGCACCCTGCTGCTCACCTTCTTCTACCGCTATCAGAAGGAGCTGGTGGAAGGCGGTTATATCTACATCGCCTGTCCGCCGCTCTACAAAGTTGAGCGCGGCAAGAACCACACCTATTGCTACAACGAAGGAGATCTGCAGAAGACCCTGGAGGGCTTCGGCGAGAAGGCCAATTACACGATCCAGCGCTTCAAGGGTCTTGGCGAAATGATGCCCAAGCAGCTCTGGGAAACCACCATGGATCCCACCACGCGCACGATGAAGCGGGTGGAGATCGAAGATGCCCTCGAGGCTGATCGCATCTTCACGATCCTGATGGGCGACAAGGTGGCGCCCCGCCGGGAATTCATCGAGACC
CC9616      GTTCAGAACGCCTACGGCGCTGAACAGATTCAGGTTTTGGAGGGCTTGGAGCCCGTCCGCAAGCGTCCGGGGATGTACATCGGTTCCACCGGTCCCCGTGGTTTGCACCATCTCGTCTACGAGGTGGTCGACAATTCTGTCGATGAGGCTCTTGCCGGACACTGCGATGAAATCCTCGTCGTCCTGGGTGAGGACGGCTCAGCTGCCGTTAGTGACAATGGCCGCGGAATCCCCACCGACGTTCACTCGAGAACAGGCAAGAGCGCCCTGGAAACGGTCCTCACGGTCTTGCATGCCGGAGGCAAATTTGGCGCGGGTGGCTACAAGGTGTCCGGCGGGCTGCACGGTGTTGGCGTTTCAGTGGTCAATGCCCTGAGTGAGTGGGTTCAGGTCACCGTTCGGCGCCAGGGCCAGGTACATCGCCAACGGTTTGAGCGGGGCGCGCCAATCGGGACCCTTTTGTCGGAGTCGTTGCCTGCTGGCGAAGAGGAGCGCACCGGTACGACGGTGTGCTTCAAACCCGATTCCGAAATTTTTACGGTCGGGATTGTCTTTGATTACGCCACCCTGTCCGCTCGCTTGCGCGAACTCGCTTATCTCAATGGTGGGGTGCGAATCGTTTTTCGGGACGAACGTGAAGCAGCACGCAATGCAGAGGGAGAGGCCCATGAAGAGATCTATTTTTATGAGGGTGGCATTAAAGAATATGTTTCTTACATGAATTCTGAAAAAGATGCTCTACATCCAGAGATTATTTATGTGAATTCCGAAAAAGATGGTGTTCAGGTTGAGGCTGCCTTGCAGTGGTGTTCAGACGCTTACTCCGACAGCATTCTTGGTTTTGCTAACAACATCCGCACTGTTGATGGAGGAACCCATATTGAAGGGCTTAAAACAGTTCTCACACGCACCTTGAATGCTTTCGCCAAGAAGTTAGGCAAACGCAAGGAGGCCGATTCCAATCTGGCCGGAGAGAATATTCGCGAGGGCCTCACGGCTGTGCTGTCGGTGAAAGTACCCGAACCGGAGTTTGAGGGACAAACCAAAACCAAACTTGGTAACACAGAAGTTCGCGGCATTGTCGACAATCTGGTCGGCGAAGCACTTTGTCAGTTCTTGGAATTTAATCCATCGGTGATTGGCTTGATTCTTGAAAAGGCGATTCAGGCTTTCAATGCAGCAGAGGCGGCTCGACGTGCCCGAGAGCTTGTTCGGAGAAAAAGTGTTCTGGAAAGTTCAACACTTCCCGGCAAACTTGCTGATTGCAGCTCCCGAGATCCATCCGAATCGGAGATCTACATTGTTGAGGGTGATTCTGCTGGTGGTTCTGCCAAGCAGGGCCGCGACCGGCGCTTTCAAGCTATTCTTCCGTTGCGAGGAAAAATTCTCAATATTGAGAAAACAGACGACGCCAAGATTTATAAAAATACTGAGATCCAGGCCTTAATCACTGCCCTTGGCTTGGGGATTAAGGGTGAGGATTTTGATGCAAAAAATCTTCGCTATCACCGCGTCGTGATCATGACGGACGCCGATGTGGATGGAGCTCATATTCGCACTCTGTTGCTTACTTTCTTCTATCGATACCAGAAAGATCTAGTTGCAGGAGGCTACATTTACATTGCCTGCCCGCCTTTGTATAAGGTCGAGCGCGGAAAAAATCACACTTATTGTTATAACGAATCTGATCTCAAAAAAACGCTGGATGGGTTCGGAGAAAAAGCGAATTACACGATCCAGCGCTTCAAGGGTCTTGGCGAAATGATGCCGAAGCAATTGTGGGAAACAACGATGGATCCCTCAACCCGAATGATGAAACGCGTGGAAATTGAGGATGCCCTTGAGGCAGATCGTATTTTCACCATTTTGATGGGCGACAAGGTGGCCCCTCGCCGTGAGTTCATCGAGACC
CC9902      GTCCAGAACGAATACGGCGCTGAACAGATTCAGGTGTTGGAGGGGCTTGAGCCCGTCCGGAAACGCCCGGGCATGTACATCGGCACCACCGGACCCCGGGGTCTGCATCACCTGGTGTACGAGGTGGTGGACAACGCGGTGGATGAGGCCCTGGCTGGGCATTGCGACCGAATCACTGTGATTCTTGGTGCTGATGGCTCGGCTTCCGTAACCGATAACGGTCGCGGCATCCCCACGGATGTGCATCCCCGCACGGGCAAGAGTGCCTTGGAGACCGTGCTTACTGTTTTGCACGCCGGTGGAAAGTTTGGAGCTGGTGGATACAAGGTGTCCGGTGGCTTGCACGGCGTTGGTGTGTCCGTGGTGAATGCCCTGAGCGAATGGGTGCAGGTCACCGTGCGTCGTCAAGGTCAGGTGCACCGTCAACGGTTCGAACGGGGCGCTGCGATTGGCACTTTGTTGTCAGAGTCTCAGCCAGAGGCTGAGCAGGGTGAAACCGGCACCACGGTGTGTTTCTTGCCGGATACGCAAATTTTTACCGGCGGCATTGTTTTCGATTACGCCACCCTCTCAGCTCGTTTACGAGAGCTGGCCTACCTGAATGGTGGAGTCCAGATCGTGTTTCGCGACGAGCGCGAATCCTCCCTTAGCGATGCCGGTGATCCCCATGAGGAGATCTATTTCTACGAAGGAGGAATCAAGGAATACGTCGCATACATGAATAAGGCGAAGGATGCCCTTCACCCAGACATTATTTATGTGAATTCTGAGAAAGATGGTGTTCAAGTGGAAGCTGCATTGCAGTGGTGCGCTGATGCCTATTCCGACAGCATTCTTGGTTTTGCCAACAACATTCGCACAGTCGATGGTGGAACGCATATTGAAGGCTTAAAAACGGTCCTCACCCGCACCTTGAATGCTTTTGCTAAAAAATTAGGTAAACGCAAGGAAGCTGATTCCAACTTGGCCGGTGAAAACATCCGTGAGGGTTTAACGGCGGTTTTGTCGGTAAAAGTGCCGGAACCGGAGTTTGAAGGGCAAACAAAAACCAAGCTCGGCAACACCGAGGTGCGTGGAATTGTTGATAATTTAGTTGGCGAATCTCTCAGCCAATTTTTAGAATTTAATCCTTCAGTGATCAGTCTGATCCTGGAGAAAGCGATTCAAGCCTTTAATGCTGCTGAGGCAGCCCGTCGTGCCCGGGAATTAGTGCGACGCAAGAGTGTTTTAGAGAGTTCAACCCTCCCTGGAAAGTTGGCGGATTGCAGTTCCCGCGATCCCAGTGAGTCTGAGATCTACATCGTGGAGGGCGATTCGGCTGGTGGTTCGGCCAAGCAAGGACGCGACCGTCGTTTCCAAGCAATTCTTCCGTTGCGGGGCAAGATTCTCAATATTGAGAAAACAGACGATTCGAAGATTTATAAAAACACAGAAATTCAAGCTCTAATTACAGCTTTAGGCCTGGGTATTAAAGGGGAAGAATTTGATCAAAAAAGCCTCCGTTATCACCGTGTTGTGATCATGACTGATGCTGATGTGGATGGTGCCCACATTCGCACCTTGATCCTTACATTCTTCTACCGCTACAAGCGGGAGTTGGTGGAAGGTGGATATATTTACATAGCCTGTCCGCCTCTTTATAAGGTTGAGCGCGGTAAAAATCACACCTATTGTTATAACGAATCAGACCTCCAAAAGACGCTTAAAGGGTTTGGTGAAAATGCCAAATACACGATCCAGCGTTTTAAGGGTTTGGGAGAAATGATGCCCAAGCAATTGTGGGAAACCACGATGGATCCCAGTACGCGGATGATGAAGCGAATTGAGATCGAAGATGCTTTGGAAGCTGATCGAATTTTTACGATTCTGATGGGCGACAAAGTAGCTCCACGCCGTGAGTTCATCGAAACT
EQPAC1      ATCTCCAATGACTATGGTGCTGATCAGATACAGGTTTTAGAGGGATTAGAACCTGTTCGTAAACGACCAGGAATGTATATTGGTTCTACTGGTCCAAGAGGGCTTCATCATCTTGTATATGAAGTCGTAGATAATTCTGTAGATGAAGCCTTAGCAGGTCATTGTGATCATATTGAGATAGTTCTTAAAGAAGATGGATCAGCTTTGATCTCAGATAATGGCAGGGGTATTCCCACAGATATACATCCAAGGACAGGTAAAAGTGCTCTGGAAACTGTTCTTACTGTTCTTCATGCAGGGGGAAAATTTGGAAGTGGTGGATATAAGGTTTCTGGTGGATTACATGGTGTCGGAATCTCTGTTGTTAACGCTCTAAGTGAGTGGGTGCATGTTACTGTTTCAAGAGATGGTTATGAATTTAATCAAAGATTTGAGAAAGGAATTGCAAAAGGTGAATTAAAATCCCAAAAACAACAAAAAAAACCATTTAGA---AAAGGTACAACAATTTGTTTTAAGCCAGATACATCGATATTTACTGATGGTATTAAATTTGATTATGCTCTTTTATCCTCAAGATTAAGAGAATTGGCTTATCTCAATGGCGGCGTCAAAATTATATTTAGAGATGAGAGGCAAAATTTATCGGATGGTTCTTTCAAA------GAAGAAATTTACTTATATGATGGCGGTATTAAAGAATATGTTGAGTACATAAATAAAGAAAAGGAATCTATTCATTCTGAGGTTATTTATGTCGATTCACAAAAAGATAATGTTTACGTGGAAGCAGCTTTGCAATGGTGCTCGGATGTTTATTCAGATAATATATTGGGATTTGCAAATAATATCAGAACGATAGATGGCGGCACGCATATAGATGGCTTAAAAACTGTATTGACTAGAACTTTTAATGCTATCGCGAAAAAAAGAGGTAAAAGAAAAGAAGTTGATAAAAATTTGTCAGGAGAAAATATTAGAGAAGGTTTGACAGTCGTATTATCTGTAAAAGTTCCAGAACCGGAATTTGAAGGTCAAACAAAGACAAAATTGGGAAATACTGAAGTGAGAGGGATTGTTGATTCGCTCATAGGAGAATCATTAATAAAGTATATGGAATTTAATCCTAATGTTTTTGATTTAATTCTAGAAAAAGCAATTCAATCTTTTAATGCGGCAGAAGCAGCTAAACGAGCGAGGGATTTAGTAAGGAGAAAAAGTGTTCTTGAGAGTTCAACTTTGCCTGGCAAATTGGCAGATTGCAGTTCAAGAGATCCCTCAGGTGCAGAGATTTATATAGTTGAGGGTGATTCCGCTGGAGGTTCAGCTAAACAAGGAAGAGATAGGAGATTTCAGGCGATTTTACCTTTGAGAGGAAAAATATTAAATATTGAAAAAACAGATGATGCAAAAATATATAAAAATACAGAAATTCAATCACTAATCACTGCTTTGGGATTGGGTATAAAGGGTGAAGAGTTTAATGTAAATTCTCTTAGGTATCATAGGGTTGTAATTATGACTGATGCAGACGTAGATGGGGCACATATTAGAACATTACTATTAACTTTTTTTTATAGATATCAAAGGGATCTCGTTGAAAAAGGTTTTATATACATTGCTTGTCCCCCTTTATACAAAGTTGAAAGAGGAAAAAATCATAAATATTGCTATAACGAAAATCAATTGAAGCAAACTATAGAAGATTTTGGAGAAAAAGCTAACTATAATATTCAAAGATTTAAAGGTTTAGGTGAAATGATGCCTAAACAATTATGGGATACAACAATGAATCCTCAGACACGAATGATGAAAAGAGTAGAAATTGAAGATGCTCTAGAAGCAGATAGAATTTTCAATATTTTGATGGGAGATAAAGTGGCACCAAGAAGAGAGTTTATTGAAACT
GP2         ATCTCAAATGACTATGGTGCAGAACAGATTCAGGTTTTAGAAGGCCTTGAGCCTGTCCGTAAACGTCCTGGGATGTATATAGGTTCAACAGGTCCTAGAGGTTTGCATCATTTAGTATATGAGGTCGTTGATAACTCAGTTGATGAAGCACTTGCTGGACATTGTGATCATATTGAAATAGTTCTTAGATCAGATGGATCAGCTTCAATCTCTGATAATGGACGGGGTATACCAACAGATATTCATCCAAGGACTGGAAAAAGTGCCTTAGAAACTGTACTAACTGTTCTTCATGCAGGAGGTAAATTCGGAAGTGGAGGTTATAAAGTATCAGGAGGCTTGCATGGAGTAGGAATATCTGTCGTTAATGCTCTAAGCGAATGGGTTAATGTGACCGTTTATAGGGATGGTAGTGAATTTAATCAAAGATTTGAAAAAGGTTTATCAAAGGGTGAATTGCAAACTAAGAAACAGTCTGAAAAACCTTTTAAA---AAAGGAACTACTATTTGCTTTAAACCTGATAAAACAATTTTTTCTGGAGGAATAGAATTTGAATATGCTTTGCTTTCTTCTAGGTTGAGAGAACTAGCTTATCTTAATGGCGGTGTAAAAATTGTTTTTAGAGATGAGAGAAATGAATTATCAGATGGCTCTTTTAAA------GAAGAAATTTACTTATATGAAGGAGGTATTAAAGAATATGTTGAGTACATGAATGCAGAAAAAGACTCTATTCATCCTGAGATCATTTATGTTGACTCAGAGAAAGAAAACGTTTATGTAGAAGCAGCTTTGCAATGGTGTTCAGATGTATATTCAGATAATATTCTAGGTTTTGCAAATAATATCAGAACTATTGATGGAGGCACTCATATTGAAGGACTAAAAACAGTTTTGACAAGAACTTTCAATAATCTTGCAAAAAAAAGGGGGAAAAGAAAAGATGTTGAAAAAAATTTAGCTGGCGAAAATATTAGAGAGGGCTTGACTGTAGTTTTATCGGTTAAAGTTCCAGATCCTGAATTTGAAGGACAAACAAAAACAAAATTAGGAAACACTGAAGTAAGAGGAATTGTTGATTCTCTTATTGGCGAGGCTCTTACAAAATATATGGAATTTAATCCTGGAGTTTTGGATTTGATTCTTGAAAAAGCAATCCAATCATTTAATGCAGCAGAAGCTGCAAGAAGGGCAAGAGAATTAGTCAGAAGAAAAAGTGTTCTTGAAAGTTCTACTTTGCCAGGCAAACTAGCTGATTGTAGTTCTAGAGATCCTTCAGAATCAGAAATTTATATCGTTGAGGGAGACTCTGCTGGAGGTTCTGCAAAACAAGGAAGAGATAGAAATTTTCAAGCTATTTTGCCTTTGAGAGGTAAAATTCTTAATATTGAAAAAACTGATGATACTAAAATTTATAAAAACACTGAAATTCAGTCATTAATAACAGCTCTTGGATTAGGAATTAAAGGTGAAGAGTTTGATGTGAGCTCACTGAGATATCACAGAGTTGTAATTATGACGGATGCTGATGTTGATGGAGCTCATATTAGAACTTTATTATTGACATTTTTTTATAGGTATCAGAGGGAACTTGTCGAGAATGGTTTTATATATATAGCTTGCCCTCCTCTATATAAAGTTGAAAGAGGAAAAAATCATAAATATTGTTATAACGAGAATCAATTAAAGGATACAATTCTAGGATTTGGGGATAATGCTAACTACAATATTCAAAGATTTAAAGGATTAGGTGAGATGATGCCAAAACAATTGTGGGATACCACAATGAATCCCCAGACTAGGATGATGAAGAGGGTTGAAATCGAAGATGCAATTGAAGCTGACAGAATATTCAATATACTAATGGGAGACAAAGTAGGACCAAGAAGAGAGTTTATTGAAACT
KORDI-100   GTTCAGAACGCCTACGGCGCTGAGCAGATCCAGGTGCTGGAGGGTCTTGAACCCGTCCGCAAGCGCCCGGGCATGTACATCGGCTCGACGGGGCCCCGCGGTTTGCATCACCTCGTCTATGAGGTGGTGGACAATTCGGTTGATGAAGCCTTAGCCGGTCACTGCGACGGAATTCTCGTTGTCTTGGGTGAGGACGGCTCCGCGTCCATCAGCGATAACGGTCGCGGGATTCCAACGGACGTGCATCCCCGCACCGGCAAGAGTGCGCTTGAGACGGTGCTCACGGTGCTGCATGCCGGAGGCAAGTTCGGCGCCGGTGGCTACAAGGTGTCCGGCGGTTTGCACGGTGTTGGTGTTTCGGTGGTCAACGCTCTCAGCGAGTGGGTTGAGGTCACCGTCCGCCGCCAGGGTCAGGTCCATCGCCAACGGTTTGAGCGGGGTGCCCCGATCGGCACGCTTCGTTCAGAACCGTTGCCCGCTGGTCAGGACGACCAGACGGGCACGTCGGTCTGCTTCAAACCGGATGCGGAGATCTTCACCGTTGGCATTGTTTTCGACTACGCCACTTTGGCTGCGCGTCTGCGAGAACTTGCCTACCTCAACGGTGGGGTGCGCATTGTTTTCCGTGATGAACGGGAGTCATCTCGAACGGCCGATGGTGAAGCCCATGAAGAAATCTACTTTTACGAGGGCGGTATCAAGGAATATGTTGCCTACATGAATGCGGAGAAAGATGCTCTGCATCCAGACATTATTTATGTCAATTCCGAGAAGGATGGCGTTCAAGTTGAAGCAGCGCTGCAGTGGTGTTCTGATGCCTACTCTGACAGCATTCTTGGATTTGCGAACAACATTCGTACCGTTGATGGTGGGACCCATATCGAAGGCCTCAAGACGGTCCTGACCCGCACCTTGAATGCTTTTGCCAAAAAGCTCGGGAAGCGTAAGGAATCTGATTCGAATCTGGCTGGCGAAAATATTCGCGAGGGATTGACGGCTGTGCTGTCGGTGAAAGTTCCGGAGCCGGAATTTGAGGGTCAGACCAAGACCAAACTTGGGAACACTGAAGTGCGCGGCATTGTTGATAATCTCGTCGGTGAAGCACTTGGCCAGTTTTTGGAATTCAATCCATCCGTGATTGGATTGATTCTTGAGAAAGCCATTCAGGCTTTCAATGCTGCGGAAGCGGCCCGACGCGCTCGTGAGTTGGTCAGGCGCAAAAGTGTTCTGGAGAGTTCAACACTTCCTGGCAAGCTTTCCGATTGCAGTTCCCGCGATCCTTCCGAGTCCGAGATTTACATCGTGGAGGGCGACTCTGCTGGTGGTTCGGCCAAACAGGGACGTGATCGTCGCTTTCAAGCGATTCTTCCGCTGCGCGGAAAAATTCTCAATATCGAAAAAACAGATGATGCCAAGATCTACAAAAATACTGAGATTCAGGCTCTGATCACTGCCCTCGGTCTGGGAATTAAAGGGGAAGATTTTGATGAAAAAAATCTGCGTTACCACCGCGTTGTGATCATGACCGACGCTGATGTCGATGGTGCCCACATTCGAACATTACTGCTCACCTTCTTTTACCGTTATCAGAAGGATCTTGTCGAAGGTGGTTACATCTATATTGCCTGTCCTCCCCTTTATAAGGTCGAGCGCGGCAAGAACCACACCTATTGCTACAACGAGGCCGATTTACAGAAAACGCTGGATGGTTTTGGTGAGAAAGCCAACTACACCATTCAACGCTTCAAGGGCCTTGGCGAGATGATGCCCAAGCAGTTGTGGGAAACCACCATGGACCCGACAACCCGGATGATGAAGCGTGTGGAAATCGAAGACGCGCTCGAGGCTGACCGCATCTTCACCATTTTGATGGGCGACAAGGTGGCTCCTCGTCGGGAATTCATTGAAACC
KORDI-49    GTCCAGAACGCTTACGGCGCTGAGCAGATTCAGGTGCTGGAAGGGCTGGAGCCCGTCCGGAAACGCCCCGGCATGTACATCGGCTCCACAGGGCCGAGGGGTCTCCATCACTTGGTCTACGAGGTGGTGGATAACTCGGTGGATGAGGCTCTGGCAGGTCACTGCGATCAGATCGTGGTGGTTCTGGGGGAGGACGGCTCCGCTTCGATCAGTGACAACGGCCGCGGCATCCCCACGGATGTGCATCCCCGCACCGGCAAGAGCGCCCTGGAGACGGTGCTCACCGTTCTGCATGCCGGGGGCAAGTTCGGCTCCGGTGGTTACAAGGTGTCAGGCGGTCTGCACGGTGTCGGTGTCTCCGTCGTCAACGCCCTCAGTGAATGGGTGGAGGTCACGGTGCGGCGTCAGGGCCAGGTGCACCGTCAGCGCTTCGAGCGGGGTGCGCCCATCGGCAGCCTTGCGTCGGAACCGCTCCCCGACGGGGAACAGGACCGCACCGGCACCAGCGTGTGTTTCAAGCCCGATCAGGAGATCTTCACGGTCGGGATCATCTTTGATTACGCCACCCTCTCGGCACGGTTGCGGGAGCTCGCCTATCTCAATGGCGGTGTCCGCATCGTGTTCCGTGATGAGCGTGAATCAGCCCGCGAAGCCGATGGATCTGCCCACGAGGAAATTTATTTCTACGAGGGTGGCATCAAGGAATACGTCTCCTACATGAACAAGGAGAAGGAAGCCCTTCATCCTGAGATCATCTATGTGAATTCCGAGAAGGATGGCGTTCAGGTGGAGGCCGCGTTGCAGTGGTGCGCCGATGCCTATTCCGACAGCATTCTCGGCTTCGCCAACAACATCCGCACCGTGGATGGTGGCACGCATATCGAAGGCCTGAAGACGGTGCTCACCCGCACCCTCAACGCCTTCGCCAAGAAGCTCGGAAAGCGCAAGGAAGCCGATTCCAACCTCGCCGGAGAGAACATCCGTGAGGGGCTCACCGCCGTGCTCTCGGTGAAGGTGCCGGAGCCGGAATTTGAGGGTCAGACCAAGACGAAGCTGGGCAACACCGAGGTGCGTGGCATCGTCGACAATCTGGTCGGTGAGTCGCTCAGTCAGTTCCTCGAATTCAACCCCTCCGTGATCGGCCTGATCCTGGAGAAAGCGATCCAGGCCTTCAATGCTGCCGAAGCGGCTCGGCGGGCCAGGGAGCTGGTGCGCCGCAAGAGTGTGCTGGAGAGTTCCACGCTTCCCGGCAAGCTGGCCGACTGCAGTTCCCGTGATCCGGGCGAATCTGAGATCTACATCGTGGAGGGAGATTCCGCTGGCGGGTCAGCGAAACAGGGGCGTGACCGACGCTTCCAGGCCATCCTTCCGCTGCGCGGAAAGATCCTCAACATCGAGAAGACCGACGACGCCAAGATCTACAAGAACACCGAGATTCAGGCGTTGATCACGGCGCTCGGGCTTGGCATCAAGGGAGAAGACTTCGATGAAAAGAATCTCCGCTATCACCGCATTGTGATCATGACTGATGCGGATGTTGATGGCGCTCACATCCGCACGTTGATTCTCACTTTCTTCTATCGCTACCAAAAAGCGTTGGTTGAAGGGGGTTATATCTACATCGCCTGTCCGCCGCTCTACAAAGTGGAGCGGGGCAAGAATCACACCTATTGTTATAACGAATCGGATCTGCAGAAAACCCTGAAAGGATTTGGCGAAAAAGCCAACTACACCATTCAGCGGTTCAAGGGCCTTGGAGAAATGATGCCCAAGCAGTTATGGGAAACCACCATGGATCCCAGCACGCGGATGATGAAGCGCATCGAAATTGAAGATGCACTGGAAGCGGATCGCATCTTCACGATTCTGATGGGCGACAAAGTGGCGCCCCGTCGGGAATTCATCGAAACC
KORDI-52    GTCCAGAACGCCTACGGCGCTGAGCAGATTCAGGTGCTGGAAGGGCTTGAGCCCGTTCGCAAGCGCCCCGGCATGTACATCGGCTCCACCGGGCCGCGGGGCTTGCACCATCTGGTGTACGAGGTCGTTGACAACTCGGTTGATGAGGCCCTGGCTGGCCATTGCGATCGGATCGTGGTGGTGCTCGGCGAAGACGGCTCCGCCTCGGTGAGCGATAACGGTCGCGGCATTCCCACGGATGTGCACCCCCGCACCGGCAAGAGCGCCCTGGAGACGGTGCTCACCGTGCTGCATGCGGGCGGCAAATTCGGCGCCGGGGGGTACAAGGTCTCCGGCGGTCTGCACGGCGTCGGCGTGTCCGTGGTGAATGCGCTGAGCGAATGGGTGCAGGTGACGGTGCGCCGTCAGGGTCAGATCCATCGCCAGCGCTTTGAGCGTGGTGCGGCCATCGGGGCGCTCGCCTCGGAGTCGCAACCTTCAGAGGAGTCCGGTGAAACCGGCACCACCGTCTGCTTCAAGCCCGACCTCGACATTTTCACCGGCGGCATCGTTTTTGATTACGCCACCCTCTCGGCCCGTCTAAGGGAACTGGCCTACCTCAATGGCGGCGTGCGGATCGTGTTCCGCGATGAGCGGGAGTCGGCCAGGGATGAGGAGGGTCAGCCCCATGAGGAGACTTACTTCTACGAAGGTGGCATCAAGGAATACGTCTCCTACATGAACAAGGAGAAGGACGCCCTTCATCCCGACATCATCTATGTCAATTCGGAGAAGGATGGCGTTCAGGTGGAGGCGGCCCTGCAGTGGTGTTCCGATGCCTACTCCGACAGCATCCTTGGCTTCGCCAACAACATCCGCACCGTGGATGGCGGCACGCACATTGAAGGCCTGAAGACGGTGCTCACCCGCACCCTCAATGCCTTTGCCAAGAAGCTGGGAAAACGCAAGGAATCTGATTCCAACCTGGCGGGGGAAAACATCCGTGAGGGCCTGACGGCGGTGCTTTCGGTGAAGGTGCCGGAACCGGAATTCGAAGGTCAGACGAAGACCAAGCTCGGCAACACCGAGGTTCGGGGCATCGTCGACAACCTGGTGGGTGAAGCCCTCAGCCAGTTCCTTGAGTTCAATCCCTCCGTGATCGGTCTGATCCTGGAGAAGGCGATCCAGGCCTTCAATGCGGCGGAAGCCGCTCGCCGGGCCCGCGAACTGGTGCGGCGCAAGAGCGTGCTGGAGAGCTCAACCCTGCCTGGAAAACTGGCCGACTGCAGCTCCCGCGACCCCGGCGAATCCGAGATTTACATCGTGGAGGGCGATTCTGCTGGTGGCTCTGCCAAGCAGGGCCGTGACCGGCGCTTCCAGGCGATCCTGCCGCTGCGGGGCAAGATCCTCAACATCGAGAAAACCGACGACGCCAAGATCTACAAGAACACCGAGATCCAGGCGCTGATCACCGCCCTGGGCCTGGGGATCAAGGGCGAAGACTTCGACGTCAAGAACCTCCGCTACCACCGCGTCGTGATCATGACCGATGCGGATGTGGACGGCGCCCACATCCGCACCCTGCTGCTCACCTTCTTCTACCGCTACCAGAAGGAGCTGGTGGAGGGCGGCTACATCTACATCGCCTGTCCGCCGCTCTACAAAGTGGAGCGCGGCAAGAACCATACCTATTGCTACAACGAGGGCGATCTGCAGAAGACCCTGGAGGGCTTCGGCGAGAAGGCCAACTACACGATCCAGCGCTTCAAGGGCCTTGGCGAAATGATGCCCAAGCAGCTCTGGGAAACCACCATGGATCCCACCACGCGCACGATGAAGCGTGTGGAGATCGAGGATGCCCTCGAGGCCGATCGCATCTTCACGATCCTGATGGGCGACAAGGTGGCGCCCCGTCGCGAATTCATCGAAACC
MIT0601     GTTCAAGCTGCTTATGGCGCTGAGCAAATACAAGTTCTAGAAGGACTAGAACCTGTAAGAAAAAGACCAGGTATGTATATAGGCTCTACCGGGCCAAGAGGTTTGCATCATCTTGTTTATGAAGTTGTAGATAACGCTGTAGACGAAGCACTTGCTGGACATTGTGATGAAATATTGGTTGTTCTTTCTGATGATGGTGCAGCATCTGTCACTGATAATGGCAGGGGTATACCTACCGATATTCATCCGAGGACCGGCAAGAGTGCTTTGGAGACCGTATTAACTGTTTTGCATGCAGGAGGCAAGTTTGGCAGTGGAGGTTATAAGGTCTCTGGAGGGCTACATGGAGTAGGTGTTTCAGTTGTAAATGCTTTGAGCGAATGGGTTGAAGTAACTGTTCGTAGGCAAAATAAAATCTATCAGCAGAGATTTGAGAGGGGTGCGCCTATTGGTTCACTTAGCTCTAAATCACAAACTAACTCTGATAAAGGATTGACGGGTACTACTGTTTGTTTTAAACCTGATAGTCAAATCTTTACTAGTGGCATTAGTTTTGAATATGCAACGCTTTCATCAAGGTTAAGAGAATTAGCTTATTTAAATGGAGGTGTTCGAATTATTTTTCGTGATGAAAGAAAAACAGCTGTAACACTCGAGGGTAACCCTTATGAGGAAGTTTATTTTTATCAAGGTGGTATTAAAGAGTATGTTTCGTATATAAATTCAGAAAAAGATGCTTTACATCCAGAGATAATTTATGTCAATTCAGAAAAAGATGGAGTTCAAGTAGAAGCTGCTTTGCAATGGTGTGTAGATGCCTATTCGGATAGCATTCTTGGTTTTGCAAACAATATTCGCACTGTTGATGGTGGAACTCATATAGAAGGTTTGAAAACAGTTTTAACTCGTACGCTTAATTCTTTTGCTAAGAAAAGAGGAAAGCGTAAAGAGGGCGATTCAAATTTAGCCGGAGAAAATATACGTGAAGGATTAACTGTTGTGCTTTCTGTTAAAGTTCCAGAACCTGAATTTGAAGGGCAGACTAAAACTAAATTAGGAAATACAGAAGTACGAGGAATTGTAGATACTCTTGTTGGCGAGTCTTTAAGTCAATATTTAGAATTTAACCCTTCAGTTATTGATTTAATTTTAGAGAAAGCAATTCAAGCATTTAATGCTGCAGAGGCAGCTAGAAGAGCTAGAGAGCTAGTTCGCAGAAAAAGTGTTTTAGAGAGTTCTACTCTTCCTGGGAAATTGGCAGATTGCAGCTCTCGAGATCCTGCAGAGTCAGAGATTTATATTGTTGAGGGTGATTCGGCTGGAGGTTCTGCTAAGCAAGGCAGAGATAGAAAATTTCAAGCAATTCTTCCATTGAGAGGTAAAATTCTAAATATTGAGAAAACAGATGACTCGAAGATTTATAAAAATACTGAGATTCAGGCATTAATTACTGCCTTAGGCTTAGGGATCAAAGGAGAGGAGTTTTCTTCCAAAAACCTTAGATATCATCGTGTTGTGATTATGACCGATGCTGATGTTGATGGTGCACATATCCGTACGCTTTTACTTACTTTTTTCTATCGTTATCAAAAAGAATTAGTTGAGGGTGGATATATTTATATTGCGTGCCCACCTTTGTATAAGGTTGAGAGAGGCAAGACCCATAAGTATTGTTATAACGAATCAGATTTAAAGAAAACAATTCAAGGGTTTGGAGAAAAGGCAAATTATACAATTCAGAGATTTAAAGGTCTTGGTGAAATGATGCCAAAGCAATTATGGGAAACAACTATGGATCCTTCTAAAAGGATGATGAAAAAAGTTGAAATAGAAGATGCGCTTGAAGCAGACAGAATTTTTACAATACTTATGGGGGATAAGGTTGCGCCAAGACGGCATTTTATTGAGACT
MIT0602     ATTCAAGCCGCCTATGGCGCTGAACAGATTCAAGTTCTTGAAGGCTTGGAACCTGTAAGGAAAAGACCAGGGATGTATATAGGTTCTACTGGTCCTAGGGGTTTGCATCATCTTGTTTATGAGGTTGTTGATAATGCTGTAGATGAAGCTCTTGCAGGGCATTGTAATGAGATTGTTGTGGTTCTTTGTGCCGATGGTTCTGCATCTATTAGCGATAATGGAAGAGGAATCCCAACTGATATACATCCTAAAACTGGCAAAAGTGCATTAGAGACTGTGCTTACTGTTCTTCATGCTGGTGGCAAGTTTGGTAGTGGAGGTTACAAGGTTTCTGGAGGTTTGCATGGGGTTGGTGTTTCGGTAGTAAATGCACTAAGTGAATGGGTAGAAGTTACCGTGAAAAGGCAAGGTAAAGTTCATACTCAAAGATTCGAAAGAGGAGCTCCTATAGGAAATCTTCGTTCTGAGAAACAACTATCAGATCAAAAAGAT---ACAGGAACAAAAGTTAATTTTAAACCTGATACTGAAATATTTACTAATGGAATTGTTTTTGATTATTCAGTTTTATCATCAAGATTAAGAGAGCTTGCTTATCTAAATGGAGGAGTTCGTATCGTTTTTCGTGATGAAAGGAAAAGGACTTCTGAGATAAAAGAAAATAGCTATGAAGAAGTTTATTTTTATGAGGGAGGAATAAAAGAATATGTTGCTTATATGAACTCTGAAAAAGATGCATTGCATCCAGAAATTATTTATGTAAATGCTGAAAAAGATGGAGTTCAGGTAGAAGCTGCACTGCAATGGTGTATTGATGCTTATTCGGATAGCATTCTTGGTTTTGCAAATAATATTCGTACTGTTGATGGAGGTACTCATATAGAGGGATTAAAAACAGTATTAACGCGGACACTTAATTCTTTTGCTCGAAAACGAGGGAAACGTAAGGAAGGTGATTCAAATCTGGCGGGCGAAAATATTAGAGAAGGTTTAACTGTTGTTCTTTCTGTGAAAGTGCCTGAACCTGAATTTGAGGGGCAGACAAAAACTAAATTAGGGAATACTGAGGTTAGAGGAATAGTAGATAGTCTGGTTGGAGAATCCTTAGGACAATATCTAGAATTCAATCCATCTGTAATTGATTTAATTCTAGAGAAAGCCATTCAAGCTTTTAATGCAGCTGAAGCAGCTAGGCGAGCACGTGAACTGGTTCGAAGAAAAAGTGTCCTAGAGAGCACCACTCTCCCAGGTAAATTAGCTGACTGTAGTTCTCGAGATCCATCAGAATCAGAGATTTACATAGTTGAGGGGGATTCAGCTGGCGGTTCAGCAAAACAAGGCCGGGATAGAAGGTTTCAAGCAATTCTTCCTTTGAGAGGAAAGATATTAAATATTGAAAAAACTGATGATGCAAAGATCTATAAAAACACAGAAATCCAGGCTCTTATTACTGGTCTTGGTTTGGGAATTAAAGGAGAAGAGTTCTCTTTGAAAAATCTTAGATATCACCGTGTTGTAATAATGACTGATGCTGATGTTGATGGAGCTCATATCCGTACCCTTTTGCTTACATTTTTTTATCGCTACCAGAAAGAATTAGTTGAGGGTGGTTATGTTTACATTGCTTGCCCACCTCTATATAAAATTGAAAGAGGAAAGAATCACAAATATTGTTATACAGAGGGAGACTTGAAGAAAACTATTGCTGGTTTTGGTGAAAAAGCAAATTACACTATTCAGCGGTTTAAGGGTTTAGGGGAAATGATGCCAAAACAATTATGGGAAACCACTATGGATCCTTCAACTAGGACGATGAAGAGAGTTGAGATTGAAGATGCTTTGGAAGCCGATCGAATTTTTACCATTCTTATGGGTGACAAAGTTGCTCCTCGAAGGGAATTTATAGAGACT
MIT0604     ATCTCAAATGATTATGGTGCGGAACAAATTCAGGTTTTAGAAGGTTTAGAACCAGTTCGTAAACGCCCTGGTATGTATATTGGTTCTACAGGACCTAGAGGATTACATCATTTAGTATATGAGGTAGTTGATAACTCAGTTGATGAAGCACTTGCAGGACATTGTGATCATATAGAAATAGTTCTTCGAGCAGATGGCTCTGCTTTAATTTCTGATAATGGACGAGGTATTCCAACAGATATTCATCCAAGAACAGGTAAAAGTGCCTTAGAAACTGTACTAACTGTTCTTCATGCAGGTGGTAAATTTGGAAGTGGTGGTTATAAAGTTTCAGGAGGTTTGCACGGAGTAGGAATATCTGTAGTTAATGCTCTAAGCGAATGGGTTAATGTGACTGTTTATAGGGATGGTAGCGAATTTAATCAAAGATTTGAAAAAGGTATATCAAAGGGCGAATTGCAAGCTAAAAAGCAGAGTGTCAGGCCGTCTAAG---AAAGGAACAACTATTTGCTTTAAACCAGACAAAACTATTTTTTCTGGAGGAATTGAATTTGAATTTGCTCTTCTTTCATCTAGGTTAAGAGAACTAGCTTATCTTAATGGTGGAGTAAAAATTGTTTTTAGAGATGAAAGAAATCAATTATCAGATGGTTCTTTTAAA------GAAGAAATTTACTTATATCAAGGAGGCATTAAAGAATACGTTGAATACATGAATGCTGAAAAAGATTCTATTCATCCAGAAATAATTTATGTTGACTCACAGAAAGAAAATGTATATGTAGAAGCAGCTTTGCAATGGTGTTCTGATGTATATTCAGATAATATTTTGGGATTTGCAAATAATATTAGAACTATTGATGGAGGAACTCATATAGAAGGGTTAAAAACAGTTCTGACAAGAACTTTCAATAATCTTGCAAAAAAGAGAGGTAAAAGAAAAGATATTGAAAAAAATTTAGCTGGCGAAAATATTAGAGAAGGCTTGACTGTTGTTTTATCGGTAAAAGTGCCAGATCCCGAATTTGAAGGACAAACAAAAACAAAATTAGGAAATACTGAAGTAAGAGGAATTGTGGATTCTCTCATTGGGGAGGCTCTCACAAAATATATGGAATTTAATCCTGGAATTTTGGACTTGATTCTTGAAAAAGCAATTCAATCATTTAATGCAGCAGAAGCTGCGAGAAGGGCTAGAGAATTAGTTAGAAGAAAAAGTGTTTTAGAAAGTTCTACCTTACCGGGTAAATTAGCAGATTGTAGTTCTAGAGATCCCTCAGAATCAGAAATTTATATAGTTGAAGGAGATTCAGCTGGAGGCTCCGCAAAACAAGGGCGAGATAGAAACTTTCAAGCTATTTTGCCTCTAAGAGGAAAAATTCTTAATATTGAAAAAACTGATGATACCAAAATATATAAAAATACAGAAATACAGTCATTAATTACAGCTTTAGGATTAGGAATAAAAGGAGAGGAGTTTGACGTTAACTCTTTGAGATACCATAGAGTTGTAATAATGACGGATGCCGATGTTGATGGTGCTCATATAAGAACTTTATTGTTGACATTTTTTTATAGATACCAAAGAGAACTTGTTGAGAAGGGTTTTATATATATTGCTTGTCCCCCTTTGTATAAAGTTGAAAGAGGTAAGAATCATAATTACTGTTATAACGAGAATCAATTAAAGGATACAATTGAAGGTTTTGGAGAAAATGCAAATTATAATATTCAAAGATTTAAGGGACTAGGTGAGATGATGCCAAAACAATTATGGGATACAACTATGAATCCTCAAACGAGGATGATGAAAAGGGTTGAAATCGAAGATGCACTTGAAGCTGACAGAATATTCAATATATTAATGGGAGATAAAGTTGCACCAAGAAGAGAATTTATTGAAACT
MIT0701     GTCCAGGCTGCCTATGGCGCCGAACAAATTCAGGTGCTGGAAGGGCTGGAGCCCGTCAGGAAGCGTCCGGGGATGTACATCGGCTCCACTGGGCCAAGGGGATTGCATCACCTTGTCTTTGAGGTTGTCGACAACTCTGTTGATGAGGCGTTGGCCGGGCACTGTGATGAGATTCTCGTGGTGCTTGGGCCAGATGGTTCCGCATCAATAGCTGACAACGGCCGTGGCATTCCCACCGACGTTCATTCCCGGACAGGCAAGAGTGCCTTGGAAACGGTTCTCACCGTGCTTCATGCTGGCGGTAAGTTCGGCAGTGGCGGTTACAAGGTCTCTGGCGGCTTGCACGGAGTCGGTGTATCTGTCGTCAATGCCCTGAGTGAATGGGTGGAAGTGACGGTTCGCCGTCAAGGACAGGTGCACCGTCAGCGGTTTGAACGTGGGGCCGCGATAGGTAGTCTTCGCTCCGAAGCCCAGCCTGCTTCAGAGAAGGGGCGCACTGGCACGAGCGTTTGTTTTAAGCCGGACGAAGAGATATTTACTGTTGGCATTGTTTTCGATTACGCCACCCTGTCTGCACGTTTGCGTGAACTGGCTTATCTAAATGGTGGTGTGCGGATTGTTTTCCGCGATGAGCGTCAGGCTGTTTTAGATGCTGAAGGGGCTCCTCATGAGGAGGTCTATTTTTATGAGGGAGGTATCAAGGAATATGTCACCTATATGAATGCAGAAAAGGATGCTCTTCATCCCGAAATTATTTATGTGAATTCTGAAAAGGATAATGTGCAGGTTGAAGCAGCACTGCAATGGTGTGTTGATGCTTATTCAGATAGTATTCTCGGATTTGCTAATAATATTCGCACTGTAGATGGGGGTACTCATATTGAAGGGCTGAAGACAGTCCTTACGCGCACTCTCAATACATTTGCCCGTAAGCGTGGCAAACGCAAGGAGGCCGATTCCAATCTGGCCGGAGAAAATATTCGTGAAGGACTTACGGCTGTTCTTTCCGTGAAGGTGCCTGATCCGGAATTCGAAGGACAGACAAAAACCAAGTTGGGCAATACCGAAGTCCGCGGCATTGTCGACAGCTTGGTTGGTGAAGCATTGAGTCAGTATTTGGAATTTAATCCTGCGGTGATTGATCTCATTCTTGAGAAGGCCATCCAGGCATTTAATGCAGCTGAAGCTGCACGTCGTGCTCGAGAGTTAGTGCGCCGCAAAAGCGTACTTGAGAGTTCTACCTTGCCAGGTAAACTGGCTGATTGCAGTACAAGGGACCCCTCCGAATCAGAGATTTACATCGTGGAGGGCGACTCTGCTGGTGGATCTGCAAAGCAGGGTCGAGATCGTCGTTTCCAAGCAATTCTGCCCTTGCGCGGTAAGATTCTAAATATTGAGAAAACAGATGATGCTAAAATATATAAAAATACGGAGATTCAGGCGCTGATTACTGCGCTTGGACTGGGTATCAAAGGAGAAGAATTTGATGCAAAAAATCTCAGATATCACCGTGTGGTGATCATGACTGATGCTGATGTTGACGGTGCTCATATTCGTACGCTGATACTTACATTTTTCTACCGCTACCAGAAAGAATTAGTGGAAGGTGGTTATATCTATATTGCTTGCCCTCCTCTTTATAAGGTTGAGCGAGGTAAGAACCATACCTATTGCTACAACGAGGCTGATTTACAGACGACACTCGCAGGGTTCCCTGAGAAGGCCAACTACACCATTCAGCGCTTTAAGGGTCTCGGTGAAATGATGCCAAAGCAGTTGTGGGAGACCACCATGGACCCTTCTACTCGGATGATGAAGCGGGTGGAGGTTCAGGATGCATTAGAGGCTGATCGTATCTTCACAATTTTGATGGGTGACAAGGTTGCTCCTCGCCGGGAGTTCATTGAAACC
MIT0801     GTCCAAGAGGCTTATGGTGCTGAGCAGATCCAAGTTCTTGAAGGCTTGGAACCTGTAAGGAAGCGGCCTGGAATGTATATAGGCTCAACAGGGTCTAAAGGACTTCATCATCTTGTGTATGAAGTGGTTGATAATGCTGTAGACGAGGCACTAGCTGGTCACTGTGATCAAATAACAATATTGCTTTGTGAGGATGGTTCAGCATCTGTCTCAGACAATGGTCGGGGAATTCCAACTGACTTACATCCTCGCACTGGTAAAAGTGCTCTTGAGACAGTTCTAACTGTTTTGCATGCAGGTGGCAAATTTGGAAGCGGTGGTTATAAGGTTTCTGGAGGTTTGCATGGTGTTGGAATATCTGTTGTAAATGCTTTAAGTGAATGGGTGGAAGTAACTGTTAGGAGGCAACAACAAGTTCATTTCCAGCGGTTTGAAAGAGGCGCATCAATTGGGAGTCTAAAGTCTGAGAATCTCTCGAAATCAGATGCAAATTTAACTGGTACTACTGTTTGTTTTAAACCTGATGATCAAATTTTTACGGATGGAATATCGTTTGAATATGGGATTTTATCATCGAGACTAAGAGAGCTAGCTTATTTAAACGGAGGGGTTCGTATCGTTTTTCGTGATGAGAGAAAGCAATCGAGTGATTCTTCACAAACTCCACATGAAGAAGTTTATTTTTATGAAGGTGGAATTAAAGAATATGTAGAGTATATGACTAAAGCAAAAGACTCATTACATCCAGATATTATTTATGTTAATTCAGAAAAAGATGGAGTTCAAGTAGAAGCAGCAATGCAATGGTGCGTTGATGCTTATTCAGATAGCATTCTTGGATTTGCTAATAATATTCGCACCATAGATGGAGGAACTCATATTGAGGGCTTGAAAACAGTTTTAACTAGAACGTTAAACTCGTTTGCGAAGAAAAGAGGTAAAAGAAAAGATGGAGATTCGAATTTAGCAGGAGAAAATATTCGAGAAGGTTTAACAGCTGTTTTATCTGTAAAAGTTCCAGATCCAGAATTTGAAGGTCAAACAAAAACTAAATTAGGTAATACTGAGGTACGAGGAATTGTTGATAGTTTGGTAGGTACTTCTCTAAGTCAATATTTAGAATTTAACCCAAATGTTATTGACTTGATTTTAGAGAAAGCAATCCAAGCGTTTAATGCTGCTGAGGCAGCAAGAAGAGCTAGAGAATTGGTTCGTAGGAAAAGTGTTTTAGAAAGTTCTACTTTGCCAGGGAAATTAGCTGACTGTAGTTCACGAGACCCATCAGAATCAGAAATTTACATAGTTGAGGGAGATTCTGCTGGAGGATCGGCTAAGCAGGGAAGAGATCGAAAGTTTCAAGCAATTTTACCTTTGAGAGGAAAAATTCTAAATATTGAGAAAACCGATGATGCGAAGATGTATAGAAATACTGAGATCCAATCTTTAATAACTGCTCTTGGTTTAGGAATAAAAGGTGAGGATTTTGAAGTTAAGAATCTCAGATATCACAGAGTTGTAATCATGACTGATGCTGATGTAGATGGTGCTCATATAAGAACGTTGCTTTTGACTTTCTTTTATAGATATCAAAAGGATCTTGTAGAAGGTGGATATATTTATATTGCTTGTCCTCCTCTCTATAAAGTTACAAGAGGAAAGAATCATAAATATTGTTATAACGAATCAGATATGCAAAAAACTCTTGCAAGTTTTGGAGAAAAAGCCAATTATACAATCCAACGATTTAAAGGTTTAGGAGAAATGATGCCTAAACAGTTATGGGAAACAACTATGGACCCAACAACTCGAATGATGAAAAGAGTTGAGATTGAAGATGCTCTTGAAGCTGATCGGATATTTACAATTTTAATGGGTGATAAAGTCGCACCAAGAAGAGAATTTATTGAAACT
MIT0913     GTCCAAGCGGCGTATGGTGCTGAGCAGATCCAAGTACTGGAAGGCTTAGAACCTGTTAGAAAGCGTCCTGGAATGTACATAGGCTCAACTGGCTCGAAAGGGTTACATCATCTTGTTTATGAAGTTGTTGACAATGCTGTAGATGAGGCCCTTGCTGGCCATTGTGATGAAATTACAATTTTACTTTGTGAGGATGGCTCAGCTTCAATCACCGACAATGGTAGAGGAATTCCAACTGACATCCATCCTCGTACAGGGAAAAGTGCTCTCGAGACTGTTTTAACTGTTTTGCATGCAGGAGGTAAATTTGGAAGTGGCGGGTACAAGGTCTCTGGAGGCTTGCATGGTGTTGGTATTTCAGTTGTAAATGCTTTAAGTGAGTGGGTGGAAGTCACAGTACGTCGTCAGCAGAAAGTCCATTTTCAAAGATTTGAGAGAGGAGCTTCAATTGGAAATTTAAAATCTGAAAACCTTTCAAAATCAGATCAAAACAGAACAGGAACGACTGTTTGTTTTAAACCTGATGATCAGATTTTTACTGATGGAATAGCTTTTGAATATGGAATATTGTCTTCTCGTCTAAGAGAACTGGCTTACCTGAATGGAGGGGTTCGTATAGTTTTTCGTGATGAAAGAAAGAAAACAATTGACTCGAAACAACTTCCTTATGAAGAAGTTTATTTTTATGAAGGAGGGATTAAAGAATACGTTGAATACATGACAAAAGAAAAAGACTCATTACATCCAGAAATCATTTATGTCAATTCTGAAAAAGATGGCGTCCAAGTAGAAGCAGCAATGCAATGGTGTGTTGATGCGTACTCGGATAGTATTCTTGGATTTGCCAACAATATTCGTACCATTGATGGTGGAACTCATATTGAGGGCTTAAAAACAGTACTGACTAGAACTTTAAATTCATTTGCGAAGAAAAGAGGGAAGAGAAAAGATGGAGATTCAAACTTGGCAGGGGAAAATATTAGGGAAGGATTAACAGCTGTTCTATCTGTAAAAGTTCCAGACCCAGAATTTGAAGGTCAAACAAAGACTAAATTAGGTAATACTGAAGTACGTGGAATTGTTGATAGTTTGGTTGGAGAGTCTCTTAGTCAATATTTAGAATTTAATCCAAGTGTAATTGACTTGATTTTAGAGAAAGCAATTCAAGCTTTCAATGCTGCTGAAGCTGCTAGAAGAGCTAGAGAACTTGTTCGTAGGAAAAGTGTTTTAGAAAGTTCTACATTGCCAGGTAAATTGGCAGATTGCAGTTCTAGAGACCCATCAGAATCAGAAATTTATATAGTTGAGGGAGATTCTGCTGGCGGTTCTGCTAAGCAAGGAAGAGATAGAAAATTTCAGGCAATATTACCTTTGAGAGGAAAAATTTTAAATATTGAAAAAACTGATGACGCGAAGATCTATAAAAACACTGAGATTCAATCTTTAATAACAGCTCTAGGTTTAGGTATCAAAGGAGAAGATTTTGAAGTTAAGAATCTCCGATATCACAGAGTAGTAATAATGACTGATGCTGATGTTGATGGTGCGCATATTAGAACTTTGCTTTTGACTTTCTTTTATAGGTATCAAAAGGCTCTTGTAGAAGGTGGATATATTTATATTGCTTGTCCACCTTTATACAAGGTAGAGCGAGGCAAGAATCACACTTATTGTTACAACGAATCAGATTTGCAAAAAACTCTTGCAAGTTTTGGAGAAAAGGCTAATTATACGATTCAAAGATTTAAAGGATTAGGCGAAATGATGCCAAAACAATTATGGGAAACAACAATGGATCCTACAACGAGAATGATGAAAAGAGTTGAGATAGAAGATGCTCTTGAAGCTGATCGGATATTTACAATTTTAATGGGTGATAAAGTTGCACCAAGAAGAGAGTTTATTGAAACT
MIT0915     GTCCAAGAGGCTTATGGTGCTGAGCAGATTCAAGTTCTTGAAGGCTTGGAACCTGTCAGAAAGCGGCCTGGAATGTACATAGGCTCAACAGGGTCTAAAGGACTTCATCATCTTGTTTATGAAGTTGTTGATAATGCTGTAGATGAGGCACTAGCTGGTCACTGTGACCAAATCACAATATTGCTTTGTGAGGATGGTTCTGCATCAGTCTCAGATAATGGTCGGGGAATTCCAACTGACTTACATCCTCGCACTGGTAAAAGTGCTCTTGAGACAGTTCTAACTGTTTTGCATGCTGGTGGCAAATTTGGAAGCGGAGGTTATAAGGTTTCTGGAGGTTTGCATGGTGTTGGAATATCGGTTGTAAATGCTTTAAGTGAATGGGTGGAAGTAACAGTTAGGAGGCAACAACAAGTTCATTTCCAGAGGTTCGAAAGAGGTGCTTCAATTGGGAGCCTAAAGTCTGAAAATCTCTCGAAATTAGATAAAAACTTAACTGGTACTACTGTTTGTTTTAAACCTGATGATCAAATTTTTACGGATGGAATATCGTTTGAATATGGAATTTTATCATCGAGACTAAGAGAACTAGCTTATTTGAATGGAGGGGTTCGGATTGTTTTTCGTGACGAGAGAAAGCAATCGAATGATTCCTCACAAACTCCACATGAAGAAGTTTATTTTTATGAAGGTGGAATTAAAGAATATGTGGAGTATATGACTAAAGCAAAAGACTCATTACATCCAGAGATTATTTATGTCAATTCAGAAAAAGATGGAGTTCAAGTAGAAGCAGCAATGCAATGGTGCGTCGATGCTTATTCAGATAGCATTCTTGGGTTTGCTAATAATATTCGCACCATAGATGGTGGAACTCATATTGAGGGCTTGAAAACAGTTTTAACTAGAACGTTAAACTCATTTGCAAAGAAAAGAGGTAAACGAAAAGATGGAGATTCGAATTTAGCAGGAGAAAATATTCGAGAAGGTTTAACAGCTGTTTTATCCGTAAAAGTTCCAGATCCAGAATTTGAAGGTCAAACAAAAACTAAATTAGGTAATACTGAGGTACGAGGAATTGTTGATAGTTTGGTAGGTACGTCTCTAAGTCAATATCTAGAATTCAACCCAAATGTTATTGACTTAATTTTAGAGAAAGCAATACAAGCATTTAATGCTGCAGAGGCAGCAAGAAGAGCTAGAGAATTGGTCCGTAGAAAAAGTGTTTTAGAAAGTTCTACTTTGCCAGGTAAATTGGCTGACTGTAGTTCAAGAGACCCATCAGAATCAGAAATTTACATAGTTGAGGGAGATTCTGCTGGAGGATCAGCTAAGCAGGGCAGAGATCGAAAATTTCAAGCAATTTTACCTTTGAGAGGAAAGATTCTAAATATTGAGAAAACCGATGATGCGAAGATGTATAAAAATACTGAGATTCAATCTTTAATAACTGCTCTTGGTTTAGGAATAAAAGGCGAGGACTTTGAAGTTAAGAATCTCAGATATCACAGAGTAGTAATCATGACTGATGCTGATGTAGATGGTGCTCATATAAGAACGTTACTTTTGACTTTCTTTTATAGGTATCAAAAGGATCTTGTAGAGGGTGGATATATTTATATTGCTTGTCCTCCTCTCTATAAAGTTACAAGAGGAAAGAATCATAAATATTGTTATAACGAATCAGATATGCAAAAAACTCTTGCAAGTTTTGGAGAAAAAGCCAATTATACAATCCAACGATTTAAAGGTTTAGGAGAAATGATGCCTAAACAACTATGGGAAACAACTATGGACCCAACAACTAGAATGATGAAAAGAGTTGAGATAGAAGATGCTCTTGAAGCGGATCGGATATTTACAATTTTAATGGGTGATAAAGTTGCACCAAGAAGAGAATTTATTGAAACT
MIT0917     GTCCAAGCAGCTTACGGTGCTGAGCAGATCCAAGTACTAGAGGGCTTGGAGCCAGTAAGAAAGCGGCCTGGAATGTATATAGGATCAACCGGGTCTAAAGGGCTTCATCATCTTGTATATGAAGTTGTAGATAATGCTGTAGACGAGGCGCTCGCTGGGCATTGTGATCAAATTACAATTTTACTTTGTGAGGATGGATCAGCATCTATCTCGGATAATGGCCGTGGAATTCCAACTGACATACATCCTCGAACTGGCAAGAGTGCATTGGAAACAGTTTTAACTGTTTTGCATGCAGGTGGAAAATTTGGAAGCGGAGGTTATAAGGTTTCTGGAGGGTTGCATGGCGTTGGTATTTCGGTTGTAAATGCTTTAAGTGAATGGGTTGAAGTAACTGTACGTAGGCAGCAAAAAGTACATTTTCAGAGATTCGAAAGAGGCTCATCTATTGGTAGCTTAAAGTCTGAGAATCTTTCTAAATCAGATAAAAACCTTACTGGCACGACCGTTTGTTTTAAGCCCGATCATCAGATTTTTACGGATGGAATATCTTTTGAATATGGAATTTTATCTTCGAGACTTAGAGAACTAGCATATTTAAATGGTGGAGTACGAATCGTATTTCGTGACGAGAGAAAGAAGTTTTTAGATTCTGATCAACAACCTCATGAGGAAGTTTATTTTTATGAGGGCGGTATTAAAGAATATGTTGACTATATGACTAAGGAAAAAGATTCCTTACATCCAGAAATTATTTATGTTAATTCTGAAAAAGATGGAGTTCAGGTTGAAGCAGCAATGCAGTGGTGCATTGATGCCTATTCAGATAGCATTCTGGGATTTGCTAATAATATTCGAACAATTGATGGTGGAACTCATATTGAAGGACTAAAAACTGTATTAACTAGAACTTTAAATTCTTTTGCTAAAAAAAGAGGCAAAAGAAAAGATGGAGACTCGAACTTAGCAGGAGAAAATATTAGAGAGGGATTAACAGCTGTTTTATCAGTTAAAGTTCCAGATCCGGAATTTGAAGGTCAAACAAAAACTAAATTAGGAAATACTGAAGTACGCGGAATTGTCGATAGTTTGGTTGGTGAGTCTCTTAGTCAATATTTAGAATTCAATCCAGGTGTGATTGACTTGATCTTAGAGAAAGCAATTCAAGCTTTTAATGCTGCCGAGGCAGCCAGAAGAGCTAGGGAACTTGTTCGTAGAAAAAGTGTTTTAGAAAGCTCTACATTGCCGGGTAAATTGGCAGATTGCAGTTCTAGAGATCCATCGGAATCAGAAATATATATTGTTGAGGGCGATTCTGCTGGTGGTTCAGCTAAGCAAGGAAGAGATAGAAAATTTCAGGCAATTTTACCTTTGAGAGGAAAAATTTTAAATATTGAAAAAACTGATGATGCAAAAATATATAAAAATACTGAGATTCAATCTTTAATAACAGCGCTAGGTTTAGGTATCAAAGGAGAAGATTTTCAAGTTCAGAATTTAAGGTATCACAGAGTAGTAATCATGACTGATGCTGATGTTGATGGTGCACACATTAGAACTTTGCTTTTGACTTTTTTCTATAGGTATCAAAAAGCCCTTGTAGAGGGTGGATATATTTATATTGCTTGTCCTCCTCTATACAAGGTTGAAAGAGGAAAGAATCATACTTATTGCTATAACGAATCAGATTTGCAAAAAACTCTTTCAAGTTTTGGCGAAAAGGCTAATTATACAATTCAAAGATTTAAAGGATTAGGAGAAATGATGCCAAAACAATTATGGGAAACAACTATGGACCCTACAACAAGAATGATGAAAAGGGTTGAGATAGAAGATGCTCTTGAAGCTGATAGGATATTTACAATTTTAATGGGAGATAAAGTTGCACCAAGAAGAGAGTTCATTGAAACT
MIT0918     GTTCAGGCTGCTTACGGCGCTGAACAAATTCAGGTTCTAGAGGGATTAGAACCTGTTCGCAAAAGGCCTGGAATGTATATAGGTTCCACTGGGCCTAGAGGATTGCATCATCTCGTCTATGAAGTTGTTGACAATGCTGTAGATGAGGCTCTAGCAGGTCATTGTAATGAAATAGTTGTTATTCTTTGCTCTGATGGTTCAGCTTCAATTAGTGACAATGGACGTGGAATTCCAACTGATGTCCATCCGAAAACTGGCAAAAGTGCATTAGAAACAGTTTTGACTGTTCTTCATGCTGGTGGAAAATTTGGCAGTGGTGGATATAAGGTTTCAGGAGGATTACATGGAGTAGGGGTTTCAGTTGTAAATGCTCTTAGTGAATGGGTTGAAGTTACTGTTAGGAGACAAGAACATATTCATTATCAAAAGTTTGAAAGAGGAGCTCCTGTAGGAACACTTCGTTCGGAAAAGCAATCAAAAGAAGAAAGCAAAACTACAGGCACTACAGTTACCTTTAAGCCTGATACTCAAATATTTACTAATGGAATTGCTTTTGATTATGGAACTTTATCATCGAGATTAAGAGAATTAGCTTATTTAAATGGTGGAGTAAAAATTGTTTTTCGTGATGAAAGAAAAACGGCAATTGATGAGAAGGGAATCGGGTATGAAGAAGTTTATTTTTATGAAGGAGGCATTAAAGAATATGTTGCTTATATGAATTCTGAGAAAGATGCTTTGCATCCAGAAATTATATATGTCAATTCTGAAAAAGATGGTGTACAAGTTGAAGCTGCTCTTCAGTGGTGTATTGATGCTTATTCAGATAGTATTCTCGGCTTTGCAAATAACATTAGAACAGTTGATGGAGGAACCCATATTGAAGGTTTGAAAACAGTTTTAACTCGTACACTTAATACATTTGCACGAAAACGAGGTAAACGAAAAGAGGGAGATTCAAACCTTGCTGGAGAGAATATTCGAGAGGGGTTAACAGTTGTGCTTTCTGTGAAAGTTCCTGAACCTGAGTTTGAAGGTCAAACTAAAACAAAATTAGGCAATACTGAAGTTAGAGGGATTGTTGACAGTCTTGTAGGTGAATCTTTAAGTCAATATTTGGAATTTAATCCATCTGTGATTGATCTAATTCTAGAGAAAGCAATCCAAGCTTTTAATGCTGCAGAGGCTGCAAGACGTGCGCGTGAACTTGTTCGCAGAAAAAGTGTTCTTGAGAGTACTACTCTTCCAGGAAAATTAGCAGACTGTAGTTCTCGTGATCCTTCTGAATCGGAAATATATATCGTGGAAGGCGACTCTGCTGGAGGTTCTGCAAAGCAAGGAAGAGATAGAAGGTTTCAGGCAATATTGCCTTTGAGAGGAAAAATATTAAATATTGAAAAAACAGATGATGCAAAGATTTATAAAAATACAGAGATTCAAGCACTCATAACTGGACTTGGTTTAGGTATTAAAGGTGAGGAATTTTCACTTAAAAATCTTAGATATCATAGAGTTGTAATTATGACAGATGCTGATGTTGATGGAGCTCATATCCGTACACTTTTACTTACGTTCTTTTATAGATATCAGAAAGAACTGGTAGAAGGAGGTTATGTTTATATTGCTTGTCCGCCATTATATAAGGTTGAAAGAGGTAAGAACCATACTTATTGTTATCAGGAATCTGATTTGAAAAAAACAATAGCAAGTTTTGGTGAGAAAGCAAATTATACAATTCAGAGATTTAAGGGTTTAGGTGAAATGATGCCTAAGCAATTATGGGAAACTACTATGGACCCTTCTACAAGAATGATGAAGAGAGTAGAGATAGAAGATGCTTTAGAAGCTGATAGGATTTTCACAATACTTATGGGAGATAAGGTTGCTCCAAGAAGAGAATTTATAGAAACA
MIT1205     GTCCAGGCTGCCTATGGCGCCGAACAAATTCAGGTACTGGAAGGGCTGGAGCCCGTTAGAAAGCGCCCTGGGATGTATATCGGCTCCACTGGGCCAAGGGGTTTGCATCACCTTGTCTTTGAGGTTGTCGACAATTCTGTTGATGAGGCGTTAGCCGGGCACTGTGATGAGATCCTCGTGGTGCTTGGACCAGATGGTTCCGCATCAATATCTGACAACGGCCGTGGTATCCCTACCGACGTTCATCCCCGAACAGGCAAGAGTGCCTTGGAAACGGTGCTCACCGTGCTTCATGCTGGCGGTAAGTTCGGCAGTGGCGGTTACAAGGTCTCTGGCGGCTTGCACGGAGTCGGCGTTTCTGTCGTCAATGCCCTGAGTGAATGGGTGGAAGTGACGGTTTGCCGTCAAGGACAGGTGCACCGTCAGCGCTTTGAACGTGGGACGGCGATTGGTAGTCTTCGTTCCGAAGCCCAGCCTGATTCTGAGAAGGGGCGTACTGGCACGAGCGTTTGTTTTAAGCCAGACGAAGAGATTTTTACTGTTGGCATTGTTTTCGATTACACCATCCTCTCCGCTCGTTTGCGTGAACTTGCTTATCTCAATGGTGGTGTGCGGATTGTTTTTCGTGATGAGCGCCAGCCTGTTTTAGATGCTGAAGGGGCTCCCCATGAGGAGGTCTATTTTTATGAGGGCGGAATCAAGGAATATGTCACCTATATGAATGCGGAAAAGGATGCTCTGCATCCCGAAATTATTTATGTGAATTCTGAAAAAGATAATGTGCAGGTTGAAGCAGCATTGCAATGGTGTGTAGATGCTTATTCAGATAGTATTCTTGGATTTGCCAATAATATTCGCACTGTAGATGGAGGAACTCATATTGAGGGGCTGAAGACAGTTCTTACGCGCACTCTCAATACTTTTGCCCGTAAGCGTGGCAAACGGAAGGAGGCAGATTCCAATCTGGCTGGAGAAAATATTCGTGAAGGACTTACGGCTGTTCTTTCCGTGAAGGTTCCTGATCCGGAATTTGAAGGGCAGACAAAAACTAAGTTGGGTAATACCGAGGTCCGCGGCATTGTCGACAGCTTGGTTGGTGAGGCATTGAGTCAATACTTGGAATTTAATCCTGCAGTGATTGATCTCATTCTTGAGAAGGCCATTCAGGCATTTAATGCAGCAGAAGCTGCACGTCGTGCGCGAGAATTAGTGCGCCGCAAAAGTGTACTTGAGAGTTCTACGTTGCCAGGCAAACTTGCTGATTGCAGCTCAAGGGACCCATCAGAATCAGAGATTTACATTGTGGAGGGCGACTCTGCTGGTGGTTCTGCAAAGCAAGGCCGGGATCGTCGCTTTCAAGCAATTCTGCCCTTGCGCGGTAAGATTCTAAATATTGAGAAAACAGATGATGCTAAAATATATAAAAATACGGAGATTCAAGCGCTGATTACTGCGCTTGGCCTGGGTATCAAAGGAGAAGAATTTAATGTGAATAGTCTCAGATATCATCGTGTGGTGATCATGACTGATGCTGATGTTGACGGTGCTCATATTCGTACTCTGATACTCACATTTTTCTACCGCTACCAGAAAGAATTAGTGGAAGGTGGTTATATTTATATTGCTTGTCCTCCTCTTTATAAGGTTGAAAGAGGTAAGAACCATACTTACTGCTACAACGAGGCTGATTTACAGACGACACTCTCAGGGTTCCCTGAGAAGGCCAACTACACCATTCAGCGCTTTAAGGGTCTCGGTGAAATGATGCCAAAGCAGTTGTGGGAGACCACCATGGACCCCGCAAATCGGATGATGAAGCGGGTGGAGGTTCAGGATGCATTAGAGGCTGATCGTATCTTCACAATTTTGATGGGCGACAAGGTTGCTCCTCGTCGGGAGTTTATTGAAACC
MIT1214     GTCCAAGCGGCTTATGGTGCTGAACAGATCCAAGTATTGGAAGGTCTTGAACCTGTAAGAAAGCGGCCTGGAATGTATATAGGCTCAACTGGGTCTAAAGGACTTCATCATCTTGTATATGAAGTCGTTGACAATGCAGTAGATGAGGCTCTTGCTGGGCATTGCGACCAAATCACAATTTCACTTTGTGAGGATGGATCAGCATCTATCTCAGATAATGGCCGAGGAATTCCAACTGATATTCATCCTCGTACTGGCAAAAGTGCTCTTGAGACAGTTCTAACTGTTTTGCATGCAGGTGGAAAGTTTGGAAGCGGCGGTTATAAGGTTTCTGGAGGTTTGCATGGCGTTGGTATTTCCGTTGTGAATGCTTTAAGTGAATGGGTGGAAGTGACAGTTCGAAGGCAGAAGAAAGTGCATTTTCAGAGGTTTGAAAGAGGCTCATCAATAGGAAGTTTACAATCTGAGAATCTGCCAAAATCAGATCAAAACATTACCGGCACTACGGTTTGTTTTAAACCTGATGATCAAATTTTTACTGATGGAACATCCTTTGAATATGGAATCTTATCTTCGAGACTTAGAGAATTAGCCTATTTGAATGGTGGAGTGCGTATCGTATTTCGTGACGAAAGAAAGAAGTCATTAGATTTTAATAAGCAGCCTCATGAAGAAGTTTATTTTTATGAGGGAGGTATTAAGGAATATGTGGAATATATGACTAAAGAAAAAGATTCCTTACACCCAGAAATTATTTATGTTAATTCTGAGAAAGATGGGGTTCAAGTTGAAGCAGCAATGCAGTGGTGCGTTGATGCTTATTCGGATAGCATTCTAGGATTTGCTAATAATATTCGAACTATTGATGGAGGAACTCATATTGAAGGACTAAAAACAGTATTAACTAGAACTTTAAATTCTTTTGCAAAGAAAAGAGGCAAAAGAAAAGATGGAGATTCGAACTTGGCTGGAGAAAATATTCGAGAGGGATTAACAGCTGTTCTTTCTGTAAAAGTTCCTGACCCAGAATTTGAAGGTCAAACAAAAACTAAATTAGGTAATACTGAAGTACGTGGAATTGTCGATAGCTTGGTTGGTGAGTCTCTTAGTCAATATTTAGAATTTAATCCGGGTGTAATTGACTTGATCTTAGAGAAAGCAATTCAAGCTTTTAATGCTGCTGAGGCAGCAAGAAGAGCTAGAGAACTTGTTCGTAGAAAAAGTGTATTAGAAAGTTCTACATTGCCAGGTAAATTGGCTGATTGCAGTTCTAGAGATCCCTCAGAATCAGAAATTTATATTGTTGAGGGTGATTCTGCAGGCGGTTCAGCTAAGCAAGGAAGAGATAGAAAATTTCAAGCAATTTTACCTTTGAGAGGAAAAATCTTAAATATTGAAAAAACTGATGATGCTAAGATATACAAAAATACAGAGATTCAATCTTTAATCACTGCTCTAGGTTTAGGGATAAAAGGAGAAGATTTTGAAGTTAAGAATCTCAGATATCATAGAGTAGTAATAATGACTGATGCTGATGTTGATGGAGCCCATATTAGAACTCTGCTTTTGACTTTCTTTTACAGATATCAAAAGGCTCTTGTCGAAGGTGGATATATTTATATTGCTTGTCCTCCTTTATACAAGGTAGAAAGAGGAAAGAATCATACTTATTGTTATAACGAATCAGATTTGCAAAAAACTCTATCTAACTTTGGAGAAAAGGCTAATTATACAATTCAAAGATTTAAAGGATTAGGTGAAATGATGCCCAAACAACTATGGGAAACTACTATGGACCCTTCAACAAGAATGATGAAAAGGGTTGAGATAGAAGATGCTTTGGAAGCAGATCGGATATTTACAATTTTAATGGGAGATAAAGTTGCACCAAGAAGAGAATTTATTGAAACT
MIT1223     GTTCAAGCCGCCTATGGGGCTGAGCAGATTCAAGTCCTCGAAGGCTTAGAGCCAGTAAGGAAACGTCCTGGCATGTATATCGGATCTACGGGTCCCAGAGGATTGCATCATCTTGTCTATGAGGTTGTGGATAATGCTGTAGATGAAGCTCTTGCAGGTCATTGTGATCAGATTTTAGTAGTACTTGGAAATGATGGATCAGTTTCAGTTACAGATAATGGACGAGGTATACCAACTGATGTACATCCAAGAACAGGTAGGAGTGCACTTGAGACTGTCCTAACAGTCCTTCATGCTGGCGGTAAATTTGGTAGTGGTGGCTATAAGGTTTCAGGTGGTCTACATGGAGTTGGTGTATCAGTTGTAAATGCCTTGAGTGAGTGGGTCGAGGTTACGGTTAGGCGAGAAGGGAAATTACATTCTCAAAGGTTTGAGAGAGGAAACCCAATAGGAAATTTAAATTCTGAAACGCAACCAAAATCAGAAAAAAATCAGACTGGAACAACTGTTTGTTTTAAACCAGATATTCAAATTTTTACTACAGGAATTGAATTTGATTATTCAACATTATCCTCAAGATTAAGAGAACTTGCTTATTTAAATGGAGGTGTAAAAATTGTATTTAGAGATGAAAGAACTGCTTCATTAAATTCTCAAAAAGAGTCTTATGAGGAAATTTATTTTTACGAAGGAGGCATTAAAGAATACGTTGAATATATGAATTCAGAGAAAGATTCTCTACATCCCGAAATTATATATGTTAATTCTGAAAAAGATTCTGTTCAAGTTGAAGCGGCATTACAGTGGTGTGTTGATGCTTATTCAGATAGTATTTTAGGCTTTGCAAATAATATTAGAACTGTTGATGGAGGTACTCATATCGAAGGACTCAAAACAGTTTTAACTAGAACTCTTAATACATTTGCCAGAAAAAGAGGTAAGAGAAAAGATGGAGATAATAATTTAGCAGGAGAAAATATTAGAGAAGGTTTAACAGTAGTTCTCTCAGTTAAAGTACCAGATCCAGAATTTGAAGGTCAAACTAAGACCAAATTAGGTAATACAGAAGTTCGAGGAATTGTTGATAGTCTTGTAGGTGAAGCATTAGGTAAATACTTAGAGTTTAACCCTAGTGTTATTGACTTAATTCTTGATAAAGCTATCCAAGCTTTTAATGCAGCAGAAGCTGCAAGAAGAGCAAGAGAACTTGTTAGAAGAAAAAGTGTATTAGAAAGCTCAACTTTGCCAGGTAAGTTGGCAGATTGTAGTTCTAGAGATCCTTCTCAGTCTGAAATATATATAGTTGAGGGTGATTCTGCTGGTGGTTCGGCTAAGCAAGGAAGAGATAGGAAATTTCAGGCAATTCTTCCATTGCGAGGAAAGATATTAAATATAGAGAAAACCGATGATTCTAAGATATATAAAAATACTGAAATACAAGCTTTAATAACAGCTTTGGGCTTAGGTATTAAAGGCGAAGAATTTGAATTAAAGAATCTTAGATATCATCGAGTTGTCATAATGACTGATGCTGATGTAGACGGTGCACACATAAGAACTCTTCTGCTTACCTTCTTTTATAGGTATCAGAAGCAATTAGTGGAAGGTGGTTATATTTATATAGCTTGTCCACCACTATATAAAGTAGAGCGAGGGAAGAAACATAAGTATTGTTATAACGAAGCGGATTTACAGAAAACCCTTCAGAGCTTTGGTGAAAAAGCAAACTATACAATTCAAAGATTTAAAGGTTTAGGAGAGATGATGCCTAAGCAGTTGTGGGAAACAACTATGGACCCTACTACTCGTACTATGAAAAGAGTAGAAATTGAAGATGCACTTGAGGCAGATAGGATTTTCACCATATTAATGGGAGATAAAGTTGCCCCAAGAAGAGAGTTTATTGAAACT
MIT1227     GTCCAGGCTGCCTATGGCGCCGAACAAATTCAGGTGCTGGAAGGGCTGGAGCCGGTTAGGAAGCGTCCAGGGATGTACATCGGCTCCACTGGGCCAAGGGGATTGCATCACCTTGTCTTTGAGGTTGTCGACAACTCTGTTGATGAGGCATTGGCCGGGCACTGTGATGAGATTCTCGTGGTGCTTGGACCAGATGGTTCCGCATCAATATCTGACAACGGCCGTGGCATTCCTACCGACGTTCACCCCCGGACAGGCAAGAGTGCCTTGGAAACGGTGCTCACAGTGCTTCATGCTGGCGGTAAGTTCGGCAGTGGCGGTTACAAAGTCTCTGGCGGCTTGCACGGAGTTGGTGTATCTGTCGTCAATGCCCTGAGTGAATGGGTGGAAGTGACGGTGCGGCGTCAAGCACAGGTGCATCGTCAGCGCTTTGAACGTGGGACTGCGATAGGTAGTCTTCGTTCCGAAGCCCAGCCTGCTTCAGAGAAAGGGCGCACTGGCACGAGCGTTTGTTTTAAGCCGGACGAAGAGATATTTACTGTTGGCATTGTTTTCGATTACGCCACCCTGTCTGCTCGTTTGCGTGAACTGGCTTATCTCAATGGTGGGGTGCGGATTGTTTTCCGCGATGAGCGTCAGGCTGTTTTAGATGCGGAAGGGGCTCCTCATGAGGAGGTCTATTTTTATGAGGGCGGTATCAAAGAATATGTCACCTATATGAACGAGGAAAAGGACGCTCTTCATCCCGAAATTATTTATGTGAATTCCGAAAAGGATAATGTGCAGGTTGAAGCAGCACTGCAATGGTGTGTTGATGCTTATTCAGACAGCATTCTCGGATTTGCTAATAATATTCGCACTGTAGATGGGGGTACTCATATTGAGGGGCTGAAGACAGTCCTTACCCGTACTCTCAATACGTTTGCCCGTAAGCGGGGCAAACGCAAGGAAGCCGATTCTAATCTGGCTGGAGAGAATATTCGTGAAGGACTGACGGCTGTTCTTTCTGTAAAGGTGCCCGATCCAGAATTCGAAGGGCAGACAAAAACCAAGTTGGGCAATACCGAAGTCCGCGGCATTGTCGACAGCTTGGTGGGTGAAGCATTGAGTCAGTACTTGGAATTTAATCCTGCGGTGATTGATCTTATTCTTGAGAAGGCCATTCAGGCATTCAATGCAGCTGAAGCTGCACGTCGTGCTCGAGAGTTAGTGCGCCGCAAAAGCGTACTTGAGAGTTCTACGTTGCCAGGAAAACTGGCTGATTGCAGTTCTAGGGACCCCTCGGAATCAGAGATTTACATCGTGGAGGGCGACTCTGCTGGTGGTTCTGCAAAGCAGGGCCGAGATCGTCGCTTTCAAGCAATTCTTCCCTTGCGCGGCAAGATCCTAAATATTGAGAAAACAGATGATGCTAAAATATATAAAAATACGGAGATCCAGGCGCTGATTACTGCGCTTGGATTAGGTATCAAAGGAGAAGAATTTGATTCAAAAAATCTTAGATATCACCGTGTGGTGATCATGACTGATGCTGATGTTGATGGTGCTCATATTCGTACGCTGATACTTACATTTTTCTACCGCTACCAGAAAGAATTAGTTGAAGGTGGTTATATCTATATTGCGTGCCCTCCTCTTTATAAGGTTGAGCGAGGTAAGAACCATACCTATTGCTACAACGAGGCTGATTTACAGACGACACTTTCAGGCTTCCCTGAGAAGGCCAACTACACCATTCAGCGCTTTAAGGGTCTCGGCGAAATGATGCCAAAGCAGTTGTGGGAGACCACCATGGACCCTTCTGCCCGGATGATGAAGCGGGTGGAGGTTCAAGATGCATTAGAGGCTGATCGTATTTTCACAATTTTGATGGGCGACAAGGTTGCTCCCCGCCGGGAGTTCATTGAAACC
MIT1300     GTCCAGGCTGCTTACGGCGCCGAACAGATTCAGGTACTGGAAGGGCTTGAGCCGGTAAGGAAGCGTCCAGGCATGTACATAGGCTCGACGGGGCCTAGAGGTTTGCATCATCTTGTATATGAAGTAGTTGACAACTCAGTAGATGAAGCCCTTGCAGGACATTGTGATGAGATTCAAGTGGTATTGGAGGAAAATGGTTCAGCCACGATTACAGATAATGGTCGCGGAATCCCAACAGATATACATCCTAGGACTGGTAAAAGTGCTTTAGAGACTGTTCTGACTGTTCTTCATGCAGGAGGCAAATTTGGCAGTGGAGGTTATAAGGTTTCAGGAGGCCTTCATGGTGTTGGAGTTTCGGTAGTTAATGCCTTAAGTGAGTGGGTTGAAGTAACCGTTCGTCGTCAAAGTAAAGTTCATCGCCAACGATTTGAAAGGGGAGCTCCTGTCGGGACACTGCAGTCAGAAGCTCAACCTTCGTCTGAATCTTCAAGGACGGGGACTAGTGTTTCCTTTAAGCCTGACCACGAAATCTTTACTGGCGGCATCATTTTTGACTATACAATTTTATCTTCACGTTTAAGAGAACTTGCTTATCTCAATGGTGGTGTAAAAATAGTTTTTCGTGATGAGAGATCTTCAGCAATTAATGCTGAGGGTGATCCTTATGAGGAAATTTATTTTTATGAGGGTGGCATAAAAGAATATGTTGAGTATATGAATACAGAAAAGGATGCATTGCATCCAGAAGTTATTTACGTAAATTCAAGTAAAGATGGTGTTCAAGTAGAGGCTGCGCTTCAATGGTGTGTTGACGCCTATTCCGATAGTATTTTAGGTTTTGCTAACAATATTCGAACAGTTGATGGCGGCACACATATTGAGGGCCTCAAGACAGTCTTAACTCGTACATTGAATACATTTGCTAAAAAGCGAGGTAAACGAAAGGACTCTGACTCGAACTTGGCCGGTGAAAACATACGTGAAGGACTAACTGTAGTTTTGTCCGTTAAAGTGCCTGAACCTGAGTTTGAGGGCCAAACAAAAACTAAACTTGGAAATACTGAAGTTCGTGGAATTGTTGATAGTTTGGTGGGAGAAGCTTTAAGTCAATATTTAGAATTTAACCCTTCAGTTATTGATCTAATTCTAGAGAAGGCGATTCAAGCTTTTAATGCTGCAGAAGCTGCCAGACGTGCAAGGGAGCTCGTACGACGTAAAAGTGTTTTAGAAAGTTCGACACTTCCAGGAAAGCTCGCGGATTGTAGTTCAAGAGATCCTTCTGAATCCGAAATCTATATTGTTGAGGGTGATTCTGCTGGTGGATCTGCTAAGCAAGGCAGAGATAGACGTTTCCAGGCAATTCTTCCACTCCGTGGAAAAATTCTGAACATAGAGAAGACTGATGATTCAAAGATATATAAAAATACTGAGATACAAGCTTTAATTACAGCACTTGGCTTAGGTATTAAAGGCGAGGAATTTGACTCTAAAAATCTTCGTTATCATAGAGTTGTAATAATGACAGATGCTGATGTAGATGGTGCACACATTAGAACACTTTTACTTACATTTTTCTATCGATATCAGAAAGAGCTAGTTGAAGGTGGATACATTTATATTGCTTGCCCTCCGCTTTACAAGGTTGAAAGAGGCAAGAGCCATACTTACTGCTACAACGAAAATGATTTACAAAAGACTTTGTCTAAATTTGGAGAGAAGGCAAATTATACAATTCAGAGATTTAAGGGATTAGGTGAAATGATGCCTAAGCAACTATGGGAAACAACTATGGATCCTTCTACACGCATGATGAAAAGAGTAGAGGTAGAAGATGCTCTTGAGGCAGATAGGATTTTTACAATCCTCATGGGAGATAAGGTGGCCCCTAGAAGAGAATTTATAGAAACA
MIT1303     GTCCAGGCTGCCTATGGCGCCGAACAAATTCAGGTGCTGGAAGGGCTAGAGCCCGTTAGGAAGCGTCCGGGGATGTACATCGGCTCCACTGGGCCAAGGGGGTTGCATCATCTTGTCTTTGAGGTTGTCGACAACTCTGTTGATGAGGCCTTGGCCGGGCACTGTGATGAGATTCTCGTGGTGCTTGGACCAGATGGTTCCGCATCAATATCTGACAACGGCCGTGGCATTCCCACCGACGTTCATTCCCGGACAGGCAAGAGTGCCTTGGAAACGGTGCTCACCGTGCTTCATGCTGGCGGTAAGTTCGGCAGTGGCGGTTACAAGGTCTCTGGCGGCTTGCACGGAGTTGGTGTATCTGTCGTCAATGCCCTGAGTGAATGGGTGGAAGTGACGGTCCGGCGTCAAGGACAGGTGCACCGTCAGCGCTTTGAACGTGGGACCGCGATCGGGAGTCTTTGTTCTGAAGCCCAGCCTGCTTCAGAGAAGGGGCGCACTGGCACGAGCGTTTGTTTTAAGCCGGACGAAGAGATATTTACTGTTGGCATTGTTTTCGATTACGCCACCCTGTCTGCTCGTTTGCGTGAACTGGCTTATCTCAATGGTGGGGTGCGGATTGTTTTCCGCGATGAGCGTCAGCCTGTTTTAGATGCTGAAGGGGCTCCTCATGAGGAGGTCTATTTTTATGAGGGCGGTATCAAAGAATATGTCACCTATATGAATGAGGAAAAGGATGCTCTTCATCCCGAAATTATTTATGTGAATTCTGAAAAGGATAATGTGCAGGTTGAAGCAGCACTGCAATGGTGTGTTGATGCTTATTCAGACAGCATTCTCGGATTTGCTAATAATATTCGCACTGTAGATGGGGGTACTCATATTGAGGGGCTGAAGACAGTCCTTACGCGCACTCTCAATACGTTTGCCCGTAAGCGTGGCAAACGCAAGGAAGCCGATTCTAATCTGGCTGGAGAAAATATTCGTGAAGGACTTACGGCTGTCCTTTCTGTAAAGGTGCCCGATCCGGAATTCGAAGGGCAGACAAAAACCAAGTTGGGCAATACAGAAGTCCGCGGCATTGTCGACAGCTTGGTTGGTGAAGCATTGAGTCAGTACTTGGAATTTAATCCTGCGGTGATTGATCTTATTCTTGAGAAGGCCATCCAGGCATTCAATGCAGCTGAAGCTGCACGTCGTGCGCGAGAATTAGTGCGCCGCAAAAGCGTACTTGAGAGTTCTACGTTGCCAGGCAAACTGGCTGATTGCAGTTCTAGGGACCCCTCCGAATCAGAGATTTACATCGTGGAAGGCGACTCCGCTGGTGGCTCTGCAAAGCAGGGCCGAGATCGTCGCTTTCAAGCAATCCTGCCCTTGCGCGGTAAGATCCTAAATATTGAGAAAACAGATGATGCTAAAATATATAAAAATACGGAGATTCAGGCGCTGATTACTGCGCTTGGATTAGGTATCAAAGGAGAAGAATTTGATGCAAAGAATCTTAGATATCACCGTGTGGTGATCATGACTGATGCTGATGTTGATGGTGCTCATATTCGTACGCTGATACTTACATTTTTCTACCGCTACCAGAAAGAATTAGTGGAAGGTGGTTATATCTATATTGCGTGCCCTCCTCTTTATAAGGTTGAGCGAGGTAAGAACCATACCTATTGCTACAACGAGGCGGATTTACAGACGACACTCTCAGGCTTCCCCGAGAAGGCCAACTACACCATTCAGCGCTTTAAGGGTCTCGGCGAAATGATGCCAAAGCAGTTGTGGGAGACCACCATGGACCCTTCTACCCGGATGATGAAGCGGGTGGAGGTTCAGGATGCATTAGAGGCTGATCGTATCTTCACAATTTTGATGGGCGACAAGGTTGCTCCCCGCCGGGAGTTCATTGAAACC
MIT1304     GTTCAAGCTGCTTATGGCGCTGAACAGATTCAAGTTCTTGAAGGTTTAGAACCTGTCAGGAAGAGACCAGGGATGTATATCGGGTCTACTGGTCCTAGGGGTTTGCATCATCTTGTTTATGAGGTTGTAGATAATGCTGTAGACGAAGCTTTGGCAGGTCATTGCAATAAAATTGTAGTTTCTCTTTGTCGTGATGGATCTGCTTCTATTACGGATAATGGTCGTGGAATTCCAACTGATATTCATCCAAAAACTGGAAAAAGTGCTTTAGAAACTGTACTAACGGTTCTTCATGCAGGAGGTAAGTTTGGAAGTGGTGGATACAAAGTTTCTGGGGGTTTACATGGTGTTGGAGTTTCAGTTGTTAATGCTCTCAGTGAATGGGTTGAAGTAACTGTAAGAAGGCAGGGACAGATTCACCACCAAAGGTTTGAAAGAGGTGTATCAATAGGAAACCTTCGCTCAGAGAAGCAAGCTTCATCTGAGAAAAAGATGACTGGTACAAAAGTAACTTTTAAGCCCGATAGCGAGATCTTTACTAATGGAATTGAATTTGATTATGGAGTTTTATCGTCAAGATTACGGGAGTTAGCCTATTTAAATGGAGGAGTTCAAATTGTTTTTCGTGATGAACGAAAAGCGATTTCTGAAGATGATGAAAATGTATATGAAGAGGTTTATTTTTATGAGGGTGGTATTAAAGAATATGTTGCGTATATGAATTCTGAAAAAGATTCATTACATCCCGATATCATATATGTCAATGCAGAGAAAGATGGCGTTCAAGTAGAGGCTGCTCTTCAATGGTGTATTGATGCTTATTCGGATAGTATTCTTGGATTTGCAAATAATATTCGTACAATAGACGGAGGTACTCATATAGAAGGATTAAAAACAGTTTTAACTCGTACGTTAAATTCTTTTGCCCGTAAGAGAGGTAAGCGTAAAGAAGGTGATTCAAATTTAGCGGGAGAAAATATTAGGGAAGGACTAACAGTTGTACTTTCTGTGAAAGTACCAGAACCAGAATTTGAAGGACAAACAAAGACAAAATTAGGAAATACAGAAGTTCGAGGAATTGTAGATAGTTTAGTTGGGGAATCTTTAAGTCAATATTTAGAATTTAATCCTTCTGTAATTGATTTAATTTTAGAGAAGGCAATACAAGCTTTTAATGCAGCAGAAGCTGCTAGACGAGCTAGAGAATTGGTTCGAAGGAAAAGTGTTCTTGAAAGTACTACTTTACCTGGCAAATTGGCTGATTGTAGTTCAAGAGATCCAGCGGAATCAGAGATATATATAGTTGAGGGTGATTCTGCTGGTGGATCAGCTAAACAAGGAAGAGATAGAAGATTCCAAGCTATTCTTCCTTTAAGAGGAAAAATATTAAACATTGAAAAAACTGATGATGCGAAAATCTATAAAAATACTGAGATTCAGGCTTTAATTACAGGACTTGGATTGGGTATTAAAGGTGAAGATTTTTCATTAAAGAATTTGAGATATCATAGAGTTGTAATTATGACTGATGCTGATGTTGATGGAGCGCATATTCGTACATTATTACTAACATTTTTTTATCGATATCAGAAAGAATTAATAGAGAGAGGTTATGTATACATAGCTTGCCCACCTTTATATAAAATAGAGAGAGGAAAAAATCATACTTATTGTTATAACGAATCTGATTTGAAGAAGGCTATTGCTGAATTTGGAGAAAAAGCTAATTACACTATTCAGCGATTTAAGGGTTTGGGTGAAATGATGCCAAAACAATTATGGGAAACCACTATGGACCCTTCATCTAGGATGATGAAACGAGTTGAGATTGAAGATGCATTAGAAGCCGACAGAATTTTTACAATCTTGATGGGAGATAAGGTTGCTCCTAGAAGAGAGTTTATTGAGACT
MIT1306     GTCCAGGCTGCCTATGGCGCCGAACAAATTCAGGTGCTGGAAGGGCTAGAGCCCGTTAGGAAGCGTCCGGGGATGTACATCGGCTCCACTGGGCCAAGGGGGTTGCATCACCTTGTCTTTGAGGTTGTCGATAACTCTGTTGATGAGGCCTTGGCCGGGCACTGTGACGAGATTCTCGTGGTGCTTGGGCCAGATGGTTCCGCATCAATATCTGACAACGGCCGTGGCATTCCCACCGACGTTCATTCCCGGACAGGCAAGAGTGCCTTGGAAACGGTGCTCACCGTGCTTCATGCTGGCGGTAAGTTCGGCAGTGGCGGTTACAAGGTTTCTGGCGGCTTGCACGGAGTTGGTGTATCTGTCGTCAATGCCCTGAGTGAATGGGTGGAAGTGACGGTGCGGCGTCAAGGACAGGTGCACCGTCAGCGCTTTGAACGTGGGACTGCGATCGGTAGTCTTCGTTCCGAAGCCCAGCCTGCTTCAGAAAAAGGGCGCACTGGCACGAGCGTTTGTTTTAAGCCGGACGAAGAGATATTTACTGTTGGCATTGTTTTCGATTACGCCACCCTGTCTGCTCGTTTGCGTGAACTGGCTTATCTCAATGGTGGGGTGCGGATTGTTTTCCGCGATGAGCGTCAGTCTGTTTTAGATGCTGAAGGGGCTCCTCATGAGGAGGTCTATTTTTATGAGGGCGGTATCAAAGAATATGTCACCTATATGAACGAGGAAAAGGACGCTCTTCATCCCGAAATTATTTATGTGAATTCCGAAAAGGATAATGTGCAGGTTGAAGCAGCACTGCAATGGTGTGTTGATGCTTATTCAGACAGCATTCTCGGATTTGCTAATAATATTCGTACTGTAGATGGGGGTACTCATATTGAGGGGCTGAAGACAGTCCTTACGCGCACTCTCAATACGTTTGCCCGTAAGCGTGGCAAACGCAAGGAAGCCGATTCTAATCTGGCTGGAGAAAATATTCGTGAAGGACTTACGGCTGTTCTTTCTGTAAAGGTGCCCGATCCGGAATTCGAAGGGCAGACAAAAACCAAGTTGGGCAATACCGAAGTCCGCGGCATTGTCGACAGCTTGGTGGGTGAAGCATTGAGTCAGTACTTGGAATTTAATCCTGCGGTGATTGACCTTATTCTTGAGAAGGCCATCCAGGCATTCAATGCAGCTGAAGCTGCACGTCGTGCTCGAGAATTAGTGCGCCGCAAAAGCGTACTTGAGAGTTCTACGTTGCCAGGCAAACTGGCTGATTGCAGTTCTAGGGACCCCTCGGAATCAGAGATTTACATCGTGGAGGGCGACTCCGCTGGTGGCTCTGCAAAGCAGGGCCGAGATCGTCGCTTTCAAGCAATTCTTCCCTTGCGCGGTAAGATCCTAAATATTGAGAAAACAGATGATGCTAAAATATATAAAAATACGGAGATCCAGGCGTTGATTACTGCGCTTGGATTAGGTATCAAAGGAGAAGAATTTGATTCAAAAAACCTTAGATATCACCGTGTGGTGATCATGACTGATGCTGATGTTGACGGTGCTCATATTCGTACGCTGATACTTACATTTTTCTACCGCTACCAGAAAGAATTAGTGGAAGGTGGTTATATCTATATTGCTTGCCCTCCTCTTTATAAGGTTGAGCGAGGTAAGAACCATACCTATTGCTACAACGAGGCTGATTTACAGACGACACTCTCAGGTTTCCCCGAGAAGGCCAACTACACCATTCAGCGCTTTAAGGGTCTCGGCGAAATGATGCCAAAGCAGTTATGGGAGACCACCATGGATCCTTCTACCCGGATGATGAAGCGGGTGGAGGTTCAGGATGCATTAGAGGCTGATCGTATCTTCACAATTTTGATGGGTGACAAGGTTGCTCCCCGCCGGGAGTTCATTGAAACC
MIT1307     GTTCAAGCCGCCTATGGCGCTGAACAGATTCAGGTACTTGAAGGCCTGGAGCCTGTCAGGAAAAGACCTGGCATGTATATAGGTTCGACTGGTCCTAGAGGGCTGCATCATCTTGTTTATGAGGTTGTTGATAATGCAGTGGATGAGGCTTTAGCAGGCCATTGTGATCAGATTGTTGTTGTACTTGGTAATGATGGCTCTGCAGCTGTTACAGATAACGGTCGAGGGATTCCCACTGATGTTCACCCTCGTACTGGGAAGAGTGCGCTAGAAACTGTTCTTACGGTTTTACATGCGGGGGGTAAGTTTGGAAGTGGTGGGTACAAAGTTTCAGGAGGACTCCACGGAGTGGGGGTCTCGGTAGTTAATGCCCTTAGTGAATGGGTCGAAGTTACAGTTCGCCGCCAAGAACAAGTTCATCAACAACGATTTGAAAAAGGTGCTCCCATTGGAAGCTTGCTTTCTGAAGCTCAACCTATTTCAGAGAAGGGTTTAACCGGCACAACTGTTTGTTTTAAGCCTGATATAGAAGTTTTTACCGGGGGCATTGATTTTGACTATGTCACGTTGTCATCACGACTGCGAGAGCTTGCATATTTAAATGGCGGCGTAAAAATTATTTTTCGTGATGAAAGAACTTCTTCTTTGGACTCTGAAGGGAAGCCTTATGAGGAGGTTTACTTTTATGAGGGTGGAATAAAAGAATATGTCACTTATATGAATAAAGAAAAGGATGCATTGCACCCAGAAATTATATATGTTAATTCCGAGAAGGATAATGTGCAGGTTGAAGCTGCTCTTCAATGGTGCGTTGATGCTTATTCAGATAGCATTTTGGGGTTTGCAAATAATATTCGAACTGTTGATGGAGGAACGCATATTGAAGGGTTAAAAACTGTCTTAACTCGTACACTCAATTCTTTTGCTAAAAAGCGAGGAAAACGTAAGGACGGTGATACAAATTTGGCAGGTGAGAATATTCGAGAAGGCTTAACAGTCGTTCTTTCTGTGAAGGTTCCAGACCCTGAATTTGAAGGTCAGACCAAAACAAAACTTGGCAATACTGAGGTGCGAGGAATAGTTGATACTTTAGTTGGTGATTCTTTAAGTCAATATTTGGAATTTAACCCAAGTGTTATTGACTTAATCTTAGAAAAAGCAATACAGGCTTTTAACGCTGCTGAAGCTGCAAGGCGAGCCAGAGAACTTGTTCGTAGAAAAAGTGTTCTAGAGAGCTCTACTTTGCCAGGTAAGTTGGCTGATTGTAGTTCTAGAGATCCTTCAGAGTCGGAGATATATATTGTTGAGGGTGATTCAGCAGGTGGCTCTGCAAAACAAGGCCGAGATAGGCGTTTTCAGGCGATTCTTCCTTTGCGAGGCAAGATACTTAATATTGAAAAAACTGATGATGCAAAAATATATAAAAATACAGAGATTCAATCTCTTATTACAGCTCTAGGGTTAGGCATTAAAGGAGAAGAATTTCAATCTAAGAATCTTCGTTATCATAGGGTCGTAATCATGACTGATGCTGATGTAGACGGTGCTCATATAAGAACACTTTTATTGACATTCTTTTATCGATACCAAAAAGAATTAGTAGAAGGTGGATATATTTATATTGCTTGCCCCCCTCTTTACAAGGTGGAAAGAGGTAAGAGTCATAAGTATTGCTATAATGAAGGTGAATTGAAAACTACAATTTCTGGATTTGGTGAGAAAGCTAATTATAATATCCAACGATTTAAAGGTCTTGGTGAGATGATGCCAAAACAATTGTGGGAGACGACAATGGATCCATCTTCTAGAATGATGAAAAGAGTAGAGATAGAAGATGCATTAGAAGCTGATCGAATTTTTACAATATTGATGGGCGACAAAGTTGCACCGCGCAGAGAGTTTATTGAAACC
MIT1313     GTCCAGGCTGCCTATGGCGCCGAACAAATTCAGGTGCTGGAAGGGCTAGAGCCCGTTAGGAAGCGTCCTGGGATGTACATCGGCTCCACTGGGCCAAGGGGGTTGCATCACCTTGTCTTTGAGGTTGTCGACAACTCTGTTGATGAGGCCTTGGCCGGGCACTGTGATGAGATTCTCGTGGTGCTTGGACCAGATGGTTCCGCATCAATATCTGACAACGGCCGTGGCATTCCCACCGACGTTCATTCCCGGACAGGCAAGAGTGCCTTGGAAACGGTGCTCACCGTGCTTCATGCTGGCGGCAAGTTCGGCAGTGGCGGTTACAAGGTCTCTGGCGGCTTGCACGGAGTTGGGGTATCTGTCGTCAATGCCCTGAGTGAATGGGTGGAAGTGACGGTGCGGCGTCAAGGACAGGTGCACCGTCAGCGCTTTGAACGTGGGATCGCGATCGGTAGTCTTCGTTCCGAAGCCCAGCCTGCTTCAGAGAAGGGACGCACTGGCACGAGCGTTTGTTTTAAGCCGGACGAAGAGATATTTACTGTTGGCATTGTTTTCGATTACGCCACCCTGTCTGCTCGTTTGCGTGAACTGGCTTATCTCAATGGTGGGGTGCGGATTGTTTTCCGTGATGAGCGTCAGTCTGTTTTAGATGCTGAAGGTGCTCCTCATGAGGAGGTCTATTTTTATGAAGGTGGTATCAAAGAATATGTCACCTATATGAATGCGGAAAAGGACTCTCTTCATCCCGAAATTATTTATGTGAATTCTGAAAAGGATAATGTGCAGGTTGAAGCAGCACTGCAATGGTGTGTTGATGCTTATTCAGACAGCATTCTCGGATTTGCTAATAATATTCGCACTGTAGATGGGGGTACTCATATTGAGGGGCTGAAGACAGTCCTTACACGTACTCTCAATACGTTTGCCCGTAAGCGTGGTAAACGCAAGGAGGCCGATTCTAATCTGGCTGGAGAAAATATTCGTGAAGGACTTACGGCTGTTCTTTCTGTAAAGGTGCCCGATCCAGAATTCGAAGGGCAGACAAAAACCAAGTTGGGCAATACCGAAGTCCGCGGCATTGTCGACAGCTTGGTTGGTGAAGCATTGAGTCAGTATTTGGAATTTAATCCTGCGGTGATTGATCTTATTCTTGAGAAGGCCATCCAGGCATTCAATGCAGCTGAAGCTGCACGTCGTGCTCGAGAATTAGTGCGTCGCAAAAGCGTACTTGAGAGTTCTACGTTGCCAGGGAAACTGGCTGATTGCAGTTCTAGGGACCCCTCGGAATCAGAGATTTACATTGTGGAGGGCGACTCTGCTGGTGGCTCTGCAAAGCAGGGCCGAGATCGTCGCTTTCAAGCAATTCTGCCCTTGCGCGGTAAGATCCTAAATATTGAGAAGACAGATGATGCTAAAATATATAAGAATACGGAGATCCAGGCGCTGATTACTGCGCTTGGATTAGGCATCAAAGGAGAAGAATTTGATTCAAAAAATCTTAGATATCACCGTGTGGTGATCATGACTGATGCTGATGTTGATGGTGCTCATATTCGTACGCTGATACTTACATTTTTCTACCGCTACCAGAAAGAATTAGTTGAAGGTGGTTATATCTATATTGCGTGCCCTCCTCTTTATAAGGTTGAGCGAGGTAAGAACCATACCTATTGCTACAACGAGGCTGATTTACAGACGACACTCTCAGGCTTCCCCGAGAAGGCCAACTACACCATTCAGCGCTTTAAGGGTCTCGGCGAGATGATGCCAAAGCAGTTGTGGGAGACCACCATGGACCCTTCGGCCCGGATGATGAAGCGGGTGGAGGTTCAGGATGCATTAGAGGCTGATCGTATCTTCACAATTTTGATGGGCGACAAGGTTGCTCCCCGCCGGGAGTTCATTGAAACC
MIT1314     ATCTCAAATGATTATGGTGCGGAACAAATTCAGGTTTTAGAAGGGTTAGAGCCTGTTCGTAAACGCCCTGGGATGTATATAGGTTCTACAGGACCAAGAGGTTTGCATCATTTAGTTTATGAGGTGGTTGATAACTCGGTTGACGAAGCACTTGCAGGACATTGTGATCATATAGAAATAGTGCTTCGAGAAGACGGATCAGCTTTAATCTCTGATAATGGACGTGGAATCCCAACTGATATTCACCCAAGGACAGGGAAAAGTGCCTTAGAAACTGTACTTACTGTTCTTCACGCAGGAGGTAAATTCGGAAGCGGCGGTTATAAAGTTTCAGGCGGCTTACATGGAGTAGGAATATCTGTAGTTAATGCTTTAAGCGAATGGGTTAATGTAACTGTTTTTAGGGATAGCTGTGAGTTTAATCAAAGATTTGAAAAAGGTGTATCAAAGGGTGAATTGCAAACTAAAAAGCAGTCTGAAAAACCTTTTAAA---ACAGGAACCACTATTTGTTTTAAACCTGATAAAACAATTTTTTCAGGAGGAATTGAATTTGAATATGCTCTTCTTTCATCTAGGTTAAGAGAACTAGCTTATCTTAATGGGGGAGTAAAAATTGTTTTTAGAGATGAGAGAAATGTCTTATCAGATGGTTCTTTCAAA------GAAGAAATTTACTTATATCAAGGGGGTATTAAAGAATATGTTCAATATATGAATGCAGAAAAGGATTCTATTCATCCTGAGATAATTTATGTTGACTCACAAAAAGAAAATGTTTACGTAGAAGCAGCTTTGCAATGGTGTTCAGATGTATATTCAGATAATATTTTAGGATTTGCAAATAATATTAGAACTATTGATGGAGGGACTCATATTGAGGGATTAAAGACAGTTTTGACAAGAACATTCAATAATCTTGCAAAAAAAAGAGGCAAAAGAAAAGATATTGAAAAAAATTTAGCTGGCGAAAATATTAGAGAGGGATTGACTGTAGTTTTATCTGTTAAAGTTCCAGATCCCGAATTTGAAGGACAAACAAAAACAAAATTAGGGAATACTGAAGTTAGAGGAATTGTTGATTCTTTAATTGGGGAGGCTCTTACAAAATATATGGAATTCAATCCTAATATTTTAGACTTGATTCTTGAAAAAGCAATTCAATCATTTAATGCAGCAGAGGCTGCAAGAAGGGCTAGAGAATTAGTTAGAAGAAAAAGTGTTCTTGAAAGCTCTACTTTGCCTGGTAAATTAGCAGATTGTAGTTCTAGAGATCCCTCAGAATCAGAAATTTATATTGTGGAGGGAGATTCTGCTGGAGGGTCCGCTAAACAAGGAAGAGATAGAAATTTTCAGGCTATTTTGCCTTTAAGGGGTAAAATTCTTAATATTGAAAAAACTGATGATACTAAAATATATAAAAATACAGAAATTCAGTCATTAATAACAGCTCTAGGATTAGGAATAAAAGGAGAGGAATTCGATGTGAGTTCCTTGAGATATCACAGGGTTGTAATTATGACGGATGCTGATGTCGATGGTGCTCATATAAGAACTTTATTATTGACATTTTTTTATAGATATCAAAGAGAACTGGTTGAGAAAGGTTTTATATACATCGCTTGTCCTCCCCTCTATAAACTTGAAAGAGGTAAGAATCATAAATATTGTTATAACGAGAATCAATTAAAGGATACAATTGCAGGTTTTGGAGAAAATGCAAATTATAATATTCAAAGATTTAAGGGATTAGGTGAGATGATGCCAAAACAATTATGGGATACCACTATGAACCCTCAAACTAGGATGATGAAAAGGGTTGAAATTGAAGATGCACTTGAAGCTGACAGAATATTTAATATATTAATGGGAGATAAAGTTGCACCAAGAAGAGAATTTATTGAAACT
MIT1320     GTCCAGGCTGCCTATGGCGCCGAACAAATTCAGGTGCTGGAAGGGCTAGAGCCCGTTAGAAAGCGTCCGGGGATGTACATCGGCTCCACTGGGCCAAGGGGGTTGCATCACCTTGTCTTTGAGGTTGTCGATAACTCTGTTGATGAGGCCTTGGCCGGGCACTGTGACGAGATTCTCGTGGTGCTTGGATCAGATGGTTCCGCATCAATATCTGACAACGGCCGTGGCATTCCCACCGACGTTCATTCCCGGACAGGCAAGAGTGCCTTGGAAACGGTGCTCACCGTGCTTCATGCTGGCGGTAAGTTCGGCAGTGGCGGTTACAAGGTCTCTGGCGGCTTGCACGGAGTTGGGGTATCTGTCGTTAATGCCCTGAGTGAATGGGTGGAAGTGACGGTGCGGCGTCAAGGACAGGTGCACCGTCAGCGCTTTGAACGTGGGACTGCGATCGGCAGTCTTCGTTCCGAAGCCCAGCCGGCTTCAGAGAAGGGGCGCACTGGCACGAGCGTTTGTTTTAAGCCGGACGAAGAGATATTTACTGTTGGCATTGTTTTCGATTACGCCACTCTGGCTGCTCGTTTGCGTGAACTGGCTTATCTCAATGGTGGGGTGCGGATTGTTTTCCGCGATGAGCGTCAATCTGTTTTAGATGCTGAAGGGGCTCCTCATGAGGAGGTCTATTTTTATGAGGGCGGTATCAAAGAATATGTCACCTATATGAACGAGGAAAAGGACGCTCTTCATCCCGAAATTATTTATGTGAATTCCGAAAAGGATAATGTGCAGGTTGAAGCAGCACTGCAATGGTGTGTTGATGCTTATTCAGACAGCATTCTCGGATTTGCTAATAATATTCGCACTGTAGATGGGGGTACTCATATTGAAGGGCTGAAGACAGTCCTTACCCGTACTCTCAATACGTTTGCCCGTAAGCGTGGCAAACGCAAGGAAGCCGATTCTAATCTGGCTGGAGAAAATATTCGTGAAGGACTGACGGCTGTTCTTTCTGTAAAGGTGCCCGATCCAGAATTCGAAGGGCAGACAAAAACCAAGTTGGGCAATACCGAAGTCCGCGGCATTGTCGACAGCTTGGTGGGTGAAGCATTGAGTCAGTACTTGGAATTTAATCCTGCGGTGATTGACCTTATTCTTGAGAAGGCCATCCAGGCATTCAATGCAGCTGAAGCTGCACGTCGTGCTCGAGAATTAGTGCGTCGAAAAAGCGTACTTGAGAGTTCTACGTTGCCAGGAAAACTGGCTGATTGCAGTTCTAGGGACCCCTCGGAATCAGAGATTTACATCGTGGAGGGTGACTCTGCTGGTGGCTCTGCAAAGCAGGGCCGAGACCGTCGCTTTCAAGCAATTCTTCCCTTGCGCGGTAAGATCCTAAATATTGAGAAAACAGATGATGCTAAAATATATAAAAATACGGAGATTCAGGCGCTGATTACTGCGCTTGGTTTAGGTATCAAAGGAGAAGAATTTGATTCAAAAAACCTTAGATATCACCGTGTGGTGATCATGACTGATGCTGATGTTGATGGTGCTCATATTCGTACGCTGATACTTACATTTTTCTACCGCTACCAGAAAGAATTAGTTGAAGGTGGTTATATCTATATTGCGTGTCCTCCTCTTTATAAGGTTGAGCGAGGTAAGAACCATACCTATTGCTACAACGAGGCTGATTTACAGACGACACTCTCAGGCTTCCCCGAGAAGGCCAACTACACCATTCAGCGCTTTAAGGGTCTCGGAGAAATGATGCCAAAGCAGTTGTGGGAGACCACCATGGACCCTTCTGCCCGGATGATGAAGCGGGTGGAGGTTCAGGATGCATTGGAGGCTGATCGTATCTTCACAATTTTGATGGGCGACAAGGTTGCTCCTCGCCGGGAGTTCATTGAAACC
MIT1323     GTCCAGGCTGCCTATGGCGCCGAACAAATTCAGGTGCTGGAAGGGCTGGAGCCCGTTAGGAAGCGTCCAGGGATGTACATCGGCTCCACTGGGCCAAGGGGGTTGCATCACCTTGTCTTTGAGGTTGTCGATAACTCTGTTGATGAGGCGTTGGCCGGGCACTGTGATGAGATTCTCGTGGTGCTTGGCCCAGATGGTTCCGCATCAATAGCTGACAACGGCCGTGGTATTCCCACCGACGTTCATTCTCGGACAGGCAAGAGTGCCTTGGAAACGGTGCTCACCGTTCTGCATGCTGGCGGTAAGTTCGGCAGTGGCGGTTACAAGGTCTCTGGCGGCTTGCATGGAGTCGGTGTTTCTGTCGTTAATGCCCTCAGTGAATGGGTGGAAGTGACGGTTCGCCGTCAAGGACAGGTTCATCGTCAGCGCTTTGAACGTGGGGCCGCGATCGGCAGTCTTCGTTCCGAAGCCCAGCCTGCTTCAGAGAAGGGGCGCACTGGTACGAGCGTTTGTTTTAAGCCGGACGAAGAGATCTTTACTGGTGGCATTGTTTTCGATTACGCCACCCTGTCGGCTCGTTTGCGTGAACTGGCTTATCTCAATGGTGGGGTGCGGATTGTTTTCCGCGATGAGCGTCAGCCTGTTTTAGATGCTGAAGGGGCTCCTTATGAGGAGGTCTATTTTTATGAGGGGGGCATCAAAGAATATGTCACCTATATGAATGCGGAAAAGGATGCTCTTCATCCCGAAATTATTTATGTGAATTCTGAAAAGGATAATGTGCAGGTTGAAGCAGCACTGCAATGGTGTGTTGATGCTTATTCAGACAGCATTCTCGGATTTGCTAATAATATTCGCACTGTAGATGGGGGTACTCATATTGAGGGGCTGAAGACAGTCCTTACGCGCACGCTCAATACGTTTGCCCGTAAGCGTGGCAAACGCAAGGAAGCAGATTCTAATCTGGCTGGAGAAAATATTCGTGAAGGACTTACGGTTGTTCTTTCCGTAAAGGTGCCCGATCCGGAATTCGAAGGGCAGACAAAAACCAAGTTGGGCAATACCGAAGTCCGCGGCATTGTCGACAGCTTGGTTGGGGAGGCATTAAGTCAGTACTTGGAATTTAATCCTGCGGTGATTGATCTCATTCTTGAGAAGGCCATCCAGGCATTCAATGCAGCTGAAGCTGCACGTCGTGCTCGAGAATTAGTGCGCCGCAAAAGTGTACTTGAGAGTTCTACGTTGCCAGGAAAACTGGCTGATTGCAGTTCTAGGGACCCCTCGGAATCAGAGATTTACATCGTGGAGGGCGACTCGGCTGGTGGCTCTGCAAAGCAGGGCCGAGACCGTCGCTTTCAAGCAATTCTTCCCTTGCGCGGTAAGATTCTAAATATTGAGAAAACAGATGATGCTAAAATATATAAAAATACGGAGATTCAGGCGCTGATTACTGCGCTTGGATTAGGTATCAAAGGAGAAGAATTTGATTCAAAAAATCTTAGATATCACCGTGTGGTGATCATGACTGATGCTGATGTTGACGGTGCTCATATTCGTACGCTAATACTTACATTTTTCTACCGCTACCAGAAAGAATTAGTGGAAGGTGGTTATATCTATATTGCTTGCCCTCCTCTTTATAAGGTTGAGCGAGGTAAGAACCATACTTATTGCTACAACGAGGCTGATTTACAGACCACACTCTCAGGTTTCCCCGAGAAGGCCAACTACACCATTCAGCGCTTTAAGGGTCTCGGCGAAATGATGCCAAAGCAGTTGTGGGAGACCACCATGGACCCTTCTACTCGGATGATGAAGCGGGTGGAGGTTCAGGATGCATTAGAGGCTGATCGTATCTTCACAATTTTGATGGGCGACAAGGTTGCTCCCCGCCGGGAGTTCATTGAAACC
MIT1341     GTGCAGGCGGCCTATGGCGCCGAACAAATCCAGGTTCTGGAAGGTCTCGAGCCAGTACGAAAACGTCCTGGCATGTATATCGGCTCTACAGGCCCAAGAGGATTGCATCATCTTGTTTATGAGGTAGTTGATAATTCAGTTGATGAGGCATTGGCAGGCCATTGCGATGAGATTGTTGTTGTCCTTTGTAAGGATGGCTCAGCTTGTATTCGTGATAATGGGCGGGGAATTCCAACTGATATCCATCCCCGAACTGGAAAAAGCGCTTTAGAAACAGTTCTTACAGTTCTCCATGCTGGAGGCAAGTTTGGAAGCGGTGGTTACAAGGTTTCTGGTGGGTTGCATGGAGTAGGAGTATCAGTAGTTAATGCACTAAGTGAATGGGTTGAAGTTAAGGTTCGTCGACAGAACGAAGTTCATACTCAACGATTTGAAAGAGGTGTTCCTATAGGAATTTTGAAATCTGAGAAACAACCAAAAGAAGAAAATGCCTCTACTGGAACTACGGTTTATTTTAAACCTGATATAGATATTTTTACTGGCGGAATTGTTTTCGAATATGCAATTTTATCCACAAGATTGAGGGAGCTTGCTTATTTAAATGGAGGAGTAAAGATTGTTTTTAGAGATGAGCGTTCTTCTTCTCTTGATTCGGAAGGTAACCCTCATGAAGAGATTTATTTTTATGAAGGTGGAATTAAAGAATACGTCAAATATATGAATACAGAGAAAGATGCCCTTCATTCAGATATTATTTATGTAGATTCACAGAAAGATGGTGTACAAGTTGAGGCAGCTCTGCAATGGTGTGTTGATGCATATTCGGATAGCATTTTAGGTTTTGCAAATAACATTAGAACAGTTGATGGTGGGACTCATATAGAAGGCTTGAAAACGGTTCTTACAAGAACTCTTAATGCTTTTGCACGAAAGCGAGGTAAACGTAAAGACGGTGATTCTAATTTGGCTGGTGAAAATATTAGGGAGGGTTTAACAGCAGTGTTGTCTGTTAAGGTCCCTGAGCCAGAATTTGAAGGGCAAACAAAAACTAAACTTGGTAATACCGAAGTTCGTGGAATTGTTGATAATTTAGTTGGAGAATCTCTTAGTCAATATTTGGAATTTAATCCTTCTGTTATTGACCTTATTCTTGAAAAGGCAATACAAGCTTTTAATGCTGCTGAAGCTGCTCGTAGAGCACGTGAACTTGTCCGTAGAAAAAGTGTTTTGGAAAGCTCTACTTTGCCTGGGAAATTGGCTGATTGTAGTTCTAGAGACCCTTCGGAATCTGAGATATATATTGTTGAAGGAGATTCGGCGGGTGGATCTGCAAAACAAGGCAGAGATAGACGTTTTCAAGCAATTCTTCCATTGAGAGGGAAAATTCTTAATATTGAAAAAACAGATGATGCAAAAATCTATAAAAATACAGAGATTCAATCTCTGATAACTGCATTGGGCTTAGGTATTAAAGGAGAGGAATTTGATCTTAATAATTTACGTTATCATCGAGTAGTGATTATGACTGATGCTGATGTGGATGGTGCTCATATTAGAACATTGTTGCTTACATTTTTCTATCGTTATCAGAAAGAGTTAGTTGAGGGTGGATATATATACATCGCATGCCCACCACTATATAAGGTTGAGCGAGGTAAGAATCATAATTATTGCTATAACGAGTCAGAGTTGCAGAAGACTCTTTCTGGATTTGGTGAAAAGGCCAATTACACAATTCAACGATTTAAGGGACTAGGTGAAATGATGCCAAAGCAGTTATGGGAGACGACAATGGATCCATCCACAAGAATGATGAAACGAGTAGAGATAGAAGATGCACTAGAGGCAGATAGAATTTTCACTATTCTGATGGGCGATAAAGTTGCTCCTCGTCGCGAATTTATAGAAACC
MIT1342     GTCCAGGCTGCCTATGGCGCCGAACAAATTCAGGTGCTGGAAGGGCTAGAGCCCGTTAGGAAGCGTCCGGGGATGTACATCGGCTCCACTGGGCCAAGGGGGTTGCATCACCTTGTTTTTGAGGTTGTCGACAACTCTGTTGATGAGGCCTTGGCCGGGCACTGTGATGAGATTCTCGTGGTGCTTGGACCAGATGGTTCCGCATCAATATCTGACAACGGCCGTGGCATTCCCACCGACGTTCATTCCCGGACAGGCAAGAGTGCCTTGGAAACGGTGCTCACCGTGCTTCATGCTGGCGGTAAGTTCGGCAGTGGCGGTTACAAGGTCTCTGGCGGCTTGCACGGAGTTGGGGTATCTGTCGTCAATGCCCTGAGTGAATGGGTGGAAGTGACGGTGCGGCGTCAAGGACAGGTGCACCGTCAGCGCTTTGAACGTGGGACTGCGATCGGTAGTCTTCGTTCCGAAGCCCAGCCTGCTTCAGAGAAGGGGCGCACTGGCACGAGCGTTTGTTTTAAGCCGGACGAAGAGATATTTACTGTTGGCATTGTTTTCGATTACGCCACCCTGTCTGCTCGTTTGCGTGAACTGGCTTATCTCAATGGTGGGGTGCGGATTGTTTTCCGCGATGAGCGTCAGTCTGTTTTAGATGCTGAAGGGGCTCCTCATGAGGAGGTCTATTTTTATGAGGGTGGTATCAAAGAATATGTCACCTATATGAACGAGGAAAAGGACGCTCTTCATCCCGAAATTATTTATGTGAATGCTGAAAAGGATAATGTGCAGGTTGAAGCAGCACTGCAATGGTGCGTTGATGCTTATTCAGACAGCATTCTCGGATTTGCTAATAATATTCGCACTGTAGATGGGGGGACTCATATTGAAGGGCTTAAGACAGTCCTTACCCGTACTCTCAATACGTTTGCCCGTAAGCGGGGCAAACGCAAGGAAGCCGATTCTAATCTGGCTGGAGAAAATATTCGTGAAGGACTGACGGCTGTTCTTTCTGTAAAGGTGCCCGATCCAGAATTCGAAGGGCAGACAAAAACCAAGTTGGGAAATACCGAAGTCCGCGGCATTGTCGACAGCTTGGTTGGTGAAGCATTGAGTCAGTACTTGGAATTTAATCCTGCGGTGATTGACCTTATTCTTGAGAAGGCCATCCAGGCATTCAATGCAGCTGAAGCTGCACGCCGTGCTCGAGAATTAGTGCGTCGCAAAAGCGTACTTGAGAGTTCTACGTTGCCAGGAAAACTGGCTGATTGCAGTTCTAGGGACCCCTCGGAATCAGAGATTTACATCGTGGAGGGTGACTCTGCTGGTGGCTCTGCAAAGCAGGGCCGAGATCGTCGCTTTCAAGCAATTCTTCCCTTGCGCGGTAAGATTCTAAATATTGAGAAGACAGATGATGCTAAAATATATAAAAATACGGAGATTCAGGCGCTGATTACTGCGCTTGGATTAGGTATCAAAGGAGAAGAATTTGATTCAAAAAATCTTAGATATCACCGTGTGGTGATCATGACTGATGCTGATGTTGATGGTGCTCATATTCGTACGCTGATACTTACATTTTTCTACCGCTACCAGAAAGAATTAGTTGAAGGTGGTTATATCTATATTGCTTGCCCTCCTCTTTATAAGGTTGAGCGAGGTAAGAACCATACCTATTGCTACAACGAGGCTGATTTGCAGACGACACTCTCAGGCTTCCCCGAGAAGGCCAACTACACCATTCAGCGCTTTAAGGGTCTCGGAGAAATGATGCCAAAGCAGTTGTGGGAGACCACCATGGACCCTTCTGCCCGGATGATGAAGCGGGTGGAGGTTCAGGATGCATTAGAGGCTGATCGTATCTTCACAATTTTGATGGGCGACAAGGTTGCCCCCCGCCGGGAGTTCATTGAAACC
MIT9107     ATCTCAAATGACTATGGTGCGGAACAGATTCAGGTTTTAGAAGGTTTAGAACCTGTACGTAAACGTCCTGGGATGTATATAGGTTCTACAGGCCCAAGAGGTTTGCATCATCTAGTTTATGAGGTTGTTGATAACTCAGTTGATGAGGCACTTGCAGGACATTGTGATCACATAGAAATAGTTCTTCGAGCAGATGGATCAGCTTTAATATCTGATAATGGAAGGGGAATCCCAACAGATATTCATCCAAGGACTGGGAAAAGTGCATTAGAAACTGTCCTAACTGTTCTTCATGCAGGAGGTAAATTTGGAAGTGGTGGCTATAAAGTTTCAGGCGGTTTACATGGAGTAGGAATATCTGTTGTTAATGCTTTAAGCGAATGGGTAAATGTGACTGTATATAGGGATGGCAGTGAGTTTAATCAAAGATTTGAAAAAGGGTTATCAAAGGGAGAATTGCAAGCTAAAAAGCAGTCTCAAAAACCATTTAAA---AAAGGAACTACTATTTGTTTTAAACCAGATAAAATGATTTTTTCTGGAGGAATCGAATTTGAATATACTCTTCTTTCCTCTAGGTTAAGAGAACTAGCTTATCTGAATGGTGGTGTAAAAATTGTTTTTAGAGATGAGAGAACTGAATTATCCGATGGTTCTTTTAAG------GAAGAAATTTATTTGTATCAAGGAGGTATTAAAGAATATGTTCAGTATATGAATTCGGAGAAGGATTCTATTCATCCTGAGATAATTTATGTTGATTCACAGAAAGAAAGCGTATATGTAGAAGCAGCTATGCAATGGTGCTCAGATGTATATTCAGATAATATTTTAGGTTTTGCAAATAATATTAGAACTATTGATGGAGGTACTCATATTGAGGGATTAAAAACTGTTTTGACAAGAACTTTCAATAATCTTGCAAAAAAGAGAGGCAAAAGAAAAGATATTGAAAAAAATTTAGCTGGCGAAAATATTCGAGAAGGCTTGACCGTAGTTTTATCGGTTAAAGTTCCAGATCCCGAATTTGAAGGACAGACAAAAACAAAATTAGGTAACACTGAAGTAAGAGGAATAGTTGATTCCCTTATTGGGGAGGCTCTTACAAAATATATGGAATTCAATCCAGGAATTTTGGATTTGATTCTTGAAAAAGCAATTCAATCATTTAATGCAGCAGAAGCTGCAAGAAGGGCTAGAGAATTAGTCAGAAGAAAAAGTGTGCTTGAAAGTTCAACTTTGCCTGGTAAATTAGCAGATTGTAGTTCTAGGGATCCTTCGGAATCAGAAATTTATATAGTTGAGGGAGATTCTGCGGGAGGTTCGGCAAAACAAGGCAGAGATAGAAATTTTCAGGCTATATTGCCTCTAAGAGGTAAAATTCTTAATATCGAAAAAACTGATGATTCTAAAATATATAAAAATACCGAAATTCAATCATTAATAACAGCTCTAGGATTAGGAATTAAGGGAGAAGAGTTTGATGTTAGTTCTTTGAGATACCACAGAGTTGTAATCATGACAGATGCTGATGTTGATGGAGCCCATATTAGAACTTTATTATTGACATTTTTTTATAGATATCAAAGAGAACTTGTTGAGAGAGGTTTTATATACATAGCTTGTCCTCCTCTTTATAAAGTTGAAAGAGGTAAAAATCATAAATATTGTTATAACGAGAATCAATTAAAGGATACAATTTTAGGTTTTGGTGAAAATGCTAATTATAATATTCAAAGATTTAAAGGATTAGGTGAAATGATGCCAAAACAGTTATGGGATACAACAATGAATCCTCAGACTAGGATGATGAAAAGGGTTGAAATTGAAGATGCACTTGAAGCTGACAGAATATTCAATATATTGATGGGAGATAAAGTTGCACCAAGAAGAGAGTTTATTGAAACT
MIT9201     ATCTCAAATGACTATGGTGCGGAACAGATTCAGGTTTTAGAAGGTTTAGAACCTGTCCGTAAACGCCCTGGGATGTATATAGGTTCTACAGGTCCTAGAGGTTTGCATCATCTAGTTTATGAGGTCGTTGATAACTCTGTTGATGAAGCACTAGCAGGACATTGCGATCATATAGAAATAGTTCTTAGAGCAGATGGATCAGCCTCAATATCTGATAATGGACGAGGAATTCCAACAGATATTCATCCAAGGACAGGTAAAAGTGCCTTAGAAACTGTATTAACTGTTCTTCATGCGGGAGGTAAATTTGGAAGTGGTGGGTATAAAGTTTCGGGTGGCTTACATGGAGTAGGAATATCTGTAGTTAATGCTTTGAGCGAATGGGTTAATGTAACTGTATATAGGGATGGCAGTGAGTTTAATCAAAGATTTGAAAAAGGTGTATCAAAGGGGGAATTGGAAACTCAGAAGCAAACTACAAAACCTTTAAAG---AAAGGAACTACTATTTCTTTCAAACCTGACATAACAATTTTTTCTGGAGGAATTGAATTTGAATATAATCTTCTTTCATCTAGATTAAGAGAATTAGCTTATCTTAATGGTGGAGTAAAAATTGTTTTTAGAGATGAGAGAAATAAATTGTCAGATGGTTCTTTCAAA------GAAGAAATTTACTTATATCAAGGAGGTATTAAAGAATATGTTCAATACATGAATGCAGAAAAGGAATCTATTCATCCTGAGATTATTTATGTTGACTCACAGAAAGAAAACGTTTACGTAGAAGCAGCTCTGCAATGGTGTTCAGATGTATATTCTGATAATATTTTAGGTTTTGCTAATAATATTAGAACTATTGATGGAGGAACTCATATAGAAGGATTAAAGACAGTCTTGACGAGAACATTCAATAATCTTGCAAAAAAGAGAGGTAAAAGAAAAGATATTGAAAAAAATTTAGCAGGCGAAAATATTAGAGAGGGTTTGACAGTAGTTTTATCTGTTAAAGTTCCAGATCCCGAATTTGAAGGACAAACAAAAACAAAATTAGGGAATACTGAAGTAAGAGGAATTGTTGATTCTCTTATTGGGGATGCTCTTACAAAATATATGGAATTCAATCCAGGTGTTTTAGACTTAATTCTTGAAAAAGCAATTCAATCATTTAATGCAGCAGAAGCTGCAAGAAGGGCTAGGGAATTAGTGCGAAGAAAAAGTGTTCTTGAAAGTTCAACTTTGCCAGGTAAATTAGCAGATTGTAGTTCTAGAGATCCCTCAGAATCAGAAATTTATATCGTTGAGGGAGATTCTGCTGGAGGTTCTGCGAAACAAGGAAGAGATAGAAATTTTCAAGCTATTCTGCCTCTCAGGGGTAAAATCCTTAATATAGAAAAAACAGATGATACTAAAATATATAAAAATACTGAAATTCAATCACTAATAACAGCTCTCGGATTAGGAATAAAAGGAGAAGAGTTTGACGTTAGCTCTTTAAGATATCACAGAGTTGTAATTATGACTGATGCTGATGTTGATGGAGCTCATATAAGAACTTTATTACTGACATTTTTTTATAGATATCAAAGAGAACTAGTTGAAAGAGGTTTTATATATATTGCTTGTCCTCCTTTATATAAAGTGGAGAGAGGTAAAAATCATAAATACTGTTATAACGAGATTCAATTGAAGGATACAATTGCAGGTTTTGGAGAAAATGCAAATTATAATATCCAAAGATTTAAGGGATTAGGTGAGATGATGCCAAAACAATTGTGGGATACAACTATGAATCCTCAAACTAGGATGATGAAAAGAGTTGAAATCGAAGATGCGCTAGAAGCTGACAGAATATTTAATATTTTAATGGGAGATAAAGTTGCACCAAGAAGAGAGTTTATTGAAACC
MIT9202     ATCTCAAATGATTATGGCGCGGAACAGATTCAGGTTTTAGAAGGATTAGAACCAGTTCGTAAACGACCCGGCATGTATATAGGTTCTACAGGACCAAGGGGATTACACCACTTAGTATATGAGGTAGTCGATAACTCCGTTGATGAAGCACTTGCAGGACATTGTGATCATATAGAAATAATTCTTCGAGCAGATGGCTCTGCTTTAATTTCTGATAATGGAAGAGGTATTCCAACAGATATTCATCCAAGAACAGGGAAAAGTGCCTTAGAAACTGTACTAACTGTTCTTCATGCAGGAGGTAAATTTGGAAGTGGTGGTTATAAAGTTTCAGGGGGTTTGCACGGAGTAGGAATTTCTGTAGTTAATGCTCTAAGCGAATGGGTTAACGTTACTGTTTATAGGGATGGTAGCGAATTTAATCAAAGATTTGAAAAAGGTTTATCAAAGGGTGAATTGCAAACTAAAAAGCAGATTGGCAAATCATCTAAG---AAAGGAACTACTATTTGCTTTAAACCGGATAAAACGATTTTTTCTGGAGGAATTGAATTTGAATATGCTCTTCTTTCATCAAGGTTAAGAGAACTAGCTTATCTTAATGGTGGAGTGAAAATTGTTTTTAGAGATGAAAGAAATCAATTATCAGATGGTTCTTTTAAA------GAAGAAATTTACTTGTATCAAGGAGGTATTAAAGAATATGTTGAATATATGAATGCTGAAAAAGAGTCTATTCATCCAGAAATAATTTATGTTGATTCTCAGAGAGAAAATGTCTATGTAGAAGCAGCTTTGCAATGGTGTTCAGATGTATATTCAGATAATATTTTGGGATTTGCAAATAATATTAGAACTATTGATGGAGGAACTCATATAGAGGGGTTAAAAACAGTTCTGACAAGAACTTTCAATAACCTTGCAAAAAAGAGAGGCAAACGAAAAGATATTGAAAAAAATTTAGCGGGCGAAAATATTAGAGAGGGTTTGACTGTCGTTTTATCCGTAAAAGTCCCAGACCCTGAATTTGAAGGACAAACAAAAACAAAATTAGGAAATACTGAAGTAAGGGGAATAGTGGATTCTCTAATTGGGGAAGCCCTCACAAAATATATGGAATTCAATCCTGGAATTTTGGATTTGATTCTCGAAAAAGCAATTCAATCATTTAATGCAGCAGAAGCTGCGAGGAGGGCTAGAGAATTAGTAAGAAGAAAAAGTGTTCTAGAAAGTTCTACTTTGCCGGGTAAATTAGCAGATTGTAGTTCTAGAGATCCTTCAGAATCAGAAATTTACATAGTTGAGGGAGATTCAGCTGGAGGTTCCGCAAAACAAGGAAGAGATAGAAATTTTCAGGCTATTTTGCCTCTCAGGGGTAAGATTCTTAATATTGAAAAAACTGATGATACTAAAATATACAAAAATACAGAAATACAGTCATTAATTACTGCTCTAGGATTAGGAATAAAAGGAGAGGAGTTTGATGTCAGCTCTTTGAGATATCATAGAGTTGTAATTATGACGGATGCTGATGTAGACGGTGCTCACATAAGAACTTTATTATTGACATTTTTTTATAGATACCAAAGAGAACTTGTTGAGAAAGGTTTTATATATATTGCTTGTCCCCCTTTATATAAGGTCGAAAGAGGTAAGAACCATAATTACTGTTATAACGAGAATCAATTAAAGAATACAATTGAAGGTTTTGGAGAAAATGCGAATTACAATATCCAAAGATTTAAGGGATTAGGTGAAATGATGCCAAAACAATTATGGGACACAACTATGAATCCGCAAACGAGGATGATGAAAAGGGTTGAAATCGAAGATGCTCTTGAGGCTGACAGAATATTTAATATATTAATGGGAGATAAAGTTGCACCAAGAAGAGAATTTATTGAAACT
MIT9211     GTCCAGGCCGACTATGGGGCTGAACAGATTCAAGTTCTGGAGGGATTGGAACCTGTTCGTAAAAGACCAGGCATGTATATCGGCTCAACAGGGCCTAGAGGGTTACATCATCTTGTATATGAAGTAGTAGATAACTCTGTCGATGAAGCATTGGCAGGGCATTGTGATGAGATAGTGGTTGTTCTTTGTAATGATGGCTCAGCTTCTATTACGGATAATGGACGAGGTATTCCTACTGATATTCACCCAAGAACAGGTAAAAGTGCTTTAGAGACTGTCCTTACTGTTCTCCACGCAGGAGGCAAATTTGGCAGTGGAGGCTACAAAGTCTCTGGTGGATTGCACGGAGTTGGTGTTTCCGTTGTTAATGCTCTTAGTGAATGGGTGGAAGTTACTGTTAGAAGACAAAATCAGACTCATGTTCAACGTTTTGAAAGAGGAGTTCCGGTAGGCGGTTTAACTTCAAAAGACCAGCCCTCATCTCAGAAAGGAGTTACTGGCACAACAGTTTGTTTTAAGCCCGATAATCAAATCTTTACAAGTGGTATTGAATTTGAGTATGCAACACTCTCTTCAAGACTTAGGGAACTTGCGTATCTCAATGGAGGAGTGCGTATTGTATTTCGTGATGAACGAAAAACTTCTTTAACTACTGAAGGAGATCCATATGAAGAGATTTACTTTTACCAAGGTGGCATTAAAGAATATGTTTCATATATAAATTCAGAAAAAGATGCTTTGCATCCTGAGATAATTTATGTCAATTCAGAAAAAGATGGAGTTCAAGTTGAGGCTGCTTTGCAATGGTGTGTAGATGCTTATTCAGATAGTATTCTTGGATTTGCTAATAATATCCGGACTGTAGATGGTGGAACTCATATAGAGGGTTTAAAGACTGTATTAACTAGAACTCTCAATTCCTTTGCCCGTAAGCGAGGGAAACGTAAAGATGGAGATAACAATCTGGCTGGAGAAAATATCCGAGAAGGGTTAACCGTTGTTTTATCTGTGAAAGTGCCAGAGCCCGAATTTGAAGGACAAACTAAAACGAAATTAGGCAATACAGAAGTACGTGGAATTGTCGATAGCCTGGTAGGTGAATCATTAAGCCAATATCTAGAATTTAATCCTTCTGTAATTGATTTGATTTTAGAGAAAGCAATACAGGCTTTTAATGCTGCTGAAGCTGCTAGACGTGCAAGAGAACTGGTAAGGCGTAAGAGTGTTTTAGAGAGTTCTACTCTTCCTGGGAAGCTTGCAGATTGCAGCTCTAGAGATCCATCAGAATCAGAGATTTATATTGTTGAGGGTGATTCAGCGGGAGGTTCTGCCAAGCAAGGCAGAGATAGGAAATTCCAGGCAATTCTTCCTTTAAGAGGGAAGATTTTAAATATAGAAAAAACAGATGATTCCAAGATTTATAAAAATACTGAAATTCAATCATTAATTACAGCATTAGGTCTTGGAATAAAAGGTGAAGAATTTTCATCCAAGAATCTTAGATATCACCGTGTTGTAATTATGACTGATGCTGATGTAGATGGTGCTCATATTCGTACACTTTTATTGACATTCTTCTATCGCTATCAAAAAGAATTAGTTGAAGGTGGATATATTTACATTGCCTGTCCACCTTTATACAAAGTGGAAAGAGGTAAGAAACACAAGTATTGCTATAACGAATCTGATTTAAAGAAAACTATTGATGGATTTGGAGAAAAGGCTAATTACACAATACAAAGATTTAAGGGTCTAGGTGAAATGATGCCAAAGCAGTTGTGGGAAACAACAATGGATCCATCTACAAGAATGATGAAAAAAGTAGAGATTGAAGATGCCCTAGAGGCGGATAGGATTTTTACTATTCTCATGGGCGATAAGGTTGCTCCAAGACGACAATTTATAGAGACT
MIT9215     ATCTCAAACGATTATGGCGCGGAACAGATTCAGGTTTTAGAAGGATTAGAACCAGTTCGCAAACGACCCGGCATGTATATAGGTTCTACAGGACCAAGGGGATTACACCATTTAGTATATGAGGTAGTTGATAACTCCGTTGATGAAGCACTTGCAGGACATTGTGATCATATAGAAATAGTTCTTCGAGCAGATGGCTCTGCTTTAATTTCTGATAATGGACGAGGTATTCCAACAGATATTCATCCAAGAACAGGGAAAAGTGCCTTAGAAACTGTACTAACTGTTCTTCATGCAGGAGGTAAATTTGGAAGTGGTGGTTATAAAGTTTCAGGGGGTTTGCACGGAGTAGGAATTTCTGTAGTTAATGCTCTAAGCGAATGGGTTAACGTGACTGTTTATAGGGACGGTAGCGAATTTAATCAAAGATTTGAAAAAGGTTTATCAAAGGGTGAATTGCAAACTAAAAAGCAGATTGGCAAATCATCTAAG---AAAGGAACTACTATTTGCTTTAAACCGGATAAAACGATTTTTTCTGGAGGAATTGAATTTGAATATGCTCTTCTTTCATCAAGGTTAAGAGAACTAGCTTATCTTAATGGTGGAGTGAAAATTGTTTTTAGAGATGAAAGAAATCAATTATCAGATGGTTCTTTTAAA------GAAGAAATTTACTTGTATCAAGGAGGTATTAAAGAATATGTTGAATATATGAATGCTGAAAAAGATTCTATTCATCCAGAAATAATTTATGTTGATTCTCAGAGAGAAAATGTCTATGTAGAAGCAGCTTTGCAATGGTGTTCAGATGTATATTCAGATAATATTTTGGGATTTGCAAATAATATTAGAACTATTGATGGAGGAACTCATATAGAGGGGTTAAAAACAGTTCTGACAAGAACTTTCAATAACCTTGCAAAAAAGAGAGGCAAACGAAAAGATATTGAAAAAAATTTAGCGGGCGAAAATATTAGAGAGGGTTTGACTGTCGTTTTATCGGTAAAAGTCCCAGACCCTGAATTTGAAGGACAAACAAAAACAAAATTAGGAAATACTGAAGTAAGGGGAATAGTAGATTCTCTAATTGGGGAAGCCCTCACAAAATATATGGAATTCAATCCTGGAATTTTGGATTTGATTCTTGAAAAAGCAATTCAATCATTTAATGCAGCAGAAGCTGCGAGGAGGGCTAGAGAATTAGTAAGAAGAAAAAGTGTTCTAGAAAGTTCTACCTTACCGGGTAAATTAGCAGATTGTAGTTCTAGAGATCCTTCAGAATCAGAAATTTACATAGTTGAGGGAGATTCAGCTGGAGGTTCCGCAAAACAAGGAAGAGATAGAAATTTTCAGGCTATTTTGCCTCTCAGGGGTAAGATTCTTAATATTGAAAAAACTGATGATACTAAAATATATAAAAATACAGAAATACAGTCATTAATTACTGCTCTAGGATTAGGAATAAAAGGAGAGGAGTTTGACGTCAGCTCTTTGAGATATCATAGAGTTGTAATAATGACGGATGCTGATGTTGACGGTGCTCACATAAGAACTTTATTATTGACATTTTTTTATAGATACCAAAGAGAACTTGTTGAGAAAGGTTTTATATATATTGCTTGTCCCCCTTTATATAAGGTTGAAAGAGGTAAGAACCATAATTACTGTTATAACGAGAATCAATTAAAGAATACAATTGAAGGTTTTGGAGAAAATGCAAATTACAATATCCAAAGGTTTAAGGGATTAGGTGAAATGATGCCAAAACAATTATGGGATACAACTATGAATCCGCAAACGAGGATGATGAAAAGGGTTGAAATTGAAGATGCTCTTGAGGCTGACAGAATATTTAATATATTAATGGGAGATAAAGTTGCACCAAGAAGAGAATTTATTGAAACT
MIT9302     ATCTCAAATGAATATGGTGCGGAACAGATTCAGGTCTTAGAAGGATTAGAGCCAGTTCGTAAACGCCCAGGTATGTATATAGGTTCTACAGGTCCTAGAGGTTTGCATCATTTAGTATATGAGGTCGTTGATAATTCAGTTGATGAAGCACTTGCAGGACATTGTGATCACATAGAAATAGTTCTTCAATCAGACGGATCAGCTTTAATCTCTGATAATGGACGAGGTATTCCTACAGATATTCATCCAAGGACGGGGAAAAGTGCTTTAGAGACTGTACTGACTGTTCTTCATGCTGGAGGTAAATTCGGAAGTGGTGGTTATAAAGTTTCAGGCGGCTTGCATGGAGTAGGAATATCTGTAGTTAATGCTTTAAGCGAATGGGTTAATGTGACTGTTTATAGAGATGGTAATGAGTTTAATCAAAGATTTGAAAAAGGTGTATCGCAGAGTGTATTGCAAAGTAAAAGGCAGTCTACAAAACCTTTTAAA---AAAGGAACCACTATTTGTTTTAAACCTGATAAAACGATTTTTTCTGGAGGAATCGAATTCGAATATGCTCTTCTTTCATCTAGATTAAGAGAACTAGCTTATCTTAATGGCGGTGTAAAAATTGTTTTTAGAGATGAGAGAAATGAATTGTCAGATGGTTCTTTCAAA------GAAGAAATTTACTTATATCAAGGAGGTATTAAAGAATATGTTCAATACATGAATGCAGAAAAGGAGTCTATTCATCCTGAGATAATTTATGTTGACTCACAAAAAGAAAACGTTTATGTAGAAGCAGCTTTGCAATGGTGTTCAGATGTATATTCAGATAATATTTTAGGTTTTGCAAATAATATTAGAACTATTGATGGCGGTACTCATATTGAAGGATTAAAAACAGTTTTGACGAGAACATTTAATAATCTTGCAAAAAAGAGAGGCAAAAGAAAAGACATTGAAAAAAATTTAGCTGGCGAAAATATCAGAGAGGGCTTAACTGTAGTTTTATCAGTTAAAGTTCCAGATCCCGAATTTGAAGGACAAACAAAAACTAAATTAGGTAATACTGAAGTAAGAGGAATTGTTGACTCTCTTATTGGGGATGCTCTTACAAAATTTATGGAATTCAATCCTGGAATTTTAGACTTGGTTCTTGAGAAAGCAATTCAATCATTCAATGCAGCAGAAGCTGCAAGAAGGGCTAGAGAATTAGTTAGAAGAAAAAGTGTTCTTGAAAGCTCAACTTTGCCAGGTAAATTAGCTGATTGTAGTTCTAGAGATCCATCAGAAACAGAAATTTATATCGTTGAGGGAGATTCTGCTGGAGGTTCAGCAAAACAAGGAAGAGATAGAAATTTTCAGGCTATTTTGCCTCTCAGGGGTAAAATTCTTAATATCGAAAAAACTGACGATTCAAAAATATACAAAAATACAGAAATTCAGTCATTAATAACAGCTCTAGGATTAGGAATAAAAGGAGAGGAATTCGATGTGACCTCTTTGAGATATCACAGAGTCGTAATTATGACTGATGCTGATGTTGACGGTGCTCATATAAGAACTTTATTATTGACATTCTTTTATAGATATCAAAGAGAACTTGTTGAAAGAGGTCATATATATATTGCTTGTCCTCCTCTCTACAAGGTTGAAAGAGGTAAGAATCATAAATACTGTTATAACGAGAATCAATTAAAGGATACAATTGCAGGTTTTGGAGAAAATGCAAATTACAATATCCAAAGATTTAAGGGATTAGGTGAGATGATGCCAAAACAATTGTGGGATACAACTATGAATCCTCAAACTAGGATGATGAAAAGGGTTGAAATTGAAGATGCTCTTGAAGCTGACAGAATATTTAATATATTAATGGGAGATAAAGTTGCACCAAGAAGAGAATTTATTGAAACG
MIT9303     GTCCAGGCTGCCTATGGCGCCGAACAAATTCAGGTGCTGGAAGGGCTAGAGCCCGTTAGGAAGCGTCCGGGGATGTACATCGGCTCCACTGGGCCAAGGGGGTTGCATCACCTTGTCTTTGAGGTTGTCGACAACTCTGTTGATGAGGCCTTGGCTGGGCACTGTGATGAGATTCTCGTGGTGCTTGGGCCAGATGGTTCCGCATCAATAGCTGACAATGGCCGTGGCATTCCCACCGACGTTCATTCCCGGACAGGCAAGAGTGCCTTGGAAACGGTGCTCACCGTGCTACATGCTGGCGGTAAGTTCGGCAGTGGCGGTTACAAGGTCTCTGGCGGCTTGCATGGAGTTGGTGTATCTGTCGTCAATGCCCTGAGTGAATGGGTGGAAGTGACGGTGCGGCGTCAAGGACAGGTGCACCGTCAGCGCTTTGAACGTGGGACCGCGATCGGTAGTCTTCGTTCCGAAGCCCAGCCTGCTTCAGAGAAGGGGCGCACTGGCACGAGCGTTTGTTTTAAGCCGGACGAAGAGATATTTACTGTTGGCATTGTTTTCGATTACGCCACCCTGTCTGCTCGTTTGCGTGAACTGGCTTATCTCAATGGTGGGGTGCGGATTGTTTTCCGCGATGAGCGTCAGCCTGTTTTAGATGCTGAAGGGGCTCCTCATGAGGAGGTCTATTTTTATGAGGGCGGTATCAAAGAATATGTCACCTATATGAATGCGGAAAAGGATGCTCTTCATCCCGAAATTATTTATGTGAATTCTGAAAAGGATAATGTGCAGGTTGAAGCAGCACTGCAATGGTGTGTTGATGCTTATTCAGACAGCATTCTCGGATTTGCTAATAATATTCGCACTGTAGATGGGGGTACTCATATTGAGGGGCTGAAGACAGTCCTTACTCGCACTCTCAATACTTTTGCCCGTAAGCGTGGCAAACGCAAGGAAGCCGATTCTAATCTGGCTGGAGAAAATATTCGTGAAGGACTTACGGCTGTTCTTTCCGTGAAGGTGCCCGATCCGGAATTCGAAGGGCAGACAAAAACCAAGTTGGGCAATACCGAAGTCCGCGGCATTGTCGACAGCCTTGTTGGTGAAGCATTGAGTCAGTATTTGGAATTTAATCCTGCGGTGATTGATCTTATTCTTGAGAAGGCTATCCAGGCATTCAATGCAGCTGAAGCTGCACGTCGTGCTCGAGAATTAGTGCGCCGCAAAAGCGTACTTGAGAGTTCTACGTTGCCAGGAAAACTGGCTGATTGCAGTTCTAGGGACCCCTCGGAATCAGAGATTTACATCGTGGAGGGCGACTCTGCTGGTGGCTCTGCAAAGCAGGGCCGAGATCGTCGCTTTCAAGCAATCCTGCCCTTGCGCGGTAAGATCTTAAATATTGAGAAAACAGATGATGCTAAAATATATAAAAATACAGAGATCCAGGCGCTGATTACTGCGCTTGGATTAGGCATCAAAGGAGAAGAATTTGATGCAAAAAATCTTAGATATCACCGTGTGGTGATCATGACTGATGCTGATGTTGACGGTGCTCATATTCGTACGCTGATACTTACATTTTTCTACCGCTACCAGAAAGAATTAGTGGAAGGTGGTTATATCTATATTGCGTGCCCTCCTCTTTATAAGGTTGAGCGAGGTAAGAACCATACCTATTGCTACAACGAGGCTGATTTACAGACGACACTCTCAGGCTTCCCCGAGAAGGCCAACTACACCATTCAGCGCTTTAAGGGTCTCGGCGAAATGATGCCAAAGCAGTTGTGGGAGACCACCATGGACCCTTCTACCCGGATGATGAAGCGGGTGGAGGTTCAGGATGCATTAGAGGCTGATCGTATCTTCACAATTTTGATGGGCGACAAGGTTGCTCCCCGCCGGGAGTTCATTGAAACC
MIT9311     ATCTCAAATGAATATGGTGCGGAACAGATTCAGGTCTTAGAGGGATTAGAGCCAGTTCGTAAACGTCCTGGCATGTATATAGGTTCTACAGGTCCTAGAGGTTTGCATCATTTAGTATATGAAGTCGTTGATAATTCAGTTGATGAAGCACTTGCAGGTCATTGTGATCATATAGAAATAGTTCTTCAATCAGATGGATCAGCTTTAATTTCTGATAATGGACGAGGTATCCCAACAGATATTCATCCAAGGACGGGTAAAAGTGCCTTAGAAACTGTACTGACTGTTCTTCATGCGGGAGGTAAATTCGGAAGTGGTGGCTATAAAGTTTCAGGCGGATTGCATGGAGTAGGAATCTCTGTAGTTAATGCTTTAAGCGAATGGGTTAATGTGACTGTTTATAGAGATGGTAGTGAGTTTAATCAAAGATTTGAAAAAGGTGTATCGCAGAATGTATTGCAAAGTAAAAAGCAGACTAAAAAACCTTTTAAA---AAAGGAACCACTATTTGTTTTAAACCTGATAAAACGATTTTTTCTGGAGGAATCGAATTCGAATATGCTCTTCTCTCATCAAGATTAAGAGAACTTGCTTATCTTAATGGCGGTGTAAAAATTGTTTTTAGAGATGAGAGAAATAAATTGTCAGATGGTTCTTTTAAA------GAAGAAATTTACTTATATCAAGGAGGCATTAAAGAATATGTTCAATACATGAATGCGGAAAAAGAGGCCATTCATCCTGACATAATTTATGTTGACTCACAAAAAGAAAACGTTTACGTAGAAGCAGCTTTGCAATGGTGTTCAGATGTATATTCAGATAATATTTTAGGTTTTGCAAATAATATTAGAACTATTGATGGAGGAACTCATATTGAAGGATTAAAGACAGTTTTGACAAGAACGTTCAATAATCTTGCAAAAAAAAGAGGTAAAAGAAAAGATATTGAAAAAAATTTAGCTGGCGAAAATATCAGAGAGGGCTTAACTGTAGTTTTATCCGTTAAAGTTCCAGATCCCGAATTTGAGGGACAAACAAAAACAAAATTAGGTAATACGGAAGTAAGAGGAATTGTTGATTCTCTTATTGGGGAGGCTCTTACAAAATTTATGGAATTTAATCCTGGAATTTTAGACTTGGTTCTTGAGAAAGCAATTCAATCATTCAATGCAGCAGAAGCTGCAAGAAGGGCTAGAGAATTAGTAAGAAGAAAAAGTGTTCTTGAAAGCTCAACTTTGCCAGGTAAATTAGCAGATTGTAGTTCTAGAGATCCCGCAGAATCTGAAATTTATATCGTTGAGGGAGATTCTGCTGGAGGTTCCGCAAAACAAGGCAGAGATAGAAAATTTCAGGCTATTTTGCCTCTTAGGGGTAAAATTCTAAATATCGAAAAAACTGACGATACAAAAATATATAAAAATACAGAAATTCAGTCTTTAATAACAGCTTTAGGATTAGGAATAAAAGGAGAGGAGTTCGACGTGAGCTCTTTGAGATATCACAGAGTTGTAATTATGACGGATGCTGATGTTGACGGTGCTCATATAAGAACCTTATTATTGACATTTTTTTATAGATATCAAAGAGAACTTGTTGAAAAGGGATATATATATATTGCTTGTCCTCCCCTCTACAAGGTTGAAAGAGGTAAGAATCATAAATACTGTTATAACGAGAATCAATTAAAGGATACAATTGGAAGCTTTGGAGAAAATGCAAATTACAATATCCAAAGATTTAAGGGATTAGGTGAGATGATGCCAAAACAATTGTGGGATACAACTATGAATCCTCAAACCAGGATGATGAAAAGGGTTGAAATTGAAGATGCACTTGAAGCTGACAGAATATTTAATATATTAATGGGAGATAAAGTTGCACCAAGAAGAGAATTTATTGAAACT
MIT9313     GTCCAGGCTGCCTATGGCGCCGAACAAATTCAGGTGCTGGAAGGGCTAGAGCCCGTTAGGAAGCGTCCGGGGATGTACATCGGCTCCACTGGGCCAAGGGGGTTGCATCATCTTGTCTTTGAGGTTGTCGATAACTCTGTTGATGAGGCCTTGGCCGGGCACTGTGATGAGATTCTCGTGGTGCTTGGACCAGATGGTTCCGCATCAATATCTGACAACGGCCGTGGCATTCCCACCGACGTTCATTCCCGGACAGGCAAGAGTGCCTTGGAAACGGTGCTCACCGTGCTTCATGCTGGCGGCAAGTTCGGCAGTGGCGGTTACAAGGTCTCTGGCGGCTTGCACGGAGTTGGGGTATCTGTCGTCAATGCCCTGAGTGAATGGGTGGAAGTGACGGTGCGACGTCAAGGACAGGTGCACCGTCAGCGCTTTGAACGTGGGACCGCGATCGGTAGTCTTCGTTCCGAAGCCCAGCCTGCTTCAGAGAAGGGGCGCACTGGCACGAGCGTTTGTTTTAAGCCGGACGAAGAGATATTTACTGTTGGCATTGTTTTCGATTACGCCACCCTGTCTACTCGTTTGCGTGAACTGGCTTATCTCAATGGTGGGGTGCGGATTGTTTTCCGCGATGAGCGTCAGCCTGTTTTAGATGCTGAAGGGGCTCCTCATGAGGAGGTCTATTTTTATGAGGGCGGTATCAAAGAATATGTCACCTATATGAACGCGGAAAAGGACGCTCTTCATCCCGAAATTATTTATGTGAATTCCGAAAAGGATAATGTGCAGGTTGAAGCAGCACTGCAATGGTGTGTTGATGCTTATTCAGACAGCATTCTCGGATTTGCCAATAATATTCGCACTGTAGATGGGGGTACTCATATTGAGGGGTTGAAGACAGTTCTTACCCGTACTCTCAATACGTTTGCCCGTAAGCGTGGCAAACGCAAGGAAGCCGATTCTAATCTGGCTGGAGAAAATATTCGTGAAGGACTTACGGCTGTTCTTTCTGTAAAGGTCCCAGATCCAGAATTCGAAGGGCAGACAAAAACCAAGTTGGGTAATACCGAAGTCCGCGGCATTGTCGACAGCTTGGTTGGTGAAGCATTGAGTCAGTACTTGGAATTTAATCCTGCGGTGATTGATCTTATTCTTGAGAAGGCCATCCAGGCATTCAATGCAGCTGAAGCTGCACGTCGTGCTCGAGAATTAGTGCGCCGCAAAAGCGTACTTGAGAGTTCTACGTTGCCAGGAAAACTGGCTGATTGCAGTTCTAGGGACCCCTCGGAATCAGAGATTTACATCGTGGAGGGAGACTCTGCTGGTGGCTCTGCAAAGCAGGGCCGAGATCGTCGCTTTCAAGCAATTCTTCCCTTGCGCGGTAAGATCCTAAATATTGAGAAAACAGATGATGCTAAAATATATAAAAATACGGAGATCCAGGCGCTGATAACTGCGCTTGGATTAGGTATCAAGGGAGAAGAATTTGATTCAAAAAATCTTAGATATCACCGTGTGGTGATCATGACTGATGCTGATGTTGATGGTGCTCATATTCGTACGCTGATACTTACATTTTTCTACCGCTACCAGAAAGAATTAGTTGAAGGTGGTTATATCTATATTGCATGCCCTCCTCTTTATAAGGTTGAGCGAGGTAAGAACCATACCTATTGCTACAACGAGGTTGATTTACAGACGACACTCTCAGGCTTCCCCGAGAAGGCCAACTACACCATTCAGCGCTTTAAGGGTCTCGGCGAAATGATGCCAAAGCAGTTGTGGGAGACCACCATGGACCCTTCTGCCCGGATGATGAAGCGGGTGGAGGTTCAGGATGCATTAGAGGCTGATCGTATCTTCACAATTTTGATGGGTGACAAGGTTGCTCCCCGCCGGGAGTTCATTGAAACG
[truncated: 36,557 more chars]
