# Supplementary material for: Emergence of trait variability through the lens of nitrogen assimilation in Prochlorococcus
Source: eLife. 2019 Feb 1;8:e41043. doi: 10.7554/eLife.41043 (PMC6370341; doi:10.7554/eLife.41043)
Supplement: Table 3—source data 1. [file elife-41043-table3-data1.zip › moaA_CyCOG_60001917_OTU_REP.phy]

 67 1044
AG-347-G18  GATAGTAGAAAAAGAAAGTTAAAAGTCTTAAGGTTATCTCTTAAACAAAATTGCAATTTTTCGTGTATTTATTGTAAGCCTGAGAACTATAGT---TCGGATGTTTTAAATATTGAACAATTTAAAAAGTTAATTTTAGTCAGTTGTCGATTAGGGATAAATTCTTTAAGAATCACTGGAGGAGAACCTTTATTGAGTTCTCAATTAGATGAACTTCTTTATGAAATTAAATCGCAAAGATTAGAAGAATCAAATCCAGTATCTAATTTACAGGATATTTCTCTAACCACAAATGGATATTTGCTCTCTAAGAAAAAAGCTAATGAGCTTTTTAAAAATGGTTTAGACCGCATAACAGTAAGTTTAGATGCGATTGATCCTGATATTTTTTCAAACATGATTGGA---GAGGAAAATAAAATAATTGGCAAAGAAAAATTATTTACTGTCCTTGAAGGAATAGATCATGCAATTAATGCTGGATTTAATCCAAAGGCGGGAAAATTAAAAATAAATGCAGTTATAAAAAAAGAGATGAATGATAATCAAATTTTTGAATTAGTTGATTTTGCAAAAAAAAGGTCTATAGAAATTCGTTTCATTGAATATATGGACGTAGGGATATCTAATAATTGGCAGCCATCAGATGTTTTTTTCTCTGAAAGAATTATTAGGCTATTAAAGAAGAAACATCGATTAAAAGAATACGGAAGAAAGGAGGGACAAACTGCTAATAGATGGTACATGAGTGATTCAAATAGTTTTGTAAGTACAATCTCTTCAATAAGTAATCCTTTTTGTTCAGATTGTAATAGATTGAGGATAACTAGCGATGGTTATGCTTATACATGTCTTTTTTCTAATGAAGGTATAAATCTAAACCCATGGTTGTCTCTACCAATTAATCTCCATGAATTGGAAAATAAAATCAAGAGCATTTGGGAAGCTAGAGAAGATAACTATAGTGAAGATCGATTTAAAGTATTAGAGAAAACAACTGACAAAAATCAAAAAATTCATCCATCAATGTCATATCTTGGGGGA
AG-347-I04  GATAATAGAAAAAGAAAGTTAAAAGTTTTAAGGTTATCTCTTAAACAAAATTGCAATTTTTCGTGTATTTACTGTAAGCCTGAGAACTATAGT---TTGGATGTTCTAAATATTGAACAATTTAAAAAGTTAATTTTTGTCAGTTGTCGATTAGGGGTAAATTCTTTAAGAATCACTGGAGGAGAACCTTTATTGAGTTCTCAATTAGATGAACTTCTTTATGAAATTAAATCGCAAAGATTAGAAGAATCAAATCCAGTAGCTAATATACAGGATATTTCTCTAACCACAAATGGATATTTGCTCTCTAAGAAAAAAGCTAATGAGCTTTTTAAAAATGGTTTAGACCGCATAACAGTAAGTTTAGATGCGATTAATCCTGATATTTTTTCAAACATGATTGGA---GAGGACAATAAAATTATTGGCAAAGAAAAATTATTTACTGTCCTTGAAGGAATAGATCATGCAATTAATGCTGGATTTAATCCAAAGGCGGGGAAATTAAAAATAAATGCAGTTATAAAAAAAGAGATTAATGATAATCAAATTTTTGAATTAGTTGATTTTGCCAAAAAAAGGTCTATAGAAATTCGTTTCATTGAGTATATGGACGTAGGGATATCTAATAATTGGAAGCCATCAGATGTTTTTTTCTCTGAAAGAATTATTAGGCTATTAAAGAAGAAACATCGATTAACAGACTACGGAAGAAAGGAGGGGAAAACTGCTAATAGATGGTACATGAGTGATTCAAATAGTTTTGTTAGTACAATCTCTTCAATAAGTAATCCTTTTTGTTCAGACTGTAATAGATTGAGGATAACTAGCGATGGTTATGCTTATACATGTCTTTTTTCTAATGAAGGTATAAATCTAAACCCATGGTTGACTCTACCAATTAATCTCCATGAATTGGAAAATAAAATTAAGAGCATTTGGGAAGCTAGAGAAGATAACTATAGTGAAGATCGATTTAAAGTATTAGAGAAAACAACTAACAAAAATCAAAAAATTCATCCATCAATGTCATATCTTGGGGGA
AG-347-I19  GACAATAGAAAAAGAAAGTTAAAAGTTTTAAGGATATCTCTTAAACAAAATTGCAATTTTTCGTGTATTTACTGTAAGCCTGAGAACTATAGT---TTGGATGTTTTAAATATTGAACAATTTAAAAAGTTAATTTTAGTCAGTTGCCGATTAGGGGTAAATTCTTTAAGAATCACTGGAGGAGAACCTTTATTGAGTTCTCAATTAGATGAACTTCTTTATGAAATTAAATCGCAAAGATTAGAAGAATCAAATCCAGTAGCTAATTTACAGGATATTTCTCTAACCACAAATGGATATTTGCTCTCTAAGAAAAAAGCTAATGAGCTTTTTAAAAATGGTTTAGATCGCATAACAGTAAGTTTAGATGCGATTGATCCTGATATTTTTTCAAACATGATTGGA---GAGGAAAATAAAATTATTGGCAAAGAAAAATTATTTACTGTCCTTGAAGGAATAGATCATGCAATTAATGCTGGATTTAATCCAAAGGCGGGGAAATTAAAAATAAATGCAGTTATAAAAAAAGAGATTAATGATAATCAAATTTTTGAATTAGTTGATTTTGCAAAAAAAAGGTCTATAGAAATTCGTTTCATTGAGTATATGGACGTAGGGATATCTAATAATTGGCAGCCATCAGATGTTTTTTTCTCTGAAAGAATTATTAGGCTACTAAAGAAGAAACATCGATTAAAAGACTACGGAAGAAAGGAGGGGCAAACCGCTAATAGATGGTACATGAGTGATTCAAATAGTTTTGTAAGTACAATCTCTTCAATAAGTAATCCTTTTTGTTCAGACTGTAATAGATTGCGGATAACTAGCGATGGTTATGCTTATACATGTCTTTTTTCTAATGAAGGTATAAATCTAAACCCATGGTTGTCTCTACCAATTAATCTCCATGAATTGGAAAATAAAATCAAGAGCATTTGGGAAGCTAGAGAAGATAACTATAGTGAAGATCGATTTAAAGTATTAGAGAAAACAACTGAAAAAAATCAAAAAATTCATCCATCAATGTCATATCTTGGGGGA
AG-347-I21  GATAATAGAAAAAGAAAGTTAAAAGTTTTAAGGTTATCTCTTAAACAAAATTGCAATTTTTCGTGTATTTACTGTAAGCCTGAGAACTATAGT---TTGGATGTTTTAAATATTGAACAATTTAAAAAGTTAATTTTAGTCAGTTGCCGATTAGGGGTAAATTCTTTAAGAATCACTGGAGGAGAACCTTTATTGAGTTCTCAATTAGATGAACTTCTTTATGAAATTAAATCGCAAAGATTAGAAGAATCAAATCCAGTAGCTAATTTACAGGATATTTCTCTAACCACAAATGGATATTTGCTCTCTAAGAAAAAAGCTAATGAGCTTTTTAAAAATGGTTTAGACCGCATAACAGTAAGTTTAGATGCGATTGATCCTGATATTTTTTCAAACATGATTGGA---GAGGAAAATAAAATTATTGGCAAAGAAAAATTATTTACTGTCCTTGAAGGAATAGATCATGCAATTAATGCTGGATTTAATCCAAAGGCGGGGAAATTAAAAATAAATGCAGTTATAAAAAAAGAGATTAATGATAATCAAATTTTTGAATTAGTTGATTTTGCAAAAAAAAGGTCTATAGAAATTCGTTTCATTGAGTATATGGACGTAGGGATATCTAATAATTGGCAGCCATCAGATGTTTTTTTCTCTGAGAGAATTATTAGGCTACTAAAGAAGAAACATCGATTAAAAGACTACGGAAGAAAGGAGGGACAAACTGCTAATAGATGGTACATGAGTGATTCAAATAGTTTTGTAAGTACAATCTCTTCAATAAGTAATCCTTTTTGTTCAGACTGTAATAGATTGAGGATAACTAGCGATGGTTATGCTTATACATGTCTTTTTTCTAATGAAGGTATAAATCTAAACCCATGGTTGTCTCTACCAATTAATCTCCATGAATTGGAAAATAAAATCAAGAGCATTTGGGAAGCTAGAGAAGATAACTATAGTGAAGATCGATTTAAAGTATTAGAGAAAAAAACTGACAAAAATCAAAAAATTCATCCATCAATGTCATATCTTGGGGGA
AG-347-I22  GATAATAGAAAAAGAAAGTTAAAAGTTTTAAGGTTATCTCTTAAACAAAATTGCAATTTTTCGTGTACTTATTGTAAGCCTGAGAACTATAGT---TTGGATGTTTTAAATATTGAACAATTTAAAAAGTTAATTTTAGTCAGTTGTCGATTAGGGGTAAATTCTTTAAGAATAACTGGAGGAGAACCTTTATTGAGTTCTCATTTAGATGAACTTCTTTATGAAATTAAATCGCAAAGATTAGAAGAATCAAATCCAGTAGCTAATTTACAGGATATTTCTCTAACCACAAATGGATATTTGCTCTCTAAGAAAAAAGCTAATGAGCTTTTTAAAAATGGTTTAGACCGCATAACAGTAAGTTTAGATGCGATTGATCCTGATATTTTTTCAAACATGATTGGA---GAGGAAAATAAAATTATTGGTAAAGAAAAATTATTTACTGTCCTTGAAGGAATAGATCATGCAATTAATGCTGGATTTAATCCAAAGGCAGGGAAATTAAAAATAAATGCAGTTATAAAAAAAGAGATTAATGATAATCAAATTTTTGAATTAGTTGATTTTGCAAAAAAAAGGTCAATAGAAATTCGTTTCATTGAGTATATGGACGTAGGGATATCAAATAATTGGCAGCCATCAGATGTTTTTTTCTCTGAGAGAATTATTAGGCTATTAAAGAAGAAACATCGATTAAAAGACTACGGAAGAAAGGAGGGACAAACTGCTAATAGATGGTACATGAGTGATTCAAATAGTTTTGTAAGTACAATCTCTTCAATAAGTAATCCTTTTTGTTCAGACTGTAATAGATTGAGGATAACTAGCGATGGTTATGCTTATACATGTCTTTTTTCTAATGAAGGTATAAATCTAAACCCATGGTTGTCTCTACCAATTAATCTCCATGAATTGGAAAATAAAATCAAGAGCATTTGGGAAGCTAGAGAAGATAACTATAGTGAAGATCGATTTAAAGTATTAGAGAAAACAACTGACAAAAATCAAAATATTCATCCATCAATGTCATATCTTGGTGGA
AG-347-K17  GATAAAAGAAAAAGAAAGTTAAAAGTTTTAAGGTTATCTCTTAAACAAAATTGCAATTTTTCGTGTATTTACTGTAAGCCTGAGAACTATAGT---TTGGATGTTTTAAATATTGAACAATTTAAAAAGTTAATTTTAGTCAGTTGTCGATTAGGGGTAAATTCTTTAAGAATCACTGGAGGAGAACCTTTATTGAGTTCTCAATTAGATGAACTTCTTTATGAAATTAAATCGCAAAGATTAGAAGAATCAAATCCAGTAGCTAATTTACAGGATATTTCTCTAACCACAAATGGATATTTGCTCTCTAAGAAAAAAGCTAATGAGCTTTTTAAAAATGGTTTAGACCGCATAACAGTAAGTTTAGATGCGATTGATCCTTATATTTTTTCAAAAATGATTGGA---GAGGAAAATAAAATTATTGGCAAAGAAAAATTATTTACTGTCCTTGAAGGAATAGATCATGCAATTAATGCTGGATTTAATCCAAAGGCGGGGAAATTAAAAATAAATGCAGTTATAAAAAAAGAGATTAATGATAATCAAATTTTTGAATTAGTTGATTTTGCAAAAAAAAGGTCTATGGAAATTCGTTTCATTGAGTATATGGACGTAGGGATATCTAATAATTGGCAGCCATCAGATGTTTTTTTCTCTGAAAGAATTATTAGGCTATTAAAGAAGAAACATCGATTAAAAGACTACGGAAGAAAAGAGGGACAAACTGCTAATAGATGGTACATGAGTGATTCAAATAGTTTTGTAAGTACAATCTCTTCAATAAGTAATCCTTTTTGTTCAGACTGTAACAGATTGAGGATAACTAGCGATGGTTATGCTTATAAATGTCTTTTTTCTAATGAAGGTATAAATCTAAACCCATGGTTGTCTATACCAATTAATCTCCATGAATTGGAAAATAAAATCAAGAGCATTTGGGAAGCTAGAGAAGATAACTATAGTGAAGATCGATTTAAAGTATTAGAGAAAACAACTGACAAAAATCAAAAAATTCATCCATCAATGTCATATCTTGGGGGA
AG-347-K22  GATAATAGAAAAAGAAAGTTAAAAGTTTTAAGGTTATCTCTTAAACAAAATTGCAATTTTTCCTGCATTTACTGTAAGCCTGAGAATTATAGT---TTGGATGTTTTAAATATTGAACAATTTAAAAAGTTAATTTTAGTGAATTGTCGATTAGGGGTAAATTCTTTAAGAATCACTGGAGGTGAACCCTTATTGAGTTCACAATTAGATGAACTTCTTTATGAAATTAAATCGCAAAGATTAGAAGAATCAAATCCAATAGGTAATTTACAGGATATTTCTCTAACCACAAATGGATATTTGCTCTCTAAGAAAAAAGCTAATGAGCTTTTTAAAAATGGTTTAGACCGCATAACAGTAAGTTTAGATGCGATTGATCCTGATATTTTTTCAAACATGATTGGA---GAGGAAAATAAAATTATTGGCAAAGAAAAATTATTTACTGTCCTCGAAGGAATAGATCATGCAATTAATGCTGGATTTAATCCAAAAGCGGGAAAATTAAAAATAAATGCAGTCATAAAAAAAGAGATAAATGATAATCAAATTTTTGAATTAGTTAATTTTGCAAAAAAAAGGTCTATAGAAATTCGTTTCATTGAATATATGGACGTAGGCACATCTAATAATTGGCGGCCATCAGATGTTTTTTTCTCTGAAAGAATTATTAGGTTATTAAAGAAGAAACATCGATTAAAAGACTACGGAAGAAAGGAGGGACAAACTGCTAATAGGTGGTACATGAGTGATTCAAAAAGTTTTATAAGTACAATCTCTTCAATAAGTAATCCTTTTTGTTCAGATTGTAATAGATTGAGGATAACTAGCGATGGCTATGCTTATACATGTCTTTTTTCTAGTGAAGGTATAAATCTAAACCCATGGTTGTCTCTACCAATTAATCTTTATGAACTGGAAAATAAAATCAAAAGCATTTGGGAAGCTAGAGCAGATAACTATAGTGAAGATCGATTTAAAGTATTAAAGAAAACAACTGACAAAAATCAAAAAATGCATCCATCAATGTCATATCTTGGAGGA
AG-347-L20  GATAATAGAAAAAGAAAGTTAAAAGTTTTAAGGTTATCTCTTAAACAAAATTGCAATTTTTCGTGTATTTACTGTAAGCCTGAGAACTATAGT---TTGGAGGTTTTAAATATTGAACAATTTAAAAAGTTAATTTTAGTCAGTTGTCGATTAGGGGTAAATTCTTTAAGAATCACTGGAGGAGAACCTTTATTGAGTTCTCAATTAGATGAACTTCTTTATGAAATTAAATCGCAAAGATTAGAAGAATCAAATCCAGTATCTAATTTACAGGATATTTCTCTAACCACAAATGGATATTTGCTCTCTAAGAAAAAAGCTAATGAGCTTTTTCAAAATGGTTTAGACCGTATAACCGTAAGTTTAGATGCGATTGATCCTGATATTTTTTCAAACATGATCGGA---GAGGAAAATAAAATTATTGGCAAAGAAAAATTATTTACTGTCCTTGAAGGAATAGATCATGCAATTAATGCTGGATTTAATCCAAAGGCGGGGAAATTAAAAATAAATGCAGTTATAAAAAAAGAGATTAATGATAATCAAATTTTTGAATTAGTTGATTTTGCAAAAAAAAGGTCTATAGAAATTCGTTTCATTGAGTATATGGACGTAGGGATATCTAATAATTGGCAGCCATCAGATGTTTTTTTCTCTGAAAGAATTATTAGGCTATTAAAGAAGAAACATCGATTAAAAGACTACGGAAGAAAGGAGGGACAAACTGCTAATAGATGGTACATGAGTGATTCAAATAGTTTTGTAAGTACAATCTCTTCAATAAGTAATCCTTTTTGTTCAGACTGTAATAGATTGAGGATAACTAGCGATGGTTATGCTTATACATGTCTTTTTTCTAATGAAGGTATAAATCTAAACCCATGGTTGTCTCTACCAATTAATCTCCATGAATTGGAAAATAAAATCAAGAGCATTTGGGAAGCTAGAGAAGATAACTATAGTGAAGATCGATTTGAAGTATTAGAGGAAACAACTGACAAAAATCAAAAAATTCATCCATCAATGTCATATCTTGGGGGA
AG-347-O22  GATAATAGAAAAAGAAAGTTAAAAGTTTTAAGGTTATCTCTTAAACAAAATTGCAATTTTTCTTGTATTTACTGTAAGCCTGAGAACTATAGT---TTAGATGTTTTAAATATTGAACAATTTAAAAAATTAATTTTAGTCAGTTGTCGATTAGGGGTAAATTCTTTAAGAATCACTGGAGGAGAACCTTTATTGAGTTCTCAATTAGATGAACTTCTGTATGAAATTAAATCGCAAAGATTAGAAGAATCAAATCCAGTAGCTAATTTACAGGATATTTCTCTAACCACAAACGGATATTTGCTCTCTAAGAAAAAAGCTAATGAGCTTTTTAAAAATGGTTTAGACCGCATAACAGTAAGTTTAGATGCGATTGATCCTGATATTTTTTCAAACATGATTGGA---GAGGAAAATAAAATTATTGGCAAAGAAAAATTATTTACTGTCCTTGAAGGAATAGATCATGCAATTAATGCTGGATTTAATCCAGAGGCGGGAAAATTAAAAATAAATGCAGTTATAAAAAAAGAGTTTAATGATAATCAAATTTTTGCATTAGTTGATTTTGCAAAAAAAAGGTCTATAGAAATTCGTTTCATTGAATATATGGACGTAGGGATATCTAATAATTGGCAGCCATCAGATGTTTTTTTCTCTGAGAGAATTATTAGGCTTCTAAATAAGAAATATCGATTAAAAGACTACGGAAGAAAGGAGGGACAAACTGCTAATAGATGGTACATGAGTGATTCAAATAGTTTTGTAAGTACAATCTCTTCAATAAGTAATCCTTTTTGTTCAGATTGTAATAGATTGAGGATAACTAGCGATGGTTATGCTTATACATGTCTTTTTTCTAATGAAGGTATAAATCTAAACCCATGGTTGTCTCTACCAATTAATCTCCATGAATTGGAAAATAAAATCAAGAGCATTTGGGAAGCTAGAGAAGATAAATATAGTGAAGATCGATTTAAAGTATTAGAGAAATCAACTGACAAAAATCAAAAAATTCATCCATCAATGTCATATCTTGGGGGA
AG-355-A18  GATAATAAAAAAAGAAAGTTAAAAGTTTTAAGGTTATCTCTTAAACAAAATTGCAATTTTTCGTGTATTTACTGTAAGCCTGAGAACTATAGT---TTGGACGTTTTAAATATTGAACAATTTAAAAAGTTAATTTTAGTCAGTTGTCGATTAGGGGTAAATTCTTTAAGAATCACTGGAGGAGAACCTTTATTGAGTTCTCAATTAGATGAGCTTCTTTATGAAATTAAATCGCAAAGATTAGAAGAATCAAATCCAGTAGCTAATTTACAGGATATTTCTCTAACCACAAATGGATATTTGCTCTCTAAGAAGAAAGCTAATGAGCTTTTTAAAAATGGTTTAGACCGCATAACAGTAAGTTTAGATGCGATTGATCCTGATATTTTTTCAAACATGATTGGA---GAGGAAAATAAAATTATTGGCAAAGAAAAATTATTTAATGTCCTTGAAGGAATAGATCATGCAATTAATGCTGGATTTAATCCAAAGGCGGGGAAATTAAAAATAAATGCAGTTATAAAAAAAGAGATTAATGATAATCAAATTTTTGAATTAGTTGATTTTGCAAAAAAGAGGTCTATAGAAATTCGTTTCATTGAGTATATGGACGTAGGGATATCTAATAATTGGCAGCCATCAGATGTTTTTTTCTCTGAAAGAATTATTAGGCTATTAAAGAAGAAACATCGATTAAAAGACTACGGAAGAAAGGAGGGACAAACTGCTAATAGATGGTACATGAGTGATTCAAATAGTTTTGTAAGTACAATCTCTTCAATAAGTAATCCTTTTTGTTCAGACTGTAATAGATTAAGGATAACTAGCGATGGTTATGCTTATACATGTCTTTTTTCTAATGAAGGTATAAATCTAAACCCATGGTTGTCTCTACCAATTAATCTCCATGAATTGGAAAATAAAATCAAGAGCATTTGGGAAGCTAGAGAAGATAACTATAGTGAAGATCGATTTAAAATATTAGAGAAAACAACTGACAAAAATCAAAAAATTCATCCATCAATGTCATATCTTGGGGGA
AG-355-B23  GATAATAGAAAAAGAAAGTTAAAAGTTTTAAGGTTATCTCTTAAACAAAATTGCAATTTTTCATGTATTTACTGTAAGCCAGAGAACTATAGT---TTGGATGTTTTAAATATTGAACAATTTAAAAAGTTAATTTTAGTAAGTTGTCGATTAGGGGTAAATTCTTTAAGAATCACTGGAGGAGAACCTTTATTGAGTTCTCAATTAGATGAACTTCTTTATGAAATTAAATCGCAAAGATTAGAAGAATCAAATCCAGTAGCTAATTTACAGGATGTTTCTCTAACCACAAATGGATATTTGCTCTCTAAGAAAAAAGCTAATGAGCTTTTTAAAAATGGTTTAGACCGCATAACAGTAAGTTTAGATGCGATTGATCCTGATATTTTTTCAAACATGATTGGA---GAGGAAAATAAAATTATTGGCAAAGAAAAATTATTTACTGTCCTTGAAGGAATAGATCATGCAATTAATGCTGGATTTAATCCAAAAGCAGGGAAATTAAAAATAAATGCAGTTATAAAAAAAGAGATTAATGATAATCAAATTTTTGAATTAGTTGATTTTGCAAAACAAAGGTCTATAGAAATTCGTTTCATTGAGTATATGGACGTAGGGATATCTAATAATTGGCAGCCATCAGATGTTTTTTTCTCTGAAAGAATTATTAGGCTATTAAAGAAGAAACATCGATTAAAAGACTACGGAAGAAAGGAGGGACAAACAGCTAATAGATGGTATATGAGTGATTCAAAAAGTTTTGTAAGTACAATCTCTTCAATAAGTAATCCTTTTTGTTCAGACTGTAATAGATTGAGGATAACTAGCGATGGTTATGCTTATACATGTCTTTTTTCTAATGAAGGTATAAATCTAAACCCATGGTTGTCTCTACCAATTAATCTCCATGAATTGGAAAATAAAATCAAGAGCATTTGGGAAGCTAGAGAAGATAACTATAGTGAAGATAGATTTAAAGTATTAGAGAAAACAACTGACAAAAATCAAAAAATTCATCCATCAATGTCATATCTTGGGGGA
AG-355-J17  GATAATAGAAAAAGAAAGTTAAAAGTTTTAAGGTTATCTCTTAAACAAAATTGCAATTTTTCGTGTATTTACTGTAAGCCTGAGAACTATAGT---TTGGATGTTTTAAATATTGAACAATTTAAAAAGTTAATTTTAGTCAGTTGTCGATTAGGGGTAAATTCTTTAAGAATCACTGGAGGAGAACCTTTATTGAGTTCTCAATTGGATGAACTTCTTTATGAAATTAAATCGCAAAGATTAGAAGAATCAAATCCAGTAGCTAATTTACAGGATATTTCTCTAACCACAAATGGATATTTGCTCTCTAAGAAAAAAGCTAATGAGCTTTTTAAAAATGGTTTAGACCGCCTAACAGTAAGTTTAGATGCGATTAATCCTGATATTTTTTCAAAAATGATTGGA---GAGGAAAATAAAATTATTGGCAAAGAAAAATTATTTACTGTCCTTGAAGGAATAGATCATGCAATTAATGCTGGATTTAATCCAAAGGCGGGGAAATTAAAAATAAATGCAGTCATTAAAAAAGAGATAAATGATAATCAAATTTTTGAATTAGTTGATTTTGCAAAAAAAAGGTCTATAGAAATTCGTTTTATTGAATATATGGACGTAGGCACATCTAATAATTGGAAGCCATCAGATGTTTTTTTCTCTGAAAAAATTATTAGTTTATTAAAGAAGAAATATCGATTAAAAGACTACGGAAGAAAGGAAGGGCAAACAGCCAATAGGTGGTACATCAGTGATTCAAAAAGTTTTATAAGTACAATCTCTTCAGTAAGTAATCCTTTTTGTTCAGATTGTAATAGGTTGAGGATAACTAGCGATGGTTATGCTTATACGTGTCTTTTCTCTAGTGAAGGTATCAATCTAAACCCATGGTTATCTCTACCAATTAATCTCCATGAACTGGAAAATAAAATCAAGAGCATTTGGGAAGCGAGAGAAGATAACTATAGTGAAGAAAGATTTAAAAAATTAGAAAAAACAACTGACAAAAATCAAAAAATTCATCCATCTATGTCATATCTTGGGGGA
AG-355-O19  GACAATAAAAAAAGAAAGTTAAAAGTTTTAAGGTTATCTCTTAAACAAAATTGCAATTTTTCGTGTATTTACTGTAAGCCTGAGAACTATAGT---TTGGATGTTTTAAATATTGAACAATTTAAAAAGTTAATTTTAGTCAGTTGCCGATTAGGGGTAAATTCTTTAAGAATCACTGGAGGAGAACCTTTATTGAGTTCTCAATTAGATGAACTTCTCTACGAAATTAAATCGCAAAGATTAGAAGAATCAAATCCAGTAGCTAATTTACAGGATATTTCTCTAACCACAAATGGATATTTGCTCTCTAAGAAAAAAGCTAATAAGCTTTTTAAAAATGGTTTAGACCGCATAACAGTAAGTTTAGATGCGATTGATCCTGATATTTTTTCAAACATGATTGGA---GAGGAAAATAAAATTATTGGCAAAGAAAAATTATTTACTGTCCTTGAAGGAATAGATCATGCAATTAATGCTGGATTTAATCCAAAGGAGGGTAAATTAAAAATAAATGCAGTTATAAAAAAAGAGATTAATGATAATCAAATTTTTGAATTAGTTGATTTTGCAAAAAAAAGGTCTATAGAAATTCGTTTCATTGAGTATATGGACGTAGGGATATCTAATAATTGGCAGCCATCAGATGTTTTTTTCTCTGAAAGAATTATTAGGCTACTAAAGAAGAAACATCGATTAAAAGATTACGGAAGAAAGGAGGGACAAACTGCTAATAGATGGTACATGAGTGATTCAAATAGTTTTGTAAGTACAATCTCTTCAATAAGTAATCCTTTTTGTTCAGACTGTAATAGATTGAGGATAACTAGCGATGGTTATGCTTATACCTGTCTTTTTTCTAATGAAGGTATAAATCTAAAACCATGGTTGTCTCTACCAATTAATCTCCATGAATTGGAAAATAAAATCAAGAGCATTTGGGAAGCTAGAGAAGATAATTATAGTGAAGATCGATTTAAAGTATTAGAGAAAAAAACTGACAAAAATCAAAAAATTCATCCATCAATGTCATATCTTGGGGGA
AG-363-B18  GATAATAGAAAAAGAAAGTTAAAAGTTTTAAGGTTATCTCTTAAACAAAATTGCAATTTTTCATGCATTTACTGTAAGCCAGAAAATTATAGT---TTAGATGTATTAAATATTGAACAATTTAAAAAATTAATTTTGGTCAGTTGTCGATTAGGGGTAAATTCTTTAAGAATTACTGGAGGTGAACCTTTATTAAGTTCTCAATTAGATGAACTTCTTCATGAAATTAAATTGCAAAGGTTAGAAGAATCAAATCCAATAGCAAATTTACAGGATATTTCTTTAACTACAAATGGATATTTGCTCTCTAAGAAAAAAGCTATTGAGCTTTTTAAAAATGGTTTAGACCGTATAACAGTAAGTTTAGACGCAATTGATCCTGATATTTTTTCAAACATGATTGGA---GAGGAAAATAAAATTATTGGTAAAGAAAAATTATTTACTGTCCTTGAAGGAATAGATCATGCAATTAATGCTGGATTTAATCCAAAGGCGGGAAAATTAAAAATAAATGCAGTCATAAAAAAAGAGATTAATGATAATCAAATTTTTGAATTAGTTGATTTTGCAAAAAAAAGGTCTATAGAAATTCGTTTCATTGAATATATGGACGTAGGCACATCTAATAATTGGAAGCCATCAGATGTTTTTTTCTCTGAAAGAATTATTAGGTCATTAAAGAAGAAATATCGATTAAAAGACTACGGAAGAAAGGAAGGACAAACAGCTAATAGATGGTACATCAGTGATTCAAAAAGTTTTATAAGTACAATCTCTTCAGTAAGTAATCCTTTTTGTTCAGATTGTAATAGATTGAGGATAACTAGCGATGGTTATGCTTACACGTGTCTTTTTTCTAGTGAAGGTATCAATCTAAACCCATGGTTATCTCTACCAATTAATCTCCATGAACTGGAAAATAAAATCAAGAGCATTTGGGAAGCAAGAGAAGATAACTATAGTGAAGATAGATTTAAAAAATTAGAAAGAACAACTAACAAAAATCAAAAAATGCATCCATCTATGTCATATCTTGGGGGA
AG-363-M20  GATATTCATGATAGAGAGTTAAAAGTTTTAAGGCTTTCATTAACTAATAAATGTAATTTTTCATGTCCATATTGTTTGCCAGAAAATAATAGCTGTTTGACTACATTAACTAATAAGCAATTCCTATCAATAATTAAGGTTGCTTGCAAATTAGGAGTAAGCTCACTCAGATTAACTGGGGGAGAGCCATTAATAAGCAGTCAGTTGAATAAGCTGATGGAAGCAATTAATACATTAAAGAAAACAAGAAATCATCCTATTAATAATTTAAAAGACATTGCTATAACTACAAATGGATCATTATTAACAAAAGATAGATGTCAAGATTTATTTGCTTATGGACTCAACAGGATCACAGTTAGCCTAGATGCCCTAGATCCAAAAATATTTTCAATAATGACAGGA---GATAAAAATTTGATTTCAGCTAAGAATAAGCTGAATCATGTTCTCCAAGGCATTGATAATGCCATCCAAGCAGGCTTTGATCCATTAAAGGGTCAGCTGAAAATAAACTGTGTCATCAAAAAGAACATAAATGATAATCAGATCATAAATCTTGTTCGCTTTGCTAAAGCTAAATCTATTGAAATTAGATTCATAGAATATATGGATGTAGGAAATAAGAATAATTGGCAAGCCAATGAAGTTCTCAAATCTCACGAATTGATAAATATAATAAAACAACATTTTAAAATTAATGAGGCTGGAAGATTAAAAGGTAATACAGCCCATAAATGGTATATGAAAGATAGCAATAGCTTCATAAGTACTATATCTTCGATATCTAATCCTTTTTGTTCTGACTGCAATAGATTAAGGATTACTAGTGATGGTTTCGCACATACTTGCCTTTTTTCAAACCATGGTTCTGATTTAAAAAAATGGCTCAATCCATCAATTAATGAAAAAGGCTTAGAAGAATTTCTTGAGACAATATGGCTAATAAGAGATGATAAATATAGTGAAAATAGATTTGAT------AAGCCTGAGAACTCGAAAACACAAAAACCTCATCCTTCAATGTCGTATTTAGGAGGT
AG-402-B03  GATATTCATGATAGAGAGTTAAAAGTTTTAAGGCTTTCATTAACTAATAAATGTAATTTTTCATGTCCATATTGTTTGCCAGAAAATAATAGCTGTTTGACTACATTAACTAATAAGCAATTCCTATCAATAATTAAGGTTGCTTGCAAATTAGGAGTAAACTCACTCAGATTAACTGGGGGAGAGCCATTAATAAGCAGTCAGTTGAATAAGCTGATGGAAGCAATTAATACATTAAAGAAAACAAGAAATCATCCTATTAATAACTTAAAAGACATTGCTATAACTACAAATGGATCATTATTAACAAAAGATATATGTCAAGATTTATTTGCTTATGGACTCAGCCGGATCACAGTTAGTCTAGATGCCCTAGATCCAAAAATATTTTCAATAATGACAGGA---GATAATAATATGATTTCAGCTAAGAATAAGCTGAATCATGTTCTCCAAGGCATTGATAATGCTATCCAAGCAGGCTTTGATCCATTAGAGGGTCAGCTGAAAATAAACTGTGTCATCAAAAAGAACATAAATGATAATCAGATCATAAATCTTGTTCGCTTTGCTAAAGCTAAATCTATTGAAATTAGATTTATAGAATATATGGATGTAGGAAATAAGAATAATTGGCAAGCTAATGAAGTTCTAAAATCTCACGAATTGATAAGTATAATAAAACAACATTTTAAAATTAATGAGGCTGGAAGATTAAAAGGTAATACAGCCCATAAATGGTATATGAAAGATAGCAATAGCTACATAAGTACTATATCTTCGATATCTAATCCTTTTTGTTCTGACTGCAATAGATTAAGGATTACTAGTGATGGTTTCGCACATACTTGCCTTTTTTCAAACAATGGTTCTGATTTAAAAAAATGGCTCAATCCATCAATTAATGAAAAAGGGTTAGAAGAATTTCTTGAGACAATATGGCTAATAAGAGATGATAAATATAGTGAAAATAGATTTGAT------AAATCTGAGAACTCGAAACCACAAAAACCTCATCCTTCAATGTCGTATTTAGGAGGT
AG-402-C09  GATATTCATGATAGAGAGTTAAAAGTTTTAAGGCTTTCATTAACTAATACATGTAATTTTTCATGTCCATATTGTATGCCAGAAAATAATAGGTGTTTGACTACATTAACTAATAAGCAATTCCTATCAATAATTAAGGTTGCTTGCAAATTAGGAGTAAATTCACTCAGATTAACTGGTGGAGAGCCATTAATAAGCAGCCAGTTGAATAAGCTGATGGAAGCAATTAATACATTAAAGAAAACAAAAAATCATCCTATAAATAATTTAAAAGACATTGCTATAACTACAAATGGATCATTATTAACAAAAGATAGATGTCAAAATTTATTTGATTATGGACTCAACAGAATCACAGTTAGTCTAGATGCTCTAGATCCAAAAATATTTTCAATAATGACAGGA---GATAATAATATGATTTCAGCTAAAAATAAGCTGAATCATGTTCTCCAAGGCATTGATAATGCCATCCAAGCTGGCTTTGATCCATTAGAGGGTCGGCTAAAAATAAATTGTGTCATAAAAAAGAACATAAATGATAATCAGATCTTAAATCTCGTTCACTTTGCAAAAGCTAAATCTATTGAAATTAGATTCATAGAATATATGGATGTAGGAAATAAGAATAATTGGCAAGCTAATGAAGTTCTAAAATCTCACGAATTGATCAGTATAATCAAAGAACATTTTAAAATCAATGAAGCTGGAAGATTAATAGGAAATACAGCCCATAAATGGTATATGAAAGATAGCAATAGTTATATAAGCACTATATCTTCGATATCTAATCCTTTTTGTTCTGACTGCAATAGATTAAGGATTACTAGTGATGGTTTCGCACATACTTGTCTTTTTTCAAACAATGGTTCTGATTTAAAAAAATGGCTCAATCCTTCAATTAATGAAAAAGGCTTAGAAGAATTTCTTGAGACAATATGGCTAATAAGAGATGATAAATATAGTGAAAATAGATTTGAT------CAATCTGAAAACTCGAAACCACAAAAACCTCATCCTTCAATGTCTTATTTAGGAGGT
AG-402-G08  GATATTCATGATAGAGAGTTAAAAGTTTTAAGGCTTTCATTAACTAATACATGTAATTTTTCATGTCCATATTGTATGCCAGAAAATAATAGCTGTTTAACTACATTAACTAATAAGCAATTCCTATCAATCATTAAAGTTGCTTGCAAATTAGGAGTAAACTCACTCAGATTAACTGGTGGAGAGCCATTAATAAGCAGCCAGTTGAATAATCTGATGGAAGCAATTAATACATTAAAGAAAACAAGAAATCATCCTATAAATAATTTAAAAGACATTGCTATAACAACAAATGGATCATTATTAACAAAAGATAGATGTCAAAATTTATTTGATTATGGACTCAACAGAATCACAATTAGTCTAGATGCTCTAGATCCAAAAATATTTTCAATAATGACAGGA---GATAAAAATATGATTTCAGCTAAAAATAAGCTGAATAATGTTCTCCAAGGCATTGATAATGCAATCCAAACAGGCTTTGATCCATTAGAGGGTCGGCTAAAAATAAATTGTGTCATCAAAAAGAACATAAATGATAATCAGATCTTAAATCTTGTTCACTTTGCTAGATCTAAATCTATTGAAATTAGATTCATAGAATATATGGATGTAGGAAATAAGAATAATTGGCAAGCTAATGAAGTTCTAAAATCTCACGAATTGATCAGTATAATAAAAGAACATTTTAAAATCAATGAAGCTGGAAGATTAATAGGAAATACAGCCCATAAATGGTATATGAAAGATAGCAATAGTTATATAAGCACTATATCTTCGATATCTAATCCTTTTTGTTCTGACTGCAATAGATTAAGGATTACTAGTGATGGTTTCGCACATACTTGTCTTTTTTCAAACAATGGTTCTGATTTAAAAAAATGGCTCAATCCTTCAATTAATGAAAAAGGCTTAGAAGAATTTCTTGAGACAATATGGCTAATAAGAGATGATAAATATAGTGAAAATAGATTTGAT------CAATCTGAAAACTCGAAACCACAAAAACCTCATCCTTCAATGTCGTATTTAGGAGGT
AG-402-I23  GATAATAGAAAAAGAAAGTTAAAAGTTTTAAGGTTATCTCTTAAACAAAATTGCAATTTTTCGTGCATTTACTGTAAACCTGAGAACAATAGT---TTGGATGTTTTAAATATTGAACAATTTAAAAAGTTAATTTTAGTAAGTTGTCGATTAGGGGTAAATTCTTTAAGAATCACTGGAGGAGAACCTTTATTGAGTTCTCAATTAGATGAGCTTCTTTATGAAATTAAATTGCAAAGATTAGAAGAATCAAATCCAATAGCTAATTTACAGGATATTTCTCTAACCACAAATGGATATTTGCTCTCTAAGGAAAAAGCTAATGAGCTTTTTAAAAATGGTTTAGACCGCATAACAGTAAGTTTAGATGCGATTGATCCTGATATTTTTTCAAACATGATTGGA---GAGGAAAATAAAATTATTGGCAAAGAAAAATTATTTACTGTCCTTGAAGGAATAGATCATGCAATTAATGCTGGATTTAATCCAAAAGCGGGAAAATTAAAAATAAATGCAGTTATAAAAAAAGAGATTAATGATAATCAAATTTTTGAATTAGTTGATTTTGCAAAAAAAAGATCTATAGAAATTCGTTTCATTGAATATATGGACGTAGGTACATCTAATAATTGGCAGCCATCAGATGTTTTTTTCTCTGAAAGAATTATTAGGCTTTTAAAGAAGAAACATCGATTAAAAGACTACGGAAGAAAGGAGGGACAAACTGCTAATAGATGGTACATGAGTGATTCAAATAGTTTTGTAAGTACAATCTCTTCAATAAGCAGTCCCTTTTGTTCAGATTGTAATAGGTTGAGGATAACTAGCGATGGTTATGCTTATAAATGTCTTTTTTCTAGTGAAGGTATAAATCTAAACCCATGGTTGTCTCTACCAATTAATCTCCATGAACTGGAAAATAAAATCAAGAGCATTTGGGAAGCTAGAGAAGATAACTATAGTGAAGATCGATTTAAAATATTGGAGAAAACAACTGTCAAAAATCAAAAAATGCATCCATCAATGTCATATCTTGGGGGA
AG-402-K22  GATCTCAGGAAAAGGAAGTTAAAAGTTTTAAGATTATCTCTTAAACAAAATTGCAATTTTTCATGTATTTACTGTAAACCAGAAAACTATAAT---TTGGATGTATTAAATATTGAACAATTTAAAAAATTAATTTTTGTAAGTTGTAGATTAGGGATAAATTCTTTAAGAATTACAGGAGGAGAACCTTTATTAAGTTCTCAATTAGTCGAACTTCTTAATGAAATTAGATTACAAAGGTTTGAAGAATCAAATCCAATATCACATTTACAGGATATTTCTCTAACAACAAATGGCTATTTGCTCTCCAAGAAAAAGGCTATGGAGCTTTTTCAAAATGGTTTAGACCGCATAACAGTCAGTTTAGATGCAATTGATCCTGATGTTTTTTCAAAAATGATTGGA---GAGAAAAATAAATTTATAGGTAAAGAAAAATTATTTAATGTGCTTGAGGGAATCGATAATGCAATTAATACTGGATTTAATCCCAGGGAAGGAAAATTAAAAATTAATGCAGTTATAAAAAAAGACGTAAATGATAATCAAATTTTTAAATTAGTTGATTTTGCAAGAAAAAGATCTATAGAAATTCGTTTCATTGAGTATATGGATGTAGGCACATCTAATAATTGGATGCCATCAGATGTTTTTTTCTCTGAAAGAATTATTAGTTCTTTAAAGAAGAAATATCAATTATCAGACTTTGGAAGAAAGGAAGGACAAACAGCTAGTAGATGGTACATGCGTGATTCAAAAAGTTTTATAAGTACAATCTCTTCAGTAAGTAATCCTTTTTGTTCAGACTGTAATAGATTGAGGATAACCAGCGATGGTTATGCTTATACGTGTCTTTTTTCTAATGAAGGTGTAAATCTAAAGCCATGGTTGTCTCAACCAATTGATCTTTACGAATTAGAAAATAAAATCAAAAGCATTTGGGAAGCAAGAGAAGATAACTACAGTGAGAATAGATTTAAAATATTAGAGAAAACAATTAACGTAAATCAAAAAACACATCCATCAATGTCATATCTTGGGGGA
AG-402-L09  GATATTCATGATAGAGAGTTAAAAGTTTTAAGGCTTTCATTAACTAATAAATGTAATTTTTCATGTCCATATTGTTTGCCAGAAAATAATAGCTGTTTGACTACATTAACTAATAAGCAATTCCTATCAATAATTAAGGTTGCTTGCAAATTAGGAGTAAACTCACTCAGATTAACTGGGGGAGAGCCATTAATAAGCAGTCAGTTGAATAAGCTGATGGAAGCAATTAATACATTAAAGAAAACAAGAAATCATCCTATTAATAATTTAAAAGACATTGCTATAACTACAAATGGATCATTATTAACAAAAGATAGATGTCAAGATTTATTTGCTTATGGACTCAACAGGATCACAGTTAGCCTAGATGCCCTAGATCCAAAAATATTTTCAATAATGACAGGA---GATAATAATATGATTTCAGCTAAGAATAAGCTGAATCATGTTCTCCAAGGCATTGATAATGCCATCCAAGCAGGCTTTGATCCATTAAAGGGTCAGCTAAAAATAAACTGTGTCATCAAAAAGAACATAAATGATAATCAGATCATAAATCTTGTTCGCTTTGCTAAAGCTAAATCTATTGAAATTAGATTCATAGAATATATGGATGTAGGAAATAAGAATAATTGGCAAGCTAATGAAGTTCTAAAATCTCACGAATTGATAAATATAATAAAACAACATTTTAAAATTAATGAGGCTGGAAGATTAAAAGGTAATACAGCCCATAAATGGTATATGAAAGATAGCAATAGCTTCATAAGTACTATATCTTCGATATCTAATCCTTTTTGTTCTGACTGCAATAGATTAAGGATTACTAGTGATGGTTTCGCACATACTTGCCTTTTTTCAAACAATGGTTCTGATTTAAAAAAATGGCTCAATCCATCAATTAATGAAAAAGGCTTAGAAGAATTTCTTGAGACAATATGGCTAATAAGAGATGATAAATATAGTGAAAATAGATTTAAT------AAATCTGAGAACTCGAAACCACAAAAACCTCATCCTTCAATGTCGTATTTAGGAGGT
AG-402-L20  GATATTCATGATAGAGAGTTAAAAGTTTTAAGGCTTTCATTAACTAATACATGTAATTTTTCATGTCCATATTGTATGCCAGAAAATAATAGCTGTTTGACTACATTAACTAATAAGCAATTCCTATCAATAATTAAGGTTGCTTGCAAATTAGGAGTAAACTCACTCAGATTAACTGGTGGCGAGCCATTAATAAGCAGCCAGTTGAATAAGCTGATGGAAGCAATTAATACATTAAAGAAAACAAGAAATCATCCTATAAATAATTTAAAAGACATTGCTATAACTACAAATGGATCATTATTAACAAAAGATAGATGTCAAAATTTATTTGATTATGGACTTAACAGAATTACAGTTAGTCTAGATGCTCTAGATCCAAAAATATTTTCAATAATGACAGGA---GAGAATAATATGATTTCAGCTAAGAATAAGCTTAATCATGTTCTGCAAGGCATTGATAATGCCATCCAAGCTGGCTTTGATCCATTAGAGGGTCGGCTAAAAATAAATTGTGTCATTAAAAAGAACATAAATGATAATCAGATCTTAAATCTTGTTCACTTTGCTAAAGCTAAATCTATTGAAATTAGATTCATAGAATATATGGATGTAGGAAATAAGAATAATTGGCAAGCTAATGAAGTTCTAAAATCTCACGAATTGATAAGTATAATAAAAAAACATTTTAAAATTAATGAAGCTGGAAGATTAATAGGAAATACAGCCCATAAATGGTATATGAAAGATAGCAATAGTTATATAAGCACTATATCTTCGATATCTAATCCTTTTTGTTCTGACTGCAATAGATTAAGGATTACTAGTGATGGTTTCGCACATACTTGTCTTTTTTCAAACAATGGTTCTGATTTAAAAAAATGGCTCAATCCTTCAATTAATGAAAAAGGCTTAGAAGAATTTCTTGAGACAATATGGCTAATAAGAGATGATAAATATAGTGAAAATAGATTTGAT------CAATCTGAAAACTCGAAACCACAAAAACCTCATCCTTCAATGTCGTATTTAGGAGGT
AG-402-L23  GATAATAGAAAAAGAAAGTTAAAAGTTTTAAGGTTATCTCTTAAACAAAATTGCAATTTTTCGTGTATTTACTGTAAGCCTGAGAACTATAGT---TTGGATGTTTTAAATATTGAACAATTTAAAAAGTTAATTTTAGTCAGTTGTCGATTAGGGGTAAATTCTTTAAGAATCACTGGAGGAGAACCTTTATTGAGTTCTCAATTAGATGAACTTCTTTATGAAATTAAATCGCAAAGATTAGAAGAATCAAATCCAGTAGCTAATTTACAGGATATTTCTCTAACCACAAATGGATATTTGCTGTCTAAGAAAAAAGCTAATGAGCTTTTTAAAAATGGTTTAGACCGCATAACAGTAAGTTTAGATGCGATTGATCCTGATATTTTTTCAAACATGATTGGA---GAAGAAAATAAAATTATTGGCAAAGAAAAATTATTTACTGTCCTTGAAGGAATAGATCATGCAATTAATGCTGGATTTAATCCAAAGGCGGGAAAATTAAAAATAAATGCAGTTATAAAAAAAGAGATGAATGATAATCAAATTTTTGAATTAGTTGATTTTGCAAAAAAAAGGTCTATAGAAATTCGTTTCATTGAATATATGGACGTAGGGATATCTAATAATTGGCAGCCATCAGATGTTTTTTTCTCTGAAAGAATTATTAGGCTATTAAAGAAGAAACATCGATTAAAAGAATACGGAAGAAAGAAGGGACAAACTGCTAATAGATGGTACATGAGTGATTCAAATAGTTTTGTAAGTACAATCTCTTCAATAAGTAATCCTTTTTGTTCAGATTGTAATAGATTGAGGATAACTAGCGATGGTTATGCTTATACATGTCTTTTTTCTAATGAAGGTATAAATCTAAACCCATGGTTGTCTCTACCAATTAATCTCCATGAATTGGAAAATAAAATCAAGAGCATTTGGGAAGCTAGAAAAGATAACTATAGTGAAGATCGATTTAAAGTATTAGAGAAAACAACTGACAATAATCAAAAAATTCATCCATCAATGTCATATCTTGGGGGA
AG-402-M23  GATATTCATGATAGAGAGTTAAAAGTTTTAAGGCTTTCATTAACTAATACATGTAATTTTTCATGTCCATATTGTATGCCAGAAAATAATAGCTGTTTGACTACATTAACTAATCAGCAATTCCTATCAATAATTAAGGTTGCTTGTAAATTAGGAGTAAACTCACTCAGATTAACTGGGGGAGAGCCATTAATAAGCAGCCAGTTGAATAAGCTGATGGAAGCAATTAATACATTAAAGAAAACAAGAAATCATCCTATAAATAATTTAAAAGACATCGCTATAACTACAAATGGATCATTATTAACAAAAGATAGATGTCAAAATTTATTTGATTATGGACTCAACAGGATCACAGTTAGTCTAGATGCCCTAGATCCAAAAATATTTTCAATAATGACAGGA---GATAATAATATGATTTCAGCTAAGGATAAGCTGAATCATGTCCTCCAAGGCATTGATAATGCCATCCAAACAGGCTTTGATCCATTAGAGGGTCGACTAAAAATAAATTGTGTCATCAAAAAGAACATAAATGATAATCAGATCTTAAATCTTGTTCACTTTGCTAAAGCTAAATCTATTGAAATTAGATTCATAGAATATATGGATGTAGGAAATAAAAATAATTGGCAAGCTAATGAAGTTCTAAGGTCTCACGAATTGATAAGTATAATAAAAGAACATTTTAAAATTAGTGAAGCTGGAAGATTAACAGGTAATACAGCCCATAAATGGTATATGAAAGACAGCAATAGTTATATAAGCACTATATCTTCGATATCTAATCCTTTTTGTTCTGATTGCAATAGATTAAGGATTACTAGTGATGGTTTCGCACATACTTGTCTTTTTTCAAACAATGGTTCTGATTTAAAAAAATGGCTCAATCCATCAATTAATGAAAAAGGCTTAGAAGAATTTCTTGAGACAATATGGCTCATAAGAGATGATAAATATAGTGAAAATAGATTTGAT------AAATCTAAGAACTCGAAACCACAAAAATCTCATCCTTCAATGTCTTATTTAGGAGGG
AG-402-O21  GATATTCATGATAGAGAGTTAAAAGTTTTAAGGCTTTCATTAACTAATACATGTAATTTTTCATGTCCATATTGTATGCCAGAAAATAATAGCTGTTTGACTACATTAACTAATAAGCAATTCCTATCAATAATTAAGGTTGCTTGCAAATTAGGAGTAAACTCACTCAGATTAACAGGTGGAGAGCCATTAATAAGCAGCCAGTTGAATAAGCTGATGGAAGCAATTAATACATTAAAGAAAACAAGAAATCATCCTATAAATAATTTAAAAGACATTGCTATAACTACAAATGGATCATTATTAACAAAAGATAGATGTCAAAATTTATTTGATTATGGACTCAACAGAATTACAGTTAGTCTAGATGCTCTAGATCCAAAAATATTTTCAATAATGACAGGA---GATAATAATATGATTTCAGCTAAAAATAAGCTGAATCATGTTCTCCAAGGCATTGATAATGCCATACAAGCTGGCTTTGATCCATTAGAGGGTCGGCTAAAAATAAATTGTGTCATAAAAAAGAACTTAAATGATAATCAGATCTTAAATCTTGTTCACTTTGCTAAAGCTAAATCTATTGAAATTAGATTCATAGAATATATGGATGTAGGAAATAAGAATAATTGGCAAGCTAATGAAGTTCTAAAATCTCACGAATTGATCAGTATAATAAAAGAACATTTTAAAATCAATGAAGCTGGAAGATTAATAGGAAATACAGCCCATAAATGGTATATGAAAGATAGCAATAGTTATATAAGCACTATATCTTCGATATCTAATCCTTTTTGTTCTGACTGCAATAGATTAAGGATTACTAGTGATGGTTTCGCACATACTTGTCTTTTTTCAAACAATGGTTCTGATTTAAAAAAATGGCTCAATCCTTCAATTAATGAAAAAGGCTTAGAAGAATTTCTTGAGACAATATGGCTAATAAGAGATGATAAATATAGTGAAAATAGATTTGAT------CAATCTGAAAACTCGAAACCACAAAAACCTCATCCTTCAATGTCGTATTTAGGAGGT
AG-412-J13  GATAATAGAAAAAGAAAGTTAAAAGTTTTAAGGTTATCTCTTAAACAAAATTGCAATTTCTCATGCATTTATTGTAAGCCAGAAAATTATAGT---TTGGATGTATTAAATATTGAACAATTTAAAAAATTAATTTTTGTCAGTTGTCGATTAGGGGTAAATTCTCTAAGAATTACTGGGGGTGAACCTTTATTAAGTTCTCAATTAGATGAACTTCTTCATGAAATTAAATTACAAAGGTTAGAAAAATTAAATCCAATATCAAATTTACAGGATATTTCTCTAACCACAAATGGATATTTGCTCTCTAAGAAAAAAGCTTTTGACCTTTTTAAAAATGGTTTAGACCGGATAACTGTTAGTTTAGATGCAATTGATCCTGAAATTTTTTCAAACATGATTGGA---GAGGAAAATAAAATTATTGGTAAAGAAAAATTATTTACTGTCCTTGAAGGAATAGATCATGCAATTAATGCTGGATTTAATCCAAAGTCAGGAAAATTAAAAATAAATGCAGTCATAAAAAAAGAGATAAATGATAATCAAATTTTTGAATTAGTTGATTTTGCAAAAAAAAGGTCTATAGAAATTCGTTTCATTGAATATATGGACGTAGGCTCATCTAATAATTGGAGGCCATCAGATGTTTTTTCCTCTGAAAGAATTATTAGGTTATTAAAGAAGAAATATCTATTAAAAGACTACGGAAGAAAGGAAGGACAAACAGCTAATAGATGGTACATTAGTGATTCAAAAAGTTTTATAAGTACAATCTCTTCAGTAAGTAATCCTTTTTGTTCCGATTGTAATAGATTGAGGATAACTAGCGATGGATATGCTTATACGTGTCTTTTTTCTAGTGAAGGTATAAATCTAAACCCATGGTTGTCTCTACCAATCAATCCCCATGAACTGGAAAAAAAAATCAAGAGCATTTGGGAAGCGAGAGAAGATAACTATAGTGAAGATAGATTTAAAATATTAGAGAAAAAAAATAACCAAAATCAAAAAATGCATCCCTCAATGTCATATCTTGGAGGA
AG-418-O02  GATAATAGAAAAAGAAAGTTAAAAGTTTTAAGGTTATCTCTTAAACAAAATTGCAATTTTTCGTGTATTTACTGTAAGCCTGAGAACTATAGT---TTGGATGTTTTAAATATTGAACAATTTAAAAAGTTAATTTTAGTCAGTTGCCGATTAGGGGTAAATTCTTTAAGAATCACTGGAGGAGAACCTTTATTGAGTTCTCAATTAGATGAACTTCTTTATGAAATTAAATCGCAAAGATTAGAAGAATCAAATCCAGTAGCTAATTTACAGGATATTTCTCTAACCACAAATGGATATTTGCTCTCTAAGAAAAAAGCTAATGAGCTTTTTAAAAATGGTTTAGACCGCATAACAGTAAGTTTAGATGCGATTGATCCTGATATTTTTTCAAACATGATTGGA---GAGGAAAATAAAATTATTGGTAAAGAAAAATTATTCACTGTCCTTGAAGGAATAGATCATGCAATTAATGCTGGATTTAATCCAAAGGCGGGGAAATTAAAAATAAATGCAGTTATAAAAAAAGAGATTAATGATAATCAAATTTTTAAATTAGTTGATTTTGCAAAAAAAAGGTCTATAGAAATTCGTTTCATTGAGTATATGGACGTAGGGATATCTAATAATTGGCAGCCATCAGATGTTTTTTTCTCTGAGAGAATTATTAGGCTACTAAAGAAGAAACATCGATTAAAAGACTACGGAAGAAAGGATGGACAAACTGCTAATAGATGGTACATGAGTGATTCAAATAGTTTTGTAAGTACAATCTCTTCAATAAGTAATCCTTTTTGTTCAGACTGTAATAGATTGAGGATAACTAGCGATGGTTATGCTTATACATGTCTTTTTTCTAATGAAGGTATAAATCTAAACCCATGGTTGTCTCTACCAATTAATCTCCATGAATTGGAAAATAAAATCAAGAGCATTTGGGAAGCTAGAGAAGATAACTATAGTGAAGATCGATTTAAAGTATTAGAGAAAAAAACTGACAAAAATCAAAAAATTCATCCATCAATGTCATATCTTGGGGGA
AG-424-M03  GATAATAGAAAAAGAAAGTTAAAAGTTTTAAGGTTATCTCTTAAACAAAATTGCAATTTTTCATGCATTTACTGTAAGCCAGAAAATTATAGT---TTAGATGTATTAAATATTGAACAATTTAAAAAGTTAATTTTGGTCAGTTGTCGATTAGGGGTAAAGTCTATAAGAATTACTGGAGGTGAACCTTTATTAAGTTCTCAATTAGATGAACTGCTTCATGAAATTAAATTGCAAAGGTTAGAAGAATCAAATCCAATAGCAAATTTACAGGATATTTCTCTAACTACAAATGGATATTTGCTCTCTAAGAAAAAAGCTATTGAGCTTTTTAAAAATGGTTTAGACCGGATAACAGTAAGTTTAGATGCAATTGAACCTGATATTTTTTCAAACATGATTGGA---GAGGAAAATAAAATTATTGGTAAAGAAAAATTATTTACTGTCCTTGAAGGAATAGATCATGCAATTAATGCTGGATTTAATCCAAAGGAGGGGAAATTAAAAATAAATGCAGTCATTAAAAAAGAGATAAATGATAATCAAATTTTTGAATTAGTTGATTTTGCAAAAAAAAGGTCTATAGAAATTCGTTTTATTGAATATATGGACGTAGGCACATCTAATAATTGGAAGCCATCAGATGTTTTTTTCTCTGAAAAAATTATTAGTTTATTAAAGAAGAAATATCGATTAAAAGACTACGGAAGAAAGGAAGGGCAAACAGCCAATAGATGGTACATCAGTGATTCAAAAAGTTTTATAAGTACAATCTCTTCAGTAAGTAATCCTTTTTGTTCAGATTGTAATAGGTTGAGGATAACTAGCGATGGTTATGCTTACACGTGTCTTTTTTCTAGTGAAGGTATCAATCTAAACCCATGGTTATCTCTACCAATTAATCTCCATGAACTGGAAAATAAAATCAAGAGCATTTGGGAAGCGAGAGAAGATAACTATAGTGAAGATAGATTTAAAAAATTAGAAAAAACAACTAACAAAAATCAAAAAATGCATCCATCAATGTCATATCTTGGGGGA
AG-459-B06  GATAATAGAAAAAGAAAGTTAAAAGTTTTAAGGTTATCTCTTAAACAAAATTGCAATTTTTCTTGTATTTATTGTAAGCCGGAGAATTATGGT---TTGGATGTGTTAAATATTGAACAATTTAAAAAATTAATTTTAGTCAGTTGTCGATTAGGGGTAAATTCTTTAAGAATTACTGGAGGTGAACCTTTATTGAGTTCTCAATTAGATGAACTTCTTTATGAAATTAAATCGCAAAGAATAGAAGAATTAAATCCAATAGCTAATTTACAGGATATTTCTCTAACCACCAATGGATATTTGCTTTCTAAAAAAAAAGCTAATGATCTTTTTAAAAATGGTTTAGACCGCATAACAGTAAGTTTAGATGCGATTGATCCTGATATTTTTACAAACATGATTGGA---GAAGAAAATAAAATTATTGGCAAAGAAAAATTATTTACTGTCCTTGAAGGAATAGATCATGCAATAAATGCTGGATTTAATCCAAAGGCGGGAAAATTAAAAATAAATGCAGTCATAAAAAAAGAGATAAATGATAATCAAATTTTTGAATTAGTTGATTTTGCAAAAAAAAGGTCAATAGAAATTCGTTTCATTGAATATATGGACGTAGGCACATCTAATAATTGGCGGCCATCAGATGTTTTTTTCTCTGAAAGAATTATTAGGTTATTAAAGAAGAAGCATCGATTAAAAGACTACGGTAGAAAGGAGGGACAAACTGCTAATAGGTGGTACATGAGTGATTCAAAAAGTTTTATAAGTACAATCTCTTCAATAAGTAATCCTTTTTGTTCAGATTGTAATAGATTGAGGATAACTAGCGATGGTTATGCTTATACATGTCTCTTTTCTAGTGAAGGTATAAATTTAAACCCATGGTTGTCCCTACCAATAAATCTTCATGAACTGGAAAATAAAATCAAGAGCATTTGGGAAGCTAGAGAAGATAACTATAGTGAAGATCGATTTAAAGTATTAGAGAAAACAACTGACAAAAATCAAAAAATGCACCCATCAATGTCATATCTTGGAGGA
AG-459-J20  GATTTATTAAATCGAGGATTAGAAGTTTTAAGGATATCTCTTCAAGAAGATTGTAATTTTTCTTGCATATACTGTAAACCAGAAAATAATAAT---TTAAAGTCCTTAAGTGTTGAACAATTTAAAAATATTATTTTTGTTTCTTGTAAGTTAGGAGTTAATTCATTAAGACTTACAGGAGGAGAACCTTTATTAAGTACTCAATTGGAAAAACTCCTTTATGAAATCAAATTACTGAGAAAAATAAAATCTAATCCAATATCAAATTTACAAGATGTTGCTTTAACTACTAACGGTTTTTTACTTTCAAAAAAAAAGGCTGATTCACTTTTCAAAAATGGTTTGGACCGAATAACAATAAGTTTGGATGCTATTGATCCAGATATTTTTTCGAAAATGATAGGA---GAAAACAATAAAATTATTGGTAGAGAAAAACTATATAAAGTTCTTGAGGGTATAGATAACTCAATTGATGCTGGATTTAGTCCGAAAAATGGGAAATTGAAAATAAATACAGTTATTAAAAAAGATATAAATGATAATCAAATTTTTGAATTAGTTAATTTTGCAAGAGAAAGATCAATTGAAATTCGCTTTATAGAATATATGGATGTTGGATCCGCAAATAATTGGAAGTCATCCGAAGTATTTTTTTCAGAGAGAATTATTAATTCTTTAAAAGAAAAATATCATCTATCAAATTTAGGTAGATATAAAGGTCATACAGCCAACAGATGGTTTATGGGAGATTCTGAAAGTTATGTAAGTACAGTCTCTTCGATAAGCAATCCATTTTGTTCTGACTGTAATAGATTAAGAATTACTAGTGATGGTTATGCTTACACTTGTCTTTTTTCAAGTGAAGGTAAAAATCTTAATCAATGGTTAGCGGAACCAATTAATATATCGGAATTGGAAAAAGAAATTAAGAAAATTTGGAGATCGAGAGATGACAAATATAGTGAAAATAGAATAAAAATTTTACATAAAGATTCAAAAAAATATCCAAAAAATCATCCCTCAATGGCATATCTTGGAGGT
AG-459-P02  GATTTATTAAATCGAGGATTAGAAGTTTTAAGGATATCTCTTCAAGAAGATTGTAATTTTTCTTGCATATACTGTAAACCAGAAAATAATAAT---TTAAAGTCCCTAAGTGTTGAACAATTTAAAAATATTATTTTTGTTGCTTGTAAGTTAGGAGTTAATTCTTTAAGACTTACAGGAGGAGAACCTTTATTAAGTACTCAATTGGAAAAACTCCTTTATGAAATCAAATTACTGAGAAAAATAAAATCTAATCCAATATCAAATTTACAAGATGTTGCTTTAACTACTAACGGTTTTTTACTTTCAAAAAAAAAGGCTGATTCACTTTTCAAAAATGGTTTGGACCGAATAACAATAAGTTTGGATGCTATTGATCCAGATATTTTTTCGAAAATGATAGGA---GAAAACAATAAAATAATTGGTAGAGAAAAATTATATAAAGTTCTTGAGGGTATAGATAACTCAATTGATGCTGGATTTAGTCCGAAAAATGGGAAATTGAAAATAAATACAGTAATTAAAAAAGATATAAATGATAATCAAATTTTTGAATTAGTTAATTTTGCAAGAGAAAGATCAATTGAAATTCGATTTATCGAATATATGGATGTTGGATCCGCAAATAATTGGAAGTCATCCGAAGTATTTTTTTCAGAGAGAATTATTAATTCTTTAAAAGAAAAATATCATCTATCAAATTTAGGTAGATATAAAGGTCATACAGCCAACAGATGGTTTATGGGAGATTCTGAAAGTTATGTAAGTACAGTCTCTTCGATAAGCAATCCATTTTGTTCTGACTGTAATAGATTAAGAATTACTAGTGATGGTTATGCTTACACTTGTCTTTTTTCAAGTGAAGGTAAAAATCTTAATCAATGGTTAGCGGAACCAATTAATATATTGGAATTGGAAAAAGAAATTAAGAAAATTTGGAGATCTAGAGATGACAAATATAGTGAAAATAGAATAAAAATTTTACAGAAAGATTCAAAAAAATATCCAAAAAATCATCCCTCAATGGCATATCTTGGAGGT
AG-670-A05  GATCGCCTCAACCGGCCTCTTGGAGTGCTGCGGCTTTCGCTTACGGCGCGTTGCAATCTCGCCTGTCCGTATTGCTGTCCAGACGTGGAGGAGCCCCAGGGTCTGCTCACGCTGGAGCAGCAGATGCGCGTCATTCGTGTGGCCGCGCGCCTTGGCGCACGAAAGCTGCGGCTCACCGGTGGAGAGCCCTTGATGAGCCGGCGCTTGTTGCCTTTGCTCGAGGCGGTGGCGAGGGCTCGGCGGGATTGTTCGGACCCGATGGCCTATCTTCAGTCCGTGGCGCTCACCAGCAACGGAGTGCTGTTGTCGGAAGAGATGGCTCGCGCATTGCGTGCTGCAGGGCTGGATCGCATCACCATCAGCCTGGATGCAATTGAAGGGAATACAGCCGCGCGCATGGCTGGTCTCCGGGGTGGCGCCGTCGCTGGGGACCGCCTAGTGCGACAAGTGCAGAACGGCATCGCGGCGGCGCGCGCCGCTGGTTTTGACCCTTCACGCGGTGAGCTCAAGCTCAATACCGTGATCCAGCGGGGAAATAATGATGATCAACTTTTGCTTTTAGCCGAATTGGCGCGGCAGCAGGGATTGGAGCTGCGATTGATCGAGTATATGGATGTGGGCAACCGCAACCAGTGGATGCTCGACCAGGTGCTAACGGCGTCGCAGATGGTGGAGCGCATTCACGCCTGTTGGCCCCTCGAACCTCTTGGCCGCCCAAGGTATGGGACGGCCAGGCGCTGGAGCTACTGCGACGGAGCCGGATCCATCGGTGTGATCGCATCCATCAGTGAGCCGTTCTGCGGGGATTGCAACCGGTTGCGTGTTACCGCTGATGGACAGGCATTCACCTGTTTGTTCTCCGCTGATGGCACGGATCTCAAGCCCGCTCTGTCT---------TCGGAGCCTTACCTCGAGCAGGCCATGCGCTATCTCTGGCAGCGGCGCCGAGACCGCTACAGCGAGGAGCGT------------------GATCCAGCAGCCGGTGAGTCAGCCCATGCAGAGATGGCGTATCTGGGCGGC
AG-670-A19  GATCGCCTCAACCGGCCCATCGGAGTGCTGCGGTTGTCGCTCACGGCCCGTTGCAATCTCGCCTGTCCGTACTGCTGTCCGGATGTGGTGGAGCCCCCTGGCCTGCTCACGCTGGAGCAGCAGATGCGCGTGATTCGTGTGGCCACGCGCCTGGGGGCACAAACGTTGCGGCTCACTGGTGGAGAGCCATTGTTGAGCCGGCGCTTGTTGCCTTTGTTGGAGGCGGTGGCGCAGGCCCGGCGGGATCGTTCGGATCCGATGGCCGGTTTGCAGGCCGTGGCGCTCACCAGCAACGGGGTGCTGTTGTCGGAATCGATGGCGCGAGCGTTGCACGCCGCAGGGCTGGATCGCATCACCATCAGCCTGGATGCGGCGGAAAAGGAGGCAGCGGCGCGCATGGCTGGCCTCAAGGGTGGCGCCGTGGCTGGGGACCGCCTGGTGCGCCAGGTGCAGGGCGGCATCGCGGCTGCCCACGCCGCTGGTTTTGATCCCTCGCGCGGGGAGCTCAAGCTCAATGCTGTGATCCAACGGGGGATCAACGACGATCAGCTGTTGCCTTTGGCCGCTTTGGCCCGGCAGCAGGGGATGGAGCTGCGTTTGATCGAATACATGGATGTGGGCAACCGCAACCAGTGGACGCTGGACCAGGTGCTTTCGGCGGCGCAGATGGTGGAGCGCATTCATGCCCGTTGGCCCCTGGAGCCTTTGGGTCGAAAGCGGGGTGGGACGGCCCGGCGTTGGCGCTACGGCGATGGCGCCGGAACCATCGGTGTGATTGCCTCCATCAGTGAGCCGTTCTGTGGGGATTGCAACCGGTTGCGTGTCACCGCCGATGGACAGGCTTTCACCTGCCTGTTCTCCGCGGAAGGCACCGATCTCAAGCCCGCGTTG---------GTGTCGGAGCTTCAGCTTGAGCAGGCCATGCGCCAGCTCTGGCAGCGGCGTCGAGATCGCTACAGCGAGGAGCGT------------------GATCTAGCTGCCGTTGCGACAACCCATGCGGAAATGGCGTATCTGGGGGGC
AG-670-B23  GATCGCCTCAACCGGCCCATCGGGGTGCTGAGGCTGTCGCTTACGGCGCGTTGCAATCTCGCCTGTCCGTACTGCTGTCCGGATGTGGAGGAGCCCCTTGGCCTGCTCACGCTTGAGCAGCAATTGCGCGTCATTCGTGTGGCCGCGCGCCTCGGGGCACAAACGCTGCGGCTCACCGGTGGAGAGCCGTTGCTGAGCCGGCGCTTGTTGCCTTTGCTGGAGTCAGTGGCGCAGGCCCGGCGGGATCGTTCGGATCCGATGGCTGGTCTTCAGACCGTGGCGCTGACCAGCAACGGGGTGCTGTTGTCGGAACGGATGGCTTGCGCATTGCGTGCCGCAGGACTGGATCGCATCACCATCAGCCTGGATGCAGCGGTAGGGGATGCAGCAGCGCGCATGGCTGGGCTCCAGGGTGGCGCCGTCGCTGGAGACCGCCTGGTGCGCCAGGTGCAGGACGGAATCGCGGCGGCCCGCGCCGCTGGTTTTGACCCTTCATGCGGTGAGCTCAAATTCAATGCCGTCATCCAACGGGGCATAAATGACGATCAACTGCTGCCCTTGGCCGGCTTGGCGCGGCAGCAGGGGATGGAGCTGCGTTTGATCGAGTACATGGATGTGGGCAACCGCAACCAGTGGACGCTGGACCAGGTGCTGCCGGCGGCGGAGATGGTGGAGCGCATTCACGCCCGTTGGCCCCTTGAACCTCTGGGTCGCCCGAGAGGTGGAACGGCCCGGCGTTGGAGCTACCGCGATGGCGCCGGATTCATCGGTGTGATCGCCTCCATCAGTGAGCCGTTCTGCGGGGATTGCAACCGGTTGCGTGTCACCGCCGATGGACAGGCGTTCACCTGTTTGTTTTCCGCTGATGGCAAGGATCTCAAGCCTGCGCTCGCG---------TCCGAGCCTTGCCTCGAGCAGGCCATGCGCCATCTCTGGCAACGGCGCCAAGACCGCTACAGCGAGGAGCGT------------------GATCCAGCGGCCGGTGCCTCCACTCATGCAGAGATGGCCTATCTGGGGGGC
AG-670-M18  GATAATAGAAAAAGAAAGTTAAAAGTTTTAAGGTTATCTCTTAAACAAAATTGCAATTTTTCATGTATTTACTGTAAGCCTGAGAACTATAGT---TTGGATGTTTTAAATATTGAACAATTTAAAAAGTTAATTTTAGTCAGTTGTCGATTAGGGGTAAATTCTTTAAGAATCACTGGAGGAGAACCTTTATTGAGTTTACAATTAGATGAACTTCTTTATGAAATTAAATCGCAAAGATTAGAAGAATCAAATCCAGTCGCTAATTTACAGGATATTTCTCTAACCACAAATGGATATTTGCTCTCTAAGAAAAAAGCTAATGAGCTTTTTAAAAATGGTTTAGACCGCATAACAATAAGTTTAGATGCGATTGATCCTGATATTTTTTCAAACATGATTGGA---GAGGAAAATAAAATTATTGGCAAAGAAAAATTATTTACTGTCCTTGAAGGAATAGATCATGCAATTAATGCTGGATTTAATCCAAAGGCGGGAAAATTAAAAATAAATGCAGTAATTAAAAAAGAAATTAATGATAATCAAATTTTTGAATTAGTTGATTTTGCAAAAAAAAGGTCAATAGAAATTCGTTTCATTGAATATATGGACGTAGGGATATCTAATAATTGGCGGCCATCAGATGTTTTTTTCTCTGAGAGAATTATTAGGCTATTAAAGAAGAAATATCGATTAAGAGACTACGGAAGAAAGGAAGGACAAACTGCTAATAGATGGTACATGAGTGATTCAAATAGTTTTGTAAGTACAATCTCTTCGATAAGTAATCCTTTTTGTTCAGATTGTAATAGATTGAGGATAACTAGCGATGGTTATGCTTATACATGTCTTTTTTCTAATGAAGGTATAAATCTAAACCCATGGTTGTCTCAACCAATTAATCTTCATGAATTGGAAAATAAAATCAAAAGCATTTGGGAAGCTAGAGAAGATAACTATAGTGAAGATCGATTTAAAGTATTAGAGAAATCAACTGACAAAAATCAAAAAATTCATCCATCTATGTCATATCTTGGGGGA
AG-673-A03  GACCAGCGGGCTCGAGCGCTTGGGGTGCTGCGGATGTCGCTCACGGCCCGATGCAATCTGGCCTGTCCTTATTGCTGCCCTGATGCTGTCGATCCCCCGGGCCTGCTCAGTCTTGAGCAGCAATTGCGACTGATCAGGGTTGCTTCCCGGTTGGGGGCCCACACCCTGCGGCTCACCGGAGGCGAACCGTTACTGAGCGATCGGTTGCTCCCGCTGCTGGAGCAGGTGGCTTTGGGGCGTGCCACTTCTGGTAATCCTCTGCAGGGTCTGCGGCAGGTGGCACTCACCAGCAACGGAGTCTTGCTGACGCAGGAACGGGCCAGTGCTCTTCGTGCAGCTGGCCTCGAACGGATCACCATCAGTCTTGATGCGGTTGAGGGTGAGGTGGTGGCGCGCATGGCTGGTTTGCGTGGTGGGGAATCGGCTGGAAACCGTCTGATTCAGCAGGTGCTGGCGGGACTCGAGGCTGCTCGTTCGGCCGGATTTGACCCCGCTGTTGGGGCTTTGAAGCTCAATGCGGTGATCCAGCGCGGCGTGAACGACGATCAGTTGATTCCTTTGGCGATGTTGGCGCGTCAGCAAAGGCTGGAGCTGCGTTTGATCGAATACATGGATGTGGGCAATCGCAATGGCTGGGCCATGGAGCAGGTTTTGCCTGCAGCCGTGATGGTCGATCGCATCAGTCGCGAATGGCCGTTGTCGTCACTCGGTCGATCACCTGGTGGCACTGCATTGCGCTGGCGTTATCGAGATGGCGTCGCTGCCATTGGTGTGATCGCCTCAATTACTGAGCCGTTCTGCGGAGATTGCAACCGACTGCGCATCACCGCTGATGGACAAGCCTTCACTTGTCTATTTGCAGCTCGAGGAACGGATCTGAAACCGGCTCTGGCC---------AGTGACGATGACCTGGAGCGAGCGATCCGTACGCTCTGGCAGCGGAGGTTCGACCAGTACAGCCATGAGGGC------------------CGGGCGGCTTCAGGATCTGCACCTCACGCGGAAATGGCTTACTTAGGTGGC
AG-673-B08  GATCAAAGGGCCCGAACACTGGGAGTGTTGCGGCTCTCTTTGACCGCCCGCTGCAATCTGGATTGCTCTTATTGCCGCCCTGATGCAGCGGATCCACCGGGATTGATGACCCTGGATCAGCAACTGCGGCTGATTCGTGTTGCGGCGACTCTCGGTGCCCACACGTTGCGACTCACCGGTGGTGAGCCCCTTCTCAGTCAACGCCTTCTGCCGCTGTTGGAGGCGGTCAGCCGAGGTCGGTCGACCCCTGGAGACCCCCTGAGGGGGTTGCGCCACATCGCTCTGACCACGAACGGTGTTCTGTTGACGCCGAACCGAGCCAGGCTTCTGAGGGCTGCCGGCCTGGATCGAATCACCATCAGCCTCGATGCTGTGGATGGATCCGTGGCCGCTCGTATGGCCGGACTGCGTGGAGGACAAGCTGCGGGCGAGCGCCTGGTTCGGCAGGTGATCGATGGAGTGATGTCAGCGAAGTTGGCGGGGTTTGTTGCCGAGCAGGGGGAGATCAAGCTCAATGCCGTCATCAAGAAAGGGGAAAACGACACTCAGCTGCTGCCGTTGGCGGCGCTGGCGCGGCGTTATGGGCTGGAACTGCGGTTGATCGAATACATGGATGTGGGCAACCGGAATGGTTGGGTTGCCGATCAGGTGTTGCCAGCCGCTGAGATGGTGCGGCTGATCCAGGCCCGTTGGCCCCTGCAGCCCTTGGGACGCGATTCGGGTGCGACGGCAAATCGCTGGCGCTTTACCGATGACCGCGGCGGCCTCGGTGTTATTGCCTCGATCAGTGAGCCGTTCTGTGGCGACTGCAACCGTCTGCGGATCACGGCCGATGGTCAGGCCTTTACGTGCCTGTTCGCCTCCGAAGGTGCCGATCTCAAGCCTGTTCTCGAC---------AACACCGCAGCGTTGCAGCAGCGGATCGCTGGCCTCTGGTTTGATCGCAGCGACCGCTACAGCGAGGAACGC------------------CATCATCATCTGCCTCGTTCCTCCCATGCCGAGATGGCCTATCTGGGTGGC
AG-673-D02  GACCAGCGGGCTCGAGCGCTCGGGGTGCTGCGGATGTCGCTCACGGCACGCTGCAATCTGGCCTGTCCTTACTGCTGCCCCGATGCTGTGGATCCCCCAGGTCTGCTCAGCCTTGAGCAGCAATTGCGACTGATCAGGGTTGCTTCCCGGTTGGGGGCCCACACCCTGCGGCTCACTGGAGGCGAACCGTTACTGAGCGATCGGTTGCTCCCGCTGCTGGAGCAGGTTGCCTTGGGGCGTGCAACTCCTGGCAATCCTCTGCAGGGTCTGCGGCAGGTGGCACTCACCAGCAACGGAGTCTTGCTGACGCAGGAACGGGCCCGTGCTCTTCGTGCAGCTGGCCTCGAACGGATCACCATCAGTCTTGATGCGGTCGAGGGTGAGGTGGTGGCGCGCATGGCTGGCCTGCGCGGTGGGGAATCGGCCGGAAACCGTTTGATTCAGCAGGTGCTGGCGGGACTCGAGGCTGCTCGTTCGGCCGGATTTGACCCCGCTGTTGGCGCTTTGAAGCTCAATGCGGTCATCCAGCGCGGCTTGAACGACGATCAGTTGATTCCTCTAGCAATGTTGGCCCGTCAGCAACGGCTGGAGCTGCGTTTGATCGAATACATGGATGTGGGCAATCGCAACGGTTGGGCCATGGAGCAGGTTTTGCCTGCAGCCGTGATGGTCGATCGCATCAGCCGCCAATGGCCGTTGTCGTCACTCGGTCGATCACCTGGTGGTACTGCCTTGCGCTGGCGTTATCGCGATGGCGTCGCTGCCATTGGTGTGATTGCCTCCATCAGTGAGCCGTTTTGCGGAGACTGCAACCGACTGCGCATCACCGCTGATGGGCAAGCCTTCACTTGTCTGTTTGCAGCTCGTGGAACAGATTTGAAACCGGCTCTCACC---------AGTGACGATGACCTGGAGCGAGCGATCTGTGCCCTCTGGCAGCGGAGGCTCGACCAGTACAGCGAGGAGGGC------------CGGGGCCAGGCTGCTTTCGGGACGTCACCTCATGCAGAGATGGCTTATCTGGGTGGC
AG-673-F03  GACCAGCGGGCTCGAGCGCTTGGGGTGCTGCGGATGTCGCTCACGGCCCGATGCAATCTGGCCTGTCCTTATTGCTGCCCTGATGCTGTGGATCCCCCGGGCCTGCTCAGTCTTGAGCAGCAATTGCGACTGATCAGGGTTGCTTCCCGGCTGGGGGCCCACACCCTCCGTCTGACCGGAGGCGAGCCGTTACTGAGTGATCGGTTGCTTCCGCTGCTGGAGCAGGTGGCTTTGGGGCGTGCCACTCCTGGCAATCCTCTGCAGGGTTTGCGAAAGGTGGCACTCACGAGCAACGGAGTCTTGCTGACGCAGGAAAGGGCCCGTGCTCTTCGTGCTGCTGGCCTCGAACGGATCACCATCAGTCTTGATGCGGTCGAGGGTGAGGTGGTGGCGCGCATGGCTGGCCTGCGCGGTGGCGAGCCTGCTGGAACGCGACTGATTCAACAGGTACTGGCTGGTCTTGAGGCGGCTCGTTCGGCCGGATTTGACCCTGCTGTCGGCGCCCTCAAGCTCAATGCGGTGATCCAGCGGGGCGTGAACGACGATCAGTTGATTCCTCTAGCAATGTTGGCCCGTCAGCAAGGGCTGGAGCTGCGCTTAATCGAATTCATGGATGTGGGCAATCGCAACGGTTGGGCCATGGAGCAGGTTTTGCCTGCAGCCGTGATGGTCGATCGCATCAGCCGCCAATGGCCGTTGTCGTCACTCGGTCGATCACCTGGTGGTACTGCCTTGCGCTGGCGTTATCGCGATGGCGTCGCTGCCATTGGTGTGATCGCCTCAATTACTGAGCCGTTCTGCGGAGATTGCAATCGACTGCGCATCACCGCTGATGGGCAAGCCTTCACTTGTCTTTTTGCAGCTCGTGGAACAGATCTGAAACCGGCTCTGACC---------AGTGACGATGACCTGGAGCGAGAGATCTGTGCCCTCTGGCAGAGGAGGCTCGACCAGTACAGCGAGGAGGGC------------CGGGGCCAGACTGCTTTTGGGACGTCATCTCATGCAGAGATGGCTTATCTGGGTGGC
AG-676-C06  GACCAGCGGGCTCGAGCGCTTGGGGTGCTGCGGATGTCGCTCACGGCCCGATGCAATCTGGCCTGTCCTTATTGCTGCCCTGATGCTGTGGATCCCCCGGGCCTGCTCAGTCTTGAGCAGCAATTGCGACTGATCAGGGTTGCTTCCCGCTTGGGGGCCCACACCCTGCGGCTCACCGGAGGCGAGCCGTTACTGAGTGATCGGTTGCTTCCGCTGCTGGAGCAGGTGGCTTTGGGGCGTGCCACTCCTGGCAATCCTCTGCAGGGTTTGCGAAAGGTGGCACTCACGAGCAACGGAGTCTTGCTGACGCAGGAAAGGGCCCGTGCTCTTCGTGCTGCTGGCCTCGAACGGATCACCATCAGTCTTGATGCGGTCGAGGGTGAGGTGGTGGCGCGCATGGCTGGCCTGCGCGGTGGCGAGCCTGCTGGAACCCGACTGATTCAACAGGTACTGGCTGGTCTTGAGGCGGCTCGTTCGGCCGGATTTGACCCTGCTGTCGGCGCCCTCAAGCTCAATGCGGTGATCCAGCGGGGCGTGAACGACGATCAGTTGATTCCTCTAGCAATGTTGGCCCGTCAGCAAGGGCTGGAGCTGCGCTTAATCGAATTCATGGATGTGGGCAATCGCAACGGTTGGGCCATGGAGCAGGTTTTGCCTGCAGCCGTGATGGTCGATCGCATCAGCCGCCAATGGCCGTTGTCGTCACTCGGTCGATCACCTGGTGGTACTGCCTTGCGCTGGCGTTATCGCGATGGCGTCGCTGCCATTGGTGTGATCGCCTCAATTACTGAGCCGTTCTGCGGAGATTGCAATCGACTGCGCATCACCGCTGATGGGCAAGCCTTCACTTGTCTTTTTGCAGCTCGTGGAACAGATCTGAAACCGGCTCTGACC---------AGTGACGATGACCTGGAGCGAGAGATCTGTGCCCTCTGGCAGAGGAGGCTCGACCAGTACAGCGAGGAGGGC------------CGGGGCCAGACTGCTTTTGGGACGTCATCTCATGCAGAGATGGCTTATCTGGGTGGC
AG-676-E23  GACCAGCGGGCTCGACCGCTCGGGGTGCTGCGGATGTCGCTCACGGCACGCTGCAATCTGGCCTGTCCTTATTGCTGCCCCGATGCTGTGGATCCCCCAGGTCTGCTCAGCCTTAAGCAGCAATTGCGACTGATCAGGGTTGCTTCCCGGTTGGGGGCCCACACCCTGCGGCTCACTGGAGGCGAACCGTTACTGAGCGATCGGTTGCTCCCGCTGCTGGAGCAGGTTGCCTTGGGGCGTGCCACTCCTGGCAATCCTCTGCAGGGTCTGCGGCAGGTGGCACTCACCAGCAACGGAGTCTTGCTGACGCAGGAACGGGCCCGTGCTCTTCGTGCAGCTGGCCTCGAACGGATCACCATCAGTCTTGATGCGGTTGAGGGTGAGGTGGTGGCGCGCATGGCTGGCCTGCGCGGTGGGGAATCGGCTGGAAACCGTTTGATTCAGCAGGTGCTGGCGGGACTCGAGGCGGCTCGTTCGGCCGGATTTGACCCTGCTGTTGGGGCTTTGAAGCTCAATGCGGTGATCCAGCGCGGCGTGAACGACGATCAGTTGATTCCTTTGGCGATGTTGGCCCGTCAGCAACGGCTGGAGCTGCGTCTGATCGAATACATGGATGTGGGCAATCGCAACGGCTGGGCCATGGAGCAGGTTTTACCTGCAGCCGTGATGGTCGATCGCATCAGCCGCCAATGGCCGTTGTCATCACTCGGTCGATCACCGGGTGGTACTGCCCTGCGTTGGCGTTATCGCGATGGGGTCGCTGCCATTGGTGTGATCGCCTCCATCAGTGAGCCGTTTTGCGGAGACTGCAACCGACTGCGCATTACCGCTGATGGGCAAGCCTTCACTTGTCTTTTTGCAGCTCGTGGAACAGATTTGAAACCGGCTCTGACC---------AGTGACGACGACCTGGAGCGAGCGATCTGTGCCCTCTGGCAGCGGAGGCTCGACCAGTACAGCGAGGAGGGC------------CGGGGCCAGGCTGCTTTCGGGACGTCACCTCATGCAGAGATGGCTTATCTGGGTGGC
AG-679-B05  GATCAAAGGGCCCGAACACTTGGAGTGTTGCGGCTCTCTTTGACCGCCCGCTGCAATCTGGATTGCTCTTATTGTCGCCCTGGTGCAACGGATCCACCGGGATTGATGACCCTGGATCAGCAACTGCGGCTGATTCGTGTTGCGGCGACTCTCGGTGCCCACACGTTGCGACTCACCGGTGGGGAGCCCCTTCTCAGTCAACGTCTTCTGCCGCTGTTGGAGGCGGTCAGCCGAGGTCGGTCGACCCTTGGAGACCCCATGAGGGGGTTGCGCCACATTGCTCTGACCACGAACGGTGTTCTGTTGACGCCGAACCGAGCCAGACTTCTGAGGGCTGCAGGCCTGGATCGACTCACCATCAGCCTCGATGCTGTGGATGGATCCGTGGCCGCTCGTATGGCCGGCCTGCGTGGGGGTCAAGCTGCGGGCGAGCGCCTGGTGCGGCAGGTGATTGATGGAGTGATGTCAGCGAAGTTGGCGGGGTTTGTTGCCGAGCAGGGGGAGATCAAGCTCAATGCCGTCATCAAGAAAGGGGAAAACGACACTCAGCTGCTGCCGTTGGCGGCCCTGGCGCGGCGTTATGGGCTTGAACTGCGGTTGATCGAATACATGGATGTGGGCAACCGGAATGGTTGGGTTGCCGATCAGGTGTTGCCAGCAGCTGAGATGGTGCGGCTGATCCAGGCCCGTTGGCCCCTGCAGCCCTTGGGACGCGATTCCGGTGCGACGGCAAATCGCTGGCGCTTTACCGATGACCGCGGCGGACTCGGTGTTATTGCCTCGATCAGTGAGCCGTTCTGTGGCGACTGCAACCGTCTGCGCATCACGGCCGATGGTCAGGCTTTTACATGCCTGTTCGCCTCCGAAGGTACCGACCTCAAGCCTGTTCTCGAT---------AACTCCGCAGCGTTGCAGCAGCGGATCGCTGGTCTCTGGCTGCATCGCAGCGACCGCTACAGCGAGGAACGC------------------CATCATCATCTTCCTCGTTCCTCCCATGCCGAGATGGCTTATCTGGGTGGC
AG-679-C18  GATCGCCTTGGTAGGCAACTCGGGGTTTTGAGACTCTCCCTCACCGCTAGGTGTAATTTAGCGTGCCCTTATTGCTGTCCAGAAAGTGTTGAGCCGCAGGGCTTGTTGTCAACTCAAGATCAGCTGCGCTTGATCCATGCTGGCTGCCGTTTAGGTGTTCATACTCTGCGATTGACCGGTGGTGAGCCCCTACTGACCGAACGGCTTTGGCCGCTCCTGGAAGCGCTCTCGGCTGGTCGCAAAAAGCTCAGTGATCCCCTTGCTCAGCTGAAAGATATTGCTATTACCACGAATGGTTCTTTACTCGATGATGAGAAAGCGCGAAGGTTACGCGCTTCGGGAGTTGATCGCATCACGATCAGTTTGGATGCTGTAGACGGTGGCAGCATTGCTCGGATGGCTGGCCTGCGTAGAGGAGCAGGAGCTGGATTTGATCTGTTAAATAAAGTTTTGGCTGGTGTCGATGCTGCACGTACTGCTGGGTATGACCCTGCGCTGGGAGCCCTCAAGCTTAATGCTGTGATTCAACGCGGAAAAAATGATGATCAACTGATTCCTTTGGCTCGTCTGGCCCGTCAGAAAGGATTGGAACTGCGTTTAATCGAATATATGGATGTTGGAAATAGCAATGGTTGGTGCCGTGATCAGGTGATGCCAGCGAGTGAGATGATTCAGATCCTTAACGACCAGTGGCCGCTTCAATCTTCAGGCCGACCGCTTGGTGGCACAAGTCGGCAATGGGCATATAAAGATGGTGGAGGGATTATCGGCACTATCGCGTCAATTACCGAGCCATTCTGTTCCGATTGCAATCGGTTGAGAATTACAGCCGACGGCAAAGCTTTTACTTGTCTGTTTGCGAGCGAAGGTGTCGATTTGCGTGATGGGCTTCGTCAAGATGTGTCAGATTTGGGGCTTGAAACAATGATGGCTCGTGTGTGGCTCGGTCGGTCGGATCGATTCAGCGAGGAGCGA------------------GGAACAAGGCCGCTAGCGAATCAGCATGCTGAGATGGCCTATCTGGGTGGA
AG-679-D13  GATCAAAGGGCCCGAACACTGGGAGTGTTGCGGCTCTCTTTGACCGCCCGCTGCAATCTGGATTGCTCTTATTGCCGCCCTGATGCAGCGGATCCACCGGGATTGATGACCCTGGATCAGCAACTGCGGCTGATTCGTGTTGCGGCGACTCTCGGTGCCCACACATTGCGACTCACCGGTGGTGAGCCCCTTCTCAGTCAACGCCTTCTGCCGCTGTTGGAGGCGGTCAGCCAAGGTCGGTCGACCCCTGGAGACCCCATGAGGGGGTTGCGCCACATTGCTCTGACCACGAACGGTGTTCTGTTGACGCCGAACCGAGCCAGGTTTCTGAGGGCTGCCGGCCTGGATCGAATCACCATCAGCCTCGATGCTGTGGATGGATCCGTGGCCGCTCGTATGGCCGGACTGCATGGAGGACAAGCTGCGGGCGAGCGCCTGGTGCGGCAGGTGATCGATGGAGTGATGTCAGCGAAGTTGGCGGGGTTTGTTGCCAAGCAGGGGGAGATCAAGCTCAATGCCGTCATCAAGAAAGGGGAAAACGACACTCAGCTGCTGCCATTGGCGGCCCTGGCGCGGCGTTATGGGCTGGAACTGCGGTTGATCGAATACATGGATGTGGGCAACCGGAATGGTTGGGTTGCCGATCAGGTGTTGCCAGCAGCTGAGATGGTGCGGCTGATCCAGGCCCGTTGGCCCCTGCAGCCCTTGGGACGCGATTCCGGTGCGACGGCAAATCGCTGGCGCTTTACCGATGACCGCGGCGGCCTCGGTGTTATTGCCTCGATCAGTGAGCCGTTCTGTGGCGACTGCAACCGTCTGCGCATCACGGCCGATGGTCAGGCTTTTACATGCCTGTTCGCCTCCGAAGGTGCCGACCTCAAGCCTGTTCTCGAC---------AACACCGCAGCGTTGCAGCAGCGGATCGCTGGTCTCTGGCTGCATCGCAGCGACCGCTACAGCGAGGAACGC------------------CATCACCATCTTCCTCGTTCTTCCCATGCCGAGATGGCCTATCTGGGTGGC
AG-683-B21  GATTGGTATGGAAGGCCACTGGGTGTGTTGCGTTTGTCGCTGACGGCCCGCTGCAATTTGGCTTGCCCCTATTGCTGCCCTGATTCTCGTGATCCAGAGGGAATGCTGGATTTGCAGGACCAGTTGCGTTTAATTCGTGTTGCTTGTTCCTTGGGAGTTCATACCGTCAGGCTGACCGGCGGAGAGCCATTGCTCAGTGATCGCCTTGAGCCGTTGCTGGCTTCGATTGCCTTGGATCGA---------------CCT---GCTGGCTTGGAGGAATTAGCTCTGACAACGAATGGTGTTCTGCTTTCGCCTGAGCGAGCTTTGCGGCTCAAGCGTGCTGGTTTGGACCGTATAACGATCAGCCTGGATGGTGCGGATGCAGCCAGTGTTGCTCGCATGGCTGGTTTGCAAGGTGGGACTCAAGCTGGCCAATCCTTGTTGGATCAGGTGTTGGTGGGTCTAGAGGCGGCTCGATCGGCTGGCTTCAATTCGTCTCACGGTGCTTTGAAGCTCAATGCGGTGATTCAGAAAGGCCGGAATGATGATCAGTTGATTCCGTTGGCCCGGCTGGCCCGTGATCGCGGGTTGGAGTTGCGTCTGATCGAATACATGGATGTGGGAAGCCGTAACGGTTGGTCGCTTGCTCAGGTGATGCCTGCCATGGAGATGGTGCAGTGCGTGTCATCGCACTGGCCTCTAGACCCCGTTGGCCGTTCATCAAACTCCACGACATCGCGGTGGCGGTATCGCGATGGTGCTGGCCATATCGGTGTGATTAGTTCAATTAGCGCGCCGTTTTGTGGAGATTGCAATCGGATAAGGGTTACTGCAGATGGTCAAGTCTTTACTTGTTTATTTGCATCGCAGGGCGTAGATCTTCGGCCTTATTTAAGAGCTAGCGAACCAGAGGTTCAGCTCCGTGAATGCCTGGCTGGTTTGTGGACGCGCCGATCTGATCGCTTTAGTGAAGAGCGG---------------CGTCTGCGGAGTGGTCAAGAAAAACCCCATGCCGAGATGGCTTATCTGGGGGGA
BL107       GATTGGTATGGAAGGCCACTGGGTGTGATGCGTTTGTCGCTGACGGCCCGCTGCAATTTGGCGTGCCCCTATTGCTGCCCTGATTCTCGTGATCCAGAGGGAATGCTGGATTTGCAGGACCAGTTGCGTTTAATTCGTGTTGCTTGTTCCTTGGGAGTTCATACCGTCAGGCTGACCGGCGGAGAGCCATTGCTCAGTGATCGCCTTGAGCCATTGTTGGCGGCGATTGCTTTTGATCGA---------------CCT---GCTGGCTTGAAGGAATTAGCTCTGACGACGAATGGTGTTCTGCTTTCGCCTGAGCGAGCTTTGCGGCTCAAGCGTGCTGGTTTGGACCGTATAACGATCAGCCTGGATGGTGCCGATGGAGCCAGTGTTGCTCGCATGGCTGGTTTGCAAGGTGGGGCTCCAGCTGGTCAATCCTTGTTGGATCAGGTGTTGTTGGGTCTAGAGGCGGCTCGATCGGCTGGCTTCCATTCGTCTCACGGTGCTTTGAAGCTCAATACGGTGATTCAGAAAGGCCGGAATGATGATCAGTTGATTCCGTTGGCCCGGCTGGCCCGTGATCGCGGGTTGGAGTTGCGTCTGATCGAATACATGGATGTGGGAAGCCGTAACGGTTGGTCGCTTGCTCAGGTGATGCCTGCTGTGGAGATGGTGCAGTGCGTGTCATCGCACTGGCCTCTAGACCCGGTTGGCCGTTCATCAAACTCCACGACATCGCGGTGGCGGTATCGCGATGGTGCTGGCCATATCGGTGTGATTAGTTCAATTAGCGCGCCGTTTTGTGGAGATTGCAATCGGATAAGGGTTACTGCAGATGGTCAAGTATTTACTTGTTTATTTGCATCGCAGGGCGTAGATCTTCGGCCTTATTTAAGAGCTAGCGAACCAGAGCTTCAGCTCCGTGATTGCCTGGCTGGTTTATGGACGCGCCGCTCTGATCGCTTTAGTGAAGAGCGG---------------AGTCTGCGGAGTGGTCAAGAAAAACCCCATGCCGAGATGGCTTATCTGGGGGGA
CC9311      GATCGTCTTGCAAGGCCCCTTGGGGTTTTGAGGCTTTCGCTAACGGCACGGTGCAATTTGTCTTGCCCTTATTGCTGTCCAGAAAGTATTGAGCCGCCCGGTTTACTTACGACCGCAGACCAGCTGCGCTTAATTTCTGCTGCTTGCCGATTAGGTGCCCACACTCTTCGCTTGACCGGTGGTGAACCTTTGCTCACCGAACGCCTTTGGCCGCTTCTTGATGCCCTTTCGCTTGGAAGGCAGACGGCTGCTCACCCCTTCAGCCGTTTGAAAGAGGTTGCTATCACGACCAACGGTTCTCTTCTAAACGACAACAAGGCGAGACGGTTGCGAGCTGCTGGAGTGGATCGCATCACGATCAGCTTGGATGCCGTAGATGGCGCAAGTATCGCGCGAATGGCAGGTTTGCGTTCTGGCCCTGAGGCTGGGAATGCCCTGTTCGCGAGGGTATTGGCTGGAATTGATGCCGCTCGTGCTGCTGGATTTGATCCTGCGCAAGGCGGCCTCAAGCTCAATGCCGTGATCCAACGCGGCTTCAATGATGATCAGTTGATTCCATTGGCGCGTTTGGCCAGGCAACAACGGTTGCAGTTGCGTTTGATCGAATATATGGACGTTGGCAATCGCAATGGCTGGTGCCGTGATCAGGTCATGCCTGCTCAGGAGATGATTCAGCTCCTTCATCGCCATTGGCCGATTCAACCTATTGGTCGACCCGTTGCTGGGACGAGTCGGCAGTGGTCGTATCAAGATGGTGGTGGGATTGTGGGTACGATTGCCTCCATTAGCGAGCCTTTTTGTTCCGATTGCAACCGCTTAAGGATTACAGCCGATGGTCAAGCTTTTACCTGCTTGTTTGCCAGTGAAGGCACCGATTTGCGTCAGTGGCTTCGTGAGGATGTTGCAGATTCGTTGCTGCAAAACGCTCTGAGCGAGTTGTGGTCTGTACGGTCGGACCGTTTTAGTGAGCAGCGT------------------GGGTTAGAGCAGCCAGTAAACCATCATGCCGAGATGGCTTATTTGGGTGGA
CC9605      GACCGCCTCAACCGGCCTATCGGGGTGCTGCGGTTGTCGCTCACGGCCCGTTGCAATCTCGCCTGTCCGTACTGCTGTCCGGATGTGGAGGAGCCCCCTGGCCTGCTCACCCTTGAGCAGCAGATTCGCGTTATTCGTGTGGCCACGCGCCTGGGGGTACAAACGTTGAGGCTCACCGGTGGAGAGCCGTTGTTGAGCCGGCGTTTGTTGCCTTTGCTGGAGGCGGTGGCGCAGGCCCGGCGGGATCGCTCGGATCCGATGGCCGGTTTACAGGCCGTGGCGCTCACCAGCAACGGGGTGCTGTTGTCGGAACCGATGGGGCGGGCGTTGCGTGCCGCAGGGCTGGATCGCATCACCATCAGCCTGGATGCAGCGGAAGGGGAAGCTGCGGCGCGCATGGCTGGTCTTCAGGGTGGTGCCGTGGCTGGGGAACGCCTGGTGCGCCAGGTGCAGGACGGCATCGCGGCGGCCTTCGCCGCTGGCTTTGACCCCTCACGCGGTGAGCTCAAGCTCAATGCCGTGATCCAACGGGGGATCAATGACGATCAGCTGTTGCCCTTGGCCGCTTTGGCGCGGCAGCGGGGGATGGAGCTGCGTTTGATCGAATATATGGATGTGGGCAACCGCAACCAGTGGACGCTGGACCAGGTGCTCCCGGCGGCGCAGATGGTGGAGCGTATTAATGCCCGTTGGCCTCTTGAACCGCTGGGTCGACCGCGGGGTGGGACGGCCCGGCGTTGGCGCTATGGCGATGGCGCCGGATCCATCGGTGTGATCTCTTCCATCAGCGAGCCGTTCTGCGGGGATTGCAACCGTTTGCGTGTCACCGCAGATGGGCAGGCGTTCACCTGCCTGTTCTCGGCTGAAGGCACCGATCTGAAGCCCGCACTCGCG---------TCGGATCTTCAGCTTGAGCAGGCCATGCGCCAGCTCTGGCAGCGGCGTCAAGACCGCTACAGCGAGGAGCGT------------------GATCCAGCCGCCGCTGCGTCAACCCATGCGGAAATGGCGTATCTGGGGGGC
CC9616      GACCGTTTTGGGCGTCCGCTGGGCGTGTTGCGCCTGTCGCTGACAGCTCGCTGCAACCTGTCTTGCACCTATTGCTGTCCCTCTGATGATGAACCGTCGAATCGGTTGAATCTCCAGGCGCAGATTGCTGTGATCCGCGCTGCATGCCGGCTGGGGCTGCAGTCTCTGCGCTTAACCGGCGGGGAGCCCTTGTTGAGCCATCAGCTGGAACCCCTGCTGCAAGCGATCACACTTGGCCGTTCTGATCCACAGGATCCCTTGTCTCGTCTCCAGGAGGTGGCCCTCACCAGCAACGGAGTCCTGCTCAGCCGAGAGAGAGCCTTCGCTCTTCGTCAATCGGGTTTGGATCGCATCACCCTGAGTCTCGATGCGGCCGACAGCGATGGGTTCGTTCGTATGGCAGGA---ATGCCGGACACCGCGGCC------CATTTGTTTGATCGGGTGCTGTCGGGTTTAGATGCCGCGTTGGATGCAGGTTTTGACCCCAGCCAGGGTGCACTCAAGATCAACAGCGTGATCCAGCGACACCACAACGAGGATCAGCTGATTCCGTTGGCTCGTTTGGCCCGGCGTTATGGCATCGAGTTGCGGTTCATCGAATTTATGGATGTTGGGCATCGCAACGACTGGCATCAGGACCAGGTGCTCACGGCTTCCGAGATGCTGGCCAGGGTCCGTCAACATTGGGCTATTCAACCCATGGGACGAGCCGTTGGCAGCACCGCCAACCGCTGGCGTTTCAGCGACGGGAAAGGTCAGGTCGCCACGATCGCCTCGATTAGTGAACCGTTTTGCGGTGATTGCAACCGGCTCAGGGTGGCTGCCGATGGGATGGCCTTCACTTGCCTCTTTGCAACTCAGGGAAAGGATCTGCGTCCCTGGCTTCAGCCTCTGATTGATGAGGACGGATTAATGAATGCAATTCGTGACCTCTGGATCGCTCGCGAGGATCGCTACAGCGAGGAACGA------------------GGTTGCTCAAGCCACGGACAACGTCGTCAAGAAATGGCTTACTTAGGTGGC
CC9902      GATTCGCATGGGCGCCCACTGGGTGTGTTGCGTTTGTCGCTGACGGCCCGCTGCAATTTGGCGTGCCCCTACTGCTGCCCTGATTCTCGCGATCCAGAGGGAATGCTCGATTTGCAGGATCAGTTGCGTTTAATTCGTGTCGCTTGTTCTTTGGGAGTTCATACCGTCAGGCTGACCGGCGGGGAGCCATTGCTCAGTGATCGCCTTGAGCCGTTGCTGGCTGCGATTGCCTTGGATCGA---------------CCC---GCTGGTTTGAAGGAATTAGCTCTGACGACGAATGGGGTTCTGCTGTCGCCTGAGCGGGCTTTGAGGCTCAAGTGTGCTGGTTTGGACCGTATAACGATCAGCCTGGATGGTGCGGATGCAGCCAGTGTTGCTCGCATGGCTGGTTTGCAAGGTGGGACTCCAGCTGGCCAATCCTTGTTGGATCAGGTGTTGGTGGGACTAGAGGCGGCTCGATCGGCTGGCTTCAATTCGTCTCACGGTGCTTTGAAGCTCAATGCGGTGATTCAGAAAGGCCGGAATGATGATCAGTTGATTCCGTTGGCCCGGCTGGCCCGTGATCGCGGGTTGGAGTTGCGTCTGATCGAATATATGGATGTGGGAAGCCGTAACGGTTGGTCGCTTGCTCAGGTGATGCCTGCCATGGAGATGGTGCAGTGCGTGTCATCGCACTGGCCCCTAGATCCGGTTGGCCGTTCATCAAACTCCACGACATCGCGGTGGCGGTATCGCGATGGCGCTGGCTATATCGGTGTGATTAGTTCAATTAGCGCGCCGTTTTGTGGAGATTGCAATCGGATTAGGGTTACTGCAGATGGTCAAGTATTTACTTGTTTATTTGCATCGCAGGGCGTAGATCTTCGGCCTTATTTAAGAACTGACGAATCAGAGACTCAACTTCGTGAATGTTTGTCTGAATTGTGGACTCGGCGCTCTGATCGTTTTAGTGAAGAGCGA------------AGTCTGCAGATTGATAAA---GAGAAATCCCATGCCGAAATGGCTTATCTGGGGGGA
KORDI-100   GACCGTCTTGGACGTCCCCTGGGCGTGTTGCGCCTCTCGCTGACAGCGCGATGCAATCTCGCCTGCACGTATTGCCGTCCTGCAGGGGATGAACCATCGAACCGGCTGAATCGTCCGGCGCAGATGGCGGTGATCCGAGCTGCCAGCAGGTTGGGGCTTCAGTCTCTGCGCTTAACGGGCGGTGAGCCCCTGCTCAGTCCCCAGCTGGAACCGTTGCTTCAAGCGATCACGCGCGGCCGTACCGATCCAAGCGATCCTCTGGCGGGTCTTCAGGAGGTCGCGCTCACCAGCAATGGTGTTCTGCTTTCCCGTGAAAGAGCCGCTGCTCTGCGTCAGGCTGGTCTTGATCGAATCACCCTGAGTCTCGACGCAGCCAATCGAGAAGGATTCGTTCGAATGGCAGGA---ATGCCGAGC------GCCTCAGCCCATCTTTTCGAACGGGTGCTGTCTGGCCTGCATGCTGCCCTGGATGCTGGCTTTGATCCAAGCAAAGGTGAACTCAAGATCAACAGCGTGATCCAACGTCATCACAACGAGGATCAGTTGATTCCACTGGCCCGTCTGGCTCGCCGTCATGGCATCGAGTTGCGTCTGATCGAATTCATGGATGTTGGGCATCGCAACCACTGGCATCAGGATCAGGTGATCACGGCCTCGGAGATGCTCGAGGTGTTGCGTGAACATTGGCCGATGCAGCCGTTGGGTCGTGCCATCGGCAGCACAGCCAGCCGCTGGCGTTTCAGTGACGGACGAGGTCTTGTCGCCACGATTGCGTCGATCAGCGAACCCTTCTGCGGTGATTGCAACCGGCTGAGGGTCACTGCCGATGGCATCGCTTTTCCCTGTCTCTTCGCAACTCAGGGAGTGGACCTGCGTCCCTGGCTTCAGCCTGGCGTGGATGAGGATGGTTTGACCAATGCGATTCGTGAGCTGTGGATGGCTCGTGAGAATCGCTACAGCGAGGAACGA------------------GGACGTTTCAATCAGGAACAACGGCGCCAGGAAATGGCTTATCTGGGTGGG
KORDI-49    GATCAGCGTTCTCGGACGCTGGGTGTGTTGCGGTTGTCGTTAACAGCCCGCTGCAATCTGAGCTGCCCGTACTGCTGCCCCGATGCGGAGGATCCTCCAGGCCTGCTGAGTCTGGAGCAGCAGTTGCGTCTGATTCGGGTTGCCTGTCGTCTCGGCGTGCACACCCTGCGGCTCACCGGGGGTGAACCCCTGCTGAGTGACCGCTTGCTCCCTCTGCTTCAGCAGATTCACAACGGACGGGAGACGCTCGGTGATCCTCTCAACCGGTTGCGCGAGGTCGCTCTCACCAGCAACGGCGTGCTGCTGACGTCCGATCGGGCGACGGCACTTCGTGCGTCCGGTCTGGATCGGATCACCGTCAGTCTCGATGCTGTCGATCCAGAGGTGGCAGCGCGCATGGCCGGCCTCCGTGGCGGTGTTCCGGCCGGTGAACGCCTCCTGCAGCAGGTGTTTGCCGGGCTGCAGGCTGCCACGTCAGCCGGTTTTGATCCTGCTGCCGGTGGCCTGAAGCTCAATGCCGTGATTCAGCGGACTGTGAATGACGATCAGTTGATTCCCCTGGCGGATCTGGCGCGGCGGTGGGGGCTTGAGCTGCGTCTGATCGAATTCATGGATGTCGGCAATCGCAACGGCTGGCGTCCGCAGCAGGTTCTCCCGGCCGCTGAAATGGTGAAGCGCATCGGTGCGCGGTGGCCGCTCCAGCCGCTCGGTCGCCCTGTGAGCGGTACAGCGCGGAGTTGGCGTTACGCCGACGGTGGAGGCTGCCTCGGTGTGATCGCCTCCATCAGTGAGCCCTTCTGTTCGGATTGCAACCGTTTGCGCGTCACGGCCGATGGCCGTGCCTTCACCTGTCTGTTCGCAGCGGAGGGCACGGATCTGACCCCGGTACTGGAC---------GTGGAGTCAGAGCTCGAGCGGACCATGGCCGCTCTCTGGCATCGGCGAAGCGATCGCTACAGCGAGGAGCGT------------------CATGGCAACGCTGATTCAAACCAACATGCGGAGATGGCCTATCTGGGGGGG
KORDI-52    GATCGTTTCAACCGGCCCCTTGGGGTGCTGCGGCTGTCGCTTACGGCCCGTTGCAATCTCGCTTGTCCGTACTGCTGTCCGGATGTGGAGGAGCCCCCGGGCCTGCTCACGCTTGATCAGCAGCTGCGCGTGATTCGTGTGGCTGCGCGCCTTGGGGCACAAACACTCCGGCTTACCGGTGGAGAGCCCTTGTTGAGCCGGCGTTTGTTGCCGTTGCTGGAGGCGGTGGCGCAGGCCCGGCGGGATCGCTCAGATCCGATGGCTGGTCTTCAGGCCGTGGCGCTCACCAGCAACGGGGTGCTGTTGTCGGAATCGATGGCGCGGGCATTGCGTACCGCAGGGCTGGATCGCATCACCATCAGCCTGGATGCAGTGGAAGGGGAGGCAGCGGCGCGCATGGCTGGTCTCCAGGGTGGGGCTCTTGCTGGGGATCGCCTGGTCCGCCAGGTGCAGGACGGTATCGCGGCGGCCCGTGCCGCTGGTTTTGATCCCTCACGCGGTGAGCTCAAGCTCAATGCCGTGATCCAACGGGGGAGGAATGACGATCAGCTGTTGCCTTTGGCCGATTTGGCGCGGCAGCAGGGGATGGAGCTGCGTTTGATCGAATACATGGATGTGGGCAGCCGCAACCAGTGGACGCTGGACCAGGTGCTGCCGGCGGCTCAGATGGTGGAGCGCATTCATGCCCGCTGGCCCCTTGAAGCCCTTGGGCGCCCCAGGGGTGGGACGGCCCGGCGTTGGAGCTATGGCGATGGCGCCGGATCCATCGGTGTGATCGCCTCCATCAGTGAGCCGTTCTGCGGGGATTGCAACCGGTTGCGTGTCACCGCCGATGGCCAGGCGTTCACCTGCCTGTTCTCCGCTGATGGCACGGATCTCAAGCCCGCGCTCGCG---------TCGGAGCTTCAGCTTGAGCAGGCCATGCGCCAGCTCTGGCAGCGACGCCAGGACCGCTACAGCGAGGAGCGT------------------GATCCATCCGCCGCTGCGTCTACCCATGCGGAAATGGCGTATCTAGGGGGC
MIT0604     GATAATAGAAAAAGAAAGTTAAAAGTTTTAAGGTTATCTCTTAAACAAAATTGCAATTTTTCATGCATTTACTGTAAGCCAGAAAATTATAGT---TTAGATGTATTAAATATTGAACAATTTAAAAAATTAATTTTGGTCAGTTGTCGATTAGGGGTAAATTCTTTAAGAATTACTGGAGGTGAACCTTTATTAAGTTCTCAATTAGATGAACTTCTTCATGAAATTAAATTGCAAAGGTTAGAAGAATCAAATCCAATAGCAAATTTACAGGATATTTCTTTAACTACAAATGGATATTTGCTCTCTGAGAAAAAAGCTATTGAGCTTTTTAAAAATGGGTTAGACCGTATAACAGTAAGTTTAGACGCAATTGATCCTGATATTTTTTCAAACATGATTGGA---GAGGAAAATAAAATTATTGGTAAAGAAAAATTATTTACTGTCCTTGAAGGAATAGATCATGCAATTAATGCTGGATTTAATCCAAAGGAGGGGAAATTAAAAATAAATGCAGTCATTAAAAAAGAGATAAATGATAATCAAATTTTTGAATTAGTTGATTTTGCAAAAAAAAGGTCTATAGAAATTCGCTTTATTGAATATATGGACGTAGGCACATCTAATAATTGGAAGCCATCAGATGTTTTTTTCTCTGAAAAAATTATTAGTTTATTAAAGAAGAAATATCGATTAAAAGACTACGGAAGAAAGGAAGGGCAAACAGCCAATAGATGGTACATCAGTGATTCAAAAAGTTTTATAAGTACAATCTCTTCAGTAAGTAATCCTTTTTGTTCAGATTGTAATAGGTTGAGGATAACTAGCGATGGTTATGCTTACACGTGTCTTTTTTCTAGTGAAGGTATAAATCTAAACCCATGGTTATCTCTACCAATTAATCTCCATGAACTGGAAAATAAAATCAAGAGCATTTGGGAAGCGAGAGAAGATAACTATAGTGAAGATAGATTTAAAAAATTAGAAAAAACAACTGACAAAAATCAAAAAATTCATCCATCAATGTCATATCTTGGGGGA
MIT0913     GATATTCATGATAGAGAGTTAAAAGTTTTAAGGCTTTCATTAACTAATAAATGTAATTTTTCATGTCCATATTGTTTGCCAGAAAATAATAGCTGTTTGACTACATTAACTAATAAGCAATTCCTATCAATAATTAAGGTTGCTTGCAAATTAGGAGTAAACTCACTCAGATTAACTGGGGGAGAGCCATTAATAAGCAGTCAGTTGAATAAGCTGATGGAAGCAATTAATAAATTAAAGAAAGCAAGAAATCATCCTATTAATAATTTAAAAGACATTGCTATAACTACAAATGGATCATTATTAACAAAAGATAGATGTCAAGATTTATTTGCTTATGGACTCAACAGGATCACAGTTAGTCTAGATGCCCTAGATCCAAAAATATTTTCAATAATGACAGGA---GATAATAATATGATTTCAGCTAAGAATAAGCTGAATCATGTTCTCCAAGGCATTGATAATGCCATCAAAGCAGGCTTTGATCCATTAGAGGGTCAGCTGAAAATAAACTGTGTCATCAAAAAGAACATAAATGATAATCAGATCATAAATCTTGTTCGCTTTGCTAAAGCTAAATCTATTGAAATTAGATTCATAGAATATATGGATGTAGGAAATAAGAATAATTGGCAAGCTAATGAAGTTCTACAATCTCACGAATTGATAAGTATAATAAAACAACATTTTAAAATTAATGAGGCTGGAAGATTAAAAGGTAATACAGCCCATAAATGGTATATGAAAGATAGCAATAGCTTCATAAGTACTATATCTTCGATATCTAATCCTTTTTGTTCTGACTGCAATAGATTAAGGATTACTAGTGATGGTTTCGCACATACTTGCCTTTTTTCAAACAATGGTTCTGATTTAAAAAAATGGCTCAATCCATCAATTAATGAAAAAGGCTTAGAAGAATTTCTTGAGACAATATGGCTAATAAGAGATGATAAATATAGTGAAAATAGATTTGAT------AAATCTGATAACTCGAAATCACAAAAACCTCATCCTTCAATGTCGTATTTAGGAGGT
MIT0917     GATATTCATGATAGAGAGTTAAAAGTTTTAAGGCTTTCATTAACTAATACATGTAATTTTTCATGTCCATATTGTATGCCAGAAAATAATAGCTGTTTGACTACATTAACTAATAAGCAATTTCTATCAATAATTAAGGTTGCTTGCAAATTAGGAGTAAACTCACTCAGATTAACTGGTGGAGAGCCATTAATAAGCAGCCAGTTGAATAAGCTGATGGAAGCAATTAATACATTAAAGAAAACAAGAAATCATCCTATAAATAATTTAAAAGACATTGCTATAACTACAAATGGATCATTATTAACAAAAGATAGATGTAAAAATTTATTTGATTATGGACTCAACAGAATCACAGTTAGTCTAGATGCTCTAGATCCAAAAATATTTTCAATAATGACAGGA---GATAATAATATGATTTCAGCTAAAAATAAGCTAAATCATGTTCTCCAAGGCATTGATAATGCCATCCAAGCTGGCTTTGATCCATTAGAGGGTCGGCTAAAAATAAATTGTGTCATAAAAAAGAACATAAATGATAATCAGATCTTAAATCTTGTTCACTTTGCTAAAGCTAAATCTATTGAAATTAGATTCATAGAATATATGGATGTAGGAAATAAGAATAATTGGCAAGCTAATGAAGTTCTAAAATCTCACGAATTGATCAGTATAATAAAAGAGCATTTTAAAATCAATGAAGCTGGAAGATTAATAGGAAATACAGCCCATAAATGGTATATGAAAGATAGTAATAGTTATATAAGCACAATATCTTCGATATCTAATCCTTTTTGTTCTGACTGCAATAGATTAAGGATTACTAGTGATGGTTTCGCACATACTTGTCTTTTTTCAAACAATGGTTCTGATTTAAAAAAATGGCTCAATCCTTCAATTAATGAAAAAGGCTTAGAAGAATTTCTTGAGACAATATGGCTAATAAGAGATGATAAATATAGTGAAAATAGATTTGAT------CAATCTGAAAACTCGAAACTACAAAAACCTCATCCTTCAATGTCGTATTTAGGAGGT
MIT9504     GACCAGCGGGCTCGAGCGCTCGGGGTGCTGCGGTTGTCGCTCACGGCCCGCTGCAATCTGGCCTGTCCCTATTGCTGCCCTGATGCTGAGGATCCTCCTGGGCTGCTCAGTCTTGAGCAGCAATTGCGCCTCATCCGGGTTGCTTCCAGGCTGGGAGCACACACCCTTCGGCTCACTGGAGGCGAACCGTTGCTGAGTGATCGGTTGCTGCCGCTACTTGAGCAGGTGGCTTGCGGGCGTGCCACTCCTGGAGACCCCTTGCAGGGTTTGCGTCAGGTGGCACTCACCAGCAACGGTGTGTTGCTGACGCAGGAACGGGCTCTTGCTCTGCGCGCTGCTGGTCTTGATCGGATCACTATCAGTCTCGATGCGGTCGAGGCTGTGGTGGTGGCGCGTATGGCGGGTCTGCGCGGTGGGGAACCAGCCGGAGCCCGCCTGATTCAGCAGGTGCTGGCTGGTCTTGAGGCAGCTCGTTCTGCAGGATTTGACCCTGCTTCTGGGGCCCTAAAGCTCAATGCGGTGATCCAGCGGGGCGTCAACGACGATCAGTTGATTCCTCTGGCGATGTTGGCGCGTCAGCAAGGGCTGGAGCTGCGCTTGATCGAATATATGGATGTGGGTAATCGCAACGGCTGGGCCATGGAGCAGGTTCTGCCTGCCGCCGTGATGATTGATCGCATCAGCCGCCATTGGCCGTTGTTGTCACTCGGGCGCTCCCCAGGTGGCACCGCCCTGCGCTGGCGTTATCGCGATGGCGCCGCAGACATCGGTGTGATCGCCTCAATCAGTGAGCCCTTTTGTGGAGACTGCAACCGCTTGCGCATCACCGCTGATGGGCAAGCCTTCACTTGTCTGTTTGCATCCTGTGGAACAGATCTGAAACCGGCTCTGACC---------AGTGACGACGACCTGGAGCGAGCAATTTGCTCTCTCTGGCAGCAGAGACTCGACCAGTACAGCGAAGAGGGC------------------CGGGCGGCTTCCGGGAGCGCAGCTCATGCAGAGATGGCTTATCTGGGGGGC
MIT9508     GACCAGCGGGCTCGAGCGCTCGGTGTGCTGCGGATGTCGCTCACGGCACGCTGCAATCTGGCCTGTCCTTACTGCTGCCCCGATGCTGCGGATCCCCCAGGTCTGCTGAGCCTTGAGCAGCAATTGCGACTGATCCGGGTTGCTTCCCGGTTGGGGGCCCACACCCTGCGGCTCACTGGAGGCGAACCGTTACTGAGTGATCGGTTGCTCCCGCTGCTGGAGCAGGTTGCCTTGGGGCGTGCCACTCCTGGCAATCCTCTGCAGGGTCTGCGGCAGGTGGCACTCACCAGCAACGGAGCCTTGCTGACGCAGGAGCGGGCACGTGCTCTTCGTGCAGCTGGCCTCGAACGGATCACCATCAGTCTTGATGCGGTCGAGGGTGAGGTGGTGGCGCGCATGGCTGGCCTGCGCGGTGGGGAATCGGCTGGAAACCGTTTGATTCAGCAGGTGCTGGCGGGACTCGAGGCGGCTCGTTCGGCCGGATTTGACCCTGCTGTCGGGGCTTTGAAGCTCAATGCGGTGATCCAGCGCGGCGTGAACGACGATCAGTTGATTCCTTTGGCGATGTTGGCCCGTCAGCAACGGCTGGAGCTGCGTTTGATCGAATACATGGATGTGGGCAATCGCAACGGCTGGGCCATGGAGCAGGTTTTGCCTGCAGCCGTGATGGTCGATCGCATCAGCCGCCAATGGCCGTTGTCGTCACTCGGTCGATCACCTGGTGGTACTGCCCTTCGCTGGCGTTATCGCGATGGGGTCGCTGCCATTGGTGTGATTGCCTCGATCAGTGAGCCGTTTTGCGGAGACTGCAACCGACTTCGCATCACCGCTGATGGACAAGCCTTCACTTGTCTGTTTGCAGCTCGAGGAACGGATCTGAAACCGGCTCTGACT---------AGTGATGATGAGCTGGAGCGAGCGATCTGTACTCTCTGGCAGCGGAGGCTCGACCAGTACAGCGAGGAGGGC------------CGGGGCCAGGCTGCTTTCAGGACGTCACCTCATGCAGAGATGGCTTATCTGGGTGGC
RCC307      GATCAACACCACAGGCCATTGGGTGTGCTGCGGCTGTCGCTGACGGCCCGCTGCAACCTGTCTTGCCCGTACTGCCAGCCCGATGGCGGCGAA---GACAGCCGTCTCTCGCTGCACCAACGGCTGCAACTGATCCGTGCTTGCTGCGAGCTGGGCTTGACCACCCTGCGGCTCACCGGGGGAGAACCGCTACTCGCCCCTGAATTGGATGAGCTGCTGCTGGCGATTCAGCAGGGCCGCAACAGCCGCCACGACCCGTTGCAGCAGCTGCAGGAGGTGGCCCTGACCACCAATGGCACGCTGCTTAACGGCTGCCGAGCCGAGCAACTCAAACGAGCAGGCCTCGATCGCATCACCATCAGCCTCGATGGGGCTACCGGGGCCAGCGTGAGCCGCATGGCCGGCTTGCAAGGGGGCGAGCGCCATGGCGAGCAGATGCTGCAACGCGTGCTGCAAGGCATTGCTGCGGCCAAAGCCGCTGGCTTTCACGCCGAATCCGGTGCCATCAAGCTCAACAGCGTCATCCAACGCGGCCACAACGACGATCAACTGCTTCCCCTGGCCGAATTGGCGCGCCAGCAGAACGTGGAGCTGCGGCTGATCGAATACATGGATGTGGGCAACCGCAACGGGTGGTCAGCAGCAGAGGTAGTGCCCGCCAGCGAACTCCTCAGCCAACTGCAACAGCGTTGGCCACTGGAACCGTTAGGGCGGCCCCAACACAGCACCGCCAGCCGCTGGCGTTACCGCGATGGGGCAGGACACATCGCTGCAGTGGCTTCAATAAGCCAACCCTTCTGCCGCGACTGCAACCGCCTGCGGGTCACCGCTGAAGGCATGGCCTACACCTGCCTGTTTGCCGAGCAGGGCCATGATCTGCGCCCATTCCTTGGGACAGACAGCAGCACTGACGAACTTCAAGCCGCTCTAAAGGCCATCTGGCAGCAGCGCACCGATCGCTACAGCGAAGAGCGC------------GAGCAACGCCAAGGGGAAATCAGACAGCCA---GCGGAGATGGCTTATTTAGGCGGC
RS9916      GATCGCCATGCCCGGCCGTTGGGCGTCTTGCGGCTGTCGCTCACAGGGCGCTGCAATTTGGCTTGTCCCTATTGCTGCCCGGATGCTGATGAGCCAGCGGGACTGCTCAGCCTTGAAGCTCAGTTGGCTGTGGTGCAGCAGGCCTGTGCCTTGGGTGCACACACGCTGCGGCTCACCGGAGGCGAGCCTCTATTAAGTGATCGCCTTTGGCCCTTGCTGGAGGCTGTGGCTGCTGCGCGTTCGCGGCCTGACAGTCCGTTCCATGGGCTGCAGCAGGTCACGCTCACCACCAACGGGGCTTTGCTCACGTCCGAACGAGCCCGTCGGCTCAGAGCGTTGGGAGTGGACCGTCTCACCGTGAGCCTCGATGCCGTGCATCCGGATGCAGTGGCACGCATGGCTGGCCTGCAAGGGGGTGTGTCTGCCGGGGAGCGATTGCTCGGTCAGGTGCTGGCCGGTGTGGAGGCAGCTCGAGCGGCGGGCTTTGCTCCTTCGTTGGGTCAGTTGAAGCTCAACAGCGTGATTCAGCGAGGCTTGAACGACGATCAGTTGATCCCGTTGGCTGCGTTGGCCCGTGATCACGGCGTCGAGCTGCGGTTGATCGAATACATGGATGTGGGCAATCGCAATGGTTGGACGCTCGATCAGGTGGTGCCGGCCACGGACATGATCGAGCGGCTGAACGCGGAATGGCCGCTGCAGGCCGTGGGTCGGGCTCCCCACGCCACGGCCAGTCGTTGGCGCTACCGCGATGGGCGAGGTGTGGTGGGTGTGATTGCCTCCATCACCGAGCCGTTCTGTGGGGATTGCAACCGGTTGCGCATCACGGCGGATGGCCAGGCATTCACCTGTTTGTTTGCCTCGAAGGGGGTGAACCTTCAGCGTTGGTTGATGCCACGTGTGGATGGTGATGGTTTGCGCGATGCCCTGACGGCTTTATGGCTTCGACGCGATGACCGTTTCAGTGAGCGTCGT------------------GCGCAGCTGGGGAGCGCTGCTCCCCATGCGGAGATGGCGTACTTGGGTGGG
SB          GATAATAGAAAAAGAAAGTTAAAAGTTTTAAGGTTATCTCTTAAACAAAATTGCAATTTTTCGTGTATTTACTGTAAGCCTGAGAACTATAGT---TTGGATGTTTTAAATATTGAACAATTTAAAAAGTTAATTTTAGTCAGTTGTCGATTAGGGGTAAATTCTTTAAGAATCACTGGAGGAGAACCTTTATTGAGTTCTCAATTAGATGAACTTCTTTATGAAATTAAATCGCAAAGATTAGAAGAATCAAATCCAGTAGCTAATTTACAGGATATTTCTTTAACCACAAATGGATATTTGCTCTCTAAGAATAAAGCTAATGAGCTTTTTAAAAATGGTTTAGACCGCATAACAGTAAGTTTAGATGCGATTGATCCTGATATTTTTTCAAACATGATTGGA---GAGGAAAATAAAATCATTGGCAAAGAAAAATTATTTACTGTCCTTGAAGGAATAGATCATGCAATTAATGCTGGATTTAATCCAAAGGCGGGAAAATTAAAAATAAATGCAGTTATAAAAAAAGAGATTAATGATAATCAAATTTTTGAATTAGTTGATTTTGCAAAAAAAAGGTCTATAGAGATTCGTTTCATTGAATATATGGACGTAGGGATATCTAATGATTGGCAGCCATCAGATGTTTTTTTCTCTGAAAGAATTATTAGACTATTAAAGAAGAAACATCGATTAAAAGACTACGGAAGAAAGGAGGGCCAAACTGCTAATAGATGGTACATGAGTGATTCAAATAGTTTTGTAAGTACAATCTCTTCAATAAGTAATCCTTTTTGTTCAGATTGTAATAGATTGAGGATAACTAGCGATGGTTATGCTTATACGTGTCTTTTTTCTAATGAAGGTATAAATCTAAACCCATGGTTGTCTCTACCAATTAATCTCACTGAATTGGAAAATAAAATAAAGAGCATTTGGGAAGCCCGAGAAGATAACTATAGTGAAGATCGATTTAAAGTATTAGATAAAACAACTGACAAAAATCAAAAAATTCACCCATCAATGTCATATCTTGGGGGA
WH7803      GATCAATGGTTCCGCCCCTTCGGGGTTCTGCGGTTGTCGCTGACGGCCCGCTGCAATCTGGCCTGCCCTTATTGCTGCCCGGATTCGGAGGAGCTGCCAGGACTGATGCGTCTGGATCAGCAGGTTCGCTTGGTCAGGGTTGCCTGCGGTTTAGGGGTCCATACCCTGAGGCTGACGGGAGGTGAACCGCTTCTCAGTGATCGCTTGTTGCCGCTGCTTGAAGCGTTGGCGGCTGGCCGTTCGAATGCTGCCGATCCCCTCGCTCGGTTGCAGGAGGTGGCGTTGACGACCAATGGGGTGCTGCTGACGCCGGAGAAGGCCCTGGCATTGCGGGCCGCCGGTTTGGATCGCATCACTGTGAGCCTGGATGCTTTGGAAGGGGGCGTTGTGGCCACGATGGCGGGCCTGCGTGGAGGCCAACGCGCCGGCGAGCGCTTGGTTGAGCAGGTTCTTGGAGGCCTCAGCGCCGCGCGCCGCGCTGGCTTCGAGCCTGCAAGCGGAGGGCTCAAGCTCAATGCCGTGATGCGACGAGGACTGAATGACTCTCAATTGCTGCCACTGGCGACGTTGGCGCGCGAACGAGGTGTGGAGCTGCGTTTGATCGAATATATGGATGTGGGGAATCGCAATGGCTGGGCGCCGGATCAGGTGATCTCAGCGGCGGAGATGGTCCAGCGCATCGACGCGCGCTGGCCGTTGCGGCCATTGCCGCGGGAATCGGGAGCAACGTCTCGACGCTGGAGCTACGCGGATGGACGTGGCCGGATCGGCACGATCGCTTCGATCACGGAGCCCTTCTGCGGGGATTGCAATCGTCTGCGTGTCACGGCCGATGGTCAGGCCTTCACCTGCCTGTTTGCCTCTGAGGGCACGGATCTGCGTCCCTTCCTGCAC---------AGCGAGGAGACCTTGGAGGCTGTTGTGCGCGGGCTCTGGCAGCAACGCCGGGATCGCTACAGCGAGGAGCGT------------------CAGGGGTTCACCGCTTCAGCGCCACATGCGGAGATGGCGTATCTGGGTGGC
WH7805      GATCAATGGAGCCGACCATTCGGCGTTCTGAGGATCTCTTTGACGGCCCGCTGCAACTTGGCCTGCCCGTATTGCTGCCCGGACCAAAAGGATCCACCGGGATTATTGAATCTTGATCAGCATCTTCGTCTGATTCGTGTTGCCAGCGGTTTAGGCATCCAGACGTTGCGCCTGACGGGAGGTGAACCCCTTCTCAGCGATCGCTTGTTGCCACTGCTTGAGGCGTTGGCGGCAGGCCGTGCTGACGCCGCCGATCCCCTTTCTCGGTTGCGAGACGTGGCGTTGACCACGAATGGGGTGCTGCTGACGCCGGAGAAAGCCCTGGCCTTGCGGGCCGCCGGTTTGGATCGCATCACGGTGAGCCTGGATGCCCTCGAAGGAGCGGTGGTGGCCAAGATGGCTGGTCTGCGTGGTGGGCAAGGCGCCGGTGATCGGTTGGTTGAGCAGGTTCTCGGAGGACTCACCGCTGCCCGCCGCGCTGGCTTTGACCCTGCAAGCGGAGGGCTCAAGCTCAATGCCGTGATGCGACGAGGACTGAATGACTGCCAATTGCTGCCACTGGCGAAGCTGGCGCGGGACCGAGGGGTTGAGCTTCGTTTGATCGAATACATGGACGTGGGGAATCGCAATGGCTGGACTTCAGATCAGGTGATCTCAGCGGAGGAGATGATTCAGCGCATCGATGCGCATTGGCCTTTGCAGTCGATGTCGCGGCAGTCGGGTGCTACAGCCCGCCGATGGCGTTACGTGGATGGTCGAGGTTGCATCGGGGTGATCGCTTCGATCACTGAGCCCTTCTGTGGGGACTGCAATCGTTTGCGTGTGACGGCCGATGGTCAGGCCTACACCTGCCTGTTTGCCCCTGAGGGCACGGACCTTCGTCCTTTTTTGCAG---------AGCGAGGAGGCCTTGAAGGCTGTTCTTCGTGGGCTCTGGCGGCAACGCCGGGATCGCTACAGCGAGGAGCGT------------------CACTGGACCAACGAATCAGCCCGTCATGCGGAGATGGCCTATTTGGGTGGC
WH8016      GATCTCCTTGCTAGGCCGCTGGGAGTTTTAAGGTTGTCTCTAACTGCAAGATGTAACTTAGCGTGCCGATATTGCTGTCCAGAAAGCATTGAGCCTCCAGGTTTGTTGTCCACTCGCGATCAACTTCGCTTGATCCATGCGGCCTGTCAGTTAGGAGCCCATACGCTTCGACTAACAGGTGGTGAACCTTTGCTCACCGATCGCCTTTGGCCGCTTCTTGATCAACTCTCGCTTGCAAGGCAGAAGGTTGTTCATCCTTTTAGTCGTTTGAAAGACGTGGCTATCACCACCAATGGTTCTCTCCTCAATGATGAGAAGGCGAGACGGTTGCGCGATATGGGAGTGGATCGCATCACAATTAGCTTGGATGCCGTTGATGGAGCAAGTATTGCCCGTATGGCTGGCTTGCGTTCTGGTCCTGAGGCGGGGAAGGCTCTCATTCAGCGCGTCTTGGCGGGAATTGATGCAGCTCGTGCTGCGGGATTCAATCCTGCGCGAGGTCGTCTCAAGCTAAATGCCGTGATCCAACGCGGTCAAAATGATGATCAGCTGATTCCATTGGCGCGTTTTGCAAGGACACAAGGATTGCCATTGCGTTTGATCGAATATATGGATGTAGGCAATCGAAATGGTTGGTGTCGGGATCAAGTTATGCCGGCCAGTGAGATGATTCAGCTTCTTCACAGCCATTGGCCGCTTCAATCCCTTGGTCGTCAACCTGGTGGAACAAGTGGTCAATGGATCTACGAAGATGGTGAAGGTTCTGTTGCCACCATTGCCTCAATTACAGAACCCTTCTGTTCTGATTGCAACCGTCTTCGGATTACTGCAGATGGTCAAGCATTTACCTGTCTCTTTGCCAGTGAAGGCCTTGATTTGCGCCGATGGCTTCGAGAGGATGTCTCCGATTCTGTGCTTACAGAGGTGATGACTGGTCTGTGGACGCGCCGTTTAGATCGTTTTAGTGAACAGCGT------------------GGGTTAGAGCAGCCAGCAAACCATCACGCTGAGATGGCTTATTTGGGTGGA
WH8020      GATTTGCTCGGTCGGCCTCTCGGAGTGTTGAGGCTATCTCTCACTGCTCGTTGTAATTTAGCGTGCCCATATTGCTGTCCGGATAGTGTGGAGCCGCAGGGCTTGTTGTCAACTTTAGATCAGCTGCGATTGATTCATTCTGCGTGTGCTTTAGGGGTTCATACGTTGCGTCTAACAGGTGGTGAGCCTCTTTTAACCGATCGACTTTGGCCGCTCCTCGAGGCGCTTTCGGTTGGTAGAGCAACGCCCGGCCATCCCCTGTCTCGATTAAAAGACCTAGCAATTACGACGAATGGATCACTCCTTGATGACGCGAAAGCTCAACAACTGCGTGCTTTGGGAGTTGATCGCATCACCATTAGTTTGGATGCTGTAGATGCTGAAAGTATCGCCAGAATGGCCGGTCTTCGTCGTGGAGCGGAGGCTGGGCTTGAATTATTCAAGCGTGTATTGGCAGGCATTGATGCTGCCCGTGCTGCCGGGTACGAGCCTGATCAAGGTGCCCTCAAGCTGAATGCTGTGATTCAGCGTGGTCGCAATGATGATCAATTGATTCCTTTGGCTCGTCTGGCTCGTCAGCAGCGGATGGAATTGCGTTTGATCGAATACATGGATGTTGGGAATCGGAATGGTTGGTGTCTTGATCAGGTGATGCCAGCCACTGAGATGATTCAGATCCTTCACAGCCATTGGCCGCTTCAACCTATTGGTCGACAGCCTGGGGGAACAAGTAGCCAATGGCTTTATCAAGATGGTGAAGGGTCTATTGCCACAATTGCATCAATTACGGAGCCATTCTGTTCTGATTGTAATCGTCTTAGGATCACTGCTGATGGGCAAGCATTTACCTGTCTATTCGCAAGTGAAGGCATTGATTTGCGCCGATGGCTACGTATGGATGTCTCCGATTCTGAGCTTGCAGAGGTGATGACTCAGCTGTGGACGGGCCGTTCTGATCGTTTTAGTGAAGATCGT------------------GGATTAATGCAGGTTGGCAATCATCATGCTGAGATGGCTTATTTGGGTGGA
WH8102      GATCAGCGGTCGCGGCCGTTGAGAGTGCTTCGGTTGTCGTTGACGGCCCGCTGCAACCTGGCCTGTCCTTACTGCTGTCCGGATCTTGAGGATCCGCCGGATTTGCTCAGCCTGGAGCAGCAGCTGCGCCTGATTCGTGTTGCCTGCCGGCTGGGGATCCACAGCCTGCGGCTTACCGGTGGCGAGCCGTTGCTCAGTGCTCGGCTTCTCCCCCTGTTGCAGGCAATCGCGGCAGCACGGGCAACGCCTGGCGATCCACTGCAGGGTCTTCAGCAGGTGGCCCTCACCACCAATGGGACCTTGCTGAGCGACCAGCGAGCTTGCGATCTCAGGCAGGCCGGTTTGGATCGCATCACCGTGAGCCTTGATGGCGTGGATGGGGCTGTGGTGGCGCGGATGGCAGGA---CGACCAACTGCCACAGCGGGGGATTCATTGGCGCGGAAGGTACTCGGTGGATTGGCTTCGGCTCGTTCCGCTGGTTTTGACCCTTTGGCGGGGGAACTCAAGCTCAATGCCGTGATCCAACGGGGGGTGAATGAGGATCAGCTTCTGCCTCTGGCGGATCTGGCTCGTGATCAAGGTGTGGAATTGCGCCTGATTGAGTACATGGATGTGGGCAACCGCAATCAGTGGAGGCTGGATCAGGTGCTGTCAGCGGCGGAGATGGTGACGCGGATCAGGGCACGGTGGCCGCTTCAGGCAGTTGGCCGACCCACCGGCGGAACAGCTCAGCGTTGGCGTTACGTCGATGGTGGTGGACATCTCGGCGTGATCGCCTCGATCAGCGAGCCGTTCTGCGGGGATTGCAATCGACTGCGGGTCACAGCTGATGGACAGGCGTTCCGCTGCCTCTTCGCGTCGGTGGGGACTGATCTGAAACCCGCTCTGCAC---------TGTGAGGCGGAATTGCTGCGGCTGGTTGCTGATCTCTGGCGGCGCCGTGACGACCGTTACAGCGATGAGCGC------------------CAGCAGACGACCGGTTCCATGCCCCATGCCGAAATGGCTTATCTCGGTGGT
WH8109      GACCGCCTCAACCGGCCCATCGGGGTGCTGCGGTTGTCGCTCACGGCCCGCTGCAATCTCGCCTGTCCGTACTGCTGTCCGGATGTGGAGGAGCCCCCTGGCCTGCTCACCCTTGAGCAGCAGATTCGCGTGATTCGTGTGGCCACGCGCCTGGGAGTACAGACGTTGCGGCTCACCGGTGGAGAGCCGTTGTTGAGTCGGCGTTTGTTGCCTTTGCTGGAGGCGGTGGCGCAGGCCCGGCGGGATCGTTCGGATCCGATGGCTGGTTTGCAGGCCGTGGCGCTCACCAGCAACGGGGTGCTGTTGTCGGAACCGATGGCGCGGGCGTTGCGTGCCGCAGGGCTGGATCGCATCACCATCAGCCTGGATGCGGCGGAAGGGGAAGCAGCGGCGCGCATGGCTGGTCTCCAGGGTGGTGCCGTGGCTGGTGAACGCCTGGTGCGCCAGGTGCAGGACGGCATTGCGGCGGCCTGCGCCGCTGGCTTTGACCCCTCACGCGGTGAGCTCAAACTCAATGCCGTGATCCAACGGGGGATCAATGACGATCAGCTGTTGCCTTTGGCCGCTTTGGCGCGGCAGCAGGGGATGGAGCTGCGTTTGATCGAATACATGGATGTGGGCAACCGCAACCAGTGGACGCTGGACCAGGTGCTGCCGGCGGCGCAGATGGTGGAGCGCATTCACGCCCGTTGGCCTCTTGAACCGCTGGGTCGACCGCGGGGTGGCACGGCCCGGCGTTGGCGCTATGGCGATGGTGCCGGATCCATCGGTGTGATTGCCTCCATCAGTGAGCCGTTCTGCGGGGATTGCAACCGCTTGCGTGTCACCGCTGATGGGCAGGCATTCACCTGCCTGTTCTCCGCTGAAGGCACCGATCTCAAGCCCGCGCTCGCG---------TCGGAGCTTCAGCTTGAGCAGGCCATGCGCCAGCTCTGGCAGCGGCGCCAAGACCGCTACAGCGAGGAGCGT------------------GATCCAGGCGCCGCTGCGTCAACCCATGCGGAAATGGCGTATCTGGGGGGC
