# Supplementary material for: Emergence of trait variability through the lens of nitrogen assimilation in Prochlorococcus
Source: eLife. 2019 Feb 1;8:e41043. doi: 10.7554/eLife.41043 (PMC6370341; doi:10.7554/eLife.41043)
Supplement: Table 3—source data 1. [file elife-41043-table3-data1.zip › napA_CyCOG_60001886_OTU_REP.phy]

 76 1539
AG-335-I15  ATGTTAAGTGATGTTTGGTCTTTAAATGGCAGATATAGAACTCTTCACCTCACCTGGTTTGCCTTTTTTCTTACTTTTGTTGTTTGGTTTAATCTCGCACCTCTTGCAACTACTGTTAAAGCCGATTTAGGTTTATCTGTTGCTCAAATTAGAACAGTAGCAATATGTAATGTTGCTTTGACTATCCCTGCAAGAGTTTTGATTGGAATGTTATTGGATAAATTTGGTCCAAGAAAAACTTACTCAACAATTTTGATATTTTCTGTAGTGCCATGTTTATTATTTGCTAGTGCTCAGGACTTCAATCAACTTGTTATTGCGAGATTGCTTTTATCAATAGTAGGAGCAGGTTTTGTTATCGGAATAAGAATGGTATCTGAGTGGTTTCCTCCGAAAGAAATTGGCTTGGCTGAGGGAATATATGGAGGATGGGGAAATTTTGGATCTGCTTTTTCTGCTCTTTCTCTTGTTGCCGTAGCTGGATTCTTGTCTTTTTCAGGAGGGTTTGAGTTGCCTACTGGAGCTGTACTTAATTGGAGGGGAGCTATTGCTCTTACAGGAATTATTTCTTTCGTTTATGGAATTATTTATTTCTATAGTGTAACTGATACACCTCCAGGAAAACCCTATCAAAGGCCTGCAAAAACAGCTGGTCTAGAGGTAACGAGTATAAGAGATTTCTGGGGTTTAATTGGAATGAATGTTCCATTCGCAGCAATTCTTTCAGTCCTATGCTGGAGACTTCAAAAAGTAGGTTTTCTAACTTCATCTACTTATCCAATAGCCTTACTCGCAGTTTTAGCTTGGTTTATTTTCCAAACTTGGGGAATTATAAGAACGAATACTGAATTATTAAATGGAACTAAAATTTACCCTAAAGAAGATAGATATGAATTCAAACAAGTAGCTATTTTGGAATTAACTTACATTGTAAATTTTGGATCAGAATTGGCAGTAGTTTCAATGCTTCCTAGTTTCTTTGAATTTACATTTGATTTACCTAAAGCTATAGCCGGAATTCTTGCATCATGTTATGCATTTGTGAATTTAATAGCTAGACCTGCCGGAGGATTGATATCAGACAGAACAGGTAATAGAAAAAATACAATGGGATTCCTTACTATGGGATTAGGATTTGGATATCTATTGATGTCTTTAATAAAACCTGGAACTTTTACTGGATCAGCAGGAATTCTTATAGCTGTATTTTTAACTATGCTTTGTTCATTTTTTGTTCAATCAGGAGAAGGTTCTACTTTTGCTTTAGTTCCCTTAGTTAAAAAAAGAGTAACAGGACAAATAGCTGGATTGGTAGGGGCTTATGGAAATGTTGGTGCGGTAACTTATCTAAATATTTATAGCCTTTTACCTTTATGGATGGGTGGAGGTAAAGATCCTTCTCCAGAAATCATTGCTGCTTCAAATAGTGCGTTCTTCCAAGTTTTAGGTATAGCAGGATTAATAGTTGGATTTTTCTGTTATTTCTTTTTAAAGGAACCTCAAGGATCATTCGCTGATGCTTATGAAGGTGAAAAAGCT
AG-347-G18  ATGTTAAGTGATGTTTGGTCTTTGAATGGCAGATATAGAACTCTTCACCTCACCTGGTTTGCCTTTTTCCTTACTTTTGTTGTTTGGTTTAACCTCGCACCTCTTGCAACTACTGTTAAAGCCGATTTAGGTTTATCTGTTGCTCAAATTAGAACAGTGGCAATATGTAATGTTGCTTTGACTATCCCTGCAAGAGTTTTGATTGGAATGTTATTGGATAAATTTGGCCCAAGAAAAACGTACTCAACAATCTTGATATTTTCTGTCGTCCCATGTTTATTATTTGCTAGTGCTCAAGACTTCAATCAACTTGTTATTGCGAGATTGCTTTTGTCAATAGTTGGAGCAGGTTTTGTTATCGGAATAAGAATGGTATCTGAGTGGTTCCCTCCCAAAGAAATTGGTTTGGCTGAGGGAATATATGGAGGTTGGGGAAATTTTGGATCTGCTTTTTCTGCCCTTTCTCTTGTTGCCGTAGCTGGATTCTTGTCTTTTTCAGGAGGGTTTGAGTTGCCAACTGGAGCTGTACTTAATTGGAGGGGAGCTATTGCTCTTACAGGAATTATTTCTTTCGTTTATGGAATTATTTATTTCTTTAATGTGACTGATACACCTCCAGGAAAACCTTATCAAAGGCCTGCAAAAACAGCTGGTTTAGAAGTAACGAGTATAAGAGATTTTTGGGGTTTAATTGGGATGAATGTCCCATTCGCAGCAATTCTTTCAGTCCTATGTTGGAGACTTCAAAAAGTAGGTTTCCTTACTTCATCAACTTATCCAATAGCCTTAGTCGCAGTTTTAGCGTGGTTTATTTTCCAAACTTGGGGAATTATAAGAACGAATATTGAATTATTAAATGGAACTAAAATTTACCCTAAAGAAGATAGATATGAATTCAAACAGGTAGCTATCTTGGAATTAACTTACATTGTAAATTTTGGATCAGAATTGGCAGTAGTTTCAATGCTTCCTAGTTTCTTTGAATTTACATTTGATTTACCTAAAGCAGTAGCCGGAATTCTTGCATCATGTTATGCATTTGTGAATTTAATAGCTAGACCTGCAGGAGGATTGATATCTGACAGAACAGGCAATAGAAAAAACACAATGGGATTTCTAACTATGGGCTTAGGGTTTGGATATCTATTGATGTCTTTAATAAAACCTGGAACTTTTACAGGATCAGCAGGAATTCTTATGGCTGTATTTTTAACTATGCTTTGTTCATTTTTTGTTCAATCAGGAGAAGGTTCAACTTTTGCTTTAGTTCCCTTAGTTAAAAAAAGAGTAACAGGACAAATAGCTGGATTGGTTGGGGCTTATGGAAATGTTGGTGCGGTAACTTATCTAAATATTTATAGCCTTTTACCTTTATGGATGGGTGGAGGTAAAGATCCTTCTCCAGAAATAATTGCTGCTTCAAATAGTGCCTTCTTCCAAGTTTTAGGTATAGCAGGATTAATAGTTGGATTCTTCTGTTATTTCTTTTTAAAGGAACCTCAAGGATCATTCGCGGATGCTTATGAAGGCGAAAAAGCT
AG-347-I04  ATGTTAAGTGACGTTTGGTCTTTAAATGGCAGATATAGAACTCTTCACCTCACCTGGTTTGCCTTTTTCCTTACTTTTGTTGTTTGGTTTAACCTCGCACCTCTTGCAACTACTGTTAAAGCCGATTTAGGTTTATCTGTTGCTCAAATTAGAACAGTAGCAATATGTAATGTTGCTTTGACTATCCCTGCAAGAGTTTTGATTGGAATGTTATTGGATAAATTTGGTCCAAGAAAAACTTACTCAACAATTTTGATATTTTCTGTCGTGCCATGTTTATTATTTGCTAGTGCTCAAGACTTCAATCAACTTGTTATTGCGAGATTGCTTTTATCAATAGTAGGAGCAGGTTTTGTTATCGGAATAAGAATGGTCTCTGAGTGGTTCCCTCCCAAAGAAATTGGTTTGGCTGAGGGAATATATGGAGGATGGGGAAATTTTGGATCTGCTTTTTCTGCTCTTTCTCTTGTTGCCGTAGCTGGATTCTTGTCTTTTTCAGGAGGGTTTGAGTTGCCTACTGGAGCTGTACTTAATTGGAGGGGAGCTATTGCTCTTACAGGAATTATTTCTTTCGTCTATGGAATTATTTATTTCTTTAGTGTGACTGATACTCCTCCAGGAAAACCTTATCAAAGGCCTGCAAAAACAGCTGGTTTAGAAGTAACGAGTATAAGAGATTTCTGGGGTTTAATTGGAATGAATGTCCCATTCGCAGCAATTCTTTCAGTCCTATGTTGGAGACTTCAAAAAGTAGGTTTCCTTACTTCATCTACTTATCCAATAGCTTTAATCGCAGTTTTAGCTTGGTTTATTTTCCAAACTTGGGGAATTATAAGAACTAATATTGAATTATTAAATGGAACTAAAATTTACCCTAAAGAAGATAGATATGAATTCAAACAAGTAGCAATCTTGGAATTAACTTATATCGTAAATTTTGGATCAGAATTGGCAGTAGTTTCAATGCTTCCTAGTTTCTTTGAATTTACATTTGATTTACCTAAAGCTGTAGCCGGAATTCTTGCATCATGTTATGCATTTGTGAATTTAATAGCTAGACCTGCCGGAGGATTGATATCTGACAGAACAGGCAATAGAAAAAATACAATGGGATTCCTAACTATGGGATTAGGTTTTGGATATCTATTAATGTCTTTAATAAAACCTGGAACTTTTACAGGATCAGCAGGAATTCTTATGGCTGTATTTTTAACGATGCTTTGTTCATTTTTTGTACAATCTGGTGAAGGTTCAACTTTTGCTTTAGTACCCTTAGTTAAAAAAAGAGTAACAGGACAAATAGCTGGATTGGTTGGGGCTTATGGAAATGTTGGTGCGGTAACTTATTTAAATATTTATAGCCTTTTACCTTTATGGATGGGTGGAGGTAAAGATCCTTCTCCAGAAATAATTGCTGCTTCAAATAGTGCCTTCTTCCAAGTTTTAGGTATAGCAGGATTAATAGTTGGATTCTTCTGTTATTTCTTTTTAAAGGAACCTCAAGGATCATTCGCGGATGCTTATGAAGGCGAAAAAGCT
AG-347-I19  ATGTTAAGTGACGTTTGGTCTTTAAATGGCAGGTATAGAACTCTTCACCTTACCTGGTTTGCCTTTTTCCTTACTTTTGTTGTTTGGTTTAACCTTGCACCTCTTGCAACTACTGTTAAATCCGATTTAGGTTTATCTGTTGCTCAAATTAGAACAGTAGCAATATGTAATGTCGCTTTGACTATCCCTGCAAGAGTTTTGATTGGAATGTTATTGGATAAATTCGGCCCAAGAAAAACTTACTCAACAATTTTGATATTTTCTGTCGTGCCGTGTTTATTATTTGCTAGTGCTCAAGACTTCAATCAACTTGTTATTGCGAGATTGCTTTTATCAATAGTAGGAGCAGGTTTTGTTATCGGAATAAGAATGGTCTCTGAGTGGTTCCCACCGAAAGAAATTGGTTTGGCTGAGGGAATATATGGAGGATGGGGAAATTTTGGATCTGCTTTTTCTGCTCTTTCTCTTGTTGCCGTAGCTGGATTCTTGTCTTTTTCAGGAGGGTTTGAGTTGCCTACTGGAGCTGTACTTAATTGGAGGGGAGCTATTGCTCTTACAGGAATTATTTCTTTCGTTTATGGAATTATTTATTTCTTTAGTGTGACTGATACACCTCCAGGAAAACCTTATCAAAGGCCTGCAAAAACAGCTGGTTTAGAAGTAACGAGTATAAGAGATTTCTGGGGTTTAATTGGAATGAATGTCCCATTCGCAGCAATTCTTTCAGTCCTATGTTGGAGACTTCAAAAAGTAGGTTTCCTTACTTCATCTACTTATCCAATAGCCTTAATCGCAGTTTTAGCTTGGTTTATTTTCCAAACTTGGGGAATTATAAGAACTAATATTGAATTATTAAATGGTACTAAAATTTACCCTAAAGAAGATAGATATGAATTCAAACAAGTAGCGATCTTGGAATTAACTTATATCGTAAATTTTGGATCAGAATTGGCAGTAGTTTCAATGCTTCCTAGTTTCTTTGAATTTACATTTGATTTACCTAAAGCTGTAGCCGGAATTCTTGCATCATGTTATGCATTTGTGAATTTAATAGCTAGACCTGCAGGAGGATTGATATCTGACAGAACAGGCAATAGAAAAAATACAATGGGATTCCTAACTATGGGATTAGGGTTTGGATATCTATTGATGTCTTTAATAAAACCTGGAACTTTTACAGGATCAGCGGGAATTCTTATGGCTGTATTTTTAACGATGCTTTGTTCATTTTTTGTACAATCAGGAGAAGGTTCAACTTTTGCTTTAGTTCCCTTAGTTAAAAAAAGAGTAACAGGACAAATAGCTGGATTGGTTGGGGCTTATGGAAATGTTGGTGCGGTAACTTATCTAAATATTTATAGCCTTTTACCTTTATGGATGGGTGGTGGTAAAGATCCTTCTCCAGAAATAATTGCTGCTTCAAATAGTGCCTTCTTCCAAGTTTTAGGTATAGCAGGATTAATAGTTGGATTCTTCTGTTATTTCTTTTTAAAGGAACCTCAAGGATCATTCGCGGATGCTTATGAAGGCGAAAAAGCT
AG-347-I22  ATGTTAAGTGATGTTTGGTCTTTAAATGGCAGATATAGAACTCTTCACCTCACCTGGTTTGCCTTTTTCCTTACTTTTGTTGTTTGGTTTAACCTTGCACCTCTTGCAACTACTGTTAAAGCCGATTTAGGTTTATCTGTTGCTCAAATTAGAACAGTAGCAATATGTAATGTTGCTTTGACTATCCCTGCAAGAGTTTTGATTGGAATGTTATTGGATAAATTTGGCCCAAGAAAAACTTACTCAACAATTTTGATATTTTCTGTCGTGCCATGTTTATTATTTGCTAGCGCTCAAGATTTCAATCAACTTGTTATTGCGAGATTGCTTTTATCAATAGTAGGAGCGGGTTTTGTTATCGGAATAAGAATGGTATCTGAGTGGTTCCCTCCGAAAGAAATTGGTTTGGCTGAGGGAATATATGGAGGATGGGGAAATTTTGGATCTGCTTTTTCTGCTCTTTCTCTTGTTGCCGTAGCTGGATTCTTGTCTTTTTCAGGAGGATTTGAGTTGCCTACTGGAGCTGTACTTAATTGGAGGGGAGCTATTGCTATTACAGGAATTATTTCTTTCGTTTATGGAATTATTTATTTCTTTAGTGTAACAGATACACCTCCAGGAAAACCTTATCAAAGGCCTGCAAAAACAGCTGGTCTAGAAGTAACGAGTATAAGAGATTTCTGGGGTTTAATTGGAATGAATGTTCCATTCGCAGCAATTCTTTCAGTCCTTTGTTGGAGACTCCAAAAAGTAGGTTTCCTTACTTCATCTACTTATCCAATAGCCTTACTAGCAGTTTTAGCTTGGTTTATTTTCCAAACTTGGGGAATTATAAGAACGAATATTGAATTATTAAATGGAACTAAAATTTACCCTAAAGAAGATAGATATGAATTCAAGCAAGTAGCTATTTTGGAATTAACTTACATTGTAAATTTTGGATCAGAATTGGCAGTAGTTTCAATGCTTCCCAGTTTCTTTGAATTTACATTTGATTTACCTAAAGCTATAGCGGGAATTCTTGCATCATGTTATGCATTTGTGAATTTAATTGCTAGACCTGCCGGAGGATTGATATCAGACAGAACAGGTAATAGAAAAAATACAATGGGATTCCTAACTATGGGATTAGGATTTGGATATCTATTAATGTCTTTAATAAAACCTGGAACTTTTACTGGATCAGCAGGAATTCTTATAGCTGTATTTTTAACTATGCTTTGTTCATTTTTTGTTCAATCAGGAGAAGGTTCAACTTTTGCTTTAGTTCCCTTAGTTAAAAAAAGAGTAACAGGACAAATAGCTGGATTGGTTGGGGCTTATGGAAATGTTGGTGCGGTAACTTATCTAAATATTTATAGCCTTTTACCTTTATGGATGGGTGGAGGTAAAGATCCTTCTCCAGAAATAATTGCTGCTTCTAATAGTGCGTTCTTCCAAGTTTTAGGTATAGCAGGATTAATAGTTGGATTTTTCTGTTATTTCTTTTTAAAGGAACCTCAAGGATCATTCGCGGATGCTTATGAAGGGGAAAAAGCT
AG-347-K17  ATGTTAAGTGACGTTTGGTCTTTAAATGGCAGATATAGAACTCTTCACCTCACCTGGTTTGCCTTTTTCCTTACTTTTGTTGTTTGGTTTAACCTTGCACCTCTTGCAACTACTGTTAAAGCCGATTTAGGTTTATCTGTTGCTCAAATTAGAACAGTAGCAATATGTAATGTCGCTTTGACTATCCCTGCAAGAGTTTTGATTGGAATGTTACTGGATAAATTTGGCCCAAGAAAAACTTACTCAACAATTTTGATATTTTCTGTCGTGCCATGTTTATTATTTGCTAGTGCTCAAGACTTTAATCAACTTGTTATTGCGAGATTGCTTTTATCAATAGTAGGAGCAGGTTTTGTTATCGGAATAAGAATGGTATCTGAGTGGTTCCCTCCGAAAGAAATTGGTTTGGCTGAGGGAATATATGGAGGATGGGGAAATTTTGGATCTGCTTTTTCTGCTCTTTCTCTTGTTGCCGTAGCTGGATTCTTGTCTTTTTCAGGAGGGTTTGAATTACCTACTGGAGCTGTACTTAATTGGAGGGGAGCTATTGCTCTTACAGGAATTATTTCTTTCGTTTATGGAATTATTTATTTCTTTAGTGTGACTGATACACCTCCAGGAAAACCTTATCAAAGGCCTGCAAAAACAGCTGGTTTAGAAGTAACGAGCATAAGAGATTTCTGGGGTTTAATTGGAATGAATGTCCCATTCGCAGCAATTCTTTCAGTCCTATGTTGGAGACTCCAAAAAGTAGGTTTCCTTACTTCATCTACTTATCCAATAGCCTTAATCGCAGTTTTAGCTTGGTTTGTTTTCCAAACTTGGGGAATTATAAGAACGAATATTGAATTATTAAATGGAACTAAAATTTATCCTAAAGAAGATAAATATGAATTCAAACAAGTAGCGATCTTGGAATTAACTTACATCGTAAATTTTGGATCAGAATTGGCAGTAGTTTCAATGCTTCCTAGTTTCTTTGAATTTACATTTGATTTACCTAAAGCTGTAGCCGGAATTCTTGCATCATGTTATGCATTTGTGAATTTAATAGCTAGACCTGCCGGAGGATTGATATCTGACAGAACAGGCAATAGAAAAAATACAATGGGATTCCTAACCATGGGATTAGGGTTTGGATATCTATTGATGTCTTTAATAAAACCTGGAACTTTTACAGGATCAGCAGGAATTCTTATGGCTGTATTTTTAACGATGCTTTGTTCATTTTTTGTACAATCAGGAGAAGGTTCAACTTTTGCTTTAGTTCCCTTAGTTAAAAAAAGAGTAACAGGACAAATAGCTGGATTGGTTGGGGCTTATGGAAATGTTGGTGCGGTAACTTATTTAAATATTTATAGCCTTTTACCTTTATGGATGGGTGGAGGTAAAGATCCTTCTCCAGAAATAATTGCTGCTTCAAATAGTGCCTTCTTCCAAGTTTTAGGTATAGCAGGATTAATAGTTGGATTCTTCTGTTATTTCTTTTTAAAGGAACCTCAAGGATCATTCGCGGATGCTTATGAAGGCGAAAAAGCT
AG-347-K22  ATGTTAAGTGATGTTTGGTCCTTAAATGGCAGATATAGAACTCTTCACCTCACCTGGTTTGCCTTTTTCCTAACTTTTGTTGTTTGGTTTAACCTCGCACCTCTTGCAACTACTGTTAAAGCTGATTTAGGTTTATCTGTTGCTCAAATTAGGACAGTAGCAATATGTAATGTTGCTTTAACTATCCCTGCAAGAGTTTTGATTGGAATGTTATTGGATAAATTTGGCCCAAGAAAAACTTACTCAACAATCTTGATATTTTCTGTAGTCCCATGTTTATTATTCGCTAGTGCTCAAGACTTCAATCAACTTGTAATTGCGAGATTGCTTTTATCAATAGTAGGCGCAGGTTTTGTTATCGGAATAAGAATGGTATCTGAGTGGTTCCCTCCCAAAGAAATTGGTTTGGCTGAGGGAATATATGGAGGATGGGGAAATTTTGGATCTGCTTTTTCTGCGCTTTCTCTTGTTGCCGTAGCTGGATTCTTGTCTTTTTCAGGAGGGTTTGAGTTGCCAACTGGAGCTGTACTTAATTGGAGGGGAGCTATTGCTATTACAGGAATTATTTCTTTCGTTTACGGAATTATTTATTTCTTTAATGTAACTGATACACCTCCTGGAAAACCTTATCAAAGGCCTGCTAAAACAGCTGGTTTAGAAGTAACGAGTATAAGAGATTTCTGGGGTTTAATTGGAATGAATATTCCATTCGCAGCAATTCTTTCGGTCCTATGTTGGAGACTTCAGAAAGTTGGTTTCCTTACTTCATCTACTTATCCAATAGCCTTACTCGCAGTTTTAGCTTGGTTTATTTTTCAAACTTGGGGAATTATAAGAACGAATATTGAATTATTAAATGGAACTAAAATTTACCCTAAAGAAGATAGATATGAATTCAAACAAGTAGCTATTTTGGAATTAACTTATATTGTAAATTTTGGATCAGAATTGGCAGTAGTTTCTATGCTTCCTAGTTTCTTTGAATTTACATTTGATTTGCCTAAAGCTGTAGCAGGAATTCTTGCATCATGTTATGCATTTGTGAATTTAATAGCTAGACCTGCGGGAGGATTGATATCTGACAGAACAGGCAATAGAAAAAATACAATGGGATTCCTAACTATGGGATTAGGATTTGGATATCTATTGATGTCTTTAATAAAACCTGGAACTTTTACTGGATCAGCAGGAATTCTTATGGCTGTATTTTTAACTATGCTTTGTTCATTTTTTGTTCAATCAGGAGAAGGTTCAACTTTTGCTTTAGTTCCCTTAGTTAAAAAAAGAGTAACAGGACAAATAGCTGGATTGGTTGGTGCTTATGGAAATGTTGGTGCGGTAACTTATCTAAATATTTATAGCCTTTTACCTTTATGGATGGGTGGAGGTAAAGATCCTTCCCCAGAAATAATTGCTGCTTCAAATAGTGCGTTCTTCCAAGTTTTAGGTATAGCAGGATTAATAGTTGGATTTTTCTGTTATTTCTTTTTAAAGGAACCTCAAGGATCATTCGCTGATGCTTATGAAGGAGAAAAAGCT
AG-347-L20  ATGTTAAGTGACGTTTGGTCTTTAAATGGCAGATATAGAACTCTTCACCTCACCTGGTTTGCTTTTTTCCTTACTTTTGTTGTTTGGTTTAACCTCGCTCCTCTTGCAACTACTGTTAAAGCCGATTTAGGTTTATCTGTTGCTCAAATTAGAACAGTAGCAATATGTAATGTCGCTTTGACTATCCCTGCAAGAGTTTTGATTGGAATGTTATTGGATAAATTTGGCCCAAGAAAAACTTACTCAACAATTTTGATATTTTCTGTCGTGCCATGTTTATTATTTGCTAGTGCTCAAGACTTCAATCAACTTGTTATTGCTAGATTGCTTTTATCAATAGTAGGAGCAGGTTTTGTTATCGGAATAAGAATGGTCTCTGAGTGGTTCCCTCCGAAAGAAATTGGTTTGGCTGAGGGAATATATGGAGGATGGGGGAATTTTGGATCTGCCTTTTCTGCTCTTTCTCTTGTTGCCGTAGCTGGATTCTTGTCTTTTTCAGGAGGGTTTGAGTTACCTACTGGAGCTGTACTTAATTGGAGGGGAGCTATTGCTCTTACAGGAATTATTTCTTTCGTTTATGGAATTATTTATTTCTTTAGTGTGACTGATACACCTCCAGGAAAACCTTATCAAAGGCCTGCAAAAACAGCTGGTTTAGAAGTAACGAGCGTAAGAGATTTCTGGGGTTTAATTGGAATGAATGTCCCATTCGCAGCAATTCTTTCAGTCCTATGTTGGAGACTTCAAAAAGTAGGTTTCCTTACTTCATCTACTTATCCAATAGCCTTAATCGCAGTCCTTGCTTGGTTTATTTTCCAAACTTGGGGAATTATAAGAACGAATATTGAACTATTAAATGGAACTAAAATTTACCCTAAAGAAGATAGATATGAATTCAAACAAGTAGCGATCTTAGAATTAACATACATCGTAAATTTTGGATCAGAATTGGCAGTAGTTTCAATGCTTCCTAGTTTCTTTGAATTTACATTTGATTTACCTAAAGCTGTAGCCGGAATTCTTGCATCATGTTATGCATTTGTGAATTTAATAGCTAGACCTGCCGGAGGATTGATATCTGACAGAACAGGCAATAGAAAAAATACAATGGGATTCCTAACTATGGGATTAGGGTTTGGATATCTATTGATGTCTTTAATAAAACCTGGAACTTTTACAGGATCAGCAGGAATTCTTATGGCTGTATTTTTAACGATGCTTTGTTCATTTTTTGTACAATCTGGAGAAGGTTCAACTTTTGCTTTAGTACCCTTAGTTAAAAAAAGAGTAACAGGACAAATAGCTGGATTGGTTGGGGCTTATGGAAATGTTGGTGCGGTAACTTATTTAAATATTTATAGCCTTTTACCTTTATGGATGGGTGGAGGCAAAGATCCTTCTCCAGAAATAATTGCCGCTTCAAATAGTGCCTTCTTCCAAGTTTTAGGTATAGCAGGATTAATAGTTGGATTCTTCTGTTATTTCTTTTTAAAGGAACCTCAAGGATCATTCGCGGATGCTTATGAAGGAGAAAAAGCT
AG-347-M23  ATGTTAAGTGATGTTTGGTCTTTAAATGGCAGATATAGAACTCTTCACCTCACCTGGTTTGCCTTTTTCCTTACTTTTGTTGTTTGGTTTAACCTCGCACCTCTTGCAACTACTGTTAAAGCCGATTTAGGTTTATCTGTTGCTCAAATTAGAACAGTAGCAATATGTAATGTTGCTTTGACTATCCCTGCAAGAGTTTTGATTGGAATGTTATTGGATAAATTTGGCCCAAGAAAAACTTACTCAACAATTTTGATATTTTCTGTCGTGCCTTGTTTATTATTTGCAAGTGCTCAAGACTTCAATCAACTTGTTATTGCGAGATTGCTTTTATCAATAGTAGGAGCAGGTTTTGTTATCGGAATAAGAATGGTATCTGAGTGGTTCCCTCCGAAAGAAATTGGTTTGGCTGAGGGAATATATGGAGGATGGGGAAATTTTGGATCTGCTTTTTCTGCTCTTTCTCTTGTTGCAGTAGCTGGATTCTTGTCTTTTTCAGGAGGGTTTGAGTTGCCCACTGGAGCTGTACTTAATTGGAGGGGAGCTATTGCTCTTACAGGAATTATTTCTTTCGTTTATGGAATTATTTATTTCTTTAGTGTAACTGATACACCTCCAGGAAAACCTTATCAAAGGCCTGCAAAAACAGCTGGTTTAGAAGTAACGAGTATAAGAGATTTCTGGGGTTTAATTGGTATGAATGTCCCATTCGCAGCAATTCTTTCAGTCCTATGTTGGAGACTTCAAAAAGTAGGTTTCCTTACTTCATCTACTTATCCAATAGCCTTAATCGCAGTTTTAGCTTGGTTTATTTTCCAAACTTGGGGAATTATAAGAACGAATATTGAATTATTAAATGGAACTAAAATTTACCCTAAAGAAGATAGATATGAATTCAAACAAGTAGCGATCTTGGAATTAACTTACATTGTAAATTTTGGATCAGAATTGGCAGTAGTTTCAATGCTTCCTAGTTTCTTTGAATTTACATTTGATTTACCTAAAGCTGTAGCCGGAATTCTTGCATCATGTTATGCATTTGTTAATTTAATAGCTAGACCTGCCGGAGGATTGATATCTGACAGAACAGGCAATAGAAAAAATACAATGGGATTCCTAACTATGGGATTAGGGTTTGGATATCTATTGATGTCTTTAATAAAACCTGGAACTTTTACAGGATCAGCAGGAATTCTTATGGCTGTATTTTTAACTATGCTTTGTTCATTTTTTGTACAATCAGGAGAAGGTTCAACTTTTGCTCTAGTTCCCTTAGTTAAAAAAAGAGTAACAGGACAAATAGCTGGATTGGTTGGGGCTTATGGAAATGTTGGTGCGGTAACTTATCTAAATATTTATAGCCTTTTACCTTTATGGATGGGTGGTGGTAAAGATCCTTCTCCAGAAATAATTGCTGCTTCAAATAGTGCCTTCTTCCAAGTTTTAGGTATAGCAGGATTAATAGTTGGATTCTTCTGTTATTTCTTTTTAAAGGAACCTCAAGGATCATTCGCGGATGCTTATGAAGGAGAAAAAGCT
AG-347-O22  ATGTTAAGTGATGTTTGGTCTTTAAATGGCAGATATAGAACTCTTCACCTCACCTGGTTTGCCTTTTTCCTTACTTTTGTTGTTTGGTTTAACCTCGCACCTCTTGCAACTACTGTTAAAGCCGATTTAGGTTTATCTGTTGCTCAAATTAGAACAGTAGCAATATGTAATGTTGCTTTGACTATCCCTGCAAGAGTTTTGATTGGAATGTTATTGGATAAATTTGGCCCAAGAAAAACTTACTCAACAATTTTGATATTTTCTGTAGTGCCATGTTTACTATTTGCAAGTGCTCAAGACTTCAATCAACTTGTTATTGCGAGATTGCTTTTATCAATAGTAGGAGCAGGTTTTGTTATCGGAATAAGAATGGTATCTGAGTGGTTCCCTCCAAAAGAAATTGGTTTGGCTGAGGGAATATATGGAGGATGGGGAAATTTTGGATCTGCTTTTTCTGCTCTTTCTCTTGTTGCAGTAGCTGGATTCTTGTCTTTTTCAGGAGGGTTTGAGTTGCCTACTGGAGCTGTACTTAATTGGAGGGGAGCTATTGCTCTAACAGGAATTATTTCTTTCGTTTATGGAATTATTTATTTCTTTAGTGTGACTGATACACCTCCAGGAAAACCTTATCAAAGGCCTGCAAAAACAGCTGGTTTAGAAGTAACGAGTATAAGAGATTTCTGGGGTTTAATTGGAATGAATGTCCCATTCGCAGCAATTCTTTCAGTCCTATGTTGGAGACTTCAAAAAGTAGGTTTCCTTACTTCATCTACTTATCCAATAGCCTTAATAGCAGTTTTAGCTTGGTTTATTTTCCAAACTTGGGGAATTATAAGAACGAATATTGAATTATTAAATGGAACTAAAATTTACCCTAAAGAAGATAGATATGAATTCAAACAAGTAGCGATCTTAGAATTAACTTACATTGTAAATTTTGGATCAGAATTGGCAGTAGTTTCAATGCTTCCTAGTTTTTTTGAATTTACATTTGATTTACCTAAAGCTGTAGCCGGAATTCTTGCATCATGTTATGCATTTGTAAATTTAATAGCTAGGCCTGCCGGAGGATTGATATCTGACAGAACAGGCAATAGAAAAAATACAATGGGATTCCTAACTATGGGATTAGGGTTTGGATATCTATTGATGTCTTTAATAAAACCTGGAACTTTTACAGGATCAGCAGGAATTCTTATGGCTGTATTTTTAACTATGCTTTGTTCATTTTTTGTACAATCAGGAGAAGGTTCAACTTTTGCTTTAGTTCCCTTAGTTAAAAAAAGAGTAACAGGACAAATAGCTGGATTGGTTGGGGCATATGGAAATGTTGGTGCGGTAACTTATCTAAATATTTATAGCCTTTTACCTTTATGGATGGGTGGTGGTAAAGATCCTTCTCCAGAAATAATTGCTGCTTCAAATAGTGCCTTCTTCCAAGTTTTAGGTATAGCAGGATTAATAGTTGGATTCTTCTGTTATTTCTTTTTAAAGGAACCTCAAGGATCATTCGCGGATGCTTATGAAGGCGAAAAAGCT
AG-355-A18  ATGTTAAGTGACGTTTGGTCTTTAAATGGTAGATATAGAACTCTTCACCTCACCTGGTTTGCCTTTTTCCTTACTTTTGTTGTTTGGTTTAACCTCGCACCTCTTGCAACTACTGTTAAAGCCGATTTAGGTTTATCTGTTGCTCAAATTAGAACAGTAGCAATATGTAATGTCGCTTTGACTATCCCTGCAAGAGTTTTGATTGGAATGTTATTGGATAAATTTGGCCCAAGAAAAACTTACTCAACAATTTTGATATTTTCTGTCGTGCCATGTTTATTATTTGCTAGTGCTCAAGACTTCAATCAACTTGTTATTGCGAGATTGCTTTTATCAATAGTAGGAGCAGGTTTTGTTATTGGAATAAGAATGGTCTCTGAGTGGTTCCCTCCGAAAGAAATTGGTTTGGCTGAGGGAATATATGGAGGATGGGGAAATTTTGGATCTGCTTTTTCTGCTCTTTCTCTTGTTGCCGTAGCTGGATTCTTGTCTTTTTCAGGAGGCTTTGAGTTGCCTACTGGAGCTGTACTTAATTGGAGGGGAGCTATTGCTCTTACAGGAATTATTTCTTTCGTTTATGGCATTATTTATTTCTTTAGTGTGACTGATACACCTCCAGGAAAACCTTATCAAAGGCCTGCAAAAACAGCTGGTTTAGAAGTAACGAGTATAAGAGATTTCTGGGGTTTAATTGGAATGAATGTCCCATTCGCAGCAATTCTTTCAGTCCTATGTTGGAGACTTCAAAAAGTAGGTTTCCTTACTTCATCTACTTATCCAATAGCCTTAATCGCAGTTTTAGCTTGGTTTATTTTCCAAACTTGGGGAATTATAAGAACGAATATTGAATTATTAAATGGAACTAAAATTTACCCTAAAGAAGATAGATATGAATTCAAACAAGTAGCGATCTTGGAATTAACTTACATCGTAAATTTTGGATCAGAATTGGCAGTAGTTTCAATGCTTCCTAGTTTCTTTGAATTTACATTTGATTTACCTAAAGCTATAGCCGGAATTCTTGCATCATGTTATGCATTTGTGAATTTAATAGCTAGACCTGCCGGAGGATTGATATCTGACAGAACAGGCAATAGAAAAAATACAATGGGATTCCTAACTATGGGATTAGGTTTTGGATATCTATTGATGTCTTTAATAAAACCTGGAACTTTTACAGGGTCAGCAGGAATTCTTATGGCTGTATTTTTAACGATGCTTTGTTCATTTTTTGTACAATCTGGAGAGGGTTCAACATTTGCTTTAGTACCCTTAGTTAAAAAAAGAGTAACAGGACAAATAGCTGGATTGGTTGGGGCTTATGGAAATGTTGGAGCGGTAACTTATTTAAATATTTATAGCCTTTTACCTTTATGGATGGGTGGAGGTAAAGATCCTTCTCCGGAAATAATTGCTGCTTCAAATAGTGCCTTTTTCCAAGTTTTAGGTATAGCAGGATTAATAGTTGGATTCTTCTGTTATTTCTTTTTAAAGGAACCTCAAGGATCATTCGCGGATGCTTATGAAGGCGAAAAAGCT
AG-355-B23  ATGTTAAGTGACGTTTGGTCTTTAAATGGCAGATATAGAACTCTTCACCTCACCTGGTTTGCCTTTTTCCTTACTTTTGTTGTTTGGTTTAACCTCGCACCTCTTGCAACTACTGTTAAAGCCGATTTAGGTTTATCTGTTGCTCAAATTAGAACAGTAGCAATATGTAATGTCGCTTTGACTATCCCTGCAAGAGTTTTGATTGGAATGTTATTGGATAAATTTGGCCCAAGAAAAACTTACTCAACAATTTTGATATTTTCTGTCGTGCCATGTTTATTATTTGCTAGTGCTCAAGACTTCAATCAACTTGTTATTGCGAGATTGCTTTTATCAATAGTAGGAGCAGGTTTTGTTATCGGAATAAGAATGGTCTCTGAGTGGTTCCCTCCGAAGGAAATTGGTTTAGCTGAGGGAATATATGGAGGATGGGGAAATTTTGGATCTGCTTTTTCTGCTCTTTCTCTTGTTGCCGTAGCTGGATTCTTGTCTTTTTCAGGAGGGTTTGAGTTACCTACTGGAGCTGTACTTAATTGGAGGGGAGCTATTGCTCTTACAGGAATTATTTCTTTCGTTTATGGAATTATTTATTTCTTTAGTGTGACTGATACACCCCCAGGAAAACCTTATCAAAGGCCTGCAAAAACTGCTGGTTTAGAAGTAACGAGTATAAGAGATTTCTGGGGTTTAATTGGAATGAATGTCCCATTCGCAGCAATTCTTTCAGTCCTATGTTGGAGGCTTCAAAAAGTTGGTTTCCTTACTTCATCTACTTATCCAATAGCCTTAATCGCAGTTTTAGCTTGGTTTATTTTCCAAACTTGGGGAATTATAAGAACGAATATTGAATTATTAAATGGAACTAAAATTTACCCTAAAGAAGATAGATATGAATTCAAACAAGTAGCGATCTTGGAATTAACTTACATAGTAAATTTTGGATCAGAATTGGCAGTAGTTTCAATGCTTCCTAGTTTCTTTGAATTTACATTTGATTTACCTAAAGCTGTAGCCGGAATTCTTGCATCATGTTATGCATTTGTGAATTTAATAGCTAGACCTGCTGGAGGATTGATATCTGACAGAACAGGCAATAGAAAAAATACAATGGGATTCCTAACTATGGGATTAGGGTTTGGATATCTATTGATGTCTTTAATAAAACCTGGAACTTTTACAGGATCAGCAGGAATTCTTATGGCTGTATTTTTAACGATGCTTTGTTCATTTTTTGTACAATCTGGAGAAGGTTCGACTTTTGCTTTAGTACCCTTAGTTAAAAAAAGAGTAACAGGACAAATAGCTGGATTGGTTGGGGCTTATGGAAATGTTGGTGCGGTAACTTATTTAAATATTTATAGCCTTTTACCTTTATGGATGGGTGGAGGTAAAGATCCTTCTCCAGAAATAATTGCTGCTTCAAATAGTGCCTTCTTCCAAGTTTTAGGTATAGCAGGATTAATAGTTGGATTCTTCTGTTATTTCTTTTTAAAGGAACCTCAAGGATCATTCGCGGATGCTTATGAAGGCGAAAAAGCT
AG-355-I20  ATGTTAAGTGACGTTTGGTCTCTAAATGGCAGATATAGAACTCTTCACCTCACCTGGTTTGCCTTTTTCCTTACTTTTGTTGTTTGGTTTAACCTCGCACCTCTTGCAACTACTGTTAAAGCCGATTTAGGTTTATCCGTTGCTCAAATTAGAACAGTAGCGATATGTAATGTCGCTTTGACTATCCCTGCAAGAGTATTGATTGGAATGTTATTGGATAAATTCGGCCCAAGAAAAACTTACTCAACAATTTTGATATTTTCTGTCGTGCCATGTTTATTATTTGCTAGTGCTCAAGACTTCAATCAACTTGTTATTGCGAGATTACTTTTATCAATAGTTGGAGCAGGTTTTGTTATCGGAATAAGAATGGTATCTGAATGGTTCCCTCCGAAAGAAATTGGTTTGGCTGAGGGAATATATGGAGGATGGGGAAATTTTGGATCTGCTTTTTCTGCCCTTTCTCTTGTTGCCGTAGCTGGATTCTTGTCTTTTTCAGGAGGGTTTGAGTTACCTACTGGAGCTGTACTTAATTGGAGGGGAGCTATTGCTCTTACAGGAATTATTTCTTTCGTTTATGGAATTATTTATTTCTTTAGTGTGACTGATACACCTCCAGGAAAACCTTATCAAAGGCCTGCAAAAACAGCTGGTTTAGAAGTAACGAGTATAAGAGATTTCTGGGGTTTAATTGGAATGAATGTCCCATTCGCAGCAATTCTTTCAGTCCTATGTTGGAGACTTCAAAAAGTAGGTTTCCTTACTTCATCTACTTATCCAATAGCCTTAATCGCAGTTTTAGCTTGGTTTATTTTCCAAACTTGGGGAATTATAAGAACGAATATTGAATTATTAAATGGAACTAAAATTTACCCTAAAGAAGATAGATATGAATTCAAACAAGTAGCGATCTTGGAATTAACTTACATCGTAAATTTTGGATCAGAATTGGCGGTAGTTTCAATGCTTCCTAGTTTCTTTGAATTTACATTTGATTTACCTAAAGCTATAGCCGGAATTCTTGCATCATGTTATGCATTTGTGAATTTAATAGCTAGACCTGCCGGAGGATTGATATCTGACAGAACAGGCAATAGAAAAAATACAATGGGATTCCTAACTATGGGATTAGGGTTTGGATATCTATTAATGTCTTTAATAAAACCTGGAACTTTTACAGGATCAGCAGGAATTCTTATGGCTGTATTTTTAACTATGCTTTGTTCGTTTTTTGTTCAATCAGGAGAAGGTTCAACTTTTGCTTTAGTTCCCTTAGTTAAAAAAAGAGTGACAGGACAAATAGCTGGATTGGTTGGGGCTTATGGAAATGTTGGTGCGGTAACTTATCTAAATATTTATAGCCTTTTACCTTTATGGATGGGTGGAGGTAAAGATCCTTCTCCAGAAATAATTGCTGCTTCAAATAGTGCCTTCTTCCAAGTTTTAGGTATAGCAGGATTAATAGTTGGATTTTTCTGTTATTTCTTTTTAAAGGAACCTCAAGGATCATTCGCTGATGCTTATGAAGGCGAAAAAGCT
AG-355-K10  ATGTTAAGTGACGTTTGGTCTTTAAATGGCAGATATAGAACTCTTCACCTCACCTGGTTTGCCTTTTTCCTTACTTTTGTTGTTTGGTTTAACCTCGCACCTCTTGCAACTACTGTTAAAGCTGATTTAGGTTTATCTGTTGCTCAAATTAGAACAGTAGCAATATGTAATGTCGCTTTGACTATTCCTGCAAGAGTTTTGATTGGAATGTTATTGGATAAATTTGGCCCAAGAAAAACTTACTCAACAATTTTGATATTTTCTGTCGTGCCATGTTTATTATTTGCTAGTGCTCAAGACTTCAATCAACTTGTTATTGCGAGATTGCTTTTGTCAATAGTAGGAGCAGGTTTTGTTATCGGAATAAGAATGGTCTCTGAGTGGTTCCCTCCGAAAGAAATTGGTTTGGCTGAGGGAATATATGGAGGATGGGGAAATTTTGGATCTGCTTTTTCTGCTCTTTCTCTTGTTGCCGTAGCTGGATTCTTGTCTTTTTCAGGAGGGTTTGAGTTACCTACTGGAGCTGTACTTAATTGGAGGGGAGCTATTGCTCTTACAGGAATTATTTCTTTCGTTTATGGAATTATTTATTTCTTTAGTGTGACTGATACACCTCCAGGAAAACCTTATCAAAGGCCTGCAAAAACAGCTGGTTTAGAAGTAACGAGTATAAGAGATTTCTGGGGTTTAATTGGAATGAATGTCCCATTCGCAGCAATTCTTTCAGTCCTATGTTGGAGACTTCAAAAAGTAGGTTTCCTTACTTCATCTACTTATCCAATAGCCTTAATCGCAGTTTTAGCTTGGTTTATTTTCCAAACTTGGGGAATTATAAGAACGAATATTGAATTATTAAATGGAACTAAAATTTATCCTAAAGAAGATAGATATGAATTCAAACAAGTAGCGATTTTGGAATTAACTTACATCGTAAATTTTGGATCAGAATTGGCAGTAGTTTCAATGCTTCCTAGTTTCTTTGAATTTACATTTGATTTACCTAAAGCTGTAGCCGGAATTCTTGCATCATGTTATGCATTTGTAAATTTAATAGCTAGACCTGCCGGGGGATTGATATCTGACAGAACAGGCAATAGAAAAAATACAATGGGATTCCTAACTATGGGATTAGGGTTTGGATATCTATTGATGTCTTTAATAAAACCTGGAACTTTTACAGGATCAGCAGGAATTCTTATGGCTGTATTTTTAACGATGCTTTGTTCATTTTTTGTACAATCTGGAGAGGGTTCAACTTTTGCTTTAGTACCCTTAGTTAAAAAAAGAGTAACAGGACAAATAGCTGGATTAGTTGGGGCTTATGGAAATGTTGGTGCGGTAACTTATTTAAATATTTATAGCCTTTTACCTTTATGGATGGGTGGAGGTAAAGATCCTTCTCCGGAAATAATTGCTGCTTCAAATAGTGCTTTCTTCCAAGTTTTAGGTATAGCAGGATTAATAGTTGGATTATTCTGTTATTTCTTTTTAAAGGAACCTCAAGGATCATTCGCGGATGCTTATGAAGGCGAAAAAGCT
AG-355-N18  ATGTTAAGTGATGTTTGGTCTTTAAACGGCAGATATAGAACTCTTCACCTCACCTGGTTTGCCTTTTTCCTTACTTTTGTTGTTTGGTTTAACCTCGCACCTCTTGCAACTACTGTTAAAGCCGATTTAGGTTTATCTGTTGCTCAAATTAGAACAGTAGCAATATGTAATGTCGCTTTGACTATCCCTGCAAGAGTTTTGATTGGAATGTTATTGGATAAATTTGGCCCAAGAAAAACTTACTCAACAATTTTGATATTTTCTGTCGTGCCATGTTTATTATTTGCTAGTGCTCAAGACTTCAATCAACTTGTTATTGCGAGATTGCTTTTATCAATAGTAGGAGCAGGTTTTGTTATTGGAATAAGAATGGTCTCTGAGTGGTTCCCTCCGAAAGAAATTGGTTTGGCTGAGGGGATATATGGAGGATGGGGAAATTTTGGATCTGCTTTTTCTGCTCTTTCTCTTGTTGCCGTAGCTGGATTCTTATCTTTTTCAGGAGGGTTTGAGTTACCTACTGGAGCTGTACTTAATTGGAGGGGAGCTATTGCTCTTACAGGAATTATTTCTTTCGTTTATGGAATTATTTATTTCTTTAGTGTGACTGATACACCTCCAGGAAAACCTTATCAAAGGCCTTCAAAAACAGCTGGTTTAGAAGTAACTAGTATAAGAGATTTCTGGGGTTTAATCGGAATGAATGTCCCATTCGCAGCAATTCTTTCAGTCCTATGTTGGAGACTTCAAAAAGTAGGTTTCCTTACTTCATCTACTTATCCAATAGCCTTAATCGCAGTTTTAGCTTGGTTTATTTTCCAAACTTGGGGAATTATAAGAACGAATATTGAATTATTAAATGGAACTAAAATTTACCCTAAAGAAGATAGATATGAATTCAAACAAGTAGCGATCTTGGAATTAACTTACATCGTAAATTTTGGATCAGAATTGGCAGTAGTTTCAATGCTTCCTAGTTTCTTTGAATTTACATTTGATTTACCTAAAGCTATAGCCGGAATTCTTGCATCATGTTATGCATTTGTGAATTTAATAGCTAGACCTGCCGGAGGATTGATATCTGACAGAACAGGCAATAGAAAAAATACAATGGGATTCCTAACTATGGGATTAGGGTTTGGATATCTATTGATGTCTTTAATAAAACCTGGAACTTTTACAGGATCAGCAGGAATTCTTATGGCTGTATTTTTAACAATGCTTTGTTCATTTTTTGTACAATCTGGAGAAGGTTCAACTTTTGCTTTAGTACCCTTAGTTAAAAAAAGAGTAACAGGACAAATAGCTGGATTGGTTGGAGCTTATGGAAATGTTGGTGCGGTAACTTATTTAAATATTTATAGCCTTTTACCTTTATGGATGGGTGGAGGTAAAGATCCTTCTCCAGAAATAATTGCTGCTTCAAATAGTGCCTTCTTCCAAGTTTTAGGTATAGCAGGATTAATAGTTGGATTCTTCTGTTATTTCTTTTTAAAGGAACCTCAAGGATCATTCGCGGATGCTTATGAAGGCGAAAAAGCT
AG-355-O19  ATGTTAAGTGACGTTTGGTCCTTAAATGGCAGATATAGAACTCTTCACCTCACCTGGTTTGCCTTTTTCCTTACTTTTGTTGTTTGGTTTAACCTCGCACCTCTTGCAACTACTGTTAAAGCCGATTTAGGTTTATCTGTTGCTCAAATTAGAACAGTAGCAATATGTAATGTTGCTTTAACTATCCCTGCAAGGGTGTTGATTGGAATGTTATTGGATAAATTTGGCCCAAGAAAAACTTACTCAACAATTTTGATATTTTCTGTCGTGCCATGTTTATTATTTGCTAGTGCTCAAGACTTCAATCAACTTGTTATTGCGAGATTGCTTTTATCAATAGTAGGAGCAGGTTTTGTTATCGGAATAAGAATGGTATCTGAGTGGTTCCCTCCGAAAGAAATTGGTTTAGCTGAGGGAATATATGGAGGATGGGGAAATTTTGGATCTGCTTTTTCTGCTCTTTCACTTGTTGCAGTAGCTGGATTCTTGTCTTTTTCAGGAGGGTTTGAGTTGCCTACTGGAGCTGTACTTAATTGGAGGGGAGCTATTGCTCTTACAGGAATTATTTCTTTCGTTTATGGAATTATATATTTCTTTAGTGTGACTGATACACCTCCAGGAAAACCTTATCAAAGGCCTGCAAAAACAGCTGGTTTAGAAGTAACGAGTATAAGAGATTTCTGGGGTTTAATTGGAATGAATGTCCCATTCGCAGCAATACTTTCAGTTCTATGTTGGAGACTTCAAAAAGTAGGTTTCCTTACTTCATCTACTTATCCAATAGCCTTAATCGCAGTTTTAGCTTGGTTTATTTTCCAAACTTGGGGAATTATAAGAACGAATATTGAATTATTAAATGGAACAAAAATTTACCCTAAAGAAGATAGATATGAATTCAAACAAGTAGCGATCTTGGAATTAACTTATATTGTAAATTTTGGATCAGAATTGGCAGTAGTTTCAATGCTTCCTAGTTTCTTTGAATTTACATTTGATTTACCTAAAGCTGTAGCCGGAATTCTTGCATCATGTTATGCATTTGTGAATTTAATAGCTAGACCTGCTGGAGGATTGATATCTGACAGAACAGGCAATAGAAAAAATACAATGGGATTCCTAACTATGGGATTAGGATTTGGATATCTATTGATGTCTTTAATAAAACCTGGAACTTTTACAGGATCAGCAGGAATTCTTATGGCTGTATTTTTAACAATGCTTTGTTCATTTTTTGTACAATCAGGAGAAGGTTCAACTTTTGCTTTAGTTCCCTTAGTTAAAAAAAGAGTAACAGGACAAATAGCTGGATTGGTTGGGGCTTATGGAAATGTTGGTGCGGTAACTTATCTAAATGTTTATAGCCTTTTACCTTTATGGATGGGTGGTGGAAAAGATCCTTCTCCAGAAATAATTGCTGCTTCAAATAGTGCCTTCTTCCAAGTTTTAGGTATAGCAGGATTAATAGTTGGATTCTTCTGTTATTTCTTTTTAAAGGAACCTCAAGGATCATTCGCGGATGCTTATGAAGGCGAAAAAGCT
AG-363-B18  ATGTTAAGTGATGTTTGGTCTTTGAATGGCAGATATAGAACTCTTCACCTCACCTGGTTTGCCTTTTTCCTTACTTTTGTTGTTTGGTTTAACCTCGCACCTCTTGCAACTACTGTTAAAGCCGATTTAGGTTTATCTGTCGCTCAAATTAGGACAGTAGCAATATGTAATGTTGCTTTAACTATTCCTGGCAGAGTTTTGATTGGAATGTTATTGGATAAATTTGGTCCAAGAAAAACCTACTCAACAATCTTGATATTTTCTGTAGTCCCATGTTTATTATTTGCTAGTGCGCAAGACTTCAATCAACTTGTAATTGCGAGATTGCTTTTATCAATAGTTGGCGCAGGATTTGTTATTGGAATAAGAATGGTATCTGAATGGTTCCCTCCCAAAGAAATTGGATTAGCTGAGGGAATATATGGAGGATGGGGAAATTTTGGATCTGCTTTTTCTGCGCTTTCTCTTGTTGCCGTAGCTGGATTCTTGTCTTTTTCAGGAGGTTTTGAGTTTCCAACTGGAGCCGTACTGAATTGGAGAGGAGCTATTGCTCTTACAGGAATTATTTCTTTTGTTTATGGAATTATTTATTTCTTTAGTGTGACTGATACACCTCCAGGAAAACCTTATCAAAGACCTGCTAAAACAGCTGGTTTAGAAGTAACAAGTATAAGAGATTTCTGGGGTTTAATTGGAATGAATGTTCCATTCGCAGCAATTCTTTCAGTACTATGTTGGAGACTTCAGAAGGTAGGTTTTCTAACTTCTTCTACTTATCCAATAGCTTTGCTTGCAGTATTGGCTTGGTTTGTTTTTCAGACTTGGGGAATTGTAAGGACAAATATTGAATTGTTAAAAGGAACTAAAATTTATCCTAAAGAAGATAGATATGAATTCAAACAAGTAGCTATTTTGGAATTAACTTACATAGTAAATTTTGGTTCTGAATTGGCAGTAGTTTCTATGCTTCCTAGTTTCTTTGAATTTACTTTTGATTTACCTAAAGCTGTAGCTGGAATTTTGGCATCATGTTATGCATTTGTGAATTTAATAGCTAGACCTGCAGGAGGATTAATATCTGACAGAACAGGTAATAGAAAAAATACAATGGGATTCCTGACAATGGGATTAGGTTTTGGATATCTATTGATGTCTTTAATAAAACCTGGAACTTTTACAGGATCAGCAGGAATTCTTATGGCTGTATTTTTAACTATGCTCTGTTCATTTTTCGTTCAATCAGGAGAAGGTTCAACTTTTGCTTTAGTTCCTTTAGTTAAAAAAAGAGTTACAGGACAAATAGCTGGATTGGTTGGGGCTTATGGAAATGTTGGTGCGGTAACTTATCTAAATATTTATAGCCTTTTACCTTTATGGATGGGAGGAGGTAAAGATCCTTCGCCAGAAATAATTGCTGCTTCCAATAGTGCTTTCTTCCAAGTTTTGGGTATAGCAGGATTAATAGTTGGATTCTTCTGTTATTTCTTTTTAAAAGAACCTCAAGGATCATTCGCAGATGCTTATGAAGGGGAAAAAGCT
AG-402-A04  ATGTTAAGTGACGTTTGGTCTTTAAATGGCAGATATAGAACTCTCCACCTAACCTGGTTTGCCTTTTTCCTTACTTTTGTTGTTTGGTTTAACCTCGCACCTCTTGCAACTACTGTTAAAGCCGATTTAGGTTTATCTGTTGCTCAAATTAGAACAGTAGCAATATGTAATGTCGCTTTGACTATCCCTGCAAGAGTTTTGATTGGAATGTTATTGGATAAATTCGGCCCAAGAAAAACTTACTCAACAATTTTGATATTTTCTGTAGTGCCATGTTTATTATTTGCTAGTGCTCAAGACTTTAATCAACTTGTTATTGCGAGATTGCTTTTATCAATAGTAGGAGCAGGTTTTGTTATCGGAATAAGAATGGTCTCTGAGTGGTTCCCTCCGAAAGAAATTGGTTTGGCTGAGGGAATATATGGAGGATGGGGAAATTTTGGATCTGCTTTTTCTGCTCTTTCTCTAGTTGCCGTAGCTGGATTCTTGTCTTTTTCAGGAGGGTTTGAGTTGCCTACTGGAGCTGTACTTAATTGGAGGGGAGCTATTGCTCTTACAGGAATTATTTCTTTCGTTTATGGAATTATTTATTTCTTTAGTGTGACTGATACACCTCCAGGAAAACCTTATCAAAGGCCTGCAAAAACAGCTGGTTTAGAAGTAACGAGTATAAAAGATTTCTGGGGTTTAATTGGAATGAATGTCCCATTCGCAGCAATTCTTTCAGTCCTATGTTGGAGACTTCAAAAAGTAGGTTTCCTTACTTCATCTACTTATCCAATAGCCTTAATCGCAGTTTTAGCTTGGTTTATTTTCCAAACTTGGGGAATTATAAGAACGAATATTGAATTATTAAATGGAACTAAAATTTACCCTAAAGAAGATAGATATGAATTCAAACAAGTAGCGATCTTGGAATTAACTTACATCGTAAATTTTGGATCAGAATTGGCAGTAGTTTCAATGCTTCCTAGTTTCTTTGAATTTACATTTGATTTACCTAAAGCTGTAGCCGGAATTCTTGCATCATGTTATGCATTTGTGAATTTAATAGCTAGACCTGCCGGAGGATTGATATCTGACAGAACAGGCAATAGAAAAAATACAATGGGATTCCTAACTATGGGATTAGGGTTTGGATATCTATTGATGTCTTTAATAAAACCTGGAACTTTTACAGGATCAGCAGGAATTCTTATGGCTGTATTTTTAACGATGCTTTGTTCATTTTTTGTTCAATCAGGAGAAGGTTCAACTTTTGCTTTAGTTCCCTTAGTTAAAAAAAGAGTTACAGGACAAATAGCTGGATTAGTTGGGGCTTATGGAAATGTTGGTGCGGTAACTTATCTAAATATTTATAGCCTTTTACCTTTATGGATGGGTGGAGGTAAAGATCCTTCTCCAGAAATAATTGCTGCTTCAAATAGTGCCTTCTTCCAAGTTTTAGGTATAGCAGGATTAATAGTTGGATTTTTCTGTTATTTCTTTTTAAAGGAACCTCAAGGATCATTCGCTGATGCTTATGAAGGGGAAAAAGCT
AG-402-B19  ATGCTTGGCAATCTTTGGACATTTCAAGGGAGATATCGAACACTTCATCTCACTTGGTTTGCGTTTTTTCTAACTTTTGTTGTTTGGTTCAATTTGGCTCCCCTGGCTACGACTGTTAAAGCAGACTTGGGGCTCACTTTGGGTCAAATTCGAACGGTCGCTATCTGTAATGTTGCATTAACAATTCCAGCGAGAGTGCTCATTGGAATGCTTCTAGATAAATTTGGACCACGTAAAACATACTCTAGTCTTCTCGTATTTTCGGTAGTTCCATGCTTACTTTTCGCCTCAGCAGAAACTTTTAATCAATTAGTTATCGCTCGCTTATTACTTTCAATTGTAGGTGCAGGATTTGTAATTGGTATTCGGATGGTTGCTGAATGGTTCCCACCTAAAGAAATCGGTCTAGCAGAAGGAATATATGGAGGTTGGGGTAATTTTGGCTCGGCTTTCTCGGCCCTGACGATGGTTGCCATTGCTGGGTTACTTTCTTTTTCAGGTGGATTTGAATTACCAACAGGTGCCGTTCTTAACTGGCGAGGTGCTATCGCTGGAAGTGGTGTGATTTCAGCATTGTATGGCATCTTTTATTTCATTAATGTCAGAGATACACCTCCTGGAAAGATTTATCAGCGCCCAACTAAAACAGCTGGTCTAGAAGTCACTTCTATGCGAGATTTTTGGGGGCTTTTGGGTATGAATGTACCTTTTGCAGCCATACTTTCTGTTTTATGTTGGAGGTTAAAGAAAGTTGGTTTCCTTGATGAGGGAACATATCCATTAGCTCTTTTCGCTGTTTTAATTTGGTTCGCTTTTCAGACCTGGGGAATTATTCGTACAAACTCAGAATTAATTGCAGGAACTAAAATTTATCCAAAAGAAGACCGTTATGAATTTAAACAAGTAGCCATTCTTGAACTCACTTATATTGTGAATTTTGGTTCTGAGCTAGCAGTTGTTTCAATGTTACCTACATTTTTTGAGACAACATTTGATTTACCAAAAGCAACAGCAGGTATTCTCGCCTCCTCCTTTGCTTTCGTTAACCTTGTTGCACGTCCAGCTGGAGGTCTAATTTCTGACAAGCTCGGAAGTAGAAAAAATACTATGAGTTTTCTAACCGGAGGCCTTGGAATTGGATATCTTGTCATGAGTTGGATCAAACCTGGTACTTTTTCAGGTATAAATGGAATTATCGTTGCATTGTTCATAACAATGCTTGCTTCCTTCTTTGTTCAGGCAGGGGAAGGTGCTACTTTTGCTCTAGTGCCACTTGTTAAACGAAGAGTTACTGGACAGGTCGCTGGTCTTGTTGGTGCCTATGGCAACGTAGGAGCAGTAACTTATCTAACTATATTTAGTCTTCTACCTATGTGGATGAGTGGAGGTGGAGAAGCGACAGCAGAGATAATTGCTAATTCCAATAGTGCCTTTTTCCAAATCTTAGGAATAGCAGGGCTGATAGTTGCATTCATGTGCTTTTTCTTTCTTAAAGAACCAAAAGGATCCTTCGATGAATTACATGAAGGGGAAATTGCT
AG-402-C09  ATGCTTGGAAATCTTTGGACATTTCAAGGGAGATATCGAACACTTCATCTCACTTGGTTTGCGTTCTTTCTAACTTTTGTTGTTTGGTTCAATTTGGCTCCCCTTGCTACGACTGTTAAGGCAGACTTGGGGCTCACTTTGGGTCAAATTCGAACTGTAGCTATCTGTAATGTTGCGTTAACAATTCCAGCGAGAGTCCTCATCGGAATGCTTTTAGATAAATTTGGACCACGTAAAACATACTCAAGTCTTCTCATCTTTTCGGTAGTTCCATGCTTACTGTTCGCCTCAGCAGAAACTTTTAATCAATTAGTTATCGCTCGCTTATTACTTTCAATTGTAGGTGCAGGATTTGTAATTGGTATTCGGATGGTGGCTGAATGGTTCCCACCTAAAGAAATCGGTTTAGCAGAGGGAATATATGGAGGTTGGGGTAATTTTGGCTCGGCTTTCTCGGCTCTGACAATGGTTGCCATTGCTGGGTTACTTTCTTTTTCAGGTGGATTTGAATTACCAACAGGTGCCGTTCTTAACTGGCGAGGTGCTATCGCTGGCAGTGGTGTGATTTCAGCATTGTATGGCATCTTTTATTTCTTTAATGTCAGAGATACCCCTCCTGGAAAAATTTATCAGCGCCCAACTAAAACAGCTGGTCTAGAAGTCACTTCTATGCGAGATTTTTGGGGGCTTTTGGGTATGAATGTGCCGTTTGCAGCCATACTTTCTGTTTTATGTTGGAGGTTAAAGAAAGTTGGTTTCCTTGATGCGGGAACATATCCATTAGCTCTTTTCGCTGTTTTAATTTGGTTCGCTTTTCAGACCTGGGGGATTATTCGTACAAACTCAGAGTTAATTGCAGGAACTAAAATTTATCCAAAAGAAGACCGTTATGAATTTAAACAAGTAGCCATTCTTGAACTCACATATATTGTTAATTTTGGTTCTGAGCTGGCAGTTGTTTCAATGTTACCTACTTTTTTTGAGACAACATTTGATTTACCAAAAGCAACAGCAGGTATTCTCGCCTCCTCCTTTGCTTTCGTTAACCTTGTTGCACGTCCAGCTGGAGGTCTAATTTCTGACAAGCTCGGAAGTAGAAAAAATACTATGAGTTTTCTAACCGGAGGACTTGGAATTGGATACCTTGTCATGAGTTGGATCAAACCTGGTACTTTTTCAGGTATAAGTGGAATTATCGTCGCATTGTTCATAACAATGCTTGCTTCCTTCTTTGTTCAAGCAGGGGAAGGCGCTACTTTTGCTCTAGTACCACTTGTTAAACGAAGAGTTACTGGACAGGTCGCTGGTCTTGTTGGTGCTTATGGCAACGTAGGAGCAGTAACTTATCTAACTATTTTTAGTCTTTTACCTATGTGGATGAGTGAAGGTGGAGAAGCGACAGCAGAGATAATTGCTAATTCCAACAGTGCCTTTTTCCAAATCTTAGGAATAGCAGGGCTGATAGTTGCATTCATGTGCTTTTTCTTTCTTAAAGAACCAAAAGGATCCTTCGATGAATTACATGAAGGGGAAATTGCT
AG-402-G06  ATGCTTGGAAATCTTTGGACATTTCAAGGGAGATATCGAACACTTCATCTCACTTGGTTTGCGTTCTTTCTAACTTTTGTTGTTTGGTTCAATTTGGCTCCCCTTGCTACGACTGTTAAGGCAGACTTGGGGCTCACTTTGGGTCAAATTCGAACTGTAGCTATCTGTAATGTTGCATTAACAATTCCAGCGAGAGTCCTCATAGGGATGCTTCTAGATAAATTTGGACCACGTAAAACATACTCAAGTCTTCTCATCTTTTCGGTAGTTCCATGCTTACTTTTCGCCTCAGCAGAAACTTTTAATCAATTAGTTATCGCTCGCTTATTGCTTTCAATTGTGGGTGCAGGATTTGTAATTGGTATTCGGATGGTGGCTGAATGGTTCCCACCTAAAGAAATCGGTCTAGCAGAAGGAATATATGGAGGTTGGGGTAATTTTGGCTCGGCTTTCTCGGCTCTGACAATGGTTGCCATTGCTGGGTTACTTTCTTTTTCAGGTGGATTTGAATTATCAACAGGTGCCGTTCTTAACTGGCGAGGTGCGATCGCTGGCAGTGGTGTGATTTCAGCATTGTATGGCATCTTTTATTTCTTTAATGTCAGAGATACTCCTCCTGGAAAAATTTATCAGCGCCCAACTAAAACAGCTGGTCTAGAAGTCACTTCTATGCGAGATTTTTGGGGGCTTTTGGGTATGAATGTACCGTTTGCAGCCATACTTTCTGTTTTATGTTGGAGATTAAAGAAAGTTGGTTTCCTTGATGCAGGAACCTATCCATTAGCTCTTTTCGCTGTTTTAATTTGGTTCGCTTTTCAGACTTGGGGGATTATTCGTACAAACTCAGAATTAATTGCAGGAACTAAAGTTTATCCAAAAGAAGACCGTTATGAATTCAAACAAGTAGCAATTCTTGAACTCACATATATTGTTAATTTTGGTTCTGAGCTGGCAGTTGTTTCAATGTTACCTACTTTTTTTGAGACAACATTTGATTTGCCAAAAGCAACAGCAGGTATTCTAGCCTCCTCCTTTGCTTTCGTTAACCTTGTTGCACGTCCAGCTGGAGGTCTAATTTCTGACAAGCTCGGAAGTAGAAAAAATACTATGAGTTTTCTAACCGGAGGCCTAGGCATTGGATACCTTGTCATGAGTTGGATCAAACCTGGTACTTTTTCAGGTGTAAGTGGAATTATCGTCGCATTGTTCATAACAATGCTTGCTTCCTTCTTTGTTCAGGCAGGTGAAGGCGCTACTTTTGCTCTAGTACCACTTGTTAAACGAAGAGTTACTGGACAGGTCGCTGGTCTTGTTGGTGCCTATGGCAACGTAGGAGCAGTTACTTATCTAACTATTTTTAGTCTTCTACCTATGTGGATGAGTGGAGGTGGAGAAGCTACAGCAGAGATAATTGCTAATTCCAATAGTGCCTTTTTCCAAATCTTAGGAATAGCAGGGTTGATAGTTGCATTCATGTGCTTTTTCTTTCTTAAAGAACCAAAAGGATCCTTCGATGAATTACATGAAGGGGAAATTGCA
AG-402-G08  ATGCTTGGAAATCTTTGGACATTTCAAGGGAGATATCGAACACTTCATCTCACTTGGTTTGCGTTCTTTCTAACTTTTGTTGTTTGGTTCAATTTGGCTCCCCTTGCCACGACTGTTAAGGCAGACTTGGGACTCACTTTGGGTCAAATTCGAACTGTAGCTATCTGTAATGTTGCATTAACAATTCCAGCGAGAGTCCTCATCGGAATGCTTCTAGATAAATTTGGACCACGTAAAACATACTCAAGTCTTCTCATCTTTTCGGTAGTTCCATGCTTACTTTTCGCCTCAGCAGAAACTTTTAATCAATTAGTTATCGCTCGCTTATTACTTTCAATTGTAGGTGCAGGATTTGTAATTGGTATTCGAATGGTGGCTGAATGGTTCCCACCTAAAGAAATCGGTCTAGCAGAAGGAATATATGGAGGTTGGGGTAATTTTGGCTCGGCTTTCTCGGCTCTGACAATGGTTACCATTGCTGGCTTACTTTCTTTTTCAGGTGGATTTGAATTACCAACAGGTGCCGTTCTTAACTGGCGAGGTGCTATCGCTGGCAGTGGTGTGATTTCAGCATTGTATGGCATCTTTTATTTCTTTAATGTCAGAGATACTCCTCCTGGAAAAATTTATCAGCGCCCAATGAAAACAGCTGGTCTAGAAGTAACTTCTATGCGAGATTTTTGGGGGCTTTTGGGTATGAATGTGCCGTTTGCAGCCATACTTTCTGTTTTATGTTGGAGGTTAAAGAAAGTTGGTTTCCTTGATGAAGGAACATATCCATTAGCTCTTTTCGCTGTTTTAATTTGGTTCGCTTTTCAGACTTGGGGGATTATTCGTACAAACTCAGAATTAATTGCAGGAACAAAAATTTATCCAAAAGAAGACCGTTATGAATTCAAACAAGTAGCCATTCTTGAACTCACATATATTGTTAATTTTGGTTCTGAGCTGGCAGTTGTTTCAATGTTACCTACTTTTTTTGAGACAACATTTGATTTACCAAAAGCAACAGCAGGTATTCTAGCCTCCTCCTTTGCTTTCGTTAACCTTGTTGCACGTCCAGCTGGCGGTCTAATTTCTGACAAGCTCGGAAGTAGAAAAAATACTATGAGTTTTCTAACCGGAGGCCTTGGAATTGGATACCTTGTCATGAGTTGGATTAAACCTGGTACTTTTTCAGGTGTAAGTGGAATTATCGTCGCATTATTCATAACAATGCTTGCTTCCTTCTTTGTGCAGGCAGGGGAAGGCGCTACTTTTGCTCTAGTGCCACTTGTTAAACGAAGAGTTACTGGACAGGTCGCTGGACTTGTTGGTGCCTATGGCAACGTAGGAGCAGTTACTTATCTAACTATTTTTAGTCTTCTACCAATGTGGATGAGTGGAGGTGGAGAAGCGACAGCAGAGATAATTGCTAATTCCAATAGTGCCTTTTTCCAAATCTTAGGAGTAGCAGGGCTGATAGTTGCATTCATGTGCTTTTTCTTTCTTAAAGAACCAAAAGGATCCTTCGATGAATTACATGAAGGGGAAATTGCC
AG-402-G23  ATGTTAAGTGACGTTTGGTCTTTAAATGGCAGATATAGAACTCTTCACCTCACCTGGTTTGCCTTTTTCCTTACTTTTGTTGTTTGGTTTAACCTCGCACCTCTTGCAACTACTGTTAAAGCCGATTTAGGTTTATCTGTTGCTCAAATTAGAACAGTAGCAATATGTAATGTCGCTTTGACTATCCCTGCAAGAGTTTTGATTGGAATGTTATTGGATAAATTTGGCCCAAGAAAAACTTACTCAACAATTTTGATATTTTCTGTCGTGCCATGTTTATTATTTGCTAGTGCTCAAGACTTCAATCAACTTGTTATTGCGAGATTGCTTTTATCAATAGTAGGAGCAGGTTTTGTTATCGGAATAAGAATGGTCTCTGAGTGGTTCCCTCCGAAAGAAATTGGTTTGGCTGAGGGAATATATGGAGGATGGGGAAATTTTGGGTCTGCTTTTTCTGCTCTTTCTCTTGTAGCCGTAGCTGGATTCTTGTCTTTTTCCGGAGGGTTTGAGTTGCCTACTGGAGCTGTACTTAATTGGAGGGGAGCTATTGCTCTTACAGGAATTATTTCTTTCGTTTATGGAATTATTTATTTCTTTAGTGTGACTGATACACCTCCCGGAAAACCTTATCAAAGGCCTGCAAAAACAGCTGGTTTAGAAGTAACGAGTATAAGAGATTTCTGGGGTTTAATTGGAATGAATGTCCCATTCGCAGCAATTCTTTCAGTCCTATGTTGGAGACTTCAAAAAGTAGGTTTCCTTACTTCATCTACTTATCCAATAGCCTTAATCGCAGTTTTAGCTTGGTTTGTTTTCCAAACTTGGGGAATTATAAGAACGAATATTGAATTATTAAATGGAACTAAAATTTACCCTAAAGAAGATAGATATGAATTCAAACAAGTAGCTATCTTGGAATTAACTTACATTGTAAATTTTGGATCAGAATTGGCAGTAGTTTCAATGCTTCCTAGTTTCTTTGAATTTACATTTGATTTACCTAAAGCTGTAGCCGGAATACTTGCATCATGTTATGCATTTGTGAATTTAATAGCTAGACCTGCCGGAGGATTGATATCTGACAGAACAGGCAATAGAAAAAACACAATGGGATTTCTAACTATGGGATTAGGGTTTGGATATCTATTGATGTCTTTAATAAAACCTGGAACTTTTACAGGATCAGCAGGAATTCTTATGGCTGTATTCTTAACTATGCTTTGTTCATTTTTTGTTCAATCAGGAGAAGGTTCAACTTTTGCTTTAGTTCCCTTAGTTAAAAAAAGAGTAACAGGACAAATAGCTGGATTGGTTGGGGCTTATGGAAATGTTGGTGCGGTAACTTATCTAAATATTTACAGCCTTTTACCTTTATGGATGGGTGGAGGTAAAGATCCTTCTCCAGAAATAATTGCTGCTTCAAATAGTGCCTTCTTCCAAGTTTTAGGTATAGCAGGATTAATAGTTGGATTCTTCTGTTATTTCTTTTTAAAGGAACCTCAAGGATCATTTGCGGATGCTTATGAAGGCGAAAAAGCT
AG-402-I23  ATGTTAAGTGATGTTTGGTCTTTAAATGGCAGATATAGAACTCTTCACCTCACCTGGTTTGCCTTTTTCCTTACTTTTGTTGTTTGGTTTAACCTCGCACCTCTTGCAACTACTGTTAAAGCAGATTTAGGTTTATCTGTTGCTCAAATTAGGACAGTAGCAATATGTAATGTTGCTTTAACTATCCCTGCAAGAGTTTTGATTGGAATGTTGTTAGATAAATTTGGCCCAAGAAAAACTTACTCAACAATCTTGATATTTTCTGTAGTCCCATGTTTATTATTTGCTGGTGCTCAAGACTTCAATCAACTTGTTATTGCGAGATTGCTTTTATCAATAGTAGGAGCAGGTTTTGTTATCGGAATAAGAATGGTATCTGAGTGGTTCCCTCCCAAAGAAATTGGTTTGGCTGAGGGAATATATGGAGGATGGGGAAATTTTGGATCTGCTTTTTCTGCGCTTTCTCTTGTTGCCGTAGCTGGATTCTTATCTTTTTCAGGAGGTTTTGAGTTGCCAACTGGAGCTGTACTTAATTGGAGGGGAGCTATTGCTCTTACAGGAATTATTTCTTTCGTTTATGGAATTATTTATTTCTTCAGTGTAACTGATACACCTCCAGGAAAACCTTATCAAAGGCCTGCAAAAACAGCTGGTTTAGAAGTAACGACTATAAGAGATTTCTGGGGTTTAATTGGAATGAATGTCCCATTCGCAGCAATTCTTTCAGTCCTATGTTGGAGACTTCAAAAAGTAGGTTTCCTTACTTCATCTACTTATCCAATAGCATTACTCGCAGTTTTAGCTTGGTTTGTTTTCCAAACTTGGGGAATTATAAGAACTAATATTGAATTGTTAAATGGAACTAAAATTTATCCTAAAGAAGATAGATATGAATTCAAACAAGTAGCTATTTTGGAATTAACTTACATTGTAAATTTTGGATCAGAATTAGCAGTAGTTTCAATGCTTCCTAGTTTCTTTGAATTTACGTTTGATTTACCTAAAGCTATAGCCGGAATTCTTGCATCATGTTATGCATTTGTGAATTTAATAGCTAGACCTGCCGGGGGTTTGATATCAGACAGAACAGGCAATAGAAAAAATACAATGGGGTTCCTAACTATGGGATTAGGATTTGGATATCTATTGATGTCTTTAATAAAACCTGGAACTTTTACTGGATCAGCAGGAATTCTTATGGCTGTATTTTTAACTATGCTTTGTTCATTTTTTGTTCAATCAGGAGAAGGTTCAACTTTTGCTTTAGTTCCCTTAGTTAAAAAAAGAGTAACAGGACAAATAGCTGGATTGGTTGGGGCTTATGGAAATGTTGGTGCGGTAACTTATCTAAATATATATAGCCTTTTACCTTTATGGATGGGTGGAGGTAAGGATCCTTCTCCAGAAATAATTGCTGCTTCAAATAGTGCGTTCTTCCAAGTTTTAGGTATAGCAGGATTAATAGTTGGATTCTTCTGTTATTTCTTTTTAAAGGAACCTCAAGGATCATTCGCTGATGCTTATGAAGGGGAAAAAGCT
AG-402-K16  ATGTTAAGTGACGTTTGGTCTCTAAATGGCAGATATAGAACTCTTCACCTCACCTGGTTTGCCTTTTTCCTTACTTTTGTTGTTTGGTTTAACCTCGCACCTCTTGCAACTACTGTTAAAGCCGATTTGGGTTTATCTGTTGCTCAAATTAGAACAGTAGCAATATGTAATGTCGCTTTGACTATCCCTGCAAGAGTTTTGATTGGAATGTTATTGGATAAATTTGGCCCAAGAAAAACTTACTCAACAATTTTGATATTTTCTGTCGTGCCATGTTTATTATTTGCTAGTGCTCAAGACTTCAATCAACTTGTTATTGCGAGATTGCTTTTATCAATAGTAGGAGCAGGTTTTGTTATAGGAATAAGAATGGTCTCTGAGTGGTTCCCTCCGAAAGAAATTGGTTTGGCTGAGGGAATATATGGAGGATGGGGAAATTTTGGATCTGCTTTTTCTGCTCTTTCTCTTGTTGCCGTAGCTGGATTCTTGTCTTTTTCAGGAGGGTTTGAGTTACCTACTGGAGCTGTACTTAATTGGAGGGGAGCTATCGCTCTTACAGGAATTATTTCTTTCGTTTATGGAATTATTTATTTCTTTAGTGTGACTGATACACCTCCAGGAAAACCTTATCAAAGGCCTGCAAAAACAGCTGGTTTAGAAGTAACGAGTATAAGAGATTTCTGGGGTTTAATTGGAATGAATGTCCCATTCGCAGCAATTCTTTCAGTCCTATGTTGGAGACTTCAAAAAGTAGGTTTCCTTACTTCATCTACTTATCCAATAGCCTTAATCGCAGTTTTAGCTTGGTTTATTTTCCAAACTTGGGGAATTATAAGAACGAATATTGAATTATTAAATGGAACTAAAATTTACCCTAAAGAAGATAGATATGAATTCAAACAAGTAGCGATCTTGGAATTAACTTACATCGTAAATTTTGGATCAGAATTGGCAGTAGTTTCAATGCTTCCTAGTTTCTTTGAATTTACATTTGATTTACCTAAAGCTGTAGCCGGAATTCTTGCATCATGTTATGCATTTGTGAATTTAATAGCTAGACCTGCCGGAGGATTGATATCTGACAGAACAGGCAATAGAAAAAATACAATGGGATTCCTAACTATGGGATTAGGGTTTGGATATCTATTGATGTCTTTAATAAAACCTGGAACTTTTACAGGATCAGCAGGAATTCTTATGGCTGTATTTTTAACGATGCTTTGTTCATTTTTTGTACAGTCTGGAGAAGGTTCAACTTTTGCTTTAGTACCCTTAGTTAAAAAAAGAGTTACAGGACAAATAGCTGGCTTGGTTGGGGCTTATGGAAATGTTGGTGCGGTAACTTATTTAAATATTTATAGCCTTTTACCTTTATGGATGGGTGGAGGTAAAGATCCTTCTCCAGAAATAATTGCTGCTTCAAATAGTGCCTTCTTCCAAGTTTTAGGTATAGCAGGATTAATAGTTGGATTTTTCTGTTATTTCTTTTTAAAGGAACCTCAAGGATCATTCGCTGATGCTTATGAAGGGGAAAAAGCT
AG-402-K22  ATGTTAAGCGATGTTTGGTCTTTGAACGGTAGATATAGAACTCTTCATCTCACTTGGTTTGCCTTTTTTCTTACTTTCGTTGTTTGGTTTAACCTTGCTCCTCTTGCGACTACTGTTAAAGCAGATTTAGGTTTATCTGTTGCACAAATAAGGACAGTTGCAATATGTAATGTTGCTTTAACTATTCCTGCAAGAGTTTTGATTGGAATGCTATTAGATAAATTTGGCCCAAGAAAAACTTACTCTACAATCTTGATATTTTCCGTAGTCCCTTGTTTATTATTTGCTAGTGCACAAGACTTCAATCAACTTGTTGTTGCGAGATTACTTTTATCAATAGTGGGAGCAGGATTTGTTATTGGAATTAGAATGGTATCTGAATGGTTTCCCCCTAAAGAAATTGGTTTAGCTGAAGGAATATATGGAGGCTGGGGAAATTTTGGATCTGCTTTTTCAGCGCTTTCTCTGGTAGCTGTAGCAGGGTTCTTATCTTTTTCAGGAGGGTTTGAGTTACCAACCGGTGCTGTACTTAATTGGAGAGGAGCTATTGCACTTACTGGAATAATCTCTTTTGTTTATGGAATTATTTATTTCTTTAACGTAACTGATACACCCCCAGGAAAACCCTATCAAAGGCCTGCTAAAACAGCTGGTTTAGAAGTCACGAGTGTAAGAGATTTCTGGGGTTTAATTGGAATGAATGTTCCATTCGCAGCTATCCTTTCAGTTCTTTGTTGGAGACTTCAAAAAGTAGGTTTTCTTACTTCATCTACTTATCCAATAGCTTTACTGGCAGTTCTTGCTTGGTTTATTTTTCAAACTTGGGGAATCATAAGGACAAATATCGAATTATTGAATGGGACTAAAACTTACCCGAAAGAAGATAGATATGAATTCAAACAAGTAGCCATTTTAGAATTAACTTATATTGTAAATTTTGGTTCTGAATTGGCGGTAGTTTCTATGCTTCCTAGCTTCTTTGAATTTACATTTGATTTACCTAAAGCGGTAGCTGGAATTCTTGCATCATGTTATGCATTTGTGAATTTAATAGCTAGACCGGCAGGAGGATTAATATCTGATAGAACAGGTAATAGAAAAAATACTATGGGATTCCTGACGATGGGATTAGGTTTTGGATATCTATTAATGTCTTTGATAAAACCAGGAACTTTTACAGGATCAGCAGGAATTCTAATGGCTGTATTTTTAACTATGCTTTGTTCATTTTTTGTTCAATCAGGAGAGGGTTCAACTTTTGCTTTAGTTCCGCTAGTTAAAAAAAGAGTTACAGGACAAATAGCTGGATTAGTTGGGGCTTATGGAAATGTTGGTGCAGTAACCTATCTAAATATTTATAGCCTTTTACCTTTATGGATGGGAGGTGGCAAAGATCCTTCACCAGAGATAATTGCAGCTTCCAATAGTGCTTTCTTCCAAGTTTTAGGTATTGCAGGATTAGTAGTTGGATTCTTCTGTTATTTCTTCTTAAAGGAACCTCAAGGATCTTTTGCAGACGCTTATGAAGGAGAAAAAGCT
AG-402-L23  ATGTTAAGTGATGTTTGGTCTTTAAATGGCAGATATAGAACTCTTCACCTCACCTGGTTTGCCTTTTTCCTTACTTTTGTTGTTTGGTTTAACCTCGCACCTCTTGCAACTACTGTTAAAGCCGATTTAGGTTTATCTGTTGCTCAAATTAGAACAGTAGCAATATGTAATGTTGCTTTGACTATCCCTGCAAGAGTTTTGATTGGAATGTTATTGGATAAATTTGGCCCAAGAAAAACTTACTCAACAATCTTGATATTTTCTGTCGTCCCATGTTTATTATTTGCTAGTGCTCAAGACTTCAATCAACTTGTTATTGCGAGATTGCTTTTGTCAATAGTAGGAGCAGGTTTTGTTATCGGAATAAGAATGGTATCTGAGTGGTTCCCTCCCAAAGAAATTGGTTTGGCTGAGGGAATATATGGAGGATGGGGAAATTTCGGATCTGCTTTTTCTGCCCTTTCTCTTGTTGCCGTAGCTGGATTCTTGTCTTTTTCAGGAGGGTTTGAGTTGCCAACTGGAGCTGTACTTAATTGGAGGGGAGCTATTGCTCTTACAGGAATTATTTCTTTCGTTTATGGAATTATTTATTTCTTTAGTGTGACTGATACACCTCCAGGAAAACCTTATCAAAGGCCTGCAAAAACAGCTGGTTTAGAAGTAACGAGTATAAGAGATTTTTGGGGTTTAATTGGTATGAATGTCCCATTCGCAGCAATTCTTTCAGTCCTATGTTGGAGACTTCAAAAAGTAGGTTTCCTTACTTCATCTACTTATCCAATAGCCTTAATCGCAGTTTTAGCGTGGTTTATTTTCCAAACTTGGGGAATTATAAGAACGAATATTGAATTATTAAATGGAACTAAAATTTACCCTAAAGAAGATAGATATGAATTCAAACAAGTAGCTATTTTGGAATTAACTTACATTGTAAATTTTGGATCAGAATTGGCAGTAGTTTCAATGCTTCCTAGTTTCTTTGAATTTACATTTGATTTACCTAAAGCTGTAGCCGGAATTCTTGCATCATGTTATGCATTTGTGAATTTAATAGCTAGACCTGCCGGAGGATTGATATCTGACAGAACAGGCAATAGAAAAAACACAATGGGATTTCTAACTATGGGATTAGGGTTTGGATATCTATTGATGTCTTTAATAAAACCTGGAACTTTCACAGGATCAGCAGGAATTCTTATGGCTGTATTTTTAACTATGCTTTGTTCATTTTTTGTTCAATCAGGAGAAGGTTCAACTTTTGCTTTAGTTCCCTTAGTTAAAAAAAGAGTAACAGGACAAATAGCTGGATTGGTTGGGGCTTATGGAAATGTTGGTGCAGTAACTTATCTAAATATTTATAGCCTTTTACCTTTATGGATGGGAGGAGGTAAAGATCCTTCTCCAGAAATAATTGCCGCTTCAAATAGTGCCTTCTTCCAAGTCTTAGGTATAGCAGGATTAATAGTTGGATTCTTCTGTTATTTCTTTTTAAAGGAACCTCAAGGATCATTCGCGGATGCTTATGAAGGCGAAAAAGCT
AG-402-M23  ATGCTTGGCAATCTTTGGACATTTCAAGGGAGATATCGAACACTTCATCTCACTTGGTTTGCGTTCTTTCTAACTTTTGTTGTTTGGTTCAATTTAGCTCCCCTTGCTACGACTGTTAAGGCAGACTTAGGGCTCACTTTGGGGCAAATTCGTACTGTAGCTATCTGTAATGTTGCATTAACAATTCCAGCGAGAGTCCTCATCGGAATGCTTCTAGATAAATTTGGACCACGTAAAACATACTCAAGTCTTCTCATATTTTCGGTAATTCCTTGCTTACTTTTCGCCTCAGCAGAAACTTTTAATCAATTAGTTATCGCCCGCTTATTACTTTCAATTGTAGGTGCAGGATTTGTAATTGGTATTCGGATGGTGGCTGAATGGTTCCCACCTAAAGAAATCGGACTAGCAGAAGGAATATATGGAGGTTGGGGTAATTTTGGCTCAGCCTTCTCGGCTCTGACAATGGTTGCAATTGCTGGGTTACTTTCTTTTTCAGGTGGATTTGAATTACCAACAGGTGCCGTTCTTAACTGGCGAGGTGCTATCGCTGGAAGTGGGTTGATTTCAGCATTGTATGGCATCTTTTATTTCTTTAATGTCAGAGATACTCCTCCTGGAAAAATTTATCAGCGCCCAACTAAAACAGCTGGTCTAGAAGTCACTTCTATGCGAGATTTTTGGGGGCTATTGGGTATGAATGTGCCATTTGCAGCCATACTTTCTGTTTTATGTTGGAGGTTAAAGAAAGTTGGTTTCCTTGATGAGGGAACATATCCATTAGCTCTTTTCGCTGTTTTAATTTGGTTCGCTTTTCAGACCTGGGGGATTATTCGTACAAACTCAGAATTAATTGCAGGAACTAAAATTTATCCAAAAGAAGACCGTTATGAATTTAAACAAGTAGCCATTCTTGAACTCACATATATTGTTAATTTTGGTTCTGAGCTGGCAGTTGTTTCAATGTTGCCTACTTTTTTTGAGACAACATTTGATTTACCAAAAGCGACAGCAGGTATTCTAGCATCCTCCTTTGCTTTCGTTAACCTTGTTGCACGTCCAGCTGGAGGTCTAATTTCTGACAAACTCGGAAGTAGAAAAAATACTATGAGCTTCCTAACCGGAGGGCTTGGAATTGGATACCTTGTCATGAGTTGGATCAAACCTGGTACTTTTTCAGGTGTAAGTGGAATTATCGTCGCATTGTTTATAACAATGCTTGCTTCCTTCTTTGTCCAGGCAGGTGAAGGCGCTACTTTTGCTCTAGTGCCACTTGTTAAACGAAGAGTTACTGGACAAGTCGCTGGTCTTGTTGGTGCCTATGGCAACGTAGGAGCAGTTACTTATCTAACTATTTTTAGTCTTCTACCTATGTGGATGAGTAAAGGTGGAGAAGCGACACCAGAGATAATTGCTAATTCCAATAGTGCCTTTTTCCAAATCTTAGGAATAGCAGGGCTTATAGTTGCATTCATGTGCTTTTTCTTTCTTAAAGAACCAAAAGGATCCTTCGATGAATTACATGAAGGGGAAATTGCT
AG-402-N08  ATGTTAAGTGACGTTTGGTCTTTAAATGGCAGATATAGAACTCTTCACCTCACCTGGTTTGCCTTTTTCCTTACTTTTGTTGTTTGGTTTAACCTCGCACCTCTTGCAACTACTGTTAAAGCTGATTTAGGTTTATCTGTTGCTCAAATTAGAACAGTAGCAATATGTAATGTCGCTTTGACTATACCCGCAAGAGTTTTGATTGGAATGTTATTGGATAAATTTGGCCCAAGAAAAACTTACTCAACAATTTTGATATTTTCTGTCGTGCCATGTTTACTATTTGCTAGTGCTCAAGACTTCAATCAACTTGTTATTGCGAGATTGCTTTTATCAATAGTAGGAGCAGGTTTTGTTATCGGAATAAGAATGGTCTCTGAGTGGTTCCCTCCGAAAGAAATTGGTTTGGCTGAGGGAATATATGGAGGATGGGGAAATTTTGGTTCTGCTTTTTCTGCTCTTTCTCTTGTTGCCGTAGCTGGATTCTTGTCCTTTTCAGGAGGGTTTGAGTTACCTACTGGAGCTGTACTTAATTGGAGGGGAGCTATTGCTCTTACAGGAATTATTTCTTTCGTTTATGGAATTATTTATTTCTTTAGTGTAACTGATACACCTCCAGGAAAACCTTATCAAAGGCCTGCAAAAACAGCTGGTTTAGAAGTAACGAGTATAAGAGATTTCTGGGGTTTAATTGGAATGAATGTCCCATTCGCAGCAATTCTTTCAGTCCTATGTTGGAGACTTCAAAAAGTAGGTTTCCTTACTTCATCTACTTATCCAATAGCCTTAATCGCAGTTTTAGCTTGGTTTATTTTCCAAACTTGGGGAATTATAAGAACGAATATTGAATTATTAAATGGAACTAAAATCTACCCTAAAGAAGACAGATATGAATTCAAACAAGTAGCGATCTTGGAATTAACTTACATTGTAAATTTTGGATCAGAATTGGCAGTAGTTTCAATGCTTCCTAGTTTCTTTGAATTTACATTTGATTTACCTAAAGCTGTAGCCGGAATTCTTGCATCATGTTATGCATTTGTGAATTTAATAGCTAGACCTGCCGGAGGATTGATATCTGACAGAACAGGTAATAGAAAAAATACAATGGGATTCCTAACTATGGGATTAGGGTTTGGATATCTATTGATGTCTTTAATAAAACCTGGAACTTTTACAGGATCAGCAGGAATTCTTATGGCTGTATTTTTAACGATGCTTTGTTCATTTTTTGTACAATCTGGAGAAGGTTCAACTTTTGCTTTAGTTCCCTTAGTTAAAAAAAGAGTAACAGGACAAATAGCTGGACTGGTTGGGGCTTATGGAAATGTTGGTGCGGTAACTTATCTAAATATTTATAGCCTTTTACCTTTATGGATGGGTGGAGGTAAAGATCCTTCTCCGGAAATAATTGCTGCTTCAAATAGTGCCTTCTTCCAAGTTTTAGGTATAGCAGGATTAATAGTTGGATTCTTCTGTTATTTCTTTTTAAAGGAACCTCAAGGATCATTCGCGGATGCTTATGAAGGCGAAAAAGCT
AG-402-N09  ATGCTTGGAAATCTTTGGACATTTCAAGGGAGATATCGGACACTTCATCTCACTTGGTTTGCGTTCTTTCTAACTTTTGTTGTTTGGTTCAATTTGGCTCCCCTTGCTACGACTGTTAAGGCAGACTTGGGGCTCACTTTGGGGCAAATTCGAACTGTAGCTATCTGTAATGTTGCGTTAACAATTCCAGCGAGAGTCCTCATCGGAATGCTTTTAGATAAATTTGGACCTCGTAAAACATACTCAAGTCTTCTCATCTTTTCGGTAGTTCCATGCTTACTGTTCGCCTCAGCAGAAACTTTTAATCAATTAGTTATCGCTCGCTTATTACTTTCAATTGTAGGTGCAGGATTTGTAATTGGTATTCGGATGGTGGCTGAATGGTTCCCACCTAAAGAAATCGGTTTAGCAGAAGGAATATATGGAGGTTGGGGTAATTTTGGCTCGGCTTTCTCGGCTCTGACAATGGTTGCCATTGCTGGGTTACTTTCTTTTTCAGGTGGATTTGAATTACCAACAGGTGCCGTTCTTAACTGGCGAGGTGCTATCGCTGGCAGTGGTGTGATTTCAGCATTGTATGGCATCTTTTATTTCTTTAATGTCAGAGATACTCCTCCTGGAAAAATTTATCAGCGCCCAACTAAAACAGCTGGTCTAGAAGTCACTTCTATGCGAGATTTTTGGGGGCTTTTGGGTATGAATGTGCCGTTTGCAGCCATACTTTCTGTTTTATGTTGGAGGCTAAAGAAAGTTGGTTTCCTTGATACGGGAACATATCCATTAGCTCTTTTCGCTGTTTTAATTTGGTTCGCTTTTCAGACTTGGGGGATTATTCGTACAAACTCAGAGTTAATTGCAGGAACTAAAATTTATCCAAAAGAAGACCGTTATGAATTCAAACAAGTAGCAATTCTTGAACTCACATATATTGTTAATTTTGGTTCTGAGCTGGCAGTTGTTTCAATGTTACCTACTTTTTTTGAGACAACATTTGATTTACCAAAAGCAACAGCAGGTATTCTAGCCTCCTCCTTTGCTTTCGTTAACCTTGTTGCACGTCCAGCTGGAGGTCTAATTTCTGACAAGCTCGGAAGTAGAAAAAATACTATGAGTTTTCTAACCGGAGGCCTAGGAATTGGATACCTTGTCATGAGTTGGATCAAACCTGGTACTTTTTCAGGTGTAAGTGGAATTATCGTCGCATTGTTCATAACAATGCTTGCTTCCTTCTTTGTTCAGGCAGGTGAAGGCGCTACTTTTGCTCTAGTCCCACTTGTCAAAAGAAGAGTTACTGGACAGGTCGCCGGTCTTGTTGGTGCCTATGGCAACGTAGGAGCAGTTACTTATCTAACTATTTTTAGTCTTCTACCTATGTGGATGAGTGGAGGTGGAGAAGCTACAGCAGAGGTAATTGCTAATTCCAATAGTGCCTTTTTCCAAATCTTAGGAATAGCAGGGCTGATAGTTGCATTCATGTGCTTTTTCTTTCTTAAAGAACCAAAAGGATCCTTCGATGAATTACATGAAGGGGAAATTGCA
AG-409-A10  ATGCTTGGCAATCTTTGGACATTTCAAGGGAGATATCGAACACTTCATCTCACTTGGTTTGCGTTCTTTCTAACTTTTGTTGTTTGGTTTAATTTGGCTCCCCTTGCTACGACTGTTAAGGCAGACTTGGGGCTCACTTTGGGTCAAATTCGAACTGTAGCTATCTGTAATGTTGCATTAACAATTCCAGCGAGAGTCCTCATTGGAATGCTTCTAGATAAATTTGGACCACGTAAAACATACTCAAGCCTTCTCATTTTTTCGGTAGTTCCATGCTTACTTTTCGCCTCAGCAGAAACTTTTAATCAATTAGTTATCGCTCGCTTATTACTTTCAATTGTAGGTGCAGGATTTGTAATTGGTATTCGGATGGTGGCTGAATGGTTCCCACCTAAAGAAATCGGTCTAGCAGAAGGAATATATGGAGGTTGGGGTAATTTTGGCTCAGCTTTCTCGGCTCTGACAATGGTTGCCATTGCTGGGTTACTTTCTTTTTCAGGTGGATTTGAATTACCAACAGGTGCCGTTCTTAACTGGCGAGGTGCTATCGCTGGCAGTGGTGTGATTTCAGCATTGTATGGCATCTTTTATTTCTTTAATGTCAGAGATACTCCTCCTGGAAAAATTTATCAGCGTCCAACTAAAACAGCTGGTCTAGAAGTCACTTCTATGCGAGATTTTTGGGGGCTTTTGGGTATGAATGTGCCGTTTGTAGCCATACTTTCTGTTTTATGTTGGAGGTTAAAGAAAGTTGGTTTCCTTGATGAGGGAACATATCCATTAGCTCTTTTCGCTGTTTTAATTTGGTTCGCTTTTCAGACCTGGGGGATTATTCGTACAAACTCAGAGTTAATTGCAGGAACTAAAATTTATCCAAAAGAAGACCGTTATGAATTTAAACAAGTAGCCATTCTTGAACTCACATATATTGTTAATTTTGGTTCTGAGCTGGCAGTTGTTTCAATGTTACCTACTTTTTTTGAGACAACATTTGATTTACCAAAAGCAACAGCAGGTATTCTCGCCTCCTCCTTTGCTTTCGTTAACCTTGTTGCACGTCCAGCTGGAGGTCTAATTTCTGACAAGCTCGGAAGTAGAAAAAATACTATGAGTTTTCTAACCGGAGGACTTGGAATTGGATACCTTGTCATGAGTTGGATCAAACCTGGTACTTTTTCAGGTATAAGTGGAATTATCGTCGCATTGTTCATAACAATGCTTGCTTCCTTCTTTGTTCAAGCAGGGGAAGGCGCTACTTTTGCTCTAGTACCACTTGTTAAACGAAGAGTTACTGGACAGGTCGCTGGTCTTGTTGGTGCCTATGGCAACGTAGGAGCAGTAACTTATCTAACTATTTTTAGTCTTCTACCTATGTGGATGAGTGGAAGTGGAGAAGCGACAGCAGAGATAATTGCTAATTCCAATAGTGCCTTTTTCCAAATCTTAGGAATAGCAGGGCTGATAGTTGCATTCATGTGCTTTTTCTTTCTTAAAGAACCAAAAGGATCCTTCGATGAATTACATGAAGGGGAAATTGCT
AG-412-J13  ATGTTAAGTGACGTTTGGTCTTTAAATGGCAGATATAAAACTCTTCACCTCACCTGGTTTGCCTTTTTCCTTACTTTTGTTGTTTGGTTTAACCTCGCACCTCTAGCCACAACTGTTAAAGCCGATTTAGGTTTATCGGTTGCTCAAATTAGGACGGTAGCAATATGTAATGTTGCTTTAACTATCCCTGCAAGGGTTTTGATTGGAATGTTATTGGATAAATTTGGCCCAAGAAAAACTTACTCAACAATCTTGATATTTTCTGTAGTCCCATGTTTATTATTTGCTAGTGCACAAGACTTCAATCAACTTGTTATTGCGAGATTGCTTTTATCAATAGTAGGTGCAGGTTTTGTTATTGGAATAAGAATGGTATCTGAGTGGTTTCCTCCCAAAGAAATTGGTTTGGCTGAGGGAATATATGGAGGATGGGGAAATTTTGGATCTGCTTTTTCTGCGCTTTCTCTTGTTGCCGTAGCTGGATTCTTGTCTTTTTCAGGAGGATTTCAGTTACCAACTGGAGCTGTACTAAATTGGAGGGGAGCTATTGCTCTTACAGGAATTATTTCTTTTGTTTATGGAATTATTTATTTCTTTAGTGTAACTGATACACCTCCAGGAAAACCTTATCAAAGGCCTGCAAAAACAGCTGGCCTTGAGGTAACTAGTATAAGAGATTTCTGGGGTTTAATTGGAATGAATGTTCCATTCGCAGCAATTCTTTCAGTCCTATGTTGGAGACTTCAAAAAGTAGGTTTCCTTAATTCATCTACTTATCCAATAGCCTTACTAGCAGTTTTAGCGTGGTTTGTTTTCCAAACTTGGGGAATTATAAGAACGAATATTGAATTATTAAATGGAACTAAAATTTACCCTAAGGAAGATAGATATGAATTCAAACAAGTTGCTATTTTGGAATTAACTTACATTGTAAATTTTGGATCAGAATTGGCAGTAGTTTCTATGCTTCCTAGTTTCTTTGAATTTACATTTGATTTGCCTAAAGCAATAGCCGGAATTCTTGCATCATGTTATGCATTTGTGAATTTAATAGCTAGACCTGCGGGAGGATTGATATCTGACAGAACAGGCAATAGAAAAAATACAATGGGATTCCTAACTATGGGATTAGGATTTGGATATTTATTAATGTCTTTAATAAAACCTGGAACTTTTACAGGATCAGCAGGAATTCTTATCGCTGTTTTTTTAACTATGCTTTGTTCATTTTTTGTTCAGTCAGGAGAAGGTTCAACTTTTGCTTTAGTTCCCTTGGTTAAAAAAAGAGTAACAGGACAAATAGCTGGATTGGTTGGGGCTTATGGAAATGTTGGTGCGGTAACTTATCTAAATATTTATAGCCTTTTACCTTTATGGATGGGTGGGGGTAAAGATCCTTCTCCAGAAATAATTGCTGCTTCAAATAGTGCTTTCTTCCAAGTTTTAGGTATAGCAGGATTAATAGTTGGATTCTTCTGTTATTTCTTTTTAAAGGAACCTCAAGGATCATTCGCGGATGCTTATGAAGGGGAAAAAGCT
AG-418-D13  ATGTTAAGTGATGTTTGGTCTTTAAATGGCAGATATAGAACTCTTCACCTCACCTGGTTTGCCTTTTTCCTTACTTTTGTTGTTTGGTTTAACCTCGCACCTCTTGCAACTACTGTTAAAGCCGATTTAGGTTTATCTGTTGCTCAAATTAGAACAGTAGCAATATGTAATGTTGCTTTGACTATCCCTGCAAGAGTTTTGATTGGAATGTTATTGGATAAATTTGGCCCAAGAAAAACTTACTCAACAATCTTGATATTTTCGGTCGTCCCATGTTTATTATTTGCTAGTGCTCAGGACTTCAATCAACTTGTTATTGCGAGATTGCTTTTGTCAATAGTAGGAGCAGGTTTTGTTATCGGAATAAGAATGGTATCTGAGTGGTTCCCTCCCAAAGAAATTGGTTTGGCTGAGGGAATATATGGAGGATGGGGAAATTTTGGATCTGCTTTTTCTGCCCTTTCTCTTGTCGCCGTAGCTGGATTCTTGTCTTTTTCAGGAGGGTTTGAGTTACCAACTGGAGCTGTACTTAATTGGAGGGGAGCTATTGCTCTTACAGGAATTATTTCTTTCTTTTATGGAATTATTTATTTCTTTAGTGTGACTGATACACCTCCAGGAAAACCTTATCAAAGGCCTGCAAAAACAGCTGGTTTAGAAGTAACGAGTATTAGAGATTTCTGGGGTTTAATTGGGATGAATGTCCCATTCGCAGCAATTCTTTCAGTCCTATGTTGGAGACTTCAAAAAGTAGGTTTCCTTACTTCATCTACTTATCCAATAGCCTTAATCGCAGTTTTAGCGTGGTTTATTTTCCAAACTTGGGGAATTATAAGAACGAATATTGAATTATTAAATGGAACTAAAATTTACCCTAAAGAAGATAGATATGAATTCAAACAAGTAGCTATTTTGGAATTAACTTACATTGTAAATTTTGGATCAGAATTGGCAGTAGTTTCAATGCTTCCTAGTTTCTTTGAATTTACATTTGATTTACCTAAGGCTGTAGCCGGAATTCTTGCATCATGTTATGCATTTGTGAATTTAATAGCTAGACCTGCCGGAGGATTGATATCTGACAGAACAGGCAATAGAAAAAACACAATGGGATTCCTAACTATGGGATTAGGGTTTGGATATCTATTGATGTCTTTAATAAAACCTGGAACTTTCACAGGATCAGCAGGAATTCTTATGGCTGTATTTTTAACTATGCTTTGCTCATTTTTTGTTCAATCAGGAGAAGGTTCAACTTTTGCTCTAGTTCCCTTAGTTAAAAAAAGAGTAACAGGACAAATAGCTGGATTGGTGGGGGCTTATGGAAATGTTGGTGCAGTAACTTATCTAAATATTTATAGCCTTTTACCTTTATGGATGGGTGGAGGTAAAGATCCTTCTCCAGAAATAATTGCTGCTTCAAATAGTGCCTTCTTCCAAGTCTTAGGTATAGCAGGATTAATAGTTGGATTCTTCTGTTATTTCTTTTTAAAGGAACCTCAAGGATCATTCGCGGATGCTTATGAAGGCGAAAAAGCT
AG-418-O03  ATGTTAAGTGACGTTTGGTCTTTAAATGGCAGATATAGAACTCTTCACCTCACCTGGTTTGCCTTTTTCCTTACTTTTGTTGTTTGGTTTAACCTCGCACCTCTTGCAACTACTGTTAAAGCCGATTTAGGTTTATCTGTTGCTCAAATTAGAACAGTAGCAATATGTAATGTTGCTTTGACTATTCCTGCAAGAGTTTTGATTGGAATGTTATTGGATAAATTTGGCCCAAGAAAAACTTACTCATCAATTTTGATATTTTCTGTAGTGCCATGTTTATTATTTGCAAGTGCGCAAGACTTCAATCAACTCGTTATTGCGAGATTGCTTTTATCAATAGTAGGAGCAGGTTTTGTTATCGGAATAAGAATGGTATCTGAGTGGTTCCCTCCTAAAGAAATTGGTTTGGCTGAGGGAATATATGGAGGATGGGGAAATTTTGGATCTGCTTTTTCTGCTCTTTCTCTTGTTGCTGTAGCTGGATTCTTGTCTTTTTCAGGAGGGTTTGAGTTGCCTACTGGAGCTGTACTTAATTGGAGGGGGGCTATTGCTCTTACAGGAATTATTTCTTTCGTTTATGGAATTATTTATTTCTTTAGTGTGACTGATACACCTCCAGGAAAACCTTATCAAAGGCCTGCAAAAACAGCTGGTTTAGAAGTAACGAGTATAAGAGATTTCTGGGGTTTAATTGGAATGAATGTCCCATTCGCAGCAATTCTTTCAGTCCTATGTTGGAGACTTCAAAAAGTAGGTTTCCTTACTTCATCTACTTATCCAATAGCCTTAATCGCAGTTTTAGCTTGGTTTATTTTCCAAACTTGGGGAATTATAAGAACGAATATTGAATTATTAAATGGAACTAAAATTTACCCTAAAGAAGATAGATATGAATTCAAACAAGTAGCGATCTTGGAGTTAACTTACATTGTGAATTTTGGATCAGAATTGGCAGTAGTTTCAATGCTTCCTAGTTTCTTTGAATTTACATTTGATTTACCTAAAGCTGTAGCCGGAATTCTTGCATCATGTTATGCATTTGTGAATTTAATAGCTAGACCTGCCGGAGGATTGATATCTGACAGAACAGGCAATAGAAAAAATACAATGGGATTCCTAACTATGGGATTAGGGTTTGGATATCTATTGATGTCTTTAATAAAACCTGGAACTTTTACAGGATCAGCGGGAATTCTTATGGCTGTATTTTTAACTATGCTTTGTTCATTTTTTGTACAATCAGGAGAAGGTTCAACTTTTGCTTTAGTTCCCTTAGTTAAAAAAAGAGTTACAGGACAAATAGCTGGATTGGTTGGAGCTTATGGAAATGTTGGTGCGGTAACTTATCTAAATATTTATAGCCTTTTACCTTTATGGATGGGTGGAGGTAAAGATCCTTCTCCAGAAATAATTGCTGCTTCAAATAGTGCCTTCTTCCAAGTCTTAGGTATAGCAGGATTAATAGTTGGATTCTTCTGTTATTTCTTTTTAAAGGAACCTCAAGGATCATTCGCTGATGCTTATGAAGGCGAAAAAGCT
AG-418-P13  ATGTTAAGTGACGTTTGGTCTTTAAATGGCAGATATAGAACTCTTCACCTCACCTGGTTTGCCTTTTTCCTTACTTTTGTTGTTTGGTTTAACCTCGCACCTCTTGCAACTACTGTTAAAGCCGATTTAGGTTTATCTGTTGCTCAAATTAGAACAGTAGCAATATGTAATGTCGCTTTGACTATACCTGCAAGAGTTTTGATTGGAATGTTATTGGATAAATTTGGCCCAAGAAAAACTTACTCAACAATTTTGATATTTTCTGTCGTGCCATGTTTATTATTTGCTAGTGCTCAAGACTTCAATCAACTTGTTATTGCGAGATTGCTTTTATCAATAGTAGGAGCAGGTTTTGTTATCGGAATAAGAATGGTCTCTGAGTGGTTCCCTCCGAAAGAAATTGGTTTGGCTGAGGGCATATATGGAGGATGGGGAAATTTTGGATCTGCTTTTTCTGCTCTTTCTCTTGTTGCCGTAGCTGGATTCTTGTCTTTTTCAGGAGGGTTTGAGTTACCTACTGGAGCTGTACTTAATTGGAGGGGAGCCATTGCTCTTACAGGAATTATTTCTTTCGTTTATGGAATTATTTATTTCTTTAGTGTGACTGATACACCCCCAGGAAAACCTTATCAAAGGCCTGCAAAAACAGCTGGTTTAGAAGTAACGACTATAAGAGATTTCTGGGGTTTAATTGGAATGAATGTCCCATTCGCAGCAATTCTTTCAGTCCTATGTTGGAGACTTCAAAAAGTAGGTTTCCTTACTTCATCTACTTATCCAATAGCCTTAATCGCAGTTTTAGCTTGGTTTATTTTCCAAACTTGGGGAATTATAAGAACGAATATTGAATTATTAAATGGTACTAAAATTTACCCTAAAGAAGATAGATATGAATTCAAACAAGTAGCGATCTTGGAATTAACTTACATCGTAAATTTTGGATCAGAATTGGCAGTAGTTTCAATGCTTCCTAGTTTCTTTGAATTTACATTTGATTTACCTAAAGCTGTAGCAGGAATTCTTGCATCATGTTATGCATTTGTGAATTTAATAGCTAGACCTGCCGGAGGATTGATATCTGACAGAACAGGCAATAGAAAAAATACAATGGGATTCCTAACTATGGGATTAGGGTTTGGATATTTATTGATGTCTTTAATAAAACCTGGAACTTTTACAGGATCAGCGGGAATTCTTATGGCTGTGTTTTTAACGATGCTTTGTTCATTTTTTGTCCAATCTGGAGAAGGTTCAACTTTTGCTTTAGTACCCTTAGTTAAAAAAAGAGTAACAGGACAAATTGCTGGATTGGTTGGGGCTTATGGAAATGTTGGTGCGGTAACTTATTTAAATATTTATAGCCTTTTACCTTTATGGATGGGTGGAGGTAAAGATCCTTCTCCAGAAATAATTGCTGCTTCAAATAGTGCCTTCTTCCAAGTCTTAGGCATAGCAGGATTAATAGTTGGATTCTTCTGTTATTTCTTTTTAAAGGAACCTCAAGGATCATTTGCGGATGCTTATGAAGGCGAAAAAGCT
AG-424-M03  ATGTTAAGTGATGTTTGGTCTTTGAATGGCAAATATAGAACTCTTCACCTCACCTGGTTTGCCTTTTTCCTTACTTTTGTTGTTTGGTTTAACCTCGCACCTCTTGCAACTACTGTTAAAGCCGATTTAGGTTTATCTGTCGCTCAAATTAGGACAGTAGCAATATGTAATGTTGCTTTAACTATTCCTGCAAGAGTTTTGATTGGAATGTTATTGGATAAATTTGGTCCAAGAAAAACCTACTCAACAATCTTGATATTTTCTGTAGTCCCATGTTTATTATTTGCTAGTGCGCAAGACTTCAATCAACTTGTAATTGCGAGATTGCTTTTATCAATAGTTGGCGCAGGATTTGTTATTGGAATAAGAATGGTATCTGAATGGTTCCCTCCCAAAGAAATTGGATTAGCTGAGGGAATATATGGAGGATGGGGAAATTTTGGATCTGCTTTTTCTGCACTTTCTCTTGTTGCCGTTGCTGGATTCTTGTCTTTTTCAGGAGGTTTTGAGTTGCCAACTGGAGCTGTACTGAATTGGAGAGGAGCTATTGCGCTTACAGGAATTATTTCTTTTGTTTATGGAATTATTTATTTCTTTAGTGTGACTGACACACCTCCAGGAAAACCCTACCAAAGGCCTGCAAAAACAGCTGGTTTAGAAGTAACAAGTATAAGAGATTTCTGGGGTTTAATTGGAATGAATATTCCATTCGCAGCAATTCTTTCAGTACTATGTTGGAGACTTCAGAAGGTAGGTTTTCTAACTTCTTCTACTTATCCAATAGCTTTGCTTGCAGTATTGGCTTGGTTTGTTTTTCAGACTTGGGGAATTGTAAGGACAAATATTGAATTGTTGAAAGGAACTAAAATTTACCCTAAAGAAGATAGATATGAATTCAAACAAGTAGCTATTTTGGAATTAACTTACATAGTAAATTTTGGTTCTGAATTGGCAGTAGTTTCTATGCTTCCTAGTTTCTTTGAATTTACTTTTGATTTACCTAAAGCTGTAGCTGGAATTTTGGCATCATGTTATGCATTTGTGAATTTAATAGCTAGACCTGCAGGAGGATTAATATCTGACAGAACAGGTAATAGAAAAAATACAATGGGATTCCTGACAATGGGATTAGGTTTTGGATATCTATTGATGTCTTTAATAAAACCTGGAACTTTTACAGGATCAGCAGGAATTCTTATGGCTGTATTTTTAACTATGCTCTGTTCATTTTTCGTTCAATCAGGAGAAGGTTCAACTTTTGCTTTAGTTCCTTTAGTTAAAAAGAGAGTGACAGGACAAATAGCTGGATTGGTTGGGGCTTATGGAAATGTTGGTGCGGTAACTTATCTAAATATTTATAGCCTTTTACCTTTATGGATGGGAGGAGGTAAAGATCCTTCGCCAGAAATAATTGCTGCTTCCAATAGTGCTTTCTTCCAAGTTTTGGGTATAGCAGGATTAATAGTTGGATTCTTCTGTTATTTCTTTTTAAAAGAACCTCAAGGATCATTCGCAGATGCTTATGAAGGGGAAAAAGCT
AG-429-C19  ATGTTAAGTGATGTTTGGTCGTTAAATGGGAGATATAGAACCCTTCACCTCACCTGGTTTGCTTTTTTTCTTACATTTGTAGTCTGGTTTAATCTAGCTCCTCTTGCTACTACGGTTAAGGCAGATTTAGGACTTTCTGTTGCTCAGATTAGGACAGTTGCAATCTGTAATGTGGCCCTAACAATCCCAGCTAGAGTATTGATTGGAATGTTGTTAGATAAATTTGGTCCAAGAAAGACATATTCCACAATTTTGATATTTTCTGTAGTCCCATGCTTGTTATTTGCAAGTGCTCAAGATTTTAATCAACTTGTAATTTCTAGACTACTTTTATCCATTGTTGGAGCGGGATTCGTAATTGGCATAAGAATGGTTTCTGAATGGTTTCCTCCTAAGGAAATAGGTTTAGCTGAAGGAATATATGGAGGTTGGGGAAATTTTGGATCAGCTTTTTCTGCTCTTTCACTGGTTGCAGTAGCTGGATTTCTATCCTTTTCAGGAGGATTTGAATTACCTACTGGAGCAGTTCTTAACTGGAGAGGGGCTATTGCACTGACCGGAATTATTTCTTTCGTATACGGAATAATTTATTTCTTTAATGTAACTGATACCCCTCCTGGAAAACCTTATCAGAGGCCAGCTAAAACAGCAGGTTTAGAAGTTACATCCATTAGAGATTTCTGGGGTTTAATTGGAATGAATGTTCCATTCGTAGCAATTCTTTCTGTTTTATGCTGGAGACTTCAGAAGGTAGGTTTCCTTACATCCTCTACTTATCCAATAGCTTTGCTTGCAGTCTTGGCATGGTTTATTTTTCAGACATGGGGGATTGTGAGGACAAATATTGAATTATTAAAGGGTACTAAAATTTATCCTAAAGAGGATAGATATGAATTTAAGCAAGTTGCCATTTTAGAGCTGACTTATATTGTCAACTTTGGCTCCGAACTAGCCGTAGTTTCTATGCTTCCTAGTTTCTTTGAATTTACATTTGACTTGCCTAAAGCCATAGCTGGAATACTTGCATCATGTTATGCATTTGTAAATTTAATAGCTAGACCAGCTGGCGGATTAATTTCTGATAGAACAGGTAATAGAAAAAATACTATGGGCTTCCTAACAATGGGTTTAGGTTTTGGTTATTTATTGATGAGCTTGATAAAACCTGGAACTTTCACAGGATCAGCAGGTATTCTAGTAGCTGTTCTTTTAACTATGCTATGTTCATTCTTTGTTCAATCAGGAGAAGGTTCAACTTTTGCTTTAGTTCCCTTAGTTAAAAAAAGAGTTACAGGACAAATAGCTGGTTTAGTTGGAGCCTATGGAAATGTCGGGGCAGTTACTTACCTTAATGTATACAGTCTTTTACCTCTTTGGATGGGAGGAGGGAAAGACCCCTCTCCAGAAATAATTGCGTCTTCTAATAGTGCTTTCTTCCAAGTTTTAGGGATAGCTGGCTTAGTAGTTGGATTCTTCTGTTACTTCTTCTTAAAAGAACCTCAAGGATCATTCGCGGATGCTTATGAAGGGGAAAAAGCT
AG-442-N07  ATGTTAAGTGACGTTTGGTCTTTAAATGGCAGATATAGAACTCTTCACCTCACCTGGTTTGCCTTTTTCCTTACTTTTGTTGTTTGGTTTAACCTCGCACCTCTTGCAACTACTGTTAAAGCCGATTTAGGTTTATCTGTTGCTCAAATTAGAACAGTAGCAATATGTAATGTCGCTTTGACTATCCCTGCAAGAGTTTTGATTGGAATGTTATTGGATAAATTTGGCCCAAGAAAAACTTACTCAACAATTTTGATATTTTCTGTCGTGCCATGTTTATTATTTGCTAGTGCTCAAGACTTCAATCAACTTGTTATTGCGAGATTGCTTTTATCAATAGTAGGAGCAGGTTTTGTTATCGGAATAAGAATGGTCTCTGAGTGGTTCCCTCCGAAAGAAATTGGTTTGGCTGAGGGAATATATGGAGGATGGGGAAATTTTGGATCTGCTTTTTCTGCTCTTTCTCTTGTTGCCGTAGCTGGATTCTTGTCTTTTTCAGGAGGGTTTGAGTTGCCTACTGGAGCTGTACTTAATTGGAGGGGAGCTATTGCTCTTACAGGAATTATTTCTTTCGTTTATGGAATTATTTATTTCTTTAGTGTGACTGATACACCTCCAGGAAAACCTTATCAAAGGCCTGCAAAAACAGCTGGTTTAGAAGTAACGAGTATAAGAGATTTCTGGGGTTTAATTGGAATGAATGTCCCATTCGCAGCAATTCTTTCAGTCCTATGTTGGAGACTTCAAAAAGTAGGTTTCCTTACTTCATCTACTTATCCAATAGCCTTAATCTCAGTTTTAGCTTGGTTTATTTTCCAAACTTGGGGAATTATAAGAACGAATATTGAATTATTAAATGGAACTAAAATTTACCCTAAAGAAGATAGATATGAATTCAAACAAGTAGCGATCTTGGAATTAACTTACATCGTAAATTTTGGATCAGAATTGGCAGTAGTTTCAATGCTTCCTAGTTTCTTTGAATTTACATTTGATTTACCTAAAGCTGTAGCCGGAATTCTTGCATCATGTTATGCATTTGTGAATTTAATAGCTAGACCTGCCGGAGGATTGATATCTGACAGAACAGGCAATAGAAAAAATACAATGGGATTCCTAACTATGGGATTAGGGTTTGGATATCTATTGATGTCTTTAATAAAACCTGGAACTTTTACAGGATCAGCAGGAATTCTTATGGCTGTATTTTTAACGATGCTTTGTTCATTTTTTGTACAATCTGGAGAAGGTTCAACTTTTGCTTTAGTACCCTTAGTTAAAAAAAGAGTTACAGGACAAATAGCTGGATTAGTTGGGGCTTATGGAAATGTTGGTGCGGTAACTTATTTAAATATTTATAGCCTTTTACCTTTATGGATGGGTGGAGGTAAAGATCCTTCTCCAGAAATAATTGCTGCTTCAAATAGTGCCTTCTTCCAAGTTTTAGGTATAGCAGGATTAATAGTTGGATTCTTCTGTTATTTCTTTTTAAAGGAACCTCAAGGATCATTCGCGGATGCTTATGAAGGCGAAAAAGCT
AG-449-C14  ATGTTAAGTGACGTTTGGTCTTTAAATGGCAGATATAGAACTCTTCACCTCACCTGGTTTGCCTTTTTCCTTACTTTTGTTGTTTGGTTTAACCTCGCACCTCTTGCAACTACTGTTAAAGCCGATTTAGGTTTATCTGTTGCTCAAATTAGAACAGTAGCAATATGTAATGTCGCTTTGACTATCCCTGCAAGAGTTTTGATTGGAATGTTATTGGATAAATTCGGCCCAAGAAAAACTTACTCGACAATTTTGATATTTTCTGTCGTGCCATGTTTATTATTTGCTAGTGCTCAAGACTTCAATCAACTTGTTATTGCGAGATTGCTTTTATCAATAGTAGGAGCAGGTTTTGTTATCGGAATAAGAATGGTCTCTGAGTGGTTCCCTCCTAAAGAAATTGGTTTGGCTGAGGGAATATATGGAGGATGGGGAAATTTTGGATCTGCTTTTTCTGCACTTTCTCTTGTTGCCGTAGCTGGATTCTTGTCTTTTTCAGGAGGGTTTGAGTTACCTACTGGAGCTGTACTTAATTGGAGGGGAGCTATTGCTCTTACAGGAATTATTTCTTTCGTTTATGGAATTATTTATTTCTTTAGTGTGACTGATACACCTCCAGGAAAACCTTACCAAAGGCCTGCAAAAACAGCTGGTTTAGAAGTAACGAGTATAAGAGATTTCTGGGGTTTAATTGGAATGAATGTCCCATTCGCAGCAATTCTTTCAGTCCTATGTTGGAGACTTCAAAAAGTAGGTTTCCTTACTTCATCTACTTATCCAATAGCCTTAATCGCAGTTTTAGCTTGGTTTATTTTCCAAACTTGGGGAATTATAAGAACGAATATTGAATTATTAAATGGAACTAAAATTTACCCTAAAGAAGATAGATATGAATTCAAACAAGTAGCGATCTTGGAATTAACCTACATCGTAAATTTTGGATCAGAATTGGCAGTAGTTTCAATGCTGCCTAGTTTCTTTGAATTTACATTTGATTTACCTAAAGCTGTAGCAGGAATTCTTGCATCATGTTATGCATTTGTGAATTTAATAGCTAGACCTGCCGGAGGATTGATATCTGACAGAACAGGCAATAGAAAAAATACAATGGGATTCCTAACTATGGGATTAGGGTTTGGATATTTATTGATGTCTTTAATAAAACCTGGAACTTTTACAGGATCAGCAGGAATTCTTATGGCTGTATTTTTAACGATGCTTTGTTCATTTTTTGTACAATCAGGAGAAGGTTCAACTTTTGCTTTAGTTCCCTTAGTTAAAAAAAGAGTAACAGGACAAATAGCTGGATTGGTTGGGGCTTATGGAAATGTTGGTGCGGTAACTTATCTAAATATTTATAGCCTTTTACCTTTATGGATGGGTGGTGGTAAAGATCCTTCTCCAGAAATAATTGCTGCTTCAAATAGTGCCTTCTTCCAAGTTTTAGGTATAGCAGGATTAATAGTTGGATTCTTCTGTTATTTCTTTTTAAAGGAACCTCAAGGATCATTCGCAGATGCTTATGAAGGCGAAAAAGCG
AG-459-A02  ATGTTAAGTGATGTTTGGTCTTTAAATGGCAGATATAGAACTCTTCACCTCACCTGGTTTGCCTTTTTCCTTACTTTTGTTGTTTGGTTTAACCTCGCACCTCTTGCAACTACTGTTAAAGCCGATTTAGGTTTATCTGTTGCTCAAATTAGAACAGTAGCAATATGTAATGTTGCTTTGACTATCCCTGCAAGAGTTTTGATTGGAATGTTATTGGATAAATTTGGCCCAAGAAAAACTTACTCAACAATATTGATATTTTCTGTCGTCCCATGTTTATTATTTGCTAGTGCTCAAGACTTCAATCAACTTGTTATTGCGAGATTGCTTTTGTCAATAGTAGGAGCAGGTTTTGTTATCGGAATAAGAATGGTATCTGAGTGGTTCCCTCCAAAAGAAATTGGTTTGGCTGAGGGAATATATGGAGGATGGGGAAATTTTGGATCTGCTTTTTCTGCCCTTTCTCTTGTTGCCGTAGCTGGATTCTTGTCTTTTTCAGGAGGGTTTGAGTTGCCAACTGGAGCTGTACTTAATTGGAGGGGAGCTATTGCTCTTACAGGAATTATTTCTTTCGTTTATGGAATTATTTATTTCTTTAATGTGACTGATACACCTCCAGGAAAACCTTATCAAAGGCCTGCAAAAACAGCTGGTTTAGAAGTGACAAGTATAAGAGATTTCTGGGGTTTAATTGGGATGAATGTCCCATTCGCAGCAATTCTTTCAGTTCTATGTTGGAGACTTCAAAAAGTAGGTTTCCTTACTTCATCTACTTATCCAATAGCCTTAATCGCAGTTTTAGCGTGGTTTATTTTCCAAACTTGGGGAATTATAAGAACGAATATTGAATTACTAAATGGAACTAAAATTTACCCTAAAGAAGATAGATATGAATTCAAACAAGTTGCTATCTTGGAATTAACTTACATTGTAAATTTTGGATCAGAATTGGCAGTAGTTTCAATGCTTCCTAGTTTCTTTGAATTTACATTTGATTTACCTAAAGCTGTAGCCGGAATTCTTGCATCATGTTATGCATTTGTGAATTTAATAGCTAGACCTGCAGGAGGATTGATATCTGACAGAACAGGCAATAGAAAAAACACAATGGGATTCCTAACTATGGGATTAGGGTTTGGATATCTATTGATGTCTTTAATAAAACCTGGAACTTTCACAGGATCAGCAGGGATTCTTATGGCTGTATTTTTAACTATGCTTTGTTCATTTTTTGTTCAATCAGGAGAAGGTTCAACTTTTGCTTTAGTTCCCTTAGTTAAAAAAAGAGTAACAGGACAAATAGCTGGATTGGTTGGGGCTTATGGAAATGTTGGTGCGGTAACTTATCTAAATATTTATAGCCTCTTACCTTTATGGATGGGTGGAGGTAAAGATCCTTCTCCAGAAATAATTGCTGCTTCAAATAGTGCCTTCTTCCAAGTCTTAGGTATAGCAGGATTAATAGTTGGATTCTTCTGTTATTTCTTTTTAAAGGAACCTCAAGGATCATTCGCGGATGCTTATGAAGGCGAAAAAGCT
AG-459-B06  ATGTTAAGTGATGTTTGGTCTTTAAATGGCAGATACAGAACTCTTCACCTCACCTGGTTTGCTTTTTTCCTTACTTTTGTTGTCTGGTTCAACCTCGCACCTCTTGCAACTACTGTTAAAGCTGATTTAGGTTTATCTGTTGCTCAAATTAGGACAGTAGCAATATGTAATGTTGCTTTAACTATTCCAGCAAGGGTTTTGATTGGAATGTTATTGGATAAATTTGGCCCAAGAAAAACTTATTCAACAATCTTGATATTTTCTGTAGTCCCATGTTTATTATTTGCTAGTGCGCAAGACTTCAATCAACTAGTTATTGCGAGATTGCTTTTATCAATAGTAGGCGCAGGTTTTGTTATCGGAATAAGAATGGTATCTGAGTGGTTCCCTCCCAAAGAAATTGGTTTGGCTGAAGGAATATATGGAGGATGGGGAAATTTTGGATCTGCTTTTTCTGCTCTTTCTCTTGTTGCCGTAGCTGGCTTCTTGTCTTTTTCAGGAGGATTTGAGTTGCCAACTGGAGCTGTACTTAACTGGAGGGGGGCTATTGCTCTTACAGGGATTATTTCTTTCGTTTATGGAATTATCTATTTCTTTAGTGTAACTGATACACCTCCAGGAAAACCTTATCAAAGGCCTGCAAAAACAGCTGGTTTAGAAGTAACCAGTATAAGAGATTTCTGGGGTTTAATTGGAATGAATGTTCCATTCGCAGCAATTCTTTCAGTCCTATGTTGGAGACTTCAAAAAGTAGGTTTCCTTACTTCATCCACTTATCCAATAGCCTTACTCGCAGTTTTAGCTTGGTTTATTTTCCAAACTTGGGGAATTGTAAGAACGAATATTGAATTATTAAATGGAACTAAAATTTATCCTAAAGAAGATAAATATGAATTCAAACAAGTAGCTATTTTGGAATTAACTTACATTGTAAATTTTGGATCAGAATTGGCAGTAGTTTCTATGCTTCCTAGTTTCTTTGAATTTACATTTGATTTACCTAAAGCTGTTGCCGGAATTCTTGCATCATGTTATGCATTTGTGAATTTAATAGCTAGACCTGCGGGAGGATTGATATCTGACAGAACAGGCAATAGAAAAAATACAATGGGATTCCTAACTATGGGATTAGGATTTGGATATCTATTGATGTCTTTAATAAAACCTGGAACTTTTACTGGATCAGCCGGAATTCTTATGGCTGTATTTTTAACTATGCTTTGTTCATTTTTTGTTCAATCAGGAGAAGGCTCAACTTTTGCTTTAGTTCCCTTAGTTAAAAAAAGAGTAACAGGACAAATAGCTGGATTGGTTGGGGCTTATGGAAATGTTGGAGCGGTAACTTATCTAAATATTTATAGCCTCTTACCTTTATGGATGGGTGGAGGTAAAGATCCTTCTCCAGAAATAATTGCTGCTTCAAATAGTGCGTTCTTCCAAGTTTTAGGTATAGCAGGATTAATAGTTGGATTCTTCTGTTATTTCTTTTTAAAGGAGCCTCAAGGATCATTCGCGGATGCTTATGAAGGGGAAAAAGCT
AG-459-D04  ATGTTAAGTGACGTTTGGTCTTTAAATGGCAGATATAGAACTCTTCACCTCACCTGGTTTGCCTTTTTCCTTACCTTTGTTGTATGGTTTAACCTCGCACCTCTTGCAACTACTGTTAAAGCTGATTTAGGTTTATCTGTTGCTCAAATTAGAACAGTAGCAATATGTAATGTCGCTTTGACTATCCCTGCAAGAGTTTTGATTGGAATGTTATTGGATAAATTTGGCCCAAGAAAAACTTACTCAACAATTTTGATATTTTCTGTCGTGCCATGTTTATTATTTGCTAGTGCTCAAGACTTCAATCAACTTGTTATTGCGAGATTGCTTTTATCAATAGTAGGAGCAGGTTTTGTTATCGGAATAAGAATGGTCTCTGAATGGTTCCCTCCGAAAGAAATTGGTTTGGCTGAGGGAATATATGGAGGATGGGGAAATTTTGGATCTGCTTTTTCTGCTCTTTCTCTTGTTGCCGTAGCCGGATTCTTGTCTTTTTCAGGAGGGTTTGAGTTACCTACTGGAGCTGTACTTAATTGGAGGGGAGCTATTGCTCTTACAGGAATTATTTCTTTCGTTTATGGAATTATTTATTTCTTTAGTGTGACTGATACACCTCCAGGAAAACCTTATCAAAGGCCTGCAAAAACAGCTGGTTTAGAAGTAACGAGTATAAGAGATTTCTGGGGTTTAATTGGAATGAATGTCCCATTCGCAGCAATTCTTTCAGTCCTATGTTGGAGACTTCAAAAAGTAGGTTTCCTTACTTCATCTACTTATCCAATTGCCTTAATCGCAGTTTTAGCTTGGTTTATTTTCCAAACTTGGGGAATTATAAGAACGAATATTGAATTATTAAATGGAACTAAAATTTACCCTAAAGAAGATAAATATGAATTCAAACAAGTAGCGATCTTGGAATTAACTTACATCGTAAATTTTGGATCAGAATTGGCAGTAGTTTCAATGCTTCCTAGTTTCTTTGAATTTACATTTGATTTACCTAAAGCTGTAGCCGGAATTCTTGCATCATGTTATGCATTTGTGAATTTAATAGCTAGACCTGCCGGAGGATTGATATCTGACAGAACAGGCAATAGAAAAAATACAATGGGATTCCTAACTATGGGATTAGGGTTTGGATATCTATTGATGTCTTTAATAAAACCTGGAACTTTTACAGGATCAGCGGGAATTCTTATGGCTGTATTTTTAACGATGCTTTGTTCATTTTTTGTACAATCTGGAGAAGGTTCAACTTTTGCTTTAGTACCCTTAGTTAAAAAAAGAGTAACAGGACAAATAGCTGGATTGGTTGGGGCTTATGGAAATGTTGGTGCGGTAACTTATCTAAATATTTATAGCCTTTTACCTTTATGGATGGGTGGAGGTAAAGATCCTTCTCCAGAAATAATTGCTGCTTCAAATAGTGCCTTCTTCCAAGTTTTAGGTATAGCAGGATTAATAGTTGGATTCTTCTGTTATTTCTTTTTAAAGGAACCTCAAGGATCATTCGCGGATGCTTATGAAGGCGAAAAAGCT
AG-459-J14  ATGTTAAGCGACGTTTGGTCTCTAAATGGCAGATATAGAACTCTTCACCTCACCTGGTTTGCCTTTTTCCTTACTTTTGTTGTTTGGTTTAACCTTGCACCTCTTGCAACTACTGTTAAAGCCGATTTAGGTCTATCTGTTGCTCAAATTAGAACTGTAGCAATATGTAATGTCGCTTTGACTATCCCTGCAAGAGTTTTGATTGGAATGTTATTGGATAAATTTGGCCCAAGAAAAACTTACTCAACAATTTTGATATTTTCTGTAGTGCCATGTTTATTATTTGCTAGTGCTCAAGACTTCAATCAACTTGTTATTGCGAGATTGCTTTTATCAATAGTAGGAGCAGGTTTTGTTATCGGAATAAGAATGGTCTCTGAGTGGTTCCCTCCGAAAGAAATTGGTTTAGCTGAGGGAATATATGGAGGATGGGGAAATTTTGGATCTGCTTTTTCTGCTCTTTCTCTTGTTGCCGTAGCTGGATTCTTGTCTTTTTCAGGAGGGTTTGAGTTACCTACTGGAGCTGTACTTAATTGGAGGGGAGCTATTGCTCTTACAGGAATTATTTCTTTCGTTTATGGAATTATTTATTTCTTTAGTGTGACTGATACACCTCCAGGAAAACCTTATCAAAGGCCTGCAAAAACAGCTGGTTTAGAAGTAACGAGTATAAGAGATTTCTGGGGTTTAATTGGAATGAATGTCCCATTCGCAGCAATTCTTTCAGTCCTATGTTGGAGACTTCAAAAAGTAGGTTTCCTTACTTCATCTACTTATCCAATAGCCTTAATCGCGGTTTTAGCTTGGTTTGTTTTCCAAACTTGGGGAATTATAAGAACGAATATTGAATTATTAAATGGAACTAAAATTTACCCTAAAGAAGATAGATATGAATTCAAACAAGTAGCGATCTTGGAATTAACTTACATCGTAAATTTTGGATCAGAATTGGCAGTAGTTTCAATGCTTCCTAGTTTCTTTGAATTTACATTTGATCTACCTAAAGCTGTTGCCGGAATTCTTGCATCATGTTATGCATTTGTGAATTTAATAGCTAGACCTGCCGGAGGATTGATATCTGACAGAACAGGCAATAGAAAAAATACAATGGGATTCCTAACTATGGGATTAGGGTTTGGATATCTTTTGATGTCTTTAATAAAACCTGGAACTTTTACAGGATCAGCAGGAATTCTTATGGCTGTATTTTTAACGATGCTTTGTTCATTTTTTGTTCAATCAGGTGAAGGTTCAACTTTTGCTTTAGTACCCTTAGTTAAAAAAAGAGTAACAGGACAAATAGCTGGATTGGTTGGGGCTTATGGAAATGTTGGTGCGGTAACTTATTTAAATATTTATAGCCTTTTACCTTTATGGATGGGTGGAGGTAAAGATCCTTCTCCAGAAATAATTGCCGCTTCAAATAGTGCCTTCTTCCAAGTTTTAGGTATAGCAGGTTTAATAGTTGGATTCTTCTGTTATTTCTTTTTAAAGGAACCTCAAGGATCATTCGCGGATGCTTATGAAGGCGAAAAAGCT
AG-459-J20  ATGTTAAGTGATGTTTGGTCTTTGAATGGAAGATATAGAACTCTTCATCTTACTTGGTTTGCTTTTTTCCTTACATTTGTAGTTTGGTTTAATCTCGCTCCTCTTGCGACGACTGTTAAAGCCGATTTAGGTTTATCTGTTGCTCAAATTAGGACGGTTGCAATCTGTAATGTGGCTCTAACAATTCCAGCAAGAGTATTGATAGGAATGTTATTAGATAAATTTGGTCCAAGAAAAACCTACTCAACTATTTTGATATTTTCTGTAGTGCCATGCTTATTATTTGCGAGCGCTCAAACTTTTAATCAACTTGTAATTTCTAGATTGCTTTTATCAATAGTTGGAGCAGGATTTGTTATTGGTATAAGAATGGTATCAGAATGGTTCCCTCCAAAAGAAATCGGCTTGGCTGAAGGAATATATGGAGGCTGGGGAAATTTTGGATCTGCCTTTTCTGCTCTTTCACTGGTTGCAGTAGCTGGATTTCTATCATTTTCAGGAGGTTTTGAATTACCTAGTGGAGCGGTTCTTAACTGGAGAGGTGCCATAGCACTTACTGGAATCATTTCTTTCGTATATGGAATTATTTATTTCTTTAATGTAACTGATACTCCACCGGGAAAACCTTATCAGAGACCAGATAAAACAGCAGGTTTAGAAGTTACGAGTATTAGAGATTTCTGGGGTTTAATTGGAATGAATGTTCCATTTGTAGCAATTCTTTCTGTCTTATGCTGGAGACTTCAGAAGGTAGGTTTTCTAACTTCTTCTACTTATCCAATAGCTTTGCTTGCAGTATTGGCTTGGTTTGTTTTTCAGACTTGGGGAATTGTAAGGACAAATATTGAATTGTTGAAAGGAACTAAAATTTATCCCAAAGAAGATAGATATGAATTTAAGCAAGTAGCAATTTTAGAACTAACTTATATTGTGAATTTCGGTTCTGAATTAGCGGTGGTTTCTATGCTTCCAAGTTTCTTTGAATTTACATTTGATTTACCTAAAGCAATAGCTGGAATACTTGCATCATGTTATGCATTTGTGAATTTAATAGCTAGACCTGCAGGAGGATTAATATCTGACAGAACAGGTAATAGAAAAAATACAATGGGATTCTTAACAATGGGATTAGGTTTTGGATATCTTTTGATGTCTTTAATAAAACCTGGAACTTTTACAGGATCAGCAGGAATTCTTATGGCTGTATTTTTAACTATGCTATGTTCATTTTTCGTTCAATCAGGAGAAGGTTCAACTTTTGCTTTAGTTCCTTTAGTTAAAAAAAGAGTAACGGGACAAATAGCTGGATTGGTTGGGGCTTATGGAAATGTTGGTGCAGTAACTTATCTAAATATTTATAGTCTTTTACCTCTTTGGATGGGTGGAGGGAAAGATCCCTCACCAGAAATAATTGCGGCTTCTAATAGTGCTTTCTTTCAGGTTTTAGGGATAGCAGGCCTTGTAGTTGGATTTTTCTGCTATTTCTTCTTAAAAGAACCACAAGGATCATTTGCAGATGCTTATGAAGGTGAAAAAGCT
AG-459-P02  ATGTTAAGTGATGTTTGGTCTTTGAATGGAAGATATAGAACTCTTCATCTCACTTGGTTTGCTTTTTTCCTTACATTTGTAGTTTGGTTTAATCTCGCTCCTCTTGCGACGACTGTCAAAGCTGATTTAGGTTTATCTGTTGCTCAAATTAGGACGGTTGCAATCTGTAATGTGGCTCTAACAATTCCAGCAAGAGTATTGATCGGAATGTTATTAGATAAATTTGGTCCAAGAAAAACCTACTCAACTATTTTGATATTTTCTGTAGTGCCATGCTTATTATTTGCGAGCGCTCAAACTTTTAATCAACTTGTAATTTCTAGGTTGCTTTTATCAATAGTTGGAGCAGGATTTGTTATTGGTATAAGAATGGTATCAGAATGGTTTCCTCCAAAAGAAATCGGCTTGGCTGAAGGAATATATGGAGGCTGGGGAAATTTTGGATCTGCCTTTTCTGCTCTTTCACTGGTTGCAGTAGCTGGATTTCTATCATTTTCAGGAGGTTTTGAATTACCTACTGGAGCGGTTCTTAACTGGAGAGGTGCCATAGCACTTACTGGAATAATTTCTTTCGTATATGGAATTATTTATTTCTTTAATGTAACTGATACTCCACCGGGAAAACCTTATCAGAGACCAGATAAAACAGCAGGTTTAGAAGTTACGAGTATTAGAGATTTCTGGGGTTTGATTGGAATGAATGTTCCATTTGTAGCAATTCTTTCTGTCTTATGCTGGAGACTTCAGAAGGTTGGTTTTCTAACGTCTTCTACTTATCCAATAGCTTTGCTTGCAGTATTGGCTTGGTTTGTTTTTCAGACTTGGGGAATTGTAAGGACAAATATTGAATTGTTGAAAGGAACTAAAATTTATCCCAAAGAAGATAGATATGAATTTAAGCAAGTAGCAATTTTAGAACTAACTTATATTGTGAATTTCGGTTCTGAATTAGCGGTGGTTTCTATGCTTCCAAGTTTCTTTGAATTTACATTTGATTTACCTAAAGCAATAGCTGGAATACTTGCATCATGTTATGCATTTGTGAATTTAATAGCTAGACCTGCAGGAGGATTAATATCTGACAGAACAGGTAATAGAAAAAATACAATGGGATTCTTAACAATGGGATTAGGTTTTGGATATCTTTTGATGTCTTTAATAAAACCTGGAACTTTTACAGGATCGGCAGGAATTCTTATGGCTGTATTTTTAACTATGCTATGTTCATTTTTCGTTCAATCAGGGGAAGGTTCAACTTTTGCTTTAGTTCCTTTAGTTAAAAAAAGAGTAACAGGACAAATAGCTGGATTGGTTGGGGCTTATGGAAATGTTGGTGCAGTAACTTATCTAAATATTTATAGTCTTTTACCTCTTTGGATGGGTGGAGGGAAAGATCCCTCACCAGAAATAATTGCTGCTTCTAATAGTGCTTTCTTTCAGGTTTTAGGGATAGCAGGCCTCGTAGTTGGATTTTTCTGCTATTTCTTCTTAAAAGAACCACAAGGATCATTTGCAGATGCTTATGAAGGTGAAAAAGCT
AG-670-A05  ATGCTTGGCGACCTCTGGTCGTTCCAGGGCAGGTACCGAACACTTCACCTCACCTGGATCGCCTTCTTCCTGACCTTCGTGGTCTGGTTCAACCTGGCCCCTTTGGCCACCACCGTGAAAGCGGATCTCGGACTGACTGTTGGCCAGATCCGCACAGTGGCCATCTGCAACGTGGCTCTCACCATTCCGGCTCGCGTGCTGATTGGCATGCTCCTGGACAAATTCGGACCCCGGATCACCTACTCCTCGATCCTGTGGTTCTCGGCCATTCCCTGCCTGTTGTTTGCCTCAGCTCAGGACTTCAACCAGTTGGTGGTGGCCCGTCTCTTGCTCTCTATCGTCGGCGCCGGTTTCGTGATCGGCATCCGCATGGTGGCCGAGTGGTTCCCGCCAAAGGAAATCGGCCTGGCGGAAGGCATTTACGGAGGCTGGGGCAATTTTGGTTCCGCCTTCTCCGCCCTTTCGATGGTGGCCTTCGCTGGCTTCCTCTCATTTTCCGGTGGCTTCGAACTGCCCACTGGCGCTGTTTTGAACTGGCGCGGTGCCATCGCTCTGACCGGCATTATTTCAGCCATCTACGGAGTTTTCTACTTCTTCAACGTCACAGACACACCCCCCGGCAAGACTTACCAGCGTCCAGAAAAGACTGCGGGTCTGGAAGTCACATCCATGCGCGACTTCTGGGGTCTGCTGGGCATGAACGTGCCATTCGCAGCCATTCTCTGCGTGCTCTGCTGGCGCCTCAACAAGGTGGGCTTTCTCACAACTGCCACTTACCCCCTAGCCCTCGGTGCCGTTGCCCTTTGGTTTGCATTCCAGACCTGGGGCATCATCCGCACCAACCGCGATTTGATCCTGGGCAACAAGGTCTATCCCAAGGAAGACCGCTACGAGTTCCGCCAAGTTGCGATCCTCGAGCTCACTTACATCGTGAACTTCGGCTCCGAACTAGCAGTGGTATCAATGTTGCCCACCTTCTTTGAAACCACTTTCGATCTGCCGAAGGCCACCGCCGGAATCCTGGCCTCCTGTTTCGCTTTTGTGAACCTAGTGGCTCGCCCTGCCGGTGGTCTGATTTCCGACAGTGTCGGCAGCCGCAAGAACACCATGGGCTTCCTCACAGCCGGTCTCGGCATTGGTTACCTGGTGATGAGCATGATTAAGCCAGGCACCTTCTCCGGCACCAGCGGCATCGCAGTTGCTGTGGTGATCACCATGCTCGCCTCCTTCTTCGTGCAGTCCGGAGAAGGCGCCACCTTCGCGCTGGTGCCCCTGGTCAAGCGTCGCATCACCGGTCAGGTGGCTGGCCTGGTGGGTGCCTACGGCAACGTTGGTGCTGTGACCTACCTGACCATCTTCAGCCTGCTCCCGATGTGGATGGGCGGCGGTGGTGAACCCACCCCCGAGGTGATCGCAGCCTCCAACAGCGCCTTCTTCCAGATCCTGGGCGTGGCGGGTCTAATCGTGGCCTTCTTCTGCTTCTTCTTCCTCAAGGAACCCAAAGGTTCGTTTGCGGAGTTGCACGAAGGCGAGACCGCC
AG-670-M18  ATGTTAAGTGATGTTTGGTCTTTAAATGGCAGATATAGAACTCTCCACCTCACCTGGTTTGCATTTTTCCTTACTTTTGTTGTTTGGTTTAACCTCGCACCTCTTGCAACTACTGTTAAAGCCGATTTAGGTTTATCTGTTGCTCAAATTAGAACAGTAGCAATATGTAATGTTGCTTTGACTATCCCTGCAAGAGTTTTGATTGGAATGCTATTAGATAAATTTGGCCCGAGAAAAACTTACTCAACAATTTTGATATTTTCTGTCGTGCCATGTTTATTATTTGCTAGTGCTCAAGACTTCAATCAACTTGTTATTGCGAGATTGCTTTTATCAATAGTAGGAGCAGGTTTTGTTATCGGAATAAGAATGGTATCTGAATGGTTCCCTCCGAAAGAAATTGGTTTGGCTGAGGGAATATATGGAGGATGGGGAAATTTTGGATCTGCTTTTTCTGCTCTTTCTCTTGTTGCAGTAGCTGGATTCTTGTCTTTTTCAGGAGGGTTTGAGTTGCCTACTGGAGCTGTACTTAATTGGAGGGGAGCTATTGCTCTTACAGGAATTATTTCTTTCGTTTATGGAATTATTTATTTTTTTAGTGTGACTGATACACCTCCAGGAAAACCTTATCAAAGGCCTGCAAAAACAGCTGGTTTAGAAGTAACGAGTATAAGGGATTTCTGGGGTTTAATTGGAATGAATGTTCCATTCGCAGCAATTCTTTCAGTCCTATGTTGGAGACTTCAAAAAGTAGGTTTCCTTACTTCATCTACTTATCCAATAGCCTTAATCGCAGTTTTAGCATGGTTTATTTTCCAAACTTGGGGAATCATAAGAACGAATATTGAATTATTAAATGGAACTAAAATTTACCCTAAAGAAGATAGATATGAATTCAAACAAGTAGCGATCTTGGAATTGACTTACATTGTAAATTTTGGATCAGAATTGGCAGTAGTTTCAATGCTTCCTAGTTTCTTTGAATTTACATTTGATTTACCTAAAGCTGTAGCCGGAATTCTTGCATCATGTTACGCATTTGTGAATTTAATAGCTAGACCTGCAGGAGGATTGATATCTGACAGAACAGGCAATAGAAAAAACACAATGGGATTTCTAACTATGGGATTAGGGTTTGGATATCTATTGATGTCTTTAATAAAACCTGGAACTTTTACAGGATCAGCAGGAATTCTTATGGCTGTATTTTTAACTATGCTTTGTTCATTTTTTGTTCAATCAGGAGAAGGTTCAACTTTTGCTTTAGTTCCCTTAGTTAAAAAAAGAGTAACAGGACAAATAGCTGGATTGGTTGGGGCTTATGGAAATGTTGGTGCGGTAACTTATCTAAATATTTACAGCCTTTTACCTTTATGGATGGGTGGAGGTAAAGATCCTTCTCCAGAAATAATTGCTGCTTCAAATAGTGCCTTCTTCCAAGTTTTAGGTATAGCAGGATTAATAGTTGGATTCTTCTGTTATTTCTTTTTAAAGGAACCTCAAGGATCATTCGCGGATGCTTATGAAGGCGAAAAAGCT
AG-673-B08  ATGCTTGGCGACCTCTGGTCGTTCCAGGGGAGGTATCGAACCCTTCACCTCACCTGGATCGCTTTTTTCCTGACCTTCGTGGTCTGGTTCAACCTGGCCCCATTGGCCACCACCGTTAAAGCGGATCTGGGTCTGACCGTCGGTCAGATCCGCACCGTGGCCATCTGCAACGTGGCTCTCACGATTCCGGCCCGTGTGCTGATCGGCATGCTGCTGGACAAATTCGGACCCCGGCTCACCTATTCGGCAATCCTGGTTTTTTCAGCCATCCCCTGCCTGCTGTTTGCCTCCGCGCAGGACTTCAACCAGCTGGTGGTAGCTCGACTTCTCCTCTCAATTGTCGGTGCCGGCTTCGTGATCGGCATCCGCATGGTTGCGGAGTGGTTCCCTCCCAAGGAAATCGGCCTGGCTGAAGGCATTTACGGCGGTTGGGGCAACTTTGGTTCCGCCTTTTCCGCCCTCACCATGGTGGCCCTCGCAGGCTTCCTGTCCTTCTCCGGCGGTTTTGAACTGCCCAGCGGCGCGGTTCTCAACTGGCGGGGCGCGATCGCCCTCACCGGACTCGTTTCCGCTGCCTACGGCTTCTTTTACTTCTTCAACGTCTCCGACACCCCTCCCGGCAAGACCTACCAGCGGCCAGCAAAGACCGCCGGCCTGGAAGTCACCTCGATGCGCGACTTCTGGGGTCTGCTGGGCATGAACGTGCCATTCGCGGCCATCCTCTGCGTTCTCTGCTGGCGTCTGTCGAAAGTTGGCTTCCTCACGGCCGCCACCTATCCCCTGGCCCTGGGCGCAGTGGCTGTCTGGTTCGCCTTCCAGACCTGGGGAATCATCCGCACCAACCGCGAGCTGATCCTCGGCAACAAGGTTTATCCCAAGGAAGACCGGTACGAGTTCCGCCAGGTGGCGATCCTCGAACTCACCTACATCGTCAACTTCGGCTCCGAACTGGCCGTGGTGTCGATGCTGCCCACCTTCTTTGAAACCACCTTCGATCTGCCGAAGGCAACCGCCGGAATCCTGGCGTCCTGCTTCGCCTTCGTGAACCTGGTAGCGCGCCCTGCCGGCGGTCTGCTCTCCGACCGGGTCGGCAGCCGCAAAAACACGATGGGCTTCCTCACTGCCGGTCTCGGCGTGGGCTATCTGGTGATGAGCATGATCAAGCCGGGCACCTTTTCCGGCACGAGCGGCATTTTCGTGGCCGTTGTGATCACCATGCTGGCCTCCTTCTTCGTCCAGTCGGGTGAGGGCGCCACTTTTGCGCTGGTGCCGCTGGTGAAGCGTCGTGTCACCGGGCAGGTGGCTGGCCTCGTGGGCGCCTACGGCAACGTCGGCGCTGTGACCTACCTCACCATCTTCAGTCTCCTGCCGATGTGGATGGGCGGCGGTGGCGAACCCACTCCCGAGGTGATTGCAGCATCCAACAGCGCCTTTTTCCAGATCCTGGGCGTCGCTGGTTTGATCGTGGCTTTCTTCTGCTTCTTCTTCCTCAAGGAACCCAAGGGTTCCTTCGCTGAACTGCACGAAGGCGAAACGGCC
AG-673-D02  ATGCTTGGCGAACTCTGGTCATTCCAGGGGAGATACCGAACACTTCATCTCACCTGGTTTGCATTCTTTCTAACTTTTGTCGTTTGGTTCAATCTGGCGCCACTGGCCACAACAGTGAAGGCGGATCTCGGACTAACCGTTGGTCAGATCCGCACGGTTGCAATCTGCAATGTTGCGCTCACCATTCCAGCCCGTGTGCTGATTGGCATGTTGCTGGATAAATTCGGCCCTCGACGCACCTATTCCACCCTGCTGGTGTTCTCGGTGATTCCCTGCCTGATGTTTGCATCAGCCCAGGATTTCAATCAACTGGTGGTGTCCCGTCTGCTGCTTTCCATCGTGGGCGCCGGCTTCGTGATCGGCATTCGCATGGTGGCCGAATGGTTCCCTCCCAAAGAAATCGGTTTGGCGGAGGGCATCTATGGCGGCTGGGGCAATTTCGGCTCCGCTTTCTCAGCGCTGAGCCTGGTTGCACTGGCTGGCTTTCTCTCCTTCTCCGGGGGATTCGAACTGCCAACTGGCGCCACCCTGAACTGGCGAGGAGCGATTGCATTAACGGGAATCATCTCGGCCGTGTATGGCGTGATCTACTTCTTCAACGTCACCGACACCCCTCCAGGAAAGGACTATCAACGCCCTGAGAAGACTGCAGGTCTTGAAGTCACTTCGATGAGAGATTTCTGGGGATTGCTGGGCATGAATGTTCCCTTCGCAGCAATTCTCTGTGTTCTCTGCTGGAGACTTCAGAAAGTTGGATTCCTGAACGCTGGAACTTACCCACTGGCCCTGCTGGCTGTACTCGTCTGGTTCATCTTCCAAACCTGGGGAATCATCCGCACCAACCGTGATCTGATCATGGGAACCAAGGTGTATCCCAAAGAAGATCGTTATGAGTTCCGTCAGGTGGCCATCCTCGAACTCACCTACATCGTGAACTTCGGTTCCGAACTGGCTGTGGTTTCGATGCTGCCAACGTTCTTTGAAACCACATTCGACCTGCCGAAAGCAACAGCAGGAATCTTGGCCTCCTGTTTCGCCTTCGTGAACCTGGTCGCTCGTCCAGCGGGTGGTCTGATCTCCGACAAACTCGGCAGCAGAAAAAACACCATGGGCTTTCTCACAGCCGGCCTCGGCATCGGCTATCTGGTGATGAGCCTGATCAAACCTGGCACATTCAGCGGTTCCACCGGCATCTTCATTGCCGTGGTGATCACCATGCTTGCTTCCTTCTTCGTTCAATCAGGGGAAGGTGCAACATTCGCCCTCGTGCCGCTGGTGAAGCGTCGCGTCACCGGTCAGGTGGCAGGTCTGGTTGGGGCCTACGGCAACGTCGGTGCCGTGACTTACCTCACCATTTTCAGCCTGCTGCCGCTCTGGATGGGTGGAGGCAAGGATCCTTCCCCTGAGGTGATCGCAGCCTCCAACAGTGCGTTTTTCCAGATTCTGGGAATTGCAGGTCTGATCGTGGCTTTCTTCTGCTTCTTCTTCCTCAAGGAACCCAAGGGATCCTTCGATGAGTTGCATGAAGGTGAAAGTCCC
AG-673-F03  ATGCTTGCCGAACTCTGGTCATTCCAGGGGAGATACCGAACACTTCATCTCACCTGGTTTGCATTCTTTTTAACCTTTGTCGTTTGGTTCAATCTGGCGCCACTGGCCACAACAGTGAAGGCGGATCTTGGACTGACCGTTGGCCAGATCCGCACGGTTGCAATCTGCAATGTTGCGCTCACCATTCCAGCCCGTGTGCTGATTGGCATGTTGCTGGATAAATTCGGCCCTCGACGCACCTATTCCACCCTGCTGGTGTTCTCGGTGATTCCTTGCCTGATGTTTGCATCAGCCCAGGATTTCAATCAACTGGTGGTGTCCCGTCTGCTGCTCTCCATCGTGGGCGCCGGCTTCGTGATTGGCATCCGCATGGTGGCCGAATGGTTCCCTCCTAAAGAGATCGGTCTAGCAGAGGGAATCTATGGCGGCTGGGGCAACTTCGGCTCCGCTTTCTCGGCACTGAGTCTTGTTGCACTAGCTGGCTTTCTCTCCTTCTCCGGTGGATTCGATCTGCCAACTGGCGCCACCCTGAACTGGCGAGGAGCGATTGCATTGACGGGCATCATCTCGGCCGTGTATGGCGTGATCTACTTCTTCAACGTCACCGACACTCCTCCAGGAAAGGAATATCAACGCCCTGAAAAGACTGCAGGTCTTGAAGTCACTTCGATGAGAGATTTCTGGGGATTGCTGGGCATGAATGTTCCCTTCGCAGCAATTCTCTGTGTTCTCTGCTGGAGGCTTCAGAAAGTTGGATTCCTGAACGCTGGAACTTACCCACTGGCCCTGCTGGCTGTACTTGTCTGGTTCATCTTCCAAACCTGGGGAATCATCCGCACCAACCGTGATCTGATCATGGGAACCAAGGTGTATCCCAAAGAAGATCGTTATGAGTTCCGTCAGGTGGCCATCCTCGAACTCACCTACATCGTGAACTTCGGTTCCGAACTGGCTGTGGTTTCGATGCTGCCAACGTTCTTTGAAACCACATTCGACCTGCCGAAAGCAACAGCAGGAATCTTGGCCTCCTGTTTCGCCTTCGTGAACCTGGTCGCTCGTCCAGCGGGTGGTCTGATCTCCGACAAACTCGGCAGCAGAAAAAACACCATGGGCTTTCTCACAGCCGGCCTCGGCATCGGCTATCTGGTGATGAGCCTGATCAAACCGGGCACATTCAGCGGTTCCACTGGCATCTTCATTGCCGTGGTGATCACCATGCTTGCTTCCTTCTTCGTTCAATCAGGGGAAGGTGCAACATTCGCCCTCGTGCCGCTGGTGAAGCGTCGCGTCACCGGTCAGGTGGCAGGTCTGGTTGGGGCCTACGGCAACGTCGGTGCCGTGACTTACCTCACCATTTTCAGCCTGCTGCCGCTCTGGATGGGTGGAGGCAAGGATCCTTCCCCTGAGGTGATCGCCGCCTCCAACAGTGCGTTTTTCCAGATTCTGGGAATTGCAGGTCTGATCGTGGCTTTCTTCTGCTTCTTCTTCCTCAAGGAACCCAAGGGATCCTTCGATGAGTTGCATGAAGGTGAAAGTCCC
AG-679-A02  ATGCTTGCCGAACTCTGGTCATTCCAGGGGAGATACCGAACACTTCATCTCACCTGGTTTGCATTCTTTTTAACTTTTGTCGTTTGGTTCAATCTGGCGCCACTGGCCACAACAGTTAAAGCGGATCTTGGACTGACCGTTGGTCAGATCCGCACGGTTGCAATCTGCAATGTTGCGCTCACCATTCCAGCCCGTGTGCTGATTGGCATGTTGCTGGATAAATTCGGCCCTCGACGCACCTATTCCACCCTGCTGGTGTTCTCGGTGATTCCTTGCCTGATGTTTGCATCAGCCCAGGATTTCAATCAACTGGTGGTGTCCCGTCTGCTGCTCTCCATCGTGGGCGCCGGCTTCGTGATTGGCATCCGCATGGTGGCCGAATGGTTCCCTCCCAAAGAAATCGGTTTGGCGGAGGGAATCTATGGCGGCTGGGGCAACTTCGGCTCCGCTTTCTCGGCACTGAGTCTTGTTGCACTAGCTGGCTTTCTCTCCTTCTCCGGTGGATTCGATCTGCCAACTGGCGCCACCCTGAACTGGCGAGGAGCGATTGCATTGACGGGCATCATCTCGGCCGTGTATGGCGTGATCTACTTCTTCAACGTCACCGACACTCCTCCAGGAAAGGAATATCAACGCCCTGAAAAGACTGCAGGTCTTGAGGTCACGTCGATGAGAGATTTCTGGGGATTACTGGGCATGAATGTTCCCTTCGCGGCAATCCTCTGTGTTCTCTGCTGGAGACTTCAGAAAGTTGGATTCCTGAACGCTGGAACTTATCCACTGGCCCTGCTGGCTGTACTCATCTGGTTCATCTTCCAAACCTGGGGAATCATCCGCACCAACCGTGATCTGATCATGGGAACCAAGGTGTACCCCAAGGAAGATCGTTATGAGTTCCGTCAGGTGGCCATCCTCGAACTCACCTACATCGTGAACTTCGGTTCGGAGCTGGCTGTGGTTTCCATGCTTCCAACGTTCTTTGAAACCACATTCGACCTGCCGAAAGCAACAGCAGGAATCCTGGCCTCCTGTTTCGCCTTCGTGAACCTGGTCGCTCGTCCAGCGGGTGGTCTGATCTCCGACAAACTCGGCAGCAGAAAAAACACCATGGGCTTTCTCACAGCCGGCCTCGGCATCGGCTATCTGGTGATGAGCCTCATCAAACCAGGCACATTCAGCGGTTCCACCGGCATCTTCATTGCCGTGGTGATCACCATGCTTGCTTCCTTCTTCGTTCAATCAGGGGAAGGTGCAACATTCGCCCTCGTGCCGCTGGTGAAGCGTCGCGTCACCGGTCAGGTGGCAGGTCTGGTTGGGGCCTACGGCAACGTCGGTGCCGTGACTTATCTCACCATTTTCAGCCTGCTGCCGCTCTGGATGGGTGGAGGCAAGGATCCTTCCCCTGAGGTGATCGCCGCCTCCAACAGTGCGTTTTTCCAGATTCTGGGAATCGCAGGCCTGATCGTGGCTTTCTTCTGCTTCTTCTTCCTCAAGGAACCCAAGGGATCCTTCGATGAGTTGCATGAAGGTGAAAGTCCT
AG-679-B05  ATGCTTGGCGACCTCTGGTCGTTCCAGGGGAGGTATCGAACCCTTCACCTCACCTGGATCGCTTTTTTCCTGACCTTCGTGGTCTGGTTCAACCTGGCCCCATTGGCCACCACCGTTAAATCGGATCTGGGTCTGACCGTCGGTCAGATCCGCACCGTGGCCATCTGCAACGTGGCTCTCACGATTCCGGCCCGTGTGCTGATCGGCATGCTGCTGGACAAATTCGGACCCAGGCTCACCTATTCGGCAATCCTAGTTTTTTCAGCCATCCCCTGCCTGCTATTTGCCTCCGCGCAGGACTTCAACCAGCTGGTGGTAGCTCGACTTCTCCTCTCGATTGTCGGTGCCGGCTTCGTGATCGGCATCCGCATGGTTGCTGAGTGGTTCCCTCCCAAGGAAATCGGCCTGGCTGAAGGCATTTATGGCGGTTGGGGCAACTTTGGTTCCGCCTTTTCCGCCCTCACCATGGTGGCCCTCGCAGGCTTCCTGTCCTTCTCCGGCGGTTTTGAACTGCCCAGCGGCGCGGTTCTCAACTGGCGCGGCGCGATCGCCCTCACCGGACTCGTTTCCGCTGCCTACGGCTTCTTTTACTTCTTCAACGTCTCCGACACCCCTCCCGGCAAGACCTACCAGCGGCCAGCAAAGACCGCCGGCCTTGAAGTCACCTCCATGCGCGACTTCTGGGGTCTGCTGGGCATGAATGTGCCATTCGCGGCCATCCTCTGCGTTCTCTGCTGGCGCTTGTCGAAAGTTGGCTTCCTCACGGCGGCCACCTATCCCCTGGCCCTGGCCGCAGTGGCTGTCTGGTTCGCCTTCCAGACCTGGGGAATCATCCGCACAAATCGCGAGCTGATCCTCGGCAACAAGGTTTATCCCAAGGAAGATCGCTACGAGTTCCGCCAGGTGGCGATCCTCGAACTCACCTACATCGTCAACTTCGGCTCCGAACTCGCCGTGGTGTCGATGCTGCCCACCTTCTTTGAAACCACCTTCGATCTGCCGAAGGCAACCGCCGGAATCCTGGCGTCCTGCTTCGCCTTCGTGAACCTGGTGGCGCGTCCTGCCGGCGGTCTGATCTCCGACCGGGTCGGCAGCCGCAAGAACACGATGGGCTTCCTCACAGCCGGTCTCGGCGTGGGCTATCTGGTGATGAGCATGATCAAGCCGGGCACCTTTTCCGGCACGAGCGGCATTTTCGTGGCTGTTGTCATCACCATGCTGGCCTCCTTCTTCGTCCAGTCGGGTGAGGGAGCCACCTTTGCGCTGGTGCCGCTGGTGAAGCGTCGTGTCACCGGGCAGGTGGCTGGCCTCGTGGGCGCCTACGGCAACGTCGGCGCGGTGACCTACCTCACCATCTTCAGTCTCCTGCCGATGTGGATGGGCGGTGGTGGCGAACCCACTCCGGAAGTGATCGCAGCGTCCAACAGCGCCTTCTTCCAGATCCTGGGGGTCGCTGGTTTGATCGTGGCTTTCTTCTGCTTCTTCTTCCTCAAGGAACCCAAAGGTTCCTTCGCCGAACTGCACGAAGGCGAAACGGCC
AG-679-C18  ATGCTTGGAGAACTCTGGTCGTTCCAAGGGAGATATCGAACTCTCCATCTCACTTGGTTCGCTTTTTTTCTGACCTTCGTTGTTTGGTTCAATCTCGCGCCACTTGCCACCACTGTGAAAGCCGATTTGGGCTTGACCGTCGGTCAGATTCGGACCGTGGCCATTTGCAACGTGGCTCTCACCATTCCAGCCCGCGTTCTCATCGGAATGCTCCTTGACAAATATGGGCCTCGATTGACCTATTCGTGCCTGTTGGTGTTTTCGGTAATTCCGTGCCTCCTTTTTGCATCAGCTCAGGACTTCAATCAATTGGTGATTTCTCGCCTGCTCCTTTCCATTGTTGGTGCAGGCTTCGTCATCGGGATCCGCATGGTGGCCGAATGGTTCCCTCCCAAAGAAATCGGTCTTGCTGAGGGAATCTATGGAGGCTGGGGCAATTTTGGCTCAGCTTTTTCGGCCTTGACCCTGGTAGGACTAGCGGGATGGCTCTCCTTCTCAGGTGGCTTTGAACTGCCTTCCGGCGCCGTAATCAATTGGCGTGGAGCCATCGCACTAACTGGCATTATCTCAGCTGTCTACGGCATCATCTACTACTTCAACGTCACTGATACTCCCCCCGGAAAGGTTTACCAAAGGCCCGATCGCACAGCTGGCCTGGAAGTGACTTCCATGCGTGATTTCTGGGGGCTACTTGGCATGAATGTGCCCTTTGCAGCCATTCTTTGCGTGCTCTGTTGGCGCCTACAAAAAGTTGGCTTCCTCAACGCTGGCACCTATCCACTAGCCCTAGGCGCTGTTTTGATCTGGTTCATTTTTCAGACATGGGGGATCATCCGCACCAACCGGGAACTCATTATGGGTACAAAAGTGTATCCAAAAGAAGATCGTTATGAGTTCAAACAAGTGGCCATTCTTGAACTCACATACATTGTCAATTTTGGATCAGAACTCGCTGTTGTTTCGATGTTACCCACATTTTTCGAAACCACATTCGATCTTCCAAAAGCAACAGCTGGGATCTTGGCCTCTTGCTTCGCTTTCGTGAATTTAGTGGCAAGACCTGCAGGTGGATTGATCTCGGACAAGCTCGGTAGCCGTAAAAACACCATGGGCTTTTTAACAGCAGGTTTGGGTATCGGTTATCTCGTAATGAGCACGATCAAACCAGGAACTTTCTCAGGAAGCACTGGTATTACCATTGCCGTTATCATTACAATGCTTGCCTCCTTCTTTGTGCAATCAGGAGAAGGAGCAACATTCGCTCTCGTTCCATTAGTGAAGCGGCGCGTCACAGGCCAAGTTGCTGGCTTGGTTGGAGCTTATGGAAACGTTGGAGCGGTGACCTACCTAACCATTTTTAGCCTTTTACCGATGTGGATGGGCGGAGGGAAAGATCCATCCCCCGAAGTGATCGCTGCTTCTAACAGTGCATTCTTCCAGGTACTGGGAATCGCAGGCCTCATTGTTGCCTTCTTCTGTTTCTTTTTCCTGAAAGAACCCCAGGGTTCCTTCGCCGAACTCCACGAAGGAGAATCCACT
AG-679-D13  ATGCTTGGCGACCTCTGGTCGTTCCAGGGGAGGTATCGAACCCTTCACCTCACCTGGATCGCTTTTTTCCTGACCTTCGTGGTCTGGTTCAACCTGGCCCCATTGGCCACCACCGTTAAAGCGGATCTGGGTCTGACCGTCGGTCAGATCCGCACCGTGGCCATCTGCAACGTGGCTCTCACGATTCCGGCCCGTGTGCTGATCGGCATGCTGCTGGACAAATTCGGACCCCGGCTCACCTATTCGGCAATCCTGGTTTTTTCAGCCATCCCCTGCCTGCTGTTTGCCTCCGCGCAGGACTTCAACCAGCTGGTGGTAGCTCGACTTCTCCTCTCGATTGTCGGTGCCGGCTTCGTGATCGGCATTCGCATGGTTGCTGAGTGGTTCCCTCCCAAGGAAATCGGCCTGGCTGAAGGCATTTACGGCGGTTGGGGCAACTTTGGTTCCGCCTTTTCCGCCCTCACCATGGTGGCCCTCGCAGGCTTCCTGTCCTTCTCCGGCGGTTTTGAACTGCCCAGCGGCGCGGTTCTCAACTGGCGCGGTGCGATCGCCCTCACCGGCCTCGTTTCCGCTGCCTACGGCTTCTTTTACTTCTTCAACGTCTCCGACACCCCTCCCGGCAAGACCTACCAGCGGCCAGCAAAGACCGCCGGCCTGGAAGTCACCTCCATGCGCGACTTCTGGGGTCTGCTGGGCATGAACGTGCCATTCGCGGCCATCCTCTGCGTTCTCTGCTGGCGCTTGTCGAAAGTTGGCTTCCTCACGGCGGCCACCTATCCCCTGGCCCTGGCCGCAGTGGCTGTCTGGTTCGTCTTCCAGACCTGGGGAATCATCCGCACCAACCGCGAGCTGATCCTCGGCAACAAGGTTTATCCCAAGGAAGATCGCTACGAGTTCCGCCAGGTGGCGATCCTCGAACTCACCTACATCGTCAACTTCGGCTCCGAACTGGCCGTGGTGTCGATGCTGCCCACCTTCTTTGAAACCACCTTCGATCTGCCGAAGGCAACCGCCGGAATCCTGGCGTCCTGCTTCGCCTTCGTGAACCTGGTGGCGCGTCCTGCCGGCGGTCTGATCTCCGACCGGGTCGGCAGCCGCAAAAACACGATGGGCTTCCTCACCGCCGGTCTCGGCGTGGGCTATCTGGTGATGAGCATGATCAAGCCGGGCACCTTTTCCGGCACGAGCGGCATTTTCGTGGCCGTTGTGATCACCATGCTGGCCTCCTTCTTCGTCCAGTCGGGTGAGGGCGCCACCTTTGCGCTGGTGCCGCTGGTGAAGCGTCGTGTCACCGGGCAGGTGGCTGGCCTCGTGGGCGCCTACGGCAACGTCGGCGCGGTGACCTACCTCACCATCTTCAGTCTCCTGCCGATGTGGATGGGCGGTGGTGGCGAACCCACTCCGGAAGTGATCGCAGCGTCCAACAGCGCCTTCTTCCAGATCCTGGGGGTCGCTGGTTTGATCGTGGCTTTCTTCTGCTTCTTCTTCCTCAAGGAACCCAAGGGTTCCTTCGCCGAACTGCACGAAGGCGAAACGGCC
AG-683-B21  ATGCTTCGCGACCTTTGGTCGTTCCAGGGAAGGTATCGAACCCTCCACCTCACCTGGTTCGCCTTTTTCCTGACCTTCGTGGTCTGGTTCAACCTGGCCCCTCTAGCTACCACCGTTAAAGCGGATCTCGGACTCACGCTGGGTCAGATCCGCACCGTGGCCATTTGCAACGTGGCCCTCACCATCCCGGCTCGCGTGCTCATCGGCATGCTGCTGGATAAATATGGGCCTCGGCTCACCTACTCAGGAATCCTGGTCTTTTCGGCTATTCCTTGCCTGCTGTTTGCATCGGCACAGGATTTCAACCAATTGGTGGTGGCTCGTCTGCTGCTCTCCATCGTTGGCGCCGGTTTCGTGATTGGAATCCGCATGGTGGCTGAATGGTTCCCGCCCAAAGAGATCGGCTTAGCCGAGGGCATCTACGGCGGCTGGGGCAACTTTGGCTCGGCCTTTTCCGCTCTCACCATGGTGGCCCTCGCCGGCTTCCTGTCGTTCTCCGGTGGATTTGAACTACCCACTGGTGCTGTTTTGAACTGGCGTGGAGCCATTGCCCTCACCGGCATCATTTCTGCCGCGTACGGCATTTTCTACTTCTTCAACGTCACCGATACACCTCCGGGCAAGACTTACCAACGCCCTTCGAAAACCGCAGGTTTAGAAGTCACCTCGATGCGTGATTTCTGGGGATTGCTGGGAATGAATGTTCCCTTCGCAGCCATTCTTTGCGTGCTCTGCTGGCGCCTGCAAAAAGTTGGTTTCCTGAATGCGGGCACCTACCCACTGGCCATTGGCGCCGTGGCTGTTTGGTTTGCTTTCCAAACCTGGGGAATTATTCGAACCAATCGAGAACTGATTCTTGGCACCAAGGTTTATCCCAAAGAAGACCGTTATGAATTCCGCCAGGTTGCCATTCTGGAGCTCACTTACATCGTGAACTTCGGCTCCGAGCTGGCGGTGGTGTCCATGCTGCCGACCTTCTTTGAAACGACATTCGATCTGCCGAAAGCCACAGCAGGCATCCTGGCGTCTTGCTTCGCCTTTGTGAACCTGGTGGCCCGTCCTGCTGGAGGCCTGATCTCCGACAAAGTTGGTAGCCGGAAAAACACGATGGGCTTCCTCACCGCTGGATTGGGAGTTGGCTACTTGGTGATGAGCATGATCAAACCCGGAACCTTCACCGGGACGACTGGAATCGTCATAGCCGTGGCGATCACCATGCTCGCGTCCTTCTTCGTGCAATCCGGCGAGGGGGCAACATTTGCTCTGGTCCCCCTTGTCAAACGTCGCGTCACCGGACAGGTGGCCGGACTCGTCGGTGCCTACGGCAACGTTGGTGCCGTGACTTACCTCACGATTTTCAGCCTTCTGCCGATGTGGATGGGCGGTGGCGGAGAACCAACGCCCGAGGTGATCGCTGCTTCCAACAGCGCCTTCTTCCAGATCCTGGGTGTCGCTGGTCTGATCGTCGCCTTCTTCTGCTTCTTCTTCCTCAAGGAACCCAAAGGTTCCTTCGATGAGTTGCATGAAGGCGAAGTGGCC
BL107       ATGCTTCGCGACCTTTGGTCGTTCCAGGGAAGGTATCGAACCCTCCACCTCACCTGGTTCGCCTTTTTCCTGACCTTCGTGGTCTGGTTCAACCTGGCCCCTCTTGCTACCACCGTTAAAGCGGATCTCGGACTCACGCTGGGTCAGATCCGCACCGTGGCTATTTGCAACGTGGCCCTCACCATCCCGGCTCGCGTGCTCATCGGCATGCTGCTCGATAAATACGGGCCTCGGCTCACCTACTCAGGGATCCTGGTCTTTTCAGCCATCCCCTGCCTGCTGTTTGCGTCGGCACAGGATTTCAACCAATTGGTGGTGGCTCGTCTGCTGCTCTCCATCGTTGGCGCCGGCTTCGTGATCGGAATCCGCATGGTGGCTGAATGGTTCCCACCCAAAGAGATCGGCTTAGCCGAGGGCATCTACGGCGGCTGGGGCAACTTTGGCTCCGCCTTTTCCGCTCTCACCATGGTGGCCCTCGCCGGCTTCCTGTCGTTCTCCGGTGGATTTGAACTACCAACTGGTGCGGTTTTGAACTGGCGTGGAGCCATTGCCATCACCGGCATCATTTCTGCCGCGTACGGCATTTTCTACTTCTTCAACGTCACCGATACACCTCCGGGCAAGACCTACCAACGCCCTTCGAGAACCGCAGGTTTAGAAGTCACCTCGATGCGTGATTTCTGGGGATTGCTGGGAATGAATGTTCCCTTCGCAGCCATTCTTTGCGTGCTCTGCTGGCGCCTGCAAAAAGTTGGATTCCTGAATGCGGGCACTTACCCACTGGCCATTGGCGCCGTGGCTGTTTGGTTTGCTTTCCAAACCTGGGGAATTATTCGAACCAATCGAGAACTGATTCTTGGCACCAAGGTTTATCCCAAAGAAGACCGTTATGAATTCCGCCAAGTTGCCATTTTGGAGCTCACGTACATCGTGAACTTCGGCTCCGAGCTGGCGGTGGTGTCCATGCTGCCGACCTTCTTTGAAACGACATTCGATCTGCCGAAAGCCACAGCAGGCATCCTGGCGTCTTGCTTCGCCTTCGTGAACCTGGTCGCCCGTCCTGCTGGAGGCCTGATCTCCGACAAAGTTGGTAGCCGGAAAAACACGATGGGCTTCCTCACCGCTGGATTGGGAGTCGGCTACTTGGTGATGAGCATGATCAAACCCGGTACCTTCACCGGCACCACTGGAATCGTCATAGCCGTGGCGATCACCATGCTCGCGTCCTTCTTCGTGCAGTCCGGCGAGGGGGCAACATTTGCTCTGGTCCCCCTTGTCAAACGTCGCATCACCGGACAGGTGGCCGGACTCGTCGGTGCCTACGGCAACGTTGGTGCCGTGACTTACCTCACGATTTTCAGCCTTCTGCCGATGTGGATGGGCGGTGGCGGAGAACCAACTCCCGAGGTGATCGCTGCTTCCAACAGCGCCTTCTTCCAGATCCTGGGTGTAGCTGGTCTGATCGTCGCCTTCTTCTGCTTCTTCTTCCTCAAGGAACCCAAAGGTTCCTTCGATGAGTTGCATGAAGGCGAAGTGGCC
CC9311      ATGCTTGGAGAACTCTGGTCGTTCCAGGGGAGATACCGAACTCTTCATCTCACCTGGTTCGCATTTTTTCTGACCTTTGTCGTCTGGTTCAACCTGGCGCCCTTGGCTACCACCGTTAAGGCCGATTTGGGATTAACTCTCGGTCAAATCCGCACCGTTGCCATTTGCAACGTAGCCCTCACGATCCCAGCCCGCGTTCTGATTGGAATGCTCCTCGACAAATACGGGCCTCGACTGACCTATTCCAGCCTGCTGGTTTTTTCAGTCATTCCTTGCCTGATGTTCGCCTCAGCCCAAGACTTCAATCAATTAGTTGTTGCACGCCTGCTTTTATCCATCGTGGGTGCAGGCTTTGTGATCGGGATCCGCATGGTTGCCGAATGGTTCCCACCGAAAGAGATCGGTCTAGCTGAAGGAATCTATGGCGGATGGGGCAATTTCGGATCAGCGTTCTCGGCTTTAACACTTGTAGGACTGGCCGGATGGCTCTCGTTCTCAGGCGGCTTCGAGCTGCCATCAGGCGCTGTCCTTAATTGGCGTGGTGCCATTGCTCTAACAGGGATTATTTCTGCTGTATACGGCTTTATTTATTACTTCAACGTTAGCGATACACCTCCTGGTAAGACTTATCAAAAGCCTGAGCGAACAGCAGGCTTGGAAGTCACATCGATGCGTGATTTCTGGGGTTTGCTGGGGATGAATGTACCGTTTGCCGCCATTCTCTGTGTGCTTTGTTGGCGCCTACAAAAAGTTGGCTTCCTGAATGCAGGAACCTACCCACTAGCCCTAGGGGCTGTTCTGATCTGGTTTATCTTTCAGACCTGGGGAATCATTCGCACCAATCGTGAGCTAATCATGGGTACGAAGACGTACCCCAAAGAAGATCGCTACGAATTCAAGCAGGTTGCCATTCTTGAACTCACTTACATTGTGAACTTCGGATCAGAGTTGGCCGTCGTATCGATGTTGCCAACATTTTTCGAAACCACTTTTGATCTACCCAAGGCAACCGCTGGAATCCTTGCCTCCTGCTTTGCTTTTGTGAATCTTGTCGCTCGCCCAGCTGGTGGTCTGATCTCAGACAAACTCGGCAGTCGTAAGAACACCATGGCATTTTTAACAGGAGGCCTAGGGATTGGTTATCTCGTGATGAGCATGATCAAACCTGGCACGTTCAGCGGAACGACAGGGATCATCATTGCTGTGTTGATCACCATGCTTGCCTCCTTCTTCGTTCAATCAGGAGAAGGGGCTACGTTTGCACTTGTTCCGTTGGTGAAGCGTCGCGTCACGGGCCAAGTCGCTGGTTTGGTTGGTGCATACGGCAACGTCGGAGCTGTGACTTATCTAACGATTTTTAGTCTGCTTCCGATGTGGATGGGTGGGGGTAAAGATCCTTCACCAGAAATCATCGCAGCCTCCAATAGTGCTTTCTTCCAAGTTCTGGGGGTCGCTGGCCTGATTGTTGCTTTCTTCTGCTTCTTTTTCCTCAAAGAACCTAAGGGTTCCTTCGATGACTTACATGAAGGGGAAACAGCG
CC9605      ATGCTTGGCGACCTCTGGTCGTTCCAGGGCAGGTACCGAACCCTTCACCTGACCTGGATCGCCTTCTTCCTGACCTTCGTGGTCTGGTTCAACCTGGCCCCTCTGGCCACCACCGTGAAAACGGACCTGGGTCTGACCGTTGGTCAGATCCGCACCGTGGCCATTTGCAACGTGGCTCTCACCATTCCGGCCCGCGTGCTGATCGGCATGCTCCTGGACAAATTCGGACCCCGGATCACCTACTCCTCGATCCTGGTGTTCTCGGCGATTCCCTGCCTGCTGTTTGCGTCCGCTCAGGACTTCAACCAGCTGGTGGTGGCACGTTTGCTGCTCTCCATCGTTGGCGCCGGCTTCGTGATCGGCATCCGCATGGTGGCCGAGTGGTTCCCGCCCAAGGAAATCGGCCTGGCTGAAGGAATTTACGGCGGCTGGGGGAACTTCGGCTCCGCCTTCTCCGCCCTCACCATGGTGGCCCTCGCTGGCTTCCTCTCCTTCTCCGGCGGCTTCGAGCTGCCCACCGGCGCTGTTCTGAACTGGCGCGGTGCCATCGCCCTGACCGGCATCGTCTCCGCCGTCTACGGCCTCTTCTACTTCTTCAACGTCACCGACACCCCGCCTGGCAAGACGTACCAGCGCCCTGAGAAAACCGCAGGTCTGGAAGTCACCTCCATGCGCGACTTCTGGGGACTGCTGGGCATGAACGTGCCCTTCGCAGCCATTCTCTGCGTGCTCTGCTGGCGTCTTGGCAAGGTGGGCTTCCTCACTCCAAGCACCTATCCATTGGCACTCGGTGCTGTTGCCGTCTGGTTTGCCTTCCAGACCTGGGGAATCATTCGTACCAACCGCGACCTGATCCTCGGCAACAAGGTTTATCCCAAGGAAGACCGCTACGAGTTCCGCCAGGTTGCGATCCTCGAGCTCACTTACATCGTGAATTTCGGCTCCGAACTGGCCGTGGTTTCGATGCTGCCCACCTTCTTTGAAACCACCTTCGATCTGCCGAAGGCCACCGCCGGAATCCTTGCGTCCTGCTTCGCTTTCGTGAACCTGGTCGCCCGCCCTGCTGGTGGTCTTATCTCCGACAGCGTCGGCAGCCGTAAGAACACCATGGGCTTCCTCACCGCCGGTCTCGGCGTGGGCTACCTGGTAATGAGCATGATCAAGCCGGGCACCTTTACCGGCACCACCGGCATCGCTGTTGCCGTGGTGATCACCATGCTCGCCTCCTTCTTCGTGCAGTCCGGTGAAGGCGCCACCTTCGCGCTGGTGCCCCTGGTCAAGCGTCGCGTCACCGGTCAGGTGGCCGGCCTGGTGGGTGCCTACGGCAACGTTGGTGCTGTGACCTACCTGACCATCTTCAGCCTCCTGCCGATGTGGATGGGCGGCGGCGGCGAACCCACCCCCGAGGTGATCGCGGCTTCCAACAGTGCCTTCTTCCAGATCCTGGGAGTGGCTGGTCTGATCGTGGCCTTCTTCTGCTTCTTCTTCCTGAAGGAACCCAAGGGGTCCTTCGCAGACCTGCACGAAGGCGAAACCGCC
CC9616      ATGCTTGGCGACCTCTGGTCATTCCAGGGGAGATATAGAACTCTTCATCTCACCTGGTTCGCCTTTTTTCTGACGTTCGTCGTCTGGTTCAATCTCGCCCCTCTCGCGACAACAGTTCGAGCCGATCTGAACCTTGATATCGGTCAGATCCGCACCGTTGCCATCTGCAACGTGGCCCTCACCATCCCGGCCCGCGTGCTGATCGGGATGCTCCTAGACAAATTCGGACCCCGGATCACCTATTCCTCGATCCTGGTCTTCTCTGCAATTCCCTGTCTGCTGTTTGCTTCAGCGCAGGATTTCAACCAGCTCGTCGTCGCTCGACTGCTGTTGTCCATCGTTGGTGCCGGCTTCGTGATCGGCATCCGCATGGTGGCCGAATGGTTCCCGCCAAAAGAGATTGGATTGGCCGAAGGCATCTATGGCGGCTGGGGCAACTTCGGCTCCGCTTTCTCGGCCCTCACCATGGTGGCCCTCGCTGGCTTCCTCTCCTTTTCAGGGGGATTCACACTTCCCACAGGCGACATTCTGAATTGGCGCGGTGCCATCGCACTCAGCGGCATTGTTTCAGCCGTGTACGGCGTCTTCTACTTCTTCAGTGTTACTGATACGCCACCAGGCAAAAGCTATCAACGTCCAGCAAGAACAGCAGGCCTGGAAGTCACCTCCATTCGTGATTTCTGGGGTCTCATCGGAATGAATGTGCCCTTCGCAGCCATTCTCTGTGTGCTGTGTTGGCGTCTAAAAAAGGTCGGTTTTCTCACCGAATCCACCTATCCCCTGGCTCTTGCAGCCGTGGGTCTGTGGTTTGCTTTTCAGACGTGGGGAATCATTCGCACCAACCGCGAATTGCTCAGCGGATCCAAGATCTATCCGAAAGAAGACCGCTACGAGTTTCGACAGGTCGCCATTCTCGAGCTCACTTACATCGTGAACTTCGGCTCCGAACTGGCCGTGGTCTCGATGCTGCCGACCTTCTTTGAAACCACCTTCGATCTGCCGAAGGCCACTGCCGGCATCCTGGCCTCCTGCTTCGCCTTCGTGAACCTGGTGGCCCGCCCTGCCGGTGGTCTGATCTCCGACAGCGTTGGCAGTCGCAAGAACACCATGGGCTTCCTCACCGCCGGTCTCGGCGTGGGTTACCTGGTGATGAGCATGATCAAGCCGGGCACCTTCAGCGGCACCACCGGCATCATCGTGGCCGTGTTGATCACCATGCTCGCGTCGTTCTTCGTGCAGTCCGGTGAAGGCGCAACCTTCGCGCTTGTGCCCCTGGTGAAGCGTCGTGTCACCGGACAGGTGGCTGGCCTGGTGGGCGCTTACGGCAACGTTGGTGCTGTGACTTACCTGACCATTTTCAGCCTCCTGCCGATGTGGATGGGCGGCGGCGGTGAACCCACGCCTGAGGTGATCGCAGCCTCCAACAGCGCCTTCTTCCAGGTGCTGGGCGTTGCCGGTTTGATCGTTGCTTTCTTCTGCTTCTTCTTCCTCAAGGAGCCAAAAGGATCCTTCGCAGAGCTGCACGAAGGCGAAACGGCC
CC9902      ATGCTTCGCGACCTTTGGTCGTTCCAAGGTAGGTATCGGACTCTCCACCTCACCTGGTTCGCCTTTTTCCTGACCTTCGTGGTCTGGTTCAATCTGGCCCCTTTAGCCACCACCGTCAAAGCGGATCTTGGACTCACGCTTGGTCAGATCCGCACCGTAGCCATTTGCAACGTGGCCCTCACCATCCCAGCGCGCGTGCTCATCGGCATGTTGCTGGATAAATATGGGCCTCGGCTTACTTACTCAGGGATCCTGGTCTTTTCAGCCATCCCCTGCCTGCTATTTGCGTCCGCCCAGGATTTCAACCAACTTGTGGTGGCCCGTCTTCTGCTCTCCATCGTCGGCGCCGGCTTCGTAATCGGGATCCGCATGGTGGCCGAATGGTTCCCACCGAAAGAAATAGGTTTAGCCGAAGGCATCTACGGCGGCTGGGGCAACTTCGGCTCCGCCTTCTCCGCCCTCACCATGGTGGCCCTCGCCGGATTCCTCTCATTCTCAGGTGGGTTTGAACTGCCCTCCGGTGCTGTTTTGAACTGGCGTGGGGCCATTGCACTCACCGGAATTATTTCCGCTGTGTACGGCGTTTTCTACTTCTTCAACGTCACCGATACGCCTCCAGGCAAGACCTACCAAAGACCCTCAAAAACCGCAGGCTTAGAAGTCACGTCGATGCGCGATTTCTGGGGTTTGCTGGGAATGAATGTGCCCTTCGCTGCAATCCTGTGCGTCCTTTGCTGGCGTCTTCAAAAGGTGGGCTTCCTCAATGCCGGCACCTACCCACTGGCCATTGGAGCGGTGGCAATTTGGTTTGCTTTCCAAACCTGGGGAATCGTCCGGACTAACAGAGAACTCATCCTTGGCACCAAGGTTTATCCCAAAGAAGATCGCTACGAGTTCCGCCAAGTGGCGATTCTGGAGCTCACTTACATCGTGAACTTCGGCTCCGAACTCGCAGTGGTTTCAATGCTGCCAACATTCTTTGAAACCACCTTCGACCTTCCGAAGGCCACGGCAGGCATCCTGGCGTCCTGTTTCGCCTTCGTGAACCTGGTCGCTCGTCCCGCTGGAGGCCTGATCTCCGACAAGGTTGGTAGCCGGAAAAACACGATGGGCTTCCTCACTGCTGGATTGGGAGTTGGCTACTTGGTGATGAGCATGATCAAACCCGGTACCTTCACCGGTACTACCGGAATCGTCATAGCCGTGGCGATCACGATGCTCGCGTCCTTCTTCGTGCAATCTGGCGAGGGGGCAACCTTCGCATTAGTTCCTCTTGTTAAACGTCGCGTCACTGGACAGGTGGCCGGACTCGTCGGTGCATACGGCAACGTTGGTGCGGTGACTTACCTCACGATTTTCAGCCTTCTACCGATGTGGATGGGCGGTGGCGGAGAACCAACTCCCGAGGTGATCGCTGCCTCCAACAGCGCCTTCTTCCAGATCCTTGGTGTAGCTGGTCTAATCGTCGCTTTTTTCTGCTTTTTCTTCCTTAAGGAACCAAAAGGCTCCTTCGATGAATTGCATGAAGGCGAAGTCGCC
KORDI-100   ATGCTTGGCGACCTCTGGTCATTCCAGGGGAGATATAGAACTCTTCATCTCACCTGGTTCGCCTTTTTTCTGACGTTCGTCGTCTGGTTCAATCTCGCCCCACTGGCAACGACTGTTCGAGCAGATCTCAACCTGGAAATTGGTCAGATCCGCACTGTGGCCATCTGCAATGTGGCCCTGACCATCCCAGCTCGCGTGTTGATCGGCATGCTGCTGGACAAATTCGGTCCGCGAATCACATACTCCACCTTGTTGGTGTTCTCAGTGATTCCATGCCTGCTGTTTGCATCAGCCCAGGATTTCAACCAGCTCGTCGTCGCACGATTGCTGTTGTCCATCGTTGGCGCAGGCTTTGTGATCGGCATCCGCATGGTGGCTGAGTGGTTCCCTCCAAAGGAAATTGGATTGGCCGAAGGGATCTACGGAGGCTGGGGAAACTTCGGATCTGCCTTTTCAGCCTTGACCATGGTGGCTATAGCGGGCTTCCTGTCGTTTTCCGGAGGGTTCACGCTGCCATCGGGCGAAATTCTGAACTGGCGTGGTGCCATCGCACTCACCGGAATTATTTCGGCCGCCTATGGAGTCTTCTACTTCTTCAGTGTCACGGACACACCCCCTGGCAAGAGTTATCAGCGTCCACAACGAACGGCCGGCTTGGAAGTCACCTCAATTCGTGATTTCTGGGGCCTGATTGGAATGAATGTGCCTTTCGCGGCCATTCTCTGTGTGCTGTGCTGGCGTTTGAAAAAGGTCGGTTTTCTGACCGAATCCACGTATCCCCTGGCACTTGCAGCCGTGGGTGTGTGGTTCGCTTTTCAAACCTGGGGGATCATCCGCACCAACCGCGAATTGCTCAGCGGATCCAAGGTTTACCCAAAGGAAGACCGCTACGAATTTCGACAGGTAGCCATTCTTGAGCTCACCTACATCGTGAACTTCGGTTCAGAACTCGCAGTGGTCTCGATGTTGCCGACCTTCTTCGAAACCACCTTCGATCTCCCCAAGGCGACGGCGGGAATTCTCGCGTCGTGCTTCGCATTCGTGAATCTGGTGGCACGCCCTGCAGGCGGTCTGATCTCAGACCAACTCGGAAGCCGTAAAAACACCATGGGCTTTCTCACCGCCGGCCTGGGCGTCGGCTACCTGGTGATGAGCATGATCAAACCGGGGACCTTCTCAGGGACGAGCGGCATCGTTGTTGCCGTGCTGATCACCATGCTGGCATCCTTCTTCGTGCAGTCCGGTGAAGGTGCCACCTTCGCTCTGGTCCCGCTCGTGAAGCGCAGGGTCACCGGTCAGGTTGCCGGTCTAGTCGGTGCCTATGGCAACGTCGGTGCCGTGACCTACCTGACCATTTTCAGCCTGTTGCCGATGTGGATGGGCGGTGGCAAAGATCCCTCACCAGAGGTCATAGCCAGTTCCAACAGTGCCTTCTTCCAGGTGCTCGGAATCGCTGGGTTGATCGTTGCCTTCTTCTGCTTCTTCTTCCTCAAGGAGCCGAAGGGCTCATTTGATGAACTGCATGAAGGCGAAGTTGCG
KORDI-49    ATGCTTGGCGACCTTTGGTCGTTCCAGGGCAGGTACCGCACCCTCCACCTCACCTGGATCGCCTTCTTCCTGACCTTCGTGGTCTGGTTCAACCTGGCCCCTCTGGCCACCACCGTGAAAGCGGATCTCGGATTGACCGTTGGTCAGATCCGCACCGTGGCCATCTGCAACGTGGCCCTCACCATTCCGGCTCGCGTGCTGATCGGCATGCTGCTGGACAAATTCGGTCCTCGGATCACCTACTCCAGCATCCTGGTTTTTTCGGTGATTCCCTGCCTGCTTTTTGCGTCCGCCCAGGACTTCAACCAGCTGGTGGTGGCGCGTCTGCTGCTCTCCATCGTCGGCGCCGGCTTCGTGATCGGCATCCGCATGGTGGCCGAATGGTTCCCGCCCAAGGAAATCGGCCTGGCTGAGGGCGTCTATGGCGGCTGGGGCAACTTCGGCTCCGCCTTCTCGGCCCTCACCATGGTCGCCCTCGCCGGCTTCCTCTCCTTCTCCGGCGGCTTTGAACTGCCCACCGGTGCTGTTCTCAACTGGCGCGGTGCGATCGCGCTCACCGGCATCATCTCGGCGCTGTACGGCGTCTTCTACTTCTTCAACGTCACCGACACCCCCCCGGGCAAGACGTACCAGCGTCCGGAACGGACCGCTGGTCTGGAAGTGACCTCGATGCGCGATTTCTGGGGCCTGCTGGGCATGAATGTGCCCTTCGCCGCCATCCTTTGCGTGCTCTGCTGGCGCCTGCAGAAAGTGGGCTTCCTCACGCCGGCCACCTATCCCCTGGCCCTGGGTGCCGTGGCCGTCTGGTTCGCATTCCAGACCTGGGGAATCATCCGCACCAACCGCGAGCTGATCCTCGGCACCAAGGTCTATCCCAAGGAAGACCGCTATGAATTCCGCCAGGTGGCGATTCTCGAGCTCACCTACATCGTGAACTTCGGGTCCGAACTGGCCGTGGTGTCGATGCTGCCCACCTTCTTCGAAACCACCTTCGATCTGCCGAAGGCCACCGCCGGCATCCTGGCCTCCTGCTTCGCTTTTGTGAACCTGGTGGCCCGCCCCGCCGGTGGTCTGATCTCTGACAGCGTCGGCAGCCGCAAGAACACCATGGGCTTCCTCACCGCCGGCCTGGGCATCGGCTATCTGGTAATGAGCATGATCAAGCCGGGCACCTTCTCCGGTTCCACCGGCATCTTTGTGGCCGTGGTGATCACCATGCTCGCCTCCTTCTTCGTGCAGTCCGGTGAAGGCGCCACCTTCGCGCTGGTGCCCTTGGTCAAGCGCCGCGTCACCGGTCAGGTGGCTGGTCTGGTGGGCGCCTACGGAAACGTCGGTGCTGTGACCTACCTCACCATTTTCAGCCTGCTGCCGATGTGGATGGGCGGTGGCGGCGAACCCACCCCCGAGGTGATCGCGGCTTCCAACAGCGCCTTCTTCCAGATCCTGGGCGTGGCTGGACTGATCGTGGCCTTCTTCTGCTTCTTCTTCCTCAAAGAGCCCAAGGGTTCCTTCGCGGAACTTCACGAAGGCGAAGTGGCC
KORDI-52    ATGCTTGGCGACCTCTGGTCGTTCCAGGGCAGGTATCGAACCCTTCACCTGACCTGGATCGCCTTCTTCCTGACCTTCGTGGTCTGGTTCAATCTGGCCCCACTGGCCACCACCGTGAAAGCGGACCTGGGACTGACCGTTGGTCAGATCCGCACCGTGGCCATCTGCAACGTGGCCCTCACCATTCCGGCGCGCGTGCTGATCGGCATGCTCCTGGACAAATTCGGCCCCCGGATCACCTACTCCTCGATCCTGGTGTTCTCGGCCATTCCCTGCCTGCTGTTCGCCTCCGCTCAGGACTTCAACCAGCTGGTTGTGGCCCGTCTGCTGCTCTCCATCGTCGGCGCCGGCTTCGTGATCGGCATCCGCATGGTGGCTGAGTGGTTCCCGCCCAAGGAAATCGGCCTGGCTGAAGGCATCTATGGCGGCTGGGGCAACTTCGGCTCCGCCTTCTCCGCCCTCACGATGGTGGCCCTCGCTGGCTTCCTCTCCTTCTCCGGCGGTTTCGAACTGCCCACCGGCGCTGTTCTGAACTGGCGCGGTGCCATCGCTCTGACCGGCATCGTCTCAGCCATCTACGGCTGCTTCTACTTCTTCAACGTCACCGACACCCCCCCCGGCAAGACGTACCAGCGTCCGGAGAAAACCGCCGGTCTGGAAGTCACCTCCATGCGCGACTTCTGGGGTCTGCTGGGCATGAACGTGCCCTTCGCAGCCATCCTCTGCGTCCTCTGCTGGCGCCTCTCCAAGGTGGGCTTCCTCACCGCAAGCACCTATCCACTGGCCCTCGGTGCCGTTGCCGTCTGGTTTGCCTTCCAGACCTGGGGAATCATCCGCACCAACCGCGATCTGATCCTTGGCAACAAGGTCTATCCAAAGGAAGACCGCTACGAGTTCCGCCAGGTGGCGATCCTCGAGCTCACCTACATCGTGAACTTCGGCTCCGAACTGGCCGTGGTTTCGATGCTGCCCACCTTCTTTGAAACCACCTTCGATCTGCCGAAGGCCACGGCCGGAATCCTGGCCTCCTGCTTCGCCTTCGTGAACCTGATCGCCCGCCCTGCTGGCGGTCTGATCTCCGACAGCGTCGGCAGCCGCAAGAACACCATGGGCTTCCTCACCGCCGGCCTCGGCATTGGCTACCTGGTGATGAGCATGATCAAGCCGGGCACCTTCTCCGGCACCAGCGGCATTGCCGTGGCGGTGGTGATCACCATGCTCGCATCGTTCTTCGTGCAGTCCGGTGAAGGCGCCACCTTCGCGCTGGTGCCCCTGGTCAAGCGTCGCGTCACCGGTCAGGTGGCCGGGCTGGTCGGTGCCTACGGCAACGTTGGTGCTGTGACCTACCTGACCATCTTCAGCCTGCTGCCGATGTGGATGGGGGGCGGCGGTGAGCCCACCCCCGAGGTGATCGCGGCTTCCAACAGCGCCTTCTTCCAGATCCTTGGCGTGGCCGGTCTGATCGTGGCCTTCTTCTGCTTCTTCTTCCTCAAGGAGCCCAAGGGATCCTTCGCAGACCTGCACGAAGGCGAAACCGCC
MIT0604     ATGTTAAGTGATGTTTGGTCTTTGAATGGCAGATATAGAACTCTTCACCTCACCTGGTTTGCCTTTTTCCTTACTTTTGTTGTTTGGTTTAACCTCGCACCTCTTGCAACTACTGTTAAAGCCGATTTAGGTTTATCTGTCGCTCAAATTAGGACAGTAGCAATATGTAATGTTGCTTTAACTATTCCTGGCAGAGTTTTGATTGGAATGTTATTGGATAAATTTGGTCCAAGAAAAACTTACTCAACAATCTTGATATTTTCTGTAGTCCCATGTTTATTATTTGCTAGTGCGCAAGACTTCAATCAACTTGTAATTGCGAGATTGCTTTTATCAATAGTAGGAGCAGGTTTTGTTATCGGAATAAGAATGGTATCTGAATGGTTCCCTCCCAAAGAAATTGGATTAGCTGAGGGAATATATGGAGGATGGGGAAATTTTGGATCTGCTTTTTCTGCGCTTTCTCTTGTTGCCGTAGCTGGATTCTTGTCTTTTTCAGGAGGTTTTGAGTTTCCAACTGGAGCCGTACTGAATTGGAGAGGAGCTATTGTTCTTACAGGAATTATTTCTTTTGTTTATGGAATTATTTATTTCTTTAGTGTGACTGACACACCTCCAGGAAAACCCTACCAAAGGCCTGCAAAAACAGCTGGTTTAGAAGTAACGAGTATAAGAGATTTCTGGGGTTTAATTGGAATGAATGTTCCATTCGCAGCAATTCTTTCAGTACTATGTTGGAGACTTCAGAAGGTAGGTTTTCTAACTTCTTCTACTTATCCAATAGCTTTGCTTGCAGTATTGGCTTGGTTTGTTTTTCAGACTTGGGGAATTGTAAGGACAAATATTGAATTGTTGAAAGGAACTAAAATTTACCCTAAAGAAGATAGATATGAATTCAAACAAGTAGCTATTTTGGAATTAACTTACATAGTAAATTTTGGTTCTGAATTGGCAGTAGTTTCTATGCTTCCTAGTTTCTTTGAATTTACTTTTGATTTACCTAAAGCTGTAGCTGGAATTTTGGCATCATGTTATGCATTTGTGAATTTAATAGCTAGACCTGCAGGAGGATTAATATCTGACAGAACAGGTAATAGAAAAAATACAATGGGATTCCTGACAATGGGATTAGGTTTTGGATATCTATTGATGTCTTTAATAAAACCTGGAACTTTTACAGGATCAGCAGGAATTCTTATGGCTGTATTTTTAACTATGCTCTGTTCATTTTTCGTTCAATCAGGAGAAGGTTCAACTTTTGCTTTAGTTCCCTTAGTTAAAAAAAGAGTAACAGGACAAATAGCTGGATTGGTTGGGGCTTATGGAAATGTTGGTGCGGTAACTTATCTAAATATTTATAGCCTTTTACCTTTATGGATGGGTGGAGGTAAAGATCCTTCTCCAGAAATAATTGCGGCTTCAAATAGTGCCTTCTTCCAAGTCTTAGGTATAGCAGGATTAATAGTTGGATTCTTCTGTTATTTCTTTTTAAAGGAACCTCAAGGATCATTCGCGGATGCTTATGAAGGCGAAAAAGCT
MIT0912     ATGCTTGGCAATCTTTGGACATTTCAAGGGAGATATCGAACACTTCATCTCACTTGGTTCGCGTTCTTTCTAACTTTTGTTGTTTGGTTCAATTTAGCTCCCCTTGCTACGACTGTTAAAGCAGACTTGGGGCTCACTTTGGGTCAAATTCGAACTGTAGCTATCTGCAATGTTGCATTAACAATTCCAGCGAGAGTCCTCATCGGAATGCTCCTAGATAAATTTGGACCACGTAAAACATACTCAAGTCTTCTCATCTTTTCGGTAATTCCATGCTTACTTTTCGCCTCAGCAGAAACTTTTAATCAATTAGTTATCGCTCGCTTATTACTTTCAATTGTAGGTGCAGGATTTGTAATTGGTATTCGGATGGTGGCTGAATGGTTCCCACCTAAAGAAATCGGTCTAGCAGAAGGAATATATGGAGGTTGGGGTAATTTTGGCTCGGCTTTCTCGGCTCTGACAATGGTTGCCATTGCTGGGTTACTTTCTTTTTCAGGTGGATTTGAATTACCAACAGGTGCCGTTCTTAACTGGCGAGGTGCTATCGCTGGCAGTGGTTTGATTTCAGCATTGTATGGCATCTTTTATTTCTTTAATGTCAGGGATACTCCTCCCGGAAAAATTTATCAGCGCCCAACTAAAACAGCTGGGCTAGAAGTCACTTCTATGCGAGATTTTTGGGGGCTTTTGGGTATGAATGTGCCTTTTGCAGCCATACTTTCTGTTTTATGTTGGAGGTTAAAGAAAGTTGGTTTCCTTGATGAGGGAACATATCCATTAGCTCTTTTCGCTGTTTTAATTTGGTTCGCTTTTCAGACCTGGGGGATTATTCGTACAAACTCAGAATTAATTGCAGGAACTAAAATTTATCCAAAAGAAGACCGTTATGAATTTAAACAAGTAGCCATTCTTGAACTAACATATATTGTTAATTTTGGTTCTGAGCTGGCAGTTGTTTCAATGTTACCTACTTTTTTTGAGACAACATTTGATTTACCAAAAGCAACTGCCGGCATTCTAGCCTCCTCCTTTGCTTTCGTTAACCTTATTGCACGTCCAGCTGGAGGTCTAATTTCTGACAAGCTTGGAAGTAGAAAAAATACTATGAGTTTTCTAACCGGAGGCCTTGGAATTGGATACCTTGTCATGAGTTGGATCAAACCTGGTACTTTTTCAGGTGTAAGTGGAATTATCGTCGCATTGTTCATAACAATGCTTGCTTCCTTCTTTGTTCAGGCAGGGGAAGGCGCTACTTTTGCTCTAGTGCCACTTGTGAAAAGAAGAGTTACTGGACAGGTTGCTGGTCTTGTTGGTGCCTATGGCAACGTAGGAGCAGTTACTTATCTAACTATTTTTAGTCTTCTGCCTATGTGGATGAGTGGAGGTGGAGAAGCAACAGCAGAGATAATTGCTAATTCCAATAGTGCCTTTTTCCAAATCTTAGGAATAGCAGGGCTGATTGTTGCATTCATGTGCTTTTTCTTTCTTAAAGAACCAAAAGGATCCTTCGATGAATTACATGAAGGGGAAATTGCT
MIT0915     ATGCTTGGCAATCTTTGGACATTTCAAGGGAGATATCGAACACTTCATCTCACTTGGTTTGCGTTCTTTCTAACTTTTGTTGTTTGGTTTAATTTGGCTCCCCTGGCTACGACTGTTAAGGCAGACTTGGGGCTCACTTTGGGTCAAATTCGAACTGTAGCTATCTGTAATGTTGCATTAACAATTCCAGCGAGAGTCCTCATCGGAATGCTTCTAGATAAATTTGGACCACGTAAAACATACTCAAGCCTTCTCATTTTTTCGGTAGTTCCATGCTTACTTTTCGCCACAGCAGAAAATTTTAATCAATTAGTTATCGCTCGCTTATTACTTTCAATTGTAGGTGCTGGATTTGTAATTGGTATTCGGATGGTGGCTGAATGGTTCCCACCTAAAGAAATCGGGCTAGCAGAAGGAATATATGGAGGTTGGGGTAATTTTGGCTCAGCTTTCTCGGCTCTGACAATGGTTGCCATTGCTGGCTTACTTTCTTTTTCAGGTGGTTTTGAATTACCAACAGGTGCCGTTCTTAACTGGCGAGGTGCTATCGCTGGAAGTGGTGTGATTTCAGCATTGTATGGCATCTTTTATTTTTTTAATGTCAGAGATACTCCTCCTGGAAAAATTTATCAGCGTCCAACTAAAACAGCTGGTCTAGAAGTCACTTCTATGCGAGATTTTTGGGGGCTTTTGGGTATGAATGTGCCGTTTGCAGCCATACTTTCTGTTTTATGTTGGAGGTTAAAGAAAGTTGGTTTCCTTGATGAGGGAACATATCCGTTAGCTCTTTTCGCTGTTTTAATTTGGTTCGCTTTTCAGACCTGGGGGATTATTCGTACAAACTCAGAGTTAATTGCAGGAACTAAAATTTATCCAAAAGAAGACCGTTATGAATTTAAACAAGTAGCCATTCTTGAACTCACATATATTGTTAATTTTGGTTCTGAGCTGGCAGTTGTTTCAATGTTGCCTACTTTTTTTGAGACAACATTTGATTTACCAAAAGCAACAGCAGGTATTCTCGCCTCCTCCTTTGCTTTCGTTAACCTTGTTGCACGTCCAGCTGGCGGTCTAATTTCTGACAAGCTCGGAAGTAGAAAAAATACTATGAGTTTTCTAACCGGAGGACTTGGAATTGGATACCTTGTCATGAGTTGGATCAAACCTGGTACTTTTTCAGGTATAAGTGGAATTATCGTCGCATTGTTCATAACAATGCTTGCTTCCTTCTTTGTTCAAGCAGGGGAAGGCGCTACTTTTGCCCTAGTACCACTTGTTAAACGAAGAGTTACTGGACAGGTCGCTGGACTTGTTGGTGCCTATGGCAACGTAGGAGCAGTTACTTATCTAACTATTTTTAGTCTTCTACCAATGTGGATGAGTGGAGGTGGAGAAGCGACAGCAGAGATAATTGCTAATTCCAATAGTGCCTTTTTCCAAATCTTAGGAGTAGCAGGGCTGATAGTTGCATTCATGTGCTTTTTCTTTCTTAAAGAACCAAAAGGATCCTTCGATGAATTACATGAAGGGGAAATTGCT
MIT9508     ATGCTTGGCGAACTCTGGTCATTCCAGGGGAGATACCGAACACTTCATCTCACCTGGTTTGCATTCTTTTTAACTTTTGTCGTTTGGTTCAATCTGGCGCCACTGGCCACAACAGTGAAGGCGGATCTCGGACTAACCGTTGGTCAGATCCGCACAGTTGCAATCTGCAATGTTGCGCTAACCATTCCAGCCCGTGTGCTGATTGGCATGTTGCTGGATAAATTCGGCCCTCGACGCACCTATTCCACCCTGCTGGTGTTCTCGGTGATTCCCTGCCTGATGTTTGCATCAGCTCAGGATTTCAATCAACTGGTGGTGTCCCGTCTGCTGCTTTCCATCGTGGGCGCCGGCTTCGTGATCGGCATTCGCATGGTGGCCGAATGGTTCCCTCCCAAAGAGATCGGTCTGGCGGAGGGCATCTATGGCGGCTGGGGCAATTTCGGCTCCGCTTTTTCAGCGCTGAGTCTTGTTGCAGTGGCTGGCTTTCTCTCCTTCTCCGGGGGATTCGAACTGCCAACTGGCGCCACTCTGAACTGGCGAGGAGCGATTGCATTAACAGGAATCATCTCGGCCATATATGGAGTGATCTACTTCTTCAACGTGACCGACACCCCTCCAGGAAAGGAATATCAACGTCCTGAGAAGACTGCAGGTCTTGAAGTCACTTCGATGAGAGATTTCTGGGGATTGCTAGGTATGAATATTCCCTTCGCAGCAATTCTCTGTGTTCTCTGCTGGAGACTTCAGAAAGTTGGATTCCTGAACGCTGGAACTTATCCACTGGCCCTGCTGGCTGTACTCGTCTGGTTCATTTTCCAAACCTGGGGAATCATCCGCACCAACCGTGATCTGATCATGGGAACCAAGGTGTATCCCAAGGAAGATCGTTATGAGTTCCGTCAGGTGGCAATCCTCGAACTCACCTACATCGTGAACTTCGGTTCCGAGCTGGCTGTGGTTTCGATGCTGCCAACGTTCTTTGAAACCACATTCGACCTGCCGAAAGCAACCGCAGGAATCCTGGCCTCCTGTTTCGCCTTCGTGAACCTGGTCGCTCGTCCAGCAGGTGGTCTGATCTCCGACAAACTCGGCAGCAGAAAAAACACCATGGGCTTTCTCACAGCCGGCCTCGGCATCGGCTATCTGGTGATGAGCCTGATCAAACCGGGCACATTCAGCGGTTCAACCGGCATCTTCATTGCCGTAGTGATCACCATGCTTGCTTCCTTCTTCGTTCAATCAGGGGAAGGCGCAACATTCGCCCTCGTGCCGCTGGTGAAGCGTCGCGTCACAGGTCAGGTGGCAGGTCTGGTTGGGGCCTACGGCAACGTCGGTGCCGTGACTTACCTCACCATTTTCAGCCTGCTGCCGCTCTGGATGGGTGGAGGGAAGGATCCTTCCCCTGAGGTGATCGCAGCCTCCAACAGTGCGTTTTTCCAAATTCTGGGAATCGCAGGCTTGATCGTGGCTTTCTTCTGCTTCTTCTTCCTCAAGGAACCCAAGGGATCCTTCGATGAGTTGCATGAAGGGGAAAGTCCC
MIT9509     ATGCTTGGCGAACTCTGGTCATTCCAGGGGAGATATCGAACACTCCATCTCACCTGGTTTGCATTCTTTTTAACTTTTGTCGTTTGGTTCAATCTGGCGCCACTGGCCACAACAGTGAAAGCTGATCTTGGCCTAAGCGTCGGCCAGATCCGTACGGTTGCAATCTGCAATGTTGCGCTCACCATTCCCGCTCGTGTGCTGATTGGCATGTTGCTGGATAAATTCGGGCCTCGACTCACCTATTCCACCCTGCTGGTGTTCTCGGTGATTCCCTGCCTGATGTTTGCATCAGCACAGGATTTCAATCAACTGGTGGTGGCCCGTCTGCTGCTTTCCATCGTGGGCGCCGGCTTCGTGATCGGCATCCGCATGGTTGCCGAATGGTTCCCTCCCAAAGAGATCGGCCTGGCAGAGGGCATCTATGGCGGTTGGGGCAACTTCGGCTCAGCCTTCTCAGCACTGAGCCTGGTTGCGCTTGCTGGCTTTCTTTCCTTCTCCGGAGGATTCGAACTGCCAACTGGTGCAACCCTGAACTGGAGAGGAGCGATTGCTTTAACGGGAATCATCTCCGCCGTTTACGGAGTGATTTACTTCTTCAACATCAGCGATACCCCGCCAGGAAAAGAGTATCAACGTCCCGAGAAGACTGCAGGTCTTGAAGTCACGTCGATGAGGGATTTCTGGGGACTACTCGGCATGAATGTTCCCTTCGCCGCAATCCTCTGTGTTCTGTGCTGGAGACTTCAGAAAGTTGGATTCCTGAACGTCGGAACTTATCCACTGGCCCTGCTGGCTGTTCTCATCTGGTTCATCTTTCAAACCTGGGGAATCATCCGAACCAACCGTGATCTGATCATGGGAACCAAGGTATATCCCAAGGAAGATCGTTATGAGTTCCGTCAGGTGGCCATTCTCGAACTCACCTACATCGTGAACTTCGGTTCTGAGCTGGCTGTTGTTTCGATGCTGCCAACATTCTTTGAAACCACTTTCGACCTGCCGAAAGCGACAGCTGGAATCCTGGCCTCCTGTTTCGCTTTCGTGAATTTAGTGGCGAGACCGGCCGGCGGATTGATTTCCGACAAGCTCGGCAGCCGAAAAAACACCATGGGCTTTCTCACAGCCGGACTGGGCATCGGCTATCTGGTGATGAGCCTGATCAAACCAGGCACATTCAGCGGTTCCACAGGCATCTTCATTGCTGTGGTGATCACCATGCTTGCTTCCTTCTTCGTTCAATCCGGGGAAGGCGCAACATTCGCCCTCGTACCGCTGGTGAAGCGTCGCGTAACGGGTCAGGTGGCAGGCCTGGTTGGTGCTTACGGCAATGTCGGCGCCGTGACTTACCTCACCATTTTCAGCCTGCTGCCGCTCTGGATGGGTGGAGGCAAAGATCCTTCCCCTGAGGTGATTGCAGCCTCCAACAGTGCCTTCTTCCAGATTCTGGGCATCGCAGGACTGATCGTGGCTTTCTTCTGCTTCTTCTTCCTCAAGGAACCCAAAGGATCCTTCGCTGAGTTGCACGAAGGCGAAAGTCCA
RCC307      ATGCTTGGCGACCTTTGGTCGTTCCAGGGGAGATATCGCACGCTGCATCTCACCTGGTTCGCCTTTTTTCTAACGTTTGTTGTTTGGTTTAACCTGGCTCCCCTCGCCACCACGGTGAAGGCTGACCTGGGTTTGACTGTTGGCCAAATCCGCACCGTGGCGATCTGCAACGTTGCGCTCACCATCCCGGCGCGCGTGCTGATCGGGATGCTTCTCGACAAATTCGGTCCACGGCTGACCTACTCCACCTTGCTGGTGTTTTCGGTCATCCCCTGCTTGATGTTTGCGTTCGCGCAGGATTTCAATCAGTTGGTGGTGTCTCGCCTGCTGCTTTCCATCGTTGGCGCCGGCTTTGTGATCGGTATCCGCATGGTGGCCGAATGGTTCCCGCCCAAAGAAATCGGTTTGGCTGAGGGTATCTATGGCGGTTGGGGCAACTTTGGCTCCGCTTTCTCCGCTTTAGCTCTGGTTGGTGTGGCCGGTTGGCTGTCCTTCTCGGGTGGTTTTGAGCTGCCCACCGGTGCGGTCTTGAACTGGCGTGGTGCCATTGCCCTAACCGGCATTATTTCGGCTGTTTATGGCGTCATTTATTACTTCAACGTTAGTGATACTCCGCCTGGAAAGGTGTATCAGCGTCCGGAAAAAACAGCTGGTCTTGAAGTCACTTCCATGCGTGATTTCTGGGGTTTGCTTGGCATGAACGTGCCTTTTGCGGCCATTCTTTGTGTTCTCTGTTGGCGCCTTCAGAAGGTTGGATTCCTCAACGCTTCCACCTATCCGTTGGCTCTCTTGGCAGTTTTGGTGTGGTTTGCCTTCCAGACCTGGGGGATCGTTCGCACCAACCGTGAGCTGATCATGGGCACCAAGGAATACCCCAAGGAAGACCGCTACGAGTTCAAACAAGTGGCGATTCTGGAGCTCACTTACATCGTCAACTTTGGCTCTGAGCTGGCGGTGGTCTCGATGCTTCCCACCTTCTTTGAAACCACCTTTGACCTGCCCAAGGCCACTGCTGGAATCCTGGCCTCTTGCTTTGCTTTTGTGAATCTGGTCGCTCGCCCTGCTGGTGGCTTGATCTCCGATCGCCTGGGTTCCCGTAAAAACACCATGGGCTTCCTCACCTTCGGCTTAGGTGTTGGTTATCTGATCATGAGCATGATCAAGCCCGGCACCTTCACCGGTTCCACCGGCATTGCTGTTGCTGTGCTGATCACGATGCTGGCGTCCTTCTTTGTGCAGGCGGGTGAAGGAGCCACCTTTGCTTTGGTGCCTCTTGTGAAGCGTCGCGTCACCGGCCAGGTGGCTGGTTTGGTGGGCGCCTACGGCAACGTTGGCGCAGTGACATACCTCACCATCTTCAGCTTGCTGCCCATGTGGATGGGTGGTGGCGCTGAGCCCACAGCTGACATCATCGCTTCTTCCAATAGTGCCTTCTTCCAGGTGCTCGGCGTGGCTGGTCTGGTTGTGGCCTTCTTCTGCTTCTTCTTCCTCAAAGAGCCCAAGGGTTCCTTTGCGGAACTGCATGAAGGTGAGGCTGCT
RS9916      ATGCTTGGCGATCTTTGGTCGTTCCAAGGGAGATATCGAACCCTCCATCTCACTTGGATCGCCTTTTTCCTGACGTTTGTCGTCTGGTTCAACCTGGCCCCCCTGGCCACAACGGTGCGAGCGGATCTCGACCTGACAATTGGTCAAATCCGCACCGTGGCCATCTGCAACGTGGCCCTCACCATTCCTGCGCGCGTGCTAATCGGCATGCTGCTGGACAAATTCGGCCCCCGGATCACCTACTCCTCGATCCTGGTGTTCTCGGTCATCCCCTGCCTGCTGTTTGCGTCCGCTCAGGACTTCAACCAGCTTGTTGTGGCTCGTCTGCTCCTCTCCATCGTGGGCGCCGGCTTCGTGATCGGCATCCGCATGGTGGCGGAGTGGTTCCCTCCGAAGGAAATCGGTCTTGCTGAAGGCATCTACGGCGGCTGGGGCAACTTCGGCTCCGCCTTCTCCGCCCTCACCATGGTGCTGCTGGCTGGCTACCTGTCCTTCTCCGGCGGCGCAACCCTGCCCACAGGTGAAGTCCTCAACTGGCGCGGTGCCATTGCCCTGACCGGCATCATCTCCGCCCTCTACGGCGTCTTCTATTACTTCAGCGTCACCGATACACCTCCTGGCAAGGTGTATCAAAAGCCCGCCAAGACCGCTGGTCTGGAAGTCACCTCCATGCGCGACTTCTGGGGTCTGCTGGGGATGAATGTGCCGTTCGCTGCCATTCTTTGCGTGCTCTGCTGGCGCCTCACCAAGGTGGGCTTCCTCACCGCAAGCACCTATCCCCTGGCCCTTGGTGCCGTTGCCATTTGGTTTGCCTTCCAGACCTGGGGCATCATCCGCACCAACCGTGACCTGATTCTCGGCAACAAGACCTATCCCAAGGAAGACCGCTACGAGTTCCGCCAAGTGGCGATCCTCGAGCTCACCTACATCGTCAACTTCGGCTCCGAGCTGGCCGTGGTCTCGATGCTTCCCACCTTCTTCGAAACCACCTTCGATCTGCCCAAAGCAACAGCTGGCCTCTTGGCCTCCTGCTTTGCCTTCGTGAACCTCGTCGCCCGCCCTGCTGGCGGCCTGATTTCCGACAAAGTCGGCAGCCGAAAGAACACCATGGGCTTCCTCACCGCAGGCCTGGGTATCGGCTACCTGGTGATGAGCATGATCAAACCCGGCACCTTCTCCGGCACCAGCGGGATCGTCGTGGCTGTGGTGATCACCATGCTCGCCTCCTTCTTTGTGCAGTCCGGCGAAGGCGCCACCTTCGCTCTGGTTCCCCTGGTGAAGCGTCGCGTCACCGGTCAGGTGGCTGGTCTGGTGGGTGCTTACGGCAACGTTGGAGCCGTGGCTTACCTCACCACTTTCAGCCTGCTGCCGATGTGGATGGGCGGCGGCAAAGATCCTTCTCCCGAAGTGATCGCTGCCTCCAACAGCGCCTTCTTCCAGATCCTCGGCATTGCCGGTCTGGTGGTTGCCTTCTTCTGCTTCTTCTTCCTCAAAGAACCGAAGGGATCCTTCGCGGATCTGCATGAAGGCGAAGATGCT
WH7803      ATGCTTGGCGAACTTTGGTCATTTCAGGGGAGATACAGAACACTGCATCTCACCTGGTTTGCCTTCTTTCTTACTTTTGTTGTCTGGTTCAATCTGGCTCCACTAGCCACCACCGTGAAAGCCGACCTCGGACTCACGGTTGGTCAGATTAGAACCGTAGCCATCTGCAATGTGGCACTCACCATTCCTGCACGTGTGCTGATCGGCATGCTGCTCGACAAATTTGGTCCCAGGCTCACTTATTCCACCCTTCTGGTGTTTTCGGTGATCCCTTGCCTGATGTTTGCATCTGCTCAGGACTTCAATCAGCTGGTGGTTGCTCGCCTGCTGCTGTCGATCGTTGGCGCAGGATTTGTGATCGGCATCCGTATGGTTGCTGAATGGTTTCCCCCAAAAGAAATTGGCCTGGCTGAAGGCATTTACGGAGGTTGGGGAAACTTCGGATCCGCATTCTCTGCTCTTACCCTGGTTGGTCTTGCCGGTTGGCTCTCCTTCTCCGGCGGCTTCACATTGCCAACTGGCGATGTGCTGAATTGGCGCGGCGCCATCGCCCTGACAGGGATTATTTCAGCCGTTTATGGTGTGATCTATTACTTCAATGTAAGCGATACCCCTCCAGGGAAAGTATATCAACGCCCTGAGAGAACGGCTGGCCTTGAAGTCACAAGCATGCGTGATTTCTGGGGACTTCTGGGCATGAACGTGCCTTTCGCGGCCATTCTCTGCGTGTTGTGCTGGAGACTTCAGAAGGTGGGTTTCCTCAATGCATCCACCTATCCCCTCGCCCTCCTCGCTGTTTTGGTTTGGTTTGTCTTTCAAACCTGGGGAATCATTCGCACCAACAGAGATCTGATTATGGGGACCAAGGTGTACCCCAAAGAGGATCGTTATGAGTTCAAACAGGTCGCCATCCTTGAGCTGACCTACATCGTTAACTTTGGTTCAGAGCTGGCCGTGGTTTCCATGCTGCCAACGTTCTTCGAAACCACATTTGATTTGCCGAAAGCAACGGCCGGAATCCTTGCGTCCTGCTTTGCATTTGTAAACCTGGTGGCCCGTCCGGCCGGAGGTTTGATTTCCGACAAACTTGGCAGCCGTAAAAACACCATGGGTTTCCTCACCGCAGGTCTGGGTGTCGGCTATCTGATCATGAGCTTGATCAAGCCCGGAACCTTTACCGGTACCACTGGCATTGTGATCGCCGTCTTGATCACCATGCTCGCCTCCTTCTTCGTCCAATCGGGTGAAGGCGCCACCTTCGCGCTGGTGCCTCTGGTCAAGCGTCGCGTGACCGGACAGGTGGCAGGCCTGGTGGGTGCCTATGGAAACGTGGGCGCAGTGACCTACCTCACCATTTTCAGCCTGCTGCCGCTTTGGATGGGAGGTGCTGGTGAACCGACCGCGGAAACGATTGCAGCGTCGAACAGTGCCTTCTTCCAGATCCTGGGCATTGCCGGATTGATCGTTGCCTTCTTCTGCTTCTTCTTCCTGAAGGAACCCAAGGGCTCCTTCGCTGAGTTGCACGAGGGTGAAACCGCC
WH7805      ATGCTTGGCGAACTTTGGTCATTCCAGGGCAGATATAGAACACTGCATCTCACCTGGTTTGCATTCTTTCTTACTTTTGTTGTCTGGTTCAATCTCGCTCCTCTAGCAACCACCGTGAAAGCCGATCTTGGCCTGACGGTTGGTCAGATTCGAACTGTGGCTATCTGCAACGTGGCCCTCACCATTCCTGCACGTGTGCTGATCGGCATGCTGCTCGACAAATTTGGTCCCCGGCTCACCTATTCCACGCTGTTGGTGTTTTCGGTGATCCCCTGTCTGATGTTTGCATCTGCGCAGGATTTCAATCAGTTGGTGGTGGCTCGTCTGCTGCTGTCAATCGTTGGCGCTGGATTTGTGATCGGCATCCGCATGGTGGCCGAATGGTTTCCCCCCAAAGAAATTGGTCTCGCTGAAGGCATTTATGGGGGTTGGGGAAACTTCGGATCCGCATTCTCTGCACTGTCACTGGTCGGCCTGGCTGGATGGCTCTCCTTCTCCGGTGGTTTCGAATTGCCAACCGGAGCCGTTCTGAACTGGCGCGGTGCCATCGCTCTGACGGGAATTATCTCAGCCATCTATGGCGTGATCTACTACTTCAATGTGGCTGACACACCACCCGGGAAGGTCTATCAGCGCCCTGAGCGAACGGCAGGCCTTGAAGTCACCAGCATGCGTGACTTCTGGGGACTTCTGGGAATGAATGTTCCCTTCGCAGCCATTCTCTGCGTGTTGTGCTGGAGACTTCAAAAAGTTGGATTCCTCAACGCATCCACCTATCCTCTCGCTCTGCTTGCGGTCTTGGTCTGGTTTGTTTTTCAAACCTGGGGCATCGTCCGCACCAACCGAGAGTTGATCATGGGGACCAAGGTATACCCCAAGGAGGATCGTTATGAGTTCAAACAGGTTGCCATTCTTGAGCTGACTTACATCGTGAATTTCGGTTCAGAACTGGCCGTGGTTTCCATGCTGCCCACGTTCTTCGAAACCACGTTTGATCTGCCGAAAGCAACGGCTGGAATTCTTGCCTCCTGCTTCGCTTTTGTGAATCTGGTGGCTCGTCCAGCAGGCGGTCTGATTTCTGACAAACTCGGCAGCCGCAAAAACACCATGGGTTTCCTCACCGCAGGGCTGGGTTTTGGTTATCTGATCATGAGTTTGATCAAGCCCGGAACTTTTACTGGCAGTACCGGCATCGTGATCGCCGTTTTGATCACCATGCTCGCTTCCTTCTTTGTGCAGTCCGGAGAAGGCGCCACCTTTGCGTTGGTGCCCCTGGTCAAACGTCGCGTCACCGGACAGGTGGCTGGCTTGGTTGGTGCCTACGGAAACGTTGGTGCGGTGACCTATCTCACCATCTTCAGCCTGCTGCCGCTTTGGATGGGCGGTGCTGGTGAACCAACTCCAGAAACGATTGCAGCATCCAACAGTGCCTTTTTCCAGATCCTGGGAATTGCTGGTTTGATCGTCGCGTTCTTCTGCTTCTTCTTCCTGAAGGAACCCAAGGGCTCCTTCGCTGACTTGCACGAAGGTGAAACCGCC
WH8016      ATGCTTGGAGAACTCTGGTCGTTCCAGGGGAGATATCGAACTCTTCATCTCACCTGGTTCGCATTTTTTCTGACCTTTGTCGTCTGGTTCAACCTGGCGCCTTTGGCAACCACCGTTAAAGCCGATTTGGGTTTAACTCTCGGTCAAATCCGCACCGTTGCGATCTGCAACGTGGCTCTCACGATCCCAGCCCGCGTTCTGATTGGAATGCTCCTCGACAAATACGGGCCTCGACTGACCTATTCCAGCCTGCTGGTTTTTTCGGTCATTCCTTGCCTGATGTTCGCCTCAGCCCAAGACTTCAATCAACTCGTGGTGGCACGCCTGCTGTTATCCATCGTGGGTGCAGGCTTTGTGATCGGGATCCGCATGGTTGCCGAATGGTTCCCTCCGAAAGAGATTGGCCTAGCTGAGGGGATTTATGGCGGTTGGGGCAATTTCGGATCAGCGTTCTCGGCCTTAACACTCGTAGGACTAGCCGGATGGCTCTCGTTCTCAGGCGGGTTTGAACTTCCCTCAGGCGCTGTCCTTAATTGGCGTGGTGCAATTGCTCTGACGGGAATTATTTCTGCTGTATACGGCTTTATTTATTACTTCAACGTTAGCGATACACCCCCTGGAAAAACTTATCAAAAGCCTGAGCGCACAGCTGGATTGGAAGTCACATCAATGCGTGATTTCTGGGGATTGTTAGGAATGAATGTTCCGTTTGCAGCCATTCTTTGTGTCCTCTGCTGGCGCTTACAAAAGGTTGGTTTCCTGAATGCAGGAACGTATCCACTGGCGTTAGCTGCGGTTCTTATCTGGTTTATCTTTCAAACCTGGGGAATCATTCGCACCAATCGAGAACTGATCATGGGTACAAAAACATACCCGAAAGAAGATCGCTACGAATTCAAGCAGGTTGCCATCCTTGAACTCACATACATTGTGAATTTTGGATCAGAGTTGGCCGTTGTTTCAATGTTGCCAACATTTTTCGAAACCACTTTTGATCTCCCCAAAGCAACCGCTGGAATCCTTGCCTCCTGCTTTGCTTTTGTGAATCTTGTCGCTCGCCCCGCTGGTGGTCTGATCTCCGACAAACTTGGCAGTCGTAAAAACACAATGGCGTTCTTAACTGGCGGTCTGGGTATTGGTTACCTCGTCATGAGCATGATCAAACCTGGCACATTCAGCGGAACCACAGGGATCATCATCGCTGTGTTGATCACCATGCTGGCCTCTTTCTTCGTTCAATCAGGAGAAGGAGCTACCTTTGCACTCGTTCCTTTGGTGAAGCGACGCGTCACAGGCCAAGTTGCTGGTTTGGTTGGCGCCTATGGCAACGTCGGAGCTGTAACTTACCTCACAATTTTTAGTTTGCTTCCGATGTGGATGGGTGGGGGTAAAGATCCTTCTCCAGAAATCATCGCAGCCTCCAATAGTGCTTTCTTCCAAGTCTTGGGGGTCGCTGGCCTGATTGTTGCTTTCTTCTGCTTCTTCTTCCTCAAAGAACCCAAAGGTTCCTTCGATGACTTGCATGAAGGAGAAACATCG
WH8020      ATGCTTGGAGAACTCTGGTCGTTCCAGGGGAGATACCGAACTCTTCATCTCACCTGGTTCGCATTTTTTCTGACCTTTGTGGTCTGGTTCAACTTGGCTCCACTTGCCACCACTGTTAAGGCAGATTTGGGCTTGAGTGTTGGTCAGATACGCACAGTGGCCATCTGCAATGTGGCTCTCACAATTCCAGCGCGTGTTCTGATCGGAATGCTCCTCGATAAATTTGGGCCTCGACTGACCTATTCCAGTCTTCTGGTTTTTTCGGTCATTCCTTGCCTGATGTTTGCCTCTGCACAAGATTTCAATCAATTAGTCGTAGCACGCCTGCTGCTCTCGATCGTTGGCGCAGGCTTTGTGATTGGTATCCGAATGGTGGCTGAATGGTTCCCTCCCAAAGAGATTGGCCTCGCTGAGGGGATCTATGGCGGCTGGGGCAATTTTGGATCCGCATTCTCCGCTCTAACTCTGGTCGGACTCGCCGGATGGCTCTCGTTCTCAGGCGGCTTCGAACTTCCCTCAGGTGCAATCATTAATTGGCGTGGTGCAATTGCACTAACGGGGATTATCTCTGCTGTTTACGGCTTCATCTATTACTTCAACGTCACCGATACACCTCCAGGCAAGGTTTATCAAAGACCGAATCGCACAGCAGGCTTGGAAGTAACTTCCATGCGTGATTTTTGGGGTTTGCTCGGCATGAACGTGCCCTTTGCCGCCATTCTCTGTGTGCTCTGCTGGCGTCTGCAAAAAGTAGGTTTCCTCAATAGCGGCACCTATCCACTGGCTCTAGGTGCCGTTCTGATCTGGTTCATCTTTCAAACATGGGGAATTATTCGTACCAATCGTGAATTGATCTTGGGCACAAAGGTCTACCCCAAAGAAGATCGCTACGAATTCAAACAAGTTGCCATTCTTGAACTCACATACATCGTGAATTTCGGATCTGAATTGGCTGTCGTTTCAATGTTGCCAACGTTCTTCGAAACCACGTTTGATCTTCCAAAGGCAACCGCTGGCATCCTCGCCTCCTGCTTCGCCTTTGTGAATCTTGTGGCTCGCCCAGCTGGTGGACTGATTTCCGACAAGCTAGGGAGCCGAAAGAACACAATGGGCTTCTTAACAGCGGGTTTAGGAATTGGTTATCTCGTCATGAGCATGATCAAACCTGGCACTTTCAGTGGAACGACAGGGATCATCATTGCTGTCTTGATCACGATGCTTGCCTCCTTCTTCGTCCAGTCTGGAGAAGGAGCAACGTTCGCTCTCGTTCCTTTGGTGAAGCGACGCGTTACAGGTCAAGTCGCTGGCTTGGTCGGAGCTTATGGCAATGTTGGAGCCGTGACTTATCTCACTATTTTTAGCCTGCTTCCCATGTGGATGGGTGGAGGAAAGGATCCTTCACCAGAAATCATTGCAGCCTCCAATAGTGCTTTCTTCCAAGTTTTAGGAATCGCTGGTCTAATTGTTGCCTTCTTCTGCTTCTTTTTCCTCAAAGAACCGCAAGGATCCTTCGCTGAATTACATGAAGGTGAAACAGCG
WH8103      ATGCTTGGCGACCTCTGGTCGTTCCAGGGCAGGTACCGAACCCTTCACCTCACCTGGATCGCCTTCTTCCTGACCTTTGTGGTCTGGTTCAACCTGGCCCCTCTGGCCACCACCGTGAAAGCGGACCTGGGTCTGACCGTTGGTCAGATCCGCACAGTGGCCATCTGCAACGTGGCCCTCACCATTCCTGCGCGCGTGCTGATCGGCATGCTCCTCGACAAGTTCGGACCCCGGATCACCTACTCGTCGATCCTGGTGTTCTCAGCGATTCCCTGCCTGCTGTTTGCCTCCGCTCAGGACTTCAACCAGCTGGTGGTGGCCCGTCTGCTGCTCTCCATTGTTGGCGCCGGCTTCGTGATCGGCATCCGCATGGTGGCCGAATGGTTCCCGCCTAAGGAAATCGGCCTGGCTGAAGGCATCTACGGCGGCTGGGGCAACTTCGGCTCCGCCTTCTCCGCCCTCACGATGGTTGCCCTCGCTGGCTTCCTCTCCTTCTCCGGCGGCTTCGAACTGCCCACCGGCACTGTTCTGAACTGGCGTGGTGCCATCTCCCTCACCGGCATCGTCTCCGCCGTTTACGGCCTCTTCTATTTCTTCAACGTCACCGACACCCCCCCCGGCAAGACCTATCAGCGCCCTGAGAAAACCGCAGGCCTGGAGGTCACCTCCATGCGCGACTTCTGGGGTCTGCTCGGCATGAACGTGCCCTTCGCAGCCATCCTCTGCGTGCTCTGCTGGCGTCTCGGCAAGGTGGGCTTCCTGACTCCGTCCACCTACCCACTGGCTCTCGGGGCTGTTGCCGTCTGGTTTGCTTTCCAGACCTGGGGAATCATTCGCACCAACCGCGACCTGATCCTCGGCAACAAGGTCTATCCCAAGGAAGACCGCTACGAGTTCCGCCAGGTAGCGATCCTCGAGCTCACCTACATCGTGAACTTCGGCTCCGAACTGGCCGTGGTTTCGATGCTGCCCACCTTCTTTGAAACCACCTTCGATCTGCCGAAGGCCACCGCCGGAATCCTGGCCTCCTGCTTTGCTTTCGTGAACCTGGTTGCCCGCCCTGCCGGTGGTCTGATCTCCGACAGCGTCGGCAGCCGCAAGAACACCATGGGCTTCCTCACCGCCGGTCTCGGCGTGGGCTACCTGGTGATGAGCATGATCAAGCCCGGCACATTTACCGGCACCACCGGCATCGCCGTTGCCGTGGTGATCACCATGCTCGCCTCCTTCTTCGTGCAGTCCGGTGAAGGCGCCACCTTCGCGCTGGTGCCCCTGGTCAAGCGTCGCGTCACCGGTCAGGTGGCCGGCCTGGTGGGTGCCTACGGCAACGTTGGTGCTGTGACCTACCTGACCATCTTCAGCCTTCTGCCGATGTGGATGGGCGGCGGCGGCGAACCCACCCCCGAGGTGATCGCGGCTTCCAACAGCGCCTTCTTCCAGATCCTGGGCGTGGCCGGTCTGATCGTGGCCTTCTTCTGCTTCTTCTTCCTCAAGGAGCCCAAGGGATCTTTCGCGGAACTTCATGAAGGCGAAACCGCC
WH8109      ATGCTTGGCGACCTTTGGTCGTTCCAGGGCAGGTACCGAACCCTTCACCTGACCTGGATCGCCTTCTTCCTGACCTTCGTGGTCTGGTTCAACCTGGCCCCTCTGGCCACCACCGTGAAAGCGGACCTGGGTCTGACCGTTGGTCAGATCCGCACCGTGGCCATCTGCAACGTGGCCCTCACCATTCCGGCGCGCGTGCTGATCGGCATGCTCCTGGACAAATTCGGACCCCGGATCACCTACTCCTCGATCCTGGTGTTCTCGGCGATTCCCTGCCTGCTGTTTGCGTCCGCTCAGGACTTCAACCAGCTGGTGGTGGCCCGTCTGCTGCTCTCCATCGTTGGCGCCGGCTTCGTGATCGGCATCCGCATGGTGGCCGAGTGGTTCCCGCCCAAGGAAATCGGCCTGGCTGAAGGCATCTATGGCGGCTGGGGCAACTTCGGCTCCGCCTTCTCCGCCCTGACCATGGTGGCCCTCGCTGGCTTCCTCTCCTTCTCCGGCGGCTTCGAACTGCCCACTGGCGCTGTTCTGAACTGGCGCGGTGCGATCGCTCTGACCGGCATCGTCTCCGCCGTCTACGGCTGCTTCTACTTCTTCAACGTCACCGACACCCCCCCCGGCAAGACGTATCAGCGCCCTGCGAAAACCGCAGGTCTGGAAGTCACCTCAATGCGCGACTTCTGGGGTCTGCTGGGCATGAACGTGCCCTTCGCAGCCATCCTCTGCGTGCTCTGCTGGCGCCTGACCAAGGTGGGCTTCCTCACCGCAAGCACCTACCCCCTGGCCCTCGGCGCCGTCGCCGTCTGGTTTGCTTTCCAGACCTGGGGAATCATCCGCACCAACCGCGACCTGATCCTCGGCAACAAGGTCTATCCCAAGGAAGACCGCTACGAGTTCCGCCAGGTGGCGATCCTCGAGCTCACCTACATCGTGAACTTCGGCTCCGAACTGGCCGTGGTTTCGATGCTGCCCACCTTCTTTGAAACCACCTTCGATCTGCCGAAGGCCACCGCCGGAATCCTGGCGTCCTGCTTCGCTTTCGTGAACCTGGTCGCCCGTCCTGCTGGCGGTCTGATCTCCGACCGCGTCGGCAGCCGCAAGAACACCATGGGCTTCCTCACTGCCGGTCTCGGCGTGGGCTACCTGGTGATGAGCATGATCAAGCCCGGCACCTTCACCGGCACCACCGGCATTGCCGTTGCCGTGGTGATCACCATGCTCGCCTCCTTCTTCGTGCAGTCCGGTGAAGGCGCCACCTTCGCGCTGGTGCCCCTGGTCAAGCGTCGCGTCACCGGTCAGGTGGCCGGCCTGGTGGGTGCCTACGGCAACGTTGGCGCTGTGACCTACCTGACCATCTTCAGCCTCCTGCCGATGTGGATGGGCGGCGGCGGCGAACCCACCCCCGAGGTGATCGCGGCTTCCAACAGTGCCTTCTTCCAGATCCTGGGCGTGGCCGGTCTGATCGTGGCCTTCTTCTGCTTCTTCTTCCTGAAGGAGCCCAAGGGGTCCTTCGCAGACCTGCACGAAGGCGAAACCGCC
