# Supplementary material for: Emergence of trait variability through the lens of nitrogen assimilation in Prochlorococcus
Source: eLife. 2019 Feb 1;8:e41043. doi: 10.7554/eLife.41043 (PMC6370341; doi:10.7554/eLife.41043)
Supplement: Table 3—source data 1. [file elife-41043-table3-data1.zip › narB_CyCOG_60001877_OTU_REP.phy]

 78 2133
AG-335-I15  AATTTTACTAAAAGTCAATGCCCATATTGCGGTGTTGGCTGTGGTTTAAAAATGAAGCCTAAA------------AGTTCGGTTTCTGATGATAAA---------------TGGTTAGTAAGTGGAGATAGGGATAGTCCTTCAACTCAAGGTAAATTGTGCGTAAAAGGAGCAACAGTTTGTGAGACTCTAAAAGATGGGAGATTAAAAGAACCACTTTATAGGGAAAATTTAAATGAAGAATTTAAAGAAATTTCCTGGGACGAATCATACGAAATTCTGAAAGAGAATATTTTGAGTTCTATAAAAAATTATGGA---CCTGATTCAATAGCTATGTACGGCTCAGGTCAATTTCATACTGAAGATTATTACGTAGCTCAAAAGCTTCTCAAGGGAGCAATAGGCACAAATAATTTTGATGCTAATTCAAGACTATGCATGAGCTCAGCAGTAGCTGGATATAACAGAAGTTTTGGCTCTGATGGTCCACCTTGTTGTTATGAAGATATTGATCATTGTTCTTTAATTTTATTAATAGGGACAAATACTGCAGAATGTCATCCCGTTCTTTTTGATCGAATTAAAAAACGTAAAAGAAACGTAAATGATAATTTAAAAGTAATAGTAATCGATCCAAGAGAAACAGAAACTTCATCCATAGCAGATTTTTACTTACAAATTTCTTCTGGAACAGATCTTTTTTTATTTATTGGGATTGCGAATTATCTTTATAAGAATCAATTAACTGATCAAAATTTCATTGATAAGTCGACCGAAAGCTATTTTTGTTTTGCAAAACATATACAAAAATGGGATTTAAAAAAAATAAGTGAAATTTGCAATATATCCGAGAAAACAATTATTGATATTGCAAAATTATGGGGAGAAAGCAAAAATGTTCTAAGTCTCTGGTCGATGGGTTTGAATCAAAGGCAAGAGGGTACAGCAGCAGTAAATGGGCTAATAAATCTTCATCTAATGACAGGCCAAATAGGCAAAGAAGGTTCTGGTCCTTTTTCCTTAACTGGCCAACCAAACGCTATGGGGGGGAGAGAAGCTGGTGGACTATCGCACCTTCTTCCAGGATATAGGTTTGTAAAAAATAAAATAGATAGGAATGAAATTGAAAAAATATGGGGGTTCCCTGAGGGAAAGATATCTGCAAAACAGGGTCTATCTGCATTTGAACAAATAGAAGCTATAAAAAAAGGATCTGTGAAAATTTGGTGGATTGCAGCTACGAACCCTTTGGTTAGCATGCCTAACTTAAACTTTGTAAAAAAAGCACTTTCAAAATGTCCTTTAATTATCCTCAACGAATCTTATGAACAAAGTGAATCAATTAAATATGCTCATCTAGTATTGCCCGCGGCTCAATGGAGCGAAAAAGATGGTGTTATGACAAATTCAGAAAGAAGAGTAACCCTTTGCCCATCTTTCAGAGAATCGAATAAAAATTCAAAACCAGATTGGCAAATATTTGCTGAATTAGGACAGAAGATAGGCTATTTCAAACAATTTGAATATGAATCTTCATCGGAAGTTTATGATGAATTTTTAAAAACGACTACAAAAAGATTATGCGATATGAGCGGATTATCATATCAATTGTTAAAAAATCATGGTCCTCAACAATGGCCTTATCCTAAAGGGAGCGTACCTAGTACATCTTCAAAAAGATTATATGAAGATGGTTATTTCCCAACTGAGACTGGCAAAGCAAATTTTTGTATTGATGATCCTATAGGGTTGGCAGAACCCCCTTCAGATGAGTACCCACTAATTTTGACAATTGGAAGATATCTAAGTCAATGGCATACAATGACAAGAACTTCTAAAGTTCAAAAACTTACAAAAAATAATCCAGAACCGTTATTGGAAATTAATTCTAAAGATGCTTTATCTTTAAAAATCAAAAATGATGAAATAGTAAAAATTAAATCCAAAAGAGGGGAAGTTCAAGCAAAAGTTCAGATTACTGACAAAATTAAAGCAGGTACAGTTTTTTTACCGATGCATTGGGGCTTTAGTCAAAAAAATATGTGTGAAGTAAACTCTTTGATGCATGAAAAGTCATGCCCGATATCAAAACAACCGGAATTAAAAGCATGCTCAGTAATAATTGTTCCA
AG-347-G18  AATTTTACTAAAAGTCAATGCCCATATTGCGGAGTTGGCTGTGGTTTAAAAATGAAGCCTAAA------------ACTTCGGTTTCTGATGATAAA---------------TGGTTAGTAAGTGGAGATAGGGATAGTCCTTCAACTCAAGGTAAATTGTGCGTAAAAGGAGCAACAGTATGTGAGACTCTAAAGGATGGGAGATTAAAAGAACCACTTTATAGGGAAAATTTAAATGAAGAATTTAAAGAAATTTCCTGGGACGAATCATACGAAATTCTGAAAGAGAATATTTTGAGTTCTATAAAAAATTATGGA---CCTGATTCAATAGCTATGTATGGCTCAGGTCAATTTCATACTGAAGATTATTACGTAGCTCAAAAGCTTATCAAGGGAGCAATAGGCACCAATAATTTTGATGCTAATTCAAGACTATGTATGAGCTCAGCAGTAGCTGGATATAACAGAAGTTTTGGCTCTGATGGCCCGCCTTGTTGTTATGAAGATATTGATCATTGCTCTTTAATTTTATTAATAGGGACAAATACTGCAGAATGTCATCCCGTTCTTTTTGATCGAATTAAAAAACGTAAAAGAAACGTAAATGATAATTTAAAAGTAATAGTAATCGATCCAAGAGAAACTGAAACTTCATCCATAGGAGATTTTTACTTACAAATTTCTTCTGGCACAGATCTTTTTTTATTTATTGGGATTGCGAATTATATTTATAAGAATCAATTAACTGATCAAAATTTCATTGATAAGTCGACCGAAAGCTATTTTCATTTTGTAAAACATATACAAAAATGGGATTTAAAAAAAATAAGTGAAATTTGCAATATATCCGAGAAAACAATTATTGATGTTGCAAAATTATGGGGAGAAAGCAAAAATGTTCTAAGTCTTTGGTCGATGGGTTTGAATCAAAGGCAAGAGGGTACATCAGCAGTAAATGGGCTAATAAATCTTCATCTAATGACCGGCCAAATAGGCAAAGAAGGTTCTGGTCCTTTTTCCTTAACTGGCCAACCAAACGCTATGGGTGGGAGAGAAGCTGGAGGACTATCGCACCTTCTTCCAGGATATAGGTTTGTAAAAAATAAAATAGATAGGAATGAAATTGAAAAAATATGGGGGTTTCATGAGGGAAAGATATCTGCAAAAGAGGGTCTATCTGCATTTGAACAAATAGAAGCTATAAAAAAAGGATCTGTGAAAATTTGGTGGATTGCAGCTACGAACCCTTTGGTTAGCATGCCTAATTTAAACTTTGTAAAAAAAGCACTTTCAAAATGTCCTTTAATTATCCTCAACGAATCTTATGAACAAAGTGAATCAATTAAATATGCTCATCTAGTATTGCCCGCGGCTCAATGGAGCGAAAAAGATGGTGTAATGACAAATTCAGAAAGAAGAGTAACCCTTTGCCCATCTTTCAGAGAATCGAATAAAAATTCAAAACCAGATTGGCAAATATTTGCTGAATTAGGACAGAAGATAGGCTATTTTAAACAATTTGAATATGAATCTTCATCGGAAGTTTATGATGAATTTTTAAAAACGACTACAAAAAGATTATGCGATATGAGCGGATTATCATATCAATTATTAAAAAATCATGGTCCTCAACAATGGCCTTATCCTAAAGGCAGCGTACCTAGTACATCTTCAAAAAGATTATATGAAGATGGTTATTTCCCAACTGAGACTGGTAAAGCAAATTTTTGTATTGATGATCCTATAGGGTTGGCTGAACCCCCTTCAGATGAGTACCCACTAATTTTGACAATTGGAAGATATCTAAGTCAATGGCATACAATGACAAGAACTTCTAAAGTTCAAAAACTGACAAAAAAGAATCCAGAACCGTTATTGGAAATTAATTCTAAAGATGCTTTGTCTTTAAAAATCAAAAATGATGAAATAGTAAAAATTAAATCCAAAAGAGGGGAAGTTCAAGCAAAAGTTCAGATTACTGACAAAATTAAGGCAGGTACAGTTTTTTTACCAATGCATTGGGGTTTTAGTCAAAAAAATATGTGTGAAGTAAACTCCTTGATGCATGAAAAGTCATGCCCGATATCAAAACAACCGGAATTAAAAGCATGCTCAGTAATAATTGTTCCA
AG-347-I19  AATTTTACTAAAAGTCAATGCCCATATTGCGGTGTTGGCTGTGGTTTAAAAATGAAGCCTAAT------------AGTTCGGTTTCTGATGATAAA---------------TGGTTAGTAAGTGGAGATAGGGATAGTCCTTCAACTCATGGTAAATTGTGCATAAAAGGAGCAACAGTATGTGAGACTTTAAAAGACGGGAGATTAAAAGAACCACTCTATAGGGAAAATTTAAATGAAGAATTTAAAGAAATTTCCTGGGATGAATCATACGAAATTTTGAAAGAGAATATTTTGAGTTCTATAAAAAATTATGGA---CCTGATTCAATAGCTATGTATGGCTCAGGTCAATTTCATACTGAAGATTATTACGTAGCCCAAAAGCTTCTCAAGGGAGCAATAGGCACAAATAATTTTGATGCTAATTCAAGACTATGTATGAGCTCAGCAGTAGCTGGATATAACAGAAGTTTTGGCTCTGATGGCCCACCTTGTTGTTACGAAGATATTGATCATTGCTCTTTAATTTTATTAATAGGGACAAATACAGCAGAATGTCATCCCGTTCTTTTTGATCGAATTAAAAAACGTAAAAGAAACGTAAATGATAATTTAAAAGTAATAGTAATTGATCCAAGAGAAACTGAAACCTCATCCATAGCAGATTTTTACTTACAAATTTCTTCTGGAACAGATCTATTTTTATTTATTGGGATTGCGAATTATCTTTATAAGAATCAATTAACTGATCAAAATTTCATTGATAAGTCGACCGAAAGCTATTTTGATTTTGTAAAACATATACAAAAATGGGATTTAAAAAAAATAAGTGAAATTTGCAATATATCCGAGAAAACAATTATTGATATTGCAAAATTATGGGGAGAAAGCAAAAATGTTTTAAGTCTTTGGTCGATGGGTTTGAATCAAAGGCAAGAGGGTACAGCAGCAGTAAATGGGCTAATAAATCTTCATCTAATGACCGGCCAAATAGGCAAAGAAGGTTCTGGTCCTTTTTCCTTAACTGGCCAACCAAACGCTATGGGTGGGAGAGAAGCAGGAGGACTATCGCACCTTCTTCCAGGATATAGGTTTGTAAAAAATAAAATAGATAGGAATGAAATTGAAAAAATATGGGGGTTCCCTGAGGGAAAGATATCTGCAAAACAGGGTCTATCTGCATTTGAACAAATAGAAGCTATAAAAAAAGGATCTGTGAAAATTTGGTGGATTGCAGCTACGAACCCTTTGGTTAGCATGCCTAATTTAAACTTTGTAAAAAAAGCACTTTTAAAATGTCCTTTAATTATCCTCAATGAATCTTATGAACAAAGTGAATCAATTAAATATGCTCATCTAGTATTGCCCGCAGCTCAATGGAGCGAAAAAGATGGTGTTATGACAAATTCAGAAAGAAGAGTAACTCTTTGCCCATCTTTCAGAGAATCGTATAAAAATTCAAAACCAGATTGGCAAATATTTGCTGAATTAGGACAGAAAATAGGTTATTTCAAACAATTTGAATATGAATCTTCATCGGAAGTTTATGACGAATTTTTAAAAACGACTACAAAAAGATTATGCGATATGAGCGGGTTATCATATCAATTATTAAAAAATCATGGTCCTCAACAATGGCCTTATCCTAACGGCAGCGTACCTAGTACATCTTCAAAAAGATTATATGAAGATGGTTATTTCCCAACTGAGACTGGCAAAGCAAATTTTTGTATCGATGATCCTATAGGGTTGGCTGAACCCCCTTCAGATGAGTACCCACTAATTTTGACAATTGGAAGATATCTAAGTCAATGGCATACAATGACAAGAACTTCTAAAGTTCAAAAACTTACAAAAAAGAATCCAGAACCGTTATTGGAAATTAATTCTAAAGATGCTTTATCTTTAAAAATCAAAAATGATGAAATAGTAAAAATTAAATCCAAAAGGGGGGAAGTCCAAGCAAAAGTTCAGATTACTGACAAAATTAAAGCAGGTACAGTTTTTTTACCAATGCATTGGGGTTTTAGTCAAAAAAATATGTGTGAAGTAAACTCTTTGATGCATGAAAAGTCATGCCCGATATCAAAACAACCGGAATTAAAAGCATGCTCAGTAATAATTGTTCCA
AG-347-I22  AATTTTACTAAAAGTCAATGCCCATATTGCGGTGTTGGCTGTGGTTTAAAAATGAAGCCTAAA------------AGTCCGGTTTCTGATGATAAA---------------TGGTTAGTAAGCGGAGATATGGATAGTCCTTCAACTCAAGGTAAATTGTGCGTAAAAGGAGCAACAGTATGTGAGACTCTAAAAGATGGGAGATTAAAAGAACCACTTTATAGGGAAAATTTAAATGAGGAATTTAAAGAAATTTCCTGGGACGAATCATACGAAATTCTGAAAGAGAATATTTTGAGTTCTATAAAAAATTATGGA---CCTGATTCAATAGCAATGTATGGCTCAGGCCAATTTCATACTGAAGATTATTACGTAGCCCAAAAGCTTCTCAAGGGAGCAATAGGCACCAATAATTTTGATGCTAATTCAAGACTATGCATGAGCTCAGCAGTAGCCGGGTATAACAGAAGTTTTGGCTCTGATGGCCCACCTTGTTGTTATGAAGATATTGATCATTGCTCTTTGATTTTATTAATAGGGACAAATACTGCAGAATGTCATCCCGTTCTTTTTGATCGAATTAAAAAACGTAAAAGAAACGTAAAAGATAATTTAAAAGTAATAGTAATCGATCCAAGAGAAACAGAAACTTCATCCATAGCAGATTTTTACTTACAAATTTCTTCTGGAACAGATCTTTTTTTATTCATTGGGATTGCGAATTATCTTTATAAGAATCAATTAACTGATCAAAATTTCATTGATAAGTCGACCGAAAGCTTTTTTCATTTTGTAAAACATATACAAAAATGGGATTTAAAAAAAATAAGTGAAATTTGCAATATATCCGAGAAAACAATTATTGATATTGCAAAATTATGGGGAGAAAGCAAAAATGTTCTAAGTCTCTGGTCGATGGGTTTGAATCAAAGGCAAGAGGGTACAGCAGCAGTAAATGGGCTAATAAATCTTCATCTAATGACCGGTCAAATAGGCAAAGAAGGTTCTGGTCCTTTTTCCTTAACTGGCCAACCAAACGCTATGGGGGGGAGAGAAGCTGGAGGACTATCTCACCTTCTTCCAGGATATAGGTTTATAAAAAATAAAATAGATAGGAATGAAATTGAAAAAATATGGGGGTTCCCTGAGGGAAAGATATCTGCAAAACAGGGTCTATCTGCATTTGAACAAATAGAAGCTATAAAAAAAGGATCTGTGAAAATTTGGTGGATTGCAGCTACAAACCCTTTGGTTAGCATGCCTAATTTAAACTTTGTAAAAAAAGCACTTTCAAAATGTCCTTTAATTATCCTCAATGAATCTTATGAACAAAGTGAATCAATTAAATATGCTCATCTAGTATTGCCCGCGGCTCAATGGAGCGAAAAAGATGGTGTTATGACAAATTCAGAAAGAAGAGTAACCCTTTGCCCATCTTTCAGAGAATCGAATAAAAATTCAAAACCAGATTGGCAAATATTTGCTGAATTAGGACAGAAGATAGGCTATTTCAAACAATTTGAATATGAATCTTCATCGGATGTTTATGATGAATTTTTAAAAACGACTACAAAAAGATTATGCGATATGAGCGGATTATCATATCAATTATTAAAAAATCATGGTCCTCAACAATGGCCTTATCCTAAAGGCAGTGTACCAAGTACATCTTCAAAAAGATTGTATGAAGATGGTTATTTCCCAACTGAGACTGGCAAAGCAAATTTTTGTATTGATGATCCTATAGGGTTGGCTGAACCCCCTTCAGATGAGTACCCACTAATTTTGACAATTGGAAGATATCTAAGTCAATGGCATACAATGACAAGAACTTCTAAAGTTCAAAAACTTACAAAAAAGAATCCAGAACCGTTATTGGAAATTAATTCTAGAGATGCTTTATCTTTTAAAATCAATAATGATGAAATAGTAAAAATTAAATCCAAAAGAGGGGAAGTTCAAGCAAAAGTTAAGATTACTGACAAAATTAAAGCAGGTACAGTTTTTTTACCAATGCATTGGGGCTTTAGTCAAAAAAATATGTGTGAAGTAAACTCTCTGATGCATGAAAAGTCATGCCCGATATCAAAACAACCGGAATTAAAAGCATGCTCAGTAATAATTATTCCA
AG-347-K17  AATTTTACTAAAAGTCAATGCCCATATTGCGGTGTTGGCTGTGGTTTAAAAATGAAGCCTAAA------------AGTTTGGTTTCTGATGATAAA---------------TGGTTAGTAAGTGGAGATAGGGATAGTCCTTCAACTCAAGGTAAATTGTGCGTAAAAGGAGCAACAGTATGTGAGACTTTAAAAGACGGGAGATTAAAAGAACCACTTTATAGGGAAAATTTAAATGAAGAATTTAAAGAAATTTCCTGGGACGAATCATACGAAATTCTGAAAGAGAATATTTTGAGTTCTATAAAAAATTATGGA---CCTGATTCAATAGCTATGTATGGCTCAGGTCAATTTCATACTGAAGATTATTACGTAGCACAAAAGCTTCTCAAGGGAGCAATCGGCACAAATAATTTTGATGCTAATTCAAGACTATGTATGAGCTCAGCAGTAGCTGGATATAACAGAAGTTTTGGCTCTGATGGACCACCTTGTTGTTATGAAGATATTGATCATTGCTCTTTAATTTTATTAATAGGGACAAATACTGCAGAATGTCATCCCGTTCTTTTTGATCGAATTAAAAAACGTAAAAGAAATGTAAATGATAATTTAAAAGTAATAGTAATTGATCCAAGAGAAACTGAAACTTCATCCATAGCAGATTTTTACTTACAAATTTCTTCTGGAACAGATCTATTTTTATTTATTGGGATTGCGAATTATCTTTATAAGAATCAATTAACTGATCAAAATTTCATTGATAAGTCGACAGAAAGCTATTTTGATTTTGTAAAACATATACAAAAATGGGATTTAAAAAAAATAAGTGAAATTTGCAATATATCCGAGAAAACAATTATTGATATTGCAAAATTATGGGGAGAAAGCAAAAATGTTCTAAGTCTTTGGTCGATGGGTTTGAATCAAAGGCAAGAGGGTACAGCAGCAGTAAATGGGCTAATAAATCTTCATCTAATGACCGGCCAAATAGGCAAAGAAGGTTCTGGTCCTTTTTCCTTAACTGGCCAACCAAACGCTATGGGTGGGAGAGAAGCAGGAGGACTATCGCACCTTCTTCCAGGATATAGGTTTGTAAAAAATAAAATAGATAGGAATGAAATCGAAAAAATTTGGGGGTTCCCTGAGGGAAAGATATCTGCAAAACAGGGTCTATCTGCATTTGAACAAATAGAAGCTATAAAAAAAGGATCTGTGAAAATTTGGTGGATTGCAGCTACTAACCCTTTGGTTAGCATGCCTAATTTAAACTTTGTAAAAAAAGCACTTTTAAAATGTCCTTTAATTATCCTCAACGAATCTTATGAACAAAGTGAATCAATTAAATATGCTCATCTAGTATTGCCCGCAGCTCAATGGAGCGAAAAAGATGGTGTTATGACAAATTCAGAAAGAAGAGTAACCCTTTGCCCCTCTTTCAGAGACTCGAATAAAAATTCAAAACCAGATTGGCAAATATTTGCTGAATTAGGACAGAAGATAGGCTATTTCAAACAATTTGAATATGAATCTTCATCAGAAGTTTATGATGAATTTTTAAAAACTACTACAAAAAGATTATGCGATATGAGCGGATTATCATATCAATTATTAAAAAATCATGGTCCTCAACAATGGCCTTATCCTAAAGGCAGCGTCCCTAGTACATCTTCAAAAAGATTATATGAAGATGGTTATTTCCCAACTGAGACTGGCAAAGCAAATTTTTGTATTGATGATCCTATTGGGTTGGCTGAACCCCCTTCAGATGAGTTCCCACTAATTTTGACAATTGGAAGATATCTAAGTCAATGGCATACAATGACAAGAACTTCTAAAGTTCAAAAACTTACAAAAAAGAATCCAGAACCGTTATTGGAAATTAATTCTAAAGATGCTTTATCTTTAAAAATCAAAAATGATGAAATAGTAAAAATTAAATCTAAAAGAGGGGAAGTTCAAGCAAAAGTTCAGATTACTGACAAAATTAAAGCAGGCACGGTTTTTTTACCAATGCATTGGGGTTTTAGTCAAAAAAATATGTGTGAAGTAAACTCTTTGATGCATGAAAAATCATGCCCGATATCAAAACAACCGGAATTAAAAGCATGCTCAGTAATAATTGTTCCA
AG-347-K22  AATTTTACTAAAAGTCAATGCCCATATTGCGGTGTTGGCTGTGGTTTAAAAATGAAGCCTAAA------------AGTTCTGTTTCTGATGATAAA---------------TGGTTAGTAAGTGGAGATAGGGATAGTCCTTCAACTCAAGGTAAATTGTGCGTAAAAGGAGCAACAGTATGTGAGACTCTAAAAGATGGGAGATTAAAAGAACCACTTTATAGGGAAAATTTAAATGATGATTTTAAAGAAATTTCCTGGGACGAATCATACGAAATTCTGAAAGAGAATATTTTGAGTTCTATAAAAAATTTTGGA---CCTGATTCAATAGCTATGTATGGCTCAGGTCAATTTCATACTGAAGATTATTACGTAGCCCAAAAGCTTCTCAAGGGAGCAATAGGCACTAATAATTTTGATGCTAACTCAAGACTATGCATGAGCTCAGCAGTAGCTGGATATAACAGAAGTTTTGGATCTGATGGCCCACCTTGTTGTTATGAAGATATTGATCATTGCTCTTTAATTTTATTAATAGGGACAAATACTGCAGAATGTCATCCCGTTCTTTTTGATCGAATTAAAAAACGTAAAAGAAACGTAAATGATAATTTAAAAGTAATAGTAATCGATCCAAGAGAAACAGAAACTTCATCCATAGCAGATTTTTACTTACAAATTTCTTCTGGAACAGATCTTTTTTTATTCATTGGGATTGCGAATTATCTTTACAAGAATCAATTAACTGATCAAAATTTCATTGATAAGTCGACCGAAAGCTATTTTCATTTTGTAAAACATATACAAAAATGGGATTTAAAAAAAATAAGTGAAATTTGCAATATATCCGAGAAAACAATTATTGATATTGCAAAATTATGGGGAGAAAGCAAAAATGTTCTAAGTCTCTGGTCGATGGGTTTGAATCAAAGGCAAGAGGGTACAGCAGCAGTAAATGGGCTAATAAATCTTCATCTAATGACAGGCCAAATAGGCAAAGAAGGTTCTGGTCCTTTTTCCTTAACTGGCCAACCAAACGCTATGGGGGGGAGAGAAGCTGGTGGACTATCCCACCTTCTTCCAGGATATAGGTTTGTAAAAAATAAAATAGATAGGAATGAAATTGAAAAAATATGGGGGTTCCCTGAGGGAAAGATATCTGCAAAACAGGGTCTATCAGCATTTGAACAAATAGAAGCCATAAAAAAAGGGTCTGTGAAAATTTGGTGGATTGCAGCTACGAACCCTTTGGTTAGCATGCCTAATTTAAACTTTGTAAAAAAAGCACTTTCAAAATGTCCTTTAATTATCCTCAACGAATCTTATGAACAAAGTGAATCAATTAAATATGCTCATCTAGTATTGCCCGCGGCACAATGGAGCGAAAAAGATGGTGTTATGACAAATTCAGAAAGAAGAGTAACCCTTTGCCCATCCTTCAGAGAATCGAATAAAAATTCAAAACCAGATTGGCAAATATTTGCTGAATTAGGACAGAAGATAGGCTATTTCAAACAATTTGAATATGAATCTTCATCAGAAGTTTATGATGAATTTTTAAAAACGACTACAAAAAGATTATGCGATATGAGCGGATTATCATATCAATTATTAAAAAATCATGGTCCTCAACAATGGCCTTATCCTAAAGGCAGCGTACCTAGTACATCTTCAAAAAGATTATATGAAGATGGTTATTTCCCAACTGAGACTGGCAAAGCAAATTTTTGTATTGATGATCCTATAGGGTTGGCTGAACCCCCTTCAGATGAGTACCCTTTAATTTTGACAATTGGAAGATATCTAAGTCAATGGCATACAATGACAAGAACTTCTAAAGTTCAAAAACTTACAAAAAAGAATCCAGAACCGTTATTGGAAATTAATTCTAAAGATGCTTTATCTTTAAAAATCAAAAATGATGAAATAGTAAAAATCAAATCTAAAAGAGGAGAAGTTCAAGCAAAAGTTCAAATTACTGACAAAATTAAAGCAGGTACAGTTTTTTTACCAATGCATTGGGGTTTTAGTCAAAAAAATATGTGTGAAGTAAACTCTTTGATGCATGAAAAGTCATGCCCGATATCAAAACAACCGGAATTAAAAGCATGCTCAGTAATAATTGTTCCA
AG-347-L13  AATTTTACTAAAAGTCAATGCCCATATTGCGGTGTTGGCTGTGGTTTAAAAATGAAGCCTAAA------------AGTTCGGTTTCTGATGATAAA---------------TGGTTAGTAAGCGGAGATAGGGATAGTCCTTCAACTCAAGGTAAATTGTGCGTAAAAGGAGCAACAGTATGTGAGACTTTAAAAGACGGGAGATTAAAAGAACCACTTTATAGGGAAAATTTAAATGAAGAATTTAAAGAAATTTCTTGGGACGAATCATACGAAATTCTGAAAGAGAATATTTTGAGTTCTATAAAAAATTATGGA---CCTGATTCAATAGCTATGTATGGCTCAGGTCAATTTCATACTGAAGATTATTACGTAGCCCAAAAGCTTCTCAAGGGAGCAATAGGCACAAATAATTTTGATGCTAATTCAAGACTATGTATGAGCTCAGCAGTAGCTGGATATAACAGAAGTTTTGGCTCTGATGGACCACCTTGTTGTTATGAAGATATTGATCATTGCTCATTAATTTTATTAATAGGGACAAATACTGCAGAATGTCATCCCGTTCTTTTTGATCGAATTAAAAAACGTAAAAGAAACGTAAATGATAATTTAAAAGTAATAGTAATTGATCCAAGAGAAACTGAAACTTCATCTATAGCAGATTTTTACTTACAAATTTCTTCTGGAACAGATCTATTTTTATTTATTGGGATTGCGAATTATCTTTATAAGAATCAATTTACTGATCAAAATTTCATTGATAAGTCGACGGAAAGCTATTTTGATTTTGTAAAACATATACAAAAATGGGATTTAAAAAAAATAAGTGAAATTTGCAATATATCCGAGAAAACAATTATTGATATTGCAAAATTATGGGGAGAAAGCAAAAATGTTCTAAGTCTTTGGTCGATGGGTTTGAATCAAAGGCAAGAGGGTACAGCAGCAGTAAATGGGCTAATAAATCTTCATTTAATGACTGGCCAAATAGGCAAAGAAGGTTCTGGTCCTTTTTCCTTAACTGGCCAACCAAACGCTATGGGTGGGAGAGAAGCAGGAGGACTATCGCATCTTCTTCCAGGATATAGGTTTGTAAAAAATAAAATAGATAGGAATGAAATTGAAAAAATATGGGGGTTCCCTGAGGGAAAGATATCTCCAAAACAGGGTCTATCTGCATTTGAACAAATAGAAGCTATAAAAAAAGGATCTGTGAAAATTTGGTGGATTGCAGCTACTAACCCTTTGGTTAGCATGCCTAATTTAAACTTTGTAAAAAAAGCACTTTTAAAATGTCCTTTAATTATCCTCAACGAATCTTATGAACAAAGTGAATCAATTAAATATGCTCATCTAGTATTGCCCGCAGCTCAATGGAGCGAAAAAGATGGTGTTATGACAAATTCAGAAAGAAGAGTAACCCTTTGCCCATCTTTCAGAGAATCGAATAAAAATTCAAAACCAGATTGGCAAATATTTGCTGAATTAGGACAGAAGATAGGCTATTTCAAACAATTTGAATATGAATCTTCATCGGAAGTTTATGATGAATTTTTAAAAACTACTACAAAAAGATTATGCGATATGAGCGGATTATCATATCAATTATTAAAAAATCATGGTCCTCAACAATGGCCTTATCCTAAAGGCAGCGTACCTAGTAAATCTTCAAAAAGATTATATGAAGATGGTTATTTCCCAACTGAGACTGGCAAAGCAAATTTTTGTATTGATGATCCTATTGGGTTGGCTGAACCCCCTTCAGATGAGTACCCACTAATTTTGACAATTGGAAGATATCTAAGTCAATGGCATACAATGACAAGAACTTCTAAAGTTCAAAAACTTACAAAAAAGAATCCAGAACCGTTATTGGAAATTAATTCTAAAGATGCTTTATCTTTAAAAATCAAAAATGATGAAATAGTAAAAATTAAATCTAAAAGAGGGGAAGTTCAAGCAAAAGTTCAGATTACTGACAAAATTAAAGCAGGTACAGTTTTTTTGCCAATGCATTGGGGTTTTAGTCAAAAAAATATGTGTGAAGTAAACTCTTTGATGCATGAAAAGTCATGCCCGATATCAAAACAACCGGAATTAAAAGCATGCTCAGTAATAATTGTTTCA
AG-347-L20  AATTTTGCTAAAAGTCAATGCCCATATTGCGGTGTTGGATGTGGTTTAAAAATGAAGCCTAAA------------AGTTCGGTTTCTGATGATAAA---------------TGGTTAGTAAGTGGAGATAGGGATAGTCCTTCAACTCAAGGTAAATTGTGCGTAAAAGGAGCAACAGTATGTGAGACTTTAAAAGACGGGAGATTAAAAGAACCACTTTATAGGGAAAATTTGAATGAAGAATTTAAAGAAATTTCCTGGGACAAATCATACGAAATTCTGAAAGAAAATATTTTGAGTTCTATAAAAAATTATGGA---CCTGATTCAATAGCTATGTATGGTTCAGGTCAATTTCATACTGAAGATTATTACGTAGCCCAAAAGCTTCTCAAGGGAGCAATAGGCACAAATAATTTTGATGCTAATTCAAGACTATGTATGAGCTCAGCAGTAGCTGGATATAACAGAAGTTTTGGCTCTGATGGCCCACCTTGTTGTTATGAAGATATTGATCATTGCTCTTTAATTTTATTAATAGGGACAAATACTGCAGAATGTCATCCCGTTCTTTTTGATCGAATTAAAAAACGTAAAAGAAATCTAAATGATAATTTAAAAGTAATAGTAATTGATCCAAGAGAAACTGAAACTTCATCCATAGCAGATTTTTATTTACAAATTTCTTCTGGAACAGATCTATTTTTATTTATTGGGATTGCGAATTATCTTTATAAGAATCAATTAACTGATCAAAATTTCATTGATAAGTCGACCGAAAGCTATCTTGATTTTGTAAAACACATACAAAAATGGGATTTAAAAAAAATAAGTGAAATTTGCAATATATCGGAGAAAACAATTATTGATATTGCAAAATTATGGGGAGAAAGCAAAAATGTTCTAAGTCTTTGGTCGATGGGTTTGAATCAAAGGCAAGAGGGTACAGCAGCAGTAAATGGGCTAATAAATCTTCATTTAATGACCGGCCAAATAGGCAAAGAAGGTTCTGGTCCTTTTTCCTTAACTGGCCAACCAAACGCTATGGGTGGGAGAGAAGCAGGAGGACTATCTCACCTTCTTCCAGGATATAGGTTTGTAAAAAATAAAATAGATAGGAATGAAATTGAAAAAATATGGGGGTTCCCTGAGGGAAAGATATCTGCAAAACAGGGTCTATCTGCATTTGAACAAATAGAAGCTATAAAAAAAGGATCTGTGAAAATTTGGTGGATTGCAGCTACGAACCCTTTGGTTAGCATGCCTAATTTAAACTTTGTAAAAAAAGCACTTTTAAAATGTCCTTTAATTATCCTCAACGAATCTTATGAACAAAGTGAATCAATTAAATATGCTCATCTAGTATTGCCCGCAGCTCAATGGAGCGAAAAAGATGGTGTTATGACAAATTCAGAAAGGAGAGTAACCCTTTGCCCATCTTTCAGAGAATCGAATAAAAATTCAAAACCAGATTGGCAAATATTTGCTGAATTAGGACAGAAGATAGGCTATTTCAAACAATTTGAATATGAATCTTCATCGGAAGTTTATGATGAATTTTTAAAAACTACTACAAAAAGATTATGCGATATGAGCGGATTATCATATCAATTATTAAAAAATCATGGTCCTCAACAATGGCCTTATCCTAAAGGCAGCGTACCTAGTACATCTTCAAAAAGATTGTATGAAGATGGTTATTTCCCAACTGAGACTGGCAAAGCAAATTTTTGTATTGATGATCCTATTGGGTTGGCTGAACCCCCTTCAGATGAGTTCCCACTAATTTTGACAATTGGAAGATATCTAAGTCAATGGCATACAATGACAAGAACTTCTAAAGTTCAAAAACTTACAAAAAAGAATCCAGAACCGTTATTGGAAATTAATTCTAAAGATGCTTTATCTTTAAAAATCAAAAATGAAGAAATAGTAAAAATTAAATCTAAAAGAGGGGAAGTTCAAGCAAAAGTTCAGATTACTGACAAAATTAAAGCAGGTACAGTTTTTTTACCAATGCATTGGGGTTTTAGTCAAAAAAATATGTGTGAAGTAAACTCTTTGATGCATGAAAAGTCATGCCCGATATCAAAACAACCGGAATTAAAAGCATGCTCAGTAATAATTATTCCA
AG-347-O22  AATTTTACTAAAAGTCAATGCCCATATTGCGGTGTTGGCTGTGGTTTAAAAATGAAGCCTAAA------------AGTTCGGTTTCTGATGATAAA---------------TGGTTAGTAAGTGGAGATAGGGATAGTCCTTCAACTCAAGGTAAATTGTGCGTAAAAGGAGCAACAGTATGTGAGACTTTAAAAGACGGGAGATTAAAAGAACCACTTTATCGGGAAAATTTAAATGAAGAATTTAAAGAAATTTCCTGGGACGAATCATACGAAATTTTGAAAGAGAATATTTTGAGTTCTATAAAAAATTATGGA---CCTGATTCAATAGCTATGTATGGCTCAGGTCAATTTCATACTGAAGATTATTACGTAGCCCAAAAGCTTCTCAAGGGAGCAATAGGCACAAATAATTTTGATGCTAATTCAAGACTATGTATGAGCTCAGCAGTAGCTGGATATAACAGAAGTTTTGGCTCTGATGGCCCACCTTGTTGTTACGAAGATATTGATCATTGCTCTTTAATTTTATTAATAGGGACAAATACAGCAGAATGTCATCCCGTTCTTTTTGATCGAATAAAAAAACGTAAAAGAAACGTAAATGATAATTTAAAAGTAATAGTAATTGATCCAAGAGAAACTGAAACCTCATCCATAGCAGATTTTTACTTACAAATTTCTTCTGGAACAGATCTATTTTTATTTATTGGGATTGCGAATTATCTTTATAAGAATCAATTAACTGATCAAAATTTCATTGATAATTCGACCGAAAGCTATTTTGATTTTGTAAAACATATACAAAAATGGGATTTAAAAAAAATAAGTGAAATTTGCAATATATCCGAGAAAACAATTACTGATATTGCAAAATTATTTGGAGAAAGCAAAAATGTCCTAAGTCTTTGGTCGATGGGTTTGAATCAAAGGCAAGAAGGTACAGCAGCAGTAAATGGGCTAATAAACCTTCATCTAATGACCGGCCAAATAGGCAAAAAAGGTTCTGGTCCTTTTTCCTTAACTGGCCAACCAAACGCTATGGGTGGGAGAGAAGCAGGAGGACTATCGCACCTTCTTCCAGGATATAGGTTTGTAAAAAATAAAATAGATAGGAATGAAATTGAAAAAATATGGGGGTTCCCTGAGGGAAAGATATCGGCAAAACAGGGTCTATCTGCATTTGAACAAATAGAAGCTATAAAAAAAGGATCTGTGAAAATTTGGTGGATTGCAGCTACGAACCCTTTGGTTAGCATGCCTAATTTAAACTTTGTAAAAAAAGCACTATTAAAATGTCCTTTAATTATCCTCAATGAATCTTATGAACAAAGTGAATCAATTAAATATGCTCATCTAGTATTGCCCGCAGCTCAATGGAGCGAAAAAGATGGTGTTATGACAAATTCAGAAAGAAGAGTAACCCTTTGCCCATCTTTCAGAGAATCAAATAAAAATTCAAAACCAGATTGGCAAATATTTGCTGAATTAGGACAGAAAATAGGTTATTTCAAACAATTTGAATATGAATCTTCATCGGAAGTTTATGACGAATTTTTAAAAACGACTACAAAAAGATTATGCGATATGAGCGGATTATCATATCAATTATTAAAAAATCATGGTCCTCAACAATGGCCTTATCCTAAAGGTAGCGTACCTAGTACATCTTCAAAAAGATTATATGAAGATGGTTATTTCCCAACTGAGACTGGCAAAGCAAATTTTTGTATTGATGATCCTATAGGGTTGGCTGAACCCCCTTCAGATGAGTACCCACTAATTTTGACAATTGGAAGATATCTAAGTCAATGGCATACAATGACAAGAACTTCTAAAGTTCAAAAACTTACAAAAAATAATCCAGAACCGTTATTGGAAATTAATTCTAAAGATGCTTTATCTTTAAAAATCAAAAATGATGAAATAGTAAAAATTAAATCTAAAAGAGGGGAAGTTCAAGCAAAAGTTCAGATTACTGACAAAATTAAAGCAGGTACAGTTTTTTTACCAATGCATTGGGGTTTTAGTCAAAAAAATATGTGTGAAGTAAACTCTTTGATGCATGAAAAGTCATGCCCGATATCAAAACAACCGGAATTAAAAGCATGCTCAGTAATAATTGTTCCA
AG-355-A18  AATTTTACTAAAAGCCAATGCCCATATTGCGGTGTTGGCTGTGGTTTAAAAATGAAGCCTAAA------------AGTTCGGTTTCTGATGATAAA---------------TGGTTAGTAAGTGGAGATAGGGATAGTCCTTCAACTCAAGGTAAATTATGCGTAAAAGGAGCAACAGTATGTGAGACTTTAAAAGACGGGAGATTAAAAGAACCACTTTATAGGGAAAATTTAAATGAAGAATTTAAAGAAATTTCCTGGGACGAATCATACGAAATTCTGAAAGAGAATATTTTGAGTTCTATAAAAAATTATGGA---CCTGATTCAATAGCTATGTATGGCTCAGGTCAATTTCATACTGAAGATTATTACGTAGCCCAAAAGCTTCTCAAGGGAGCAATAGGCACAAATAATTTTGATGCTAATTCAAGACTATGTATGAGCTCAGCAGTAGCTGGATATAACAGAAGTTTTGGCTCTGATGGCCCACCTTGTTGTTATGAAGATATTGATCATTGCTCTTTAATTTTATTAATAGGGACAAATACTGCAGAATGTCATCCCGTTCTTTTTGATCGAATTAAAAAACGTAAAAGAAATGTAAATGATAATTTAAAAGTAATAGTAATTGATCCAAGAGAAACTGAAACTTCATCCATAGCAGATTTTTACTTACAAATTTCTTCTGGAACAGATCTATTTTTATTTATAGGGATTGCGAATTATCTTTATAAGAATCAATTAACTGATCAAAATTTCATTGATAAGTCGACAGAAAGCTATTTTGATTTTGTAAAACATATACAAAAATGGGATTTAAAAAAAATAAGCGAAATTTGCAATATATCCGAGAAAACAATTATTGATATTGCAAAATTATGGGGTGAAAGCAAAAATGTTCTAAGTCTTTGGTCGATGGGTTTGAATCAAAGGCAAGAGGGTACAGCAGCAGTAAATGGGCTAATAAATCTTCATTTAATGACCGGCCAAATAGGCAAAGAAGGTTCTGGTCCTTTTTCCTTAACTGGCCAACCAAACGCTATGGGCGGGAGAGAAGCAGGAGGACTATCGCACCTTCTTCCAGGATATAGGTTTGTAAAAAATAAAATAGATAGGAATGAAATTGAAAAAATATGGGGGTTCCCTGAGGGAAAGATATCTGCAAAACAGGGTCTATCTGCATTTGAACAAATAGAAGCAATAAAAAAAGGATCTGTGAAAATTTGGTGGATTGCAGCTACGAACCCTTTGGTTAGCATGCCTAATTTAAACTTTGTAAAAAAAGCACTTTTAAAATGTCCTTTAATTATCCTCAACGAATCTTATGAACAAAGTGAATCAATTAAATATGCTCATCTAGTATTGCCCGCAGCTCAATGGAGCGAAAAAGATGGAGTTATGACAAATTCAGAAAGAAGAGTAACCCTTTGCCCATCTTTCAGAGAATCGAATAAAAATTCAAAACCAGATTGGCAAATATTTGCTGAATTAGGGCAGAAGATAGGCTATCTCAAACAATTTGAATATGAATCTTCATCGGAAGTTTATGATGAATTTTTAAAAACTACTACAAAAAGATTATGCGATATGAGCGGATTATCATATCAATTATTAAAAAATCATGGTCCTCAACAATGGCCCTATCCTAAAGGCAGCGTACCTAGTACATCTTCAAAAAGATTATATGAAGATGGTTATTTCCCAACTGAGACTGGCAAAGCAAATTTTTGTATTGATGATCCTATAGGGTTGGCTGAACCCCCTTCAGATGAGTACCCACTAATTTTGACAATTGGAAGATATCTAAGTCAATGGCATACAATGACAAGAACTTCTAAAGTTCAAAAACTTACAAAAAAGAATCCAGAACCGTTATTGGAAATTAATTCTAAAGATGCTTTATCTTTAAAAATCAAAAATGATGAAATAGTAAAAATTAAATCCAAAAGAGGGGAAGTTAAAGCAAAAGTTCAGATTACTGACAAAATTAAAGTAGGTACAGTTTTTTTACCAATGCATTGGGGTTTTAGTCAAAAAAATATGTGTGAAGTAAACTCTTTGATGCATGAAAAGTCATGCCCGATATCAAAACAACCGGAATTAAAAGCATGCTCAGTAATAATTGTTCCA
AG-355-B23  AATTTTACTAAAAGTCAATGCCCATATTGCGGTGTTGGCTGTGGTTTAAAAATGAAGCCTAAA------------AGTTCGGCTTCTGATGATAAA---------------TGGTTAGTAAGTGGAGATAGGGATAGTCCTTCAACTAAAGGTAAATTGTGCGTAAAAGGAGCAACCGTATGTGAGACCTTAAAAAACGGGAGATTAAAAGAACCACTTTATAGGGAAAATTTAAATGAAGAATTTAAAGAAATTTCCTGGGACGAATCATACGAAATTCTGAAAGAGAATATTTTGAGTTCTATAAAAAATTATGGA---CCTGATTCAATTGCTATGTATGGCTCAGGTCAATTTCATACTGAAGATTATTACGTAGCCCAAAAGCTTCTCAAGGGAGCAATAGGCACAAATAATTTTGATGCTAATTCAAGACTATGTATGAGCTCAGCAGTAGCTGGATACAACAGAAGTTTTGGCTCTGATGGCCCACCTTGTTGTTATGAAGATATTGATCATTGCTCTTTAATTTTATTAATAGGGACAAATACTGCAGAATGTCATCCCGTTCTTTTTGATCGAATTAAAAAACGTAAAAGAAATGTAAATGATAATTTAAAAGTAATAGTAATTGATCCAAGAGAAACTGAAACTTCATCCATAGCAGATTTTTACTTACAAATTTCTTCTGGAACAGATCTATTTTTATTTATTGGGATTGCGAATTATCTTTATAAGAATCAATTAACTGATCAAAATTTCATTGATAAGTCGACCGAAAGCTATTTTGATTTTGTAAAACATATACAAAAATGGGATTTAAAAAAAATAAGTGAAATTTGTAATATATCCGAGAAAACAATTATTGATATTGCAAAATTATGGGGAGAAAGCACAAATGTTCTAAGTCTTTGGTCGATGGGTTTGAATCAAAGGCAAGAGGGTACAGCAGCAGTAAATGGGCTAATAAATCTTCATTTAATGACCGGCCAAATAGGCAAAGAAGGTTCTGGTCCTTTTTCCTTAACTGGCCAACCAAACGCTATGGGTGGGAGAGAAGCAGGAGGACTATCGCACCTTCTTCCAGGATATAGGTTTGTAAAAAATAAAATAGATAGGAATGAAATTGAAAAAATATGGGGGTTCCCTGAGGGAAAGATATCTGCAAAACAGGGTCTATCTGCATTTGAACAAATAGAAGCTATAAAAAAAGGATCTGTGAAAATTTGGTGGATTGCAGCTACGAACCCTTTAGTTAGCATGCCTAATTTAAACTTTGTAAAAAAAGCACTTTTAAAATGTCCTTTAATTATCCTCAATGAATCTTATGAACAAAGTGAATCAATTAAATATGCTCATCTAGTATTGCCCGCAGCTCAATGGAGTGAAAAAGATGGTGTTATGACAAATTCAGAAAGAAGAGTAACCCTTTGCCCATCTTTCAGAGAATCTAATAAAAATTCAAAACCAGATTGGCAAATATTTGCTGAATTAGGACAGAAAATAGGTTATTTCAAACAATTTGAATATGAATCTTCATCGGAAGTTTATGACGAATTTTTAAAAACGACTACAAAAAGATTATGCGATATGAGCGGATTATCATATCAATTATTAAAAAATCATGGTCCTCAACAATGGCCTTATCCTAAAGGCAGCGTACCAAGTACATCTTCAAAAAGATTATATGAAGATGGTTTTTTCCCAACTGAGACTGGCAAAGCAAATTTTTGTATTGATGATCCCATAGGGTTGGCTGAACCCCCTTCAGATGAGTTCCCACTAATTTTGACAATTGGAAGATATCTAAGTCAATGGCATACAATGACAAGAACTTCTAAAGTTCAAAAACTTACAAAAAAGAATCCAGAACCGTTATTGGAAATTAATTCTAAAGATGCTTTATCTTTAAAAATCAAAAATGATGAAATAGTAAAAATTAAATCTAAAAGAGGGGAAGTTCAAGCAAAAGTTCAGATTACTGACAAAATTAAAGCAGGTACAGTTTTTTTACCAATGCATTGGGGTTTTAGTCAAAAAAATATGTGTGAAGTAAACTCTTTGATGCATGAAAAGTCATGCCCGATATCAAAACAACCGGAATTAAAAGCATGCTCAGTAATAATTGTTCCA
AG-355-G23  AATTTTACTAAAAGTCAATGCCCATATTGCGGTGTTGGTTGTGGTTTAAAAATGAAGCCTAAA------------AGTTTGGTTTCTGATGATAAA---------------TGGTTAGTAAGTGGAGATAGGAATAGTCCTTCAACTCAAGGTAAATTGTGCGTTAAAGGAGCAACAGTATGTGAGACTTTAAAAGACGGGAGACTAAAAGAACCACTTTATAGGAAAAATTTAAATGAAGAATTTAAAGAAATTTCCTGGGACGAATCTTACGAAATTTTGAAAGAGAATATTTTGAGTTCTATAAAAAATTATGGA---CCTGATTCAATAGCTATGTATGGCTCAGGTCAATTTCATACTGAAGATTATTACGTAGCCCAAAAGCTTCTTAAGGGAGCAATAGGCACAAATAATTTTGATGCTAATTCAAGACTATGTATGAGCTCAGCAGTAGCTGGATATAACAGAAGTTTTGGCTCTGATGGCCCACCTTGTTGTTACGAAGATATTGATCATTGCTCTTTAATTTTATTAATAGGGACAAATACAGCAGAATGTCATCCCGTTCTTTTTGATCGAATTAAAAAACGTAAAAGAAACGTAAATGATAATTTAAAAGTAATAGTAATTGATCCAAGAGAAACTGAAACCTCATCCATAGCAGATTTTTACTTACAAATTTCTTCTGGAACAGATCTATTTTTATTTATTGGGATTGCGAATTATCTTTATAAGAATCAATTAACTGATGAAAATTTCATTGATAAGTCTACCGAAAGCTATTTTGATTTTGTAAAACATATACAAAAATGGGATTTAAAAAAAATAAGTGAAATTTGCAATATATCCGAAAAAATAATTATTGATATTGCAAAATTATGGGGAGAAAGCAAAAATGTTCTAAGTCTTTGGTCGATGGGTTTGAATCAAAGGCAAGAGGGTACAGCAGCAGTAAATGGGCTAATAAATCTTCATCTAATGACTGGCCAAATAGGCAAAGAAGGTTCTGGTCCTTTTTCTTTAACTGGCCAACCAAACGCTATGGGTGGGAGAGAAGCAGGAGGACTATCGCACCTTCTTCCAGGATATAGGTTTGTAAAAAATAAAATAGATAGGAATGAAATTGAAAAAATATGGGGGTTCCCTGAGGGAAAGATATCTGCAAAACAGGGTCTATCTGCATTTGAACAAATAGAAGCTATAAAAAAAGGATCTGTGAAAATTTGGTGGATTGCAGCTACGAACCCTTTGGTTAGCATGCCTAATTTAAACTTTGTAAAAAAAGCACTTTTAAAATGTCCTTTAATTATCCTCAATGAATCTTATGAACAAAGTGAATCAATTAAATATGCTCATCTAGTATTGCCCGCAGCTCAATGGAGCGAAAAAGATGGTGTTATGACAAATTCAGAAAGAAGAGTAACCCTTTGCCCATCTTTCAGAGAATCGAATAAAAATTCAAAACCAGATTGGCAAATATTTGCTGAATTAGGACAGAAAATAGGTTATTTCAAACAATTTGAATATGAATCTTCATCGGAAGTTTATGACGAATTTTTAAAAACGACTACAAATAGATTATGCGATATGAGCGGATTATCATATCAATTATTAAAAAATCATGGTCCTCAACAATGGCCTTATCCTAAAGGCAGCGTACCTAGTACATCTTCAAAAAGATTATATGAAGATGGTTATTTCCCAACTGAGACTGGCAAAGCAAATTTTTGTATTGATGATCCTATAGGGTTGGCTGAACCCCCTTCAGATGAGTACCCACTAATTTTGACAATTGGAAGATATCTAAGTCAATGGCATACAATGACAAGAACTTCTAAAGTTCAAAAACTTACAAAAAAGAATCCAGAACCGTTTTTGGAAATTAATTCTAAAGATGCTTTATCTTTAAAAATCAAAAATGATGAAATAGTAAAAATTAAATCCAAAAGAGGGGAAGTTCAAGCAAAAGTTCAGATTTCTGACAAAATTAAAGCAGGTACTGTTTTTTTACCAATGCATTGGGGTTTTAGTCAAAAAAATATGTGTGAAGTAAACTCTTTGATGCATGAAAAGTCCTGCCCGATATCAAAACAACCGGAATTAAAAGCATGCTCAGTAATAATTGTTCCA
AG-355-J09  AATTTTACTAAAAGTCAATGCCCATATTGCGGTGTTGGCTGTGGTTTAAAAATGAAGCCTAAA------------AGTTCGGTTTCTGATGATAAA---------------TGGTTAGTCAGTGGAGATAGGGATAGTCCTTCAACTCAAGGTAAATTGTGCGTAAAAGGAGCAACAGTATGTGAGACCCTAAAAGATGGGAGATTAAAAGAACCACTTTATAGGGAAAATTTAAATGAAGAATTTAAAGAAATTTCCTGGGACGAATCATACGAAATTCTGAAAGAGAATATTTTGAGTTCTATAAAAAATTATGGA---CCTGATTCAATAGCTATGTATGGCTCAGGTCAATTTCATACTGAAGATTATTACGTAGCCCAAAAGCTTCTAAAGGGAGCAATAGGCACAAATAATTTTGATGCTAATTCAAGACTATGTATGAGCTCAGCAGTAGCTGGATATAACAGAAGTTTTGGCTCTGATGGCCCACCTTGTTGTTATGAAGATATTGATCATTGCTCTTTAATTTTATTAATAGGGACAAATACTGCAGAATGTCATCCCGTTCTTTTTGATCGAATTAAAAAACGTAAAAGAAACATAAATGATAATTTAAAGGTAATAGTAATTGATCCAAGAGAAACTGAAACTTCATCCATAGCAGATTTTTACTTACAAATTTCTTCTGGAACAGATCTATTTTTATTTATTGGGATTGCGAATTATCTTTATAAGAATCAATTAACTGATCAAAATTTCATTGATAAGTCGACCGAAAGCTATTTTGATTTTGTAAAACATATACAAAAATGGGATTTAAAAAAAATAAGTGAAATTTGCAATATATCCGAGAAAACAATTATTGATATTGCAAAATTATGGGGAGGAAGCAAAAATGTTCTAAGTCTTTGGTCGATGGGTTTGAATCAAAGGCAAGAGGGTACAGCAGCAGTAAATGGGCTAATAAATCTTCATTTAATGACCGGCCAAATAGGCAAAGAAGGTTCTGGTCCTTTTTCATTAACTGGCCAACCAAACGCTATGGGTGGGAGAGAAGCAGGAGGACTATCGCACCTTCTTCCAGGATATAGGTTTGTAAAAAATAAAATAGATAGGAATGAAATTGAAAAAATATGGGGGTTCCCTCAGGGAAAGATATCTGCAAAACAAGGTCTATCTGCATTTGAACAAATAGAAGCTATAAAAAAAGGATCTGTGAAAATTTGGTGGATTGCAGCTACGAACCCTTTGGTTAGCATGCCTAATTTAAACGTTGTAAAAAAAGCACTTTTAAAATGTCCTTTAATTATCCTCAATGAATCTTATGAACAAAGTGAATCAATTAAATATGCTCATCTAGTATTGCCCGCAGCTCAATGGAGCGAAAAAGATGGTGTTATGACAAATTCAGAAAGAAGAGTAACCCTTTGCCCATCTTTCAGAGAGTCGAACAAAAATTCAAAACCAGATTGGCAAATATTTGCTGAATTAGGACAGAAAATAGGTTATTTCAAACAATTTGAATATGAATCTTCATCGGAAGTTTATGACGAATTTTTAAAAACGACTACAAAAAGATTATGCGATATGAGCGGATTATCATATCAATTATTAAAAAATCATGGTCCTCAACAATGGCCTTATCCTAAAGGCAGCGTACCTAGTACATCTTCAAAAAGATTATATGAAGATGGTTATTTCCCAACTGAGACTGGCAAAGCAAATTTTTGTATTGATGATCCTATAGGGTTGGCTGAACCCCCTTCAAATGAGTACCCACTTATTTTGACAATTGGAAGATATCTAAGTCAATGGCATACAATGACAAGAACTTCTAAAGTTCAAAAACTTACAAAAAAGAATCCAGAACCGTTATTGGAAATTAATTCTAAAGATGCTTTATCTTTAAAAATCAAAAATGATGAAATAGTAAAAATTAAATCCAAAAGAGGGGAAGTTCAAGCAAAAGTTCAGATCACTGACAAAATTAAAGCAGGTACAGTTTTTTTACCAATGCATTGGGGTTTTAGTCAAAAAAATAAGTGTGAAGTAAACTCTTTGATGCATGAAAAGTCATGCCCGATATCAAAACAACCGGAATTAAAAGCATGCTCAGTAATAATTGTTCCA
AG-355-K10  AATTTTACTAAAAGCCAATGCCCATATTGCGGTGTTGGCTGTGGTTTAAAAATGAAGCCTAAA------------AGTTCGGCTTCTGAGGATAAA---------------TGGTTAGTAAGTGGAGATAGGGATAGTCCTTCAACTCAAGGTAAATTGTGCGTAAAAGGAGCAACAGTATGTGAGACTTTAAAAGACGGGAGATTAAAAGAACCACTTTATAGGGAAAATTTAAATGAAGAATTTAAAGAAATTTCCTGGGACGAATCATACGAAATTCTTAAAGAGAATATTTTGAGTTCTATAAAAAATTATGGA---CCTGATTCAATAGCTATGTATGGCTCAGGTCAATTTCATACTGAAGATTATTACGTAGCCCAAAAGCTTCTCAAGGGAGCAATAGGCACAAATAATTTTGATGCTAATTCAAGACTATGTATGAGCTCAGCAGTAGCTGGATATAACAGAAGTTTTGGCTCTGATGGCCCACCTTGTTGTTATGAAGATATTGATCATTGCTCTTTAATTTTATTAATAGGGACAAATACTGCAGAATGTCATCCCGTTCTTTTTGATCGAATTAAAAAACGTAAAAGATATGTAAATGATGATTTAAAAGTAATAGTAATTGATCCAAGAGAAACTGAAACTTCATCCATAGCAGATTTTTACTTACAAATTTCTTCTGGAACAGATCTATTTTTATTTATTGGGATTGCGAATTATCTTTATAAGAATCAATTAACTGATCAAAATTTCATTGATAAGTCGACCGAAAACTATTTTGATTTTGTAAAACATATACAAAAATGGGATTTAAAAAAAATAAGTGAAATTTGCAATATATCCGAGAAAACAATTATTGAAATTGCAAAATTATGGGGAGAAAGCAAAAATGTTCTAAGTCTTTGGTCGATGGGTTTGAATCAAAGGCAAGAGGGCACAGCAGCAGTAAATGGGCTAATAAATCTTCATTTAATGACCGGCCAAATAGGCAAAGAAGGTTCTGGTCCTTTTTCCTTAACTGGCCAACCAAACGCTATGGGTGGGAGAGAAGCAGGAGGACTATCGCACCTTCTTCCAGGATATAGGTTTGTAAAAAATAAAATAGATAGGAATGAAATTGAAAAAATATGGGGGTTCCCTGAGGGAAAGATATCTGCAAAACAGGGTCTATCTGCATTTGAACAAATAGAAGCTATAAAAAAAGGATCTGTGAAAATTTGGTGGATTGCAGCTACGAACCCTTTGGTTAGCATGCCTAATTTAAACTTTGTAAAAAAAGCACTTTTAAAATGTCCTTTAATTATCCTCAACGAATCTTATGAACAAAGTGAATCAATTAAATATGCTCATCTAGTATTGCCCGCAGCTCAATGGAGCGAAAAAGATGGAGTTATGACAAATTCAGAAAGAAGAGTAACCCTTTGCCCATCTTTCAGAGAATCGAATAAAAATTCAAAACCAGATTGGCAAATATTTGCTGAATTAGGACAGAAGATAGGCTATTTCAAACAATTTGAATATGAATCTTCATCGGAAGTTTATGATGAATTTTTAAAAACTACTACAAAAAGATTATGCGATATGAGCGGATTATCATATCAATTATTAAAAAATCATGGTCCTCAACAATGGCCTTATCCTAAAGGCAGCGTACCCAGTACATCTTCAAAAAGATTATATGAAGATGGTTATTTCCCAACTGAGACTGGCAAAGCAAATTTTTGTATTGATGATCCTATTGGGTTGGCTGAACCCCCTTCAGATGAGTTCCCACTAATTTTGACAATTGGAAGATATCTAAGTCAATGGCATACAATGACAAGAACTTCTAAAGTTCAAAAACTTACAAAAAAGAATCCTGAACCGTTATTGGAAATTAATTCTAAAGATGCTTTATCTTTAAAAATCAAAAATGATGAAATAGTAAAAATTAAATCTAAAAGAGGGGAAGTTCAAGCAAAAGTTCAGATTACTGACAAAATTAAAGCAGGTACAGTTTTTTTACCAATGCATTGGGGTTTTAGTCAAAAAAATATGTGTGAAGTAAACTCTTTGATGCATGAAAAGTCATGCCCGATATCAAAACAACCGGAATTAAAAGCATGCTCAGTAATAATTGTTCCA
AG-355-O19  AATTTTACTAAAAGTCAATGCCCATATTGCGGGGTTGGCTGTGGTTTAAAAATGAAGCCTAAA------------AGTTCGGTTTCTGATGATAAA---------------TGGTTAGTAAGTGGAGATAGGGATAGTCCTTCAACTCAAGGTAAATTGTGCGTAAAAGGAGCAACAGTATGTGAGACTTTAAAAGACGGGAGATTAAAAAAACCACTTTACAGGGAAAATTGTAATGAAGAATTTAAAGAAATTTCCTGGGACGAATCATATGAAATTCTGAAAGAGAATATTTTGAGTTCTATAAAAAATTATGGA---CCTGATTCAATAGCTATGTATGGCTCAGGTCAATTTCATACTGAAGATTATTACGTAGCCCAAAAGCTTCTCAAGGGAGCAATAGGTACAAATAATTTTGATGCTAATTCAAGACTATGTATGAGCTCAGCAGTAGCTGGATATAACAGAAGTTTTGGCTCTGATGGCCCACCTTGTTGTTACGAAGATATTGATTATTGCTCTTTAATTTTGTTAATAGGGACAAATACAGCAGAATGTCATCCCGTTCTTTTTGATCGAATTAAAAAACGTAAAAGAAACATAAATGATAATTTAAAAGTAATAGTAATTGATCCAAGAGAAACTGAAACTTCATCCATAGCAGATTTTTACTTACAAATTTCTTCTGGAACAGATCTATTTTTATTTATAGGGATTGCGAATTATCTTTATAAGAATCAATTAACTGATCAAAATTTCATTGATAAGTCGACCGAAAGGTATTTTGATTTTGTAAAACATATACAAAAATGGGATTTAAAAAAAATAAGTGAAATTTGCAATATATCCGAGAAAACAATTATTGATATTGCAAAATTATGGGGGAAAAGCAAAAATGTTCTAAGTCTTTGGTCGATGGGTTTGAATCAAAGGCAAGAGGGTACAGCAGCAGTAAATGGGCTAATAAATCTTCATTTAATGACCGGCCAAATAGGCAAAGAAGGTTCTGGTCCTTTTTCCTTAACTGGTCAACCAAACGCTATGGGTGGGAGAGAAGCAGGAGGACTATCTCACCTTCTTCCAGGATATAGGTTTGTAAAAAATAAAATAGATAGGAATGAAATTGAAAAAATATGGGGGTTCCCTGAGGGAAAGATATCTGCAAAACAGGGTCTATCTGCATTTGAACAAATAGAAGCAATAAAAAAAGGATCTGTGAAAATTTGGTGGATTGCAGCTACGAACCCCTTGGTTAGCATGCCCAATTTAAACTTTGTAAAAAAAGCACTATTAAAATGTCCATTAATTATCCTAAATGAATCTTATGAACAAAGTGAATCAATTAAATATGCTCATCTAGTATTGCCCGCAGCTCAATGGAGCGAAAAAGATGGTGTTATGACAAATTCAGAAAGAAGAGTAACCCTTTGCCCATCTTTCAGAGAATCGAATAAAAATTCAAAACCAGATTGGCAAATATTTGCTGAATTAGGACAGAAAATAGGTTATTTCAAACAATTTGAATATGCATCTTCATCGGAAGTTTATGATGAATTTTTAAAAACTACTACAAAAAGATTATGCGATATGAGCGGATTATCATATCAATTATTAAAAAATCATGGTCCTCAACAATGGCCTTATCCTAAAGGCAGCGTACCTAGTACATCTTCAAAAAGATTATATGAAGATGGTTATTTCCCAACTGAGACTGGCAAAGCAAATTTTTGTATTGATGATCCTATAGGGTTGGCTGAACCCCCTTCAGATGAGTACCCACTAATTTTGACAATTGGAAGATATCTAAGTCAATGGCATACAATGACAAGAACTTCTAAAGTTCAAAAACTTACAAAAAAGAATCCAGAACCGTTATTGGAAATTAATTCTAAAGATGCTTTATCTTTAAAAATCAAAAATGATGAAATAGTAAAAATTAAATCCAAAAGAGGGGAAGTTCAAGCAAAAGTTCAGATTACTGACAAAATTAAAGTAGGTACAGTTTTTTTACCAATGCATTGGGGTTTTAGTCAAAAAAATATGTGTGAAGTAAACTCTTTGATGCATGAAAAGTCATGCCCGATATCAAAACAACCGGAATTAAAAGCATGCTCAGTAATAATTGTTCCA
AG-363-B18  AATTTTACTAAAAGTCAATGCCCATATTGCGGTGTTGGCTGTGGGTTAAAAATGAGGCCTAAA------------AGTTCGGTTTCTGATGATAAA---------------TGGTTAGTAAGTGGAGATAGGGATAGTCCTTCAACTCATGGTAAATTGTGCGTAAAAGGAGCAACAGTATGTGAGACTCTAAAAGATGGGAGATTAAAAGAACCACTTTATAGGGAAAATTTAAATGAAGAATTTAAAGAAATTTCCTGGGACGAATCATACGAAATTCTGAAAGAGAATATTCTGAGTTCTATAAAAAATTATGGG---CCTGATTCAATAGCTATGTATGGCTCAGGTCAATTTCATACTGAAGATTATTACGTAGCCCAGAAGCTTCTAAAGGGAGCAATAGGCACAAATAATTTTGATGCTAATTCAAGACTATGTATGAGCTCAGCAGTAGCTGGATATAACAGAAGTTTTGGCTCTGATGGCCCACCTTGTTGTTATGAAGATATTGATCATTGCTCTTTAATTTTATTAATAGGGACAAATACTGCAGAATGTCATCCCGTTCTTTTTGATCGAATTAAGAAACGTAAAAGAAACGTAAATGATAATTTAAAAGTAATAGTAATCGATCCAAGAGAAACAGAAACTTCATCCATAGCAGATTTTTACTTACAAATTTCTTCTGGAACAGATCTTTTTTTATTTATTGGGATTGCGAATTATCTTTATAAGAATCAATTAACTGATCAAAATTTCATTGAGAAGTCAACCGAAAACTATTTTCATTTTGTAAAACATATACAAAAATGGAATTTAAAAAAAATAAGTGAAATTTGCAATATATCTGAGCAGACAATTATTGATATTGCAAAATTATGGGGGAAAAGCAAAAATGTTCTAAGTCTCTGGTCGATGGGTTTGAATCAAAGGCAAGAGGGTACAGCAGCAGTAAATGGGCTAATAAATCTTCATCTAATGACTGGCCAAATAGGCAAAGAAGGGTCTGGTCCTTTTTCCTTAACTGGCCAACCAAACGCTATGGGTGGAAGAGAAGCTGGTGGACTATCGCACCTTCTTCCAGGATATAGGTTTGTAAAAAATAAAATAGATAGGAATGAAATTGAAAAAATATGGGGGTTCCCTAAGGGAAAGATATCTGCAAAACAGGGTCTATCTGCCTTTGAACAAATAGAAGCTATTAAAAAAGGAACTGTAAAAATTTGGTGGATTGCAGCTACGAATCCTTTGGTTAGCATGCCAAATTTAAACTTTGTAAAAGAAGCACTTTCAAAATGTCCTTTAATTATCCTCAACGAATCATATGAACAAAGTGAATCAATTAAATATGCTCATCTAGTTTTGCCGGCGGCTCAATGGAGCGAAAAAGATGGTGTTATGACAAATTCAGAAAGAAGAGTAACCCTTTGCCCATCTTTCAGAGAATCGAATAAAAATTCAAAACCAGATTGGCAAATATTTGCTGAATTAGGACAGAAGATAGGCTATTTAAAACAATTTGAATATGAATCTTCATCAGATGTTTATGATGAATTTTTAAAAACGACTACAAAAAGATTATGCGATATGAGTGGATTATCATATCAATTATTAAAAAATCATGGTCCTCAACAATGGCCTTATCCTAAAGGCAGCTTACCTAGTACATCTTCAAAAAGATTATATGAAGATGGTTATTTCCCAACTGAGACTGGCAAAGCAAATTTTTGTATTGATGATCCTATAGGGTTGGCTGAACCCCCTTCAGATGAGTACCCACTAATTTTGACAATTGGAAGATATCTAAGTCAATGGCATACAATGACAAGAACTTCTAAAGTTCAAAAACTTACAAAAAAGAATCCAGAACCGTTATTGGAAATTAATTCTAAAGATGCTTTATCTTTAAAAATCAAAAATGATGAAATAGTAAAAATTAAATCCAAAAGAGGGGAAGTTCAAGCAAAAGTTCAGATTACTGACAAAATTAAAGAAGGTACAGTTTTTTTACCAATGCATTGGGGTTTCAGTCAAAAAAATATGTGTGAAGTAAACTCTTTGATGCATGAAAAGTCATGCCCGATATCAAAACAACCGGAATTAAAAGCATGCTCAGTAATAATTATTCCA
AG-402-A04  AATTTTACTAAAAGTCAATGCCCATATTGCGGTGTTGGCTGTGGTTTAAAAATGAAGCCTAAA------------AGTTCGGTTTCTGATGATAAA---------------TGGTTAGTAAGTGGAGATAGGGATAGTCCTTCAACTCAAGGTAAATTATGCGTAAAAGGAGCAACAGTATGTGAGACTTTAAAAGACGGGAGATTAAAAGAACCACTTTATAGGGAAAATTTAAATGAAGAATTTAAAGAAATTTCCTGGGACGAATCATACGACATTCTGAAAGAGAATATTTTGAGTTCGATAAAAAATTATGGA---CCTGATTCAATAGCTATGTATGGCTCAGGTCAATTTCATACTGAAGATTATTACGTAGCCCAAAAACTTCTCAAGGGAGCAATAGGCACAAATAATTTTGATGCTAATTCAAGACTATGTATGAGCTCAGCAGTAGCTGGATATAACAGAAGTTTTGGCTCTGATGGGCCACCTTGTTGTTATGAAGATATTGATCATTGCTCTTTAATTTTATTAATAGGGACAAATACTGCAGAATGTCATCCCGTTCTTTTTGATCGAATTAAAAAACGTAAAAGAAACGTAAATGATAATTTAAAAGTAATAGTAATTGATCCAAGAGAAACTGAAACTTCATCCATAGCAGATTTTTACTTACAAATTTCTTCTGGAACAGATCTATTTTTATTAATTGGGATTGCGAATTATCTTTATAAGAATCAATTAACTGATCAAAATTTCATTGATAAGTCGACCGAAAGCTATTTTGATTTTGTAAAACATATACAAAAATGGGATTTAAAAAAAATAAGTGAAATTTGCAATATATCCGAGAAAACAATTATTGATATTGCAAAATTATGGGGAGAAAGCAAAAATGTTCTAAGTCTTTGGTCGATGGGTTTGAATCAAAGGCAAGAGGGTACAGCAGCAGTAAATGGGCTAATAAATCTTCATTTAATGACCGGCCAAATAGGCAAAGAAGGTTCTGGTCCTTTTTCCTTAACTGGCCAACCAAACGCTATGGGTGGGAGAGAAGCAGGAGGACTATCGCACCTTCTTCCAGGATATAGGTTTGTAAAAAATAAAATAGATAGGAATGAAATTGAAAAAATATGGGGGTTCCCTGAGGGAAAGATATCTGCAAAACAGGGTCTATCTGCATTTGAACAAATAGAAGCTATAAAAAAAGGATCTGTGAAAATTTGGTGGATTGCAGCTACAAACCCTTTGGTGAGCATGCCTAATTTAAACTTTGTAAAAAAAGCACTTTTAAAATGTCCTTTAATTATCCTTAACGAATCTTATGAACAAAGTGAATCAATTAAATATGCTCATCTAGTATTGCCCGCAGCTCAATGGAGCGAAAAAGATGGTGTTATGACAAATTCAGAAAGAAGAGTAACCCTTTGCCCATCTTTCAGAGATTCGAATAAAAATTCAAAACCAGATTGGCAAATATTTGCTGAATTAGGACAGAAGATAGGCTATTTCAAACAATTTGAATATGAATCTTCATCGGAAGTTTATGATGAATTTTTAAAAACTACTACAAAAAGATTATGCGATATGAGCGGATTATCATATCAATTATTAAAAAATCATGGTCCTCAACAATGGCCTTATCCTAAAGGCAGCGTACCTAGTACATCTTCAAAAAGATTATACGAAGATGGTTATTTCCCAACTGAGACTGGCAAAGCAAATTTTTGTATTGATGATCCTATTGGGTTGGCTGAACCCCCTTCAGATGAGTACCCACTAATTTTGACAATTGGAAGATATCTAAGTCAATGGCATACAATGACAAGAACTTCTAAAGTTCAAAAACTTACAAAAAAGAATCCAGAACCGTTATTGGAAATTAATTCTAAAGATGCTTTATCTTTAAAAATCAAAAATGATGAAATAGTAAAAATTAAATCCAAAAGAGGTGAAGTTCAAGCAAAAGTTCAGATTACTGACAAAATTAAAGTAGGTACAGTTTTTTTACCAATGCATTGGGGTTTTAGTCAAAAAAATATGTGTGAAGTAAACTCTTTGATGCATGAAAAGTCATGCCCGATATCAAAACAACCGGAATTAAAAGCATGCTCAGTAATAATTGTTCCA
AG-402-A08  AATTTAACT---ACTCAATGTCCATATTGCGGCGTTGGATGTGGTCTAGAAATGCAACCACCAGCTGAAGTCGGAAAAGCAGTCCGTAGAGATGCAGGTGGTTATCCGATGTGGAGGTCTAGAGGCGATCGCAATCATCCATCCAACCTTGGACAAATATGTATTAAAGGTGCAACCGTAGGAGAAACCTTGTCTCCGGGGAGATTAAAGCAACCTCTGTATCGAGATAATTTCAATGATAAATATCAACCGATTAGCTGGAATGAAGCTACAGATAAGATAGTTTCACAAATCAAAAAAAGTTTAATCAAAAAAGGT---CCAAACTCTATAGCGATGTATGGTTCTGGACAATTTCATACTGAAGACTACTATATTGCTCAAAAATTACTCAAAGGAGCTTTAGGTACAAATAATTTTGATGCAAATTCAAGACTATGTATGAGCTCAGCTGTCGCTGGATATAATTTAAGTCTTGGATCAGATGGTCCTCCCTGTTGTTATGAAGATCTTGATCACTACACCGTTGCATTCCTCATTGGCACTAATACAGCGGAATGTCATCCAGTACTTTTTCAACGTCTACTCAAAAGGAAAAAACAACATCAAGATAAAGTAAAAATTATTGTTATAGATCCCAGATTAACAGACACTGCAAAAGCTGCTGACATTTATCTACCTATTGCTCCAGGCAGTGACTTAGCCCTGTTGTATGGTATTGCCAATTTAGTTCTGAAAAAGAATGGACAAAATGCAGAATTTATTAAAAATCATACAGATAAATATTCAGAATTCTTAGCGATTATAAAAAATTGGACTCCTAGAAAAGTTGCTCGCTTTTGTGGTATCCCAGAAAAAAAATTAGAAGAAGTAGCTAATTTGTTTAATCATCGCGAAAGGATATTAAGTCTTTGGTCAATGGGTGTAAATCAACGCAGAGAAGGTACTGCAGTTGTAGGCGGACTTATCAATCTACATCTTCTCACGGGACAAATCGGGAAAGAGGGAGCTGGACCTTTTTCGCTTACTGGCCAACCAAATGCTATGGGAGGACGTGAAGCAGGAGGCCTATCTCATCTGCTTCCTGGTTATCGAAATGTTGCCAATAAAAAAGATAGACAAGTAGTCGAAAATCACTGGGATTTTCCGGCTGGAAGTATCTCTGAAGAACCAGGTCTAAACGCCTGGCAACAAATTGAAGCAATGGAAAAAGGAGAAATAGATCTTTGGTGGGTTGCTGCAACTAACCCACTTGTAAGCATGCCTGATCTAAATCGAGTAAAAGCCGCAATAAAAAACTGTTCACTAGTTGTTTTATCCGAAGCATATGAAGATACTGAAACCTCTCATTATGCCCATCTATTATTGCCCGCTGCCCAATGGAGTGAGAAAGCCGGTGTGATGACTAATTCAGAAAGGCGAATCACTTATTGCCCAGCTTTTCGTCCATGCTTTGGTCAAAGTCGTCCCGATTGGGAGATATTTGCTGAAGTAGGCCAAAAACTTGGATTTATTGATCAGTTTACTTATGATTCTTCTTCTGAGGTATATTCAGAGTTTACAGCTCTGACAAGTGGTCGTCTCTGTGATAGTTCGGGTCTTAATCATGAATTACTAACAAGTGTTGGTCCCCAACAATGGCCATTTTCAAAAGGAAGTAATCCTACGAAAAAAGCCAAGCGACTTTATGAAAATAAAAGGTTTGAGACAGCTAATGGTCGAGCCCAGTTTTACACTAAACAACCTCTGGGAATCGCTGAGCCTCCATGCGATATGTACCCGTTAGTCTTAACTGTTGGGCGTTACCTCGGACAATGGCATACCATGACTCGTACTGGAAAAGTAAATCGACTTAATAAAATGCACCCTGAACCATTACTTGAAATTCATCCTATGGATGCAAAAAATATGAATATTAAAGATGGTGAGTTATCTGCTCTTAATTCTCGTCGAGGACATCTTACAGTACGTGTCAAAGAAACTGATCGTATACGTCGAGGCACAGTTTTTCTCCCAATGCACTGGGGCTTCACTCAAACAAATCAATGTGAAACAAATAACTTGATGCATGAACAATCATGTCCCGTATCTAAACAGCCTGAACTAAAAGCAAGTGCTGTAATTGTGGCTCCA
AG-402-B03  AATTTAACT---ACTCAATGTCCATATTGCGGCGTTGGATGTGGTCTAGAAATGCAACCACCAGCTGAAATCGGAAAAGCAGTCCGTAGAGATGCAGATGGTTATCCGATGTGGAGGTCTAGAGGCGATCGCAATCATCCATCCAACCTTGGACAAATATGTATTAAAGGTGCAACCGTAGGAGAAAGCTTGTCTCCAGGGAGATTAAAGCAACCTCTGTATCGAGATAATTTAAATGATAAATATCAACCGATTAGCTGGAATGAAGCTACAGATAAGATAGTTTCACAAATCAAAAAAAGTTTAATCAAAAAAGGT---CCAAACTCTATAGCGATGTATGGTTCTGGACAATTTCATACTGAAGACTACTATATTGCTCAAAAATTACTCAAAGGAGCTTTAGGTACAAATAATTTTGATGCAAATTCAAGACTATGTATGAGCTCAGCTGTCGCTGGATATAATTTAAGTCTTGGATCAGATGGTCCTCCCTGTTGTTATGAAGATCTTGATCACTACACCGTTGCATTCCTCATTGGCACTAATACAGCGGAATGCCATCCAGTACTTTTTCAACGTCTACTCAAAAGGAAAAAACAACATCAAGATAAAGTAAAAATTATTGTTATAGATCCCCGATTAACAGACACTGCAAAAGCTGCTGACATTTATCTACCTATTGCTCCAGGCAGTGACTTAGCCCTGTTATATGGTATTGCCAATTTAGTTCTGAAAAAGAATGGACAAAATGAAGAATTTATTAAAAATCATACAGATAAATATTCAGAATTCTTAGCGATTATAAAAAATTGGACTCCTAGAAAAGTTGCTCGCTTTTGTGGTATCCCAGAAAAAAAATTAGAAGAAGTAGCTAATATGTTTAATCATCGCGAAAGGGTACTAAGTCTTTGGTCAATGGGTGTAAATCAACGTAGAGAAGGTACTGCAGTTGTTGGCGGACTTATCAATCTACATCTTCTCACGGGACAAATCGGGAAAGAGGGAGCTGGACCTTTTTCGCTTACTGGCCAACCAAATGCTATGGGAGGACGTGAAGCAGGAGGCCTATCTCATCTGCTTCCTGGTTATCGAAATGTTGCCAATAAAAAACATAGACAAGTCGTCGAAAATCACTGGGATTTTCCGGCTGGAAGTATCTCTGAAGAACCAGGTTTAAACGCCTGGCAACAAATTGAAGCAATGGAAAAAGGAGAAATAGATCTTTGGTGGGTTGCTGCAACTAACCCACTTGTAAGCATGCCTGATCTAAATCGAGTAAAAGCCGCAATAAAAAACTGTTCACTAGTTGTTTTATCCGAAGCATATGAAGATACTGAAACCTCTCATTATGCCCATCTATTATTGCCCGCTGCACAATGGAGTGAGAAAGCCGGTGTGATGACTAATTCAGAAAGGCGAATCACTTTTTGCCCAGCTTTTCGTCCATGCTTTGGTCAAAGTCGTCCCGATTGGGAGATATTTGCTGAAGTAGGCCAAAAACTTGGATTTATTGATCAGTTTACTTATGATTCTTCTTCTGAGGTATATTCAGAGTTTACAGCTCTGACAAGTGGTCGTCTCTGTGATAGTTCGGGTCTTAATCATGAATTACTAACAAGTGTTGGTCCCCAACAATGGCCATTTCCAAAAGGAAGTAATCCTACGAAAAAAGCGAAGCGACTTTATGAAAATAAAAGGTTTGAGACACCTAATGGTCGAGCCCAGTTTTACACTAAACAACCTCTCGGAATCGCTGAGCCTCCATGCGATATGTACCCGTTAGTCTTAACTGTTGGGCGTTACCTCGGACAATGGCATACCATGACTCGTACTGGAAAAGTAAATCGACTTAATAAAATGCACCCTGAACCATTACTTGAAATTCATCCTATGGATGCAAAAAATATGAATATTAAAGATGGTGAGTTATCTGCTCTTAATTCTCGTCGAGGACATCTTACAGTACGTGTAAAAGAAACTGATCGTATACGTCGAGGCACAGTTTTTCTTCCAATGCACTGGGGCTTCACTCAAACTAATCATTGTGAGACAAACAACTTGATGCATGAACAATCATGTCCCATATCTAAACAGCCTGAACTAAAAGCAAGCGCTGTAATTGTGGCTCCA
AG-402-B05  AATTTAACT---ACTCAATGTCCATATTGCGGCGTTGGATGTGGTCTAGAAATGCAACCACCAGCTGAAATCGGAAAAGCAGTCCGTAGAGATGCAGATGGTTATCCGATGTGGAGGTCTAGAGGCGATCGCAATCATCCATCCAACCTTGGACAAATATGTATTAAAGGTGCAACCGTAGGAGAAAGCTTGTCTCCAGGGAGATTAAAGCAACCTCTGTATCGAGATAATTTAAATGATAAATATCAACCGATTAGCTGGAATGAAGCTACAGATAAGATAGTTTCACAAATCAAAAAAAGTTTAATCAAAAAAGGT---CCAAACTCTATAGCGATGTATGGTTCTGGACAATTTCATACTGAAGACTACTATATTGCTCAAAAATTACTCAAAGGAGCTTTAGGTACAAATAATTTTGATGCAAATTCAAGACTATGTATGAGCTCAGCAGTCGCTGGATATAATTTAAGTCTTGGATCAGATGGTCCTCCCTGTTGTTATGAAGATCTTGATCACTACACCGTTGCATTCCTCATTGGCACTAATACAGCGGAATGCCATCCAGTACTTTTTCAACGTCTACTCAAAAGGAAAAAACAATATCAAGATAAAGTAAAAATTATTGTTATAGATCCCAGATTAACAGACACTGCAAAAGCTGCTGACATTTATCTACCTATTGCTCCAGGTAGTGACTTAGCCCTGTTATATGGTATTGCCAATTTAGTTCTGAAAAAGAATGGACAAAATGCAGAATTTATTAAAAATCATACAGATAAATATTCAGAATTCTTAGCGATTATAAAAAATTGGACTCCTAGAAAAGTTGCTCGCTTTTGTGGTATCCCAGAAAAAAAATTAGAAGAAGTAGCTAATATGTTTAATCATCGCGAAAGGGTACTAAGTCTTTGGTCAATGGGTGTAAATCAACGCAGAGAAGGTACTGCAGTTGTTGGCGGACTTATCAATCTACATCTTCTCACGGGACAAATCGGGAAAGAGGGAGCTGGACCTTTTTCGCTTACTGGCCAACCAAATGCTATGGGAGGACGTGAAGCAGGAGGCCTATCTCATCTACTTCCTGGTTATCGAAATGTTGCCAATAAAAAACATAGACAAGTCGTCGAAAATCACTGGGATTTTCCGGCTGGAAGTATCTCTGAAGAACCAGGTTTAAACGCCTGGCAACAAATTGAAGCAATGGAAAAAGGAGAAATAGATCTTTGGTGGGTTGCTGCAACTAACCCACTTGTAAGCATGCCTGATCTAAATCGAGTAAAAGCCGCAATAAAAAACTGTTCACTAGTTGTTTTATCCGAAGCATATGAAGAGACTGAAACCTCTCATTATGCCCATCTATTATTGCCCGCTGCACAATGGAGTGAGAAAGCCGGTGTGATGACTAATTCAGAAAGGCGAATCACTTATTGCCCAGCTTTTCGTCCATGCTTTGGTCAAAGTCGTCCCGATTGGGAGATATTTGCTGAAGTAGGCCAAAAACTTGGATTTATTGATCAGTTTACTTATGATTCTTCTTCTGAGGTATATTCAGAGTTTACAGCTCTGACAAGTGGTCGTCTCTGTGATAGTTCGGGTCTTAATCATGAATTACTAACAAGTGTTGGTCCCCAACAATGGCCATTTTCAAAAGGAAGTAATCCTACGAAAAAAGCCAAGCGACTTTATGAAAATAAAAAGTTTGAGACACCTAATGGTCGAGCCCAGTTTTACACTAAACAACCTCTGGGAATCGCTGAGCCTCCATGCGATATGTACCCGTTAGTCTTAACTGTTGGGCGTTACCTCGGACAATGGCATACCATGACTCGTACTGGAAAAGTAAATCGACTTAAAAAAATGCACCCTGAACCATTACTTGAAATTCATCCTATGGATGCAAAAAATATGAATATTAAAAATGGTGAGTTATCTGCTGTTAATTCTCGTCGAGGACATCTTACAGTACGTGTAAAAGAAACTGATCGTATACGTCGAGGCACGGTTTTTCTCCCAATGCACTGGGGCTTCACTCAAACTAATCATTGTGAGACAAACAACTTGATGCATGAACAATCATGTCCCATATCTAATCAGCCTGAACTAAAAGCAAGCGCTGTAATTGTGGCTCCA
AG-402-E17  AATTTAACT---ACTCAATGTCCATATTGTGGAGTTGGATGTGGTCTAGAAATGCAACCACCAGCTGAAATCGGAAAGGCAGTCCGTAGAGATGCAGATGGTTATCCGATGTGGAGGTCTAGAGGAAATCGCAATCATCCATCCAACCTTGGACAAATATGTATTAAAGGTGCAACCGTAGGAGAAACCTTGTCTCCAGGGAGATTAATTCAACCTCTGTATCGAGATAATTTCAATGATAAATATCAACCGATTAGCTGGAATGAAGCTACAGATAAGATAGTTTCACAAATCAAGAAAAGTTTAATCAAAAAAGGT---CCAAACTCTATAGCGATGTATGGTTCTGGACAATTTCATACTGAAGACTACTATATTGCTCAAAAATTACTCAAAGGAGCTTTAGGTACAAATAATTTCGATGCGAATTCAAGACTATGTATGAGCTCAGCTGTAGCTGGATATAATTTAAGTTTTGGATCAGATGGTCCTCCATGTTGTTATGAAGATCTTGATCACTACACCGTTGCATTCCTTATTGGTACTAATACTGCGGAATGCCATCCAGTACTTTTTCAACGTCTACTCAAAAGGAAAAAACAACATCGTGATAAAGTAAAAATTATTGTTATAGATCCAAGATTAACCGACACTGCAAAAGCTGCTGACATTTACCTGCCTATTGCTCCAGGCAGTGACTTAGCTCTGTTATATGGTATTGCCCATTTGGTTCTCAAAAAGAACGGGCAAAATACAGAATTTATTGAAAATCATACAGATAAATATTCAGAATTTTTAGAGATTATAAAAAATTGGACACCAAGAAAAGTTGCTCGCTTTTGTGGTATCCCAGAAAAAAAATTAGAAGAAGTAGCTAATATGTTTAATCATCACGAAAGGGTGCTCAGTCTTTGGTCAATGGGTGTAAATCAACGCAGAGAAGGTACTGCGGTTGTTGGCGGACTTATTAATCTACATCTTCTTACAGGGCAAATTGGGAAAGAAGGAGCAGGACCTTTTTCACTTACTGGCCAACCAAATGCTATGGGAGGACGGGAAGCAGGAGGGCTATCTCATCTACTTCCTGGTTATCGAAATATTTCTAATACGGAGCATAGACAAGTAGTCGAAAATCACTGGGATTTTCCTGCTGGAAGTATCTCTGAAGAACCAGGTTTAAATGCCTGGCAACAAATAGAAGCAATGGAAAAAGGAGAAATAGATCTTTGGTGGGTGGCTGCAACTAACCCACTTGTAAGCATGCCTGATCTAAATCGAGTAAAAGCAGCAATAAAAAACTGTTCACTGGTTGTTTTATCTGAAGCATATATAAATACTGAAACCTCTCATTACGCCCACCTGTTATTGCCCGCTGCACAGTGGAGTGAGAAAGCAGGTGTGATGACTAACTCAGAAAGGCGAATTACTTATTGTCCAGCTTTTCGTCCTTGCTTTGGTCAAAGTCGTGCAGATTGGGAGATCTTTGCTGAAGTAGGCCAAAAACTTGGATTTGTTGATCAGTTTACTTACAATTCTGCTTCTGAGGTATATTCAGAATTCACAGCTCTGACAAGTGGTCGTCTTTGTGATAGTTCGGGACTTAATCATGAATTATTAAAAAGTATTGGTCCCCAACAATGGCCATTTCCAAGAGAGAGTAATCCTACGAAAAAAGCCAAACGACTTTATGAAGATAAAAAGTTTGCGACACCTAATGGTCGAGCCCAGTTTTACACCAAGGAACCTCTGGGAATTGCTGAGCCTCCATGCGATATGTACCCCTTAGTCTTAACGGTTGGGCGTTACCTAGGACAATGGCATACCATGACTCGTACGGGGAAAGTAAATCGACTCAATAAAATGCACCCTGAGCCATTACTTGAAATTCATCCAATGGATGCAAAAGATATGAATATTAAAGATGGTGAGTTATCTGCTCTTAATTCTCGTCGAGGACATCTTACAGTACGTGTAAAAGAAACTGATCGTATACGTCGAGGCACAGTTTTTCTCCCAATGCACTGGGGTTTCACTCAAGCAAATCACTGTGAGACAAATAACCTAATGCATGAACAAGCATGTCCTGTATCTAAACAGCCTGAACTAAAAGCAAGCGCTGTAATTGTAGCTCCA
AG-402-G06  AATTTAACT---ACTCAATGTCCATATTGTGGCGTTGGATGTGGTCTAGAAATGCAACCACCAGCTGAAGTCGGAAAGGCAGTCCGTAGAGATGCAGATGGTTATCCGATGTGGAGATCTAGAGGAGATCGCAATCATCCATCCAGCCTTGGACAAATATGTATTAAAGGTGCAACAGTAGGAGAAACCTTGTCTCCAGGGAGATTAAATCAACCTCTATATCGAGATAATTTCAATGATAAATATCAACCGATTAGCTGGAATGAAGCTACAGATAAGATAGTTTCACAGATCAAAAAAAGTTTAATCCAAAAAGGT---CCCAACTCTATAGCAATGTACGGTTCTGGACAATTTCATACTGAAGACTACTATATTGCTCAAAAATTACTCAAAGGAGCTTTAGGTACAAATAATTTTGATGCAAATTCAAGACTATGCATGAGCTCAGCTGTGGCTGGATATAATTTAAGTCTTGGATCAGATGGTCCTCCTTGTTGTTATGAAGATCTTGATCACTACACCGTTGCATTCCTTATTGGCACTAATACTGCGGAATGCCATCCAGTACTTTTTCAACGTCTACTAAAAAGGAAAAAACAACATCGTGATAAAGTAAAAATTATTGTTATAGATCCAAGATTAACCGACACTGCAAAAGCTGCAGACATTTATTTACCTATTGCTCCCGGCAGTGACTTAGCTCTGTTATATGGTATTGCTCATTTAGTTCTGAAAAAGAATGGGCAAAATACAGAATTTATTGAAAATCATACAGATCAATATTCAGAATTCTTAGAGATTGTCAAAAATTGGACGCCACGAAAAGTTGCTCGCTTTTGTGGTATCCCAGAAAAAAAATTAGAAGAAGTGGCTAATGTGTTTAATCATCACGAAAGAGTGCTCAGTCTTTGGTCAATGGGTGTAAATCAACGCAGAGAAGGTACTGCAGTTGTTGGCGGACTTATCAATCTACATCTTCTTACAGGACAAATTGGGAAAGAGGGAGCAGGCCCTTTCTCACTAACAGGCCAACCAAATGCTATGGGAGGACGTGAAGCAGGAGGCCTATCTCATCTACTACCGGGTTATAGACATGTTGCCAGTAAACAACATAGACAAGTAGTCGAAAATCACTGGGATTTTCCGGCTGGAAGTATCTCTAAAGAACCAGGTCTAAATACCTGGCAACAAATTGAAGCAATGGAAAAAGGAGAAATAGATCTTTGGTGGGTGGCTGCAACCAACCCACTTGTAAGCATGCCTGATCTAAATCGAGTGAAAGCAGCAATAAAAAACTGTTCACTCGTTGTTTTATCTGAAGCTTATAGAAATACTGAAACCTCTCATTACGCCCACCTATTATTACCCGCGGCTCAGTGGAGTGAGAAAGCCGGCGTAATGACTAACTCAGAAAGGCGAATTACTTATTGTCCAGCTTTTCGTCCTTGCTTTGGTCAAAGTCGTCCAGATTGGGAGATCTTTGCTGAAGTAGGCCAAAAACTTGGATTTATTGATCAGTTTACTTACGGTTCTTCTTCTGAGGTATATTCAGAATTCACAGCTCTGACACACGGTCGTTTTTGTGATAGTTCGGGACTTAATCATGAATTACTAAAAAGTATTGGTCCCCAACAGTGGCCATTTCCAAAGGGGAGTAATCCTACGAAAGAAGCCAAGCGACTTTATGAAGATAAAAGGTTTGCAACACCTAATGGTCGAGCCCAATTTTACACTAAGCAACCTATGGGAATCGCTGAACCTCCATGCGATATGTACCCGTTAGTCTTAACTGTTGGGCGTTACCTAGGACAATGGCATACCATGACTCGTACTGGGAAGGTAAATCGGCTCAATAAAATGCACCCTGAACCATTACTTGAAATTCATCCTATGGATGCAAAAGATATGAATATTAAAGATGGTGAGTTATCTGCTCTTAATTCTCGTAGAGGACATCTTACGGTACGTGTAAAAGAAACCGATCGCATACGTCGAGGCACAGTTTTTCTCCCAATGCACTGGGGCTTCACTCAAACAAATTACTGTGAAACAAATAACTTGATGCATGAACAATCATGTCCCGTATCTAAACAGCCTGAACTAAAAGCAAGTGCTGTAATTGTGGCTCCA
AG-402-G23  AATTTTGCTAAAAGTCAATGCCCATATTGCGGTGTTGGCTGTGGTTTAAAAATGAAGCCTAAA------------AGTTCGGTTTCTGATGATAAA---------------TGGTTAGTAATTGGAGATAGGGATAGTCCTTCAACTCAAGGTAAATTGTGCGTAAAAGGAGCAACAGTATGTGAGACTCTAAAAGATGGGAGATTAAAAGAACCACTTTATAGGGAAAATTTAAATGAAGAATTTAAAGAAATTTCCTGGGACGAATCATACGAAATTCTGAAAGAGAATATTTTGAGTTCTATAAAAAATTATGGA---CCTGATTCAATAGCTATGTATGGCTCAGGTCAATTTCATACTGAAGATTATTACGTAGCCCAAAAGCTTCTCAAGGGAGCAATAGGCACAAATAATTTTGATGCTAATTCAAGACTATGTATGAGCTCAGCAGTAGCTGGCTATAACAGAAGTTTTGGCTCTGACGGCCCACCTTGTTGTTATGAAGATATTGATCATTGTTCCTTAATTTTATTAATAGGGACAAATACTGCAGAATGTCATCCCGTTCTTTTTGATCGAATTAAAAAACGTAAAAGAAACGTAAATGATAATTTAAAAGTTATAGTAATCGATCCAAGAGAAACTGAAACTTCCTCCATAGCAGATTTTTACTTACAAATTTCTTCTGGAACAGATCTTTTTTTATTTATTGGGATTGCTAATTATCTTTATAAGAATCAATTGACTGATCAAAATTTCATTGATAAGTCGACCGAAAGCTATTTTCATTTTGTAAAACATATACAAAAATGGGATTTAAAAAAAATAAGTCAAATTTGCAATATACCCGAGAAAACAATTATTGATATTGCAAAATTATGGGGAGAAAGCAAAAATGTTCTAAGTCTCTGGTCTATGGGTTTGAATCAAAGGCAAGAGGGAACAGCAGCAGTAAATGGGCTAATAAATCTTCATCTAATGACCGGCCAAATAGGTAAAGAAGGTTCTGGTCCTTTTTCCTTAACTGGCCAACCAAACGCTATGGGTGGGAGAGAAGCTGGAGGATTATCGCACCTTCTTCCAGGATATAGGTTTGTAAAAAATAAAATAGATAGGAATGAAATTGAAAAAATATGGGGGTTCCCTGAGGGAAAGATATCTGCAAAACAGGGTCTATCTGCATTTGAACAAATAGAAGCTATAAAAAAAGGATCTGTGAAAATTTGGTGGATTGCAGCTACGAACCCTTTGGTTAGCATGCCTAATTTAAACTTTGTAAAAAAAGCACTTTCAAAATGTCCTTTAATTATCCTCAACGAATCTTATGAACAAAGTGAATCAATTAAATATGCTCATCTAGTATTGCCCGCGGCTCAGTGGAGCGAAAAAGATGGTGTTATGACAAATTCAGAAAGAAGAGTAACCCTTTGCCCATCTTTCAGAGAATCTTATAATAATTCAAAACCAGATTGGCAAATATTTGCTGAATTAGGACAGAAGATAGGCTATTTCAAACAATTTGAATATGAATCTTCCTCGGATGTTTATAATGAATTTTTAAAAACGACCACAAAAAGATTATGCGATATGAGTGGATTATCATATCAATTATTAAAAAATCATGGTCCTCAACAATGGCCTTATCCTAAAGGCAGTGTACCTAGTACATCTTCAAAAAGATTATATGAAGATGGTTATTTCCCAACTGAGACTGGCAAAGCAAATTTTTGTATTGATGATCCTATAGGTTTGGCTGAACCCCCTTCGGATGAGTACCCACTAATTTTGACAATTGGAAGATATTTAAGTCAATGGCATACAATGACAAGAACTTCTAAAGTTCAAAAACTTACAAAAAAGAATCCAGAACCGTTATTGGAAATTAATTCTAAAGATGCTTTGTCTTTAAAAATCAAAAATGATGAAACAGTAAAAATTAAATCCAAAAGAGGGGAAGTTCAAGCAAAAGTTAAGATTACTGACAAAATAAAAGCAGGTACAGTTTTTTTACCAATGCATTGGGGTTTTAGTCAAAAAAATATGTGTGAAGTAAACTCTTTGATGCATGAAAAGTCATGCCCGATATCAAAACAACCGGAATTAAAAGCATGCTCAGTAATAATAATTCCA
AG-402-I23  AATTTTACTAGAAGTCAATGCCCATATTGCGGTGTTGGATGTGGTTTAAAAATGAGGCCTAAA------------ACTTCGGTTTCTGATGATAAA---------------TGGTTAGTAAGTGGAGATAGGGATAGTCCTTCAACTCATGGTAAATTGTGCGTAAAAGGAGCAACAGTATGTGAGACTCTAAAAGATGGGAGATTAAAAGAACCACTTTATAGGGAAAATTTAAATGAAGAATTTAAAGAAATTTCCTGGGACGAATCATATGAAATTCTGAAAGAGAATATTCTGAGTTCTATAAAAAATTACGGA---GCTGATTCAATAGCTATGTATGGCTCAGGTCAATTTCATACTGAAGATTATTACGTAGCCCAGAAGCTTCTCAAGGGAGCAATAGGCACAAATAATTTTGATGCTAATTCAAGACTATGTATGAGCTCAGCGGTAGCTGGATACAACAGAAGTTTTGGCTCTGATGGCCCACCTTGTTGTTATGAAGATATTGATCATTGCTCTTTAATTTTATTAATAGGGTCAAATACTGCAGAATGTCATCCAGTTCTTTTTGATCGAATTAAGAAACGTAAAAGAAACGTAAATGATAATTTAAAAGTAATAGTAATTGATCCAAGAGAAACAGAAACTTCATCCATAGCAGATTTTTACTTACAAATTTCTTCTGGAACAGATCTTTTTTTATTTATTGGGATTGCGAATTATCTTTATATGAATCAATTAACTGATCAAAATTTCATTGAGAAGTCGACCGAAAACTATTTTCATTTTGTAAAACATATACAAAAATGGGATTTAAAAAAAATAAGTGAAATTTGCAATATTTCCGAGCAAACAATTATTGATATTGCAAAATTATGGGGAGAAAGCAAAAATGTTCTAAGTCTCTGGTCGATGGGTTTGAATCAAAGGCAAGAGGGTACAGCAGCAGTAAATGGGCTAATAAATCTTCATCTAATGACCGGCCAAATAGGTAAAGAAGGTTCTGGTCCTTTTTCCTTAACTGGCCAACCAAACGCTATGGGGGGGAGAGAAGCTGGTGGACTATCGCACCTTCTTCCAGGATATAGGTTTGTAAAAAATAAAATAGATAGGAATGAAATTGAAAAAATATGGGGGTTCCCTAAGGGCAAGATATCTTCAAAACAGGGTCTATCTGCCTTTGAACAAATAGAAGCTATAAAAAAAGGAACAGTGAAAATTTGGTGGATTGCAGCTACGAACCCTTTGGTTAGCATGCCAAATTTAAACTTTGTAAAAAAAACACTTTCAAAATGTCCTTTAATTATCCTTAACGAATCTTATGAACAAAGTGAATCAATTAAATATGCTCATCTAGTATTGCCGGCGGCTCAATGGAGCGAAAAAGATGGTGTAATGACAAATTCAGAAAGAAGAGTAACCCTTTGCCCCTCTTTCAGAGAATCGAATAAAAATTCAAAACCAGATTGGCAAATATTTGCTGAATTAGGACAGAAGATAGGCTATTTCAAACAATTTGAATATAAATCTTCATCGGATGTTTATGATGAATTCTTAAAAACAACTACAAAAAGATTATGCGATATGAGTGGATTATCATATCAATTATTAAAAAATCATGGTCCTCAACAATGGCCTTATCCTAAAGGCAGCGTACCTAGTACATCTTCAAAAAGATTATATGAAGATGGTTATTTCCCAACTGAGACTGGTAAAGCAAATTTTTGTATTGATGATCCTATAGGGTTGGCTGAACCCCCTTCAGATGAGTACCCACTAATTTTGACAATTGGAAGATATCTAAGTCAATGGCATACAATGACAAGAACTTCTAAAGTTCAAAAACTTACAAAAAAAAATCCAGAACCGTTATTGGAAATTAATTCTAAAGATGCTTTATCTTTAAAAATCAAAAATGATGAAATAGTAAAAATTAAATCCAAAAGAGGGGAAGTTCAAGCAAAAGTTCAGGTTACTGACAAAATTAAAGCAGGTACAGTTTTTTTACCAATGCATTGGGGTTTTAGTCAAAAAAATATGTGTGAAGTAAACTCTTTGATGCATGAAAAGTCATGCCCTATATCAAAACAACCGGAATTAAAAGCATGCTCAGTAATAATTATTCCA
AG-402-K22  AATTTTACTAAAAGTCAATGCCCATATTGCGGTGTTGGCTGTGGGTTAAAAATTAGGCCTAAA------------AATTCAGTTTCAGATGATAAG---------------TGGTTAGTAAGTGGAGATAAGGATACTCCTTCAACTCTTGGCAAATTGTGCGTCAAAGGAGCGACAGTATGTGAGACTCTTAGAGATGGAAGATTAAAAGAACCACTTTATAGAAAAAATTTAAACGAAGAATTTAAAATAATTTCCTGGGATGAATCATACGAAATTATAAAAGAAAATATTCTAAGTTCTATTAAAAATCATGGA---CCGGATTCAATAGCAATGTACGGGTCCGGGCAATTCCATACTGAAGATTATTACATAGCTCAGAAGCTTCTCAAGGGGGCAATTGGTACAAATAATTTTGATGCTAATTCAAGATTATGTATGAGCTCAGCAGTTGCTGGCTATAATAGAAGTTTTGGTTCTGATGGGCCACCTTGTTGTTACGAAGATATTGATCATTGCTCTTCAATTTTTTTAATTGGGACAAATACCGCAGAATGTCATCCCGTTCTTTTTGATCGAATTAAGAAACGCAAAAGAAACGCTAATGATCCTTTAAAAGTGATCGTAATTGATCCAAGAGAAACAGAAACTTCATCGATAGCAGATTTTTACCTGCAAATTTCTTCTGGAACAGATCTTTTTTTATTTATTGGAATCGCGAATTATCTTTATAAGAAGAAATTAACTGAACAAAATTTTATTGGGAAATCGACTGAAAACTATTTTCAATTTGTAAGACACATACAAAAATGGGATTTAAAAAAAATAAGTGATATTTGCAATATAACTGAACAAGAAATTATTGATATTGCAAAATTATGGGGAGAAAGTAAAAATGTTTTAAGTCTTTGGTCGATGGGGTTGAATCAAAGACAAGAGGGAACAGCTGCGGTGAATGGGCTAATAAATCTTCATTTAATGACAGGGCAAATTGGGAAAGAAGGCTCTGGGCCTTTTTCCTTAACTGGCCAACCAAACGCTATGGGAGGAAGAGAAGCTGGTGGTCTATCGCACCTTCTTCCAGGATATAGGTTTGTAAAAAACAAAATTGATAGGAATGAAATTGAAAAAATATGGGGATTTCCTACTGGAAAAATATCTGAAAAACAAGGCCTAACTGCTTGGGAACAAATAGAAGCCATTAAAAAAGGATCTGTAAAAATTTGGTGGGTTGCAGCTACGAATCCTTTAGTAAGCATGCCAAATTTAAACTTTGTAAAAAATGCACTTTCAAAATGTCCTTTGATTATTCTCAATGAATCTTATAAACAAAGTGAATCAATTAAATATGCTCATCTAGTATTGCCAGCAGCTCAATGGAGCGAAAAAGATGGTGTTATGACAAATTCAGAAAGAAGAGTAACTCTTTGTCCATCCTTTAGAGTTTCTAATAAAAATTTAAAACCAGATTGGCAGATATTTGCAGAATTAGGTCAAAAGTTAGGCTACTTTAAACAATTTGAATATAAATCCTCATCGGATGTTTATGATGAGTTTCTAAAAACTACCTCTAAAAGGGTATGCGATATGAGTGGGTTATCATATCAATTATTAAAAAATAATGGTCCGCAACAATGGCCTTATCCTAAGGGCAGTATTCCAAGTACTATTTCAAAAAGATTATATGAGGATGGTTATTTCCCAACTGAGACTGGTAAAGCAAATTTTTGTATTGATGACCCTATAGGGTTAGCTGAACCCCCATCAGATGAGTACCCACTAATCTTGACAATTGGAAGATATCTTAGTCAATGGCATACAATGACAAGAACTTCTAAAGTTCAAAAACTTAAAAAAAATAATCCAGAACCATTATTAGAAATTAACTCTAAAGATGCTTTATATTTAAATATCAAAAATGATGAAAAAGTAAAAATTAGATCCAAAAGAGGCGAAGTTAAAGCAAAAGTTACGATTACAGACAAAATAAAAGCCGGCACAGTTTTTTTGCCAATGCATTGGGGTTTTAGTCATGAAAATATGTGTGAAGTAAACTCTTTGATGCATGAAAAGTCATGCCCAATATCAAAACAACCCGAATTAAAAGCCTGCTCAGTAAAAATTATTCCA
AG-402-L20  AATTTAACT---ACTCAATGTCCATATTGCGGCGTTGGATGTGGTCTAGAAATGCAACCACCAGCTGAAATCGGAAAAGCAGTCCGTAGAGATGCAGATGGTTATCCGATGTGGAGGTCTAAAGGCGATCGCAATCATCCATCCAACCTTGGACAAATATGTATTAAAGGTGCAACCGTAGGAGAAACCTTGTCTCCGGGGAGATTAAAGCAACCTCTGTATCGAGATAATTTAAATGATAAATATCAACCGATTAGCTGGAGTGAAGCTACAGATAAGATAGTTTCACAAATCAAAAAAAGTTTAATCAAAAAAGGT---CCAAACTCTATAGCAATGTATGGTTCTGGACAATTTCATACTGAAGACTACTATATTGCTCAAAAATTACTCAAAGGAGCTTTAGGTACAAATAATTTTGATGCAAATTCAAGACTATGTATGAGCTCAGCTGTCGCTGGATATAATTTAAGTCTTGGATCAGATGGTCCTCCCTGTTGTTATGAAGATCTTGATCACTACACCGTTGCATTCCTCATTGGCACTAATACAGCGGAATGCCATCCAGTACTTTTTCAACGTCTACTCAAAAGGAAAAAACAACATCAAGATAAAGTAAAAATTATTGTTATAGATCCCAGATTAACAGACACTGCAAAAGCTGCTGACATTTATCTACCTATTGCTCCAGGCAGTGACTTAGCCCTGTTATATGGTATTGCCAATTTAGTTCTGAAAAAGAATGGACAAAATGCAGAATTTATTAAAAATCATACAGATAAATATTCAGAATTCTTAGCGATTATAAAAAATTGGACTCCTAGAAAAGTTGCTCGCTTTTGTGGTATCCCAGAAAAAAAATTAGAAGAAGTAGCTAATATGTTTAATCATCGCGAAAGGGTACTAAGTCTTTGGTCAATGGGTGTAAATCAACGCAGAGAAGGTACTGCAGTTGTTGGCGGACTTATCAATCTACATCTTCTCACGGGACAAATCGGGAAAGAGGGAGCTGGACCTTTTTCACTTACTGGCCAACCAAATGCTATGGGAGGACGTGAAGCAGGAGGCCTATCTCATCTACTTCCTGGTTATCGAAATGTTGCCAATAAAAAACATAGACAAGTCGTCGAAAATCACTGGAATTTTCCGGCTGGAAGTATCTCTGAAGAACCAGGTTTAAACGCCTGGCAACAAATTGAAGCAATGGAAAAAGGAGAAATAGATCTTTGGTGGGTTGCTGCAACTAACCCACTTGTAAGCATGCCTGATCTAAATCGAGTAAAAGCCGCAATAAAAAACTGTTCACTAGTTGTTTTATCCGAAGCATATGAAGATACTGAAACCTCTCATTATGCCCATCTATTATTGCCCGCTGCACAATGGAGTGAGAAAGCCGGTGTGATGACTAATTCAGAAAGGCGAATCACGTATTGCCCAGCTTTTCGTCCATGCTTTGGGCAAAGTCGTCCCGATTGGGAGATCTTTGCTGAAGTAGGCCAAAAACTTGGATTTATTGATCAGTTTACTTATGATTCTTCTTCTGAGGTATATTCAGAGTTTACAGCTCTGACAAGTGGTCGTCTCTGTGAAAGTTCGGGACTTAATCATGAATTACTAAAAAGTATTGGTCCCCAACAGTGGCCATTTCCAAAAGGGAGTAATCCTACAAAAGAAGCTAAGCGACTTTATGAAGATAAAAGATTTGCAACACCTAATGGTCGAGCCCAATTTTACACTAAGCAACCTATGGGAGTCGCTGAACCTCCATGCGATATGTACCCGTTAGTCTTAACTGTTGGGCGTTACCTAGGACAATGGCATACCATGACTCGTACTGGGAAAGTAAATCGTCTCAATAAAATGCACCCTGAACCATTACTTGAAATTCATCCTATGGATGCAAAAGATATGAATATCAAAGATGGTGAGTTATCTGCTCTTAATTCTCGTAGAGGACATCTTACGGTACGTGTAAAAGAAACCGATCGTATACGTCGAGGCACAGTTTTTCTCCCAATGCATTGGGGCTTCACTCAAACAAATCACTGTGAAACAAATAACTTGATGCATGAACAATCATGTCCCGTATCTAAACAGCCTGAACTAAAAGCAAGTGCTGTAATTGTGGCTCCA
AG-402-N08  AATTTTACTAAAAGCCAATGCCCATATTGCGGTGTTGGCTGTGGTTTAAAAATGAAGCCTAAA------------AGTTCGGTTTCTGATGATAAA---------------TGGTTAGTAAGTGGAGATAGGGATAGTCCTTCAACTCAAGGTAAATTGTGCGTAAAAGGAGCAACAGTATGTGAGACTTTAAAAGACGGGAGATTAAAAGAACCACTTTATAGGGAAAATTTAAATGAAGAATTTAAACAAATTTCCTGGGACGAATCATACGAAATTCTGAAAGAGAATATTTTGAGTTCTATAAAAAATTATGGA---CCTGATTCAATAGCTATGTATGGCTCAGGTCAATTTCATACTGAAGATTATTACTTAGCCCAAAAGCTTCTCAAGGGAGCAATAGGCACAAATAATTTTGATGCTAATTCAAGACTATGTATGAGCTCAGCAGTTGCTGGATATAATAGAAGTTTTGGCTCTGATGGCCCACCTTGTTGTTATGAAGATATTGATCATTGCTCTTTAATTTTATTAATAGGGACAAATACAGCAGAATGTCATCCCGTTCTTTTTGATCGAATTAAAAAACGTAAAAGAAACGTAAATGATAATTTAAAAGTAATAGTAATTGATCCAAGAGAAACTGAAACTTCATCCATAGCAGATTTTTACTTACAAATTTCTTCTGGAACAGATCTATTTTTATTTATTGCGATTGCGAATTATCTTTATAAGAATCAATTAACTGACCAAAATTTCATTGATAAGTCGACCGAGAACTATTTTGATTTTGTAAAACATATACAAAAATGGGATTTAAAAAAAATAAGTGAAATTTGCAATATATCCGAGAAAACAATTATTGATATTGCAAAATTATGGGGAGAAAGCAAAAATGTTCTAAGTCTTTGGTCGATGGGTTTGAATCAAAGGCAAGAGGGTACAGCAGCAGTAAATGGGCTAATAAATCTTCATTTAATGACCGGCCAAATAGGCAAAGAAGGTTCTGGTCCTTTTTCCTTGACTGGCCAACCAAACGCTATGGGTGGGAGAGAAGCAGGAGGCCTATCGCACCTTCTTCCAGGATATAGGTTTGTAAAAAATAAAACAGATAGGAATGAAATTGAAAAAATATGGGGGTTCCCTGAGGGAAAGATATCTGAAAAACAGGGTCTATCTGCATTTGAACAAATAGAAGCTATAAAAAAAGGATCTGTGAAAATTTGGTGGATTGCAGCTACGAACCCTTTGGTTAGTATGCCTAATTTAAACTTTGTAAAAAAAGCACTTTTAAAATGTCCTTTAATTATCCTCAACGAATCTTATGAACAAAGTGAATCAATTAAATATGCTCATCTAGTATTGCCCGCAGCTCAATGGAGCGAAAAAGATGGTGTTATGACAAATTCAGAAAGAAGAGTAACCCTTTGCCCATCTTTCAGAGAATCGAATAAAAATTCAAAACCAGATTGGCAAATATTTGCTGAATTAGGACAGAAAATAGGTTATTTCAAACAATTTGAATATGAATCTTCATCGGAAGTTTATGACGAATTTTTAAAAACGACTACTAAAAGATTCTGCGATATGAGCGGATTATCATATCAATTATTAAAAAATCATGGTCCTCAACAATGGCCTTATCCTAAAGGCAGCGTACCTAGTACATTTTCAAAAAGATTATATGAAGACGGTTATTTCCCAACTGAGACTGGCAAAGCAAATTTTTGTATTGATGATCCTATAGGGTTGGCTGAACCCCCTTCAGATGAGTACCCACTAATTTTGACAATTGGAAGATATCTAAGTCAATGGCATACAATGACAAGAACTTCTAAAGTTCAAAAACTTACAAAAAAGAATCCAGAACCGTTATTGGAAATTAATTCTAAAGATGCTTTATCTTTAAAAATCAAAAATGATGAAATAGTAAAAATTAAATCCAAAAGAGGGGAAGTTCAAGCAAAAGTTCAGATTACTGACAAAATTAAAGCAGGTACAGTTTTTTTACCAATGCATTGGGGTTTTAGTCAAAAAAATATGTGTGAAGTAAACTCTTTGATGCATGAAAAGTCATGCCCGATATCAAAACAACCGGAATTGAAAGCATGCTCAGTAATAATTGTTCCA
AG-402-N09  AAACATTTAACTACTCAATGTCCATATTGTGGAGTTGGATGTGGTCTAGAAATGCAACCACCAGCTGAAATCGGAAAGGCAGTCCGTAGAGATGCAGATGGTTATCCGATGTGGAGATCTAGAGGAGATCGCAATCATCCATCCAACCTTGGACAAATATGTATTAAAGGTGCAACCGTAGGAGAAACCTTGTCTCCAGGGAGATTAAATCAACCTCTATATCGAGATAATTTCAATGATAAATATCGACCGATTAGCTGGAATGAAGCTACAGATAAGATAGTTTCACAGATCAAAAAAAGTTTAATCAAAAAAGGT---CCAAACTCTATAGCGATGTATGGTTCTGGACAATTTCATACTGAAGACTACTATGTTGCTCAAAAATTACTCAAAGGAGCTTTAGGTACAAATAATTTTGATGCAAATTCAAGACTGTGCATGAGCTCAGCTGTGGCTGGATATAATTTAAGTCTTGGATCAGATGGGCCTCCTTGTTGTTATGAAGATCTTGATCACTACACCGTTGCATTCCTTATTGGCACTAATACTGCAGAATGCCATCCAGTACTTTTTCAACGTCTACTCAAAAGGAAAAAACAACATCGTGATAAAGTAAAAATTATTGTTATAGATCCAAGATTAACCGACACTGCAAAAGCTGCAGACATTTATTTACCTATTGCTCCCGGCAGCGACTTAGCTCTGTTATATGGTATTGCCAATTTAGTTCTGAAAAAGAATGGGCAAAATACAGAATTTATTGAAAATCATACAGATCAATATTCAGAATTCTTAGAGATTGTCAAAAATTGGACGCCACGAAAAGTTGCTCGCTTTTGTGGTATCCCAGAAAAAAAATTAGAAGAAGTAGCTAATATGTTTAATCATCACGAAAGGGTGCTCAGTCTTTGGTCAATGGGTGTAAATCAACGTAGAGAAGGTACTGCAGTTGTTGGAGGACTTATCAATTTACATCTTCTTACAGGACAAATTGGAAAAGAAGGAGCAGGACCTTTCTCACTTACAGGCCAGCCAAATGCTATGGGAGGACGTGAAGCAGGAGGCCTATCTCATCTACTACCTGGTTATAGACATGTTGCTAATACAAAACATAGACAAGTAGTCGAAAATCACTGGAATTTTCCGGCTGGAAGTATCTCTGAAGAACCAGGTCTAAATGCCTGGCAACAAATTGAAGCAATGGAAAAAGGAGAAATAGATCTTTGGTGGGTGGCTGCAACCAACCCACTTGTAAGCATGCCTGATCTAAATCGAGTGAAAGCAGCAATAAAAAACTGTTCACTGGTTGTTTTATCTGAAGCATATGTAAATACTGAAACCTCTCATTACGCCCACCTATTATTACCCGCTGCACAGTGGAGTGAGAAAGCCGGTGTAATGACTAACTCAGAAAGGCGAATTACTTATTGTCCAGCTTTTCGTCCATGCTTTGGTCAAAGTCGTCCAGATTGGGAGATCTTTGCTGAAGTAGGCCAAAAACTTGGATTTATTGATCAGTTTACTTACGGTTCTTCTTCTGAGGTATATTCAGAATTCACAGCTCTGACACACGGTCGTCTTTGTGATAGTTCGGGACTTAATCATGAATTACTAAAAAGTATTGGTCCCCAACAGTGGCCATTTCCAAAAGGGAGTAATCCTACAAAGAAAGCTAAGCGACTTTATGAAGATAAAAGATTTGCAACACCTAATGGTCGAGCCCAATTTTACACTAAGCAACCTATGGGAATCGCTGAACCTCCATGCGATATGTACCCGTTAGTCTTAACTGTTGGGCGTTACCTAGGACAATGGCATACCATGACTCGTACTGGGAAAGTAAATCGGCTCAATAAAATGCACCCTGAACCATTACTTGAAATTCATCCTATGGATGCAAAAGATATGAATATCAAAGATGGTGAGTTATCTGCTCTTAATTCTCGTAGAGGACATCTTACGGTACGTGTAAAAGAAACCGATCGTATACGTCGAGGCACAGTTTTTCTCCCAATGCACTGGGGCTTCACTCAAACAAATCACTGTGAAACAAATAACTTGATGCATGAACAATCATGTCCCGTATCTAAACAGCCTGAACTAAAAGCAAGTGCTGTAATTGTGGCTCCA
AG-402-O21  AATTCTACT---ACTCAATGTCCATATTGCGGCGTTGGATGTGGTCTAGAAATGCAACCACCAGCTGAAATCGGAAAAGCAGTCCGTAGAGATGCAGATGGTTATCCGATGTGGAGGTCTAGAGGCGATCGCAATCATCCATCCAACCTTGGACAAATATGTATTAAAGGTGCAACCGTAGGAGAAACCTTGTCTCCAGGGAGATTAAAGCAACCTCTCTATCGAGATAATTTAAATGATAAATATCAACCGATTAGCTGGAACGAAGCTACAGATAAGATAGTTTCACAAATCAAAAAAAGTTTAATCAAAAAAGGT---CCAAACTCTATAGCGATGTATGGTTCTGGACAATTTCATACTGAAGACTACTATATTGCTCAAAAATTACTCAAAGGAGCTTTAGGTACAAATAATTTTGATGCAAATTCAAGACTATGTATGAGCTCAGCTGTCGCTGGATATAATTTAAGTCTTGGATCAGATGGTCCTCCCTGTTGTTATGAAGATCTTGATCACTACACCGTTGCATTCCTCATTGGTACTAATACAGCGGAATGCCATCCAGTACTTTTTCAACGTCTACTCAAAAGGAAAAAACAACATCAAGATAAAGTAAAAATTATTGTTATAGATCCCAGATTAACAGACACTGCAAAAGCTGCTGACATTTATCTACCTATTGCTCCAGGCAGTGACTTAGCCCTGTTATATGGTATTGCCAATTTAGTTCTGAAAAAGAATGGACAAAATGTAGAATTTATTAAAAATCATACAGATAAATATTCAGAATTCTTAGCGATTATAAAAAATTGGACTCCTAGAAAAGTTGCTCGCTTTTGTGGTATCCCAGAAAAAAAATTAGAAGAAGTAGCTAATATGTTTAATCATCGCGAAAGGGTACTAAGTCTTTGGTCAATGGGTGTAAATCAACGCAGAGAAGGTACTGCAGTTGTTGGCGGACTTATCAATCTGCATCTTCTCACGGGACAAATCGGGAAAGAGGGAGCTGGACCTTTTTCGCTTACTGGCCAACCAAATGCTATGGGAGGACGTGAAGCAGGAGGCCTATCTCATCTACTTCCTGGTTATCGAAATGTTGCCAATAAAAAACATAGACAAGTCGTCGAAAATCACTGGGATTTTCCGGCTGGAAGTATCTCTGAAGAACCAGGTCTAAACGCCTGGCAACAAATTGAAGCAATGGAAAAAGGAGAAATAGATCTTTGGTGGGTTGCTGCAACTAACCCACTTGTAAGCATGCCTGATCTAAATCGAGTAAAAGCCGCAATAAAAAACTGTTCACTAGTTGTTTTATCCGAAGCATATGAAGATACTGAAACCTCTCATTATGCCCATCTATTATTGCCCGCTGCACAATGGAGTGAGAAAGCCGGTGTGATGACTAATTCAGAAAGGCGAATCACTTTTTGCCCAGCTTTTCGTCCATGCTTTGGTCAAAGTCGTCCCGATTGGGAGATATTTGCTGAAGTAGGCCAAAAACTTGGATTTATTGATCAGTTTACTTATGATTCTTCTTCTGAGGTATATTCAGAGTTTACAGCTCTGACAAGTGGTCGTCTCTGTGATAGTTCAGGTCTTAATCATGAATTACTAACAAGTGTTGGTCCCCAACAATGGCCATTTTCAACAGGAAGTAATCCTACAAAAAAAGCGAAGCGACTTTATGAAAATAAAAGGTTTGAGACACCTAATGGTCGAGCTCAGTTTTACACTAAACAACCTCTGGGAATCGCTGAGCCTCCATGCGATATGTACCCGTTAGTCTTAACTGTTGGGCGTTACCTCGGACAATGGCATACCATGACTCGTACTGGAAAAGTAAATCGACTTAATAAAATGCACCCTGAACCATTACTTGAAATTCATCCTATGGATGCAAAAAATATGAATATTAAAGATGGTGAGTTATCTGCTCTTAATTCTCGTCGAGGACATCTTACAGTACGTGTAAAAGAAACTGATCGTATACGTCGAGGCACAGTTTTTCTACCAATGCACTGGGGCTTCACTCAAAGTAATCATTGTGAGACAAACAACTTGATGCATGAACAATCATGTCCCATATCTAAACAGCCTGAACTAAAAGCAAGCGCTGTAATTGTGGCTCCA
AG-409-A10  AATTTAACT---ACTCAATGTCCATATTGCGGCGTTGGATGTGGTCTAGAAATGCAACCACCAGCTGAAATCGGAAAAGCAGTACGTAGAGATGCAGATGGTTATCCAATGTGGAGGTCTAGAGGCGATCGCAATCATCCATCCAACCTTGGACAAATATGTATTAAAGGTGCAACCGTAGGAGAAAGCTTGTCTCCAGGGAGATTAAAGCAACCTCTGTATCGAGATGATTTAAATGATAAATATCAACCGATTAGCTGGCATGAAGCTACAGATAAGATAGTTTCACAAATCAAAAAAAGTTTACTCAAAAAAGGT---CCAAACTCTATAGCGATGTATGGTTCTGGACAATTTCATACTGAAGACTACTATATTGCTCAAAAATTACTCAAAGGAGCTTTAGGTACAAATAATTTTGATGCAAATTCAAGACTATGTATGAGCTCAGCTGTCGCTGGATATAATTTAAGTCTTGGATCAGATGGTCCTCCCTGTTGTTATGAAGATCTTGATCACTACACCGTTGCATTCCTCATTGGCACTAATACAGCGGAATGCCATCCAGTACTTTTTCAACGTCTACTCAAAAGGAAAAAACAACATCAAGATAAAGTAAAAATTATTGTTATAGATCCAAGATTAACAGACACTGCAAAAGCTGCTGACATTTATCTACCTATTGCTCCAGGCAGTGACTTAGCCCTGTTATATGGTATTGCCAATTTAGTTCTGAAAAATAATGGACAAAATGCAGAATTTATTAAAAATCATACAGATAAATATTCAGAATTCTTAGCGATTATAAAAAATTGGACTCCTAGAAAAGTTGCTCGCTTTTGTGGTATCCCAGAAAAAAAATTAGAAGAAGTAGCTAATATGTTTAATCATCGCGAAAGGGTACTAAGTCTTTGGTCAATGGGTGTAAATCAACGCAGAGAAGGTACTGCAGTTGTTGGGGGACTTATCAATCTACATCTTCTCACGGGACAAATCGGGAAAGAGGGAGCTGGACCTTTTTCGCTTACTGGCCAACCAAATGCTATGGGAGGACGTGAAGCAGGAGGCCTATCTCATCTACTTCCTGGTTATCGAAATGTTGCCAATAAAAAACATAGACAAGTCGTCGAAAATCACTGGGATTTTCCGGCTGGAAGTATCTCTGAAGAACCAGGTTTAAACGCCTGGCAACAAATTGAAGCAATGGAAAAAGGAGAAATAGATCTTTGGTGGGTTGCTGCAACTAACCCACTTGTAAGCATGCCTGATCTAAATCGAGTAAAAGCCGCAATAAAAAACTGTTCCCTAGTTGTTTTATCCGAAGCATATGAAGATACTGAAACCTCTCATTATGCCCATCTATTATTGCCGGCTGCACAATGGAGTGAGAAAGCCGGTGTGATGACTAATTCAGAAAGGCGAATCACTTATTGCCCAGCTTTTCGTCCATGCTTTGGTCAAAGTCGTCCCGATTGGGAGATATTTGCTGAAGTAGGCCAAAAACTTGGATTTATTGATCAGTTTACTTATGATTCTTCTGCTGAGGTATATTCAGAGTTTACAGCTCTGACAAGTGGTCGTCTCTGTGATAGTTCGGGTCTTAATCATGAATTACTAACAAGTGTTGGTCCCCAACAATGGCCATTTTCAAAAGGAAGTAATCCTACGAAAAAAGCCAAGCGACTTTATGAAAATAAAAGGTTTGAGACACCTAATGGTCGAGCCCAGTTTTACACTAAACAACCTCTGGGAATCGCTGAGCCTCCATGCGATATGTACCCGTTAGTCTTAACTGTTGGGCGTTACCTCGGACAATGGCATACCATGACTCGTACTGGAAAAGTAAATCGACTTAATAAAATGCACCCTGAACCATTACTTGAAATTCATCCTATGGATGCAAAAAATATGAATATTAAAGATGGTGAGTTATCTGCTCTTAATTCTCGTCGTGGACATCTTACAGTACGTGTAAAAGAAACTGATCGTATACGTCGAGGCACAGTTTTTCTCCCAATGCACTGGGGCTTCACTCAAACTAATCATTGTGAGACAAACAACTTGATGCATGAACAATCATGTCCCATATCTAAACAGCCTGAACTAAAAGCAAGCGCTGTAATTGTGGCTCCA
AG-412-J13  AATTTTACTAAAAGTCAATGCCCATATTGTGGTGTTGGCTGTGGGTTAAAAATGAAGCCTAAA------------AGTTCGGTTTCTGATGATAAA---------------TGGTTAGTAAGTGGAGATAGGGATAGTCCTTCCACTCATGGTAAATTGTGCGTAAAAGGAGCAACAGTATGTGAGACTCTAAAAGATGGGAGATTAAAAGAACCACTTTATAGGGAAAATTTAAATGAAGAATTTAAAGAAATTTCCTGGGACGAATCATACGAAATTCTGAAAGAGAAAATTCTGAGTTCTATAAAAAATTATGGA---CCTGATTCAATAGCTATGTATGGCTCCGGTCAATTTCATACTGAAGATTATTACGTAGCCCAGAAGCTTCTCAAGGGAGCAATAGGCACAAATAATTTTGATGCTAATTCAAGATTATGTATGAGTTCAGCAGTAGCTGGATATAATAGAAGTTTTGGCTCTGATGGCCCACCTTGTTGTTATGAAGATATTGATCATTGCTCTTTAATTTTATTAATAGGGACAAATACAGCAGAATGTCATCCCGTTCTTTTTGATCGAATTAAGAAACGCAAAAGAAATGTAAATGATAATTTAAAAGTAATAGTAATCGATCCAAGAGAAACAGAAACTTCATCCATAGCAGATTATTACTTACAAATTTCTTCTGGAACAGATCTTTTTTTATTTATTGGAATTGCGAATTATCTTTATAAGAATCAATTAACTGATCAAAATTTCATTGAGAAGTCGACAGAAAACTATTTTCATTTTGTAAAACATATACAAAAATGGGATTTAAAAAAAATAAGTGAAATTTGCAATATATCTGAGCAGACAATTATTGATATTGCAAAATTATGGGGAGAAAGCAAAAATGTTTTAAGTCTCTGGTCGATGGGTTTGAATCAAAGGCAAGAGGGAACAGCAGCAGTAAATGGGCTAATAAATCTTCATCTAATGACCGGCCAAATAGGCAAAGAAGGTTCTGGCCCTTTTTCCTTAACTGGCCAACCAAACGCTATGGGGGGGAGAGAAGCTGGAGGACTATCGCACCTTCTTCCAGGATATAGGTTTGTAAAAAATAAAATAGATAGGAATGAGATTGAAAAAATATGGGGGTTCCCTAAAGGAAAGATATCTGCAAAACAGGGTCTATCTGCCTTTGAACAAATAGAAGCTATTAACAAAGGAACTGTGAAAATTTGGTGGATTGCAGCTACGAACCCTTTGGTTAGCATGCCAAATTTAAACTTTGTAAAACAAGCACTTTCAAAATGTCCTTTAATTATTCTCAATGAATCTTATGAACAAAGTGAATCAATTAAATATGCTCATCTAGTATTGCCGGCGGCTCAATGGAGCGAAAAAGATGGTGTCATGACAAATTCAGAAAGAAGAGTAACCCTTTGCCCATCTTTCAGAGAATCTAATAATAATTCAAAACCAGATTGGCAAATATTTGCTGAATTAGGACAGAAGATAGGCTATCTCAAACAATTTGTATATGAATCTTCATCGGATGTTTATGATGAATTTTTAAAAACGACTACAAAAAGATTATGCGATATGAGTGGATTATCATATCAAACATTAAAAAATCATGGTCCTCAACAATGGCCTTATCCTAAAGGCAGTGTACCTAGTACATGTTCAAAAAGATTATATGAAGATGGTTATTTCCCAACTGAGACTGGCAAAGCAAATTTTTGTATCGATGATCCTATAGGGTTGGCTGAACCCCCTTCAGATGAGTACCCACTAATCTTGACAATTGGAAGATATCTTAGTCAATGGCACACAATGACAAGAACTTCTAAAGTTCAAAAACTTACAAAAAAGAATCCAGAACCGTTATTGGAAATTAATTCTAAAGATGCTTTATCTTTAAAAATCAAAAATGATGAAACAGTAAAAATTAAATCCAAAAGAGGGGAAGTTCAAGCAAAAGTTCAGATTACTGACAAAATTAAAGCTGGTACAGTTTTTTTACCGATGCATTGGGGTTTTAGTCAAAAAAATATGTGTGAAGTAAACTCCTTGATGCATGAAAAGTCATGCCCTATATCAAAACAACCGGAATTAAAAGCATGCTCGGTAATAATTATTCCA
AG-418-D13  AATTTTACTAAAAGTCAATGCCCATATTGCGGTGTTGGCTGTGGTTTAAAAATGAAGCCTAAA------------AGTTCGGTTTCTGATGATAAA---------------TGGTTAGTCAGTGGAGATAGGGATAGTCCTTCAACTCAAGGTAAATTGTGCGTAAAAGGAGCAACAGTATGTGAGACCCTAAAAGATGGGAGATTAAAAGAACCACTTTATAGGGAAAATTTAAATGAAGAATTTAAAGAAATTTCCTGGGACGAATCATACGAAATTCTAAAAGAGAATATTTTGAGTTCTATAAAAAATTATGGA---CCTGATTCAATAGCTATGTATGGCTCAGGTCAATTTCATACTGAAGATTATTACGTAGCCCAAAAGCTTCTCAAGGGAGCAATAGGCACAAATAATTTTGATGCTAATTCAAGACTATGTATGAGCTCAGCAGTAGCTGGATATAACAGAAGTTTTGGCTCTGATGGCCCACCTTGTTGTTATGAAGATATTGATCATTGCTCTTTAATTTTATTAATAGGGACAAATACTGCAGAATGTCATCCCGTTCTTTTTGATCGAATTAAAAAACGTAAAAGAAACGTAAATGATAATTTAAAAGTAATAGTAATTGATCCAAGAGAAACTGAAACTTCATCCATAGCAGATTTTTACTTACAAATTTCTTCTGGAACAGATCTATTTTTATTTATTGGGATTGCGAATTATCTTTATAAGAATCAATTAACTGATCAAAATTTCATTGATAAGTCGACCGAAAGCTATTTTGATTTTGTAAAACATATACAAAAATGGGATTTAAAAAAAATAAGTGAAATTTGCAATATATCCGAGAAAACAATTATTGATATTGCAAAATTATGGGGAGAAAGCAAAAATGTTCTAAGTCTTTGGTCGATGGGTTTGAATCAAAGGCAAGAGGGTACAGCAGCAGTAAATGGGCTAATAAATCTTCATTTAATGACGGGCCAAATAGGCAAAGAAGGTTCTGGTCCTTTTTCCTTAACTGGCCAACCAAACGCTATGGGTGGGAGAGAAGCAGGAGGACTATCGCACCTTCTTCCAGGATATAGGTTTGTAAAAAATAAAATAGATAGGAATGAAATTGAAAAAATATGGGGGTTCCCTGAGGGAAAGATATCTGCAAAACAGGGTCTATCTGCATTTGAACAAATAGAAGCTATAAAAAAAGGATCTGTGAAAATTTGGTGGATTGCAGCTACGAACCCTTTGGTTAGCATGCCTAATTTAAACTTTGTAAAAAAAGCACTTTTAAAATGTCCTTTAATTATCCTGAACGAATCTTATGAACAAAGTGAATCAATTAAATATGCTCATCTAGTATTGCCCGCAGCTCAATGGAGCGAAAAAGATGGTGTTATGACAAATTCAGAAAGAAGAGTAACACTTTGCCCATCTTTCAGAGAATCGAATAAAAATTCAAAACCAGATTGGCAAATATTTGCTGAATTAGGACAGAAGATAGGCTATTTCAAACAATTTGAATATGAATCTTCATCGGAAGTTTATGATGAATTTTTAAAAACTACTACAAAAAGATTATGCGATATGAGCGGATTATCATATCAATTATTAAAAAATCATGGTCCTCAACAATGGCCTTATCCTAAAGGCAGCGAACCTAGTACATCTTCAAAAAGATTATATGAAGATGGTTATTTCCCAACTGAGACTGGCAAAGCAAATTTTTGTATTGATGATCCTATTGGGTTGGCTGAACCCCCTTCAGATGAGTACCCAATAATTTTGACAATTGGAAGATATCTAAGTCAATGGCATACAATGACAAGAACTTCTAAAGTTCAAAAACTTACAAAAAAGAATCCAGAACCGTTATTGGAAATTAATTCTAAAGATGCTTTATCTTTAAAAATCAAAAATGATGAAATAGTAAAAATTAAATCCAAAAGAGGGGAAGTTCAAGCAAAAGTTCTGATTACTGACAAAATTAAAGCAGGTACAGTTTTTTTACCAATGCATTGGGGTTTTAGTCAAAAAAATATGTGTGAAGTAAACTCTTTGATGCATGAAAAGTCATGCCCGATATCAAAACAACCGGAATTAAAAGCATGCTCAGTAATAATTGTTCCA
AG-418-O02  AATTTTACTAAAAGTCAATGCCCATATTGCGGAGTTGGCTGTGGTTTAAAAATGAAGCCTAAA------------AGTTCGGTTTCTGATGATAAA---------------TGGTTAGTAAGTGGAGATAGGGATAGTCCTTCAACTCAAGGTAAATTGTGCGTAAAAGGAGCAACAGTATGTGAGACTTTAAAAGACGGTAGATTAAAAGAACCACTTTATAGGGAAAATTTAAATGAAGAATTTAAAGAAATTTCCTGGGACGAATCATACGAAATTCTGAAAGAGAATATTTTGAGTTCTATAAAAAATTATGGA---CCTGATTCAATAGCTATGTATGGCTCAGGTCAATTTCATACTGAAGATTATTACGTAGCCCAAAAGCTTCTCAAGGGAGCAATAGGCACAAATAATTTTGATGCTAATTCAAGACTATGTATGAGCTCAGCAGTAGCTGGTTATAATAGAAGTTTTGGCTCTGATGGTCCACCTTGTTGTTATGAAGATATTGATCATTGCTCTTTAATTTTATTAATAGGGACAAATACTGCAGAATGTCATCCCGTTCTTTTTGATCGAATTAAAAAACGTAAAAGAAATGTAAATGATAATTTAAAAGTAATAGTAATTGATCCAAGAGAAACTGAAACTTCATCCATAGCAGATTTTTACTTACAAATTTCTTCTGGAACAGATCTATTTTTATTTATAGGGATTGCGAATTATCTTTATAAGAATCAATTAACTGATCAAAATTTCATTGATAAGTCGACCGAAAGCTATTTTGATTTTGTAAAACATATACAAAAATGGGATTTAAAAAAAATAAGTGAAATTTGCAATATATCCGAGAAAACAATTATTGATATTGCAAAATTATGGGGAAAAAGCAAAAATGTTCTAAGTCTTTGGTCGATGGGTTTGAATCAAAGGCAAGAGGGTACAGCAGCAGTAAATGGGCTAATAAATCTTCATTTAATGACCGGCCAAATAGGCAAAGAAGGTTCTGGTCCTTTTTCCTTGACTGGCCAACCAAACGCTATGGGTGGGAGAGAAGCAGGAGGACTATCGCACCTTCTTCCAGGATATAGGTTTGTAAAAAATAAAATAGATAGGAATGAAATTGAAAAAATATGGGGGTTCCCTGAGGGAAAGATATCTGCAAAACAGGGTCTATCTGCATTTGAACAAATTGAAGCAATAAAAAAAGGATCTGTGAAAATTTGGTGGATTGCAGCTACGAACCCTTTGGTTAGCATGCCTAATTTAAACTTTGTAAAAAAAGCACTTTTAAAATGTCCTTTAATTATCCTCAACGAATCTTATGAACAAAGTGAATCAATTAAATATGCTCATCTAGTATTGCCCGCAGCTCAATGGAGCGAAAAAGATGGAGTTATGACAAATTCAGAAAGAAGAGTAACCCTTTGCCCATCTTTCAGAGAATCGAATAAAAATTCAAAACCAGATTGGCAAATATTTGCTGAATTAGGACAGAAGATAGGCTATTTCAAACAATTTGAATATGAATCTTCTTCGGAAGTTTATGATGAATTTTTAAAAACTACTACAAAAAGATTATGCGATATGAGCGGATTATCATATCAATTATTAAAAAATCATGGTCCTCAACAATGGCCTTATCCTAAAGGCAGCGTACCTAGTACATCTTCAAAAAGATTATATGAAGATGGTTATTTCCCAACTGAGACTGGCAAAGCAAATTTTTGTATTGATGATCCTATAGGGTTGGCTGAACCCCCTTCAGATGAGTACCCACTAATTTTGACAATTGGAAGATATCTAAGTCAATGGCATACAATGACAAGAACTTCTAAAGTTCAAAAACTTACAAAAAAGAATCCAGAACCGTTATTGGAAATTAATTCTAAAGATGCTTTATCTTTAAAAATCAAAAATGATGAAATAGTAAAAATTAAATCCAAAAGAGGGGAAGTTCAAGCAAAAGTTCAGATTACTGACAAAATTAAATTAGGTACAGTTTTTTTACCAATGCATTGGGGTTTTAGTCAAAAAAATATGTGTGAAGTAAACTCTTTGATGCATGAAAAGTCATGCCCGATATCAAAACAACCGGAATTAAAAGCATGCTCAGTAATAATTGTTCCA
AG-418-O03  AATTTTACTAAAAGTCAATGCCCATATTGCGGTGTTGGCTGTGGTTTAAAAATGAAGCCTAAA------------AGTTCGGTTTCTGATGATAAA---------------TGGTTAGTAAGTGGAGATAGGGATAGTCCTTCATCTCAAGGTAAATTGTGCGTAAAAGGAGCAACAGTTTGTGAGACCCTAAAAGATGGGAGATTAAAAGTACCACTTTACAGGGAAAATTTAAATGAAGAATTTAAAGAAATTTCCTGGGACGAATCATACGAAATTCTGAAAGAGAATATTTTGAGTTCTATAAAGAATTATGGA---CCTGATTCAATAGCTATGTATGGCTCAGGTCAATTTCATACTGAAGATTATTATGTAGCCCAAAAGCTTCTCAAGGGAGCAATAGGCACAAATAATTTTGATGCTAATTCAAGACTATGCATGAGCTCAGCAGTAGCTGGATATAACAGAAGTTTTGGCTCTGATGGCCCTCCTTGTTGTTATGAAGATATTGATCATTGCTCCTTAATTTTATTAATAGGGACAAATACTGCAGAATGTCATCCCGTTCTCTTTGATCGAATTAAAAAACGTAAAAGAAACGTAAATGATAATTTAAAAGTAATAGTAATCGATCCAAGAGAAACAGAAACTTCATCCATAGCAGATTTTTACTTACAAATTTCTTCTGGAACAGATCTTTTTTTATTCATTGGGATTGCGAATTATCTTTATAAGAATCAATTAACTGATCAAAATTTCATTGATAAGTCCACCGAAAGCTATTTTGATTTTGTAAAACATATACAAAAATGGGATTTAATAAAAATAAGTGAAATTTGCAATATATCCGAGAAAACAATTATTGATATTGCAAAATTATGGGGAGAAAGCAAAAATGTTTTAAGTCTCTGGTCTATGGGTTTGAATCAAAGGCAGGAGGGTACAGCAGCAGTAAATGGGCTAATAAATCTTCATCTAATGACAGGCCAAATAGGCAAAGAAGGTTCTGGTCCTTTTTCTTTGACTGGCCAACCAAACGCTATGGGGGGGAGAGAAGCTGGTGGACTATCGCACCTTCTTCCAGGATATAGGTTTGTAAAAAATAAAATAGATAGGAATGAAATTGAAAAAATATGGGGGTTCCCTGAGGGAAAGATATCTGCAAAACAGGGTCTATCTGCATTTGAACAAATAGAAGCTATAAAAAAAGGATCTGTGAAAATTTGGTGGATTGCAGCTACAAACCCTTTGGTTAGCATGCCTAATTTAAACTTTGTAAAAAAATCACTTTCAAAATGTCCTTTAATTATCCTCAACGAATCTTATGAACAAAGTGAATCAATTAAATATGCTCATCTAGTATTGCCCGCGGCTCAATGGAGCGAAAAAGATGGTGTTATGACAAATTCAGAAAGAAGAGTAACCCTTTGCCCATCTTTCAGAGAATCGAATAAAAATTCAAAACCAGATTGGCAAATATTTGCTGAAGTAGGACAGAAGATAGGCTATTTCAAACAATTTGAATATGAATCTTCATCGGAAGTTTATGATGAATTTTTAAAAACGACTACAAAAAGATTATGCGATATGAGCGGATTATCATATCAATTATTAAAAAATCATGGTCCTCAACAATGGCCTTATCCCAAAGGCAGCGTACCTAGTACATCTTCAAAAAGATTATATGAAGATGGTTATTTCCCAACTGAGACTGGCAAAGCAAATTTTTGTATTGATGATCCTATAGGGTTGGCTGAACCCCCTTCAGATGAGTACCCACTAATTTTGACAATTGGAAGATATCTAAGTCAATGGCATACAATGACAAGAACTTCTAAAGTTCAAAAACTTACAAAAAAGAATCCAGAACCGTTATTGGAAATTAATTCTAAAGATGCTTTATCTTTAAAAATCAAAAATGATGAAATAGTAAAAATTAAATCCAAAAGAGGGGAAGTTCAAGCAAAAGTTCAGATTACTGACAAAATTAAAGCAGGTACAGTTTTTTTACCAATGCATTGGGGTTTTAGTCAAAAAAATATGTGTGAAGTAAACTCTTTGATGCATGAAAAGTCATGCCCGATATCAAAACAACCGGAATTAAAAGCATGCTCAGTAATAATTGTTCCA
AG-424-M03  AATTTTACTAAAAGTCAATGCCCATATTGCGGTGTTGGCTGTGGGTTAAAAATGAGGCCTAAA------------AGTTTGGTTTCTGATGATAAA---------------TGGTTAGTAAGTGGAGATAGGGATAGTCCTTCAACTCAAGGTAAATTGTGCGTAAAAGGAGCAACAGTATGTGAGACTTTAAAAGACGGGAGATTAAAAGAACCACTTTATAGGGAAAATTTAAATGAAGAATTTAAACAAATTTCCTGGGACGAATCATACGAAATTCTGAAAGAGAATATTTTGAGTTCTATAAAAAATTATGGA---CCTGATTCAATAGCTATGTATGGCTCAGGTCAATTTCATACTGAAGATTATTACGTAGCCCAAAAGCTTCTCAAAGGAGCAATAGGCACAAATAATTTTGATGCTAATTCAAGACTATGTATGAGCTCAGCAGTAGCTGGATATAACAGAAGTTTTGGCTCTGATGGCCCACCTTGTTGTTATGAAGATATTGATCATTGCTCTTTAATTTTGTTAATAGGAACAAATACTGCAGAATGTCATCCGGTTCTTTTTGATCGAATTAAAAAACGTAAAAGAAACGTAAATGATAATTTAAAAGTAATAGTAATCGATCCAAGAGAAACTGAAACTTCATCCATAGCAGATTTTTACTTACAAATTTCTTCTGGAACAGATCTTTTTTTATTTATTGGGATTGCGAATTATCTTTATAAGAATCAATTAACTGATCAAAATTTCATTAATAAGTCGACCGAAAGCTATTTTTATTTTGTAAAACATATACAAAAATGGGATTTAAAAAAAATAAGTGAAATTTGCAATATATCTGAGCAGACAATTATTGATATTGCAAAATTATGGGGAGAAAGCAAAAATGTTTTAAGTCTCTGGTCGATGGGTTTGAATCAAAGGCAAGAGGGTACAGCAGCCGTAAATGGGCTAATAAATCTTCATCTAATGACCGGCCAAATAGGCAAAGAAGGTTCTGGTCCTTTTTCCTTAACTGGCCAACCAAACGCTATGGGTGGGAGAGAAGCTGGAGGACTATCTCACCTTCTTCCAGGATATAGGTTTGTAAAAAATAAAATAGACAGGAATGAAATTGAAAAAATATGGGGGTTCCCTGAGGGAAAGATATCTGCAAAACAGGGTCTATCTGCATTTGAACAAATAGAAGCTATAAAAAAAGGATCTGTGAAAATTTGGTGGATTGCAGCTACGAACCCTTTGGTTAGCATGCCTAATTTAAACTTTGTAAAAAAAGCACTTTCAAAATGTCCTTTAATTATCCTCAACGAATCATATGAACAAAGTGAATCAATTAAATATGCTCATCTAGTTTTGCCGGCGGCTCAATGGAGCGAAAAAGATGGTGTTATGACAAATTCAGAAAGAAGAGTAACCCTTTGCCCATCTTTCAGAGAATCGAATAAAAATTCAAAACCAGATTGGCAAATATTTGCTGAATTAGGACAGAAGATAGGCTATTTAAAACAATTTGAATATGAATCTTCATCGGATGTTTATGATGAATTTTTAAAAACGACTACAAAAAGATTATGTGATATGAGCGGATTATCATATCAATTATTAAGAAATCATGGTCCTCAACAATGGCCTTATCCTAAAGGCAGCGTACCTAGTACATCTTCCAAAAGATTATATGAAGATGGTCATTTCCCAACTGAGACTGGCAAAGCAAATTTTTGTATTGATGATCCTATAGGGTTGGCTGAACCCCCTTCAGATGAGTACCCACTAATTTTGACAATTGGAAGATATCTAAGTCAATGGCATACAATGACAAGAACTTCTAAAGTTCAAAAACTTACAAAAAAGAATCCAGAACCGTTATTGGAAATTAATTCTAAAGATGCTTTATCTTTAAAAATCAAAAATGATGAAATAGTAAAAATTAAATCCAAAAGAGGGGAAGTTCAAGCAAAAGTTCAGATTACTGACAAAATTAAAGCAGGTACAGTTTTTTTACCAATGCATTGGGGTTTTAGTCAAAAAAATATGTGTGAAGTAAACTCTTTGATGCATGAGAAGTCATGCCCGATATCAAAACAACCAGAATTAAAAGCATGTGCAGTAATAATTGTTCCA
AG-442-N07  AATTTTACTAAAAGTCAATGCCCATATTGCGGTGTTGGCTGTGGTTTAAAAATGAAGCCTAAA------------AGTTCGGTTTCTGATGATAAA---------------TGGTTAGTAAGTGGAGATAGGGATAGTCCTTCAACTCAAGGTAAATTGTGCGTAAAAGGAGCAACTGTATGTGAGACTTTAAAAGACGGGAGATTAAAAGAACCACTTTATAGGGAAAATTTAAATGAAGAATTTAAAGAAATTTCCTGGGACGAATCATACGAAATTCTGAAAGAGAATATTTTGAGTTCTATAAAAAATTATGGA---CCTGATTCAATAGCTATGTATGGCTCAGGTCAATTTCATACAGAAGATTATTACCTAGCCCAAAAGCTTCTCAAGGGAGCAATAGGCACAAATAATTTTGATGCTAATTCAAGACTATGTATGAGCTCAGCAGTAGCTGGATATAACAGAAGTTTTGGCTCTGATGGCCCACCTTGTTGTTATGAAGATATTGATCATTGCTCTTTAATTTTATTAATAGGGACAAATACTGCAGAATGTCATCCCGTTCTTTTTGATCGAATTAAAAAACGTAAAAGAAATGTAAATGATAATTTAAAAGTAATAGTGATTGATCCAAGAGAAACTGAAACTTCATCCATAGCAGATTTTTACTTACAAATTTCTTCTGGAACAGATCTATTTTTATTTATTGGGATTGCGAATTATCTTTATAAGAATCAATTAACTGATCAAAATTTCATTGATAAGTCGACCGAAAGCTATTTTGATTTTGTAAAACATATACAAAAATGGGATTTAAAAAAAATAAGTGAAATTTGCAATATATCCGAGAAAACAATTATTGATATTGCAAAATTATGGGGAGAAAGCAAAAATGTTCTAAGTCTTTGGTCGATGGGTTTGAATCAAAGGCAAGAGGGTACAGCAGCAGTAAATGGGCTAATAAATATTCATTTAATGACCGGCCAAATAGGCAAAGAAGGTTCTGGCCCTTTTTCCTTAACTGGCCAACCAAACGCTATGGGTGGCAGAGAAGCAGGAGGACTATCGCACCTTCTTCCAGGATATAGGTTCGTAAAAAATAAAATAGATAGGAATGAAATTGAAAAAATATGGGGGTTCCCTGAGGGAAAGATATCTGCAAAACAGGGTCTATCTGCATTTGAACAAATAGAAGCTATAAAAAAAGGATCTGTGAAAATTTGGTGGATTGCAGCTACCAACCCTTTGGTTAGCATGCCTAATTTAAACTTTGTAAAAAAAGCACTTTTAAAATGTCCTTTAATTATCCTCAACGAATCTTATGAACAAAGTGAATCAATTAAATATGCTCATCTAGTATTGCCTGCAGCTCAATGGAGCGAAAAAGATGGTGTTATGACAAATTCAGAAAGAAGAGTAACCCTTTGCCCATCTTTCAGAGAATCGAATAAAAATTCAAAACCAGATTGGCAAATATTTGCTGAATTAGGTCAGAAGATAGGCTATTTCAAACAATTTGAATATGAATCTTCATCGGAAGTTTATGATGAATTTTTAAAAACTACTACAAAAAGATTATGCGATATGAGCGGATTATCATATCAATTATTAAAAAATCATGGTCCTCAACAATGGCCTTATCCTAAAGGAAGCGTACCTAGTACATCTTCAAAAAGATTATATGAAGATGGTTATTTCCCAACTGAGACTGGCAAAGCAAATTTTTGTATTGATGATCCTATTGGGTTGGCTGAACCCCCTTCAGATGAGTACCCACTAATTTTGACAATTGGAAGATATCTAAGTCAATGGCATACAATGACAAGAACTTCTAAAGTTCAAAAACTTACAAAAAAGAATCCAGAACCGTTATTGGAAATTAATTCTAAAGATGCTTTATCTTTAAAAATCAAAAATGATGAAATAGTAAAAATTAAATCCAAAAGAGGGGAAGTTCAAGCAAAAGTTCAGATTACTGACAAAATTAAAGTAGGTACAGTTTTTTTACCAATGCATTGGGGTTTTAGTCAAAAAAATATGTGTGAAGTAAACTCTTTGATGCATGAAAAGTCATGCCCGATATCAAAACAACCGGAATTAAAAGCATGCTCAGTAATAATTGTTCCA
AG-459-A09  AATGTTACTAAAAGTCAATGCCCGTATTGCGGTGTCGGGTGTGGATTAAAAATGAGGCCTAAA------------AATTCTGTTTCAGATGATAAA---------------TGGTTAGTAAGTGGAGATAGGGATACTCCTTCAACTCTTGGAAAATTGTGTGTAAAAGGAGCAACGGTATGTGAGACCCTTAAAGAAGGGAGATTAAAAGAACCACTCTATAGGAAGAATTTAAATGAAGAATTTAAAAAAATTTCCTGGGATGAATCATACAAAATCCTTAAAGAAAATATACTCAGTTCTATTAAGAATCATGGA---CCGGACTCAATTGCTATGTACGGATCCGGTCAATTTCATACTGAAGATTATTACATAGCTCAAAAGCTTCTAAAGGGAGCAATCGGTACAAATAATTTTGATGCTAATTCTAGGCTATGTATGAGCTCAGCAGTTGCTGGTTATAATAGAAGTTTTGGCTCTGATGGACCTCCTTGTTGCTATGAAGATATTGATCATTGTTCTTCAATTTTTTTAATAGGGACAAATACCGCAGAATGTCATCCCGTTCTTTTTGATCGAATTAAGAAACGCAAAAGAAACGTTAATGATAATTTAAAAGTGATAGTAATCGATCCAAGAGAAACAGAAACTGCATCAATCGCAGATTTTTACTTACAAATTGCTTCTGGAACAGATCTCTTTTTATTTATTGGGATCGCAAATTATCTGTATAAGAATAAATTAACTGAACAAAATTTTATTGAGAAATCAACTGAAAACTATGATCATTTTGTAAAACATATTCAAACATGGGATTTAAAAAAAATAAGTGAAATTTGCAATATATCAAAGCAAGCAATTATTGATATTGCAAAATTATGGGGAGAAAGCAAAAATGTTTTAAGCCTCTGGTCAATGGGGTTGAATCAAAGGCAAGAAGGGACAGCAACAGTTAATGGACTAATAAATCTTCATTTAATGACAGGTCAATTAGGAAAAGCAGGTGCTGGTCCTTTTTCCTTAACTGGCCAACCAAATGCCATGGGTGGAAGAGAAGCTGGTGGCCTATCTCACCTTCTTCCAGGATATAGGTTTGTAAAAAATAAAATCGATAGGAATGAAATTGAAAAAATATGGGGGTTCCCTATTGGGAAAATATCTGAGAAACAAGGCCTATCTGCTTGGGAACAAATAGAGGCTATCAATAAAGGAACTGTGAAAATTTGGTGGATTGCAGCTACGAATCCTTTAGTTAGCATGCCAAATTTAAACTTTGTAAAAAAGGCACTTTTAAAATGTCCTTTTATTATCCTCAACGAATCTTATGAACAAAGTGAATCAATTAAATTTGCTCATCTGGTATTGCCGGCTGCCCAATGGAGCGAAAAAGATGGTGTAATGACAAATTCAGAAAGAAGAGTAACTCTTTGTCCATCATTCAGAGAATCGAACAAAAATTTAAAACCAGATTGGCAGATATTTGCAGAACTTGGTCAAAAGATAGGTTACTTTAAACAATTTGAATATGAATCTTCATCTGATGTTTATAATGAATTTTTAAAAACAACCACTAACAGGTTATGTGATATGAGTGGATTATCATATCAATTATTAAAAAATAATGGTCCTCAACAATGGCCTTATCCTAAGGGCAGTTTTCCTACCACATCCTCAAAAAGATTATATGAGGATGGTCGTTTCCCAACTGAAACTGGTAAAGCAAATTTTTGTATTGATTACCCATTGGGTTTGGCTGAACCCCCTTCAGATGAGTACCCACTAATTTTGACAATTGGAAGATATCTTAGTCATTGGCACACAATGACAAGAACTTCTAAAGTTCAAAAACTTTCAAAAAAGAATTCAGAACCATTATTGGAAATTAATTCTAAAGATGCTTTATCTTTAGCAATCAAAAATGATGAAACAGTACAAATTAAATCTAAAAGAGGGAAAGTAAAAGCAAAAGTTCACATTACGGACAAAATTAAGGTAGGCACAGTTTTTTTACCAATGCATTGGGGTTTTAGTCAAAAAAATATGTGTGAAGTAAATTCTTTGATGCATGAAAAGTCATGCCCAATATCAAAACAACCAGAATTAAAAGCCTGCTCAGTAATAATTATTCCA
AG-459-B06  AATTTTACTAAAAGTCAATGCCCATATTGCGGTGTTGGCTGTGGGTTAAAAATGAGGCCCAAA------------AGTGCGGTTTCTGACGATAAA---------------TGGTTAGTAAGTGGAGACAGGGATAGTCCTTCAACTCATGGTAAATTATGCGTAAAAGGAGCAACAGTATGTGAGACTTTAAAAGGTGGGAGATTAAAAAAACCACTTTATAGGGAAAATTTAAATGAAGAATTTAAAGAAATTTCCTGGGACGAATCATACGAAATTCTGAAAGAGAATATTCTGAGTTCTATAAAAAATTATGGA---CCTGATTCAATAGCTATGTATGGCTCAGGTCAATTTCATACTGAAGATTATTACGTAGCCCAGAAGCTTCTCAAGGGAGCAATAGGCACAAATAATTTTGATGCTAATTCAAGACTATGTATGAGCTCAGCAGTAGCTGGCTATAACAGGAGTTTTGGCTCTGATGGCCCACCTTGTTGTTATGAAGATATTGATCATTGCTCTTTAATTTTATTAATAGGGACAAATACTGCAGAATGTCATCCCGTTCTTTTTGATCGAATTAAGAAACGTAAAAGAAACGTAAATGATAATTTAAAAGTAATAGTAATCGATCCAAGAGAAACAGAAACTTCATCCATAGCAGATTTTTACTTGCAAATTTCTTCTGGAACAGATCTATTTTTATTTATTGGGATTGCGAATTATCTTTATAAGAATCAATTAACTGATCAAAATTTCATTGATAAGTCGACCGAAAGCTATTTTGATTTTGTAAAACATATACAAAAATGGGATTTAAAAAAAATAAGTGAAATTTGCAATATATCCGAGAAAACAATTATCGATATTGCAAAATTATGGGGAGAAAGCAAAAATGTTCTAAGTCTTTGGTCGATGGGTTTAAATCAAAGGCAAGAGGGTACAGCAGCAGTAAATGGGCTAATAAATCTTCATTTAATGACCGGCCAAATAGGCAAAGAAGGTTCTGGTCCTTTTTCCTTAACTGGCCAACCAAACGCTATGGGTGGTAGAGAAGCAGGAGGACTATCGCACCTTCTTCCAGGATATAGGTTTGTAAAAAATAAAATTGATAGGAATGAAATTGAAAAAATATGGGGGTTCCCTGAGGGAAAGATATCTGCAAAAAATGGTCTATCTGCATTTGAACAAATAGAAGCTATAAAAAAAGGATCTGTGAAAATTTGGTGGATTGCAGCTACGAACCCTTTGGTTAGCATGCCTAATTTAAACTTTGTAAAAAAAGCACTTTTAAAATGTCCTTTAATTATCCTAAACGAATCTTATGAACAAAGTGAATCAATTAAATATGCTCATCTAGTATTGCCCGCAGCTCAATGGAGCGAAAAAGATGGTGTTATGACAAATTCAGAAAGAAGAGTAACACTTTGCCCATCTTTCAGAGAATCGAATAAAAATTCAAAACCAGATTGGCAAATATTTGCTGAATTAGGACAGAAGATAGGCTATTTCAAACAATTTGAATATGAATCTTCATCGGAAGTTTATGATGAATTTTTAAAAACTACTACAAAAAGATTATGCGATATGAGCGGATTATCATATCAATTATTAAAAAATCATGGACCTCAACAATGGCCTTATCCTAAAGGCAGCGTACCTAGTACATCTTCAAAAAGATTATATGAAGATGGTTATTTCCCAACTGAGACTGGCAAAGCAAATTTTTGTATTGATGATCCTATTGGGTTGGCTGAACCCCCTTCAGATGAGTACCCACTAATTTTGACAATTGGAAGATATCTAAGTCAATGGCATACAATGACAAGAACTTCTAAAGTTCAAAAACTTACAAAAAAGAATCCAGAACCGTTATTGGAAATTAATTCTAAAGATGCTTTATCTTTAAAAATCAAAAATGATGTAATAGTAAAAATTAAATCCAAAAGAGGGGAAGTTCAAGCAAAAGTTCTGATTACTGACAAAATTAAAGCAGGTACAGTTTTTTTACCGATGCATTGGGGTTTTAGTCAAAAAAATATGTGTGAAGTAAACTCTTTGATGCATGAAAAGTCATGTCCGATATCAAAACAACCGGAATTAAAAGCATGCTCAGTAATAATTGTTCCA
AG-459-J14  AATTTTACTAAAAGTCAATGCCCATATTGCGGTGTTGGCTGTGGTTTAAAAATGAAGCCTAAA------------AGTTCGGTTTCTGATGATAAA---------------TGGTTAGTAAGTGGAGATAGGGATAGTCCTTCAACTCAAGGTAAATTGTGCGTAAAAGGAGCAACAGTATGTGAGACTTTAAAAGACGGGAGATTAAAAGAACCACTTTATAGAGAAAATTTAAATGAAGAATTTAAAAAAATTTCCTGGGACGAATCATACGAAATTCTGAAAAAGAATATTTTGAGTTCTATAAAAAATTATGGA---CCTGATTCAATAGCTATGTATGGCTCAGGTCAATTTCATACTGAAGATTATTACGTAGCCCAAAAGCTTCTCAAGGGAGCAATAGGCACAAATAATTTTGATGCTAATTCAAGACTATGTATGAGCTCAGCAGTAGCAGGATATAACAGAAGTTTTGGCTCTGATGGCCCACCTTGTTGTTATGAAGATATTGATCATTGCTCTTTAATTTTATTAATAGGGACAAATACTGCAGAATGTCATCCCGTTCTTTTTGATCGAATTAAAAAACGTAAAAGAAATGTAAATGATAATTTAAAAGTAATAGTAATTGATCCAAGAGAAACTGAAACTTCATCCATAGCAGATTTTTACTTACAAATTTCTTCTGGAACAGATCTATTTTTATTTATTGGGATTGCGAATTATCTTTACAAGAATCAATTAACTGATCAAAATTTCATTGATAAGTCGACCGAAAGCTATTTTGATTTTGTAAAACATATACAAAAATGGGATTTAAAAAAAATAAGTGAAATTTGCAATATATCCGAGAAAACAATTATTGATATTGCAAAATTATGGGGAGAAAGCAAAAATGTTCTAAGTCTTTGGTCGATGGGTTTGAATCAAAGGCAAGAGGGTACAGCGGCAGTAAATGGGCTAATAAATCTTCATTTAATGACCGGCCAAATAGGCAAAGAAGGTTCTGGTCCTTTTTCCTTAACTGGCCAACCAAACGCTATGGGTGGGAGAGAAGCAGGAGGACTATCGCACCTTCTTCCAGGATATAGGTTTGTAAAAAATAAAATAGATAGGAATGAAATTGAAAAAATATGGGGTTTCCCTGAGGGAAAGATATCTGCAAAACAGGGTCTATCTGCATTTGAACAAATAGAAGCTATAAAAAAAGGATTTGTGAAAATTTGGTGGATTGCAGCTACGAACCCTTTGGTTAGCATGCCTAATTTAAACTTTGTAAAAAAAGCACTTTTAAAATGTCCTTTAATTATCCTGAACGAATCTTATGAACAAAGTGAATCAATTAAATATGCTCATCTAGTATTGCCCGCAGCTCAATGGAGCGAAAAAGATGGTGTTATGACAAATTCAGAAAGAAGAGTAACCCTTTGCCCATCTTTCAGAGAATCGAATAAAAATTCAAAACCAGATTGGCAAATATTTGCTGAATTAGGACAGAAGATAGGCTATTTCAAACAATTTGAATATGAATCTTCATCGGAAGTTTATGATGAATTTTTAAAAACTACTACAAAAAGATTTTGCGATATGAGCGGATTATCATATCAATTATTAAAAAATCATGGTCCTCAACAATGGCCTTATCCTAAAGGCAGCTTACCTAGTACATCTTCAAAAAGATTATATGAAGATGGTTATTTCCCAACTGAGACTGGCAAAGCAAAATTTTGTATTGATGATCCTATTGGGTTGGCTGAACCCCCTTCAGATGAGTACCCACTAATTTTGACAATTGGAAGATATCTAAGTCAATGGCATACAATGACAAGAACTTCTAAAGTTCAAAAACTTGCAAAAAAGAATCCAGAACCGTTATTGGAAATTAATTCTAAAGATGCTTTTTCTTTAAAAATCAAAAATGATGAAATAGTAAAAATCAAATCCAAAAGAGGGGAAGTTCAAGCAAAAGTTCTGATTACTGACAAGATTAAAGCAGGTACAGTTTTTTTACCAATGCATTGGGGTTTTAGTCAAAAAAATATGTGTGAAGTAAACTCTTTGATGCATGAAAAGTCATGCCCGATATCAAAACAACCGGAATTAAAAGCATGCTCAGTAATAATTGTTCCA
AG-459-J20  AATGTTACTAAAAGTCAATGCCCGTATTGCGGTGTCGGCTGTGGGTTAAAAATGAGGCCTAAA------------AATTCTGTTTCAGATGATAAA---------------TGGTTAGTAAGTGGAGATAGGGATACTCCTTCAACTCTTGGAAAATTGTGTGTAAAAGGAGCAACGGTATGTGAGACCCTTAAAGAAGGGAGATTAAAAGAACCACTTTATAGGAAAAATTTAAATGAAGAATTTAAAAAAATTTCCTGGGATGAATCATACAAAATCCTTAAAGAAAATATTCTCAGTTCTATTAAGAATCATGGA---CCGGACTCAATTGCTATGTACGGATCCGGTCAATTTCATACTGAAGATTATTACATAGCTCAAAAGCTTCTAAAGGGAGCTATTGGTACAAATAATTTTGATGCTAATTCTAGGCTATGTATGAGCTCAGCAGTTGCTGGTTATAATAGAAGTTTTGGCTCTGATGGACCTCCTTGTTGCTATGAAGATATTGATCATTGTTCTTCAATTTTTTTAATAGGGACAAATACCGCAGAATGTCATCCCGTTCTTTTTGATCGAATTAAAAAACGCAAAAGAAACGTTAATGATAATTTAAAAGTGATAGTAATCGATCCGAGAGAAACAGAAACTGCATCAATCGCAGATTTTTACTTACAAATTGCTTCTGGAACAGATCTCTTTTTATTTATTGGGATCGCAAATTATCTGTATAAGAATAAATTAACTGAACAAAATTTTATTGAGAAATCAACTGAAAACTATGATCATTTTGTAAAACATATTCAAACATGGGATTTAAAAAAAATAAGTGAAATTTGCAATATATCAAAGCAAGCAATTATTGATATTGCAAAGTTATGGGGAGAAAGCAAAAATGTTTTAAGCCTCTGGTCAATGGGGTTGAATCAAAGGCAAGAGGGGACAGCAACAGTTAATGGACTAATAAATCTTCATTTAATGACAGGTCAATTAGGTAAAGCAGGTGCTGGTCCTTTTTCCTTGACTGGCCAACCAAATGCCATGGGTGGAAGAGAAGCTGGTGGACTATCTCACCTTCTTCCAGGATATAGGTTTGTAAAAAATAAAATCGATAGGAATGAAATTGAAAAAATATGGGGGTTCCGTATAGGGAAAATATCTAAGAAACAAGGCCTATCTGCTTGGGAACAAATAGAGGCTATCAATAAAGGAACTGTGAAAATTTGGTGGATTGCAGCTACGAATCCTTTAGTTAGCATGCCAAATTTAAACTTTGTAAAAAAGGCACTTTTAAAATGTCCTTTTATTATCCTCAACGAATCTTATGAACAAAGTGAATCAATTAAATTTGCTCATCTGGTATTGCCGGCTGCCCAATGGAGCGAAAAAGATGGTGTAATGACAAATTCAGAAAGAAGAGTAACTCTTTGCCCATCATTCAGAGAATCGAACAAAAATTTAAAACCAGATTGGCAGATATTTGCAGAACTTGGGCAAAAGATAGGTTTTTTTAAACAATTTGAATATGAATCTTCATCTGATGTTTATAATGAATTTTTAAAAACAACCACAAACAGGTTATGTGATATGAGTGGATTATCATATCAATTATTAAAAAATAATGGTCCTCAACAATGGCCTTATCCTAAGGGCAGTTTTCCTACCACATCCTCAAAAAGATTATACGAGGATGGTCGTTTCCCAACTGAAACTGGTAAAGCAAATTTTTGTATTGATTACCCTTTGGGTTTGGCTGAACCCCCTTCAGATGAGTACCCACTAATTTTGACAATTGGAAGATATCTTAGTCATTGGCACACAATGACAAGAACTTCTAAAGTTCAAAAACTTTCAAAAAAGAATTCAGAACCATTATTGGAAATTAATTCTAAAGATGCATTATCTTTAGCAATCAAAAATGATGAAACAGTACAAATTAAATCTAAAAGAGGGAAAGTAAAAGCAAAAGTTCACATTACGGACAAAATTAAGGTAGGTACAGTTTTTTTACCAATGCATTGGGGTTTTAGTCAAAAAAATATGTGTGAAGTAAATTCTTTGATGCATGAAAAGTCATGCCCAATATCAAAACAACCAGAATTAAAAGCCTGCTCAGTAATAATTATTCCA
AG-670-M18  AATTTTACTAAAAGTCAGTGCCCATATTGCGGTGTTGGCTGTGGTTTAAAAATGAAGCCTAAA------------AGTTCGGTTTCTGATGATAAA---------------TGGTTAGTAAGTGGAGATAGGGATAGTCCTTCAACTCAAGGTAAATTGTGCGTAAAAGGAGCAACAGTATGTGAGACTCTAAAAAATGGGAGATTAAAAGAACCACTTTATAGGGAAAATTTAAATCAAGAATTTAAAGAAATTTCCTGGGACGAATCATACGAAATTCTGAAAGAGAATATTTTGAGTTCTATAAAAAATTATGGA---CCTGATTCAATAGCTATGTATGGCTCAGGTCAGTTTCATACTGAAGATTATTACGTAGCCCAAAAGCTTCTCAAGGGAGCAATAGGCACAAATAATTTTGATGCCAATTCAAGACTATGTATGAGCTCAGCAGTAGCTGGATATAACAGAAGTTTTGGCTCTGATGGCCCACCTTGTTGTTATGAAGATATTGATCATTGCTCTTTAATTTTATTAATAGGGACAAATACAGCAGAATGTCATCCCGTTCTTTTTGATCGAATTAAAAAACGTAAAAGAAACGTAAATGATAATTTAAAAGTAATAGTAATTGATCCAAGAGAAACTGAGACTTCATCCATAGCAGATTTTTACTTACAAATTTCTTCTGGAACAGATCTATTTTTATTTATTGGGATTGCGAATTATCTTTATAAGAATCAATTAACTGATCAAAATTTCATTGATAAGTCGACCGAAAGCTATTTTGATTTTGTAAAACATATACAAAAATGGGATTTAAAAAAAATAAGTGAAATTTGCAATATATCCGAGAAAACAATTATTGATATTGCAAAATTATGGGGAGAAAGCAAAAGTGTTCTAAGTCTTTGGTCGATGGGTTTGAATCAAAGGCAAGAGGGTACAGCAGCAGTAAATGGGCTAATAAATCTTCATCTAATGACTGGCCAAATAGGCAAAGAAGGTTCTGGTCCATTTTCCTTAACTGGCCAACCAAACGCTATGGGTGGGAGAGAAGCAGGAGGACTATCGCACCTTCTTCCAGGATATAGGTTTGTAAAAAATAAAATAGATAGGAATGAAATTGAAAAAATATGGGGGTTCCCTGAGGGAAAGATATCTGCAAAACAGGGTCTATCTGCATTTGAACAAATAGAAGCTATAAAAAAAGGATCTGTGAAAATTTGGTGGATTGCAGCTACGAACCCTTTGGTTAGCATGCCTAATTTAAACTTTGTAAAAAAAGCACTTTTAAAATGTCCTTTAATTATCCTCAATGAAGCTTATGAACAAAGTGAATCAATTAAATATGCTCATCTAGTATTGCCCGCAGCTCAATGGAGCGAAAAAGATGGTGTTATGACAAATTCAGAAAGAAGAGTAACCCTTTGCCCATCTTTCAGAGAATCGAATAAAAATTCAAAACCAGATTGGCAAATATTTGCTGAATTAGGACAGAAAATAGGTTATTTCAAACAATTTGAATATGAATCTTCATCGGAAGTTTATGACGAATTTTTAAAAACGACTACAAAAAGATTATGCGATATGAGCGGATTATCATATCAAATATTAAAAAATCATGGTCCTCAACAATGGCCTTATCCTAACGGCAGCGTACCTAGTACATCTTCAAAAAGATTATATGAAGATGGTTATTTCCCAACTGAGACTGGCAAAGCAAATTTTTGTATTGATGATCCCATAGGGTTGGCTGAACCCCCTTCAGATGAGTACCCACTAATTTTGACAATTGGAAGATATCTAAGTCAATGGCATACAATGACAAGAACTTCTAAAGTTCAAAAACTTACAAAAAAGAATCCAGAACCGTTATTAGAAATTAATTCTAAAGATGCTTTATCTTTAAAAATCAAAAATGATGAAATAGTAAAAATTAAATCCAAAAGAGGGGAAGTTCATGCAAAAGTTCAGATTACTGACAAAATTAAAGCAGGTACAGTTTTTTTACCAATGCATTGGGGTTTTAGTCAAAAAAATATGTGTGAAGTAAACTCTTTGATGCATGAAAAGTCATGCCCTATATCAAAACAACCGGAATTAAAAGCATGCTCAGTAATAATTGTTCCA
CC9311      ACATCCATTCGCAGTCAATGTCCTTATTGCGGAGTGGGGTGTGGTTTGGACTTACAACCACCAGCAAAAAAGGGGGAGGCCGTCAGGCGAGATGCAGATGGAACCCCCATGTGGACGGCTAGAGGAGATCGACAGCATCCATCAAGTCTCGGTCAAGTTTGCATCAAGGGGGCCACAGTCGGAGAAACCCTATCGAGGGGCCGCCTGGATCAACCCCTCGGTCGAACCAGTCTTGATGATGACTTCCAACCGATCAGTTGGGATGAAGCTCTTGAGCGCATCTCAAGCCAAATCAAAACAAGCCTGGAATACAAGGGA---CCAGACTCCATCGCCATGTATGGCTCCGGACAATTCCATACCGAAGACTATTATTTGGCTCAAAAACTACTCAAAGGAGCGCTAGGAACTAATAATTTCGACGCCAATTCAAGACTTTGCATGAGTTCTGCCGTCGCGGGTTATACCCGCAGCTTGGGCTCAGATGGTCCCCCATGTAGCTATGAAGACCTAGACCACTGCACTGTGGCGTTTCTCATCGGAACCAACACCGCTGAATGCCATCCAGTGCTCTTTCAACGATTACTTAAACGTAAAAAAAGACATCCTGGCTCTGTCACCATCGTGGTAATTGACCCACGCCAAACCGATACCGCAAAGGCTGCTGACATCCACCTGGCGGTAGCTCCTGGGAGTGACCTTGCCCTCCTTCACGGCATCGCCCACCTGGTGATGCGTGAAAACGGACAGGACCCTACATTTATCGATAATTGCACAGACAACTACGACTCCTTTTTTGATGTCGTAGCCCGCTGGACGCCTAGACGGGTGGCCTTGTTTTGTGGCATTCCTGAAAAACGCCTACGGGAAGTCGCCCAACTTTTTCATCGTCGTGAAAAAGTCTTAAGCCTCTGGTCGATGGGAGTAAATCAACGGCGAGAAGGAACCGCCGTCGTGGGTGGAATCATCAATCTGCACTTATTAACAGGACAAATCGGCAAGGAAGGAGCCGGACCTTTTTCACTGACAGGGCAACCCAACGCCATGGGAGGCAGAGAAGCAGGTGGCCTCTCCCATCTTCTTCCTGGATATCGCCAAGTCACGAACCCAGAGCACCGCGCTGAAGTCGAGCAAACCTGGGGATTTCCCAAAGGGAAAATTTCTCCCAATCCTGGCCTAACGGCCTGGCAACAGGTCGAGGCGATGGAACGAGGAGAGCTGGATTTGTGGTGGGTCGCTGCGACCAACCCTCTCGTGAGCATGCCAGACCTTGAACGCGTAAAAACAGCGATGAAGCGCTGCCCATTAGTCGTTGTTAGTGAAGCTTATACAGACTCAGAAACATCGCATTACGCTCACCTACTTCTACCAGCTGCTCAATGGAGTGAAAAATCAGGAACCATGACCAACTCTGAACGCAGGGTTACTTACTGCCCTGCATTTAGGAATCCCAATCGAGAAAGCCGTGCTGATTGGGAGGTCTTTGCCGAGATCGGAAAGCGGCTTGGTTTTGAAAAACAATTTACATACGATTCTGCGGCTGAGGTCTATGCAGAATTCACAGCACTAACGAAAAAGCGATTATGTGATGTCTCAGGGTTAAGTCATGACGTTTTGGCCAAAGAAGGGCCACAACAATGGCCATTTCCACAAGACAGTTCACCATCTCAAGAGACAAAACGGCTCTACACCAATCAAAAGTTTTCAACCGCGAATGGACGTGCACGATTCTGTACCGACCAACCGCTTGGTCTTGCAGAACCACCCTGTGACACCTACCCACTGGTTCTCACCATTGGCAGATATCTGGGGCAGTGGCACACCATGACGCGCACCGCGAAGGTGAAGCGCTTAACAACGATGCACCCCGAACCTCTGCTTGAGATTCACCCAAAGGATGCCGATCAGTTCGCTGTTCAACATGGAGAACTCGCGGCCATCAGCTCACGCCGCGGTCAACTCACCGCTCGCGTGCTGGTCACAGACAAGATCCGAAAGGGCACGGTGTTTCTTCCGATGCATTGGGGTTTTACGCAAACTCACGCCTGTGAGGTCAATGCGCTGATGCATGACCATGCTTGCCCCATTTCGAAGCAACCTGAATTGAAAGCCAGTGCCGTCATCGTGGCCCCA
MIT0604     AATTTTACTAAAAGTCAATGCCCATATTGCGGTGTTGGCTGTGGTTTAAAAATGAAGCCTAAA------------AGTTCTGTTTCTGATGATAAA---------------TGGTTAGTAAGTGGAGATAGGGATAGTCCTTCAACTCAAGGTAAATTGTGCGTAAAAGGAGCAACAGTTTGTGAGACCCTAAAAGATGGGAGATTAAAAGTACCACTTTACAGGGAAAATTTAAATAAAGAATTTAAAGAAATTTCCTGGGACGAATCATACGAAATTCTGAAAGAGAATATTTTGAGTTCTATAAAGAATTATGGA---CCTGATTCAATAGCTATGTATGGCTCAGGTCAATTTCATACTGAAGATTATTACGTAGCCCAAAAGCTTCTCAAGGGAGCAATAGGCACAAATAATTTTGATGCTAATTCAAGACTATGCATGAGCTCAGCAGTAGCTGGATATAACAGAAGTTTTGGCTCTGATGGCCCTCCTTGTTGTTATGAAGATATTGATCATTGCTCTTTAATTTTATTAATAGGGACAAATACTGCAGAATGTCATCCCGTTCTTTTTGATCGAATTAAAAAACGTAAAAGAAACGTAAATGATAATTTAAAAGTAATAGTAATCGATCCAAGAGAAACAGAAACTTCATCCATAGCAGATTTTTACTTACAAATTTCTTCTGGAACAGATCTTTTTTTATTAATTGGGATTGCGAATTATCTTTATAAGAATCAATTAACTGATCAAAATTTCATTGATAAGTCGACCGAAAGCTATTTTGATTTTGTAAAACATATACAAAAATGGGATTTAATAAAAATAAGTGAAATTTGCAATATATCCGAGAAAACAATTATTGATATTGCAAAATTATGGGGAGAAAGTAAAAATGTTTTAAGTCTCTGGTCGATGGGTTTGAATCAAAGGCAAGAGGGTACAGCAGCAGTAAATGGGCTAATAAATCTTCATCTAATGACAGGCCAAATAGGCAAAGAAGGTTCTGGTCCTTTTTCCTTGACTGGCCAACCAAACGCTATGGGGGGGAGAGAAGCTGGTGGACTATCGCACCTTCTTCCAGGATATAGGTTTGTAAAAAATAAAATAGATAGGAATGAAATTGAAAAAATATGGGGGTTCCCTGAGGGAAAGATATCTGCAAAACAGGGTCTATCTGCATTTGAACAAATAGAAGCTATAAAAAAAGGATCTGTGAAAATTTGGTGGATTGCAGCTACAAACCCTTTGGTTAGCATGCCTAATTTAAACTTTGTAAAAAAAGCACTTTCAAAATGTCCTTTAATTATCCTCAACGAATCTTATGAACAAAGTGAATCAATTAAATATGCTCATCTAGTATTGCCCGCGGCTCAATGGAGCGAAAAAGATGGTGTTATGACAAATTCAGAAAGAAGAGTAACCCTTTGCCCATCTTTCAGAGAATCGAATAAAAATTCAAAACCAGATTGGCAAATATTTGCTGAATTAGGACAGAAGATAGGCTATTTCAAACAATTTGAATATGAATCTTCATCTGAAGTTTATGATGAATTTTTAAAAACGACTACAAAAAGATTATGCGATATGAGCGGATTATCATATCAATTATTAAAAAATCATGGTCCTCAACAATGGCCTTATCCTAAAGGCAGCGTACCTAGTAAATCTTCAAAAAGATTATATGAAGATGGTCATTTCCCAACTGAGACTGGCAAAGCAAATTTTTGTATTGATGATCCTATAGGGTTGGCTGAACCCCCTTCAGATGAGTACCCACTAATTTTGACAATTGGAAGATATCTAAGTCAATGGCATACAATGACAAGAACTTCTAAAGTTCAAAAACTTACAAAAAAGAATCCAGAACCGTTATTGGAAATTAATTCTAAAGATGCTTTATCTTTAAAAATCAAAAATGATGAAATAGTAAAAATTAAATCCAAAAGAGGGGAAGTTCAAGCAAAAGTTCAGATTACTGACAAAATTAAAGCAGGTACAGTTTTTTTACCAATGCATTGGGGTTTTAGTCAAAAAAATATGTGTGAAGTAAACTCTTTGATGCATGAGAAGTCATGCCCGATATCAAAACAACCAGAATTAAAAGCATGTGCAGTAATAATTGTTCCA
MIT0913     AATTTAACT---ACTCAATGTCCATATTGCGGAGTTGGATGTGGTCTAGAAATGCAACCACCAGCTGAACTCGGAAAAGCAGTTCGTAGAGATTCAGATGGTTATCCGATGTGGAGGTCTAGAGGAGATCGCAATCATCCATCCAACCTTGGACAAATATGTATTAAAGGTGCAACCGTAGGAGAAAGCTTATCTCCAGGGAGATTAAATCAACCTCTATATCGAGATAATTTCAATGATAAATATCAACCGATTAGCTGGAATGAAGCTACAGATAAAATAGTTTCACAGATCAATCAAAGTTTGATCAAAAAAGGT---CCAAACTCTATAGCGATGTATGGTTCTGGACAATTTCATACTGAAGACTACTATATTGCTCAAAAATTACTCAAAGGAGCGTTAGGTACAAATAATTTTGATGCAAATTCAAGACTATGTATGAGCTCAGCTGTCGCTGGATATAATTTAAGTCTTGGATCAGATGGTCCTCCATGTTGTTATGAAGACCTTGATCACTACACCGTTGCATTCCTTATTGGCACTAACACTGCGGAATGCCATCCAGTACTTTTTCAACGTCTACTCAAAAGGAAAAAACTACATCATGATAAAGTAAAAATTATTGTTATAGATCCAAGATTAACCGACACTGCAAAAGCTGCTGACATTTATCTGCCTATTGCTCCAGGTAGTGACTTAGCTCTGTTATATGGTATTGCCCATTTGGTTCTGAAAAAAAATGGGCACAATACAGAATTTATTGAAAATCATACAGATAAATATTCAGAATTCTTAGAGATTATAAAAAATTGGACGCCACGAAACGTTGCTCGCTTTTGTGGTATCCCAGAAAAAAAATTAGAAGAAGTAGCTAATATGTTTAATCACCATGAAAGAGTGCTCAGTCTTTGGTCAATGGGGGTAAATCAACGCAGAGAAGGTACTGCGGTTGTTGGAGGACTTATCAATCTACATCTTCTTACAGGGCAAATTGGGAAAGAGGGAGCAGGACCTTTTTCACTTACTGGCCAACCAAATGCTATGGGAGGACGTGAAGCAGGAGGCCTATCCCATCTACTTCCTGGTTATCGAAATGTTTCTAATAAGGAACATAGACAAACAGTCGAAAATCATTGGGATTTTCCTGCTGGAAATATCTCTGAAGAACCAGGTTTAAATGCCTGGCAACAAATTGAAGCAATGGAAAAAGGAGAAATAGATCTTTGGTGGGTGGCCGCAACTAACCCACTTGTAAGCATGCCTGATCTAAATCGAGTGAAAGCCGCAATAAAAAACTGTTCACTAGTTGTATTATCTGAAGCATATGTAAATACAGAAACCTCTCATTACGCCCACCTATTATTACCCGCTGCACAGTGGAGCGAGAAAGCCGGTGTAATGACTAACTCAGAAAGACGAATTACTTATTGTCCAGCTTTTCGTCCTTGCTTTGGTCAAAGTCGTCCAGATTGGGAGATCTTTGCTGAAGTAGGCCAAAAACTTGGATTTGTTGATCAGTTTACTTACGATTCTTCTTCCGAGGTATATTCAGAATTCACAGCTCTGACAAGCGGTCGTCTTTGTGATAGTTCGGGACTTAATCATGAATTACTAAAAAGTATTGGTCCCCAACAATGGCCATTTCCAAGAGAGAGTAATCCTACGAAAAAAGCCAAGCGACTTTATGAAGATAAAAATTTTGCGACACCTAATGGTCGAGCCCAGTTTTACACTAAGCAACCTCTGGGAATTGCTGAGCCTCCATGCGATATGTACCCGTTAGTCTTAACTGTTGGGCGTTACCTGGGACAATGGCATACCATGACTCGTACTGGAAAAGTAAATCGACTCAATAAAATGCACCCTGAACCATTACTTGAAATTCATCCTATGGATGCAAAAGATATGAATATCAAAGATGGTGAGTTATCTGCTCTTAATTCTCGTAGAGGATATATTACGGTACGTGTAAAAGAAACTGATCGTATTCGTCGAGGCACAGTTTTTCTTCCAATGCACTGGGGCTTCACGCAAACAAATCACTGTGAAGCAAATAACTTGATGCATGAACAATCATGTCCCGTATCTAAACAACCTGAACTAAAAGCAAGTGCTGTAATTGTGGCTCCA
MIT0915     AATCTAACT---TCTCAATGTCCATATTGCGGAGTTGGATGTGGTCTGGAAATGCAACCACCAGCTGAAAGCGGAAAGGCAGTCCGTAGAGATGCAGATGGTTATCCGATGTGGAGGTCTAGAGGAGATCGCAATCATCCATCCAACCTTGGACAAATATGTATTAAAGGTGCAACTGTAGGAGAAACCTTGTCTCCAGGGAGATTAAATCAACCACTATATCGAGATAATTTAAATGATAAATATCAATCGATTAGCTGGAATGAAGCTACAGATAAGATAGTTTCACAGATCAAAAAAAGTTTGATCAAAAAAGGT---CCAAACTCCATAGCAATGTATGGTTCTGGACAATTTCATACTGAAGACTACTATATTGCTCAAAAATTACTCAAAGGAGCCTTAGGTACAAATAATTTTGATGCAAATTCAAGACTATGTATGAGCTCAGCTGTAGCCGGATATAATTTAAGTCTTGGATCAGATGGCCCTCCATGTTGTTATGAAGATCTTGATCACTACACCGTTGCATTCCTTATCGGTACTAATACTGCGGAATGCCATCCAGTACTTTTTCAACGTCTACTCAAAAGGAAAAAACAAAATCCTGATAAAGTAAAAATTATTGTTATAGATCCAAGATTAACCGACACTGCAAAAGCTGCTGACATTTACCTGCCTGTTGCTCCAGGCAGTGACTTAGCTTTGTTATATGGTATTGCCCATTTGGTTCTTAAAAAGAACGGGCAAAATACAGAATTTATTGAAAATCATACAGATAAATATTCAGAATTCTTAGAGATTATAAAAAATTGGACGCCACAAAAAGTTGCTCGCTTTTGTGGTATCCCAGAAAAAAAATTAGAAGAAGTAGCTAATATGTTTAATCATCACGAAAGGGTGCTCAGTCTTTGGTCAATGGGTGTAAATCAACGCAGAGAAGGTACTGCAGTTGTTTGCGGACTTATCAATCTACATCTTCTTACAGGGCAAATTGGGAAAGAGGGGGCAGGACCTTTTTCACTTACTGGCCAACCAAATGCTATGGGAGGACGGGAAGCAGGAGGCCTATCTCATCTGCTTCCTGGTTATCGAAATATTTCTAATACGGAACATAGAAAAGTAGTAGAACATCACTGGGATTTTCCTGCTGGAAGTATCTCTGAAAAACCAGGTTTAAATGCTTGGGAACAAATAGAAGCAATGGAAAAAGGAGAAATAGATCTTTGGTGGGTGGCTGCAACTAACCCACTTGTAAGCATGCCTGATTTAAATCGAGTAAAAGCAGCAATAAAAAACTGTTCATTAGTTGTTTTATCTGAAGCATATATAAATACTGAAACCTCTCATTACGCCCACCTGTTATTACCCGCTGCACAGTGGAGTGAGAAAACCGGTGTGATGACTAACTCAGAAAGGCGAATTACTTATTGTCCAGCTTTTCGTCCTTGCTTTGGTCAAAGTCGTCCAGATTGGGAGATCTTTGCTGAAGTAGGCCAAAAACTTGGATTTATTGATCAGTTTACTTACGATTCTTCTTCTGAGGTATATTCAGAATTTACAGCTCTGACAAGTGGTCGTCTTTGTGATAGTTCGGGACTTAATCATGAATTACTAAAAAGTATTGGCCCCCAACAATGGCCATTTCCAAGAGAGAGTAATCCGACTAAAGAAGCCAAGCGACTTTATGAAGATAAAAGGTTTGCAACACCTAATGGTCGAGCCCAGTTTTACACTAAGCAACCTCTGGGAATTGCTGAGCCTCCATGCGATATGTACCCTTTAGTCTTAACTGTTGGGCGTTACCTAGGACAATGGCATACCATGACTCGTACTGGAAAAGTAAATCGACTCAATAAAATGCACCCTGAACCACTACTTGAAATTCATCCTATGGATGCAAAAGATATGAATATCAAAGATGGTGAGTTATCTGCTCTTAATTCTCGTAGAGGATATCTTACGGTACGTGTAAAAGAAACTGATCGTATACGTCGAGGCACAGTTTTTCTTCCAATGCACTGGGGCTTCACTCAAACAAATCACTGTGAAACAAATAACTTGATGCATGAACAATCATGTCCCGTATCTAAACAGCCTGAACTAAAAGCAAGTGCTGTGATTGTAGCGCCA
MIT0917     AATTTAACT---ACTCAATGTCCATATTGTGGAGTTGGATGTGGTCTAGAAATGCAACCACCAGCTGAAATCGGAAAGGCAGTCCGTAGAGATGCAGATGGTTATCCAATGTGGAGATCTAGAGGAGATCGCAATCATCCATCCAACCTTGGACAAATATGTATTAAAGGTGCAACCGTAGGAGAAACCTTGTCTCCAGGGAGATTAAATCAACCTCTGTATCGAGATAATTTCAATGATAAATATCGACCGATTAGCTGGAATGAAGCTACAGATAAAATAGTTTCACAGATCAAAAAAAGTTTAATCAAAAAAGGT---CCAAACTCTATAGCGATGTATGGTTCTGGACAATTTCATACTGAAGACTACTATATTGCTCAAAAATTACTCAAAGGAGCTTTAGGTACAAATAATTTTGATGCAAATTCAAGACTATGCATGAGCTCAGCTGTGGCTGGATATAATTTAAGTCTTGGATCAGATGGTCCTCCTTGTTGTTATGAAGATCTTGATCACTACACCGTTGCATTCCTTATTGGCACTAATACTGCAGAATGCCATCCAGTACTTTTTCAACGTCTACTCAAAAGGAAAAAACGACATCCTGATAAAGTAAAAATTATTGTTATAGATCCAAGATTAACCGACACTGCAAAAGCTGCAGACATTTATTTACCTATTGCTCCCGGTAGCGACTTAGCTCTGTTATATGGTATTGCCAATTTAGTTCTGAAAAAGAATGGGCAAAATACAGAATTTATTGAAAATCATACAGATCAATATTCAGAATTCTTAGAGATTGTCAAAAATTGGACGCCACGAAAAGTTGCTCGCTTTTGTGGTATCCCAGAAAAAAAATTAGAAGAAGTAGCTAATATGTTTAATCATCACGAAAGGGTGCTCAGTCTTTGGTCAATGGGTGTAAATCAACGTAGAGAAGGTACTGCAGTTGTTGGAGGACTTATCAATCTACATCTTCTTACAGGACAAATTGGGAAAGAAGGAGCAGGACCTTTCTCACTTACAGGCCAGCCAAATGCTATGGGAGGACGTGAAGCAGGAGGCCTATCTCATCTACTACCTGGTTATAGACATGTTGCTAGTACAAAACATAGACAAGTAGTCGAAAATCACTGGGATTTTCCGGCTGGAAGTATCTCTGAAGAACCAGGTCTAAATGCCTGGCAACAAATTGAAGCAATGGAAAAAGGAGAAATAGATCTTTGGTGGGTGGCTGCAACAAACCCACTTGTAAGCATGCCTGATCTAAATCGAGTGAAAGCAGCAATAAAAAATTGTTCACTGGTTGTTTTATCTGAAGCATATGTAAATACTGAAACCTCTCATTACGCCCACCTATTATTACCCGCTGCACAGTGGAGTGAGAAAGCCGGTGTAATGACTAACTCAGAAAGGCGAATTACTTATTGTCCAGCTTTTCGTCCTTGCTTTGGTCAAAGTCGTCCAGATTGGGAGATCTTTGCTGAAGTAGGCCAAAAACTTGGATTTATTGATCAGTTTACTTACGGTTCTTCTTCTGAGGTATATTCAGAATTCACAGCTCTGACACACGGTCGTCTTTGTGATAGTTCGGGACTTAATCATGAATTACTAAAAAGTATTGGTCCCCAACAGTGGCCATTTCCAAAAGGGGGTAATCCGACAAAAGAAGCTAAGCGACTTTATGAAGATAAAAGATTTGCAACACCTAATGGTCGAGCCCAATTTTACACTAAGCAACCTATGGGAATCGCTGAACCTCCATGCGATATGTACCCGTTAGTTTTAACTGTTGGGCGTTACCTAGGACAATGGCATACCATGACTCGTACTGGGAAAGTAAATCGGCTCAATAAAATGCACCCTGAACCATTACTTGAAATTCATCCTATGGATGCAAAAGATATGAATATCAAAGATGGTGAGTTATCTGCTCTTAATTCTCGTAGAGGATATCTTACGGTACGTGTAAAAGAAACCGATCGTATACGTCGAGGCACAGTTTTTCTCCCAATGCACTGGGGCTTCACTCAAACAAATCACTGTGAAACAAATAACTTGATGCATGAACAATCATGTCCCGTATCTAAACAGCCTGAACTAAAAGCAAGTGCTGTAATTGTGGCTCCA
PAC1        AATCTAACT---TCTCAATGTCCATATTGCGGAGTTGGATGTGGTCTAGAAATGCAACCACCAGCTGAAAGCGGAAAGGCAGTCCGTAGAGATGCAGATGGTTATCCGATGTGGAGGTCTAGAGGAGATCGCAATCATCCATCCAACCTGGGACAAATATGTATTAAAGGTGCAACCGTAGGAGAAACCTTGTCTCCAGGGAGATTAAATCAACCACTATATCGAGATAATTTAAATGATAAATATCAATCGATTAGCTGGAATGAAGCTACAGATAAGATAGTTTCACAAATCAAAAAAAGTTTGATCAAAAAAGGT---CCAAACTCCATAGCAATGTATGGTTCTGGACAATTTCATACTGAAGACTACTATATTGCTCAAAAATTACTAAAAGGAGCCTTAGGTACAAATAATTTTGATGCAAATTCAAGACTATGTATGAGCTCAGCTGTAGCTGGATATAATTTAAGTCTTGGATCAGATGGCCCTCCATGTTGTTATGAAGATCTTGATCACTACACCGTTGCATTCCTTATCGGTACTAATACTGCGGAATGCCATCCAGTACTTTTTCAACGTCTACTCAAAAGGAAAAAACAACATCCTGATAAAGTAAAAATTATTGTTATAGATCCAAGATTAACCGACACTGCAAAAGCTGCTGACATTTACCTGCCTGTTGCTCCAGGCAGTGACTTGGCTTTGTTATATGGTATTGCCCATTTGGTTCTTAAAAAGAACGGGCAAAATACAGAATTTATTGAAAATCATACAGATAAATATTCAGAATTCTTAGAGATTATAAGAAATTGGACGCCACAAAAAGTTGCTCGCTTTTGTGGTATCCCAGAAAAAAAATTAGAAGAAGTAGCTAATATGTTTAATCAGCACGAAAGGGTGCTCAGTCTTTGGTCAATGGGTGTAAATCAACGCAGAGAAGGTACTGCAGTTGTTGGCGGACTTATCAATCTTCATCTTCTTACAGGGCAAATTGGGAAAGAGGGAGCAGGACCTTTTTCACTTACTGGCCAACCAAATGCTATGGGAGGACGGGAAGCAGGAGGCCTATCTCATCTGCTTCCTGGTTATCGAAATATTTCTAATACGGAACATAGAAAAGTAGTCGAAAATCACTGGGATTTTCCTGCTGGAAGTATCTCTGAAAAACCAGGTTTAAATGCTTGGCAACAAATAGAAGCAATGGAAAAAGGAGAAATAGATCTTTGGTGGGTCGCTGCAACTAACCCACTTGTAAGCATGCCTGATCTAAATCGAGTAAAAGCAGCAATAAAAAACTGTTCATTAGTTGTTTTATCCGAAGCATATACAAATACTGAAACCTCTCATTACGCCCACCTGTTATTACCCGCTGCACAGTGGAGTGAGAAAGCCGGTGTGATGACTAACTCAGAAAGGCGAATTACTTATTGTCCAGCTTTTCGTCCTTGCTTTGGTCAAAGTCGTCCAGATTGGGAGATCTTTGCTGAAGTAGGCCAAAAACTTGGATTTATTGATCAGTTTACTTACGATTCTTCATCTGAGGTATATTCAGAATTCACAGCTCTGACAAGTGGTCGTCTTTGCGATAGTTCGGGACTTAATCATGAATTACTAAAAAGTATTGGCCCCCAACAATGGCCATTTCCAAGAGAGAGTAATCCGACGAAAGAAGCTAAGCGACTTTATGAAGATAAAAGGTTTGCAACACCTAATGGTCGAGCCCAGTTTTACACTAAGCAACCTCTGGGAATTGCTGAGCCTCCATGCGATATGTACCCCTTAGTCTTAACTGTTGGGCGTTACCTAGGACAATGGCATACCATGACTCGTACTGGAAAGGTAACTCGACTCAATAAAATGCACCCTGAACCACTACTTGAAATTCATCCTATGGATGCAAAAGATATGAATATCAAAGATGGTGAGTTATCTGCTCTTAATTCTCGTAGAGGATATCTTACGGTACGTGTAAAAGAAACTGATCGTATACGTCGAGGCACAGTTTTTCTACCAATGCATTGGGGCTTCACTCAAACAAATCACTGTGAGACAAATACCTTGATGCATGAACAATCATGTCCGATATCTAAACAACCTGAACTAAAAGCAAGCGCTGTAATTGTGGCTCCA
SB          AATTTTACTAAAAGTCAATGCCCATATTGCGGTGTTGGTTGTGGTTTAAAAATGAAGTCTAAA------------AGTTCGGTTTCTGATGATAAA---------------TGGTTAGTAAGTGGAGATAGGGATAGTCCTTCAACTCAAGGTAAATTATGCGTAAAAGGAGCAACAGTATGTGAGACTCTAAAAGATGGGAGATTAAAAGAACCACTTTATAGGAAAAATTTAAATGAAGAATTTAAAGAAATTTCCTGGGACGAATCATACGAAATTCTGAAAGAGAATATTTTGAGTTCTATAAAAAATTATGGA---CCTGATTCAATAGCTATGTATGGCTCAGGTCAATTTCATACTGAAGATTATTACGTAGCCCAAAAGCTTCTCAAGGGAGCAATAGGCACAAATAATTTTGATGCTAATTCAAGACTATGCATGAGCTCAGCAGTAGCTGGATATAACAGAAGTTTTGGCTCTGATGGCCCACCTTGTTGTTATGAAGATATTGATCATTGCTCTTTAATTTTATTAATAGGGACAAATACTGCAGAATGTCATCCCGTTCTTTTTGATCGAATTAAAAAACGTAAAAGAAATGTAAATGATAATTTAAAAGTAATAGTAATTGATCCAAGAGAAACTGAAACTTCATCCATAGCAGATTTTTACTTACAAATTTCTTCTGGAACAGATCTATTTTTATTCATTGGGATTGCGAATTATCTTTATAAGAATCAATTAACTGATCAAAATTTCATTGATAAGTCGACCGAAAGCTATTTTGATTTTGTAAAACATATACAAAAATGGGATTTAAAAAAAATAAGTGAAATTTGCAATATATCCGAGAAAACAATTATTGATATTGCAAAATTATGGGGAGCAAGCAAAAATGTTCTAAGTCTTTGGTCGATGGGTTTGAATCAAAGGCAAGAGGGTACAGCAGCAGTAAATGGGCTAATAAATCTTCATTTAATGACCGGCCAAATAGGCAAAGAAGGTTCTGGTCCTTTTTCCTTAACTGGCCAACCAAACGCTATGGGTGGGAGAGAAGCAGGAGGACTATCGCACCTTCTTCCAGGATATAGGTTTGTAAAAAATAAAATAGATAGGAATGAAATTGAAAAAATATGGGGGTTCCCTGAGGGAAAGATATCTGAAAAACAGGGTCTATCTGCATTTGAACAAATAGAAGCTATAAAAAAAGGATCTGTGAAAATTTGGTGGATTGCAGCTACGAACCCTTTGGTTAGCATGCCTAATTTAAACTTTGTAAAAAAAGCACTTTTAAAATGTCCTTTAATTATCCTCAACGAATCTTATGAACAAAGTGAATCAATTAAATATGCTCATCTAGTGTTGCCGGCAGCTCAATGGAGCGAAAAAGATGGTGTTATGACAAATTCAGAAAGAAGAGTAACCCTTTGCCCATCTTTCAGAGAATCGAATAAAAATTCAAAACCAGATTGGCAAATATTTGCTGAATTAGGACAGAAGATAGGCTATTTCAAACAATTTGAATATGAATCTTCATCGGAAGTTTATGATGAATTTTTAAAAACTACTACAAAAAGATTATGCGATATGAGCGGATTATCATATCAATTATTAAAAAATCATGGTCCTCAACAATGGCCTTATCCTAAAGGCAGCGTACCTAGTACATCTTCAAAAAGATTATATGAAGATGGTTATTTCCCAACTGAGACTGGCAAAGCAAATTTTTGTATTGATGATCCTATAGGGTTGGCTGAACCCCCTTCAGATGAGTTCCCGCTAATTTTGACAATTGGAAGATATCTAAGTCAATGGCATACTATGACAAGAACTTCTAAAGTTCAAAAACTTACAAAAAAGAATTCAGAACCGTTATTGGAAATTAATTCTAAAGATGCTTTATCTTTAAAAATCAAAAATGATGAAATAGTAAAAATTAAATCCAAAAGAGGGGAAGTTCAAGCAAAAGTTCAGATTACTGACAAAATTAAAGCAGGTACAGTTTTTTTACCAATGCATTGGGGTTTTAGTCAAAAAAATATGTGTGAAGTAAACTCTTTGATGCATGAAAAGTCATGCCCGATATCAAAACAACCGGAATTAAAAGCATGCTCAGTAATAATTGTTCCA
WH8016      ACAACCATTCGCAGTCAATGTCCTTATTGCGGAGTGGGGTGTGGTCTGGACTTACGACCACCAGCCCAAAAAGGGGAGGCCGTGCGTCGAGATGCAGAGGGGACCCCAATGTGGACGGCACGAGGGAATCGACTGCATCCATCAAGCCTCGGCCAAGTTTGCATCAAAGGGGCAACAGTCGGAGAAGCCCTGTCGAGGGGAAGACTGGATCAACCCTTTGGACGCAACAGTCTTGATGACGACTTCCAACCGATCAGCTGGGATGAAGCGCTTGAGCGCATCTCAAGCCAGATCAAAACTAGCCTCAAATCCAAAGGA---CCAGAGGCCATCGCCATGTATGGATCTGGGCAATTTCACACCGAAGACTATTACTTGGCGCAAAAACTCCTCAAAGGAGCACTTGGAACGAACAACTTTGACGCTAATTCAAGACTCTGCATGAGTTCTGCTGTTGCGGGTTACACCCGTAGCTTGGGCTCAGATGGTCCCCCCTGCAGCTACGAAGACCTAGACCATTGCACGGTGGCGTTTCTGATCGGAACCAACACCGCTGAATGCCATCCAGTGCTCTTTCAACGATTACTAAAACGAAAAAAAAGACACCCTGGCTCCGTCACCATTGTGGTGGTGGACCCACGCCAAACCGATACCGCAAAGGCTGCTGACATTCATTTAGCAGTCGCTCCTGGGAGTGACCTTGCCCTCCTTCACGGCATTGCCCACCTGGTGATCCGTGAAAACGGACAAGACCCAACGTTTATCGATAACTGCACGGACAACTACGACGCCTTTTTTGATGTCGTAGCCCGCTGGACCCCTAGACGTGTGGCCTTATTTTGTGGCATTCCGGAAAAACGTCTACGGGAAGTCGCCCAACTGTTTCATCGGCGCGAAAAAGTCTTGAGCCTCTGGTCGATGGGTGTGAATCAACGGCGCGAAGGAACAGCCGTCGTGGGTGGAATCATCAATCTGCACTTATTGACAGGTCAAATTGGCAAAGAAGGAGCTGGACCCTTCTCCTTAACAGGGCAACCCAACGCCATGGGAGGCAGAGAAGCAGGCGGTCTCTCCCACCTTCTTCCCGGATATCGTCAAGTTACGAACCCGGAGCATCGTGCTGAAGTCGAGCACTCCTGGGGGTTTTCTGAGGGGAAAATTGACTCCAAGCCTGGACTAACGGCCTGGCAACAGGTAGAGGCAATGGAACGGGGAGAGCTGGATTTGTGGTGGGTCGTTGCGACGAACCCTCTCGTGAGCATGCCAGATTTAGATCGCGTCAAAACAGCGATGCAGCGCTGCCCATTGGTCATCGTTAGCGAAGCCTATGCAGACTCTGAAACATCGCATTACGCCCATCTTCTTCTGCCAGCTGCTCAATGGAGCGAAAAAGCTGGAACCATGACCAACTCTGAGCGCAGGGTGACTTACTGCCCAGCATTCAGGAATCCCCATCGAGAAAGCCGCCCCGATTGGGAAGTGTTTGCCGAGATCGGAAGGCGCTTAGGGTTTGAAGAACAATTCACATACGCATCTGCGGCTGAAGTTTATGCAGAATTTACAGCACTAACGAAAAAACGATTATGTGATGTCTCAGGGCTAAGTCATAACGTTCTGGACAAAGAAGGACCCCAACAATGGCCATTTCCTCAAAACAGTTCACCATCTCAAGAGTCAAAACGGCTGTACACCAATCACAAGTTTTTAACCACAAATGGACGAGCAAGGTTCTGTAGCGACCAACCACTTGGTCTTGCAGAACCACCTTGTGACACCTACCCACTGGTCCTCACTATTGGCCGTTATCTCGGACAGTGGCACACGATGACTCGGACAGGAAAGGTGGAGCGCTTAAAAACGATGCACCCAGAACCCCTCTTAGAAATTAACCCTAAAGATGCAGATCAGTTTGCGGTGAAGCATGGAGAGCTCGCCGCGGTGAGCTCCCGAAGGGGCCAACTCACCGCTCGTGTGAAAGTCACAGACAAAATCCGACGGAGCACAGTCTTTCTTCCGATGCATTGGGGATTCACGCAAACTCAAGCCTGTGAAGTGAATGCTCTGATGCATGAACAGGCTTGCCCCATATCAAAGCAACCGGAATTAAAAGCAAGTGCAGTCATTGTCGCTCCA
WH8020      ACAACCATTCGCAGTCAATGTCCATATTGTGGAGTGGGGTGTGGTCTGGACTTACGACCACCAGCAAAGAAAGGGGAAGCCGTCCGTAGAGATGCAGATGGAACTCCTATGTGGACAGCTAGAGGAGATCGACTCCATCCATCAAGTCTTGGCCAAGTTTGCATCAAAGGGGCCACAGTTGGCGAAACCCTCTCAAGGGGCCGACTTGATCAACCCCTTGGCCGAACCAGTCTTGATGACGAGTTCCAACCCATCAGCTGGGATGAGGCTCTTGAGCGCATCTCAAGCCAAATCAAAACAAGCCTGAAATCCAAGGGA---CCAGACTCCATCGCCATGTATGGCTCCGGACAATTCCATACCGAAGATTATTACTTAGCTCAAAAATTACTCAAAGGAGCGCTTGGAACTAACAATTTCGACGCTAATTCAAGACTCTGCATGAGTTCTGCTGTTGCCGGCTACACCCGCAGTTTGGGCTCAGATGGTCCTCCTTGCAGCTACGAAGACCTAGACCATTGCACGGTGGCATTTCTGATCGGAACCAACACCGCCGAGTGCCATCCAGTGCTCTTTCAACGATTACTGAAACGAAAAAAAAGACATCCTGGCGCTCTCACCATCGTGGTGGTAGATCCGCGCCAAACCGATACTGCAAAGGCAGCTGACATCCATCTAGCGGTAGCTCCTGGAAGTGACCTTGCCCTCCTTCATGGCATCGCCCACCTGGTGATGCGTGAAAACGGACAGGATCCTGCATTTATCGACGATTGCACAGACAACTACGACTCCTTTTTTGATGTCGTTGCCCGCTGGACGCCTAGACGGGTGGCCTTGTTTTGTGGCATTCCAGAAAAACGCCTGCGAGAAGTAGCCCAGCTCTTTCATCGCCGCGAAAAAGTCTTGAGCCTCTGGTCGATGGGCGTGAATCAACGGCGCGAAGGAACCGCGGTAGTGGGTGGAATCATTAACTTGCACTTATTGACGGGTCAAATTGGCAAAGAAGGATCCGGACCCTTTTCACTCACAGGACAACCCAACGCCATGGGAGGCAGAGAAGCAGGCGGCCTCTCCCATCTTCTGCCTGGATATCGCCAAGTCACGAACCCAGAGCATCGCGCTGAAGTCGAGAAAACGTGGGGATTTACCAAAGGGAAAATTGCGTCCAAGCCTGGCCTTACGGCCTGGCAACAGGTGGAGGCGATGGAACGAGGAAAGCTTGATTTGTGGTGGGTGGCTGCAACCAATCCTCTGGTGAGCATGCCAGATCTAGAGCGCGTTAAAGCAGCGATGAAGCGCTGCCCCTTGGTCGTTGTTAGCGAAGCCTATGCAGACTCAGAAACATCGCATTACGCCCATTTGCTGTTACCAGCTGCTCAATGGAGCGAAAAAACAGGAACCATGACCAACTCAGAACGTAGGGTTACTTACTGCCCTGGATTCAGGAATCTCCATCGAGAAAGTCGTCCTGATTGGGAGGTGTTTGCTGAGATCGGACGGCGCCTTGGTTTCAAAGAACAATTCACATACAACTCTGCAGCCGAGGTATACGCAGAATTCACAGCATTAACACAAAAACGATTATGCGATGTCTCAGGCTTAAGTCATGAAGTGCTTGCCAAAGAAGGACCACAACAATGGCCATTTCCTCAAGACAGTTCACCATCTCAAGAGTCAAAACGGCTGTACACCAATCACAAGTTTTTAACCGCAAATGGACGAGCACGGTTCTGTAGCGACCAACCGCTTGGTCTTGCAGAGCCACCCTGTGACACCTACCCACTAGTTCTCACGATTGGCCGCTATCTCGGACAGTGGCACACGATGACTCGGACAGGGAAGGTAGAGCGCTTAAAAACGATGCACCCAGAACCCCTCTTAGAAATTAACCCTAAAGATGCGGATCAATTTGCAGTGAAGCATGGAGAGCTAGCCGCGGTTAGCTCCCGAAGGGGCCAACTCACCGCTCGCGTGAAAGTCACAGACAAAATCCGACGGAGCACAGTCTTTCTTCCGATGCATTGGGGATTCACGCAAGCTCAAGCCTGTGAAGTGAATGCACTGATGCATGAACAGGCTTGCCCCATATCAAAACAACCGGAGTTAAAAGCAAGTGCAGTCATCGTCGCTCCA
AG-673-B08  CGCAGCGTGCGCAGCCAGTGCCCTTACTGCGGTGTTGGCTGCGGTTTGGAACTGCTTCCTCCGGCGGTGAAGGGTCAAGCCGTGAAACGGGATGCGGAGGGCAACCCGATGTGGACCGCTCGCGGCGATCGCCAGCACCCCTCCAACCTTGGACAGGTGTGCATTAAGGGCGCCACCGTGGGCGAAACCCTGGCCCAGGGCCGCCTGCGGCAACCCCTGTTCCGCACCAAGATCAGCGACGACTTCGCGCCGATCAGCTGGGACGATGCCCTCGAGCGGATCACGGATCAAATTCAAACCAGCATGGCCCGCCGGGGCAACGCTGATGGCATTGCCATGTATGGCTCCGGGCAGTTCCATACAGAGGATTACTACCTGGCCCAGAAGCTGCTCAAAGGCGCTCTAGGCACCAACAATTTCGATGCCAACTCGCGGCTGTGCATGAGCTCCGCCGTGGCCGGATACACCCGCAGCCTCGGCTCCGATGGCCCTCCCTGCAGCTATGAGGACCTCGACCATTGCAGCGTGGCCTTCCTGATCGGCACCAACACCGCCGAATGCCACCCGGTGCTGTTCCAGCGGTTACTGAAACGCAAGAAGCGCAACCCTGGCAGCATCACGATCGTGGTGGTCGACCCACGCCGCACCGACACCGCCAAGGCCGCAGACATCCACCTGCCGATCGCGCCCGGCAGCGACCTGGCACTCCTGCACGGCATCGCTCACCTTGTGCTGCGCGAGAACGGGCAGGATCCCGCCTTCATCGACGACCACACCGAGCACTACGACGCTTTTTTTGACGTGGCGGCCCGCTGGACGCCACGGCGTGTGGCCCTGTTTTGCAACATCCCCGAAAAACGCCTGCGGGAGGTCGCCGCCCTCTTCCATCGGCGCCAGAAGGTGCTCAGCCTCTGGTCGATGGGTGTCAACCAGCGCCGCGAAGGAACGGCCGTGGTGCAAGGGCTGATCAACCTGCACCTGCTCACCGGCCAGATCGGCAAAGAAGGAGCTGGCCCCTTCTCGCTCACGGGCCAACCCAACGCCATGGGCGGCCGCGAGGCCGGAGGCTTGGCACATCTGCTGCCGGGGTACCGAACGGTGGTCAATGCAGACCACCGGCTTGAGGTTGAAAGCGCCTGGAAACTCCCGGACGGTCGCATCTCCGACAAGCCAGGACTGGCGGCCTGGCAGCAGGTGGAAGCGATGGAACGCGGTGAACTCGATCTCTGGTGGGTAGCGGCCACCAACCCACTGGTGAGCATGCCGGATCTGGATCGGGTCAAAGCTGCTATCGCCAACTGCCCTCTCGTGGTTGTGAGCGAGGCCTATGCCGATTCAGAAACGTCCCACTACGCCCATCTGCTGCTGCCGGCAGCCCAGTGGAGCGAGAAAGCCGGGGCCATGACCAACTCCGAACGTCGCGTCACCTATTGCCCGGCATACCGACGTCGCTTCGGTGAAAGCCGACCGGACTGGGAGGTGTTCGCCGAGGTGGGACGCCGCCTGGGCTACTCCGAACAGTTCAGCTTCCATTCCGCTGCGGAGGTCTATGACGAGTTCGCACAGCTGACCCATGGACGCCTCTGCGACGTCAGCGGTCTCAGCCATGAACTGCTCAGTGAAGCAGGCCCTCAGCAGTGGCCCTACCCCAGCGGGAGCACACCGGCCACGGCGGCCAAACGGCTTTACACCGACCACATCTTTCCCACTCCCAGTGGCCGTGCACGCTTCAGCACAGACCAACCGCTGGGCCTGACGGAACCACCTTGCGACACCTATCCACTGGTGCTCACGGTGGGTCGGTATCTGGGGCAATGGCACACGATGACCCGCACCGGGAAAGTGGAGCGCCTGATGAAACAGCATCCCGAGCCGCTGCTGGAGATTCACCCCGCTGATGCGCAGGATTTGAAAGTCGATAACGGAGGGTTGGCCGCTATCAGCTCACGCCGCGGCCACCTCACCGCCAAGGTGAAGGTGACCGACCGCATCCGGCGTGGCTCGGTCTTTCTGCCGATGCACTGGGGCTTCACCCAAGAGAAGGCCTGCGAAGCCAACACGCTGATGCACGACGGCGCCTGCCCCGTGTCCAAGCAACCTGAACTGAAGGCCTGCGCCGTGATCGTGGCGCCA
AG-679-B05  CGCAGCGTGCGCAGCCAGTGCCCTTACTGCGGCGTTGGCTGCGGTCTGGAACTGCTTCCTCCGGCGGTGAAGGGTCAAGCCGTGAAACGCGATGCGGAGGGCAACCCGATGTGGACCGCTCGCGGCGACCGCCAGCACCCCTCCAACCTTGGACAGGTTTGCATCAAGGGCGCCACCGTGGGCGAAACCCTGGCCCAGGGCCGCCTGCGGCAACCCCTGTTCCGCACCAACATCAGCGACGAGTTCGCGCCTATCAGCTGGGACGATGCCCTCGGGCGGATTACGGATCAGATTCAAACCAGCATGGCCCGCCGTGGCAACGCTGATGGCATTGCCATGTATGGCTCTGGGCAATTCCATACAGAGGATTACTACCTGGCCCAGAAGCTGCTCAAAGGCGCTCTTGGCACCAACAATTTTGATGCCAACTCGCGGCTGTGCATGAGCTCCGCCGTGGCCGGATACACCCGTAGCCTCGGCTCCGATGGCCCTCCCTGCAGCTATGAGGACCTCGACCATTGCAGCGTGGCCTTCCTCATCGGCACCAACACCGCCGAATGCCACCCGGTGCTGTTCCAGCGGTTGCTGAAACGCAAGAAACGCAACCCCGGCAGCATCACGATCGTGGTGGTCGACCCACGCCGCACCGACACAGCCAAGGCCGCAGACATCCACCTGCCCATCGCTCCCGGCAGCGACCTGGCACTCCTGCACGGCATCGCTCACCTTGTGCTGCGCGAGAACGGCCAGGATCCCGCCTTCATCGACGACCACACCGAGCACTACGACGCTTTTTTTGACGTGGCGGCCCGCTGGACGCCACGGCGTGTGGCCCTATTTTGCAACATCCCCGAAAAAAGCCTGCGGGAGGTCGCCGCCCTCTTCCATCGGCGCCAGAAGGTGCTCAGCCTCTGGTCGATGGGTGTCAACCAGCGCCGCGAAGGAACGGCCGTGGTGCAAGGCCTGATCAACCTGCACCTGCTCACCGGCCAGATCGGCAAGGAAGGAGCTGGCCCCTTCTCGCTCACGGGCCAACCAAACGCCATGGGCGGCCGCGAGGCCGGAGGCTTGGCACATCTGCTGCCGGGGTACCGAACGGTGGTCAATGCAGACCACCGGCTTGAGGTTGAAAGCGCCTGGAAACTCCCGGACGGTCGCATCTCCGACAAGCCAGGACTGGCGGCCTGGCAGCAGGTGGAAGCGATGGAACGCGGTGAACTCGATCTCTGGTGGGTAGCGGCCACCAACCCACTGGTGAGCATGCCGGATCTGGATCGGGTCAAAGCTGCTATCGCCAACTGCCCTCTCGTAGTGGTGAGCGAGGCCTACGCCGATTCAGAAACATCCCACTACGCCCATCTGCTGCTGCCGGCAGCCCAGTGGAGCGAGAAAGCCGGGGCCATGACCAACTCCGAACGTCGCGTCACCTATTGCCCGGCATACCGACGTCGCTTCGGTGAAAGCCGACCGGACTGGGAGGTGTTCGCCGAGGTGGGACGCCGCCTGGGCTACTCCGAACAGTTCAGCTTCCATTCCGCTGCGGAGGTCTATGACGAGTTCGCACAGCTGACCCATGGACGCCTCTGTGACGTGAGCGGTCTCAGCCATGAACTGCTCAGCGAAGCAGGCCCTCAGCAGTGGCCCTACCCCAGCGGAAGCACACCGGCCACGGCGGCCAAACGGCTTTATACCGACCACATCTTTCCCACTCCCAGTGGCCGTGCACGCTTCAGCACCGACCAACCGCTGGGCCTGACGGAACCACCTTGCGACACCTATCCACTGGTGCTCACGGTGGGTCGGTATCTGGGGCAATGGCACACGATGACCCGCACCGGGAAAGTGGAGCGCCTGATGAAACAGCATCCCGAGCCGCTGCTGGAGATTCACCCCGCTGATGCGCAGGATTTGAAAGTCGATAACGGAGGGTTGGCCGCTATCAGTTCACGCCGCGGCCACCTCACCGCCAAGGTGAAGGTGACCGACCGCATCCGGCGTGGCTCGGTCTTTCTGCCGATGCACTGGGGCTTCACCCAAGAGAAGGCCTGCGAAGCCAACACGCTGATGCACGACGGCGCCTGCCCCGTGTCCAAGCAACCTGAGCTGAAGGCCTGCGCCGTGATCGTGGCGCCA
AG-679-D13  CGCAGCGTGCGCAGCCAGTGCCCTTACTGCGGAGTTGGCTGCGGTCTGGAACTGCTCCCTCCGGCGGTGAAGGGTCAAGCCGTGAAACGCGATGCGGAGGGCAACCCGATGTGGACCGCTCGCGGCGACCGCCAGCACCCCTCCAACCTTGGACAGGTGTGCATCAAGGGCGCCACCGTGGGCGAAACCCTGGCCCAGGGCCGCCTGCGGCAACCCCTGTTCCGCACCAACATCAGCGACGACTTCGCGCCGATCAGCTGGGACGATGCCCTCGAGCGGATCACGGATCAAATCCAAGGCAGCATGGCCCGCCGGGGCAACGCTGATGGCATCGCCATGTATGGCTCCGGGCAGTTCCATACAGAGGATTACTACCTGGCCCAGAAGCTGCTCAAAGGCGCTCTAGGCACCAACAATTTTGATGCCAACTCGCGGCTGTGCATGAGCTCCGCCGTGGCCGGATACACCCGCAGCCTCGGCTCCGATGGCCCTCCCTGCAGCTATGAGGACCTCGACCATTGCAGCGTGGCCTTCCTGATCGGCACCAACACCGCCGAATGCCACCCGGTGCTGTTCCAGCGGTTACTGAAACGCAAGAAACGCAACCCCGGCAGCATCACGATCGTGGTGGTCGACCCACGCCGCACCGACACTGCCAAGGCCGCAGACATCCACCTGCCGATCGCGCCCGGCAGCGACCTGGCACTCCTGCACGGCATCGCTCACCTTGTGCTGCGCGAGAACGGGCAGGATCCCGCCTTCATCGACGACCACACCGAGCACTACGACGCTTTTTTTGACGTGGCGGCCCGCTGGACGCCACGGCGTGTGGCCCTGTTTTGCAACATCCCCGAAAAACGCCTGCGGGAGGTCGCCGCCCTCTTCCATCGGCGCCAGAAGGTGCTCAGCCTCTGGTCGATGGGTGTCAACCAGCGCCGCGAAGGAACGGCCGTGGTGCAAGGGCTGATCAACCTGCACCTGCTCACCGGTCAGATAGGCAAGGAAGGAGCTGGCCCCTTCTCGCTCACGGGCCAACCCAACGCCATGGGCGGCCGCGAGGCCGGAGGCTTGGCGCATCTGCTGCCGGGGTACCGAACGGTGGTCAATGCAGACCACCGGCTTGAGGTTGAAAGCGCCTGGAAACTCCCCGACGGTCGCATCTCCGACAAGCCAGGACTGGCGGCCTGGCAGCAGGTGGAAGCGATGGAACGCGGTGAACTCGATCTCTGGTGGGTAGCGGCCACCAACCCACTGGTGAGCATGCCGGATCTGGATCGGGTCAAAGCTGCCATCGGCAACTGCCCTCTCGTGGTGGTGAGCGAGGCCTACGCCGATTCAGAAACGTCCCACTACGCCCATCTGCTGCTGCCGGCAGCCCAGTGGAGCGAGAAAGCCGGGGCCATGACCAACTCCGAACGTCGCGTCACCTATTGCCCGGCATACCGACGTCGCTTTGGTGAAAGCCGACCGGACTGGGAGGTGTTCGCCGAGGTGGGACGCCGCCTGGGCTACTCCGAACAGTTCAGCTTCCATTCCGCTGCGGAGGTCTATGACGAGTTCGCACAGCTGACCCATGGACGCCTTTGCGACGTGAGCGGTCTCAGCCATGAACTGCTCAGCGAAGCAGGCCCTCAGCAGTGGCCCTACCCCAGCGGGAGCACACCGGCCACGGCGGCCAAACGGCTTTACACCGACCACATCTTTCCCACTCCCAGTGGCCGTGCACGCTTCAGCACCGACCAACCGCTGGGCCTGACGGAACCACCTTGCGACACCTATCCACTGGTGCTCACGGTGGGTCGGTATCTGGGGCAATGGCACACGATGACCCGCACCGGGAAAGTGGAGCGCCTGATGAAACAGCATCCCGAGCCGCTGCTGGAGATTCACCCCGCTGATGCGCAGGATTTGAAAGTCGATAACGGAGGGTTGGCCGCTATCAGCTCACGCCGCGGCCACCTCACCGCCAAGGTGAAGGTGACCGACCGCATCCGGCGTGGCTCGGTCTTTCTGCCGATGCACTGGGGCTTCACCCAAGAGAAGGCCTGCGAAGCCAACACGCTGATGCACGACGGCGCCTGCCCCGTGTCCAAGCAACCTGAGCTGAAGGCCTGCGCCGTGATCGTGGCGCCA
AG-683-B21  CGCAGCGTGCGCAGCCAATGCCCCTACTGCGGAGTGGGCTGCGGCCTGGAACTCTTGCCCCCTGCTGAGAAAGGTCGAGCCGTTCGTCGGGATGCGGAAGGCAACCCAATGTGGACTGCCCGTGGAGACCGGCAACATCCTTCCAGCCTCGGTCAGGTGTGCATCAAAGGTGCCACCGTCGGCGAGACCCTTGCCAGTGGTCGGCTCCGCCAACCACTATTTCGCAGCAGTTTCAACGACAATTTTGAAGCGATTAGTTGGGATGACGCTCTTGAGCGAATCACCAAGCAAATGGCCAGCAGTTTGGAACGTCGAGGCAACGCCAATAGCATTGCGATGTATGGCTCTGGTCAGTTCCACACAGAGGACTACTACGTCGCCCAAAAGCTGATGAAGGGTGCCCTTGGCACCAACAACTTTGATGCCAACTCAAGGCTGTGCATGAGTTCAGCCGTGGCTGGATACACCCGAAGCCTCGGATCTGACGGCCCTCCCTGCTGCTACGACGACCTCGATCACTGCAGCGTGGCATTCCTGATTGGCACCAACACGGCCGAATGCCATCCAGTGTTGTTCCAGCGTCTACTCAAACGAAAAAAACGCAATCCCGGAAGCGTCACGATCGTCGTCGTCGATCCCCGCCGAACCGATACCGCTAAAGCAGCAGACATCCACCTACCAATTGCACCAGGAAGTGACCTTGCCTTGCTTCACGGCATCGCTCACCTGGTTCTTCGAGAAAACGGCCAAGACCCAGCATTCATTGATGAGCACACCGAAAACTACGAAGCCTTTTTCGACGTCGTAGCCCGCTGGACACCAAGGCGCGTAGCCCGCTTCTGCAACCTCCCCGAAAAGCGATTACGGGAAGTGGCGCAATTATTCCACCGCCGTGAAAACGTCCTCAGCCTTTGGTCGATGGGGGTGAACCAGCGGCAAGAAGGCACCGCTGTGGTGTGCGGCCTGATCAACCTGCATTTACTCACCGGACAAATCGGCAAAGAGGGAGCTGGCCCCTTCTCTTTGACGGGGCAACCCAACGCCATGGGCGGCCGTGAAGCAGGTGGTCTATCCCACCTACTTCCGGGGTATCGGTTGGTCGCTAACGATCAACATCGGCAGGACGTTGAGCAAGCTTGGAAGTTTCCAGCCGGCAGCATCGCGGCCACACCCGGTCTTGCCGCTTGGCAACAGATCGAAGCGATGGAGAGGGGCGAGATCGACCTCTGGTGGGTGGCCGCAACCAATCCCCTCGTCAGCATGCCTGATCTGGACAGGGTGAAAGCTGCCATGAGCAAGTGTCCTTTGGTCGTGGTGAGTGAGGCCTACGCCGATTCCGAAACCTCCCATTACGCCCACTTACTCCTACCTGCCGCCCAATGGAGTGAGAAGGAAGGAGCCATGACCAACTCGGAGCGCAGAGTCACCTATTGCCCCGCTTACCGCCGCCGATTTGGCGAAAGCCGCCCGGACTGGGAAGTGTTTGCAGAGGTGGGACATCGACTCGGCTTCGAGAAGCAGTTCCGCTTCAACTCAGCCGCTGACGTCTATGCCGAATTTGCTGAGCTCACCCGAGGCCGACTCTGCGATATGTCTGGCCTCAGCCATGCCTTACTTGCAGAGGAAGGGCCTCAACAATGGCCATGTCCAAGCGAAAGCACCACCCCCCACGGATCCAAACGGCTCTACACCGACCGTCGGTTTGCAACGCCATCCGGGCGCGCACGCTTCTCGATCGACCAACCGCTGGGTCTCGCTGAACCCCCATGCGAAACCTATCCACTCGTGCTAACGGTGGGGCGCTACCTCGGGCAATGGCACACGATGACCCGCACTGGAAAAGTGGAGCGTCTACGAAGCATGCATCCCGAACCCCTTCTAGAGATTCACCCCGGCGATGCCCAAGAACTCAACGTTGTAAACGGTGAATTGGCAGCGATCAGCTCTCGCCGTGGACACATCACCGCAACAGTCAAGGTTACCGACAAGATCCGACGCGGTTCCGTGTTCTTGCCGATGCACTGGGGCTTCACCCAAGACATCGCCTGCGAAGCCAATACCTTGATGCACGATCAAGCCTGTCCCATTTCCAAGCAGCCGGAACTCAAAGCCTGTGCTGTGATCGTGGCACCA
CC9902      CGCAGCGTGCGCAGCCAATGCCCCTACTGCGGAGTGGGCTGCGGCCTTGAACTCCTACCCCCTGCTGAGAAAGGTCGACCTGTCCGTAGGGATGCGGAAGGCAACCCAATGTGGACAGCCCGTGGCGACCGGCAACATCCCTCCAGCCTCGGTCAGGTGTGCATCAAAGGTGCCACCGTCGGCGAAACCCTCGCCAGTGGTCGGCTCCGCCAACCACTGTTCCGCAGCAACTTCAGTGACGACTTTGAACCCATTGGTTGGGATGACGCGCTTGAGCGAATCACCAAGCAAATGACTTGCAGCTTGGAACGTCGAGGCCATGCCAATGGCATTGCGATGTATGGCTCTGGTCAGTTCCACACAGAGGACTACTACGTCGCCCAAAAGCTGATGAAGGGTGCCCTTGGCACCAACAACTTTGATGCCAACTCACGTCTATGTATGAGCTCAGCCGTGGCTGGGTACACCCGAAGTCTCGGATCTGACGGCCCTCCCTGCTGCTACGACGACCTCGATCACTGCAGCGTTGCATTCCTCATTGGCACCAACACAGCCGAATGCCATCCAGTGTTGTTCCAGCGTCTGCTGAAACGCAAAAAACGCAATCCCGGAAGCGTAACGATCGTTGTGGTCGATCCCCGCCGAACCGATACCGCTAAAGCAGCAGACATTCACCTACCAATCGCACCAGGAAGTGATCTCGCCTTGCTTCATGGCATTGCTCACCTGATTCTTCGAGAAAATGGACAAGATCCAGCATTCATTGATGACCACACCGAAAACTACGAAGCCTTTTTCGACGTCGTAGCCCGCTGGACGCCAAGACGCGTAGCGCGCTTCTGCAACCTCCCCGAAAAGCGATTACGGGAGGTCGCGCAATTGTTCCACCGGCGTGAAGACGTCCTCAGTCTTTGGTCGATGGGGGTGAACCAGCGGCAAGAAGGCACCGCTGTGGTGTGCGGCCTAATCAACCTGCACTTACTCACCGGACAAATTGGCAAAGAGGGAGCTGGCCCCTTCTCTCTAACGGGACAACCCAACGCCATGGGCGGCCGTGAAGCAGGTGGTTTATCCCACCTGCTTCCGGGTTATCGATTCGTCGCTAACGGGCAACATCGACAGGACGTTGAGCAAGCTTGGGATTTTCCAGCCGGCAGCATCGCAGCAACACCAGGGCTAGCGGCTTGGCAACAGATTGAAGCGATGGAGAGGGGCGAGCTCGACCTCTGGTGGGTGGCCGCAACCAATCCCCTCGTCAGCATGCCTGATCTGGACAGGGTGAAAGCTGCCATGAGCAAATGTCCTCTGGTCGTGGTGAGTGAGGCCTACGCCGATTCCGAAACCTCCCATTACGCACATTTGCTGCTTCCCGCGGCCCAATGGAGCGAGAAGGCGGGAGCCATGACGAACTCGGAACGCAGAATCACTTATTGCCCCGCTTACCGCCGCCGGTTTGGCGAGAGCCGACCGGATTGGGAGGTGTTTGCAGAGGTGGGGCAACGGCTTGGCTTTGAGAAGCAGTTCCACTTCAACTCAGCCGCGGACGTCTATGCCGAATTTGCTGAGCTCACCCGAGGTCGGCTCTGCGACATGTCTGGCCTAAGCCATGCCTTGCTTTCAGAGGAGGGGCCGCAGCAATGGCCCTATCCAAGTGAAAGCACCACCCCCTGCGAATCCAAACGGCTCTACACCGACCATCATTTTGCAACGCCTTCCGGGCGGGCGCGCTTCAGCATCGACCAACCGCTGGGCCTCGCTGAACCCCCATGCGACACCTTTCCACTCGTGCTGACAGTGGGTCGCTACCTCGGACAGTGGCACACGATGACGCGAACCGGAAAAGTGGAACGTCTTCACACCATGCACCCCGAACCACTCCTAGAGATTCACCCCGGCGATGCCCAAGAGCTCAAAGTTGTGAACGGTGAGTTGGCAGCGATCAGCTCTCGCCGTGGACACATCACCGCAACAGTGAAGGTGACCGACAGGATCCGACGCGGCTCAGTGTTCTTGCCGATGCACTGGGGCTTTACCCAAGAGAACGCCTGCGAAGCCAACACATTGATGCATGATCAAGCCTGTCCTATTTCCAAGCAGCCGGAATTGAAAGCCTGTGCGGTGATCGTGGCGCCA
WH7805      GCGTCTGTGCAAAGTCAGTGTCCCTACTGCGGCGTTGGCTGCGGTCTGGACCTCTTGCCTCCAGGAGAAGCCGGAAAAGCGGTAAAGCGGGACGCCGAAGGTAATCCGATGTGGAGTGCACGCGGTCATCGCGAGCACCCATCCAGCCACGGACAGGTGTGCATTAAAGGTGCCACGGTTGGAGAGACCCTGGGACAAGGTCGCCTTAGCCAGCCTCTATACCGAGCAACACTGGCAGATCCGTTCCAGGCCATCAGCTGGAACAGCGCCTTCGACCTGCTCACCGAGCGCATTCGTTCCACCTTGGCCAGCAAGGGG---GCTGATGCCATTGCCATGTACGGCTCCGGGCAATTTCACACCGAGGATTACTACATCGCTCAGAAACTGCTGAAGGGCGCCCTCGGCACCAATAATTTCGATGCCAATTCACGGCTGTGCATGAGTTCAGCCGTAGCTGGCTACACCCGCAGTCTCGGCTCCGACGGTCCGCCCTGCTGTTACGAGGATCTCGATCACTGCTCCGTAGCCTTCTTGATCGGCACCAACACAGCCGACTGCCATCCGGTGCTGTTCCAACGCCTGTTGAAACGCAAAAAGCGTGATCCCAAGGGACTCACCATCGTTGTGATTGATCCCCGCTGCACCGATACAGCAAAAATTGCCGATTACCACCTCGCGCTTGCCCCCGGCACCGACCTCGCCTTGCTGCATGGCCTGGCGCGCCTGGTGCTTCAGGACAATGGCTTCGACAGCGACTTCATCGATAGCGCCACAGAAGGCTTCGCAGCGTTCACCCAAACAATCAAGGCCTGGACACCAGGAAAAACCAGCAAGTTCTGCGGCATCGCCGAAAAAGACCTGCGTTCAGTGGCAAGGCTTTGGAGCCGAAAGGAAGGGATTTTGAGCCTTTGGTCGATGGGCGTGAACCAACGGCGAGAGGGAACCGCCGTTGTGGGAGGGCTGATCAACCTGCACCTGCTCACCGGGGAGATCGGCAAAGCCGGTGCAGGCCCCTTCTCACTCACGGGTCAACCGAATGCCATGGGTGGACGCGAAGCCGGCGGCCTCGCCCATCTGCTTCCTGGCTACCGATTGGTCACCAATGCGGAGCACCGCCATGCGGTTGAGAAAGCGTGGGGGTTTGCCCCTGGATCCATTGCTGCCCAACCAGGACTGGACGCATGGAAACAAGTGGAAGCGATGGAACGGGGGGAGCTCGATCTCTGGTGGGTGGCTGCCACGAACCCACTGGTCAGCATGCCGGACCTCGAACGCGTCAAAGCCGCGATGCAACGCTGCAAACTCGTGGTGGTGAGCGAAGCCTATGCCGACACCGAAACGTCTCATTACGCCCATCTGCTTCTGCCGGCAGCCCAATGGAGTGAAAAGAGCGGAGCGATGACCAATTCAGAGCGGCGGGTCACCTTGTGCCCAGCGTTCAGGCCCCGCCATGGCGACAGCCGAGCGGACTGGGAAGTGTTTGCAGAACTCGGACGACGACTCGGCTTCGTCGACCAGTTTTCCTACAGCTCAGCCGCAGAGGTTTATGAGGAGTTCACCTCTCTCACGGCGGCCCGCGTCTGCGACATGTCGGGTCTTAGTCACTCCCTGCTGAAGGAGCATGGCCCGCAGCAATGGCCTTACCCCAAGGGTGAAGGCCCAACCAGAACCTCCAAACGTCTCTACGAAAAGAAACGATTCCCGACTGCCAGTGGTCGGGCCAGATTTCAAAAGGACAGTCCCCTGGGTCTGGCAGAACCCCCCTGCGAGATGTACCCGCTGGTGCTCACAGTGGGTCGCTATCTCGGCCAATGGCACACAATGACGCGCACGGGCAAGGTCGCACGCCTGAACGCCATGCATCCCGAACCCAGCCTTGAAATGCATCCCAGCGATGCCAAGCGCTTTGGTCTGGAAGACAACGGCTTGGCAGCCATCACATCCCGTCGAGGCACGCTCACCGCGCGGGTTTGCGTGTCGGAGCGGATCCGCGTGGGATCAGTGTTCCTACCAATGCATTGGGGCTTCACTCAGGCCGAAGCCTGCGAAGCCAATGCCCTCATGCACGATCAGGCCTGTCCGATCTCCAAACAACCGGAACTAAAAGCCTCTGCCGTGGTAGTCGCTCCA
AG-679-C18  TCGAGTATCCGCAGTCAATGTCCATATTGTGGAGTGGGATGCGGTCTAGATCTACAACCTCCTGCGAAAAAAGGAGCCGCTGTTCGTCGAGATGCTGAAGGAACTCCAATGTGGAGTGCGAGAGGAGATAAATTACACCCATCAAGCCTCGGCCAAGTTTGCATCAAGGGAGCAACTGTCGGTGAAACTCTGGCAAGAGGCCGACTTGATCAACCGCTTAGTCGAAACAGTCTCAACGAGAACTTTGAACCCATTAGTTGGGATGAAGCCCTAGAGCGCATTACTGATCAAATCCAATCAAGCCTCAAATCCAAAGGT---CCAGACTCCATTGCAATGTATGGCTCTGGGCAATTTCATACCGAGGACTATTACATCGCTCAAAAGCTTTTAAAGGGAGCCATAGGAACAAACAATTTCGATGCCAATTCCAGGCTTTGTATGAGTTCAGCCGTAGCCGGTTACACCCGTAGTTTGGGTTCTGATGGCCCTCCGTGCTGCTACGAAGACTTGGACCATTGCACGTTGGCTTTTCTCATCGGCAGCAACATTGCTGAATGCCATCCAGTGCTTTTCCAACGACTGCTCAAACGCAAAAAAAAACATCCAAATAGCGTCACCATTGTGGTGGTGGATCCTCGCCAAACCGACACTGCCAAGGCAGCAGACATTCATCTGGCTGTAGCTCCTGGCAGTGATCTGGCCCTTCTTCATGGCATCGCACACCTAGTGATGCGAGACAATGGCCAGGATTCTGAATTTATAGATAACTGCACAGATAAATACGACTCCTTCTTTGATGTCGTTGCCCGTTGGACCCCTAGACGGGTTGCTTTGTATTGCGGAATTCCAGAAAAACGTCTCCGTGAAGTCGCTCAACTTTTCCATCACAGGGAAAGAGTGCTGAGCCTCTGGTCCATGGGAGTGAATCAGCGGCGAGAAGGAACAGCGGTTGTTGGCGGAATTATCAATTTGCACTTACTAACAGGCCAGATTGGACGAGAGGGCTCAGGGCCTTTTTCACTGACAGGGCAACCCAATGCCATGGGGGGAAGAGAAGCAGGGGGGCTCTCCCATCTCCTCCCTGGATACCGACAAGTTACGAACGCTGAGCATCGCACTCAAATCGAACACACCTGGGATATCCCAAAAGGAAATATCTCACCTAATCCTGGCCTAACGGCCTGGGAACAGGTGGAGGCGATGGAACGGGGGGAGCTGGATTTGTGGTGGGTGGCTGCAACCAATCCACTTGTCAGCATGCCAGACCTTGAACGGGTCAAAGCAGCTGTAAAACGATGCCCGATGGTCGTGGTCAGCGAAGCCTATGCCGATACCGAAACGTCTCATTACGCCCATCTCCTCCTTCCAGCAGCGCAATGGAGTGAAAAAGCAGGAACCATGACCAATTCAGAGCGACGGGTCACCTACTGCCCTGCCTTTCGACAACCCCATCGCGAATCCCGCCCTGATTGGCAGGTCTTCGCAGAGATCGGTCGGCGTCTTGGTTTTGAAGCACAGTTCTCCTACGAGTCTGCAGCTGAGGTCTACGCCGAGTTCACGGCAGTTACCGATAAGCAACTATGCGATGTCTCAGGGTTGAGTCACCAATTGCTGGCTAGAGAAGGACCGCAACAATGGCCATTTCCGCAAAAGAGCTCACCGTCTCAAGATTCAAAGCGGCTCTACACCAATCAACGATTTCAGACGGCCAATCAAAGAGCTCAGTTCTGTACCGACCAACCTCTTGGTCTTGCAGAACCACCCTGCGAAACTTATCCCCTCATTCTCACTATCGGTCGTTATCTCGGACAGTGGCACACGATGACACGTACAGGAAAGGTGAAGCGCTTAACAACCATGCACCCTGAACCACTTTTAGAAATTCACCCAAAAGATGCCGATCAATTTGCGGTGAAGCATGGCGAGCTTGCTGCGATTAGTTCTCGTAGGGGCCAACTGACTGCTCGCGTCAAAGTCACGGAAAAAATCCGACGGAGCACGGTCTTTCTGCCGATGCATTGGGGATTCACGCAAGCTCAGGCCTGTGAAGTCAATGCATTGATGCATGAACAATCTTGCCCCATTTCAAAACAACCAGAACTCAAAGCAAGTGCGGTCATCGTGGCCCCA
AG-683-A03  ACATCCATTCGCAGTCAATGTCCTTATTGCGGAGTGGGGTGTGGTTTGGACCTACAACCACCAGCAAAAAAGGGGGAGGCCGTCAGGCGAGATGCAGATGGAACCCCCATGTGGACGGCTAGAGGAGATCGACTGCATCCATCAAGTCTCGGTCAAGTTTGCATCAAGGGGGCCACAGTCGGAGAAACCCTATCAAGGGGCCGCCTGGATCAACCCCTCGGTCGAACCAGTCTTGATGATGACTTCCAACCGATCAGCTGGGATGAAGCTCTTGAGCGCATCTCAAGCCAAATCAAAACAAGCCTGGAATCCAAGGGA---CCAGACTCCATCGCCATGTATGGCTCCGGACAATTCCATACCGAAGACTATTATTTGGCTCAAAAACTACTCAAAGGAGCGCTAGGAACTAATAATTTTGATGCTAATTCAAGACTTTGCATGAGTTCTGCCGTTGCGGGTTATACCCGCAGCTTGGGCTCAGATGGTCCCCCATGTAGCTATGAAGACCTAGACCACTGCACTGTGGCGTTTCTCATCGGAACCAACACTGCTGAATGCCATCCAGTGCTCTTTCAACGATTACTTAAACGTAAAAAAAGACATCCTGGCTCTGTCACCATCGTGGTAATTGACCCACGCCAAACCGATACCGTAAAGGCTGCTGACATCCACCTGGCGGTAGCTCCTGGGAGTGACCTTGCCCTCCTTCACGGCATCGCCCACCTGGTGATGCGTGAAAACGGACAGGACCCTACGTTTATCGACAATTGCACAGACAACTACGACTCCTTTTTTGATGTCGTAGCCCGCTGGACGCCTAGACGGGTGGCCTTGTTTTGTGGCATTCCTGAAAAACGCCTACGGGAAGTCGCCCAACTTTTTCATCGTCGTGAAAAAGTCTTAAGCCTCTGGTCGATGGGAGTAAATCAACGGCGAGAAGGAACCGCCGTCGTGGGTGGAATCATCAATCTGCACTTATTAACAGGACAAATCGGCAAGGAAGGAGCCGGACCTTTTTCACTGACAGGGCAACCCAACGCCATGGGAGGAAGAGAAGCAGGTGGCCTCTCCCACCTTCTTCCTGGATATCGCCAAGTCACGAACCCAGAGCACCGAGCTGAAGTCGAGCAAACCTGGGGATTTCCCAAAGGGAAAATTTCAGCCATTCCTGGCCTAACGGCCTGGCAACAGGTGGAGGCGATGGAACGAGGAGAGCTGGATTTGTGGTGGGTCGCTGCGACCAACCCTCTCGTGAGCATGCCAGACCTTGAACGCGTAAAAACAGCGATGAAGCGCTGCCCATTAGTCGTTGTTAGTGAAGCTTATACAGACTCAGAAACATCGCATTACGCCCACCTACTTCTACCAGCTGCTCAATGGAGTGAGAAAGCTGGAACGATGACCAACTCTGAGCGCAGGGTTACTTACTGCCCTGCATTTAGGAATCCCCATCGAGAAAGCCGTGCTGATTGGGAGGTCTTTGCCGAGATCGGAAGGCGGCTTGGTTTTGAAAAACAATTTACATACGATTCTGCGGCTGAGGTCTATGCAGAATTCACAGCACTAACGAAAAAGCGATTGTGTGATGTCTCAGGGTTAAGTCATGACGTTTTGGCCAAAGAAGGGCCACAACAATGGCCATTTCCGCAAGACAGTTCACCATCTCAAGAGACAAAACGGCTTTACACCAATCAAAAGTTTTCAACCGCGAATGGAAGAGCGCGATTCTGTACCGACCAACCGCTTGGTCTTGCAGAACCACCCTGTGACACCTACCCACTGGTTCTCACCATTGGCAGATATCTGGGGCAGTGGCACACCATGACGCGCACCGCCAAGGTGAAGCGCTTAACAACAATGCACCCCGAACCTCTTCTGGAGATTCACCCAAAGGATGCCGATCAGTTCGCTGTTCAACATGGAGAACTCGCGGCCATCAGCTCACGTCGCGGTCAACTCACCGCTCGCGTGCAGGTCACAGACAAGATCCGAAAGGGCACGGTATTTCTTCCCATGCATTGGGGCTTCACGCAAACTCAAGCCTGTGAGGTCAATGCGTTGATGCATGACCATGCTTGCCCCATTTCAAAACAACCTGAATTGAAGGCCAGTGCCGTCATCGTGGCCCCC
CC9605      CGCAGTGTGCGCAGCCAGTGCCCCTACTGCGGCGTGGGTTGTGGTCTGGAGCTCTTGCCTCCTGCCGTGAAGGGTGAGGCCGTGAAGCGGGATGCTGAGGGCAACCCGATGTGGAACGCCCGCGGCGACCGCGAACACCCCTCCAGCCTTGGCCAGGTCTGCATCAAGGGCGCCACCATCGGCGAAACCCTGGCCCCAGGCCGCCTGCGCCAACCCCTGTTCCGCCAGACCCTCGAGGACGACTTCGCGCCGATCAGCTGGGACGACGCCCTCAACAAAATCACCGGCCAGATCAAGGCGAGCGTGGCCCGGCGCGGCAACGCCGATGGCATTGCCATGTACGGCTCCGGTCAGTTCCACACCGAGGATTACTACCTCGCCCAGAAACTGCTGAAAGGGGCCCTGGGCACCAACAATTTCGACGCCAACTCGCGGCTGTGCATGAGCTCAGCGGTGGCGGGCTACACCCGCAGCCTGGGCTCCGATGGTCCCCCCTGCAGCTATGAGGACCTCGACCACTGCTCAGTGGCTTTTCTGATCGGCACCAACACGGCCGAATGCCATCCGGTGCTCTTCCAGAGGCTGCTGAAGCGAAAACGAAAGAACCCTGGCAGAGTCAAGATCGTGGTGGTGGATCCACGCCGCACTGACACCGCCAAGGCCGCCGATATCCACTTGCCGATTGCACCGGGCAGCGACCTGGCCCTGCTGCATGGCATTGCCCACTTGGTGCTGCGCGAAAACGGCCAGGATCCGGCCTTCATCGACGACCACACCGAGAATTACGACTCCTTTTTTGACGTCGCCGCCCGTTGGACCCCCAGGCGGGTGGCCCGGTTCTGCAACATCCCCGAAAAACGCCTGCGGGAAGCGGCGGCTCTGTTCCACCGGCGCGAGAAGGTGCTCAGCCTCTGGTCAATGGGGGTGAACCAACGCCGTGAAGGAACGGCCGTGGTGCAGGGGTTGATCAATCTGCATCTGCTCACCGGCCAGATCGGCAAGCAAGGAGCGGGCCCGTTTTCCCTCACAGGCCAACCCAACGCCATGGGCGGACGCGAGGCCGGAGGCCTGGCCCACCTGCTGCCGGGCTACCGCCTGGTGGCCAACGCCGAACACCGCGCCGAGGTGGAACAGGCCTGGCAACTGCCGGCAGGACAGATCAACGCCAAGCCCGGATTGGCGGCCTGGCAGCAGATCGAAGCCATGGAACAGGGGGCGCTGGATCTGTGGTGGGTGGCCGCCACCAACCCCCTGGTGAGCCTCCCGGATCTCGACCGGGTGAAGTCAGCCATGCAGAAGTGCCCGCTGGTGGTGGTGAGCGAGGCCTACGCCGACTCGGAAACATCCCACTACGCGCACCTGATTTTGCCCGCAGCCCAGTGGAGCGAGAAGGCTGGCGCCATGACCAATTCCGAACGTCGGGTCACCTACTGCCCGGCCTACCGACGCCGCTTCGGCGAGAGCCGTCCGGACTGGGAGGTGTTTGCCGAGGTGGGCCGCCGCCTGGGCTACAGCGAGCAGTTCAACTTCGAATCAGCAGCTGAGGTGTACGCCGAATTTACGGCTCTCACCCAGGGCAGGCTTTGCGATGTAAGCGGCCTCAGCCATGAACTGCTAGAAGACGAAGGACCGCAGCAATGGCCCTATCCCAGCGGCAGCACCCCCACCACAGCAGCCAAACGCCTCTACGAAAACCATCAGTTCGCCACCCCCAACAAACGCGCCCGCTTCAGCACCGATCAACCGCTGGGACTGGCGGAACCCCCCTGCGACACCTATCCGCTGGTGCTGACGGTGGGCCGCTACCTGGGCCAGTGGCACACGATGACCCGCACCGGCAAGGTGGAACGGCTGATGAAACAGCATCCCGAGCCGCTGCTGGAGATTCACCCCGGTGACGCTCAGGATCTGAAACTGCGCAACGGCGAACTGGCAGCGATCAGTTCACGCCGCGGCCACCTCACCGCCACGGTGAAAGTCACTGATCGCATCCGGCGTGGATCGGTCTTCCTGCCGATGCACTGGGGATTCACCCAGGAGAAGGCCTGCGAAGCCAACACCCTTATGCACGACGAAGCCTGCCCGGTGTCGAAGCAGCCTGAACTCAAGGCCTGCGCGGTGATCGTGGCTCCC
RS9916      CCCAGCGTGCGCAGCCAGTGCCCCTACTGCGGTGTGGGCTGCGGTCTCGAATTGCTTCCACCAGCCCAACCGGGCCAGGCGGTCAAAAAAGACGAAGAAGGCAACCCGATGTGGACGGCGCGCGGCGATCGCAGCCACCCCTCCAGCCAGGGGCAGGTGTGCATCAAAGGGGCCACCGTGGGAGAAACCCTGGCCCGCGGACGACTGCACCAACCCCTGTATCGCGCCAGCCTCGATCAAGACTTTGAACCGGTGAGCTGGGAGCAAGCACTCCAGACCATCACCGATCAGATCCAGACCACCCTGGCCAACAAAGGG---GCTGACGCCATTGCCATGTATGGCTCTGGCCAGTTCCACACGGAGGATTATTACCTCGCCCAAAAGCTGCTCAAAGGAGCCCTCGGCACCAACAATTTCGATGCCAATTCCCGCCTCTGCATGAGCTCGGCGGTGGCTGGCTACACCCGCAGCCTCGGCTCCGATGGCCCTCCGGCCTGCTACGACGACCTTGACCACTGCAGCGTGGCGGTGCTGATCGGCACCAACACAGCGGAATGCCATCCGGTGCTGTTTCAGCGCCTGATCAAACGCAAAAAACGCAACCCCGGCAGCGTCACGATCGTGGTGATCGACCCGCGCCGCACCGACACCGCCAAAGCCGCTGACATTCATCTACCGATTGCACCGGGCACTGATCTAGCCCTGCTGCATGGCATTGCCCACCTGGTGATGCGCGAAAACGGCCAGGACGTGGCCTTTATCGACGATCACACCGAGAACTACAAGCCCTTCTTCGATGTGGTAGCCCGCTGGACCCCCCGCAAGGTGGCCCGCTTCTGCGGCATCCCTGAGAAACGGTTGCGGGAGGTGGCCGAGCTGTTCCACCGCAAACAACGGGTGTTGAGCCTTTGGTCGATGGGCGTGAACCAACGGAGGGAAGGCACCGCCGTGGTGCAGGGCCTGATCAACCTGCACCTGCTCACGGGCCAGATCGGCAAAGAAGGCGCCGGCCCCTTCTCCCTCACAGGCCAACCGAATGCGATGGGAGGCAGGGAAGCAGGTGGCTTGGCCCATCTCCTGCCCGGATACCGGATTGTCACCAATGACCAGCACCGCAGTGAGGTGGAGCAGGCCTGGGGATTCCCCCAAGGTCAGATTGCTGCCACCCCTGGGCTCGGGGCCTGGCAACAGGTGGAGGCGATGGAGCGGGGTGACCTCGACCTCTGGTGGGTGGCCGCCACGAACCCCCTGGTGAGCATGCCCGAACTCGACCGCGTCAAGGCGGCGATGCAGAACTGCGCCCTGGTGGTGGTGAGTGAGGCCTATGCCGACTCGGAAACTTCCCACTACGCCCATTTGCTGTTACCGGCATCGCAATGGAGCGAAAAGGCTGGAGCGATGACCAATTCCGAGCGCAGGGTCACCTACTGCCCGGCCTATCGACCCCGCCATGGCCAAAGTCGGCCCGACTGGGAGGTCTTCGCTGAAGTGGGCCGGCGTCTTGGATTCGAACAACACTTCAGCTACGACTCAGCAGCGGAGGTGTACGCCGAATTCAGCCAACTCACCGAGGGGCGGGTGTGTGACATGTCGGGCCTCAGCCATGAGCTGCTGAGCGAATCGGGCCCGCAGCAATGGCCCTTCCCCCGTGGCAGCGAACCCAGCCAAGGGGCCAAGCGCCTCTACAGCGACCATCAGTTCCCAACACCCAGCGGCAAAGCTCGCTTCAGCACCGATCTGCCCCAGGGCTTAGCGGAACCCCCCTGCGACACCTATCCGCTCGTGCTCACCGTGGGGCGCTATCTGGGGCAATGGCACACGATGACGCGCACCGGCAAGGTGAAACGGCTGCAAACCATGCATCCAGAACCGCTGCTGGAGATCCATCCTGAGGATGCCAGTGACTTGCAGATCAAAGACGGAGCCTTGACGGCCGTGAGCTCACGGCGGGGACACCTCACGGCCCGGGCGAAGATCACCAACAGGATTCGTAAGGGCAGCGTGTTTTTGCCCATGCACTGGGGCTTCACCCAGGACCAAGCCTGCGAAGTCAATGCCCTAATGCATGACCAGGCCTGCCCGGTCTCGAAACAACCGGAACTCAAAGCCTGCGCCGTGATTGCAGCCCCC
WH8109      CGCAGCGTGCGCAGCCAGTGCCCCTACTGCGGCGTGGGTTGTGGTCTGGAGCTTTTGCCTCCTGCCGTGAAGGGTGAGGCCGTGAAACGGGATGCCGAGGGCAACCCGATGTGGACCGCCCGCGGCGACCGCGAACACCCCTCCAGCCTTGGCCAGGTCTGCATCAAGGGCGCCACCGTCGGCGAAACCCTGGCCCCAGGCCGCCTGCGCCAACCCCTCTTCCGCCCGACCCTGGAGGACGACTTCGCACCGATCAGCTGGGACGACGCCCTGAACAAAATCACCAGCCAGATCCAGGCGAGTGTGGCCCGGCGCGGCAACGCCGATGGCATCGCCATGTACGGCTCCGGTCAGTTCCACACCGAGGACTACTACCTCGCCCAGAAACTGCTCAAAGGCGCCCTGGGCACCAACAATTTCGACGCCAACTCGCGACTGTGCATGAGCTCAGCGGTGGCGGGCTACACCCGCAGCCTGGGCTCCGATGGTCCCCCCTGCAGCTATGAGGATCTCGACCACTGCACAGTGGCGTTTCTGATCGGCACCAACACAGCCGAATGCCACCCGGTGCTGTTCCAGCGGCTGCTGAAGCGAAAACGCAAAAACCCCGGCAGCGTCAAGATCGTGGTGGTGGATCCACGCCGCACCGACACCGCCAAAGCCGCCGATATCCACTTGCCGATTGCACCGGGCAGCGACCTGGCCCTGCTGCACGGCATTGCCCACTTGGTGCTGCGCGAAAACGGCCAGGATCCGGCCTTCATCGACGACCACACCGAGAATTACGACGCCTTTTTTGACGTCGCCGCCCGCTGGACCCCAAGGCGGGTGGCCCTGTTCTGCAACATCCCCGAAAAACGCCTGCGGGAAGTGGCGACTCTGTTCCACCGGCGCGAGAAGGTGCTCAGCCTCTGGTCGATGGGGGTGAACCAACGCCGTGAAGGAACGGCCGTGGTGCAGGGATTGATCAATCTGCATCTGCTCACCGGCCAGATCGGCAAGCAAGGCGCGGGCCCGTTTTCCCTCACCGGCCAACCCAACGCCATGGGCGGACGCGAGGCCGGAGGCCTAGCCCACCTGCTGCCGGGCTACCGCCTGGTGGCCAACGCCGAACACCGCACCGAAGTGGAACAGGCCTGGCAGCTGCCGGCAGGACGAATCAACGCCAAGCCCGGATTGGCGGCCTGGCAGCAGATCGAAGCCATGGAGCAGGAGGCGCTGGATCTGTGGTGGGTGGCCGCCACCAACCCCCTGGTGAGCCTCCCGGATCTCGACCGGGTGAAGTCAGCCATGCAGAAGTGCCCGCTGGTGGTGGTGAGCGAGGCCTACGCCGACTCGGAAACATCCCACTACGCCCATCTGCTGTTGCCCGCAGCCCAGTGGAGCGAGAAGGCCGGCGCCATGACCAATTCCGAACGGCGGGTCACTTACTGCCCGGCCTACCGGCGCCGCTTCGGCGAGAGCCGTCCCGACTGGGAGGTGTTTGCCGAGGTGGGCCGGCGCCTGGGCTACAGCGAGCAGTTCGACTTCGATTCAGCGGCTGAGGTCTACGCCGAATTCACGGCTCTTACCCAGGGCAGGCTCTGCGATGTAAGTGGCCTCAGCCATGAACTGCTGGAAGACGAAGGACCGCAGCAATGGCCCTATCCCAGTGGCAGCACCCCCACCACAGAAGCCAAACGCCTCTACGAAAACCATCTGTTCGCCACCCCCAACAAACGTGCCCGCTTCAGCACCGATCAACCGCTGGGACTGGCGGAACCCCCCTGCGACACCTATCCGCTGGTGCTCACGGTGGGCCGCTACCTGGGCCAGTGGCACACGATGACCCGCACCGGCAAGGTGGAACGGCTGATGAAACAGCATCCCGAGCCGCTGCTGGAGATTCACCCCGGTGACGCGCAGGAGTTGAAACTGCGCAACGGCGAACTGGCGGCGATCAGCTCACGCCGCGGCCACCTCACCGCCACGGTGAAAGTCACCGATCGCATCCGGCGTGGATCGGTCTTCCTGCCGATGCACTGGGGATTCACCCAGGAGAAGGCCTGCGAAGCCAACACCCTCATGCACGACGAGGCCTGCCCGGTGTCAAAGCAGCCTGAACTCAAGGCCTGCGCGGTGATCGTGGCTCCC
AG-402-M23  AATTTAACT---ACTCAATGTCCATATTGCGGAGTTGGATGTGGTCTAGCAATGCAACCACCAGCTGAAATCGGAAAAGCAGTCCGTAGAGATGCAGATGGTTATCCGATGTGGAGATCTAGAGGAGATCGGAATCATCCATCCAACCTTGGACAAATATGTATTAAAGGTGCAACCGTAGGAGAAACTTTATCTCCAGGTAGATTAAATCAACCTCTATATCGAAATAATTTAAATGATAAATTTAAACCGATTAGCTGGAATGATGCTACGGATAAGATAGTTTCACAGATAAAAAAAAGTTTACTCAAAAAAGGT---CCAAACTCTATAGCAATGTATGGCTCTGGACAATTTCATACTGAAGACTACTATATTGCTCAAAAACTACTCAAAGGAGCTTTAGGTACAAATAATTTTGATGCAAACTCAAGACTATGTATGAGCTCAGCTGTAGCTGGATATAATTTAAGCCTTGGATCAGATGGACCTCCTTGTTGTTATGAAGATCTTGATCACTACAGCGTTGCATTCCTCATTGGCACTAATACAGCCGAATGCCATCCAGTACTTTTTCAACGTCTACTCAAAAGAAAAAAACAATATCGAGATAGCGTAAAAATTATTGTTATAGACCCTAGATTAACAGACACTGCAAAAGCTGCTGACATTTATCTGCCTATTGCTCCAGGCAGTGACTTAGCCCTGTTATATGGTATTGCCCATTTAGTTCTTAAAAAGAATGAGCAAGATACAGAATTTATTAAAAATCATACAGATAAATATTCAGAATTCTTGGAGATTATAAAAAATTGGACACCACGAAAAGTTGCTCGATTTTGTGGTATCCCAGAAAAAAAATTAGAAGAAGTAGCTAATATGTTTAATCATCGCGAAAGAGTACTAAGTCTTTGGTCAATGGGTGTAAATCAACGCAGAGAAGGTACTGCAGTTGTTGGCGGACTTATCAATCTACATCTTCTTACGGGACAAATTGGGAAAGAGGGAGCAGGACCTTTTTCGCTTACTGGACAACCAAATGCTATGGGAGGACGTGAAGCAGGAGGCTTATCTCATCTACTTCCTGGTTATCGACATGTTACTAATAAAGAACATAGACAAGTAGTAGAAAATCACTGGGATTTTCCGGCTGGAAGTATCTCTGAAGAACCAGGATTAAACGCATGGCAACAAGTTGAAGCAATGGAAAAAGGAGAAATCGATCTTTGGTGGGTAGCTGCAACTAACCCACTTGTAAGCATGCCTGATCTAAATCGAGTAAAAGCCGCAATACAAAACTGTTCACTGGTTGTTTTATCTGAAGCATATAAAGATACTGAAACCTCCCATTACGCTCATCTATTATTACCCGCTGCACAATGGAGTGAGAAAGCTGGTGTGATGACTAATTCAGAAAGACGAATCACTTATTGTCCAACTTTTCGTCCTTGCTTTGGTCAAAGTCGTCCAGATTGGGAGATATTTGCTGAAGTAGGCCAAAAACTTGGATTTATTGATCAGTTTACTTACGATTCTTCTTCTGAGGTATATTCAGAGTTTACAGCTCTAACAAGTGGTCGTCTCTGTGATAGTTCGGGTCTTAATCATGAATTACTAAAAAGTGTTGGTCCCCAACAATGGCCATTTCCAAAAGGGAGTAATCCTACGAAAGAAGCCAAGCGACTTTATGAAGATAAAAGATTTAAAACACCTAATGGTCGAGCCCAGTTTTACACTAAACAACCTCTGGGAATCGCTGAGCCTCCATGCGATATGTACCCCTTAGTCTTAACTGTTGGGCGTTACCTCGGACAATGGCATACCATGACTCGTACTGGGAAAGTAAATCGACTCAATAAAATGCACCCTGAACCATTACTTGAAATTCATCCTATGGATGCAAAAGATATGAATATTAAAGATGGTGAGTTATCTGCTCTTAATTCTCGTCGAGGACATCTTACAGTACGTGTAAAAGAAACTGATCGTATACGTCGAGGCACAGTTTTTCTCCCTATGCACTGGGGCTTCACTCAAACAAATCACTGTGAGTCAAACAACTTGATGCATGAACAATCATGTCCCGTATCTAAACAACCTGAACTAAAAGCAAGCGCTGTAATTGTGGCTCCG
AG-670-A05  CGCAGCGTGCGCAGTCAATGCCCCTACTGCGGAGTGGGCTGCGGCCTGGAACTGCTGCCTCCTGCGGTGAAAGGGCAAGCCGTAAAGCGGGATGCAGAGGGCAACCCGATGTGGACCGCCCGCGGCGATCGCGAGCACCCCTCCAGCCTTGGCAAGGTGTGCATCAAGGGCGCAACCGTCGGCGAAACCCTTGCTAAGGGCCGCCTGCGTCAACCGCTGTTTCGCCAGAGCCTCGACGACGACTTCGCGCCGATCAGCTGGGACGACGCCCTCGACAAGATCACCGGTCAGATCCAGGCGAGCGTCGCCAAGCGCGGCAACGCCGATGGGATCGCCATGTACGGCTCCGGCCAGTTCCACACCGAGGATTACTACCTGGCCCAGAAGCTGCTCAAAGGCGCTCTCGGCACTAACAATTTCGATGCCAACTCGCGGCTGTGCATGAGCTCCGCGGTGGCGGGCTACACCCGCAGCCTCGGTTCCGACGGTCCCCCCTGCAGCTACGCGGACCTCGATCATTGCAGCGTGGCATTCCTGATCGGCACCAACACCGCCGAATGCCACCCGGTGCTGTTCCAGCGGCTGCTGAAGCGAAAGCGCAAGAACCCTGGCAGCGTCACGATCGTGGTGGTGGACCCCCGCCGCACCGACACCGCCAAAGCGGCCGACATCCACCTGCCGATTGCTCCAGGTAGCGATCTGGCTCTGCTGCACGGCATTGCCCACCTGGTGCTGCAAGAGAACGGCCAGGACAACGCCTTCATCGACGACCACACCGAGAACTACGACGCCTTTTTTGATGTGGCTGCCCGCTGGACCCCAAGGCGGGTGGCCCTGTTCTGCAACATCCCCGAAAAACGACTGAGAGAGGTAGCGGCTCTTTTCCACCGAAGCCAGAAAGTACTCAGCCTCTGGTCAATGGGCGTCAACCAGCGGCGCGAAGGAACCGCCGTGGTGCAAGGGCTGATCAACCTGCATCTGCTTACCGGCCAGATCGGCAAGGAAGGAGCCGGACCGTTTTCCCTTACCGGCCAACCCAATGCCATGGGTGGACGCGAGGCCGGAGGCCTTTCACATCTTCTGCCGGGCTACCGACTGGTGACCAATGCCAAGCACCGTGCCGAGGTGGAACAGGTCTGGGGACTGCCAGCAGGACGCATCGGAGCCAAGCCAGGGCTGGGGGCCTGGCAACAGGTGGAAGCGATGGAACGGGGTGAGCTCGATCTCTGGTGGGTGGCGGCCACCAACCCGCTGGTAAGCATGCCGGACCTCGACAGGGTGAAAGCAGCAATGGGCAACTGCCCCCTCGTGGTGGTAAGCGAGGCCTATACCGACTCGGAAACATCCCATTACGCCCATCTGCTGCTGCCGGCGGCGCAGTGGAGCGAGAAGGCGGGTGCCATGACCAACTCCGAACGCCGGGTCACCTATTGCCCGCCTTACCGACGTCGCTTCGGCGAAAGCCGACCCGACTGGGAGGTTTTCGCCGAGGTGGGGCGAAGCCTGGGCCATATCAAGCAGTTCAGCTTTGGCTCAGCAGCAGAGGTCTACGCCGAATTCACCCAACTGACCCAAGGGCGCCTTTGTGACGTCAGCGGCCTCAGCCATGAACTGCTTGAGGCCGAGGGTCCTCAGCAGTGGCCTTACCCCAGTGGCAGCAAACCGGCCACCACCGCCAAACGGCTCTACACCGACCACCACTTCGCCACCCCCAGCGGCCGCGCCCGCTTCAGCACCGACCAGCCGCTCGGCCTGACAGAACCCCCCTGCGACACCTATCCCCTAGTGCTCACGGTGGGCCGCTACCTAGGCCAGTGGCACACGATGACACGCACCGGAAAGGTGGAGCGCCTGATGAAGCAGCACCCCGAACCGCTGCTTGAGATTCATCCAGCTGATGCCAGGGAGCTGAAGGTGGAGAACGGAGGGCTCGCCGCGGTCAGCTCCCGCCGCGGCCATCTAACTGCCAAGGTGAGCGTAACGGAACGGATCCGACGCGGCTCGGTGTTCCTACCGATGCACTGGGGTTTCACCCAGGACAAGGCCTGCGAAGCGAACACCCTCATGCATGACGATGCGTGCCCTATCTCCAAACAACCGGAGCTCAAGGCCTGCGCCGTGATCGTGGCTCCG
AG-670-B23  CGCAGCGTGCGCAGCCAGTGCCCCTACTGCGGAGTGGGCTGTGGCCTGGAGCTTTTGCCTCCTGCCGTGAAGGGTGAGGCCGTGAAGCGGGATGCTGAGGGCAACCCGATGTGGACCGCCCGCGGCGACCGCGAGCACCCCTCCAGCCTTGGCCAGGTCTGCATCAAAGGCGCCACCGTCGGGGAAACCCTGGCCCCAGGCCGCCTGCGCCAACCCCTGTTCCGTAAAACCCTCGAGGACGACTTCGCTCCGATCAGCTGGAACGACGCCCTCGACAAAATCACCGGGCAGATCGAGGCGAGCGTGGTTCGGCGCGGCAATGCCGATGCCATTGCCATGTACGGCTCCGGTCAGTTCCACACCGAGGATTACTACCTGGCCCAGAAACTGCTTAAAGGCGCCCTGGGCACCAACAATTTCGACGCCAACTCACGGCTGTGCATGAGCTCAGCAGTAGCGGGCTACACCCGCAGTCTGGGTTCCGATGGTCCCCCCTGCAGCTACGAGGACCTCGACCACTGCACAGTGGCGTTTCTGATCGGCACCAACACCGCCGAGTGCCATCCGGTGCTGTTCCAGCGGCTGCTGAAGCGAAAACGCAAAAACCCCAGCAGCATCAAGATCGTGGTGGTGGATCCACGACGCACCGACACCGCCAAGGCGGCAGACATCCACTTGCCGATTGCACCGGGAAGCGACCTGGCCCTGCTGCACGGCATTGCCCACCTGGTGCTGCGCGAAAACGGCCAGGACCCGGCCTTCATCGACGACCACACCGAGAATTACGACGCCTTTTTTGACGTCGCCGCCCGCTGGACCCCCAGGCGGGTGGCCCGGTTCTGCAACATCCCCGAAAAACGCCTGCGGGAGGTCGCAGCGCTGTTCCACCGGCGCGAGAAGGTGCTCAGCCTCTGGTCGATGGGGGTGAACCAACGCCGTGAAGGAACGGCCGTGGTGCAAGGGTTGATCAATCTGCATCTGCTCACCGGCCAGATCGGCAAGCAAGGAGCGGGCCCGTTTTCCCTCACAGGCCAACCCAACGCCATGGGCGGACGCGAGGCCGGAGGCCTGGCCCACCTGCTGCCGGGCTACCGCCTGGTGGCCAACGCCGAACACCGCGCCGAAGTGGAACAGGCCTGGCAACTGCCTGCAGGACGAATCAACGCCAAGCCCGGATTGGCGGCCTGGCAGCAGATCGAAGCCATGGAACAGGGGGCGCTGGATCTGTGGTGGGTGGCCGCCACCAACCCCCTGGTGAGCCTCCCGGATCTCGACCGGGTGAAGTCAGCCATGCAGAAGTGCCCGCTGGTGGTGGTGAGCGAGGCCTACGCCGACTCGGAAACATCCCACTACGCCCACCTGATTTTGCCCGCAGCCCAGTGGAGCGAGAAGGCCGGCGCCATGACCAATTCCGAACGGCGGGTCACTTACTGCCCGGCCTACCGACGCCGCTTCGGCGAGAGCCGCCCGGACTGGGAGGTGTTTGCCGAGGTAGGCCGCCGCCTGGGCTACACCGAACAGTTCAACTTCGATTCAACAGCAGAGGTTTACGCCGAATTCACCCAACTGACCCGAGGGCGCCTCTGTGACGTCAGTGGCCTGAGCCATGGGCTGCTTGAACAGGACGGTCCACAGCAATGGCCGTTCCCCCATGGCAGCCAACCCACCACAGCAGCGAAACGCCTCTACGAAGACCATCAGTTCCCCACCTCCAGCAAGCGCGCTCGCTTCAGCACCGATCAACCCCTCGGGCTGGCGGAGCCCCCCTGCGAGACCTACCCCCTGGTACTGACGGTGGGCCGCTATCTGGGGCAATGGCACACCATGACCCGCACAGGGAAAGTGGGACGGCTGATGAAACAGCATCCCGAACCGCTGCTGGAGATTCACCCCGGTGATGCTCAGGATCTAAAACTGCGTAACGGCGAACTGGCAGCGATCAGCTCGCGACGCGGTCACCTCACCGCCACCGTGAAGGTCACCGATCGCATTCGGCGTGGATCGGTCTTTCTGCCAATGCACTGGGGATTCACCCAAAAGAAGGCCTGCGAGGCCAACACCCTGATGCACGACGAGGCCTGCCCGGTGTCGAAGCAGCCGGAACTCAAGGCCTGCGCGGTGATCGTGGCTCCG
AG-670-D07  CGCAGCGTGCGCAGCCAATGCCCTTACTGCGGAGTGGGCTGCGGTCTTGAGTTGATGCCTCCAGCGGTCAAAGGCCAGGCCGTGAAACGGGACGCTGAAGGCAATCCGATGTGGACAGCCCGGGGAGATCGGCAGCATCCCTCCAATCTCGGGCAGGTTTGCATCAAAGGGGCCACCGTCGGCGAAACCCTGGCCCCTGGAAGGCTGCGCCAACCTCTGTTCCGCAAAAAGCTCGAGGACGACTTCGCACCGATCAGCTGGAACGAGGCCCTCGAAACAATCACCGGACACATTCAGGCGAGCGTGACCAAGCGCGGCAACGCCGATGGCATCGCCATGTACGGCTCCGGTCAGTTCCACACAGAGGACTACTACCTGGCCCAGAAACTGCTGAAAGGCGCACTGGGCACCAACAATTTCGATGCCAACTCGCGCCTCTGCATGAGCTCAGCGGTGGCGGGCTATACCCGCAGCCTGGGATCCGATGGTCCTCCCTGTAGCTACGAGGACCTCGACCACTGCACGGTGGCGTTTCTTATCGGCACCAACACCGCCGAGTGCCATCCGGTGCTGTTCCAGCGCCTGCTGAAGCGAAAACGAAAAAACCCAGGCAGCGTGAAGATTGTGGTGGTGGATCCACGCCGCACCGACACCGCCAAAGCCGCCGACATCCATCTCCCGATTGCACCGGGCAGCGACCTGGCTCTGCTGCATGGCATCGCCCACCTGGTGCTGCGGGAGAACGGCCAGGATCCGGCCTTCATCGACGACCACACCGAGAATTACGACGCCTTTTTTGACGTCGCCGCCCGCTGGACCCCAAGGCGGGTTGCCCTGCACTGCAATATCCCCGAAAAACGCCTGCGGGATGTAGCGCAGCTGTTTCATCGACGCGAGAAGCTTCTCAGCCTCTGGTCGATGGGGGTGAACCAACGCCGTGAAGGAACGGCGGTGGTGCAGGGATTGATCAACCTGCATCTACTCACCGGCCAGATCGGCAAGGAAGGGGCCGGCCCTTTTTCCCTCACCGGCCAGCCGAATGCCATGGGCGGGCGCGAGGCCGGAGGGTTGTCTCATCTGTTGCCGGGCTACCGGTTGATTACCGATGCGGATGATCGTGCCGAGGTTGAGCAGGCCTGGCAGCTGCCCAAAGGATGGATCAATCCAAAACCAGGCTTGGCGGCATGGCAGCAGATCGAGGCGATGGAACAGGGCGCACTGGATCTGTGGTGGGTGGCTGCCACCAACCCCCTGGTCAGCCTCCCCGATCTCGAGCGGGTGAAGTCAGCCATGCACAGGTGCCCACTGGTGGTGGTGAGCGAGGCCTACGCCGACTCGGAAACCTCGCATTACGCCCACCTGCTGCTGCCAGCGGCCCAGTGGAGTGAGAAGGCCGGTGCCATGACCAATTCCGAACGACGGGTGACCTATTGCCCTGCCTATCGACGCCGATTCGGCGAAAGCCGGCCCGACTGGGAGGTTTTTGCTGACGTGGGGCGCCGCTTGGGCTATAGCGAACATTTCAGCTTCGATTCAGCGGCCGCGGTCTACGCCGAATTCACCGCGCTGACCCGAGGACGCCTCTGTGACGTCAGTGGACTGAGCCACGAGCTGCTTGAACAGGACGGACCCCAGCAGTGGCCTTACCCCCATGGCAGCACCCCAAGCACAGTGGCGAAACGCCTCTACGAAGACCATCAGTTCGCCACCCCCAGCAAACGCGCCCGCTTCAGCACCGATCAACCGCTCGGGCTGGCGGAACCCCCCTGCGAGACCTACCCACTGGTGCTGACGGTGGGCCGCTACCTGGAGCAGTGGCACACGATGACGCGCACCGGCAAGGTTGAGCGGCTGATGAAACAGCATCCCGAACCGCTGCTGGAGATTCACCCAGGTGACGCGCAGGATCTGAAGCTGATCAACGGCGAACTGGCGGCGATCAGCTCGCGCCGCGGCCACCTCACCGCCACTGTGAAAGTGACTGATCGCATTCGGCGTGGATCGGTCTTCTTGCCGATGCACTGGGGATTCACCCAGGAGAAGGCCTGCGAGGCCAACACCCTGATGCACGACGAGGCCTGCCCGGTGTCGAAGCAGCCAGAACTCAAAGCCTGTGCAGTGATCGTGGCACCG
BL107       CGCAGCGTGCGCAGCCAATGCCCCTACTGCGGAGTGGGCTGCGGCCTGGAACTCTTGCCCCCTGCTGAGAAAGGTCGAGCCGTTCGTCGGGATGCGGAAGGCAACCCAATGTGGACAGCCCGTGGCGACCGGCAACATCCTTCAAGCCTCGGTCAGGTGTGCATCAAAGGTGCCACCGTCGGCGAGACCCTCGCCAGTGGTCGGCTCCGCCAACCACTATTTCGCAGCAGTTTCAATGACAATTTTGAAGCCATTAGTTGGGATGACGCTCTTGAGCGAATCACCAAGCAAATGGCCTGCAGTTTGGAGCGTCGAGGCAACGCTAATAGCATTGCGATGTATGGCTCTGGTCAGTTCCACACAGAGGACTACTACGTCGCCCAAAAGCTGATGAAGGGTGCCCTTGGCACCAACAACTTTGATGCCAACTCAAGGCTGTGCATGAGTTCAGCCGTGGCTGGATACACCCGAAGCCTCGGATCTGACGGCCCGCCCTGCTGCTACGACGACCTCGATCACTGCAGCGTGGCATTCCTGATTGGCACCAACACGGCCGAATGCCATCCCGTGTTGTTCCAGCGTCTACTCAAACGAAAAAAACGCAATCCCGGAAGCGTCACGATCGTCGTCGTCGATCCCCGCCGAACCGATACCGCTAAAGCAGCAGACATCCACCTACCAATTGCACCAGGAAGTGACCTTGCCTTGCTTCACGGCATCGCTCACCTGGTTCTTCGAGAAAACGGCCAAGACCCAGCATTCATTGATGACCACACCGAAAACTACGAAGCCTTTTTCGACGTCGTAGCCCGCTGGACACCAAGGCGCGTAGCCCGCTTCTGCAACCTCCCCGAAAAGCGATTACGGGAAGTGGCGCAATTATTCCACCGCCGTGAAAACGTCCTCAGCCTTTGGTCGATGGGGGTGAACCAGCGGCAAGAAGGCACCGCTGTGGTGTGCGGCCTGATCAACCTGCATTTACTCACCGGACAAATCGGCAAAGAGGGAGCTGGCCCCTTCTCTTTGACGGGGCAACCCAACGCCATGGGCGGCCGTGAAGCAGGTGGTCTATCCCACCTACTTCCGGGTTATCGGTTGGTCGCTAACGATCAACATCGGCAGGACGTTGAGCAAGCTTGGAAGTTTCCAGCCGGCAGCATCGCAGCCACACCCGGTCTTGCCGCTTGGCAACAGATCGAAGCGATGGAGAGGGGCGAGATCGACCTCTGGTGGGTGGCCGCAACCAATCCCCTCGTCAGCATGCCTGATCTGGACAGGGTGAAAGCTGCCATGAGCAAGTGTCCTTTGGTCGTGGTGAGTGAGGCCTACGCCGATTCCGAAACCTCCCATTACGCCCACTTACTCCTACCTGCCGCCCAATGGAGTGAGAAGGAAGGAGCCATGACGAACTCGGAGCGCAGAGTCACCTATTGCCCCGCTTACCGCCGCCGATTTGGCGAAAGCCGCCCGGACTGGGAAGTGTTTGCAGAGGTGGGACAACGACTCGGCTTCGAGAAGCAGTTCCGCTTCAACTCAGCCGCTGACGTCTATGCCGAATTTGCTGAGCTCACCCGAGGCCGACTCTGCGATATGTCTGGCCTCAGCCATGCCTTACTTGCAGAGGAGGGGCCTCAACAATGGCCATGTCCAAGCGAAAGCACCACCCCCCACGAATCCAAACGGCTCTACACCGACCATCGGTTTGCAACGCCATCCGGGCGCGCACGCTTCTCGATCGACCAACCGCTGGGCCTCGCTGAACCCCCATGCGACACCTATCCACTCGTGCTGACGGTGGGGCGCTACCTCGGGCAATGGCACACGATGACCCGCACTGGAAAAGTGGAGCGTCTGCGAAGCATGCATCCCGAACCCCTTCTAGAGATTCACCCCGGCGATGCCCAAGAACTCAACGTTGTAAACGGTGAATTGGCAGCGATCAGCTCTCGCCGTGGACACATCACCGCAACAGTGAAGGTGACCGACAAGATCCGACGCGGCTCCGTGTTCTTGCCGATGCACTGGGGCTTTACCCAAGAGAGCGCCTGCGAAGCCAACACATTGATGCACGATCAAGCCTGTCCTATTTCAAAGCAGCCCGAGCTGAAAGCCTGTGCTGTGATCGTGGCGGCG
KORDI-100   CGCAGTGTTCGCAGTCAATGCCCTTACTGCGGCGTGGGCTGCGGACTTGAAATGTTGTCACCTGCCCAGGCAGGTCAAGCTGTTCGGCGGGATGCAGAAGGCAACCCCATGTGGACGGCTCGAGGTGACCGGCAGCATCCATCCAGCCTCGGGCAGGTGTGCATCAAGGGAGCCACCGTGGGGGAAACCCTGGCCCTCGGTCGCCTGAGGAGCCCTCTTTATCGAGAGGATCGAACACAGAACTTTGCACCGATCAGTTGGGACGCCGCGATCCAACTGATCACGCAACGCATTCAGACCTCTCTGCGTACAAAGGGA---CCGAATTCAATTGCGATGTATGGATCAGGACAATTCCATACGGAGGATTACTACGTCGCCCAGAAACTGCTGAAAGGGGCGATCGGTACAAACAATTTCGACGCGAATTCACGCCTTTGCATGAGTTCTGCTGTTGCGGGGTACAGCCGCAGCCTCGGCTCGGACGGTCCCCCATGCAGTTACGACGACCTCGACCACTGCTCGGTGGCGTTCTTGATCGGCACGAACACAGCCGAATGCCACCCCGTGCTGTTCCAGAGACTGCTGAAACGCCGCAAACGCAACGCGGGCAGCGTCAAGATTGTGGTGGTGGATCCTCGCTGCACCGATACGGCCAAAGCGGCAGACATCCACTTAGCCATTGCTCCTGGAAGCGACCTGGCCCTGCTCCATGGTCTTGCCCACCTGGTGCTGCTGAACGGCGGGCAAGATCAGGCCTTCATCTGGGATCACACCGACAACTTTGACGACTTCTCCAATGTCGTTTCCCGCTGGACACCCTCTCTGACTGCACAGTTCTGCGGCATTCCGGAACGCGATCTGCGTGAGGTGGCTGATCTCTTCCACCGACAGGAGAGCGTGTTGAGTCTCTGGTCCATGGGTGTCAACCAGCGTCGTGAAGGGACAGCCGTCGTCGGAGGCCTGATCAATCTTCATCTGCTCACCGGTCAGATCGGCCGCCAAGGGAGCGGGCCCTTCTCACTGACCGGCCAACCCAATGCCATGGGTGGGCGAGAGGCCGGTGGTCTCTCGCACCTGTTGCCTGGATATCGAGTGGTCAACGATGACGACCACCGTGCCGATGTTGAGAAGGCCTGGGGGTTCCAAACGGGGAGCATCGCTCCAGCCCCGGGGATGGCGGTTTGGGACCAGGTGGAGGCGATGGAACGTGGAGAGCTCGATCTCTGGTGGGTCGTGGCCACCAACCCGCTGGTGAGCCTGCCGGATCTCGACCGGGTCAAGGCAGCGATTCAGCGCTGCCCCATGGTTGTGGTCAGCGAGGCTTATCAGGCATCGGAAACAGCTTATTACGCCCATCTGCTGCTGCCGGCAGCGCAATGGAGCGAAAAATCAGGCGCCATGACCAATTCAGAGCGACGTGTGACGTACTGCCCGGCCTTTCGTCGTCGCTATGGGGAAAGCCGTCCGGACTGGGATGTGTTCGCCGAAGTCGGGCGACGTCTCGGATTTGAACACCAATTCAGCTACGACTCATCTGCCGAGGTGTATGAGGAATTCACCCAACTCACCAAAGGAAGGTTGTGTGATGTCTCCGGCCTCAGCCATCAACTCCTGGCCGAAGACGGTCCCCAGCAATGGCCCTATCCGGCGGGAAGCACATCAACAACCGCTGCCAAACGGCTGTACGAAGATCACCACTTCGCCACCCCGAACGGCCGCGCCCGATTCAGGGCCGATCGACCGCTGGGGCTGGCAGAGCCACCCTGCGAGACCTACCCGTTGGTTCTGACAGTGGGGCGCTACCTGGGGCAGTGGCACACGATGACCCGCACGGCGAAAGTTGAGCGGCTCAATGCCATGCACCCCGAGCCTCGCCTGGAAATCCACCCCGACGATGCGGCCGCACTGAGCATTGAAGATGGCTGTCTTGCAGTGATCAGCTCACGGCGGGGTCACCTCACCGCCCGCGCCAAGGTCACGGAGTCCATTCGCAGGGGGTCGGTGTTCCTGCCGATGCACTGGGGGTTCAACCAGATTCAGGCTTGTGAGGCCAACACCTTGATGCACGAACAAGCCTGTCCGATCTCGAAACAACCCGAACTGAAAGCCTGTGCCGTGATCGTGGCTCCG
KORDI-49    CGCAGCGTCCGCAGTCAGTGCCCGTACTGCGGTGTGGGCTGTGGCCTCGAACTCCTTCCACCGGCTGTGAAGGGCCAGGCGGTGAAGCGGGACGCCGAAGGCAACCCGATGTGGACCGCCCGTGGCGACCGGCAGCATCCCTCCAGCCTGGGACAGGTCTGCATCAAGGGGGCAACGGTCGGAGAGACCCTGGCCAGAGGTCGGCTGCGTCAGCCCCTGTTCCGCAGCAGCCTCGAGGACGACTTCGCCCCGATCAGCTGGGACGATGCTCTCGGTCGGATCACCGACCAGATCCGCAGCAGCGTGTCGAGGCGCGGCAACGCCGATGCCATCGCCATGTATGGCTCAGGGCAGTTCCACACCGAGGACTACTACCTCGCCCAGAAGCTGTTGAAGGGTGCGCTGGGCACCAACAATTTCGACGCGAACTCAAGGCTCTGCATGAGTTCGGCTGTGGCCGGCTACACCCGCAGCCTGGGATCGGACGGCCCTCCGTGCTGCTACGAGGATCTGGATCACTGCAGCGTGGCCTTCCTGATCGGCACCAACACGGCCGAATGCCACCCGGTGCTGTTCCAGCGACTGCTGAAACGCAGAAAACGCAATCCCGGCAGCGTGAAAATCGTGGTGGTGGACCCACGCCGCACCGACACCGCCAAAGCCGCCGACATTCACCTGCCGATCGCACCGGGCAGTGACCTGGCGCTGCTGCACGGGATCGCCCACCTCGTGCTGCGCGAGAACGGACAGGACGCCACGTTCATCGACGACCACACCGACAACTACGACGCCTTTTTCGACGTGGCTGCCCGCTGGACTCCGAGGCGGGTGGCCCGCTTCTGCCACATCCCCGAGAAACGTCTGCGGGAGGTGGCCGCTCTGTTTCACCGGCGCGAAACGGTGCTCAGCCTCTGGTCGATGGGGGTGAACCAGCGGCGGGAAGGCACCGCAGTGGTAGGCGGCCTGATCAACCTGCACCTGCTCACCGGCCAGATCGGCAAGCCGGGAGCTGGTCCGTTCTCGCTCACAGGCCAGCCGAATGCCATGGGTGGTCGCGAAGCCGGCGGACTGTCTCACCTACTGCCCGGATATCGGCTGGTGACCAACACTGACCACCGCTCCGACGTGGAGAAGGCCTGGAACCTGCCGGCTGGCCGTATTTCCGCCAAACCAGGGCTGGCAGCCTGGCAGCAGGTGGAGGCGATGGAACGGGGCGAACTGGATCTCTGGTGGGTCGCCGCCACAAATCCACTGGTGAGCATGCCGGACCTGGACCGTGTGAAGGCCGCCATGGGGAACTGCCCCCTGGTGGTGGTGAGTGAGGCCTATGCCGATTCAGAGACCTCCCATTACGCCCACCTGCTGCTGCCCGCTGCCCAGTGGAGCGAAAAGGCCGGTGCCATGACCAATTCCGAACGGCGGGTGACCTACTGCCCGGCCTTCCGACGACCCTTCGGTGAGAGCCGTCCGGACTGGGACGTGTTTGCCGAGGTGGGTCGCCGGCTGGGCTACGCCGAGCAGTTCGGCTTCGAATCAGCGGCTGAGGTGTATGCGGAATTCACAACGCTCACCGCAGGCCGACTCTGTGATGTGAGTGGCCTCAGCCATGCCCTGCTCAACAAGGAGGGACCTCAGCAGTGGCCCTTTCCCAGAGGCTGCAGGCCTGGCACTGAAGCGAAACGGCTGTACTGCGACCAGCATTTCGCCACCCCCAGCGGACGCGCTCGCTTCTGCACCGAGCAACCGCTCGGTCTGGCGGAACCGCCCTGCGACACCTACCCGCTGGTGCTCACAGTGGGGCGCTATCTGGGGCAGTGGCACACGATGACCCGCACCGGCAAGGTGGAACGGCTGCAGTCCATGCACCCGGAGCCGCTGCTGGAGATCCATCCGGAGGACGCGCAGGAGCTCAAGTTGCGTCACGGGGAGCTTGGAGCGATCAGCTCACGCCGCGGCCATCTCACCGCGACGGTTCACGTGACTGATCGCATCCGACGCGGCACCGTTTTCCTGCCGATGCACTGGGGCTTCACCCAGGAGAAGGCCTGTGAAGCCAACACCCTGATGCACGACCAGGCCTGTCCTGTGTCGAAGCAGCCGGAATTGAAGGCCTGCGCGGTGATCGTTGCCCCG
KORDI-52    CGCAGCGTGCGCAGCCAGTGCCCCTACTGCGGTGTGGGCTGCGGTCTGGAATTACTGCCTCCCGCGGTGAAAGGACAAGCGGTGAAACGGGATGCTGAGGGCAACCCGATGTGGACCGCCCGCGGCGACCGCGAACACCCCTCCAGCCTTGGCCAGGTGTGCATCAAGGGCGCCACCGTCGGCGAAACCCTGGCCCGAGGCCGCCTGCGCCAACCCCTGTTCCGCGAAACCCTCGAGGACGACTTCGCGCCGATCAGCTGGGACGACGCCCTCAACAAAATCACCGGCCAGATCCAGGCGAGCATCGCCCGGCGCAGCAACGCCGATGGCATTGCCATATACGGCTCCGGTCAGTTCCACACCGAGGATTACTACCTGGCCCAGAAGCTGCTGAAAGGCGCCCTGGGCACCAACAATTTCGACGCCAATTCACGGCTGTGCATGAGCTCAGCGGTGGCGGGATACACCCGCAGCCTGGGCTCCGATGGTCCCCCCTGCAGCTACGAGGACCTCGACCATTGCAGCGTGGCGTTCCTGATCGGCACCAACACCGCCGAGTGCCATCCGGTGCTGTTCCAGCGGCTGCTGAAGCGAAAACGCAAAAACCCGAGCAGCGTCACGATCGTGGTAGTGGATCCACGCCGCACCGACACCGCGAAGGCCGCTGACATCCACCTTCCGATTGCACCGGGAAGCGATCTGGCCCTGCTGCACGGCATTGCCCATCTGGTGCTGCGAGACAACGGCCAGGATCCGGTCTTCATCGACGACCACACCGAGAATTACGACGCCTTTTTTGACGTTGCCGCGCGCTGGACCCCAAGACGGGTCGCACGGTTCTGCAACATCCCAGAAAAGCGCCTGCGGGAAGTGGCGGCTCTGTTCCATCGGCGCGAGAAAGTACTCAGCCTGTGGTCGATGGGGGTGAACCAACGCCGTGAAGGAACGGCCGTGGTGCAGGGGTTGATCAATCTGCATCTGCTCACCAGCCAGATCGGCAAGGAAGGAGCAGGCCCGTTTTCCCTCACCGGCCAACCCAATGCCATGGGTGGGCGCGAGGCCGGAGGCCTGGCCCATCTTCTCCCTGGCTATCGCCTGGTCGCCAATGCCGAGCACCGTGCCGAGGTGGAACAGGCCTGGGGACTCCCTGAAGGCCAGATCAAAGCGACGCCAGGCCTCGGTGCCTGGCAACAGGTGGAAGCGATGGAACGCGGTGAGCTCGACCTCTGGTGGGTCGCAGCCACCAACCCCCTGGTGAGCATGCCTGAACTGGATCGGGTCAAAGCCGCCATGGGCAACTGCCCCCTCGTGGTGGTGAGTGAGGCCTACGTCGACTCGGAAACCTCCCACTACGCCCACCTGCTGTTGCCCGCAGCCCAGTGGAGTGAGAAAGCCGGCGCCATGACCAATTCCGAACGACGCGTCACCTACTGCCCGGCCTACCGGCGTCGCTTCGGCGAGAGCCGTCCCGACTGGGAGGTGTTCGCCGATGTGGGCCGCCGCCTGGGCTACACGGAGCAGTTCAACTTCGAGTCAGCGGCTGAGGTGTACACCGAATACACGGCTCTCACCCGTGGCCGGCTTTGCGATGTGAGCGGCCTCAGCCATGAGCTGCTGGAGACAGAAGGGCCGCAGCAGTGGCCCTATCCCAGCGGCAGCAGCCCCGGCACGTCCGCCAAACGGCTTTACACCGACCACCAGTTCGCCACCCCAAGCAAGCGCGCCCGCTTCAGCACCGATCAACCGCTCGGACTGGCGGAGCCCCCCTGCGAGACCTATCCGCTGGTTCTGACGGTGGGCCGCTACCTGGGCCAATGGCACACGATGACCCGCACCGGCAAGGTGGAACGGCTGATGAAGCAGCACCCCGAGCCGCTGCTGGAGATCCACCCCGGTGACGCACAGGAGCTGAAACTGCGCAACGGCGAGCTCGCGGCGATCAGCTCAAGACGGGGTCATCTGACCGCCAAGGTGATGGTCACCGACCGCATTCGGCGCGGGTCTGTATTCCTGCCGATGCACTGGGGATTCACCCAGGACAAGGCCTGCGAAGCCAACACCCTCATGCACGACGACGCCTGCCCGGTGTCGAAGCAACCGGAACTCAAGGCCTGCGCGGTGATCGTGGCGCCG
WH8102      CGCAGTGTTCGCAGCCAGTGCCCCTACTGCGGTGTGGGCTGCGGTCTTGAGCTGCTGCCTCCGGCCGTGAAGGGTCAAGCCGTGAAGCGGGATGCAGAAGGCAACCCGATGTGGACCGCCCGCGGCGACCGCGAACACCCCTCCAGCCTTGGCCAGGTGTGCATCAAGGGGGCCACCGTCGGCGAAACCCTGGCCAGGGGACGACTGCGACAACCGTTGTTCCGCAGCAAGCTCACGGACGCCTTTGCGCCGATCAGCTGGGACGACGCCCTCGACAAAATCACCGGACAGATCAAGGCGAGCTTGGCCCGGCGCGGCAATGCCGATGGCATCGCCATGTACGGCTCAGGGCAGTTCCACACCGAGGATTACTACCTGGCCCAGAAACTGCTGAAAGGCGCCTTGGGCACCAACAATTTCGATGCCAACTCGCGGCTGTGCATGAGCTCAGCGGTGGCCGGCTACACCCGCAGCCTGGGTTCCGATGGCCCGCCCTGCAGCTACGAGGATCTGGATCACTGCACGGTGGCCTTTCTAATCGGCACCAACACCGCCGAATGCCACCCGGTGCTGTTCCAGCGGCTGCTGAAGCGGAAACGCAAGAACCCGGGCAGCGTCAAGATCGTGGTGGTGGACCCACGCCGCACCGACACCGCAAAGGCGGCTGATATTCACTTGCCGATTGCTCCGGGCAGCGACCTGGCCCTGCTACACGGCATCGCCCACCTGGTGCTGCGGGACAACGGCCAGGATCCAGCCTTCATCGACAACCACACCGAGAACTACGACGCGTTCTTCGACGTGGCCGCCCGCTGGACCCCCAGACGGGTGGCCCTGTTCTGCAACATCCCCGAGAAACGTCTGCGGGACGTGGCGGCTCTGTTTCACCGGCGCCAAAAGGTGCTGAGTTTGTGGTCGATGGGGGTGAACCAGCGCCGTGAAGGAACGGCCGTGGTGCAAGGCCTGATCAATCTGCATCTGCTCACCGGCCAGATCGGCAACGAAGGAGCGGGCCCGTTTTCCCTGACCGGCCAACCCAATGCCATGGGCGGCCGCGAAGCCGGGGGGCTCGCCCACCTGCTGCCGGGCTATCGGTTGGTGGCCAACCCTGAGCACCGCGCCGAGGTGGAACAGGCCTGGAAGCTCCCGGCTGGCCAAATCGCCGCCAAGCCGGGGCTTGCAGCGTGGCAGCAGGTGGAAGCGATGGAACGCGGTGACCTTGATCTCTGGTGGGTAGCCGCCACCAACCCGCTGGTGAGCATGCCGGACCTGGATCGGGTCAAACAGGCCATGGGCAACTGCCCGTTGGTGGTGGTGAGCGAGGCCTACGCCGACTCAGAAACGTCCCACTACGCCCACCTGCTGCTGCCAGCCGCCCAATGGAGTGAGAAGGCCGGCGCCATGACCAATTCCGAGCGGCGTGTGACCTTCTGTCCTGCCTACCGCCTCCGCTTCGGGGAAAGCCGTCCGGACTGGGAAGTGTTCGCGGACGTGGGTCGCCGGTTGGGTTACACCGAGCAGTTCCGCTTCGACTCGGCTGCCGAGGTGTACGCCGAATTCACCCGACTCACCCAGGGACGCCTCTGTGACGTCAGTGGCCTCAGCCACGAACTGCTTGAGCAAGCGGGGCCTCAGCAATGGCCTTATCCCATGGGCAGCATCCCCAGCACAGCAGCCAAACGCCTCTACGAAAACCATCTGTTCGCGACCCCCAGCGGCCGGGCGCGTTTCAGCACCGACCAGCCTTTAGGCCTGGCAGAACCCCCCTGCGACACCTACCCATTGGTGCTGACCGTCGGTCGATACCTGGGGCAGTGGCACACGATGACCCGGACCGGGAAAGTGGAGCGGCTGATGAAACAGCACCCTGAGCCATTGCTGGAGATTCATCCAAGCGATGCCCAGGAACTACAACTGCGCAACGGCGAGCTGGCTGCGATCAGCTCGCGCCGCGGCCACCTCACAGCCACGGTGAAGGTGACCGATCGCATCCGCTGCGGAACTGTGTTCCTGCCGATGCACTGGGGATTCACCCAGGAGAAGGCTTGCGAAGCCAACACGCTGATGCATGACGATGCCTGCCCGGTGTCCAAGCAACCGGAACTGAAAGCCTGCGCTGTGATCGTGGCGCCG
RCC307      GATTCGGTGACCAGTCAGTGTCCTTACTGCGGTGTTGGCTGCGGTTTGGAATTGCTGCCTCCCGCGCAACCGGGCCGGCCCGTTCGTCGTGATGGCGAGGGCCATCCCATGTGGTCCGCCCGTGGTGATCGTGCCCATCCCTCAAGTCAGGGCCAGGTCTGTATCAAAGGGGCCACGGTTGGCGAGACCTTGGCGGGTGGACGACTCAGTCAGCCCCTGTATCGCTCCTCACTGGAGGACCCGTTCGAGCCCATCACCTGGGACAACGTCTTTGATCTCTTGGCGGGACGCATCCGCAGCACCCTGGCGAGCAAAGGT---CCTGGGGCGATTGCGATGTATGGCTCCGGCCAGTTCCACACCGAGGACTATTACCTGGCGCAGAAGCTTTTCAAAGGCGCCATTGGTTCCAACAATTTCGATGCCAACTCGCGCTTGTGCATGAGTTCAGCGGTGGCTGGTTACACCCGCAGCCTTGGTTCTGATGGCCCGCCGTGTTGTTACGAGGATCTCGATCACTGTTCGGTGGCCTTTCTGATTGGCACCAACACAGCCGAATGCCATCCAGTGTTGTTCCAGCGCTTGTTGAAGCGCAAAAAGAAAGATCCCAAGGGCCTCACGATTGTGGTGGTGGATCCAAGGGCGACGGAAACAGCCAAGATCGCCGACCATCACTTGGCGATTGCACCAGGGACAGACCTGATGTTGCTGCACGGATTGGCGCGCTTGATCCTCAAAGATGCTGGCTTCAATGCCGACTTCATTGATGAGGCCACCGAGGGCTTTGCAGCGTTCTCTCAGGCGGTGGAGTCCTGGACACCGCGGCGGGTTGTTGAGGCCTGCGGCATCACTGAAAAGCAACTCAGGGCGGTGGCCCGCTTGTGGTGCCGCAAGCCAGCGGTTCTGAGTTTGTGGTCGATGGGCGTCAACCAGCGTCGTGAGGGCACGGCAGTCGTTGGCGGTTTAATCAACCTGCATCTGCTCACCGGTCAGATCGGTCATGCCGGAGCTGGACCGTTTTCCTTGACCGGCCAACCCAACGCCATGGGTGGCCGCGAAGCCGGCGGCTTGGCCCATCTGCTGCCCGGTTATCGGCTGGTGGGCAATGCCGACCACCGCGCTGAGGTTGAGCGGGCCTGGGGTTTTCAGCCTGGATCGATTGCGGCTCAGCCTGGTTTGGCTGCTGGTGAGCAGGTGGAGGCTATGGAGCGCGGTGAGCTCGATCTTTGGTGGGTGGCGGCCACCAACCCCTTGGTGAGCATGCCGGAGTTGGACCGGCTCAAGGCAGCGCTGCGCAACTGCCCTTTGGTGGTGGTCAGTGACGCCTACGCCGATACCGAAACCTCCCACTACGCCCACTTGCTGTTGCCAGCGGCGCAATGGAGCGAGAAAGCAGGAGCGATGACCAATTCAGAGCGGCGCATCACCTATTGCCCGGCCTTCCGCCAACCCCATGGCGAGAGCCGCGCCGATTGGCAGGTGTTCGCTGAGCTCGGTCGCCGGCTCGGCTTTGAGCAGCAGTTCAGCTACGACTCCGCTGCTGAGGTGTATGCCGAATTTGCGGCTCTGAGCGCTGGCCGTTTATGCGATGTCTCTGGCCTCAGCCATGAGTTGCTTTCTGAGCACGGACCCCAGCAGTGGCCGTTCCCCAGTGGCAGTGAACCCACCACAGAATCCAAGCGGCTGTACAGCGATCACCGCTTTGCCACGCCATCGCGGCGGGCCCGTTTCATGGCTGAGCAGCCATTGGGTTTGGCCGAACCACCCTGTGAGGCTTACCCCTTGGTGCTCACGGTTGGCCGCTATTTGGGCCATTGGCACACCATGACGCGAACGGCCAAGGTCGAGCGCATTCAGTCGATGCATGCCGAACCTCGCCTTGAGGTGCATCCCGATGACGCCAAGCGTTTTTCCCTCGAGGCCGATGGCGTTGCGGCGATCACCTCACGCCGCGGCACGCTCTCAGCTCGCATCACCATCACCGACCGCATTCGCTCGGGTTCGGTGTTTTTGCCGATGCACTGGGGATTCACCCAGGAGCATGCCTGTGAAGCCAATGCCTTGATGCACGGTGAGGCCTGTCCGATTTCCAAGCAGCCAGAGCTCAAGGCCACAGCCGTGGTGGTGGCTCCG
WH7803      GCGTCTGTGCAAAGTCAATGTCCTTACTGCGGCGTTGGCTGCGGCCTGGACCTGTTGCCTCCAGGCGAAGCTGGAAAAGCGGTGAAGCGCGACGCCGAAGGCAATCCGATGTGGAGTGCCCGCGGTCATCGCGAGCACCCATCCAGCCACGGACAGGTGTGCATCAAAGGTGCCACTGTTGGGGAGACTCTGGGACAAGGACGCCTCAGCCAGCCCCTGTATCGAGCAACGCTGACTGATCCGTTTGAAGCCATTAGCTGGAACAGCGCGTTTGACCTGCTCACCGAGCGCATTCAATCCACTCTGGCCAGCAAAGGA---GCTGATGCCATTGCCATGTATGGCTCTGGCCAGTTTCACACCGAGGATTACTACATCGCTCAGAAGCTGCTGAAGGGAGCTCTTGGCACCAATAATTTCGATGCCAATTCGCGGCTGTGCATGAGCTCAGCCGTCGCCGGCTACACCCGCAGCCTCGGCTCCGACGGCCCACCCTGCTGTTACGAGGATCTCGATCACTGCTCGGTGGTCATCTTGATCGGCACCAACACCGCCGAATGCCATCCGGTGCTCTTTCAACGACTGTTGAAACGCAAAAAGCGTGATCCCAACGGACTCACCATCGTGGTAGTCGATCCCCGCAGCACGGACACAGCCAAGATCGCCGATTACCACCTCGCGCTTGCCCCTGGCACCGACCTCGCACTGCTGCATGGCCTGGCGCGCCTGATCATTCAGGACAACGGCTTCGACAGTGACTTCATCGATACCGCCACCGAGGGCTTCGCAGGGTTCACCCAAACGATCAAGACCTGGACACCGGGAAAAACCAGCAAGTTCTGCGGCATCGCCGAGAAAGACCTGCGCGCCGTGGCCAGGCTTTGGAGCCGCAAAGAAAGGATTTTGAGCCTTTGGTCGATGGGCGTGAACCAACGGCGCGAAGGAACTGCCGTGGTGGGGGGGCTGATCAACCTTCACTTGCTCACCGGAGAAATCGGCAAGGCCGGCGCAGGTCCCTTCTCACTCACAGGTCAACCGAATGCCATGGGTGGGCGCGAAGCCGGAGGACTCGCCCATCTGCTTCCCGGCTACCGGTTGGTCACCAATGCGGACCACCGCCATGCGGTTGAGAAAGCCTGGGGGTTTGCCCCTGGATCAATCGCTGCCCACCCAGGACTGGATGCATGGAAGCAAGTGGAAGCGATGGAACGGGGTGAACTCGATCTCTGGTGGGTGGCTGCAACGAACCCCCTGGTGAGCATGCCGGATCTCGAACGCGTCAAAGCCGCGATGCAACGTTGCAAGCTCGTGGTGGTGAGCGAAGCCTATGCGGATACCGAAACGTCGCATTACGCCCATCTGCTTCTGCCTGCAGCGCAGTGGAGTGAAAAAAACGGGGCGATGACCAACTCAGAACGGCGGGTCACCTTCTGCCCGGCATTCAGGCCCCGCCATGGCGATAGCCGGCCGGACTGGGACGTGTTTGCAGAACTAGGACGACGCCTCGGGTTTGTTGATCAGTTTTCCTACAACTCATCTGCGGAGGTGTATGAGGAGTTCACCGCGATCACGGCAGCCCGCGTCTGCGACATGTCAGGCCTCAGTCACGCTCTGCTCCAGGAACATGGCCCGCAGCAATGGCCCTATCCCAAAGGCGAAGGCCCAACCACAACCTCCAAACGTCTCTACGAAGACAAACGATTCCCAACACCCAGTGGTCGGGCCAAATTTCAACAGGACAAACCCCTGGGTCTGGCGGAACCCCCCTGCGAGATGTACCCGCTGGTGCTCACAGTGGGTCGCTATCTCGGTCAGTGGCACACGATGACGCGCACAGGCAAAGTCCCACGCCTGAACGCCATGCATCCCGAGCCCAGCCTTGAAATGCATCCCAACGATGCCAAACGCTTTGGTCTGGACGACAAGGGCTTGGCAGCCATTACATCCCGTCGGGGCACATTGACCGCGCGGGTGTGCATATCCGAGCGCATCCGCATCGGATCGGTGTTCCTACCGATGCATTGGGGCTTCACCCAGGCCGAAGCCTGCGAAGCCAATGCCCTCATGCACGATCAGGCCTGTCCGATCTCCAAACAACCCGAACTGAAAGCCTCAGCAGTGATGGTGGCTCCG
AG-347-I04  AATTTTACTAAAAGTCAATGCCCATATTGCGGTGTTGGCTGTGGTTTAAAAATGAAGCCTAAA------------AGTTCGGTTTCTGATGATAAA---------------TGGTTAGTAAGTGGAGATAGGGATAGTCCTTCAACTCAAGGTAAATTGTGCGTAAAAGGAGCAACAGTATGTGAGACTTTAAAAGACGGGAGATTAAGAGAACCTCTTTATAGGGAAAATTTAAATGAAGAATTTAAAGAAATTTCCTGGGATGAATCCTACGAAATTCTGAAAGAGAACATTTTGAGATCTATAAAAAATTACGGA---CCTGATTCAATCGCTATGTATGGTTCAGGTCAATTTCATACTGAAGATTATTACGTAGCCCAAAAGCTTCTCAAGGGAGCAATAGGCACAAATAATTTTGATGCTAATTCAAGACTATGTATGAGCTCAGCAGTGGCTGGTTATAACAGAAGTTTTGGCTCTGATGGCCCACCATGTTGTTATGAAGATATTGATCATTGCTCTTTAATTTTATTAATAGGGACAAATACTGCAGAATGTCATCCCGTTCTTTTTGATCGAATTAAAAAACGTAAAAGAAATGTAAATGATAATTTAAAAGTAATAGTAATTGATCCAAGAGAAACTGAAACTTCATCCATAGCAGATTTTTACTTACAAATTTCTTCTGGAACAGATCTATTTTTATTTATTGGGATTGCGAATTATCTTTATAAGAATCAATTAACTGATCAAAATTTCATTGATAAGTCGACCGAAAGCTATTTTGATTTTGTAAAACATATACAAAAATGGGATTTAAAAAAAATAAGTGAAATTTGCAATATATCCGAGAAAACAATTATTAATATTGCAAAATTATGGGGAGAAAGCAAAAATGTTCTAAGTCTTTGGTCAATGGGTTTAAATCAAAGGCAAGAGGGTACAGCAGCAGTAAATGGGCTAATAAATCTTCATTTAATGACCGGCCAAATAGGCAAAGAAGGTTCTGGTCCTTTTTCCTTAACTGGCCAACCAAACGCTATGGGTGGGAGAGAAGCAGGAGGACTATCGCACCTTCTTCCAGGATATAGGTTTGTAAAAAATAAAATAGATAGGAATGAAATTGAAAAAATATGGGGGTTCTCTGAGGGAAAGATATCTGCAAAACAGGGTCTATCTGCATTTGAACAAATAGAAGCTATAAAAAAAGGATCTGTGAAAATTTGGTGGATTGCAGCTACGAACCCTTTGGTTAGCATGCCTAATTTAAACTTTGTAAAAAAAGCACTTTTAAAATGTCCTTTAATTATCCTCAACGAATCTTATGAACAAAGTGAATCAATTAAATATGCTCATCTAGTATTGCCCGCAGCTCAATGGAGCGAAAAAGATGGTGTTATGACAAATTCAGAAAGAAGAGTAACCCTTTGCCCATCTTTCAGAGAATCGAATAAAAATTCAAAACCAGATTGGCAAATATTTGCTGAATTAGGACAGAAGATAGGCTATTTCAAACAATTTGAATATGAATCTTCATCGGAAGTTTATGATGAATTTTTAAAAACTACTACAAAAAGATTATGCGATATGAGCGGATTATCATATCAATTATTAAAAAATCATGGTCCTCAACAATGGCCTTATCCTAAAGGCAGCTTACCTAGTACATCTTCAAAAAGATTATATGAAGATGGTTCTTTCCCAACTGAGACTGGCAAAGCAAATTTTTGTATTGATGATCCTATAGGGTTGGCTGAACCCCCTTCAGATGAGTACCCACTAATTTTGACAATTGGAAGATATCTAAGTCAATGGCATACAATGACAAGAACTTCTAAAGTTCAAAAACTTACAAAAAAGAATCCAGAACCATTATTGGAAATTAACTCTAAAGATGCTTTATCTTTAAAAATCAAAAATGATGAAATAGTAAAAATTAAATCCAAAAGAGGGGAAGTTCAAGCAAAAGTTCAGATTACTGACAAAATTAAAGTTGGTACAGTTTTTTTACCAATGCATTGGGGTTTTAGTCAAAAAAATATGTGTGAAGTAAATTCTTTGATGCATGAAAAGTCATGCCCGATATCAAAACAACCGGAATTAAAAGCATGTTCAGTAATAATTGTTCCT
AG-673-D02  AAGAGCATTCAGAGTCAGTGCCCTTACTGCGGCGTGGGCTGCGGTCTGGAACTGATGCCACCGGGAGAAGCGGGAAAATCTGTGAAACGGGATGCCGAGGGCAACCCGATGTGGACTGCACGTGGCAACAAACAGCATCCATCCAACCTGGGACAGGTCTGCATCAAAGGGGCCACCGTGGGAGAAACCCTGGCCAAGGGAAGGCTCACTCAACCCCTCTACCGGCCAACCTTCAATGATGATTTCCAACCGATCAGCTGGGACAGTGCCTTTGACCTCCTGACAGGCCGGATTCGCAGCACCCTCAGCGGCAAAGGT---GCCGATGCCATTGCCATGTATGGCTCGGGCCAATTCCACACCGAGGACTACTACATGGCTCAGAAGCTGTTGAAAGGAGCTCTGGGCACCAACAATTTCGATGCCAATTCCCGCCTCTGCATGAGTTCAGCGGTGGCCGGCTACACCCGCAGCCTTGGCTCGGACGGTCCTCCCTGTTGCTACGAGGATCTCGATCACTGTTCCGTGGCATTCCTGATCGGAACAAACACGGCTGAATGCCACCCCGTGCTGTTCCAGCGCCTGCTCAAACGCAAAAAACGTGATCCCAAGGGCCTCACCATCGTTGTCGTGGATCCTCGTTGCACAGACACAGCCAAGATCGCCGACCATCATCTAGCCATCGCCCCGGGCACCGATCTCGCCCTGCTCCACGGTCTGGCTCGACTCGTCATTGAAGACAACGGCTTCGATAGCGATTTCATCGATGCCGCGACGGAAGGGTTCTCTGACTACGCCAAAACGATTAATACCTGGACAGCTGAGGAGACCGCCAGGCTCTGCGGGATCACAGAACAGGAACTGCGCGACGTTGGCAGACTCTGGAGCCGCAGAGCAGGCATCCTCAGCCTCTGGTCCATGGGCGTGAACCAACGCAGGGAGGGCACGGCCGTGGTGAGTGGACTGATCAATCTGCATTTGCTCACCGGTGAAATCGGTAAGCCCGGTGCAGGACCGTTTTCACTGACAGGCCAGCCCAATGCCATGGGCGGCCGTGAAGCCGGAGGCCTGGCCCACCTGCTGCCGGGCTACAGGTTGGTGACCAACCCAGACCATCGCTCCGAAGTGGAGCAGGCCTGGGGATTCGCCCCAGGATCCATCGCTGCAGAACCTGGACTGAGTGCCTGGCAACAGGTGGAAGCAATGGAGCGGGGTGAACTGGATCTCTGGTGGGTCGCTGCCACGAACCCCCTTGTGAGCATGCCTGATCTCGAGCGGGTGAAAGCAGCCATGGAACGCTGCCCGCTCGTGGTGGTGAGCGAGGCCTACGCCGACACGGAAACATCTCACTACGCCCACCTGCTGCTGCCTGCATCGCAGTGGAGCGAAAAGTCTGGAGCCATGACCAATTCGGAGCGCCGTGTGACGCTCTGCCCGGCATTCAGACCACAGCATGGCGACAGCCGACCCGACTGGGAGGTTTTCGCAGAGCTCGGACGTCGTCTGGGGTTCGTCGATCAGTTCACCTACGCCTCATCAGCAGAGGTGTACAGCGAATTTGCCGCTCTGTCCGCAAGCCGAATCTGCGATGTTTCAGGGCTGAGCCACCAGCTCCTGAATGAGCATGGTCCCCAGCAATGGCCTTTCCCCCTCGGCCATGAGCCGACGCAAGCAGCCAAGCGTCTGTACGTCGGCAAGCGATTCCCGACAGCCAACGGGCGTGCCCGCTTCCAATCGGATGCTCCGCTGGGCCTGGCGGAACCACCCTGTGAGATTTATCCACTGGTGCTCACCGTTGGCCGCTATCTGGGTCAGTGGCACACGATGACGCGCACTGGAAAAGTGAAGCGCCTAAACAGCATGCACCCGGAACCCCGCCTGGAAATTCATCCCAGTGATGCGGAACGATTCAGCATCGAAGATGGAGGCCTGGCGGCGATCACCTCCAGGCGAGGCACGCTCACAGCACGCGTCAGCGTGACCGATCGGATCCGCAAGGGCTCAGTCTTTCTGCCGATGCACTGGGGTTTCACGCAATCCGAAGCCTGCGAGGCCAACATCCTGATGCACGATCAGGCCTGCCCGATCTCCAAACAACCTGAACTCAAGGCAACGGCGGTGGTGGTTGCCCCT
AG-676-C06  AAGAGCATTCAGAGTCAGTGCCCTTACTGCGGCGTGGGCTGCGGTCTGGAACTGATGCCACCGGGAGAAGCAGGAAAATCTGTGAAACGGGATGCCGAGGGCAACCCGATGTGGACTGCACGAGGCAACAAACAGCATCCATCCAACCTGGGACAGGTCTGCATCAAAGGGGCCACGGTGGGAGAAACCCTGGCCAAGGGAAGGCTCACTCAACCCCTATACCGGCCAACCTTCAATGATGATTTCCAGCCGATCAGCTGGGACAGTGCCTTTGACCTCCTGACAGGGCGGATTCGCAGCACCCTCAGCGGCAAAGGT---GCCGACGCCATTGCCATGTATGGCTCGGGCCAATTCCACACCGAGGACTACTACCTGGCTCAGAAGCTGTTGAAAGGAGCTCTGGGCACCAACAATTTCGATGCCAATTCCCGCCTCTGCATGAGTTCAGCGGTGGCCGGCTACACCCGCAGCCTTGGCTCGGATGGTCCTCCCTGTTGCTACGAGGATCTCGATCACTGTTCCGTGGCATTCCTGATCGGAACAAACACGGCCGAATGCCACCCCGTGCTGTTCCAGCGCCTGCTCAAACGCAAAAAACGTGATCCCAAGGGACTCACCATCGTTGTCGTGGATCCTCGTTGCACAGACACAGCCAAGATTGCCGACCATCATCTAGCCATCGCTCCAGGCACCGATCTCGCCCTGCTCCACGGTCTGGCTCGGCTCGTCATTGAAGACAACGGCTTCGACAGCGATTTCATCGATGCCGCGACGGAAGGGTTCTCTGACTACGCCAAAACGATTAATACCTGGACCGCGGAAGAGACCGCCAAGCTCTGCGGGATCACAGAACAAGAACTGCGAGACGTTGGCAGGCTCTGGAGCCGCAAAGCAGGCATCCTCAGCCTCTGGTCCATGGGCGTGAACCAACGCAGGGAGGGCACCGCCGTGGTGAGTGGACTGATCAATCTGCATTTGCTGACCGGTGAAATCGGTAAGCCCGGTGCAGGACCGTTTTCACTGACAGGCCAGCCCAATGCCATGGGAGGCCGTGAAGCCGGAGGCCTGGCCCACCTGCTGCCGGGCTACAGGCTGGTGACCAACCCGGACCATCGCTCCGAAGTGGAGCAGGCCTGGGGATTGGCCTCAGGATCCATCGCTGCCGAACCTGGACTGAGTGCCTGGCAACAGGTGGAAGCAATGGAGCGGGGTGAACTGGATCTCTGGTGGGTCGCTGCCACGAACCCCCTGGTGAGCATGCCTGATCTCGAGCGGGTGAAAGCAGCCATGGAACGCTGCCCCCTCGTGGTGGTGAGCGAGGCCTATGCCGACACGGAAACATCTCACTACGCCCACCTGCTACTGCCTGCATCGCAGTGGAGCGAAAAGTCTGGAGCCATGACCAATTCGGAGCGCCGTGTGACGCTCTGCCCGGCGTTCAGACCGCAGCATGGCGACAGCCGACCCGACTGGGAGGTTTTCGCAGAGCTCGGACGTCGTCTGGGGTTCGTCGATCAGTTCACCTACGCCTCATCAGCTGAGGTGTACAGCGAATTTGCCGCTCTATCCGCAAGCCGGATCTGCGATGTTTCAGGACTGAGCCACAAACTGCTGAATGAGCATGGTCCCCAGCAATGGCCCTTTCCCCTCGGCCATGAGCCGACGCAAGCAGCCAAGCGTCTGTACGTCGGCAAGCGATTCCCGACAGCCAACGGGCGTGCCCGCTTCCAATCGGATGCTCCGCTGGGCCTGGCGGAACCACCCTGTGAGATTTATCCACTGGTGCTCACCGTTGGCCGCTATCTGGGTCAATGGCACACGATGACGCGCACTGGAAAAGTGAAGCGCCTGAACAGCATGCACCCGGAACCCCGCCTGGAAATTCATCCCAGTGATGCGGGACGATTCAGCATCGAAGACGGAGGCCTGGCAGCGATCACCTCCAGGAGAGGCACGCTCACAGCACGCGTCAGCGTGACCGATCGGATCCGCAAGGGCTCAGTCTTTCTGCCGATGCACTGGGGGTTCACGCAATCCGAAGCCTGCGAGGCCAACACCCTGATGCACGATCAGGCCTGCCCAATCTCCAAACAACCTGAACTCAAGGCAACGGCGGTGGTGGTTGCCCCT
AG-676-E23  AAGAGCATTCAGAGTCAGTGCCCTTACTGCGGCGTGGGCTGCGGTCTGGAACTGATGCCACCGGGAGAAGCAGGAAAATCTGTGAAACGGGATGCCGAGGGCAACCCGATGTGGACTGCACGTGGCAACAAACAGCATCCATCCAACCTGGGACAGGTCTGCATCAAAGGGGCCACGGTGGGAGAGACCCTGGCCAAGGGAAGGCTCACTCAACCCCTCTACCGGCCAACCTTCAATGATGATTTCCAACCGATCAGCTGGGACAGTGCCTTTGACCTCCTGACAGGCCGGATTCGCAGCACCCTCAGCGGCAAAGGT---GCCGATGCCATTGCCATGTATGGCTCAGGCCAATTCCACACCGAGGACTACTACATGGCTCAGAAGCTGTTGAAAGGAGCTCTGGGCACCAACAATTTCGATGCCAATTCCCGCCTCTGCATGAGTTCAGCGGTGGCCGGCTACACCCGCAGCCTTGGCTCGGACGGTCCTCCCTGTTGCTACGAGGATCTCGATCACTGTTCCGTGGCATTCCTGATCGGAACCAACACGGCTGAATGCCACCCGGTGCTGTTCCAGCGCCTGCTCAAACGCAAAAAACGCGATCCCAAGGGCCTCACCATCGTTGTCGTGGATCCTCGTTGCACAGACACAGCCAAGATCGCCGACCATCATCTAGCCATCGCCCCGGGCACCGATCTCGCCCTGCTCCACGGTCTTGCTCGGCTCGTCATTGAAGACAACGGCTTCGACAGCGATTTCATCGATGCCGCGACGGAAGGGTTCTCTGACTACGCCAAAACGATTAATACCTGGACAGCTGAGGAGACCGCCAAGCTCTGCGGGATCACAGAACAGGAACTGCGCGACGTTGGCAGACTCTGGAGCCGCAGAACAGGCATCCTCAGCCTCTGGTCCATGGGCGTGAACCAACGCAGAGAGGGCACGGCCGTAGTGAGTGGACTGATCAATCTGCATTTGCTCACCGGTGAAATCGGTAAGCCCGGTGCAGGACCGTTTTCACTGACAGGCCAGCCCAATGCCATGGGCGGCCGTGAAGCCGGAGGCCTGGCCCACCTGCTGCCGGGCTACAGGTTGGTGACCAACCCTGACCATCGCTCCGAAGTGGAGCAGGCCTGGGGATTGGCCTCAGGATCCATCGCTGCAGAACCTGGACTGAGTGCCTGGCAACAGGTGGAAGCAATGGAGCGGGGTGAACTGGATCTCTGGTGGGTCGCTGCCACGAACCCCCTGGTGAGCATGCCTGATCTCGAGCGGGTGAAAGCAGCCATGGAACGCTGCCCCCTCGTGGTGGTGAGCGAGGCCTATGCCGACACGGAAACATCTCACTACGCCCACCTGCTTCTTCCTGCATCGCAGTGGAGCGAAAAGTCTGGAGCCATGACCAATTCGGAGCGCCGTGTGACGCTCTGCCCGGCGTTCAGACCACAGCATGGCGACAGCAGACCCGACTGGGAGGTCTTCGCAGAGCTCGGACGTCGTCTGGGGTTCGTCGATCAGTTCACCTACGCCTCATCAGCAGAGGTGTACAGCGAATTTGCCGCTCTGTCCGCAAGCCGAATCTGCGATGTTTCAGGGCTGAGCCACCAGCTGCTGTATGAGCATGGTCCGCAGCAATGGCCTTTCCCCCTCGGCCATGAGCCGACGCAAGCAGCCAAGCGTCTGTACGTCGGCAAGCGATTCCCAACAGCCAACGGGCGTGCCCGGTTCCAGTCGGATGCTCCGCTGGGCCTGGCGGAACCACCCTGTGAGATTTATCCACTGGTGCTCACCGTTGGTCGCTATCTCGGTCAGTGGCACACGATGACGCGCACTGGAAAAGTGAAGCGTCTGAACAGCATGCACCCGGAACCCCGCCTGGAGATTCATCCCAGTGATGCGGAACGATTCGCCATCGAAGATGAGGGCCTGGCGGCGATCACCTCCAGGCGAGGCACGCTCACAGCACGTGTGAGCGTGACCGATCGGATCCGCAAGGGATCAGTCTTTCTTCCGATGCATTGGGGGTTCACGCAATCCGAAGCCTGCGAGGCCAACACCCTGATGCACGATCAGGCCTGCCCGATCTCCAAACAACCTGAACTCAAGGCAACGGCGGTGGTGGTTGCCCCT
MIT9508     AAGAGCATTCAGAGTCAGTGCCCGTACTGCGGCGTGGGCTGCGGTCTGGAACTGATGCCACCGGGAGAAGCAGGAAAATCTGTGAAACGGGATGCCGAAGGCAACCCGATGTGGACAGCACGTGGCAACAAACAGCATCCATCGAACTTGGGACAGGTCTGCATCAAGGGGGCCACGGTGGGAGAGACCCTGGCCAAGGGAAGGCTCACTCAGCCCCTCTACCGGCCAACCTTCAATGATGATTTCCAGCCAATCAGCTGGGACAGTGCCTTTGACCTCCTGACAGGGCGGATTCGCAGCACCCTCAGCGGCAAAGGT---GCCAATGCCATCGCCATGTACGGCTCGGGCCAATTCCACACCGAGGACTACTACATGGCTCAGAAGCTTTTGAAAGGAGCGCTGGGCACCAACAATTTCGATGCCAATTCCCGCCTCTGCATGAGTTCAGCTGTGGCCGGCTACACCCGCAGCCTTGGCTCGGACGGTCCTCCCTGTTGCTACGAGGATCTCGATCACTGTTCCGTGGCATTCCTGATCGGAACAAACACGGCCGAATGCCACCCCGTGCTGTTCCAGCGCCTGCTTAAACGCAAAAAACGTGATCCCAAGGGCCTCACCATCGTTGTCGTGGACCCTCGTTGCACAGACACAGCCAAAATTGCCGACCATCATCTAGCCATCGCCCCGGGCACCGATCTCGCCCTACTCCACGGTCTGGCTCGGCTCGTCATTGAAGACAACGGCTTCGACAGCGATTTCATCGATGCCGCGACGGAAGGGTTCTCTGACTACGCCAAAACCATTAATACCTGGACAGCTGAGGAGACCGCCAAGCTCTGCGGGGTCACAGAACAAGAACTGCGCGACGTTGGCAGGCTCTGGAGCCGCAAGGCAGGCATCCTCAGCCTCTGGTCCATGGGCGTGAATCAACGCAGGGAGGGCACCGCCGTGGTGAGTGGACTGATCAATCTGCATTTGCTCACCGGTGAAATCGGTAAGCCCGGTGCAGGACCGTTTTCACTGACAGGCCAGCCCAATGCCATGGGCGGCCGCGAAGCCGGTGGCCTGGCCCACCTGCTGCCGGGCTACAGGCTGGTGACCAACCCAGACCATCGCTCCGAAGTAGAGCAGGCCTGGGGATTGGCCTCAGGATCCATTGCTGCAGAACCTGGACTGAGTGCCTGGCAACAGGTGGAAGCAATGGAGCGGGGTGAACTGGATCTCTGGTGGGTGGCTGCTACAAACCCCCTGGTGAGCATGCCTGATCTCGAGCGGGTCAAGGCAGCGATGGAACGTTGCCCCCTCGTAGTGGTGAGCGAAGCCTACGCCGACACGGAAACATCCCACTACGCCCACCTACTGCTGCCTGCATCGCAGTGGAGCGAAAAGTCAGGAGCCATGACCAATTCTGAGCGCCGTGTGACGCTCTGCCCGGCGTTCAGACCACAGCATGGCGACAGCCGACCCGACTGGGAGGTTTTCGCAGAGCTCGGACGTCGTCTGGGGTTCGTCGATCAGTTCACCTACGCCTCATCAGCAGAGGTGTACAGCGAATTTGCTGCTCTGTCCGCAAGCCGGATCTGCGATGTTTCAGGGCTGAGCCACCAACTGCTGATCGAGCATGGTCCCCAGCAATGGCCTTTCCCCCTCGGCCATGAGCCAACGCAAGCAGCCAAGCGTCTGTACGTCGGCAAGCGATTCCCGACAGCCAACGGGCGTGCCCGCTTCCAATCGGATACTCCGCTGGGCCTGGCGGAACCACCCTGTGAGATTTATCCACTGGTGCTCACCGTTGGCCGCTATCTCGGTCAGTGGCACACGATGACGCGCACTGGAAAAGTGAAGCGCCTGAACAGCATGCACCCGGAACCCCGCCTGGAAATTCATCCCAGTGATGCGGAACGATTCACTATCGAAGATGGAGGCCTGGCGGCGATCACCTCCAGGCGAGGCACACTCACAGCACGCGTCAGCGTGACCGATCGGATCCGCAAGGGCTCAGTCTTTCTTCCGATGCACTGGGGGTTCACGCAATCCGAAGCCTGCGAGGCCAACACCCTGATGCACGATCAAGCCTGCCCGATCTCCAAACAACCTGAACTCAAGGCAACGGCGGTGGTGGTTGCACCT
MIT9509     ACGAGCGTTAAGAGTCAGTGTCCGTACTGCGGCGTGGGTTGCGGTCTGGAACTGATGCCACCGGGAGAAGCGGGAAAATCCGTGAAACGGGACGCCGAAGGCAACCCGATGTGGACTGCGCGAGGCAACAAACAACATCCATCGAACCTGGGACAGGTCTGCATCAAGGGGGCCACGGTGGGTGAGACCCTGGCCCGGGGAAGGCTCACTCAGCCTCTCTACCGGCCGACATTCAATGATGATTTCCAGCCGATCAGCTGGGACAGTGCCTTTGATCTGCTGACAAGGCGCATTCGCAGCACCCTCAGCGGCAAAGGT---GCCGATGCCATCGCTATGTACGGCTCCGGCCAGTTCCACACCGAGGACTACTACATGGCCCAGAAGTTCTTGAAAGGAGCTCTGGGCACCAACAATTTCGATGCCAATTCACGCCTCTGCATGAGTTCAGCCGTGGCCGGGTATACCCGCAGTCTTGGCTCGGACGGTCCTCCTTGCTGTTACGAGGATCTCGATCACTGTTCCGTGGCATTCCTGATCGGCACGAACACGGCCGAATGCCACCCCGTGCTGTTCCAGCGCCTGCTCAAACGCAAAAAACGTGATCCCAAGGGCCTCACCATCGTGGTGGTTGACCCTCGTTGCACAGACACGGCCAAGATTGCCGATCATCATCTAGCCATTACCCCGGGCAGCGATCTCGCCCTGCTCCACGGGCTGGCTCGTCTCGTCATTGAAGACAACGGCTTCGACAGCGATTTCATCGATGCCGCCACTGAAGGATTCTCGGACTACGCCAAGACCATCAACGCCTGGACAGCTGAAGAAACTGCCAAACTCTGCGGAATCACGGAACAACAACTTCGCGACGTTGGCAGGCTCTGGAGCCGCAGAAAAGGCATCCTCAGCCTCTGGTCCATGGGCGTGAACCAACGCAGGGAAGGCACCGCCGTGGTGAGTGGACTGATCAACCTGCATTTACTCACCGGTGAAATCGGTAAACCCGGTGCTGGGCCCTTTTCACTGACTGGCCAGCCCAATGCCATGGGCGGCCGCGAAGCTGGAGGCCTGGCCCACCTGCTGCCGGGTTACAGGCTTGTGACCAACCCGGATCATCGCGCCGACGTGGAGCAGGCCTGGGGATTTGCCTGCGGATCCATCGCTGCAGAACCGGGACTGAGTGCCTGGCAGCAGGTGGAAGCCATGGAGCGTGGCGAACTGGATCTCTGGTGGGTCGCTGCCACAAACCCCCTTGTGAGCATGCCTGATCTGGAGCGGGTGAAAGCAGCCATGGAGCGCTGCCCTCTGGTGGTGGTAAGCGAGGCCTACGCCGACACGGAAACGTCGCACTACGCGCATCTCCTACTGCCTGCATCGCAGTGGAGCGAAAAGTCAGGCGTCATGACCAATTCAGAGCGTCGCGTCACGCTCTGCCCGGCGTTCAGGCCGCAGCATGGCGACAGCCGACCCGACTGGGAGGTCTTTGCCGAACTCGGACGCCGTCTTGGGTACGTCGATCAGTTCACCTATGCCACATCAGAAGAGGTGTACAGCGAATTCGCAGCTCTCACTGAAAGCCGTGTCTGTGATGTCTCAGGGCTGAGCCACCAACTGCTGAACGAGCATGGTCCCCAGCAATGGCCTTTCCCCTTCGGCCATGAGCCGACGCAAGCAGCCAAGCGTCTGTACGTGGGCAAGCGATTCCCTACAGCCAGCGGTCGCGCCCGCTTTCAGGCGGATGCGCCTCTCGGACTGGCGGAGCCACCCTGTGAGATCTACCCGTTGGTGCTCACAGTTGGTCGCTATCTCGGCCAGTGGCACACGATGACGCGCACTGGAAAAGTGAAACGACTGAACAGCATGCATCCGGAACCTCGCCTGGAAATTCATCCCAGTGATGCCGAACGATTCGCCATCGAGGATGAAGGACTGGCGGCGATCACATCCAGGCGAGGCACACTCACAGCACGTGTCAGCGTGACTGACCGGATCCGCAGGGGCTCAGTTTTTCTCCCAATGCACTGGGGTTTCACGCAACCTGAAGCCTGCGAGGCCAACACGCTAATGCACGATCAGGCCTGCCCGATCTCCAAACAACCTGAACTCAAGGCAACGGCAGTGGTTGTCGCCCCT
