# Supplementary material for: Emergence of trait variability through the lens of nitrogen assimilation in Prochlorococcus
Source: eLife. 2019 Feb 1;8:e41043. doi: 10.7554/eLife.41043 (PMC6370341; doi:10.7554/eLife.41043)
Supplement: Table 3—source data 1. [file elife-41043-table3-data1.zip › nirA_CyCOG_60001560_OTU_REP.phy]

 115 1515
AG-363-O06  AACCTAAAAGAGCAAAAGCTAAACAAGATAGAGCAAAATAAGGCTGCAAAAGATGGATTAGAGATAGGGAAGCAGATTGAAAGTTTTGCGGATATGAGCTGGGAAGATCTTGATAAAACTGATTTAGAACTTCGCTTAAAATGGTATGGTTTATTTTGGAGGCCAAAGACACCAGGTAAATTTATGCTGCGGTTAAGAGTTCCTAATGGAACTCTTAACTACAAACAAATTGATGTTATAGCTTCAATTGTGGCAAGATATGGTGAAGATGGGAGTTGTGATATTACTACACGTCAGAATATACAAATTCGTGGTGTTCTTTTAAATGATTTTCCAGAAATTTTAATTCGTTTAGAAGAAGTTGGTATAACAACAATACAATCAGGGTTTGATAATCCAAGAAATGTAACTGGTAATCCTTTGGCTGGAATTGATCCAAATGAAATTGTTGATACCAGACCATTTGTTAAAGAGCTTCACAATTTTCTAACAAATAATGGGAAAGGTAATCCAGATTTCTCAAATCTACCCAGAAAATGGAATACAGCAGTAGCAGGAGCAAAAGATAATTTCTTATTACATAATGATCTTGTTTTTCATCCAGTAGAAAATAATAATGTCAAGGGGTTTAGCATTTGGTTAGGAGGAATACTTTCATCTCAACTAAATGAATATGCTATTCCTCTTGATGCCTGGATTGAAGAAAAGAATGTTTGTAAGATTACAGGCATAATACTGACATTATGGCGTGACCATGGCGAAAGGAATAGGCGACCAAAAGGAAGATTTAGGTTCTACATAGATGAAATTGGCATTCAAAAGTTTCGAAAACTAATTGAAGAGAAATATGGACCTCTAACTAAAGATCCAGGATCAATTTTTTCCCAAGAGCCAAGAACATTCTTAGGAATACATCCACAAAAGCAAAAAAGCAAGTTTTTTGCAGGCCTGCACATACCTGTTGGCAGATTGAATGCGGAAGATCTACAAGATATCTCTATGGCCAGCCAAACGTATGGCTGTGGAGAAGTTAGGCTTACAGAAGATCAGAATTTAATTATAATTGGTATTCATGATTCGAAAATAAATAACTTTAAATCTGATCCAATACTAAATAGATTTGCACTGAATCCAAGCAAAATTGCTGCAGGTACTGTTTCTTGCACAGGCAACAGTTACTGTAGTTTTGCTCTAACAAATACAAAAGATACTGCTTTAAAGATATCCATGGAATTAGAAAGAGAATTGGATTTAGAAAAAGAACTTAAAATACACTGGACTGGGTGCCCAAATAGTTGCGGGCAAGCCTACATGGGAGCAATTGGTTTAACCGGAACAAAAGGGAAAGATTCGAATGGCAAT------ATAGTTGAAGCTTATGATATAAGTATTGGTGGATCTCAAGGAGTTGTACAAAAAATTGGCGAGTTAAAACATAAATCCATTCCTAAAGGTGAAATAAAAGAAGTCCTCAAAGAAATCTTGATAAGTAATTTTAATGCAAAAAAGTTA
AG-335-D02  TACTTGAATGACAAGAAATTAAATAAGATTGAGAAACAAAAGGCGGAAAAAGATGGTCTAAAAATATTTGAAGAGTTAGATGATTATGCTCTTAAAGGGTGGGAAGAAATGGATGAAGTAGATTTGCAAATGCGTTTAAAATGGTATGGTCTATTTTGGAGACCAAAAACTCCTGGAAGATTCATGATGAGACTTAGAGTTCCGAATGGAATTTTAAATTCTAAACAGTTGAAAGTAATCGCATCAATAGTTGCTAGATATGGAGAAGATGGTTCTGCAGATATTACGACTAGGCAAAATATACAATTAAGAGGAGTTTTGATAAATGATCTACCAGATATTATTAAAAGACTTAGAGAGGTTGACATTACATCCGTACAGTCTGGTATGGATAATCCAAGAAATGTTACTGGAAATCCGCTAGCGGGAATTGATCCAGAAGAAATCATAGACACAAGAAAGTATACTTCTGAATTAGAAGATTACTTAACAAATTCTGGAAATGGCAACTCCGAATTCTCCAATTTACCAAGGAAGTGGAATACTGCAGTAGCAGGAGCAAAAGATAATTTTCTTCTACATAATGATCTTATCTTTCATCCTGTTTCTAAAAATGGAATCTTAGGCTTTGGCGTCTGGGTAGGAGGAATATTATCAGCAACTTTAAATGCTTATGCTCTACCTTTAGATGTCTGGATAGAAGAAAAAGATATATGCAAAATAACTGGAATAATTTGTTCACTTTGGAGAGATAATGGAGATAGATTTCTTAGAAACAAAGGAAGATTTAGACATTATTTGAATTCTATAGGGATCGATAAATTTAGAGAACTTGTAGAAGAAAAATTTGGAACTTTATCGAAGGATCCAGGCTCACTTTTTAACAAAAAACAAAGAGGTATATTCGGAATTAATAAACAAAAACAAAACCACCTTTACTTTGCTGGAATACATATTCCAGTAGGAAGATTATGCGTAGAAGATATACAAGAGATTGCAAGATTAAGTGAAAAATTTGGACAAAGTGAAGTAAGATTAACAGAAGATCAAAATCTAATTATTGTTGGTCTTAAAGAAAATATTTTAGAAGAATTTAGTAATGAAGAAATTATTAATAAATTCAAATTAGATCCACCCCATTTTTCCTCAAGTACTGTTTCATGTACTGGGAGTAGTTATTGTAGTTTTGCGCTTGCAAATACAAAAGATATCGCAAGGAATATTTCTGAAAAATTAGATCGAGAACTTGAATTATTAGAGGAGGTTAAAATTCATTGGACAGGCTGCCCAAACAATTGTGGTCAAGCTCATATGGGTGGTATAGGTATGACGGGAACAAAGGTTAAAAAAGAGGGAGGTGGA------ACTGAGGATGGATATAATGTAAGTATTGGGGGAAGACAAGATCACATACAAACTTTAGGTGAAACCGAATTTAAAAAAGTTAGCAAAAATGATATTTATAATGTAATCAAAGAAATTCTAATAAATAAATTTAATGCCAAGTTAAAA
AG-335-I15  TATTTAAATGATAAAAAATTAAATAAGATTGAAAAGCAAAAGGCCGAGAAAGATGGTCTGAAAATTTTTGAAGAGTTAGATGATTATGCTCTTAAAGGGTGGGAAGAGATGGATGAAGTAGATTTGCAAATGCGCTTAAAGTGGTATGGCCTTTTTTGGAGACCAAAAACTCCTGGAAGATTTATGATGAGGCTTAGAGTTCCAAATGGAATTTTAAACTCTAATCAGTTGAGAGTAATCGCGTCAATAGTTGCTAGATACGGAGAAGACGGTTCTGCAGATATAACAACTAGGCAAAATATTCAATTAAGGGGGGTTTTGATAAATGATCTACCAGATATTATTAAAAGACTTAGAGAGGTTGATATTACATCCGTTCAGTCTGGAATGGATAATCCAAGAAATGTTACTGGCAATCCACTAGCGGGAATTGATCCTGTAGAAATTATAGATACAAGAAAATATACTTCTGAATTAGAAAATTACTTAACAAATTCTGGTAATGGAAACCCGGAATTCTCGAATTTACCGAGGAAGTGGAATACTGCAGTTGCAGGAGCAAAAGATAATTTTCTTCTACATAATGATCTTATCTTTCATCCTGTTTTTAAAAATGGAATATTAGGCTTTGGTGTCTGGGTAGGAGGAATATTGTCAGCAACTTTGAATGCTTATGCTCTACCTCTAGATGTCTGGGTAGAAGAAAAAGATATATGCAAAATAACTGGAATTATTTGTTCCCTTTGGCGAGATAATGGAGATAGATTTCTAAGAAATAAAGGAAGATTTAGATATTATTTAAACTCAATAGGTATCGAAAAATTTAGAGAACTTGTAGAAGAAAAATTTGGAACTTTGTCGAACGATCCAGGCTCAATTTTCAACGAAAAACAAAGAAGTTTATTTGGGATTAATAAACAAAAACAAAACAATCTTTACTTTGCTGGATTACATATTCCTGTAGGGAGGTTATGTGTAGAAGACATACAAGAAATTGCAAGACTAAGTGAAAAATATGGACAAAGTGAAGTAAGACTAACCGAAGATCAAAATCTAATTATTGTTGGCCTGAAAGATAATATTTTAGAAGAATTTGGTGATGAAGAAATTATTAATAAATTCAAATTAAATCCATCCCATTTTTCAGCAAGTACCGTTTCATGTACAGGGAGTAGTTATTGTAGCTTTGCTCTTGCAAATACCAAAGATATAGCAAGGAATATTTCTGAAAAATTAGATAGAGAACTTGAATTATCAGAGGAGGTTAAAATCCATTGGACAGGTTGTCCAAATAATTGTGGACAAGCTCATATGGGCGGTATTGGCATGACCGGTACAAAGGTAAAAAAAGAGGGAGGTGGA------ACTGAGGATGGATATAATGTCAGTATTGGAGGAAGACAAGATCACCTCCAAACCTTAGGTGAAACCGAATTTAAAAAAGTTAGTAAACATGAAATTTATAATTTAATCAAAGAAATTTTAATCAACAACTTTAATGCAAAGTTAAAA
AG-347-G18  TATTTAAATGATAAAAAATTAAATAAGATTGAAAAGCAAAAGGCGGAGAAAGATGGTCTGAAAATTTTTGAAGAATTAGATGATTATGCTCTTAAAGGGTGGGAAGAGATGGATGAAGTGGATTTACAAATGCGCTTAAAGTGGTATGGCCTTTTTTGGAGACCAAAAACTCCTGGAAGATTTATGATGAGGCTTAGAGTTCCCAATGGAATTTTAAACTCTAATCAGTTGAGAGTAATCGCTTCAATAGTTGCTAGATACGGAGAAGACGGTTCTGCAGATATAACAACTAGGCAAAATATTCAATTAAGGGGGGTTTTGATAAATGATCTACCAGATATTATTAAAAGACTTAGAGAGGTTGATATTACATCCGTTCAGTCTGGAATGGATAATCCAAGAAATGTTACTGGCAATCCACTAGCGGGAATTGATCCTGAAGAAATTATTGATACAAGAAAATATACTTCTGAATTAGAAGATTACTTAACAAATTCTGGTAATGGAAACCCCGAATTCTCCAATTTACCGAGGAAATGGAATACTGCAGTTGCCGGAGCAAAAGATAATTTTCTTCTACATAATGATCTTATCTTTCATCCTGTTTTTAAAAATGGAATCTTAGGCTTTGGTGTCTGGGTGGGAGGAATATTGTCAGCAACTTTAAATGCTTATGCTTTACCTCTAGATGTCTGGGTAGAAGAAAAAGATATATGCAAAATAACTGGAATTATTACTTCCCTTTGGCGAGATAATGGAGATAGATTTCTAAGAAATAAAGGAAGATTTAGATATTATTTAAACTCTATAGGTATTGAAAAATTTAGAGAACTTGTAGAAGAAAAATTTGGAACTTTGTCAAACGATCCAGGCTCAATTTTCAACGAAAAACAAAGAAGTTTATTTGGGATTAATAAACAAAAACAAACCAATCTTTACTTTGCTGGATTACATATTCCTGTAGGAAGATTATGTGTAGAAGATATACAAGAAATTGCAAGATTAAGTGAAAAATATGGACAAAGTGAAGTAAGACTAACCGAAGATCAAAATCTAATTATTGTTGGCCTGAAAGATAATATTTTAGAAGAATTTGGTAATGAAGAAATCATTAATAAATTCAAATTAAATCCATCCCATTTTTCAGCGAGTACCGTTTCATGTACAGGGAGTAGTTATTGTAGCTTTGCTCTTGCAAATACCAAAGATATAGCAAGGAATATTTCTGAAAAATTAGATCGAGAACTTGAATTATCAGAGGAGGTTAAAATCCATTGGACAGGATGTCCAAATAATTGTGGGCAAGCTCATATGGGTGGCATTGGCATGACCGGCACAAAGGTAAAAAAAGAGGGGGGTGGA------ACTGAGGATGGATATAATGTCAGTATTGGAGGAAGACAAGATCACCTACAAACTTTAGGTGAAACCGAATTTAAAAAAGTTAGTAAACATGAAATTTATAATTTAATCAAAGAAATTTTAATCAACAAGTTTAATGCAAAGTTAAAA
AG-347-I04  TATTTAAATGATAAAAAATTAAATAAGATTGAAAAGCAAAAGGCGGAGAAAGATGGTCTGAAAATTTTTGAAGAGTTAGATGATTACGCTCTTAAAGGGTGGGAAGAGATGGATGAAGTAGATTTGCAAATGCGCTTAAAGTGGTATGGCCTTTTTTGGAGACCAAAAACTCCTGGAAGATTTATGATGAGGCTTAGAGTTCCCAATGGAATTCTGAACTCTTATCAGTTGAGAGTAATCGCGTCAATAGTCGCTAGATATGGAGAAGACGGTTCTGCTGATATAACAACTAGGCAAAATATTCAATTAAGGGGGGTTTTGATAAATGATCTACCAGATATTATTAAAAGACTCAGAGAGGTTGATATTACCTCCGTTCAGTCTGGAATGGATAATCCAAGGAATGTTACTGGCAATCCACTAGCGGGAATTGATCCTGAAGAAATTATAGATACAAGAAAATATACTTCTGAATTAGAAAATTACTTAACAAATTCTGGTAATGGCAACCCCGAATTCTCGAATTTACCAAGAAAGTGGAATACTGCAGTTGCAGGAGCAAAAGATAATTTTCTTCTACATAATGATCTTATCTTTCATCCTGTTTTTAAAAATGGAATACTAGGCTTTGGTGTCTGGGTAGGAGGAATTTTATCCGCCACTTTGAACGCTTATGCTATACCTCTAGATGTCTGGGTAGAAGAAAAAGATATATGCAAAATAACTGGGATTATTTGTTCCCTTTGGCGAGATAATGGAGATAGATTTCTAAGAAATAAAGGAAGATTTAGATATTATTTGAACTCTATAGGTATCGAAAAATTTAGAAAAATTGTAGAAGAAAAATTTGGAACTTTATCGAACGATCCAGGCTCAATTTTCAACGAAAAACAAAGAAGTTTATTTGGAATTAATAAACAAAAACAGAATAATCTTTACTTTGCTGGATTACATATTCCGGTAGGAAGATTATGCGTAGAAGATATACAAGAAATTGCAAGATTAAGTGAAAAATATGGACAGAGTGAAGTAAGACTAACCGAAGATCAAAATCTAATTATTGTTGGCCTGAAAGGTAATATTTTAGAAGAATTTGGTAATGAAGAAATTATTAATAAATTCAAATTAAATCCATCCCATTTTTCAGCGAGTACTGTTTCATGTACAGGAAGTAGTTATTGTAGCTTTGCTCTTGCAAATACCAAAGATATAGCAAGGAATATTTCTGAAAAATTAGATCGAGAACTTGAATTATCAGAGGAGATTAAAATCCATTGGACAGGATGTCCAAATAATTGTGGACAAGCTCATATGGGTGGTATTGGAATGACTGGTACAAAGGTAAAAAAAGAGGGAGGTGGA------ACTGAGGATGGATATAATGTCAGTATTGGAGGAAGGCAAGATCACCTGCAAACTTTAGGTGAAACCGAATTTAAAAAAGTTAGTAAACATGAAATTTATAATTTAATCAAAGAAATTTTAATCAATAAGTTTAATGCAAAGTTAAAA
AG-347-I19  TATTTAAATGATAAAAAATTAAATAAGATTGAAAAGCAAAAGGCGGAGAAAGATGGTCTGAAAATTTTTGAAGAGTTAGATGATTACGCTCTTAAAGGGTGGGAAGAGATGGATGAAGTAGATTTGCAAATGCGCTTAAAGTGGTATGGCCTTTTTTGGAGACCAAAAACTCCTGGAAGATTTATGATGAGGCTTAGAGTTCCCAATGGAATTCTGAACTCTAATCAGTTGAGAGTAATCGCGTCAATAGTCGCTAGATATGGAGAAGACGGTTCTGCAGATATAACAACTAGGCAAAATATTCAATTAAGGGGGGTTTTGATAAATGATCTACCAGATATTATTAATAGACTTAGGGAGGTTCATATTACATCCGTTCAGTCTGGAATGGATAATCCAAGGAATGTTACTGGCAATCCAATAGCAGGAATTGATCCTGAAGAAATTATAGATACAAGAAAATATACTTCTGAATTAGAAAATTACTTAACAAATTCTGGTAATGGCAACCCCGAATTCTCGAATTTACCAAGGAAGTGGAATACTGCAGTTGCAGGAGCAAAAGATAATTTTCTTCTACATAATGATCTTATCTTTCATCCTGTTTTTAAAAATGGAATATTAGGCTTTGGTGTCTGGGTAGGAGGAATTTTATCAGCAACTTTGAATGCTTATGCTATACCTCTAGATGTCTGGGTAGAAGAAAAAGATATATGCAAAATAACTGGGATTATTTGTTCCCTTTGGCGAGATAATGGAGATAGATTTCTAAGAAATAAAGGAAGATTTAGATATTATTTGAACTCTATAGGTATCGAAAAATTTAGAGAACTTGTGGAAGAAAAATTTGGAACATTGTCGAACGATCCAGGCTCAATTTTCAACGAAAAACAAAGAAGTTTATTTGGGATTAATAAACAAAAACAAAACAATCTTTACTTTGCTGGATTACATATTCCTGTAGGAAGATTATGTGTAGAAGACATACAAGAAATTGCAAGACTAAGTGAAAAATATGGAACAAGTGAAGTAAGACTTACCGAAGATCAAAATCTAATTATTGTTGGCCTAAAAGATAATATTTTAGAAGAATTTGGTGATGAAGAAATTATTAATAAATTCAAATTAAATCCATCCCATTTTTCAGCAAGTACCGTTTCATGTACAGGGAGTAGTTATTGTAGCTTTGCTCTTGCAAATACCAAAGATATAGCAAGGAATATTTCTGAAAAATTAGATCGAGAACTTGAATTATCAGAGGAGGTTAAAATCCATTGGACAGGTTGTCCAAATAATTGTGGACAAGCTCATATGGGTGGTATTGGCATGACTGGTACAAAGGTAAAAAAAGAGGGAGGTGGA------ACTGAGGATGGATATAATGTCAGTATTGGAGGGAGACAAGATCACCTGCAAACCTTAGGCGAAACCGAATTTAAAAAAGTTAGTAAACATGAAATTTATAATTTACTCAAAGAAATTTTAATCAACAAGTTTAATGCAAAGTTAAAA
AG-347-I22  TATTTAAATGATAAAAAATTAAATAAGATTGAAAAGCAAAAGGCGGAGAAAGATGGTCTGAAAATTTTTGAAGAGTTAGATGATTACGCTCTCAAAGGGTGGGAAGAGATGGATGAAGTAGATTTACAAATGCGCTTAAAGTGGTATGGCCTTTTTTGGAGACCAAAAACTCCTGGAAGATTTATGATGAGGCTTAGAGTTCCCAATGGAATTTTAAACTCTAATCAGTTGAGAGTAATCGCGTCAATAGTAGCAAGATATGGAGAAGACGGTTCTGCAGATATAACAACTAGGCAAAATATTCAATTAAGAGGGGTTTTGATAAATGATCTACCAGATATTATTAAAAGACTTAGAGAGGTTGATATTACATCCGTTCAGTCTGGAATGGATAATCCAAGAAATGTTACTGGTAATCCTCTAGCGGGAATTGATCCTGAAGAAATTATAGATACTAGAAAATATACTTCTGAATTAGAAAATTACTTAACAAATTCTGGTAATGGCAACCCCGAATTCTCGAATTTACCGAGAAAGTGGAATACTGCAGTTGCAGGAGCAAAAGATAATTTTCTTCTACATAATGATCTTATCTTCCATCCTGTTTTTAAAAATGGAATATTAGGCTTTGGTATCTGGGTAGGAGGAATATTGTCAGCAACTTTGAATGCTTATGCTCTACCTCTTGATGTCTGGGTAGAAGAAAAAGATTTATGTAAAATAACTGGAATTATTTGTTCCCTTTGGCGAGATAATGGAGACAGATTTCTAAGAAATAAAGGAAGATTTAGATATTATTTGAACTCTATAGGTATCGAAAAATTTAGAGAACTTGTAGAAAAAAAATTTGGAACTTTATCGAACGATCCAGGCTCTATTTTCAACGCAAAACAAAGAAGTTTTTTTGGGATTAATAAACAAAAACAAAACAAACTTTATTTTGCTGGATTACATATTCCTGTAGGAAGATTATGTGTAGAAGACATACAAGAAATTGCAAGACTAAGTGAAAAATATGGACAAAGTGAAGTAAGACTAACCGAAGATCAAAATCTAATTATTGTTGGCCTCAAAGATAACATTTTAGAAGAATTTGGTAATGAAGAAATTATTAATAAATTCCAATTAAATCCATCTCATTTTTCAGCTAGTACCGTTTCATGTACAGGGAGTAGTTATTGTAGCTTTGCTCTTGCAAATACAAAAGATATAGCTATGAATATTTCTGAAAAATTAGATCGAGAACTTGAATTATCAGAGGAGGTAAAAATCCACTGGACAGGATGTCCAAATAATTGTGGACAAGCTCATATGGGTGGTATTGGCATGACCGGTACAAAGGTAAAAAAAGAAGGAGGGGGC------ACTGAGGATGGATATAATGTCAGTATTGGAGGGAGACAAGATCACATGCAAACCTTAGGTGAAACCGAATTTAAAAAGGTTAGTAAACATGAGATTTATAATTTAATCAAAGAAATTTTAATCAACAAGTTTAATGCAAAGTTAAAA
AG-347-K17  TATTTAAATGATAAAAAATTAAATAAGATTGAAAAGCAAAAGGCGGAGAAAGATGGTCTGAAAATTTTTGAAGAATTAGATGATTATGCTCTTAAAGGGTGGGAAGAGATGGATGAAGTAGATTTGCAAATGCGCTTAAAGTGGTATGGCCTTTTTTGGAGACCAAAAACACCTGGAAGATTTATGATGAGGCTTAGAGTTCCCAATGGAATTTTAAACTCTAATCAGTTGAGAGTAATCGCTTCAATAGTTGCTAGATACGGAGAAGACGGTTCTGCAGATATAACAACTAGGCAAAATATTCAATTAAGGGGGGTTTTGATAAATGATCTACCAGATATTATTAAAAGACTTAGAGAAGTTGATATTACATCCGTTCAGTCTGGAATGGATAATCCAAGGAATGTTACTGGCAATCCACTGGCGGGAATTGATCCTGAAGAAATCATAGATACAAGAAAATATACTTCTGAATTAGAAAATTACTTAACAAATTCTGGTAATGGCAACCCCGAATTCTCGAATTTACCAAGGAAGTGGAACACTGCAGTTGCAGGAGCAAAAGATAATTTTCTTCTACATAATGATCTTATCTTTCATCCTGTTTTTAAAAATGGAATATTAGGCTTTGGTGTCTGGGTAGGCGGAATTTTATCAGCAACTTTGAATGCTTATGCTATACCTCTAGATGTCTGGGTAGAAGAAAAAAATATATGCAAAATAACTGGAATTATTTGTTCCCTTTGGCGAGATAATGGGGATAGATTTCTAAGAAATAAAGGAAGATTTAGATATTATTTGAACTCTATAGGTATCGAAAAATTTAGAGAACTTGTAGAAGAAAAATTTGGAACTTTATCGAACGATCCAGGCTCAATTTTCAACGAAAAACAAAGAAGTTTATTTGGGATTAATAAACAAAAACAGAATAATCTTTACTTTGCTGGATTACACGTTCCGGTAGGAAGATTATGTGTAGAAGACATACAAGAAATTGCAAGATTAAGTGAAAAATATGGAAAGAGTGAAGTAAGACTAACCGAAGATCAAAATCTAATTATTGTTGGTCTGAAAGATAATATTTTAGAAGAATTTGGTAATGAAGAAATTATTAATAAATTCAAATTAAATCCATCCCATTTTTCAGCGAGTACTGTTTCATGTACAGGGAGTAGCTATTGTAGCTTTGCTCTTGCAAATACCAAAGATATAGCAAGAAATATTTCTGAAAAATTAGATAGAGAACTTGAATTATCAGAGGAGGTTAAAATCCATTGGACAGGTTGTCCAAATAATTGTGGACAAGCTCATATGGGTGGTATTGGAATGACTGGTACAAAGGTAAAAAAAGAGGGAGGAGGA------ACTGAGGATGGATATAATGTCAGTATTGGAGGAAGACAAGATCACCTGCAAAAATTAGGTGAAACCGAATTTAAAAAAGTTAGTAAACATGAAATTTATAATTTAATCAAAGAAATTTTAATCAACAAGTTTAATGCAAAGTTAAAA
AG-347-K22  TATTTAAATGATAAAAAATTAAATAAAATTGAAAAGCAAAAGGCGGAAAAAGATGGTCTGAAAATTTTTGAAGAGTTAGATGATTACGCTCTTAAAGGGTGGGAAGAAATGGATGAAGTAGATTTGCAAATGCGCTTAAAGTGGTATGGCCTTTTTTGGAGACCAAAAACTCCTGGAAGATTTATGATGAGGCTTAGGGTTCCTAATGGTATTTTAAATTCTAATCAGTTAAAAGTAATAGCATCAATAGTTGCTAGATATGGAGAAGACGGTTCTGCAGATATAACAACTAGGCAAAATATTCAATTAAGGGGAGTTTTGATAAATGATCTACCAGATATTATCAAAAGACTCAGAGAGGTTGATATTACATCCGTTCAATCTGGAATGGATAATCCAAGAAATGTTACTGGCAATCCACTAGCGGGAATTGATCCTGAAGAAATTATAGATACAAGAAAATATACTTCTGAATTAGAAAATTACTTAACAAATTCTGGTAAGGGTAACCCCGAATTCTCGAATTTACCGAGGAAGTGGAATACTGCAGTTGCAGGAGCAAAAGATAATTTTCTTCTACATAATGATCTTATCTTTCATCCTGTTTTTAAAAATGGAATCTTAGGCTTTGGTGTCTGGGTGGGAGGAATATTGTCAGCAACTTTGAATGCTTATGCTCTACCTCTAGATGTCTGGGTAGAAGAAAAAGATATATGCAAAATAACTGGAATTATTTGTTCTCTTTGGCGAGATAATGGAGATAGGTTTCTAAGAAATAAAGGAAGATTTAGATATTATTTGAACTCTATAGGTATCGAAAAATTTAGAGAACTTGTAGAAGAAAAATTTGGAACTTTGTCGAACGATCCAGGCTCAATTTTCAACGCAAAACAAAGAAGTTTTTTTGGGATTAATAAACAAAAACAAAACAACCTTTACTTTGCTGGGTTACATATTCCTGTAGGAAGATTATGTGTAGAAGACATACAAGAAATTGCGAGACTAAGTGAAAAATATGGACAAAGTGAAGTAAGACTAACTGAAGATCAAAATCTAATTATTGTTGGCCTGAAAGATAATATTTTAGAAGAATTTGGTGATGAAGAAATTATTAATAAATTCAAATTAAATCCATCCCATTTTTCAGCGAGTACCGTTTCATGTACAGGGAGTAGTTATTGTAGCTTTGCTCTTGCAAATACCAAAGATATAGCAAGGAATATTTCTGAAAAATTAGATCGAGAACTTGAATTATCAGAGGAGGTTAAAATACATTGGACAGGTTGTCCAAATAATTGTGGACAAGCTCATATGGGTGGTATTGGCATGACTGGTACAAAGGTAAAAAAAGAGGGAGGTGGA------ACTGAGGATGGATATAATATCAGTATTGGAGGGAGGCAAGATCACCTGCAAACCCTAGGCGAAACTGAATTTAAAAAAGTTAGTAAACATGAAATTTATAATTTAATCAAAGAAATTTTAATCAACAAGTTTAATGCAAAGTTAAAA
AG-347-L13  TATTTAAATGATAAAAAATTAAATAAGATTGAAAAGCAAAAGGCGGAGAAAGATGGTCTGAAAATTTTTGAAGAATTAGATGATTATGCTCTTAAAGGGTGGGAAGAGATGGATGAAGTAGATTTGCAAATGCGCTTAAAGTGGTATGGCCTTTTTTGGAGACCAAAAACTCCTGGAAGATTTATGATGAGGCTTAGAGTTCCCAATGGAATTTTAAACTCTAATCAGTTGAGAGTAATCGCTTCAATAGTTGCTAGATATGGAGAAGACGGTTCTGCAGATATAACAACTAGGCAAAATATTCAATTAAGGGGGGTTTTGATAAATGATCTGCCAGATATTATTAAAAGACTTAGGGAGGTTGATATTACATCCGTTCAGTCTGGAATGGATAATCCAAGGAATGTTACTGGCAATCCACTAGCGGGAATTGATCCTGAAGAAATTATAGATACAAGAAAATATACTTCTGAATTAGAAAATTACTTAACAAATTCTGGTAATGGCAACCCCGAATTCTCTAATTTACCAAGGAAGTGGAATACTGCAGTTGCAGGAGCAAAAGATAATTTTCTTCTACATAATGATCTTATCTTTCATCCTGTTTTTAAAAATGGAATATTAGGCTTTGGTGTCTGGGTAGGAGGAATTTTATCAGCAACTTTGAATGCTTATGCTATACCTCTAGATGTCTGGGTAGAAGAAAAAGATATTTGCAAAATAACTGGAATTATTTGTTCCCTTTGGCGAGATAATGGGGATAGATTTCTAAGAAATAAAGGAAGATTTAGATATTATTTGAACTCTATAGGTATCGAAAAATTTAGAGAACTTGTAGAAGAAAACTTTGGAACTTTATCGAATGATCCAGGCTCAATATTCAACGAAAAACAAAGAAGTTTATTTGGGATTAATAAACAAAAACAGAATAATCTTTACTTTGCTGGATTACACATTCCGGTAGGAAGATTATGTGTAGAAGACATACAAGAAATTGCAAGATTAAGTGAAAAATATGGACAGAGTGAAGTAAGACTAACCGAAGATCAAAATCTAATTATTGTTGGCCTGAAAGATAATATTTTAGAAGAATTTGGTAATGAAGAAATTATTAATAAATTCAAATTAAATCCATCCCATTTTTCAGCGAGTACTGTTTCATGTACAGGGAGTAGCTATTGTAGCTTTGCTCTTGCAAATACCAAAGATATAGCAAGGAATATTTCTGAAAAATTAGATCGAGAACTTGAATTATCAGAGGAGGTTAAAATCCATTGGACAGGTTGTCCAAATAATTGTGGACAAGCTCATATGGGTGGTATTGGCATGACTGGTACAAAGGTAAAAAAAGAGGGAGGAGGA------ACTGAGGATGGATATAATGTCAGTATTGGAGGAAGACAAGATCACCTGCAAAAATTAGGTGAAACCGAATTTAAAAAAGTTAGTAAACATGAAATTTATAATTTAATCAAAGAAATTTTAATCAACAATTTTAATGCAAAGTTAAAA
AG-347-L20  TATTTAAATGATAAAAAATTAAATAAGATTGAAAAGCAAAAGGCGGAGAAAGATGGTCTGAAAATTTTTGAAGAATTAGACGATTATGCTCTTAAAGGGTGGGAAGAGATGGATGAAGTAGATTTGCAAATGCGCTTAAAGTGGTATGGCCTTTTTTGGAGACCAAAAACTCCTGGAAGATTTATGATGAGGCTTAGAGTTCCCAATGGAATTTTAAACTCTAATCAGTTGAGAGTAATCGCTTCAATAGTTGCTAGATACGGAGAAGACGGTTCTGCAGATATAACAACTAGGCAAAATATTCAATTAAGGGGGGTTTTGATAAATGATCTGCCAGATATTATTAAAAGACTTAGAGAGGTTGATATTACATCCGTTCAGTCTGGAATGGATAACCCAAGGAATGTTACTGGCAATCCACTAGCGGGAATTGATCCTGCAGAAATTATAGATACAAGAAAATATACTTCTGAATTAGAAAATTACTTAACAAATTCTGGTAATGGCAACCCCGAATTCTCGAATTTACCAAGGAAGTGGAATACTGCAGTTGCAGGAGCAAAAGATAATTTTCTTCTACACAATGATCTTATCTTTCATCCTGTTTTTAAAAATGGAATATTAGGCTTTGGTGTCTGGGTAGGAGGAATTTTATCAGCAACTTTGAATGCTTATGCTATACCTCTAGATGTCTGGGTAGAAGAAAAAGATATATGCAAAATAACTGGAATTATTTGTTCCCTTTGGCGAGATAATGGGGATAGATTTCTAAGAAATAAGGGAAGATTTAGATATTATTTGAACTCTATAGGTATCGAAAAATTTAGAGAACTTGTAGAAGAAAAATTTGGAACTTTATCGAACGATCCAGGCTCAATTTTCAACGAAAAACAAAGAAGTTTATTTGGTATTAATAAACAAAAACAGAATAATCTTTACTTTGCTGGATTACATGTTCCGGTAGGAAGATTATGTGTAGAAGACATACAAGAAATTGCAAGATTAAGTGAAAAATATGGACAGAGTGAAGTAAGACTAACCGAAGATCAAAATCTAATTATTGTTGGCCTGAAAGATAATATTTTAGAAGAATTTGGTAATGAAGAAATTATTAATAAATTCAAATTAAATCCATCCCATTTTTCAGCGAGTACTGTTTCATGTACAGGGAGTAGTTATTGTAGCTTTGCTCTTGCAAATACCAAAGATATAGCAAGGAATATTTCTGAAAAATTAGATCGAGAACTTGAATTATCAGAGGAGGTTAAAATCCATTGGACAGGTTGTCCAAATAATTGTGGACAAGCTCATATGGGTGGTATTGGCATGACTGGTACAAAGGTAAAAAAAGAGGGAGGAGGA------ACTGAGGATGGATATAATGTCAGTATTGGAGGAAGACAAGATCACCTGCAAACATTAGGTGAAACCGAATTTAAAAAAGTTAGTAAACATGAAATTTATAATTTAATCAAAGAAATTTTAATCAACAAGTTTAATGCAAAGTTAAAA
AG-355-B23  TATTTAAATGATAAAAAATTAAATAAGATTGAAAAGCAAAAGGCGGAGAAAGATGGTCTGAAAATTTTTGAAGAATTAGATGATTATGCTCTTAAAGGGTGGGAAGAGATGGATGAAGTAGATTTGCAAATGCGCTTAAAGTGGTATGGTCTTTTTTGGAGACCAAAAACTCCTGGAAGATTTATGATGAGGCTTAGAGTTCCCAATGGAATTTTAAACTCTAATCAGTTGAGAGTAATCGCTTCAATAGTTGCTAGGTACGGAGAAGACGGTTCTGCAGATATAACAACTAGGCAAAATATTCAATTAAGGGGGGTTTTGATAAATGATCTGCCAGATATTATTAAAAGACTTAGAGAGGTTGATATTACATCCGTTCAGTCTGGAATGGATAATCCAAGGAATGTTACTGGCAATCCACTAGCGGGAATAGATCCTGAAGAAATTATAGATACAAGAAAATATACTTCTGAATTAGAAAATTACTTAACAAATTCTGGTAATGGCAACCCCGAATTCTCGAATTTACCAAGGAAGTGGAATACTGCAGTCGCAGGAGCAAAAGATAATTTTCTTCTACATAATGATCTTATCTTTCATCCTGTTTTTAAAAATGGAATATTAGGCTTTGGTGTCTGGGTAGGAGGAATTTTATCAGCAACTTTGAATGCTTATGCTATACCTCTAGATGTCTGGGTAGAAGAAAAAGATATATGCAAAATAACTGGAATTATTTGTTCCCTTTGGCGAGATAATGGGGATAGATTTCTAAGAAATAAAGGAAGATTTAGATATTATTTGAACTCTATAGGTATCGAAAAATTTAGAGAACTTGTAGAAGAAAAATTTGGAACTTTATCGAACGATCCAGGCTCAATTTTCAACGAAAAACAAAGAAGTTTATTTGGGATTAATAAACAAAAACAGAATAATCTTTACTTTGCTGGATTACACATTCCGGTAGGAAGATTATGCGTAGAAGACATACAAGAAATTGCAAGATTAAGTGAAGAATATGGACAGAGTGAAGTAAGACTAACCGAAGATCAAAATCTAATTATTGTTGGCCTGAAAGATAATATTTTAGAAGAATTTGGTAATGAAGAAATTATTAATAAATTCAAATTAAATCCATCCCATTTTTCAGCGAGTACTGTTTCATGTACAGGGAGTAGCTATTGTAGCTTTGCTCTTGCAAATACCAAAGATATAGCAAGGAATATTTCTGAAAAATTAGATCGAGAACTTGAATTATCAGAGGAGGTTAAAATCCATTGGACAGGTTGTCCAAATAATTGCGGACAAGCTCATATGGGTGGTATTGGAATGACTGGTACAAAGGTAAAAAAAGAGGGAGGAGGA------ACTGAAGATGGATATAATGTCAGTATTGGAGGAAGGCAAGATCACCTGCAAAAATTAGGTGAAACCGAATTTAAAAAAGTTAGTAAACATGAAATTTATAATTTAATCAAAGAAATTTTAATCAACAATTTTAATGCAAAGTTAAAA
AG-355-G23  TATTTAAATGATAAAAAATTAAATAAGATTGAAAAGCAAAAAGCGGAGAAAGATGGTCTGAAAATTTTTGAAGAGTTAGATGATTATGCTCTTAAAGGGTGGGAAGAGATGGATGAAGTAGATTTGCAAATGCGCTTAAAGTGGTATGGCCTTTTTTGGAGACCAAAAACTCCTGGAAGATTTATGATGAGGCTCAGAGTTCCCAATGGAATTTTAAACTCTAATCAGTTGAGAGTAATTGCGTCAGTAGTCGCTAGATATGGAGAAGACGGTTCTGCAGATATAACAACTAGGCAAAATATTCAATTAAGGGGGGTTTTAATAAATGATCTACCAGATATTATTAAGAGACTTAGAGAGGTTGATATTACATCCGTTCAGTCTGGAATGGATAATCCAAGGAATGTTACTGGCAATCCACTAGCGGGAATTGATCCTAAAGAAATCATAGATACAAGAAAATATACTTCTGAATTAGAAAATTACTTAACAAATTCTGGTAATGGCAACCCTGAATTCTCGAATTTACCAAGGAAGTGGAATACTGCAGTAGCAGGAGCAAAAGATAATTTTCTTCTACATAATGATCTTATCTTTCATCCTGTTTTTAAAAATGGAATTTTAGGCTTTGGTGTCTGGGTAGGAGGAATTTTATCAGCAACTTTAAATGCTTATGCTCTACCTCTAGATGTCTGGGTAGAAGAAAAAGATATATGCAAAATAACTGGAATTATTTGTTCCCTTTGGCGAGATAATGGAGATAGATTTTTAAGAAATAAAGGAAGATTTAGATATTATTTAAACTCTATAGGGATCGAAAAATTTAGAGAACTTGTAGAAGAAAAATTTGGAACTTTATCGAACGATCCAGGCTCAATCTTCAACGAAAAACAAAGAAGTTTATTTGGAATTAATAAACAAAAACAGAATAATCTTTACTTTGCTGGATTACACATTCCGGTAGGAAGATTATGTGTAGATGACATACAAGAAATTGCAAGATTAAGTGAAAAATATGGACAGAGTGAAGTAAGACTAACCGAAGATCAAAATCTAATTATTGTTGGCCTTAAAGATAATATTTTAGAAGAATTTGGTGATGAAGAAATTATTAATAAATTCAAATTAAATCCATCCCATTTTTCAGCGAGTACCGTTTCATGTACAGGGAGTAGTTTTTGTAGCTTTGCTCTTGCAAATACCAAAGATATAGCAAGGAATATTTCTGAAAAATTAGATCGAGAACTTGAATTATCAGAGGAGGTTAAAATCCATTGGACAGGTTGTCCAAATAATTGTGGACAAGCTCATATGGGTGGTATTGGCATGACCGGTACAAAGGTAAAAAAAGAGGGAGGTGGA------ACTGAGGATGGATATAATGTCAGTATTGGAGGTAGACAAGATCACCTGCAAACTTTAGGTGAAACCGAATTTAAAAAAGTTAGTAAATATGAAATTTATAATTTAATAAAAGAAATTTTAATCAACAAGTTTAATGCAAAGTTAAAA
AG-355-J09  TATTTAAATGATAAAAAATTAAATAAGATTGAAAAGCAAAAGGCGGAGAAAGATGGTCTGAAAATTTTTGAAGAATTAGATGATTATGCTCTTAAAGGGTGGGAAGAGATGGATGAAGTAGATTTGCAAATGCGCTTAAAGTGGTATGGCCTTTTTTGGAGACCAAAAACTCCTGGAAGATTTATGATGAGGCTTAGAGTTCCCAATGGAATTTTAAACTCTAATCAGTTGAGAGTAATCGCTTCAATAGTTGCTAGATACGGAGAAGACGGTTCTGCAGATATAACAACTAGGCAAAATATTCAATTAAGGGGAGTTTTGATAAATGATCTACCAGATATTATTAAAAGACTTAGAGAGGTTGATATTACATCCGTTCAGTCTGGAATGGATAATCCAAGGAATGTTACTGGCAATCCACTAGCGGGAATTGATCCTGAAGAAATTATAGATACAAGAAAATATACTTCTGAATTAGAAAATTACTTAACAAATTCTGGTAATGGCAACCCCGAATTCTCGAATTTACCGAGGAAGTGGAATACTGCAGTTGCAGGAGCAAAAGATAATTTTCTTCTACATAATGATCTTATCTTTCATCCTGTTTTTAAAAATGGAATATTAGGCTTTGGTGTCTGGGTAGGAGGAATTTTATCAGCAACTTTGAATGCTTATGCTATACCTCTAGATGTCTGGGTAGAAGAAAAAGATATATGCAAAATAACTGGAATTATTTGTTCCCTTTGGCGAGATAATGGGGATAGATTTCTAAGAAATAAAGGAAGATTTAGATATTATTTGAACTCTATAGGTATCGAAAAATTTAGAGAACTTGTAGAAGAAAAATTTGGAACTTTATCGAACGATCCAGGTTCAATTTTTAACGAAAAACAAAGAAGTTTATTTGGGATTAATAAACAAAAACAGAATAATCTTTACTTTGCTGGATTACACATTCCTGTAGGAAGATTATGTGTAGAAGACATACAAGAAATTGCAAGATTAAGTGAAAAATATGGACAGAGTGAAGTAAGACTAACCGAAGATCAAAATCTAATTATTGTTGGCCTGAAAGATAATATTTTAGAAGAATTTGGTAATGAAGAAATTGTTAATAAATTCAAATTAAATCCATCCCATTTTTCAGCGAGTACTGTTTCATGTACAGGGAGTAGTTATTGTAGCTTTGCTCTTGCAAATACCAAAGATATAGCAAGGAATATTTCTGAAAAATTAGATCGAGAACTTGAATTATCAGAGGAGGTTAAAATCCATTGGACAGGTTGTCCAAATAATTGTGGACAAGCTCATATGGGTGGTATTGGCATGACTGGTACAAAGGTAAAAAAAGAGGGAGGAGGA------ACTGAGGATGGATATAATGTCAGTATTGGAGGAAGACAAGATCACCTGCAAACATTGGGTGAAACCGAATTTAAAAAAGTTAGTAAACATGAAATTTATAATTTAATCAAAGAAATTTTAATCAAAAAGTTTAATGCAAAGTTAAAA
AG-355-K10  TATTTAAATGATAAAAAATTAAATAAGATTGAAAAGCAAAAGGCGGAGAAAGATGGTCTGAAAATTTTTGAAGAATTAGATGATTATGCTCTTAAAGGGTGGGAAGAGATGGATGAAGTAGATTTGCAAATGCGCTTAAAGTGGTATGGCCTTTTTTGGAGACCAAAAACTCCTGGAAGATTTATGATGAGGCTTAGAGTTCCCAATGGAATTTTAAACTCTAATCAGTTGAGAGTAATTGCTTCAATAGTTGCTAGATACGGAGAAGACGGTTCTGCAGATATAACAACTAGGCAAAATATTCAATTAAGGGGAGTTTTGATAAATGATCTACCAGATATTATTAAAAGACTTAGAGAGGTTAATATTACATCCGTTCAGTCTGGAATGGATAATCCAAGGAATGTTACTGGCAATCCACTAGCGGGAATTGATCCTCAAGAAATTATAGATACAAGAAAATATACTTCTGAATTAGAAAATTACTTAACAAATTCTGGTAATGGCAACCCCGAATTTTCGAATTTACCAAGGAAGTGGAATACTGCAGTTGCAGGAGCAAAAGATAATTTTCTTCTACATAATGATCTTATCTTTCATCCTGTTTTTAAAAATAAAATATTAGGCTTTGGTGTCTGGGTAGGAGGAATTTTATCAGCAACTTTGAATGCTTATGCTATACCTCTAGATGTCTGGGTAGAAGAAAAAGATATATGCAAAATAACTGGAATTATTTGTTCCCTTTGGCGAGATAATGGGGATAGATTTCTAAGAAATAAAGGAAGATTTAGATATTATTTGAACTCTATAGGTATCGAAAAATTTAGAGAACTTGTGGAAGAAAAATTTGGAACTTTATCGAACGATCCAGGCTCAATTTTCAACCAAAAACAAAGAAGTTTATTTGGGATTAATAAACAAAAACAGAATAATCTTTACTTTGCTGGATTACACATTCCGGTAGGAAGATTATGTGTTGAAGACATACAAGAAATTGCAAGATTAAGTGAAAAATATGGACAGAGTGAAGTAAGACTAACCGAAGATCAAAATCTAATTATTGTTGGCCTGAAAGATAATATTTTAGAAGAATTTGGTAATGAAGAAATTATTAATAAATTCAAATTAAATCCATCCCATTTTTCAGCGAGTACTGTTTCATGTACAGGGAGTAGTTATTGTAGCTTTGCTCTTGCAAATACCAAAGATATAGCAAGGAATATTTCTGAAAAATTAGATCGAGAACTTGAATTATCAGAGGAGGTTAAAATCCATTGGACAGGTTGTCCAAATAATTGTGGACAAGCTCATATGGGTGGTATTGGCATGACTGGTACAAAGGTAAAAAAAGAGGGAGGAGGA------ACTGAGGATGGATATAATGTCAGTATTGGAGGAAGACAAGATCACCTGCAAACATTAGGTGAAACCGAATTTAAAAAAGTTAGTAAACATGAAATTTATAATTTAATCAAAGAAATTTTAATCAACAAGTTTAATGCAAAGTTAAAA
AG-355-O19  TATTTAAACGATAAAAAATTAAATAAGATTGAAAAGCAAAAGGCGGAGAAAGATGGTCTGAAAATTTTTGATGAATTAGATGATTATGCTCTTAAAGGGTGGGAAGATATGGATGAAGTAGATTTGCAAATGCGCTTAAAGTGGTATGGCCTTTTTTGGAGACCAAAAACTCCTGGAAGATTTATGATGAGGCTTAGAGTTCCAAATGGAATTTTAAACTCTAATCAGTTGAGAGTAATCGCTTCAATCGTTGCTAGATACGGAGAAGACGGTTCTGCAGATATTACAACTAGGCAAAATATTCAATTAAGGGGGGTTTTGATAAATGATCTACCAGATATTATTAAAAGACTTAGAGAGGTTGATATTACATCCGTTCAGTCTGGAATGGATAATCCAAGGAATGTTACTGGCAATCCACTAGCGGGAATTGATCCTGAAGAAATTATAGATACAAGAAAATATACTTCTGAATTAGAAAATTACTTAACAAATTCTGGTAATGGCAACCCCGAATTCTCGAATTTACCAAGGAAGTGGAATACTGCAGTTGCAGGAGCAAAAGATAATTTTCTTCTACATAATGATCTTATCTTTCATCCTGTTTTTAAAAATGGAATATTAGGCTTTGGTGTCTGGGTAGGAGGAATTTTATCAGCAACTTTGAATGCTTATGCTATACCTCTAGATGTCTGGGTAGAAGAAAAAGATATATGCAAAATAACTGGAATTATTTGTTCCCTTTGGCGAGATAATGGGGATAGATTTCTAAGAAATAAAGGAAGATTTAGATATTATTTGAACTCTATAGGTATCGAAAAATTTAGAGAACTTGTAGAAGAAAAATTTGGAACTTTATCGGTCGATCCAGGCTCAATTTTCAACGAAAAACAAAGAAGTTTATTTGGGATTAATAAACAAAAACAGAATAATCTTTACTTTGCTGGATTACACATTCCGGTAGGAAGATTATGCGTAGAAGACATACAAGAAATTGCAAGATTAAGTGAAAAATATGGAAAGAGCGAAGTAAGACTAACCGAAGATCAAAATCTAATTATTGTTGGCCTGAAAGATAATATTTTAGAAGAATTTGGTAATGAAGAAATTATTAATAAATTCAAATTAAATCCATCCCATTTTTCAGCGAGTACTGTTTCATGTACAGGGAGTAGCTATTGTAGCTTTGCTCTTGCAAATACCAAAGATATAGCAAGGAATATTTCTGAAAAATTAGATCGAGAACTTGAATTATCAGAGGAGGTAAAAATCCATTGGACAGGTTGTCCAAATAATTGTGGACAAGCTCATATGGGTGGTATTGGCATGACTGGTACAAAGGTAAAAAAAGAGGGGGGAGGA------ACTGAAGATGGATATAATGTCAGTATTGGAGGAAGACAAGATCACCTGCAAAAATTAGGTGAAACCGAATTTAAAAAAGTTAGTAAACATGAAATTTATAATTTAATCAAAGAAATTTTAATCAACAATTTTAATGCAAAGTTAAAA
AG-363-A03  TATCTCGAAGGCAAAAAACTAAATCAAGTTGAAAAAAATAAAGCTGCTAAGGATGGACTCGAAATCGGAAAGGATATAGACAAATTTGCTGAAATGGGATGGGAGCAAATGGATAAAACTGATTTAGAATTAAGATTGAAATGGTATGGGATGTTTTGGAGACCCAAAACCCCTGGAAAGTTTATGTTAAGGTTAAGAATACCTAATGGAATAATCAATGCAGAACAATTAAAGGTAATTGCATCAATTGTTGCGAGATATGGAGAGAATGGAAGTTGTGATATAACAACTAGGCAAAATATACAACTTAGAGGTGTTTTGATTAGTGATTTGCCTGAGATATTAAATAGGTTAAAAAAAGTAAACATATCAACAACTCAATCTGGATTTGATAATCCAAGAAATGTTACTGGAAATCCCATCGCTGGAGTTGATCCAGAAGAGATTATAGACACAAGAATATATACATCAAAAATGCAAGACCATTTAACTAATGATGGTAAAGGAAACTCAGAATTTTCAAATCTTCCAAGGAAATGGAACACAGCTATAGCAGGCTCTAAGGATAATTTTCTTTTACATAATGATTTAATTTTTCATCCAGTTAAAATTAATGGGGTTTTAGGTTTTAGTGTTTGGATTGGAGGCGTACTTTCATCAGTAATGAATGAATATGCAGTTCCGTTGAATGCCTGGGTTGAAGAAGAAAAAATTTATGAATTAACATCAATTATTTTATCCCTATGGAGAGATAATGGGGAACGTAATATAAGACCTAAAGGTAGGTTTAGATTTTATTTAGATAAAATTGGCATTGAAACATTTAGAGATCTTATCGAAAAACAATATGGAACATTAAAAGAAGATCCAGGCTCAATATTTTCAGATAAACCAAGGTCATTTTTTGGAATTCATTCTCAAAAACAAGAAGGTAAATATTTTGCAGGAATTCATGTGCCAGTAGGCCGTCTTTTGGCTGAGGATTTACAAGATCTAGCAAATATATGTGAGAATTTTGGTGATAAAGAAATAAGACTTACCGAAGATCAAAATATTATTATTACTGGTATAGATACAAATCTAATTGAAGAATTTAAGGAGCAATCTATCTTACAAAAGTTTCCATTAGAACCAGAAACTATTGCAGCAGGTACTGTTTCTTGTACTGGAAATACCTATTGTGGTTTCGCTCTAACAAATACAAAGGATCAAGCTTTAAAAATCTCGCATGAATTAGACAAAGAATTAGATTTGAAAGACGAATTAAAGATTCATTGGACTGGGTGTCCTAATAGTTGTGGTCAAGCCTATATGGGAGGAATTGGTTTAACGGGCAAAAAAGCTAAAGACAAAGAAGGAAAA------ACCGTTGAAGCTTATGATATAAGCATTGGTGGATCACAAGGGCCTAATTATAAATTAGGAGAATTAATAAAAAAATCTGTCCCTCAAGATGAATTAAAAGATGTACTAAAAGATTTACTTATTTCAGATTTTGATGCAAAAGAAAAA
AG-363-A06  TATTTAGAAGGGAAAAAACTAAATAAAATTGAACAGAATAAAGCCTTAAAAGATGGCCTAGAGGTGGGTAATGAAATAGATAAATTTGCCGCAATTGGTTGGGAAAAAATTGATAAAACTGACCTAGAGCTGCGACTAAAATGGTATGGGATGTTTTGGCGGCCCAAGACTCCAGGCAAATTCATGTTAAGACTAAGAGTCCCCAATGGAATTCTTAATAATAAGCAAATAAAAGCTATTTCCTCAATTGTTGCAAGGTATGGTGAAAATGGAAGCTGTGATATTACAACGCGTCAAAACATTCAATTAAGAGGTATCCTAATCAGTGATTTTCCTGAGATTTTAACCAGATTAAAGGAAGTTGGTTTGTCAACAACACAATCAGGTTTTGATAATCCTAGAAATGTAACCGGCAACCCACTAGCAGGAGTTGATCCAGAAGAAATTCTAGACACAAGAAAATATACAAATGAGCTTGATAATTTCCTTACCAATAATCAAAATGGAAATGCTGCTTTTTCAAATCTACCGCGAAAATGGAATACTGCAGTTGCAGGCTCTAAAGATAATTTTTTATTGCACAATGATATTATTTTTCACCCTGTAAAACATAACGGAATAATGGGCTTTGGAGTTTGGGTAGGTGGAATTCTTTCTTCACAGCTTAATGACTATGCAATTCCACTTAATGCATGGATCAAAGAAAATGAAATATGTGAGTTAACTTCTGTCGTGATTTCAATTTGGAGAGATTATGGAGAAAGAGATAAAAGACCCAAAGGAAGATTTAGATTATTTTTAAACAAAATTGGAATAAATGAATTTCGTAAAATGGTCGAAGACAGATTTGGGAAATTAATTGAAGATCCCGGATCAGAATTTAGTAAAGAGCCAAGATGCTTCTTTGGAATTCATCCTCAAAAACAAGAAGGGCTATTTTTTGCTGGTGTTCACATACCTGTTGGCAGGCTAAATGCAGAAGATTTATTAGATATTGCTAATACCAGTGAAAAGTATGGAGATAATGAGATTCGATTAACCGAAGATCAAAATATAATCATTACAGGCATTTTGAAAGACAAGATTGATGAATTTCAAAGAGATGATCTTCTTAAAAAATTTACTATTAATCCAAATACTATATCTAGTGGAACAGTTGCATGTACCGGGAATACCTATTGCGGATTTGCCTTAACCAATACTAAAGATCAGGCACTAAAAATATCAAAGGAACTAGAGCAAGAACTTGATTTATCTAATGAAATCAAGATTCATTGGACTGGCTGCCCAAATAGTTGTGGACAGGCATATATGGGTGCAATTGGTTTAACAGGAACAAAAACAAAAAACTCTAAGGGTGAA------ATGGTTGAAGGATATAAAATATGTGTAGGAGGTAAGCAAGGGGCAAACCCTCAGATAGGTACTCTTTTACCTTCATCAGTTCCTGTTGATGAATTAAAACCAATACTTAAAAAGATACTCATCACTGAATTTTCAGCCAAAAAGAAA
AG-363-B11  TACTTAGAAAATAAAAAATTAAATAAGGTTGAAAGAAACAAAGCCGAGAAAGATGGCCTATTAGTTGGCAAGCAAATAGAAGAGTTTGCAAAAATTGGTTGGGAAAAAATGGATAAAACTGATTTAGAACTTAGATTGAAATGGTATGGTTTTTTTTGGCGCCCCAAAACACCAGGTAAATTTATGCTGCGCCTTAGAATACCCAATGGAATCTTAACTGCTAAGCAATTAAGAATAATTGCTTCTATAGTTGCCAGGTATGACGAAAATGGAAGTTGCGATATAACAACAAGACAAAATTTACAGCTAAGAGGCATATTAATTAATGATCTTCCGGAGATACTTAAAAGAATAAAAGAGTCAGGTCTTGAAACAATTCAATCTGGCTTTGATAATCCTAGAAATGTAACTGGTAATCCTTTAGCAGGGATAGATCCTTATGAAATTATAGATACTAGACCTTACACATTAAAACTAGATAAATTTCTTACTAATGAAGGAAAGGGTAATTCTGAATTTTCTAATCTACCTAGAAAATGGAACACAGCAGTTGCAGGGTCAGCAGATAATTTTCTTCTTCATAATGATATTATTTTTCATCCTATAAAAAAAGGAAGTCAACTAGGCTTTGGAGTATGGGTTGGAGGCATACTTTCTTCACAATTAAATGACTATGCTGTACCATTAAATATTTGGATAAAGAAAAATGATATATGTAATTTAACTGGTATAATTATTTCTATATGGAGAGACAATGGTGAGAGAGAAAAAAGACATAAAGGAAGGTTTAGATATTATTTAAATGAAATAGGTATATCAGAATTTAGAAACTTAGTTGAACAGAGATTTGGGCCATTAGAAAATGACCCAGGCTCATCATTTTCAGAAAAACCACGTTCCATATTTGGAATTCACCCTCAAAAGCAGAGGGATCTACACTACGCAGGTATTCATGTTCCTGTAGGGAGGTTAAGCTCAGAAGATCTTCAAGACATAGCAACCACAAGCATAACTTTTGGGAGCGGAGAAGTACGCCTTACTGAAGATCAAAATATAATTATTATTGATATTGAAAAAGGAAAGTTAAGTGATTTTAAAAATGATAATTTATTTAAAAAATTTAGTTTAAATCCTAATCCAATTTCTGCTGGAACTATTGCTTGTACTGGGAAAACATATTGTAGTTTTGCTCAAACAAGTACTAAAGAAAACGCTACCAAAATAGCGAAAGAACTCGAAGCAGAAATTGAATTGCCTGAAGAGATAAAAATTCATTGGACAGGTTGCCCAAACAGCTGTGGGCAAGCCTATATGGGTGCAATTGGATTGACTGGAACAAAAGCGAAGAATAATTTAGGGAAA------ATGGTTGATGCCTTCAACATAACTATAGGGGGAGCGCAAGGTGCAAATAATAAAATTGGGGAATTGAAGTATAAAGGTGTGATGATTGATGATTTAAAAGATAAATTAAAATATATTTTGATTGAAAGCTACTCAGCAAAGCCTAGA
AG-363-B18  TATTTAAATGATAAAAAATTAAATAAGATTGAAAAACAAAAGGCAGACAAAGATGGTCTAAAAATATTTGAAGAATTAGATGATTACGCTCTTCAAGGGTGGGAAGAAATGGATGAAGTGGATTTGCAAATGCGTTTAAAGTGGTATGGTCTATTTTGGAGACCAAAAACTCCTGGAAGATTCATGATGAGACTTAGAGTTCCGAATGGAATTTTAAATTCTAATCAGTTGAAAGTAATAGCATCAATAGTTGCTAGATATGGAGAAGATGGTTCTGCAGATATTACGACTAGGCAAAATATTCAATTAAGAGGAGTTTTGATAAATGATCTACCAGATATTATTAAAAGACTTAGAGAGGTTAACATTACATCCGTACAGTCTGGTATGGATAATCCAAGAAATGTTACTGGCAATCCACTAGCCGGAATTGATCCAGAAGAAATTATAGATACAAGAAAATATACTTCTGAATTAGAAAATTACTTAACTAATTCTGGTAATGGCAACCCCGAATTCTCTAATTTACCAAGGAAGTGGAATACTGCTGTAGCAGGAGCAAAAGATAATTTTCTTCTACATAATGATCTTATCTTTCATCCTGTTTTTAAAAATGGAATCTTAGGCTTTGGCGTCTGGGTAGGAGGAATATTATCAGCAACTTTAAATGCTTATGCCCTACCTCTAGATGTCTGGATAGAAGAAAAAGATATATGCAAAATAACTGGAATAATTTGTTTACTTTGGAGAGATAATGGAGATAGATTTCTTAGAAATAAAGGAAGATTTAGACATTATTTGAACTCTATAGGGATCGATAAATTTAGAGAACTTGTAGAAGAAAAATTTGGAACTTTATCAAAGGATCCAGGCTCACTTTTTAACGAAAAACAAAGAAGTATATTTGGGATTAATAAACAAAAACAAAACAATCTTTACTTTGCTGGATTACATATTCCGGTAGGAAGATTAAGTGTAGAAGATATACAAGAGATTGCAAGATTAAGTGAAAAATATGGACAAAGTGAAGTAAGACTAACCGAAGATCAAAATCTAATTATTGTTGGCATGAAAGAAAATATTTTAGAAGAATTTGGTGATGAAGAAATTATTAATAAATTTAAATTAAATCCATCCCATTTTTCAGCTAGTACCGTTTCATGTACAGGGAGTAGTTATTGTAGTTTTGCTCTTGCTAATACCAAAGATATAGCAAGGAATATTTCTGAAAAATTAGATCGAGAACTTGAATTATCAGAGGAGGTTAAAATCCACTGGACAGGATGCCCAAACAATTGTGGACAAGCTCACATGGGTGGTATTGGCATGACCGGTACAAAGGTAAAAAAAGAGGGAGGTGGA------ACTGAGGATGGATATAATGTCAGTATTGGAGGAAGACAAGATCACCTACAAACTTTAGGTGAAACCGAATTTAAAAAAGTTAGTAAACATGAAATTTATAATTTGATCAAAGAAATTTTAATAAACAAGTTTAATGCAAAGTTAAAA
AG-363-I04  TACCTAAAAGGGAAAAAATTAAATAAAATAGAAAAGAATAAAGCTTCCAAAGATGGATTAATGATAGGAAATGAATTAGAGAAATTTGCAGAAATAGGCTGGGAAAAAATGGATAAAATAGATTTAGAACTCAGGCTCAAATGGTATGGATTATTCTGGCGACCAAAAACTCCAGGGAAATTTATGCTTCGAATACGTATCCCAAATGGAATACTTAATTCACAACAATTAAAGGTTATAGCCTCAATTGTTGCAAGATATGGTGAGAATGGAAGTTGTGATATTACAACCAGACAAAATCTACAGTTAAGAGGAATTCTAATTAATGATTTCCCCGAAATATTAAAAAGACTCAATAAAGTAGGTATAAATACAATACAATCAGGTTTCGATAATCCAAGAAATATTACCGGAAATCCATTGGCAGGAATAGATCCTGAAGAAATTGTAGATACAAGGCCATATACACAAGAATTAGACAACTTTCTAACAAGTCAAGGATTGGGTAATAACGAATTTTCTAATCTTCCACGAAAATGGAATACAGCTGTTGCAGGCGCAAAAGATAATTTTCTACTTCATAATGATTTGATTTTTCATCCAACAAAATTAAACAATGAAATGGGATTTGGAGTGTGGGTAGGAGGGATCCTGTCATCACAACTAAATGAATATGCTATTCCTCTAAATGCCTGGGTGAAAGACAATGAAATTTGTCAACTAACAGGGAGTATATTATCTATATGGCGCGATCATGGAGAAAGAGATAAAAGAACAAAAGGTCGATTTCGATTCTACCTTGAACAAGTTGGATTAAATAATTTCAGAGAACAAGTTGTAGAAAAATTTGGTACATTAAAACAAGACCCAGGTTCTGAATTTAGAAAAAAACCAAGATCTTTATTCGGGATTAATCCTCAAAAACAACCTGAATATTTCTACGCAGGTCTTCACATTCCAGTGGGAAGATTAACATCTGAAGACCTGCAGGAATTAGCAGAAATTTCAATAAACTATGGCAGTGAAGAAATTCGACTGACTGAAGATCAAAATATAATTATTGTTGGCATTCACAAAATAAAAGTAAAAGATTTTCAAATACATCCATTATTAAATAAGTTTCACCTAAACCCAAATCATATAGAAGCAGGAACAGTATCATGCACTGGCAATAAATTTTGCAGCTTTGCATTAACGAATACAAAAGAAACTGCTGCCAAAATCTCTAAGATTCTTGCAAATGAACTGGAATTAAGAGATGAAATAAAAATCCATTGGACAGGCTGCCCAAATAGTTGTGGACAAGCTTATATGGGCGCAATTGGCTTAACTGGCAAAAAAGCAAAAAACTCAGCTGGAAAA------ATAGTTGAAGCTTTTGATATTTCTATTGGCGGTTCGCAAGGTCCTATAAACAAAATTGGTAATTTAAAATATAAATCAATTCCTTCAGAGGAATTAATACCCATACTTAAAAATATATTGATAAAAGATTTTAAAGCTATCCCAAAA
AG-363-K07  TACCTAGAAGGGAAAAAGATAAATAAAATTGAGAAAAATAAAGCTGAAAAAGATGGCCTAGCTGTCGGCCCGGAGATCGAAAAATTTGCTGCAATAGGCTGGGAGAAAGTAGACAAAACAGATTTAGAATTGCGACTTAAGTGGTATGGAATCTTCTGGCGACCAAAAACCCCAGGACAATTTATGTTACGTTTGAGAGTTCCAAATGGGGTTCTGAAATCTGATCAACTAGATATTATTGCATCAATTGTTGCAAGATATGGAGACAATGGAAGTTGCGATATAACTACCCGACAGAATATCCAACTCCGCGGAATCTTATTAAGTGATTTACCTGACATTCTTAAGAGATTAAATGAAGCAGGGATTAACACAATTCAATCAGGTTTTGATAATCCAAGAAATGTTACTGGAAACCCCCTGGCAGGTATAGATCCTGAAGAGATTATAGATACAAGAGAATATACATATAAGCTACAAAAATTTCTGACGAATGACGGATATGGAAATCCAGAATTTTCTAACCTTCCTAGGAAATGGAATACAGCAGTTGCAGGCTCAAAAGATAATTTCCTGTTGCACAATGATATTATTTTTCACCCTGTAGAGCTTAATGGCAATATGGGTTTTGGTATTTGGTTAGGTGGTATCCTATCATCCCAAATGAATGCTTATGCTATTCCATTAGATGCTTGGATAGAAGCTGATCAGATCTGCAATCTAACGGGTTGTGTAATATCAATTTGGCGCGATAATGGCGAAAGGAATAAAAGGCCAAAAGGTAGATTTAGATTCTTCCTAGATGAAATAGGAATAGAGAATTTTAGATCTATGGTGGAAGAAAAGTTTGGACCATTAAAACGGGATCCAGGTTCAAAATTTACGGACAAACCGAGATCTATTTATGGTATACATAATCAGAAACAACTTGATAAGTATTATGCTGGATTACATGTACCTGTTGGACGCCTAACCTCTGAAGATCTTCAGGATTTAGCTGCAATTAGCAGAGATTATGGAAATGAAGAAATTCGTCTAACTGAGGATCAGAATATAATAATCACTGGGATTGATAAAACTCAACTAGATGATTTTCAATTGAGACCGATACTGAAAAAATTCAAAATCAAACCAAATACAATAGAAGCAGGCACAGTATCTTGCACAGGAAATACATATTGCAGTTTTGCACTCACAAATACAAAAGATCAAGCATTAAGATTATCCAAAGAGCTTGATAACGAGATTAAGCTTCCAAAAGAAATAAAAATACATTGGACTGGTTGTCCCAATAGCTGTGGTCAAGCCTATATGGGAGCCATAGGTTTAACAGGTACTAAAGGAAAAAATTCAGATGGAAAA------ATGACGGAAGCGTACGATATAACTTTAGGAGGCTCCCAAGATTCTACGCAAAAAATTGGTAAATTACAATATAAATCAATACCAACAGAAAACATTAAAGATATTCTAAAAACTATACTACTCGAAGAGTACTCAGCAATTCCCAAA
AG-363-M21  TACTTAGAAGGCAAAAAATTAAATAAGGTTGAAAGTAACAAAGCCGAGAAAGATGGTCTGTTAGTTGGTAAGCAAATAGAAGAATTTGCAAAAATTGGTTGGGATAGAATGGATAAAACTGATTTAGAACTTAGATTGAAATGGTATGGTTTTTTTTGGCGCCCTAAAACACCAGGTAAATTTATGCTGCGCCTTAGGATACCCAATGGAATCTTAACTACTAAGCAATTAAGAGTCATTGCTTCTATAGTTGCCAGGTATGATGAAAATGGAAGTTGCGATATAACAACAAGACAAAACTTGCAGCTCAGAGGAATATTAATTAATGATCTTCCAGAGATACTTAAAAGAATAAAAGAATCTGGACTTGAAACAATTCAATCTGGCTTCGATAATCCTAGAAATGTCACTGGAAATCCTTTAGCAGGGATAGACCCTTGCGAAATTATAGATACTAGACCTTACACATTAAAACTAGATAAATTCCTCACTAATGAAGGAAAGGGTAATTCTGAATTTTCTAATCTACCTAGGAAATGGAATACAGCAGTTGCAGGGTCAGCAGATAATTTTCTCCTTCATAATGATATTATTTTTCATCCCATTAAAAAAGGCTCTGAACTAGGTTTTGGAGTATGGGTCGGAGGCATACTTTCTTCACAATTAAATGATTATGCTGTACCACTTAATGTATGGATAAAAAAAGATCAGATTTGTAATTTAACTGGTGTAATAATTTCAATATGGAGGGATAATGGAGAAAGGGAAAAAAGGCAAAGAGGAAGGTTTAGGTATTATTTAAATGAAATAGGATTATCAGAGTTTAGAAACTTAGTTGAACAAAGATTTGGGCCATTAGAGAATGATCCAGGATCTTCATTTTCAGAAAAACCGCGTTCCTTCTTTGGAATTAATCCCCAAAAGCAGAAGGATCTATACTATGCAGGAGTTCATATTCCTGTAGGAAGGTTAAGTTCAGAAGATCTTCAAGATATAGCAACAACAAGCATGACTTTTGGTAGTGGAGAAGTACGCCTTACTGAAGATCAAAACATACTGATTATCGATATTCCAAAAGAAAAATTAAGTGATTTTAAAAATGATAATTTATTTAAAAAATTTAGTTTAAGCCCTAATTCAATTTCTGCTGGAACTGTTGCTTGTACTGGGAAAACATATTGTAGTTTTGCTCAAGCAAGTACTAAAGAAAATGCTACAAAAATAGCGAAAGAACTCGAAGCAGAGATTGAATTACCAGAAGAGGTGAAGATTCATTGGACAGGTTGCCCAAATAGCTGTGGGCAAGCATATATGGGTGCAATTGGATTGACTGGAACTAAAGCAAAAAATAGTTCAGGGAAA------ATGGTTGAGGCATTCAACATAACTATTGGTGGAAAGCAAGGTAAGAATAATAAAATTGGGGAATTAAAGTATAAAGGTGTCATAGTTGATGATTTAAAAGATAGATTAAAAGATATTTTGATTAACAATTACTCGGCGAAGCTTAAA
AG-363-O16  TTTCTGAAGGATAAAAAACTAAATAAAATAGAGCAACAAAAGTCAGAAAAAGATGGACTCTTGGTGGGAAAGCAACTTGAAGATTTCTCAAAAATAGGTTGGGAAAATATTGACAAATCTGATTTAGAACTACGTCTTAAATGGTATGGAATGTTTTGGCGACCAAAATCACCAGGGAAATTCATGTTGCGTTTAAGAATTCCAAACGGAGCTCTAAACTCACACCAATTGAAAGTTATTGGTTCTATTGTCGCTAGATATGGTGAGAATGGAAGTTGCGACATAACTACAAGACAGAATCTTCAGCTTCGTGGGGTACTTATTAGTGACCTTCCTGAAATACTCAACCGTTTAAATGAAGCAGGACTTAGAACAATTCAATCAGGATTTGATAATCCAAGAAACGTAACTGGCAACCCTCTAGCAGGAATCGATCATTCGGAAATTATTGATACAAGGCCATATACAAAAAAATTAGAAAAATTCCTCACAAACGATGGAGAGGGTAATCCAGAATTCTCGAACTTACCCAGAAAATGGAATACTGCTGTAGCAGGTTCATATGACAACTTCCTTCTTCACAATGACATTGTTTTTCATCCAGTTAAAAGAAATGGAATTCTAGGCTTTGGAGTTTGGGTTGGAGGAATTCTCTCTTCCCAGCTTAATGATTATGCGATTCCACTAAACGTATGGATTAAGCCAGATTCAATAACAGAATTCACAGGGGTTGTGATATCTATTTGGAGAGACCATGGAGAAAGAGACAAGCGGCCAAAAGGAAGATTTAGATTTTACTTAAACAAAGTTGGTGTAGAAAAATTTCGAGAGATGCTGGAAGAGAAATTAGGCCCTCTAAGTCCTGATCCAGGCTCGAATTTTTCTCAAAAACCACGTTCATTATTGGGATTGCACAAACAAAAACAATCAGGATTTTCATTCGCTGGTCTTCATGTCCCTGTGGGGAGGCTAAGTGCTGAGAATATCCAAGATTTAGCTTTGGCAAGCATCAATTATGGCTCTGGAGAAATCCGTCTTACCGAAGATCAAAATATAATAATGATTAATATACCTGACGAAAAAATAGAAAGATTGAAATTAGACCCCTTATTACAATCTTTTCCTTTAAATCCTAATCCAATTGCTGCTGGAACTGTCTCATGCACAGGTAACACATATTGTAGTTTTGCTCTGACCAACACAAAGGACCAAGCACTCAAAATTTCCAAAGAATTGGACTCAGAGATACACTTACCTGAAGAACTCAAAATTCATTGGACTGGATGCCCAAATAGTTGTGGTCAAGCCTATATGGGGGCTATAGGCCTTACTGGAACAAAAGCTAAAAATGCTGACGGTAGT------ATGGTTGAAGCTTATCACATAAGTGTTGGTGGTGATCAAGGAATAAACAAGAGGATTGGCGAGTTAAAATACAAATCAATCCCTACCAGTGAATTAAAAGTTGTACTGAAGAGAATACTAATAAATGAATACTCTGCAATACCAAAA
AG-363-P06  TATCTTGAGGGTAAAAAACTAAATAAAATAGAGCAAAATAAAGCAAAAAAAGATGGTCTAAAAATTCTCGATGAAATTGAAAAATTTGCCGAAATTGGATGGGAAAATATGGATAAAACTGACTTAGAACTTAGATTAAAGTGGTTCGGACTATTTTGGAGGCCCAAAACACCTGGTAAATTCATGCTCCGTTTAAGAGTGCCGAATGGAATCTTAAACTCTAACCAATTAAAAGTTATTGCTTCTATTGTTTCTAGATATGGCGAAAATGGTAGTTGTGACATTACTACAAGACAAAATCTTCAGTTAAGAGGCGTTTTAATTAATGATTTCCCAGAAATAATTAAAAGATTAAAGAGAGTCGGTATATTTTCAACTCAATCTGGTTTCGACAATCCTAGGAACATAACTGGTAACCCTTTGGCAGGAATTGATCCAAATGAAATAATTGATACACGACCTTACATCCAAAAATTAAATTCCTATCTGATAGGCAATGGAAATGGAAATGAAGACTTCTCCAATCTCCCAAGAAAGTGGAATACAGCAATTGCAGGTTCAACTGATAATTTTCTGCTTCATAATGACTTAGTATTTCTTCCCTCATATTTCAGAGGAAGTTTAGGATTTTCTGTTTGGGTAGGAGGAATATTATCTGCAGTTCTTAATGCATATGCCGAGCCTCTTGATGTATGGATTGAAGAACACCGAATATGTGAAATAACCTCTTCTATACTAAAAATATGGCGAAATAATGGTGAAAGATCTACAAGGCAGAAAGGAAGATTTAGAATTTACTTAAACGCAATAGGAATAAATAATTTTCGAGAATTACTTGTGAATGAGATTGGATTTTTGCATCCTGATCCGGGCTCTCAGTTCATAGAAAAGCCTAGATCCCTCTATGGAATTCATCCTCAAAAACAAGAAAAAGAGTATTTTGCAGGGATACATATCCCTGTTGGGAGATTAAAAGCTGATGATTTATATGAATTTGCAGATATCAGCGAAAGCTTAGGTAATGGTGATATTCGATTAACAGAGGATCAAAATTTAATAATCTCAGGTATCCATGAAAAAAATATTCAAAAATTTAAATTGCTTGATATCTTTAAAAAATTTTCATTAGAACCAGGGCAATTTTCTGCTGGAACAGTATCATGCACTGGTAATACTTACTGTAATTTTGCATTAACCAATACTAAAGATCAGGCAATTAAAATTTCTGAAGAGCTTGATAGGGAATTATCAGTACCAGAAGAGTTAAAGATTCATTGGACAGGATGTCCAAATAGCTGTGGTCAAGCTTATATGGGAGCTATTGGTTTAACTGGTAAGAAAGCAAAGAATTCTAGTGGTGAA------ATTATTGATGCCTACGATATAAGTCTTGGAGGAAGTCAAGGTGCAGTAAATAAAATTGCTGATCTTTACCTGAAAGCTGTTCCAATAAATAAACTAAAAAGTACTCTGAAGAAAATCTTAATAGAACATTTTGATGCAGTTCCAAGA
AG-363-P19  TATTTGCAAGGGAAAAAATTAAATGCAATTGAGGTTAATAAGTCTAAAAAAGATGGACTAGATATTGGAATTGAGATAGGAGAATTTGCAAAAAAAGGATGGGAAGAAATTAACAAAACAGATCTAGAACTTCGACTCAAGTGGTATGGAATATTTTGGAGACCTAAAACACCTGGAAAATTCATGTTACGTTTAAGGGTTCCGAATGGAGTGCTTTATGAAAAGCAATTAGTAATCATCAGTTCTATTGTTGCAAGGTATGGTGAATCAGGAAGTTGCGACATCACAACCCGCCAAAATATACAAATAAGAGGTATTCTTATTTCTGATCTACCTGAGATACTTCAAAGACTAAAAGAAGCTGACCTTCACACTATTCAATCGGGATTTGATAATCCTCGAAATGTAACAGGTAATCCGATTGCAGGGATAGACCCAAAAGAAATAATTGACACAAGAAAATATACCAGTCTTTTACAAGATTTTCTTATAAATAATGGAGATGGAAACCCCGAATTCTCAAATTTACCAAGAAAGTGGAATACAGCAGTAGCAGGTTCCGAAGACAATTTTTTACTGCATAATGACTTAGTTTTTCATCCAGTTAAAAAAGATGGAGTTATGGGTTTTGGGATATGGGTAGGTGGGATCCTCTCATCACAAATGAATGACTATGCAATACCACTGGATGCCTGGATTGAAGCGTCTGATATTTGTAGAATTACTGAAGTGATTATATCTATATGGAGAGACAATGGGGAAAGGTATAAACGACAAAGAGGAAGATTTAGATTCTATCTTGATTCAATTGGAATCGATCGATTTAGGAACTTAGTAGAAAAAAAATTTGGAATGCTAGAAAGAGATCCAGGGTCAGTGTTCTCCGAAACGCCTAGATCGTTCTTAGGAATACACAAACAAAAGCAGGCTAATAAATACTATGCTGGAGTTCATATTCCAGTAGGAAGACTCTCTTCTGAAGACTTACAAGATATAGCAACAGTAAGTAGAAAATATGGAAATGGTGAAATCAGACTAACAGAAGATCAAAACATAATCTTTGTTGATATTGAATCTAAAAATATAAATGGGTTTAAGAAGGATCCAATGCTCAAACGTTTTCCGATCGAACCTAGCCCTATTGCAGCAGGGACAGTTTCATGCACAGGAAGTAAATATTGTAGTTTTGCGCTAACTAATACGAAAGATGCTGCTTTAAAAATCTCAAAAGAACTTGATAATGAAATCCAATTAACAAACGAATTAAAAATACATTGGACAGGTTGTCCAAATAGTTGTGGTCAAGCTTACATGGGAGCAATTGGACTAACTGGGAAAAAAGCAAAAAACAAAGAAGGGAAA------ATAGTTGAAGCCTATGATATAAGCATTGGTGGATCCCAAGGTGAAAACAATTCTATCGGGAAATTAACTCATAAAGCAGTTCCTATTGAAGAAGTCAAATCTACTCTAAAAACAATCTTAGTTGAGCAATACTCGGCGGTTAAAAAA
AG-402-A04  TATTTAAATGATAAAAAATTAAATAAGATTGAAAAGCAAAAGGCGGAGAAAGATGGTCTGAAAATTTTTGAAGAGTTTGATGATTACGCTATTAAAGGGTGGGAAGAGATGGATGAAGTAGATTTGCAAATGCGCTTAAAGTGGTATGGCCTTTTTTGGAGACCAAAAACTCCTGGAAGATTTATGATGAGACTTAGAGTTCCTAATGGAATTTTGAACTCTAATCAGTTGAGAGTAATCGCGTCAATAGTCGCTAGATATGGAGAAGACGGTTCTGCAGATATAACAACTAGGCAAAATATTCAATTAAGGGGGGTTTTGATAAATGACCTACCAGATATTATTAAAAGACTCAGAGAGGTTGATATTACATCCGTTCAGTCTGGAATGGATAATCCAAGAAATGTTACTGGCAATCCACTAGCGGGAATTGATCCTGAAGAAATTATAGATACAAGAAAATATACCTCTGAATTAGAAAATTACTTAACAAATTCTGGTAATGGCAACCCCGAATTCTCGAATTTACCCAGGAAGTGGAATACTGCAGTTGCAGGAGCAAAAGATAATTTTCTTCTACATAATGATCTTATCTTTCATCCTGTTTTTAAAAATGGAATATTAGGCTTTGGTGTCTGGGTAGGAGGAATTTTATCAGCAACTTTGAATGCTTATGCTATACCTCTAGATGTCTGGGTAGAAGAAAAAGATATATGCAAAATAACTGGAATTATTTGTTCCCTTTGGCGAGATAATGGAGATAGATTTCTAAGAAATAAAGGCAGATTTAGATATTATTTGAACTCTATAGGTATCGAAAAATTTAGAGAACTTGTAGAAGAAAAATTTGGAACTTTATCGAACGATCCAGGCTCAATTTTCAACGAAAAACAAAGAAGTTTATTTGGGATTAATAAACAAAAACAGAATAATCTTTACTTTGCTGGATTACACATTCCGGTAGGAAGATTATGTGTAGAAGACATACAAGAAATTGCAAGATTAAGTGAAAAATATGGACAGAGTGAAGTAAGACTAACCGAAGATCAAAATCTTATTATTGTTGGCCTGAAAAATAATATTTTAGAAGAATTTGGTAATGAAGAAATTATTAATAAATTCAAATTAAATCCATCCCATTTTTCAGCGAGTACTGTTTCATGTACAGGGAGTAGTTATTGTAGCTTTGCTCTTGCAAATACCAAAGATATAGCAAGGAATATTTCTGAAAAATTAGATCGAGAACTTGAATTATCAGAGGAGGTGAAAATACATTGGACAGGATGTCCAAATAATTGTGGACAAGCTCATATGGGTGGTATTGGCATGACTGGTACAAAGGTAAAAAAAGAGGGAGGTGGA------ACTGAGGATGGATATAATGTCAGTATTGGAGGAAGACAAGATCACCTGCAAACTTTAGGTGAAACCGAATTTAAAAAAGTTAGTAAACATGAAATTTATAATTTAATCAAAGAAATTTTAATTAACAAATTTAATGCAAAGTTAAAA
AG-402-A08  TATCTCGAAGGCAAAAAACTAAATAAAGTTGAAAAAAATAAAGCTGCTAAGGATGGACTCGAAATCGGGAAGGATATAGACAAATTTGCTGAAATGGGATGGGAGCAAATGGATAAAACTGATTTAGAATTAAGATTGAAATGGTATGGGATGTTTTGGAGACCCAAAACCCCTGGAAAGTTTATGTTAAGGCTAAGAATACCTAATGGAATAATCAATGCAGAACAATTAAAAGTAATTGCATCAATTGTTGCGAGATATGGAGAGAATGGAAGTTGTGATATAACAACTAGGCAAAATATACAACTTAGAGGTGTTTTGATTAGTGATTTGCCTGAGATATTAAATAGATTAAAAAAAGTAAACATATCAACAACTCAATCTGGATTTGATAATCCAAGAAATGTTACTGGAAATCCCATCGCTGGAGTTGATCCAGAAGAGATTATAGACACAAGGATATATACATCAAAAATGCAAGATCATTTAACTAATGAAGGTAAAGGAAACTCAGAATTTTCAAATCTTCCAAGGAAATGGAATACAGCTATAGCAGGCTCTAAAGATAATTTTCTTTTACATAATGATTTAATTTTTCATCCAGTTAAAATTAATGGGGTTTTAGGTTTTAGTGTTTGGATTGGAGGTGTACTTTCATCAGTAATGAATGAATATGCAGTTCCATTGAATGCCTGGGTTGAAGAAGAAAAAATTTATGAATTAACATCAATTATTTTATCCCTCTGGAGAGATAATGGGGAACGTAATATAAGACCTAAAGGTAGGTTTAGATTTTATTTAGATAAAATTGGTATTGAACAATTTAGAGATCTTATCGAAAAGCAATATGGAGCATTAAAAGAAGATCCAGGTTCAATATTTTCAGATAAACCAAGGTCATTTTTTGGAATTCATTCTCAAAAACAAGAAGGTAAATATTTTGCAGGAATTCATGTGCCAGTAGGTCGTCTTTTGGCTGAAGATTTACAAGATCTAGCAAATATATGCGAGAATTTTGGTGATAAAGAAATAAGACTTACCGAAGACCAAAATATTATTATTACTGGTATAGATACAAATCTAATTGAAGAATTTAAGGAGCAATCTATCTTACAAAAGTTTCCATTAGAACCAGAAAATATTGCCGCAGGTACTGTTTCTTGTACTGGAAATACCTATTGTGGTTTCGCTCTGACAAATACAAAAGATCAAGCTTTAAAAATCTCGCATGAACTAGACAAAGAATTAGATTTGAAAGACGAATTAAAGATTCATTGGACCGGATGTCCTAATAGTTGTGGGCAAGCCTACATGGGAGGAATTGGTTTAACAGGTAAAAAAGCTAAAGACAAAGAAGGAAAA------ACTGTTGAAGCTTATGATATAAGCATTGGTGGATCACAAGGGCCTAATTATAAATTAGGAGAATTAATAAAAAAATCTGTCCCTCAAGATGAATTAAAAGATGTACTAAAAGATTTACTTATTTCAAATTTTGACGCAAAAGAAAAA
AG-402-C09  TATTTGCAAGAGAAAAAATTAAATAAAATTGAACAAAATAAAGCAACTAAAGATGGATTATTAATTGGTAAAGAAATTGAAAATTTCGCAAAAATAGGTTGGGAAGAGATGGATAAAACTGACCTAGAGCTCAGGCTTAAATGGTATGGGATGTTTTGGAGGCCAAAAACACCAGGTAAATTTATGCTTAGGCTGAGGGTCCCCAATGGTGTTATAAATGCACATCAATTAAAAATTGTTTCCTCAATTGTTGCTAGATATGGAGACAGTGGAAGCTGTGATGTAACAACAAGACAAAGTCTTCAACTTAGAGGAATTTTAATAAGTGATTTCCCTGAAATTCTTAGACGATTAAATAAAGCTGGAATCTATAGTATTCAGTCTGGTTTCGATAATCCGAGAAATATAACTGGTAACCCAATAGCGGGTATTGATCCTGAAGAAATTATTGACACTAGAGATTATGTAAAACAATTAAATGATTATCTTACAAATAATGGTAAAGGGAATGAAAATTTTTCAAATTTACCTAGGAAATGGAATACTGCAATCGCAGGTTCAAAAGATAATTTTCTTTTACATAACGATTTAGTATTTTTACCTGTAAAAGTAAATAATATTTTAGGATTTAGTGTTTGGGTGGGTGGAATACTTTCATCAGTATTAAACGACTATGCCATTCCACTAAACGTCTGGATAGAGGATGACAAAATTTGTGAGTTTACAAATGCTGTTTTAAGTCTCTGGAGAGATCATGGAGAACGCTCTGCTCGTCCTAAAGGAAGATTTAGATTGTATTTGAACAAAATTGGAATTGAAAATTTTAGAGATTTAGTTGAAGAACGATTCGGAAAACTTAAGACTGATCCTGGTAGTGACTTTTGCAAAATCCCTAGGTCCTTTCTTGGTATTAACCAGCAAAAGCAAAAAGATATGTTTTTTGCTGGATTACATATTCCAGTAGGAAGATTAAGCTCAGAGGATCTTCAAGACATTGCATTGTTGAGTGAAAATTATGGATCAGGGGATATACGCCTAACAGAAGATCAAAATATAATAATTACGAATATTCCTAAGGACAAATTAGAAGAGTTCAAAAAAGAAAACCTATTAGATAAATTCCCTTTGAATCCTGGAGATTTATCAGCAGGAACTGTTTCATGCACTGGTAATACCTATTGTAATTTTGCTCTAACAAATACCAAAGATACTGCATTAGAAGTTTCTCAACTACTCGATCAGGAACTGGACCTAGATGATGAAATCAAAATTCATTGGACTGGATGTCCAAATAGTTGTGGTCAAGCATATATGGGTGCAATTGGGTTGACAGGCAAGAAAGGAAGAGATTCTGAAGGGAAA------ATAGTTGATGCTTATGATATTTGTATTGGAGGTGAACAAGGACCATCAAATAAAATTGGCAAAATTCATCTTAAAAAAGTTCCTAAATATGAAATAAAAAATACTCTAAAACAGATACTTATTGAAAATTTTTCAGCAAAGAAAAAA
AG-402-F05  TATTTAAATGATAAAAAATTAAATAAGATTGAAAAGCAAAAGGCAGAGAAAGATGGTCTGAAAATTTTTGAAGAGTTAGATGATTACGCTCTTAAAGGGTGGGAAGAGATGGATGAAGTAGATTTGCAAATGCGCTTAAAGTGGTATGGCCTTTTTTGGAGACCAAAAACTCCCGGAAGATTTATGATGAGGCTTAGAGTTCCCAATGGAATTTTAAACTCTAATCAGTTGAGAGTAATCGCGTCAATAGTTGCTAGATACGGAGAAGACGGTTCTGCAGATATAACAACTAGGCAAAATATTCAATTAAGGGGGGTTTTGATAAATGATCTACCAGAAATTATTAAAAGACTTAGAGAGGTTGATATTACATCCATTCAGTCTGGAATGGATAATCCAAGAAATGTTACTGGCAATCCACTAGCGGGAATTGATCCTGAAGAAATTATAGATACAAGAAAATATACTTCTGAATTAGAAAATTACTTAACAAATTCTGGTAATGGAAACCCCGAATTCTCGAATTTACCGAGGAAGTGGAATACTGCAGTTGCAGGAGCAAAAGATAATTTTCTTCTACATAATGATCTTATCTTTCATCCTGTTTTTAAAAATGGAATATTAGGCTTTGGTGTCTGGGTAGGAGGAATATTGTCAGCAACTTTGAATGCTTATGCTCTACCTCTTGATGTCTGGGTAGAAGAAAAAGATATATGCAAAATAACTGGAATTATTTGTTCCCTTTGGCGAGATAATGGAGATAGATTTCTAAGAAATAAAGGAAGATTTAGATATTATTTGAACTCTATAGGTCTCGAAAAATTTAGAGAACTTGTAGAAGAAAAATTTGGAACTTTGTCGAACGATCCAGGCTCAATTTTCAACGAAAAACAAAGAAGTTTATTTGGGATTAATAAACAAAAACAAAATAATCTTTACTTTGCTGGATTACATATTCCTGTAGGGAGGTTATGTGTAGAAGACATACAAGAAATTGCAAGACTAAGTGAAAAATATGGACAAAGTGAAGTAAGACTAACCGAAGATCAAAATCTAATTATTGTTGGCCTGAAAGATAATATTTTAGAAGAATTTGGTGATGAAGAAATTATTAATAAATTCAAATTAAATCCATCCCATTTTTCAGCAAGTACCGTTTCATGTACAGGGAGTAGTTATTGTAGCTTTGCTCTTGCAAATACCAAAGATATAGCAAGGAATATTTCTGAAAAATTAGATAGAGAACTTGAATTATCAGAGGAGGTTAAAATCCATTGGACAGGTTGTCCAAATAATTGTGGACAAGCTCATATGGGTGGTATTGGCATGACCGGTACAAAGGTAAAAAAAGAGGGAGGTGGA------ACTGAGGATGGATATAATGTCAGTATTGGAGGAAGACAAGATCACCTGCAAACCTTAGGTGAAACCGAATTTAAAAAAGTTAGTAAACATGAAATTTATAATTTAATCAAAGAAATTTTAATCATCAAGTTTAATGCAAAGTTAAAA
AG-402-G06  TATTTGCAAGAGAAAAAATTAAATAAGATTGAACAAAATAAAGCAACTAAAGATGGATTATTAATTGGTAAAGAAATTGAAAATTTCGCAAAAATAGGCTGGGAAGAGATGGATAAAACTGATCTAGAGCTCAGGCTTAAATGGTATGGGATGTTTTGGAGGCCAAAAACACCAGGTAAATTCATGCTTAGGCTGAGAGTCCCAAATGGTGTTATAAATGCACATCAATTAAAAATTGTTTCCTCAATTGTTGCAAGATACGGAGACAGTGGGAGCTGTGATGTAACAACTAGACAAAGTCTTCAACTTAGGGGAATTTTAATAAGTGATTTCCCGGAAATTCTTAGGCGATTAAATAAAGCTGGAATCTATAGTATTCAATCTGGTTTCGATAATCCGAGAAATATAACTGGTAACCCAATAGCGGGTATTGATCCTGAAGAAATAATTGACACTAGAGATTATGTAAATCAATTAAATGATTATCTTACAAATAATGGTAAAGGGAATGAAGATTTTTCAAATTTACCTAGGAAATGGAATACTGCAATCGCAGGTTCAAAAGATAATTTTCTTTTACATAACGATTTAGTCTTTTTACCTGTAAAAGTGAATAATATTTTAGGATTTAGTGTTTGGGTGGGTGGAATACTTTCATCAGTATTAAACGACTATGCCATTCCACTAAACGTCTGGATTGAGGATAATAAAATTTGTGAGTTTACAAATGCTGTTTTAAGTCTCTGGAGAGATCATGGAGAACGCTCTGCTCGACCTAAAGGAAGATTTAGATTGTATTTGAACAAAATTGGAATTGAAAATTTTAGAGATTTAGTTGAAGAACGGTTCGGAAAACTTAAGACTGATCCTGGTAGTGACTTTTGCAAAACCCCTAGGTCCTTTCTTGGTATTAATCAGCAAAAACAAAAAGATATATTTTTTGCTGGATTACACATCCCAGTAGGAAGATTAAGCTCAGAGGATCTTCAAGATATTGCCTTGCTAAGTGAAAATTATGGATCAGGGGATATACGCCTAACAGAAGATCAAAATATAATAATTACGGATATTCCTAAGGACAAATTAGAAGAGTTCAAAAAAGAAAACCTATTAGATAAATTCCCTTTGAATCCTGGACATTTATCAGCAGGAACTGTTTCATGCACTGGCAATACCTATTGTAATTTTGCTCTAACAAATACTAAAGATACTGCATTAGAAGTTTCTCAACTGCTCGATCAGGAATTGGACCTAGATGATGAAATCAAACTTCATTGGACTGGATGTCCAAATAGTTGTGGTCAAGCATATATGGGTGCAATTGGGTTAACAGGCAAAAAAGGAAGAGATTCTGAAGGCAAA------ATAGTTGATGCTTATGATATTTGTATTGGAGGTGAACAAGGACCATCAAATAAAATTGGCAAAATTCATCTTAAAAAAGTTCCTAAATATGAAATAAAAAATACTCTGAAACAGATACTTATTGAAAATTTTTCAGCGAAGGAAAAA
AG-402-G08  TATTTGCAAGAGAAAAAATTAAATAAAATTGAACAAAATAAAGCAACTAAAGATGGATTATTAATTGGTAAAGAAATTGAAAATTTTGCAAAAATAGGCTGGGAAGAGATGGATAAAACTGACCTAGAGCTCAGGCTTAAATGGTATGGGATGTTTTGGAGGCCAAAAACACCAGGTAAATTCATGCTTAGGCTGAGGGTCCCAAATGGTGTTATAAATTCACATCAATTAAAAATTGTTTCCTCAATTGTTGCAAGATACGGAGACAGTGGAAGCTGTGACATAACTACAAGACAAAGTCTTCAACTTAGGGGAATTTTAATAAGTGATTTTCCTGAAATTCTTAGACGATTAAATAAAGCTGGAATCTATAGTATTCAATCTGGTTTCGATAATCCGAGAAATATAACTGGTAACCCAATAGCGGGTATTGATCCTGAAGAAATTATTGACACTAGAGATTATGTAAAACAATTAAATGATTATCTTACAAATAATGGTAAAGGTAATGAAGATTTTTCAAACTTACCTAGGAAATGGAATACTGCAATCGCAGGTTCAAAAGATAATTTTCTTTTACATAACGATTTAGTCTTTTTACCTGTAAAAGTGAATAATATTTTAGGATTTAGTGTTTGGGTGGGTGGAATACTTTCTTCAGTATTAAACGACTATGCCATTCCACTAAACGTCTGGATTGAGGATCACAAAATTTGTGAGTTTACAAATGCTGTTTTAAGTCTCTGGAGGGATCATGGAGAACGCTCTGCTCGACCTAAAGGAAGATTTAGATTGTATTTGAACAAAATTGGAATTGAAAATTTTAGAGATTTAGTTGAAGAACGGTTCGGAAAACTTAAGACTGATCCTGGCAGTGACTTTTGCAAAATCCCTAGGTCCTTTCTTGGTATTAACCAGCAAAAACAAAAAGATGTATTTTTTGCTGGATTACACATTCCAGTAGGGAGATTAAGCTCAGAGGATCTTCAAGACATTGCCTTGCTGAGTGAAAATTATGGATCAGGGGATATACGCCTAACAGAAGATCAAAATATAATAATTACGAATATTCCTAAAGACAAATTAGAAGAGTTCAAAAAAGAAAACCTATTAGATAAATTCCCTTTGAATCCTGGACATTTATCAGCAGGAACTGTTTCATGCACTGGCAATACCTATTGTAATTTTGCTCTAACAAATACTAAAGATACTGCATTAGAAGTTTCTCAACTACTCGATAAGGAACTGGACCTGGATGATGAAATCAAAATTCATTGGACTGGATGTCCAAATAGTTGTGGTCAAGCTTATATGGGTGCAATTGGGTTAACAGGGAAAAAAGGAAGAGATTCTGAAGGGAAA------ATAGTTGATGCTTATGATATTTGTATTGGAGGTGAACAAGGGCCATCAAATAAAATTGGCAAAATTCATCTTAAAAAAGTTCCTAAATTTGAAATAAAAAATACTCTGAAACAGATACTTATTGAAAAATTTTCAGCGCAGGAAAAA
AG-402-G23  TATTTAAATGATAAAAAATTAAATAAGATTGAAAAGCAAAAGGCGGAGAAAGATGGTCTGAAAATTTTTGAAGAGTTAGATCATTATGCTCTTAAAGGGTGGGAAGAGATTGATGAAGTAGATTTGCAAATGCGCTTAAAATGGTATGGCCTTTTTTGGAGACCAAAAACTCCCGGAAGATTTATGATGAGGCTTAGAGTTCCCAATGGAATTTTAAACTCTAATCAGTTGAGAGTAATTGCGTCAATAGTTGCTAGATACGGAGAAGACGGTTCTGCAGATATAACAACTAGGCAAAATATTCAATTAAGGGGGGTTTTGATAAATGATCTACCAGATATTATTAAAAGACTTAAAGAGGTTGATATTACATCCGTCCAGTCTGGAATGGATAATCCAAGAAATGTTACTGGCAATCCACTAGCGGGAATTGATCCTGAAGAAATTATAGATACAAGAAAATATACTTCTGAATTGGAAAATTACTTAACAAATTATGGTAATGGAAACCCCGAATTCTCGAATTTACCAAGGAAGTGGAATACTGCAGTTGCAGGAGCAAAAGATAATTTTCTTCTACATAATGATCTTATCTTTCATCCTATTTTTAAAAATGGAATATTAGGCTTTGGTATCTGGGTAGGAGGAATATTGTCAGCAACTTTGAATGCTTATGCTCTACCTCTAGATGTCTGGGTAGAAGAAAAAGATATATGCAAAATAACTGGAATTATTTGTTCCCTTTGGCGAGATAATGGAGATAGATTCCTAAGAAATAAAGGAAGATTTAGATATTATTTGAACTCTATAGGTATCGAAAAATTTAGAGAACTTGTAGAAGAAAAATTTGGAACTTTGTCGAACGATCCAGGCTCAATTTTCAACGAAAAACAAAGAAGTTTATTTGGGATTAATAAACAAAAACAAAACAATCTTTACTTTGCTGGATTACATATTCCTGTAGGGAGGTTATGTGTAGAAGACATACAAGAAATTGCAAGACTAAGTGAAAAATATGGACAAAGTGAAGTAAGACTAACCGAAGATCAAAATCTAATTATTGTTGGACTGAAAGATAATATTTTAGAAGAATTTGGTGATGAAGAAATTATTAATAAATTCAAATTAAATCCATCCCATTTTTCAGCAAGTACTGTTTCATGTACAGGGAGTAGATATTGTAGCTTTGCTCTTGCAAATACCAAAGATATAGCAAGAAATGTTTCTGAAAAATTAGATAGAGAACTTGAATTATCAGAGGAGGTTAAAATCCATTGGACAGGTTGTCCAAATAATTGTGGTCAAGCTCATATGGGTGGTATTGGCATGACCGGTACAAAGGTAAAAAAAGAGGGAGGTGGA------ACTGAGGATGGATATAATGTCAGTATTGGAGGAAGACAAGATCACCTGCAAACCTTAGGTGAAACCGAATTTAAAAAAGTTAGTAAACATGAAATTTATAATTTAATCAAAGAAATTTTAATCAACAAGTTTAATGCAAAGTTAAAA
AG-402-I21  TATCTAGAAGGCAAAAAACTAAATCAAGTTGAAAAAAATAAAGCTGCTAAAGATGGACTTGAAATAGGAAAGGATATAGACAAATTTGCTGAAATGGGATGGGAGGAAATGGATAAAACAGATTTAGAATTAAGATTGAAATGGTATGGGATGTTTTGGAGACCAAAAACACCTGGAAAGTTTATGTTAAGGTTAAGAATACCTAATGGAATAATTAATGCAGAACAATTAAAGGTAATTGCGTCAATTGTTGCGAGATATGGAGAGAATGGAAGTTGTGACATAACAACTAGACAAAATATACAACTTAGAGGTGTTTTAATTAGTGATTTACCTGAGATATTAAATAGATTAAAAAAAGTAAACATATCAACAACTCAATCTGGATTTGATAATCCAAGAAATGTTACTGGAAATCCCATCGCTGGAGTTGATCCAGAAGAAATTATAGATACAAGAACATATACATCAAAAATGCAAGATCATTTAATTAAAGAAGGCAAAGGAAATTCAGAATTTTCAAATCTTCCAAGAAAGTGGAACACAGCTATAGCAGGCTCTAAAGATAATTTTCTTTTACATAATGATTTAATTTTTCATCCAGTTAAAATTAATAATGTTTTAGGTTTTAGTGTTTGGATTGGAGGTGTACTTTCATCAGTAATGAATGAATATGCAGTTCCATTAAATGCCTGGGTTGAAGAAGAAAAAATTTATGAATTAACATCAGTTATTTTATCCCTATGGAGAGATAATGGGGAACGCAATATAAGACCTAAAGGTAGGTTTAGATTTTATTTAAATAAAATTGGTATTGAAACATTTAGAGATCTTGTAGAAAAGCAATATGGAGAGTTAAAAGAAGATCCAGGTTCAATCTTTGCAAATAAACCAAGGTCATTTTTTGGAATTCATCCTCAAAAACAAGAACATAAATATTTTGCAGGAATTCATGTTCCAGTAGGTCGCCTTTTAGCTGAAGATTTACAAGATCTAGCAAATATATGCGAAAATTTTGGTGATAATGAAATAAGACTAACCGAAGATCAAAATATTATTTTCACTGGTATAGATACAAATCTAATTGAAGCATTTAAGGGGCAATCTCTCTTACAAAAGTTTCCATTAGAACCAGAAACTATTGCAGCAGGTACTGTTTCTTGTACTGGAAATACCTATTGTGGATTCGCTCTAACAAATACAAAAGATCAAGCTTTAAAAATCTCGCATGAATTAGACACAGAATTAGATTTAAAAGACGAATTAAAGATTCATTGGACCGGATGTCCTAATAGTTGTGGGCAAGCCTACATGGGAGGAATTGGTTTAACTGGTAAAAAAGCTAAAGACAAAGAAGGGAAA------ACCGTTGAAGCTTACGATATAAGCATTGGTGGATCACAAGGACCTAATTATAAATTAGGAGAATTAATAAAAAAATCTGTCCCTCAAGATGAATTAAAAGATGTACTAAAAGATTTACTTATCTCAAATTTTGAGGCAAAAGAAAAA
AG-402-I22  TATCTCGAAGGCAAAAAACTAAATCAAGTTGAAAAAAATAAAGCTGCTAAGGATGGACTCGAAATCGGAAAGGATATAGACAAATTTGCTGAAATGGGATGGGAGCAAATGGATAAAACTGATTTAGAATTAAGATTGAAATGGTATGGAATGTTTTGGAGACCCAAAACCCCTGGAAAGTTTATGTTAAGGTTAAGAATACCTAATGGAATAATCAATGCAGAACAATTAAAGGTAATTGCATCAATTGTTGCGAGATATGGAGAGAATGGAAGTTGTGATATAACAACTAGACAAAATATACAACTTAGAGGTGTTTTGATTAGTGATTTACCTGAGATATTAAATAGGTTAAAAAAAGTAAATATATCAACAACTCAATCAGGATTTGATAATCCAAGAAATGTTACTGGAAATCCCATCGCTGGAGTTGATCCAGAAGAAATTATAGACACAAGGATATATACATCAAAAATGCAAGATCATTTAACTAATGATGGTAAAGGAAACTCAGAATTTTCAAATCTTCCAAGGAAATGGAATACAGCTATAGCAGGCTCTAAAGATAATTTTCTTTTACATAATGATTTAATTTTTCATCCAGTTAAAATTAATGGGGTTTTAGGTTTTAGTGTTTGGATTGGAGGTGTACTTTCATCAGTAATGAATGAATATGCAGTTCCGTTGAATGCCTGGGTTGAAGAAGAAAAAATTTATGAATTAACATCAATTATTTTATCCCTCTGGAGAGATAATGGGGAACGTAATATAAGACCTAAAGGTAGGTTTAGATTTTATTTAGATAAAATTGGAATTGAAAAATTTAGAGATCTTATCGAAAAACAATATGGAACATTAAAAGAAGATCCAGGTTCAATATTTTCAGATAAACCAAGGTCATTTTTTGGAATTCATTCTCAAAAACAAGAAGGTAAATATTTTGCAGGAATTCATGTGCCAGTAGGCCGTCTTTTAGCTGAAGATTTACAAGATCTAGCAAATATATGTGAGAATTTTGGTGATAAAGAAATAAGACTTACCGAAGACCAAAATATTATTATTACTGGTATAGATACAAATCTAATTGAAGAATTTAAGGAGCAATCTATCTTACAAAAGTTTCCATTAGAACCAGAAAATATTGCCGCAGGTACTGTTTCTTGTACTGGAAATACCTATTGTGGTTTCGCTCTGACAAATACAAAAGATCAAGCTTTAAAAATCTCGCATGAATTAGACAAAGAATTAGATTTGAAAGACGAATTAAAGATTCATTGGACCGGGTGTCCTAATAGTTGTGGTCAAGCCTATATGGGAGGAATTGGTTTAACGGGTAAAAAAGCTAAAGACAAAGAAGGAAAA------ACTGTTGAAGCTTATGATATAAGCATTGGTGGATCACAAGGGCCTGATTATAAATTAGGAGAATTAATAAAAAAATCTGTCCCTCAAGATGAATTAAAAGATGTACTAAAAGATTTACTTATTTCAAATTTTGATGCAAAAGAAAAA
AG-402-I23  TATTTAAATGATAAAAAATTAAATAAGATTGAAAAGCAAAAGGCGGAGAAAGATGGTCTGAAAATTTTTGAAGAGTTAGATGATTACGCTCTTAAAGGGTGGGAAGAGATGGATGAAGTAGATTTGCAAATGCGCTTAAAGTGGTATGGCCTTTTTTGGAGACCGAAAACTCCTGGAAGATTTATGATGAGGCTTAGAGTTCCCAATGGAATTTTAAACTCTAATCAGTTGAGAGTAATCGCGTCAATAGTTGCTAGATATGGAGAAGACGGTTCTGCAGATATAACAACTAGGCAAAATATTCAATTAAGGGGGGTTTTGATAAATGATCTACCAGATATTATTAAAAGACTTAGAAAAGTTGATCTTACATCAGTTCAGTCTGGAATGGATAATCCAAGAAATGTTACTGGCAATCCACTAGCGGGAATTGATCCTGAAGAAATTATAGATACAAGAAAATATACTTCTGAATTAGAAAATTACTTAACAAATTCAGGTAATGGCAACCCCGAATTCTCGAATTTGCCGAGAAAGTGGAATACTGCAGTTGCAGGAGCAAAAGATAATTTTCTACTACATAATGATCTTATCTTTCATCCTGTTTTTAAAAATGGAATCTTAGGCTTTGGTGTCTGGGTAGGAGGAATATTGTCAGCGACTTTGAATGCTTATGCTCTACCTCTAGATGTCTGGGTAGAAGAAAAAGATATATGCAAAATAACTGGAATTATTTGTTCCCTTTGGCGAGATAATGGAGATAGATTTCTAAGAAATAAAGGAAGATTTAGATATTATTTAAACTCTATAGGTATCGAAAAATTTAGAGAACTTGTAGAAGAAAAATTTGGAACTTTGTCGAACGATCCAGGCTCAATTTTCAAAGCAAAACAAAGAAGTTTATTTGGGATTAATAAACAAAAACAAAACAATCTTTACTTTGCTGGATTACATATTCCTGTAGGAAGATTATTTGTAGAAGACATACAAGAAATTGCAAGACTAAGTGAAAAATATGGACAAAGCGAAGTAAGACTAACCGAAGATCAAAATCTAATTATTGTTGGCCTGAAAGATAATATTTTAGAAGAATTTGGTGATGAAGAAATTATTAATAAATTCAAATTAAATCCATCCCATTTTTCAGCGAGTACCGTTTCATGTACAGGGAGTAGTTATTGTAGCTTTGCTCTTGCAAATACCAAAGATATAGCAAGGAATATTTCTGAAAAATTAGATCGAGAACTTGAATTATCAGAGGAGGTTAAAATCCATTGGACAGGTTGTCCAAATAATTGTGGACAAGCTCATATGGGTGTTATTGGCATGACTGGTACAAAGGTAAAAAAAGAGGGAGGTGGA------ACTGAGGATGGATATAATGTCAGTATTGGAGGGAGACAAGATCACCTGCAAACCTTAGGCGAAACCGAATTTAAAAAAGTTAGTAAACATGAAATTTATAATTTAATCAAAGAAATTTTAATCAACAAGTTTAATGCAAAGTTAAAA
AG-402-K14  TATCTCGAAGGGAAAAAATTAAATCAAGTTGAAAAGAATAAAGCTGCTAAAGATGGACTCGCAATCGGAAAAGATATAGACAAATTTGCTGAAATGGGATGGGAGGAAATGGATAAAACTGATTTAGAATTAAGATTGAAATGGTATGGAATGTTTTGGAGACCAAAAACACCTGGAAAGTTTATGTTAAGGCTAAGAATACCTAATGGAATAATTAATTCAGAACAATTAAAAGTGATTGCATCAATTGTTGCGAGATATGGAGATAATGGAAGTTGTGATATAACAACCAGGCAAAATATACAACTTAGAGGAGTTTTAATTAGTGATTTGCCTGAGATATTAAATAGATTAAAGAAAGTAAACATATCAACAACTCAATCTGGATTTGATAATCCAAGGAATGTTACTGGAAATCCCATCGCTGGAGTTGATCCAGAAGAAATTATCGACACAAGAAAGTATACATCAAAAATGCAAGATCATTTAACTAAAGAAGGTAAAGGAAACTCAGAATTTTCAAATCTTCCAAGAAAATGGAACACAGCTATAGCTGGATCTAAAGATAATTTTCTTTTACATAATGATTTGATTTTTCATCCAGTTGAAATTAATGGTGTTTTAGGTTTTAGTGTTTGGATTGGAGGTGTACTTTCAGCAGTAATGAATGAATATGCGGTGCCTTTGAATGCCTGGGTAGAAGAAGAAAAGATTTATGAATTAACATCAATCATTATATCCCTATGGAGAGATAATGGTGAAAGAAATATAAGACCTAAAGGTAGATTTAGATTTTATTTAGATAAAATTGGTATTGAGACATTTAGAGATCTGGTCGAAAAACAATATGGAGAATTAAAAGAAGATCCAGGTTCAATATTTTCAGATAAACCAAGGTCATTCTTTGGAATTCATACTCAAAAGCAAGAAAATAAATATTATGCAGGAATTCATGTGCCAGTAGGTCGCCTTTTGGCTGAAGATTTACAAGATCTAGCAAATATATCTGAGAATTTTGGTGATAAAGAAATAAGACTGACCGAAGATCAAAATATTATTTTTACTGGGATAGATTCAAATCTAATTCAAGAGTTTAAGGAGCAATCTATCTTACAAAAGTTTCCATTAGAACCAGAAACAATTGCAGCAGGTACTGTTTCTTGTACTGGAAATACTTATTGTGGTTTCGCTCTGACAAATACAAAAGATCAAGCTTTAAAAATCTCGCATGAATTAGACAAAGAATTAGATTTGAAAGACGAATTAAAGATTCATTGGACAGGGTGCCCTAATAGTTGTGGCCAAGCCTACATGGGAGGAATTGGTTTAACGGGTAAAAAAGCTAAAGACAAAGAAGGAAAA------ACTGTTGAAGCTTATGATATAAGCATTGGTGGATCACAAGGCCCTAATTATAAATTAGGAGAATTAATAAAAAAATCTGTCCCTCAAGATGAATTAAAAGATGTACTAAAAGATTTACTTATCTCAAGTTTTGAGGCAAAAGAAAAA
AG-402-L23  TATTTAAATGATAAAAAATTAAATAAGATTGAAAAGCAAAAGGCGGAGAAAGATGGTCTGAAAATTTTTGAAGAGTTAGATGATTACGCTCTTAAAGGGTGGGAAGAGATGGATGAAGTAGATTTGCAAATGCGCTTAAAGTGGTATGGCCTTTTTTGGAGACCAAAAACTCCTGGAAGATTTATGATGAGGCTTAGAGTTCCCAATGGAATTTTGAACTCTAATCAGTTGAGAGTAATCGCGTCAATAGTCGCTAGATATGGAGAAGACGGTTCTGCAGATATAACAACTAGGCAAAATATTCAATTAAGGGGGGTTTTGATAAATGATCTACCAGATATTATTAAAAGACTTAGAGAGGTTGATATTACATCCGTTCAGTCTGGAATGGATAATCCAAGGAATGTTACTGGCAATCCACTAGCGGGAATTGATCCTGAAGAAATTATAGATACAAGAAAATATACTTCTGAATTAGAAAATTACTTAACAAATTCTGGTAATGGCAACCCCGAATTCTCGAATTTACCAAGGAAGTGGAATACTGCAGTTGCAGGAGCAAAAGATAATTTTCTTCTACATAATGATCTTATCTTTCATCCTGTTTTTAAAAATGGAATTTTAGGCTTTGGTGTCTGGGTAGGAGGAATTTTATCAGCAACTTTGAATGCTTATGCTATACCTCTAGATGTCTGGGTAGAAGAAAAAGATATATGCAAAATAACTGGAATTATTTGTTCCCTTTGGCGAGATAATGGAGATAGATTTCTAAGAAATAAAGGAAGATTTAGATATTATTTGAACTCTATAGGGATCGAAAAATTTAGAGAACTTGTAGAAGAAAAATTTGGAACTTTATCGAATGATCCAGGCTCAATTTTCAACGAAAAACAAAGAAGTTTATTTGGGATTAATAAACAAAAACAGAATAATCTTTACTTTGCTGGATTACACATTCCGGTAGGAAGATTATGTGTAGAAGACATACAAGAAATTGCAAGATTAAGTGAAAAATATGGACAGAGTGAAGTAAGACTAACCGAAGATCAAAATCTAATTATTGTTGGCCTGAAAGATAATATTTTAGAAGAATTTGGTAATGAAGAAATTATGAAAAAATTCAAATTAAATCCATCCCATTTTTCAGCAAGTACTGTTTCATGTACAGGGAGTAGTTATTGTAGCTTTGCTCTTGCAAATACCAAAGATATAGCAAGGAACATTTCTGAAAAATTAGATCGAGAACTTGAATTATCAGAGGAAGTTAAAATCCATTGGACAGGATGTCCAAATAATTGTGGACAAGCTCATATGGGTGGTATTGGCATGACTGGTACAAAGGTAAAAAAAGAGGGAGGTGGA------ACTGAGGATGGATATAATGTAAGTATTGGAGGAAGACAAGATCACCTGCAAACTTTAGGTGAAACCGAATTTAAAAAAGTTAGCAAACATGAAATTTATAATTTAATCAAAGAAATTTTAATCAACAAGTTTAATGCAAAGTTAAAA
AG-402-M18  TATCTCGAAGGCAAAAAACTAAATAAAGTTGAAAAAAATAAAGCGGCTAAGGATGGACTAGAAATAGGAAAGGATATAGACAAATTTGCTGAAATGGGATGGGAGCAAATGGATAAAACTGATTTAGAATTAAGATTGAAATGGTATGGGATGTTTTGGAGACCAAAAACCCCTGGAAAGTTTATGTTAAGGCTAAGAATACCTAATGGAATAATTAATGCAGAACAATTAAAGGTAATTGCATCAATTGTTGCGAGATATGGAGAAAATGGAAGTTGTGATATAACAACTAGGCAAAATATACAACTTAGAGGTGTTTTGATTAGTGATTTGCCTGAGATATTAAATAGGTTAAAAAAAGTAAACATATCGACAACTCAATCTGGATTTGATAATCCGAGAAATGTTACTGGAAATCCCATCGCTGGAGTTGATCCAAAAGAAATTATAGACACAAGAAAATATACATCAAAAATGCAAGATCATTTAACTAATGAAGGTAAAGGAAACTCAGAATTTTCAAATCTTCCAAGGAAGTGGAACACAGCTATAGCAGGATCAAAAGATAATTTTCTTTTACATAATGATTTGATTTTTCATCCCGTTAAAGTTAATGGAGTTTTAGGTTTCAGTGTTTGGATTGGAGGTGTACTTTCATCAGTAATGAATGAATATGCAGTTCCGTTGAATGCATGGGTTGAAGAAGAAAAAATTTATGAATTAACATCAATTATTTTATCCCTCTGGAGAGATAATGGGGAACGTAATATAAGACCTAAAGGTAGGTTTAGATTTTATTTAGATAAAATTGGTGTTGAAAAATTTAGAGATCTTATCGAAAAACAATATGGAGAATTAAAAGAAGATCCAGGTTCAATATTTTCAGATAAACCAAGGTCATTTTTTGGAATTCATTCTCAAAAACAAGAAGGTAAATATTTTGCAGGAATTCATGTGCCAGTAGGCCGTCTTTTGGCTGAAGATTTACAAGATATAGCAAATATATGTGAGAATTTTGGTGATAAAGAAATAAGACTTACCGAAGACCAAAATATTATTATTACTGGTATACATACAAATCTAATTGAAGAATTTAAGGAGCAATCTATCTTACACAAGTTTCCATTAAAACCAGAAAATATTGCCGCAGGTACTGTTTCTTGTACTGGAAATACCTATTGTGGTTTCGCTCTGACAAATACAAAAGATCAAGCTTTAAAAATCTCTTATGAATTAGACAAAGAATTAGATTTGAAAGACGAATTAAAGATTCATTGGACCGGGTGTCCTAATAGTTGTGGTCAAGCCTACATGGGAGGAATTGGTTTAACGGGTAAAAAAGCTAAAGACAAAGAAGGAAAA------ACTGTTGAAGCTTATGATATAAGCATTGGTGGATCACAAGGGCCTAATTATAAATTAGGAGAATTAATAAAAAAATCTGTCCCTCAAGATGAATTAAAAGATGTACTAAAAGATTTACTTATTTCAAATTTTGAGGCAAAAGAAAAA
AG-402-M23  TATTTGCAAGAGAAAAAATTAAATAAAATTGAACAAAATAAAGCAACTAAAGATGGATTATTAATTGGTAAAGAAATTGAAAATTTTGCAAAAATAGGCTGGGAAGAGATGGATAAAACTGACCTAGAGCTCAGGCTTAAATGGTATGGGATGTTTTGGAGGCCAAAAACACCAGGTAAATTCATGCTTAGGCTGAGAGTCCCAAATGGTGTTATAAATTCACATCAATTAAAAATTGTTTCCTCAATTGTTGCAAGATACGGAGACAGTGGAAGTTGTGATGTAACAACAAGACAAAGTCTTCAACTTAGGGGAATTTTAATAAGTGATTTCCCTGAAATTCTTAGACGATTAAATAAAGCTGGAATCTATAGTATTCAATCTGGTTTCGATAATCCGAGAAATATAACTGGTAATCCAATAGCGGGTATTGATCCTGAAGAAATTATTGACACTAGAGATTATGTAAACCAATTAAATGATTATCTTACAAATAATGGTAAAGGGAATGAAGATTTTTCAAATTTACCTAGGAAATGGAATACTGCAATCGCAGGTTCAAAAGATAATTTTCTTTTACATAACGATTTAGTCTTTTTACCTGTAAAAGTGAATAATATTTTAGGATTTAGTGTTTGGGTGGGTGGAATACTTTCATCAGTATTAAACGACTATGCCATTCCGCTAAACGTCTGGATTGAGGATAACAAAATTTGTGAGTTTACAAATGCTGTTTTAAGTCTCTGGAGAGATCATGGAGAACGCTCTGCTCGACCTAAAGGAAGATTTAGATTGTATTTGAACAAAATTGGAATTGAAAATTTTAGAGATTTAGTTGAAGAACGGTTCGGAAAACTTAAGACTGATCCTGGTAGTGACTTTTGCAAAATCCCTAGGTCCTTTCTTGGTTTTAACCAGCAAAAGCAAAAAGATATATTTTTTGCTGGATTACACATCCCAGTAGGAAGATTAAGCTCAGAGGATCTTCAAGACATTGCCTTGCTGAGTGAAAATTATGGATCAGGGGATATACGCCTAACAGAAGATCAAAATATAATAATTACGGATATTCCTAAGGAGAAATTAGAAGAGTTCAAAAAAGAAAACCTATTAGATAAATTCCCTTTGAATCCTGGACATTTATCCGCAGGAACTGTTTCATGCACTGGCAATACCTATTGTAATTTTGCTCTAACAAATACTAAAGATACTGCATTAGAAGTTTCTCAACTACTCGATCAGGAACTGGACCTAGATGATGAAATCAAAATTCATTGGACTGGATGTCCAAATAGTTGTGGTCAAGCATATATGGGTGCAATTGGGTTAACAGGCAAAAAAGGAAGAGATTCTGAAGGAAAA------ATAGTTGATGCTTATGATATTTGTATTGGAGGTGAACAAGGGCCATCCAATAAAATTGGTAAAATTCATCTTAAAAAAGTTCCTAAATATGAAATAAAAAATACTCTGAAACAGATACTTGTTGAAAATTTTTCAGCGAAGGAAAAA
AG-402-N09  TATTTGCAAGAGAAAAAATTAAATAAAATTGAACAAAATAAAGCCAATAAAGATGGATTATTAATTGGTAAAGAAATTGAAAATTTCGCAAAAATAGGATGGGAAGAGATGGATAAAACTGACCTAGAGCTAAGGCTTAAATGGTATGGGATGTTTTGGAGACCAAAAACACCAGGTAAATTCATGCTTAGGCTGAGAGTCCCAAATGGTGTTATAAATGCACATCAATTAAAAATTGTTTCCTCAATTGTTGCAAGATACGGAGACAGTGGAAGCTGTGATGTAACAACAAGACAAAGTCTTCAACTTAGGGGGATTTTAATAAGTGATTTACCTGAAATTCTTAGACGGTTAAATAAAGCTGGAATCTATAGTATTCAATCTGGTTTCGATAATCCGAGAAATATAACTGGTAACCCAATAGCGGGTATTGATCCTGAAGAAATTATTGACACTAGAGATTATGTAAAACAATTAAATGATTATCTTACAAATAATGGTAAAGGAAATGAAGATTTTTCAAATTTACCTAGGAAGTGGAATACTGCAATCGCAGGTTCAAAAGATAATTTTCTTTTACATAACGATTTAGTCTTTTTACCTGTAAAAGTAAATAATATTTTAGGCTTTAGTGTTTGGGTGGGTGGAATACTTTCATCAGTATTAAACGACTATGCCATTCCACTAAACGTTTGGATTGAGGATAACAAAATTTGTGAGTTTACAAATGCTGTTTTAAGTCTCTGGAGAGATCATGGAGAACGCTCTGCTCGACCTAAAGGAAGGTTTAGATTGTATTTGAACAAAATTGGAATTGAAAATTTTAGAGATTTAGTTGAAGAACGGTTCGGAAAACTTAAGACTGATCCTGGTAGTGACTTTTGCAAAATCCCTAGGTCCTTTCTTGGTATTAACCAGCAAAAACAAAAAGATTTATTTTTTGCTGGATTACATGTCCCTGTAGGAAGATTAAGCTCAGAGGATCTTCAAGACATTGCCTTGCTGAGTGAAAATTATGGATCAGGGGATATACGCCTAACAGAAGATCAAAATATAATAATTACGAATATTCCTAAGGACAAATTAGAAGAGTTCAAAAAAGAAAACCTATTAGATAAATTCCCTTTGAATCCTGGACATTTATCAGCAGGTACTGTTTCATGCACTGGTAATACCTATTGTAATTTTGCTCTAACAAATACCAAAGATACTGCATTAGAAGTTTCTCAACTACTCGATCAGGAACTGGATCTAGAAGATGAAATCAAAATTCATTGGACTGGATGTCCAAATAGTTGTGGTCAAGCATATATGGGTGCAATTGGGTTGACAGGCAAAAAAGGAAGAGATTCTGAAGGGAAA------ATAGTTGATGCTTATGATATTTGTATTGGAGGTGAGCAAGGACCATCAAATAAAATTGGCAAAATTCATCTTAAAAAAGTTCCTAAATATGAAATAAAAAATACTCTGAAACAGATACTTATTGAAAATTTTTCAGCGAAGAAAAAA
AG-402-O21  TATTTGCAAGAGAAAAAATTAAATAAAATTGAACAAAATAAAGCAAATAAAGATGGATTATTAATTGGTAAAGAAATTGAAAATTTCGCAAAAATAGGCTGGGAAGAGATGGATAAAACTGACCTAGAGCTAAGGCTTAAATGGTATGGGATGTTTTGGAGACCAAAAACACCAGGTAAATTCATGCTTAGGCTGAGAGTCCCAAATGGTGTTATAAATGCACATCAATTAAAAATTGTTTCCTCAATTGTTGCAAGATACGGAGACAGTGGAAGCTGTGATGTAACAACAAGACAAAGTCTTCAACTTAGGGGGATTTTAATAAGTGATTTACCTGAAATTCTTAGACGATTAAATAAAGCTGGAATCTATAGTATTCAATCTGGTTTCGATAATCCGAGAAATATAACTGGTAACCCAATAGCGGGTATTGATCCTGAAGAAATTATTGACACTAGAGATTATGTAAAACAATTAAATGATTATCTTACAAATAATGGTAAAGGAAATGAAGATTTTTCAAATTTACCTAGGAAATGGAATACTGCAATCGCAGGTTCAAAAGATAATTTTCTTTTACATAACGATTTAGTCTTTTTACCTGTAAAAGTGAATAATATTTTAGGCTTTAGTGTTTGGGTGGGTGGAATACTTTCATCAGTATTAAACGACTATGCCATTCCACTAAACGTTTGGATTGAGGATAACAAAATTTGTGAGTTTACAAATGCTGTTTTAAGTCTCTGGAGAGATCATGGAGAACGCTCTGCTCGACCTAAAGGAAGATTTAGATTGTATTTGAACAAAATTGGAATTGAAAATTTTAGAGATTTAGTTGAAGAACGGTTCGGAAAACTTAAGACTGATCCTGGTAGTGACTTTTGCAAAATCCCTAGGTCCTTTCTTGGTATTAACCAGCAAAAACAAAAAGATATATTTTTTGCTGGATTACATGTCCCTGTAGGAAGATTAAGCTCAGAGGATCTTCAAGACATTGCCTTGCTGAGTGAAAATTATGGATCAGGGGATATACGCCTAACAGAGGATCAAAATATAATAATTACGAATATTCCTAAGGACAAATTAGAAGAGTTCAAAAAAGAAAACCTATTAGATAAATTCCCTTTGAATCCTGGACATTTATCAGCAGGAACTGTTTCATGCACTGGCAATACCTATTGTAATTTTGCTCTAACAAATACCAAAGATACTGCATTAGAAGTTTCTAAACTACTCGATCAGGAACTGGATCTAGATGATGAAATCAAAATTCATTGGACTGGATGTCCAAATAGTTGTGGTCAAGCATATATGGGTGCAATTGGGTTGACAGGCAAAAAAGGACGAGATTCTGAAGGGAAA------ATAGTTGATGCTTATGATATTTGTATTGGAGGTGAACAAGGACCATCAAATAAAATTGGCAAAATTCATCTTAAAAAAGTTCCTAAATATGAAATAAAAAATACTCTGAAACAGATACTTATTGAAAATTTTTCAGCGAAGAAAAAA
AG-402-P16  TATCTAGAAGGCAAAAAACTCAATCAAGTTGAGAAAAATAAAGCTGCTAAAGATGGACTTGAAATAGGAAAGGATATACACAAATTTGCTGAAATGGGATGGGAGGAAATGGATAAAACAGATTTAGAATTAAGATTGAAATGGTATGGGATGTTTTGGAGACCAAAAACACCTGGAAAGTTTATGTTAAGGCTAAGAATACCTAATGGAATAATAAATGCAGAACAATTAAAGGTAATTGCGTCAATTGTTGCGAGATATGGAGAGAGTGGAAGTTGTGACATAACAACTAGACAAAATATACAACTTAGAGGTGTATTAATTAGTGATTTACCTGAGATATTAAATAGATTAAAAAAAGTAAATATATCAACAACTCAATCTGGATTTGATAATCCAAGAAATGTTACTGGAAATCCCATCGCTGGAGTTGATCCAGAAGAAATTATAGACACAAGAAAATATACATCAAAAATGCAAGATCATTTAATTAAAGAAGGCAAAGGAAATTCAGAATTTTCAAATCTTCCAAGAAAATGGAACACAGCTATAGCAGGGTCTAAAGATAATTTTCTTTTACATAATGATTTAATTTTTCATCCAGTTAAAATTAATGGTGTTTTAGGTTTTAGTGTTTGGGTTGGAGGTGTACTTTCATCAGTAATGAATGAATATGCAGTTCCATTAAATGCCTGGATTGAAGAAGAAAAAATTTATGAATTAACATCAATTATTTTATCCCTATGGAGAGATAATGGGGAACGCAATATAAGACCTAAAGGTAGGTTTAGATTTTATTTAAATAAAATTGGTATTGAAACATTCAGAGATCTTATAGAAAAGCAATATGGAGAGTTAAAAGAAGATCCAGGTTCAATCTTTGCAGATAAACCAAGATCATTTTTTGGAATTCATCCTCAAAAACAAGAACATAAATATTTTGCAGGAATTCATGTTCCAGTAGGTCGTCTTTTAGCTGAAGATTTACAAGATCTAGCAAATATATGCGAAGAATTTGGTGATAATGAAATAAGACTAACCGAAGATCAAAATATTATTTTTACTGGTATAGATACAAATGTAATTGAAGAATTTAAGGGGCAATCTCTCTTACAAAAATTTCCATTAGAACCAGAAACTATTTCAGCAGGTACTGTTTCTTGTACTGGAAATACCTATTGTGGATTCGCTCTAACAAATACAAAAGATCAGGCTTTAAAAATCTCGCATGAATTAGACACAGAATTAGATTTGAAAGACGAATTAAAGATTCATTGGACGGGATGTCCTAATAGTTGTGGGCAAGCCTACATGGGAGGAATTGGTTTAACGGGTAAAAAAGCTAAAGACAAAGAAGGAAAA------ACCGTTGAAGCTTACGATATAAGCATTGGTGGATCACAAGGACCTAATTATAAATTAGGAGAATTAATAAAAAAATCTGTCCCTCAAGATGAATTAAAAGATGTACTAAAAGATTTACTTATTTCAAATTTTGAGGCAAAAGAAAAA
AG-402-P18  TATCTCGAAGGTAAAAAGCTAAATCAAGTTGAAAAAAATAAAGCTGCTAAGGATGGACTTGAAATAGGAAAGGATATAGACAAATTTGCTGAAATGGGATGGGAGGAAATGGATAAAACTGATTTAGAATTAAGATTGAAATGGTATGGGATGTTTTGGAGACCAAAAACACCTGGAAAGTTTATGTTAAGACTAAGAATACCTAATGGAATAATCAATTCAGAGCAATTAAAGGTGATTGCATCAATTGTTGCGAGGTATGGAGAGAATGGCAGTTGTGATATAACAACTAGGCAAAATATACAACTTAGAGGTGTTTTGATTAGCGATTTACCTGAGATATTAAATAGGTTAGAAAAAGTAAACATATCAACAACTCAATCTGGATTTGATAATCCAAGAAATGTTACTGGAAATCCCATCGCTGGAGTTGATCCAGAAGAAATTATAGACACAAGAAAATATACATCAAAAATGCAAGATTATTTAACTAAAGAAGGTAAAGGAAACTCAGAATTTTCAAATCTTCCAAGAAAATGGAATACAGCTATAGCAGGCTCTAGAGATAATTTTCTTTTACATAATGATTTGATTTTTCATCCAGTTATAATTAATGGCGTTTTAGGTTTTAGTGTTTGGATTGGAGGTGTACTTTCATCAGTAATGAATGAATATGCAGTTCCTTTAAATGCCTGGGTTGAAGAAGAAAAAATTTATGAATTAACATCAATTATTTTATCCCTATGGAGAGATAATGGGGAACGCAATATAAGACCTAAAGGTAGATTTAGATTTTATTTAAATAAAATTGGCATTGAAAAATTTAGAGAGCTTGTCGAAAAACAATATGGAGCATTAAAAGAAGATCCAGGTTCAATATTTTCAGATAAACCAAGGTCATTTTTTGGAATTCATCCTCAAAAACAAAAACATAAATATTTTGCAGGAATTCATGTTCCAGTAGGTCGCCTTTTGGCTGAAGATTTACAAGATCTAGCAAATATTTGCGAGAATTTTGGTGATAAAGAAATAAGACTAACCGAAGACCAAAATATTATTATTACTGGTATAGATACAAATCTAATTAAAGAATTTAAGGAGCAATCTATCTTACAAAAATTTCCATTAGAACCAGAAACTATTGCCGCAGGTACTGTTTCTTGTACTGGAAATACCTATTGTGGTTTCGCTCTAACAAATACAAAAGATCAAGCTTTAAAGATCTCGCATGAATTAGACAAAGAATTAGATTTGAAAGACGAATTAAAGATTCATTGGACCGGATGTCCTAATAGTTGTGGTCAAGCCTACATGGGAGGAATTGGTTTAACGGGTAAAAAGGCTAAAGACAAAGAAGGAAAA------ACTGTGGAAGCTTATGATATAAGCATTGGTGGATCACAAGGACCTAATTATAAATTAGGAGAATTAATAAAAAAATCTGTCCCTCAAGATGAATTAAAAGATGTACTAAAAGATTTACTTATTTCAAATTTTGAGGCAAAAGAAAAA
AG-412-J13  TATTTAAATGATAAAAAATTAAATAAGATTGAAAAGCAAAAGGCGGAAAAAGATGGCCTGAAAATTTTTGAAGAGTTAGATGATTACGCTCTTAAAGGGTGGGAAGAAATGGATGAAGTAGATTTGCAAATGCGCTTAAAGTGGTATGGCCTTTTTTGGAGACCAAAAACTCCTGGAAGATTTATGATGAGGCTCAGAGTTCCCAATGGAATTTTAAATTCTAATCAGTTGAAAGTAATAGCATCAATAGTTGCTAGATATGGAGAAGACGGTTCTGCAGATATAACAACTAGGCAAAATATTCAATTAAGGGGGGTTTTAATAAATGATCTACCAGATATTATTAAAAGACTTAGAGAGGTTGATATTACATCCGTTCAGTCTGGAATGGATAATCCAAGAAATGTTACTGGCAATCCACTAGCGGGAATTGATCCTGAAGAAATTATAGATACAAGAAAATATACTTCTGAATTAGAAGCTTACTTAACAAATTCTGGTAATGGCAACTCCGAATTCTCGAATTTACCGAGGAAGTGGAATACTGCAGTTGCAGGAGCAAAAGATAATTTTCTTCTACATAATGATCTTATCTTTCATCCTGTTTTTAAAAATGGAATCTTAGGCTTTGGTGTCTGGGTAGGAGGAATATTGTCACCAACTTTGAATGCTTATGCCCTACCTCTAGATGTCTGGGTAGAAGAGAAAGATATATGCAAAATAACTGGAATTATTTGTTCCCTTTGGCGAGATAATGGAGATAGATTTCTAAGAAATAAAGGAAGATTTAGATATTATTTGAACTCTATAGGTATCGAAAAATTTAGAGAACTTGTAGAAGAAAAATTTGGAACTTTGTCGAATGATCCAGGCTCAATTTTCAACGAAAAACATAGAAGTTTATTTGGGATTAATAAACAAAAACAAAACAATCTTTACTTTGCTGGATTACATATTCCGGTAGGAAGATTATGTGTAGAAGACATACAAGAAATTGCAAGATTAAGTGAAAAATATGGACAAAGTGAAGTAAGACTAACCGAAGATCAAAATCTAATTATTGTTGGCCTGAAAGATAACATTTTAGATGAATTTGGTGATGAAGAAATTATTAATAAATTTAAATTAAATCCATCCCATTTTTCAGCGAGTACCGTTTCATGTACAGGGAGTAGTTATTGTAGCTTTGCTCTTGCAAATACCAAAGATATAGCAAGGAATATTTCTGAAAAATTAGATCGAGAACTTGATTTATCAGAGGAGGTTAAAATCCACTGGACAGGATGTCCAAATAATTGTGGACAAGCTCACATGGGTGGTATTGGCATGACCGGTACAAAGGTAAAAAAAGAGGGAGGTGGA------ACTCAGGATGGATATAATGTCAGTATTGGAGGAAGACAAGATCACCTACAAACTTTAGGTGAAACCGAGTTTAAAAAAGTTAGTAAACATGAAATTTATAATTTAATCAAAGAAATTTTAATCAACAAGTTTAATGCAAAGTTAAAA
AG-418-O03  TATTTAAATGATAAAAAATTAAATAAGATTGAAAAGCAAAAGGCGGAGAAAGATGGTCTGAAAATTTTTGAAGAATTAGATGATTATGCTCTTAAAGGGTGGGAAGAGATGGATGAAGTAGATTTGCAAATGCGCTTAAAGTGGTATGGCCTTTTTTGGAGACCAAAAACTCCTGGAAGATTTATGATGAGGCTTAGAGTTCCCAATGGAATTTTAAACTCTAATCAGTTGAGAGTAATCGCTTCAATAGTTGCTAGATATGGAGAAGACGGTTCTGCAGATATAACAACTAGGCAAAATATTCAATTAAGGGGGGTTTTGATAAATGATCTACCAGATATTATTAAAAGACTTAGAGAGGTTGATATTACATCCGTTCAGTCTGGAATGGATAATCCAAGAAATGTTACTGGCAATCCAATAGCGGGAATTGATCCTGAAGAAATTATTGATACAAGAAAATATACTTCTGAATTAGAAGATTACTTAACAAATTCTGGTAATGGTAACCCCGAATTCTCCAATTTACCGAGGAAGTGGAATACTGCAGTTGCCGGAGCAAAAGATAATTTTCTTCTACATAATGATCTTATCTTTCATCCTGTTTTTAAAAATGGAATATTAGGCTTTGGTGTCTGGGTAGGAGGAATTTTATCAGCAACTTTAAATGCTTATGCTATACCTCTAGATGTCTGGGTAGTAGAAAAAGATATATGTAAAATAACTGGAATTATTACTTCCCTTTGGCGAGATAATGGAGATAGATTTCTAAGAAATAAAGGAAGATTTAGATATTATTTAAACTCTATAGGTATTGAAAAATTTAGAGAACTTGTAGAAGAAAAATTTGGAACTTTGTCGAACGATCCAGGCTCAATTTTCAACGAAAAACAAAGAAGTTTATTTGGCATTAATAAACAGAAACAAAACAATCTTTACTTTGCTGGATTACATATTCCTGTAGGAAGATTATGTGTAGAAGATATACAAGAAATTGCAAGATTAAGTGAAAAATATGGACAAAGTGAAGTAAGACTAACCGAAGATCAAAATCTAATTATTGTTGGCCTGAAAGATAACATTTTAGAAGAATTTGGTAATGAAGAAATTATTAATAAATTCAAATTAAATCCATCCCATTTTTCAGCGAGTACCGTTTCATGTACAGGGAGTAGTTATTGTAGCTTTGCTCTTGCAAATACCAAAGATATAGCAAGGAATATTTCTGAAAAATTAGATCGAGAACTTGAATTATCAGAGGAGGTTAAAATCCATTGGACAGGATGTCCAAATAATTGTGGACAAGCTCATATGGGTGGTATTGGCATGACCGGCACAAAGGTAAAAAAAGAGGGTGGTGGA------ACTGAGGATGGATATAATGTCAGTATTGGAGGAAGACAAGATCACCTGCAAACTTTAGGTGAAACCGAATTTAAAAAAGTTAGTAAACATGAAATTTATAATTTAATCAAAGAAATTTTAATCAACAAATTTAATGCAAGGTTAAAA
AG-418-P13  TATTTAAATGATAAAAAATTAAATAAGATTGAAAAGCAAAAGGCGGAGAAAGATGGTCTGAAAATTTTTGAAGAGTTAAATGATTACGCTCTCAAAGGGTGGGAAGAGATGGATGAAGTAGATTTGCAAATGCGCTTAAAGTGGTATGGCCTTTTTTGGAGACCAAAAACTCCTGGAAGATTTATGATGAGACTTAGAGTTCCCAATGGAATTTTAAACTCTAATCAGTTGAGAGTAATCGCGTCAATAGTAGCTAGATATGGAGAAGACGGTTCTGCAGATATAACAACTAGGCAAAATATTCAATTAAGAGGGGTTTTGATAAATGATCTACCTGATATTATTAAAAGACTCAGAGAGGTTGATATTACATCAGTTCAGTCTGGAATGGATAATCCAAGAAATGTTACTGGCAATCCACTAGCGGGAATTGATCCTGAAGAAATTATAGATACTAGAAAATATACTTCTGAATTAGAAAATTACTTAACAAATTCTGGTAATGGGAACCCCGAATTCTCGAATTTACCGAGGAAGTGGAATACTGCAGTTGCAGGAGCAAAAGATAATTTTCTTCTACATAATGATCTTATCTTTCATCCTGTTTTTAAAAATGGAATATTAGGCTTTGGTGTCTGGGTAGGAGGAATATTGTCAGCAACTTTAAATGCTTATGCTCTACCTCTAGATGTCTGGGTAGAAGAAAAAGATATATGCAAAATAACTGGAATTATTTGTTCTCTTTGGCGAGATAATGGAGATAGATTTCTAAGAAATAAAGGAAGATTTAGATATTATTTGAACTCTATAGGTATCGAAAAATTTAGAGTACTTGTAGAAGAAAAATTTGGAACTTTGTCGAACGATCCAGGCTCAATTTTTAACGAAAAACAAAGAAGTTTATTTGGGATTAATAAACAAAAACAAAACAATGTTTACTTTGCTGGATTACATATTCCTGTAGGGAGGTTATGTGTAGAAGACATACAAGAAATTGCAAGACTTAGTGAAAAATATGGACAAAGTGAAGTAAGACTAACCGAAGATCAAAATCTAATTATTGTTGGCCTGAAAGATAATATTTTAGAAGAATTTGGTGATGAAGAAATTATTAATAAATTCAAATTAAATCCATCCCATTTTTCAGCAAGCACCGTTTCATGCACAGGCAGTAGTTATTGTAGCTTTGCTCTTGCAAATACCAAAGATATAGCAAGGAATATTTCTGAAAAATTAGATAGGGAACTTGAATTATCAGAGGAGGTTAAAATCCACTGGACAGGATGTCCAAATAATTGTGGCCAAGCTCATATGGGTGGTATTGGCATGACCGGTACAAAGGTAAAAAAAGAGGGAGGTGGC------ACTGAGGATGGATATAATATCAGTATTGGAGGGAGACAAGATCACATGCAAACCTTAGGCGAAACCGAATTTAAAAAGGTTAGTAAACATGAGATTTATAATTTAATCAAAGAAATTTTAATCAACAAGTTTAATGCAAAGTTAAAA
AG-424-M03  TATTTAAATGATAAAAAATTAAATAAGATTGAAAAGCAAAAGGCGGAAAAAGATGGTCTGAAAATTTTTGAAGAGTTAGATGATTACGCTCTTAAAGGATGGGAAGAAATGGATGAAGTGGATTTGCAAATGCGCTTAAAGTGGTATGGCCTTTTTTGGAGACCAAAAACTCCTGGAAGATTTATGATGAGGCTTAGGGTTCCTAATGGTATTTTAAATTCTAATCAGTTAAAAGTAATAGCATCAATAGTTGCTAGATATGGAGAAGACGGTTCTGCGGATATAACAACTAGGCAAAATATTCAATTAAGGGGAGTTTTGATAAATGATCTACCAGATATTATTAAAAGACTTAGGGAGGTTGATATTACATCCGTTCAGTCTGGAATGGATAATCCAAGAAATGTTACTGGCAATCCACTAGCGGGAATTGATCCTGAAGAAATTATAGATACAAGAAAATATACTTCTGAATTAGAAAATTACTTAACAAATTCTGGTAATGGCAACCCCGAATTCTCGAATTTACCGAGGAAGTGGAATACTGCAGTTGCAGGAGCAAAAGATAATTTTCTTCTACATAATGATCTTATCTTTCATCCTGTTTTTAAAAATGGAATCTTAGGCTTTGGTGTCTGGGTAGGAGGAATATTGTCAGCAACTTTGAATGCTTATGCTCTACCTCTAGATGTCTGGGTAGAAGAAAAAGATATATGCAAAATAACTGGAATTATTTGTTCTCTTTGGCGAGATAATGGAGATAGATTTCTCAGAAATAAAGGAAGATTTAGATATTATTTGAACTCTATAGGTATCGAAAAATTTAGAGAACTTGTAGAAGAAAAATTTGGAACCTTGTCTAACGATCCAGGCTCAATTTTCAACGCAAAACAAAGAAGTTTATTTGGGATTAATAAACAAAAACAAAACAATCTTTACTTCGCTGGATTACATATTCCTGTAGGAAGATTATGTGTAGAAGACATACAAGAAATTGCAAGACTAAGTGAAAAATATGGACAAAGTGAAGTAAGACTAACCGAAGATCAAAATCTAATTATTGTTGGCCTGAAAGATAATATTTTAGAAGAATTTGGTGATGAAGAAATTATTAATAAATTCAAATTAAATCCATCCCATTTTTCAGCGAGTACAGTTTCATGTACAGGGAGTAGTTATTGTAGCTTTGCTCTTGCAAATACCAAAGATATAGCAAGGAATATTTCTGAAAAATTAGATCGAGAACTTGAATTATCAGAGGAGGTTAAAATTCATTGGACAGGTTGTCCAAATAATTGTGGACAAGCTCATATGGGTGGTATTGGCATGACTGGTACAAAGGTAAAAAAAGAGGGAGGTGGA------ACTGAGGATGGCTATAATGTCACTATTGGAGGGAGACAAGATCACCTGCAAACCTTAGGCGAAACTGAATTTAAAAAAGTTAGTAAACATGAAATTTATAATTTAATCAAAGAAATTTTAATCAACAAGTTTAATGCAAAGTTAAAA
AG-429-C19  TATTTAAATGATAAAAAATTAAATAAGATTGAAAAGCAAAAGGCGGAGAAAGATGGTCTGAAAATTTTTGAAGAGTTAGATGATTACGCTCTTAAAGGGTGGGAAGAGATGGATGAAGTAGATTTGCAAATGCGCTTAAAGTGGTATGGCCTTTTTTGGAGACCAAAAACTCCTGGAAAATTTATGATGAGGCTTAGAGTTCCCAATGGAATTCTGAACTCTAATCAGTTGAAAGTAATCGCGTCAATAGTCGCTAGATATGGAGAAGACGGTTCTGCAGATATAACAACTAGGCAAAATATTCAATTAAGGGGGGTTTTGATAAATGATCTACCAGATATTATTAAGAGACTTAGAGAGGTTGATATTACATCCGTTCAGTCTGGAATGGATAATCCAAGGAATGTTACTGGTAATCCACTAGCGGGAATTGATCCTGAAGAAATTATAGATACAAGAAAATATACTTCTGAATTAGAAAATTACTTAACAAATTCTGGTAATGGCAACCCCGAATTCTCGAATTTACCAAGGAAGTGGAATACTGCAGTTGCAGGAGCAAAAGATAATTTTCTTCTACATAATGATCTTATCTTTCATCCTGTTTTTAAAAATGGAATATTAGGCTTTGGTGTCTGGGTAGGAGGAATTTTATCAGCAACTTTGAATGCTTATGCTATACCTCTAGATGTCTGGGTAGAAGAAAAAGATATATGCAAAATAACTGGAATTATTTGTTCCCTTTGGCGAGATAATGGAGATAGATTTCTAAGAAATAAAGGAAGATTTAGATATTATTTGAACTCTATAGGTATCGAAAAATTTAGAGAACTTGTAGAAGAAAAATTTGGAACTTTATCCAACGATCCAGGCTCAATTTTCAACGAAAGACAAAGAAGTTTATTTGGGATTAATAAACAAAAACAGAATAATCTTTACTTTGCTGGATTACACATTCCGGTAGGAAGATTATGTGTAGAAGACATACAAGAAATTGCAAGATTAAGTGAAAAATATGGACAGAGCGAAGTAAGACTAACCGAAGATCAAAATCTAATTATTGTTGGCCTGAAAGATAATATTTTAGAAGAATTTGGTAATGAAGAAATTATTAATAAATTCAAATTAAATCCATCCCATTTTTCATCGAGTACTGTTTCATGTACAGGGAGTAGTTATTGTAGCTTTGCTCTTGCAAATACCAAAGATATAGCAAGGAATATTTCTGAAAAATTAGATCGAGAACTTGAATTATCAGAGGAGGTTAAAATCCACTGGACAGGATGTCCAAATAATTGTGGACAAGCTCATATGGGTGGTATTGGTATGACTGGTACAAAGGTAAAAAAAGAGGGGGGAGGA------ACTGAGGATGGATATAATGTCAGTATTGGAGGAAGACAAGATCACCTGCAAACTTTAGGTGAAACCGAATTTAAAAAAGTTAGTAAACATGAAATTTATAATTTAATCAAAGAAATTTTAATCAACAAGTTTAATGCAAAGTTAAAA
AG-455-E04  TATTTAAATGATAAAAAATTAAATAAGATTGAAAAGCAAAAGGCGGAGAAAGATGGTCTGAAAATTTTTGAGGAGTTAGATGATTACGCTCTTAAAGGGTGGGAAGAGATGGATGAAGTAGATTTACAAATGCGCTTAAAGTGGTATGGCCTTTTTTGGAGACCAAAAACTCCTGGAAGATTTATGATGAGGCTTAGAGTTCCCAATGGAATTTTGAACTCTAATCAGTTGAAAGTAATCGCGTCAATAGTCGCTAGATATGGAGAAGACGGTTCTGCAGATATAACAACTAGGCAAAATATTCAATTAAGGGGGGTTTTGATAAATGATCTCCCAGATATTATTAAAAGACTTAGAGAGGTTGATATTACATCCGTTCAGTCTGGAATGGATAATCCAAGGAATGTTACTGGTAATCCACTAGCGGGAATTGATCCTGAAGAAATTATAGATACAAGAAAATATACTTCTGAATTAGAAAATTACTTAACAAATTCTGGTAATGGCAACCCCGAATTCTCGAATTTACCAAGGAAGTGGAATACTGCAGTTGCAGGAGCAAAAGATAATTTTCTTCTACATAATGATCTTATCTTTCATCCTGTTTTTAAAAATGGAATATTAGGCTTTGGTGTATGGGTTGGAGGAATTTTATCAGCAACTTTGAATGCTTATGCTTTACCTCTAGATGTCTGGGTAGAAGAAAAAGATATATGCAAAATAACTGGAATTATTTGTTCCCTTTGGCGAGATAATGGAGATAGATTTCTAAGAAATAAGGGAAGATTTAGATATTATTTGAACTCTATAGGTATCGAAAAATTTAGAGAACTTGTAGAAGAAAAATTTGGAACTTTATCCAACGATCCAGGCTCAATTTTCAACGAAAGACAAAGAAGTTTATTTGGGATTAATAAACAAAAACAGAATAATCTTTACTTTGCTGGATTACACATTCCGGTAGGAAGATTATGTGTAGAAGACATACAAGAAATTGCAAGATTAAGTGAAAAATATGGACAGAGTGAAGTAAGACTAACCGAAGATCAAAATCTAATTATTGTTGGCCTGAAAGATAATATTTTAGAAGAATTTGGTAATGAAGAAATTATTAATAAATTCAAATTAAATCCATCCCATTTTTCAGCTAGTACTGTTTCATGTACAGGGAGTAGTTATTGTAGCTTTGCTCTTGCAAATACCAAAGATATAGCAAGGAGTATTTCTGAAAAATTAGATCGAGAACTTGAATTATCAGAGGAGGTTAAAATCCACTGGACAGGATGTCCAAATAATTGTGGACAAGCTCATATGGGTGGTATTGGTATGACTGGTACAAAGGTAAAAAAAGAGGGGGGAGGA------ACTGAGGATGGATATAATGTCAGTATTGGAGGAAGACAAGATCACCTGCAAACTTTAGGTGAAACCGAATTTAAAAAAGTTAGTAAACATGAAATTTATAATTTAGTCAAAGAAATTTTAATCAACAAGTTTAATGCAAAGTTAAAA
AG-459-B06  TATTTAAATGATAAAAAATTAAATAAGATTGAAAAGCAAAAGGCGGAGAAAGATGGTCTGAAAATTTTTGAAGAGTTAGATGATTACGCTCTTAAAGGGTGGGAAGAGATGGATGAAGTAGATTTGCAAATGCGCTTGAAGTGGTATGGCCTTTTTTGGAGACCAAAAACTCCTGGAAGATTTATGATGAGGCTTAGAGTTCCCAATGGAATTTTAAACTCTAATCAGTTGAGAGTAATCGCTTCTATAGTTGCTAGATATGGAGAAGATGGTTCTGCAGATATAACAACTAGGCAAAATATTCAATTAAGGGGGGTTTTGATAAATGATCTACCAGATATCATTAAAAGACTTAGAGAGGTTGATATTACGTCCGTTCAGTCTGGAATGGATAATCCAAGAAATGTTACTGGCAATCCACTAGCGGGAATTGATCCTGAAGAAATTATAGATACAAGAAAATATACTTCTGAATTAGAAAATTACTTAACAAATTCTGGTAATGGCAACCCCGAATTCTCGAATTTACCGAGGAAGTGGAATACTGCAGTTGCAGGAGCAAAAGATAATTTTCTTCTACATAATGATCTTATCTTTCATCCTGTTTTAAAAAATGGAATCTTAGGCTTTGGTGTCTGGGTAGGAGGAATATTGTCAGCAACTTTGAATGCTTATGCTCTACCTCTAGATGTCTGGGTAGAAGAAAAAGATATATGCAAAATAACTGGAATTATTTGTTCCCTTTGGCGAGATAATGGAGATAGATTTCTAAGAAATAAAGGAAGATTTAGGTATTATTTAAACTCTATAGGTGTCGAAAAATTTAGAGAACTTGTAGAAGAAAAATTTGGAGCTTTGTCGAACGATCCAGGCTCAATTTTCAACTCAAAACAAAGAAGTTTATTTGGGATTAATAAACAAAAACAAAGCAATCTTTACTTTGCTGGATTACATATTCCTGTAGGAAGATTATTTGTAGAAGACATACAAGAAATTGCAAGACTAAGTGAAAAATATGGACAAAGTGAAGTAAGGCTAACCGAAGATCAAAATCTAATTATTGTTGGCCTAAAAGATAATATTTTAGAAGAATTTGGTGATGAAGAAATTATTAATAAATTCAAATTAAATCCATCCCATTTTTCAGCTAGTACCGTTTCATGCACAGGGAGTAGTTATTGTAGCTTTGCTCTTGCAAATACCAAAGATATAGCAAGGAATATTTCTGAAAAATTAGATCGAGAACTTGAATTATCAGAAGAGGTTAAAATCCATTGGACAGGTTGTCCAAATAATTGTGGACAAGCTCATATGGGTGGTATTGGCATGACCGGTACAAAGGTAAAAAAAGAGGGAGGTGGA------ACTGAGGATGGATATAATGTCAGTATTGGAGGGAGGCAAGATCACCTGCAAACCTTAGGCGAAACCGAATTTAAAAAAGTTAGTAAACATGAAATTTATAATTTAATCAAAGAAATTTTAATCAACAAGTTTAATGCAAAGTTAAAA
AG-459-C18  TATTTGCAAGAGAAAAAATTAAATAAAATTGAACAAAATAAAGCAACTAAAGATGGATTATTAATTGGTAAAGAAATTGAAAATTTTGCAAAAATAGGCTGGGAAGAGATGGATAAAACTGACCTAGAGCTCAGGCTTAAATGGTATGGGATGTTTTGGAGGCCAAAAACACCAGGTAAATTCATGCTTAGGCTGAGGGTCCCAAATGGTGTGATAAATTCACATCAATTAAAAATTGTTTCCTCAATTGTTGCAAGATACGGAGACAGTGGAAGCTGTGACGTAACAACAAGACAAAGTCTTCAACTTAGGGGAATTTTAATAAGTGATTTTCCTGAAATTCTTAGACGATTAAATAAAGCTGGAATCTATAGTATTCAATCTGGTTTCGATAATCCGAGAAATATAACTGGTAACCCAATAGCGGGTATTGATCCTGAAGAAATTATTGACACTAGAGATTATGTAAAACAATTAAATGATTATCTTACAAATAATGGCAAAGGGAATGAAGATTTTTCAAACTTACCTAGGAAATGGAATACTGCAATCGCAGGTTCAAAAGATAATTTTCTTTTACATAACGATTTAGTCTTTTTACCTGTAAAAGTGGATAATATTTTAGGATTTAGTGTTTGGGTGGGTGGAATACTTTCATCAGTATTAAACGACTATGCCATTCCACTAAATGTCTGGATTGAGGATAACAAAATTTGTGAGTTTACAAATGCTGTTTTAAGTCTCTGGAGGGATCATGGAGAACGCTCTGCTCGACCTAAAGGGAGATTTAGATTGTATTTGAACAAAATTGGAATTGAAAATTTTAGAGATTTAGTTGAAGAACGATTTGGAAAACTTAAGACTGATCCTGGTAGTGACTTTTGCAAAATCCCTAGGTCCTTTCTTGGTATTAACCAGCAAAAACAAAAAGATGTATTTTTTGCTGGATTACACATCCCAGTTGGAAGATTAAGCTCAGAGGATCTTCAAGACATTGCCTTGCTGAGTGAAAATTATGGATCAGGGGATATACGCCTAACAGAAGATCAAAATATAATAATTACGAATATTCCTAAAGACAAATTAGAAGAGTTCAAAAAAGAAAACCTATTAGATAAATTCCCTTTGAATCCTGGACATTTATCAGCAGGAACTGTTTCATGCACTGGCAATACCTATTGTAATTTTGCTCTAACAAATACTAAAGATACGGCATTAGAAGTTTCTCAACTACTCGATAAGGAACTGGACCTGGATGATGAAATCAAAATTCATTGGACTGGATGTCCAAATAGTTGTGGTCAAGCTTATATGGGTGCAATTGGGTTAACAGGCAAAAAAGGAAGAGATTCTGAAGGAAAA------ATAGTTGATGCTTATGATATTTGTATTGGAGGTGAACAAGGACCATCAAATAAAATTGGCAAAATTCATCTTAAAAAAGTTCCTAAATTTGAAATAAAAAATACTCTGAAAGAGATACTTATTGAAAAATTTTCAGCGCAGGAAAAA
AG-459-D04  TATTTAAATAATAAAAAATTAAATAAGATCGAAAAGCAAAAGGCGGAGAAAGATGGTCTGAAAATTTTTGAAGAGTTAGATGATTACGCTCTTAAAGGGTGGGAAGAGATGGATGAAGTAGATTTGCAAATGCGTTTAAAGTGGTATGGCCTTTTTTGGAGACCCAAAACTCCTGGAAGATTTATGATGAGGCTTAGAGTTCCCAATGGAATTTTAAACTCTAATCAATTGAGAGTAATTGCATCAATAGTTGCTAGATATGGCGAAGACGGTTCTGCAGATATAACAACTAGGCAAAATATTCAATTAAGGGGGGTTTTGATAAATGATCTACCAGATATTATTAGAAGACTTAGAGAGGTTGATATTACATCCGTTCAGTCTGGGATGGATAATCCAAGAAATGTTACTGGCAATCCACTAGCGGGAATTGATCCTGAAGAAATTATAGATACAAGAAAATATACTTCTAAATTAGAAAATTACTTAACAAATTCTGGTAATGGCAACCCCGAATTCTCGAATTTACCGAGGAAGTGGAATACTGCTGTTGCAGGAGCAAAAGATAATTTTCTTCTACATAATGATCTTATCTTTCATCCTGTTTTTAAAAATGGAATATTAGGCTTTGGTGTCTGGGTAGGAGGAATATTGTCAGCAACTTTGAATGCTTATGCTCTACCTCTAGATGTCTGGGTAGAAGAAAAAGATATATGCAAAATAACTGGAATTATTTGTTCCCTTTGGAGAGATAATGGAGATAGATTTCTGAGGAATAAAGGAAGATTTAGATATTATTTGAACTCTATAGGTATCGAAAAATTTAGAGAACTTGTAGAAGGAAAATTTGGAACTTTGTCTAACGATCCAGGCTCAGTTTTCAACGCAAAACAAAGAAGTTTTTTTGGGATTAATAAACAAAAACAAAACAATCTTTACTTTGCTGGATTACATATTCCTGTAGGAAGATTATTTGTAGAAGACATACAAGAAATTGCAAGACTAAGTGAAAAATATGGACAAAGTGAAGTAAGACTAACCGAAGATCAAAATCTAATTATTGTTGGCCTGAAAGATAATATTTTAGAAGAATTTGTTGATGAAGAAATTATTGATAAATTCAAATTAAATCCATCCCATTTTTCAGCGAGTACCGTTTCATGCACAGGGAGTAGTTATTGTAGCTTTGCTCTTGCAAATACCAAAGATATGGCAAGGAATATTTCTGAAAAATTAGATAGAGAACTTGAATTATCAGAGGAGGTTAAAATCCATTGGACAGGTTGTCCAAATAATTGTGGACAGGCTCATATGGGTGGGATTGGCATGACCGGTACAAAGGTAAAAAAAGAGGGAGGCGGG------ACTGAGGATGGATATAATGTCAGTATTGGAGGGAGACAAGATCACCTGCAAACCTTAGGCGAAACCGAATTTAAAAAAGTTAGTAAACATGAAATTTATAATTTAATAAAAGAAATTTTAATCAACAAGTTTAATGCAAAGTTAAAA
AG-459-J14  TATTTAAATGATAAAAAATTAAATAAGATTGAAAAGCAAAAGGCGGAGAAAGATGGTCTGAAAATTTTTGAAGAGTTAGATGATTACGCTCTTAAAGGGTGGGAAGAGATGGATGAAGTAGATTTGCAAATGCGCTTAAAATGGTATGGCCTTTTTTGGAGACCAAAAACTCCTGGAAGATTTATGATGAGGCTTAGAGTTCCCAATGGAATTTTGAACTCTAATCAGTTGAGAGTAATCGCGTCAATAGTCGCTAGATATGGAGAAGACGGTTCTGCAGATATAACAACTAGGCAAAATATTCAATTAAGGGGGGTTTTGATAAATGATCTACCAGATATTATTAAAAGACTTAAAGAGGTTGATATTACATCCGTTCAGTCTGGAATGGATAATCCAAGAAATGTTACTGGCAATCCACTAGCGGGAATTGATCCTGAAGAAATTATAGATACGAGAAAATATACTTCTGAATTAGAAAATTACTTAACAAATTTTGGTAATGGAAACCCCGAATTCTCGAATTTACCCAGGAAGTGGAATACTGCAGTTGCAGGAGCAAAAGATAATTTTCTTCTACATAATGATCTTATCTTTCATCCTGTTTTTAAAAATGGAATACTAGGGTTTGGTGTCTGGGTAGGAGGAATTTTATCAGCAACTTTGAATGCTTATGCTCTACCTCTAGATGTCTGGATAGAAGAAAAAGATATATGCAAAATAACTGGAATTATTTGTTCCCTTTGGCGAGATAATGGAGATAGATTTCTAAGAAATAAAGGAAGATTTAGATATTATTTGAACTCTATAGGGATCGAAAAATTTAGAGAACTTGTAGAAGAAAAATTTGGAACTTTGTCGAACGATCCAGGCTCAATTTTCAATGAAAAACAAAGAAGTTTATATGGGATTAATAAACAAAAACAAAACAATCTTTACTTTGCTGGATTACATATTCCTGTAGGGAGGTTATGTGTAGAAGACATACAAGAAATTGCAAGACTTAGTGAAAAATATGGACAAAGTGAAGTAAGACTTACCGAAGATCAAAATCTAGTTTTTGTTGGCCTGAAAGATAATATTTTAGAAGAATTTGGTGATGAAGAAATTTTTAATAAATTCAAATTAAATCCATCCCATTTTTCAGCAAGTACCGTTTCATGTACAGGGAGTAGTTATTGTAGCTTTGCTCTTGCAAATACTAAAGATATAGCAAGGAATATTTCTGAAAAATTGGATAGAGAACTTGAATTATCAGAGGAGGTTAAAATCCATTGGACAGGTTGTCCAAATAATTGTGGACAAGCTCATATGGGTGGTATTGGCATGACCGGTACAAAGGTAAAAAAAGAGGGAGGTGGA------ACTGAGGATGGATATAATGTCAGTATTGGAGGAAGACAAGATCACCTGCAAACCTTAGGTGAAACCGAATTTAAAAAAGTTAGTAAACATGAAATTTATAATTTAATCAAAGAAATTTTAATCAACAAGTTTAATGCAAAGTTAAAA
AG-459-J20  TACTTGAATAACAAGAAATTAAATAAGATTGAAAAACAAAAGGCGGAAAAAGATGGCCTAAAAATATTTGAAGAGTTAGATGATTACGCTCTTAAAGGGTGGGAAGAAATGGATGAAGTAGATTTGCAAATGCGTTTAAAATGGTATGGTCTATTTTGGAGACCAAAAACTCCTGGAAGATTCATGATGAGACTTAGAGTTCCGAATGGAATTTTAAATTCTAATCAGTTGAAAGTAATAGCATCAATAGTTGCTAGATATGGAGAAGATGGTTCTGCAGATATTACGACTAGGCAAAATATACAATTAAGAGGAGTTTTGATAAATGATCTACCAGATATTATTAAAAGACTTAGAGAGGTTGACATTACATCCGTACAGTCTGGTATGGATAATCCAAGAAATGTTACTGGAAATCCGCTAGCTGGAATTGATCCAGAAGAAATCATAGACACAAGAAAGTATACTTCTGAATTAGAAGATTACTTAACAAATTCTGGAAATGGCAACTCCGAATTCTCCAATTTACCAAGAAAGTGGAATACTGCAGTAGCAGGAGCAAAAGATAATTTTCTACTACATAATGATCTTATCTTTCATCCTGTTTCTAAAAATGGAATCTTAGGCTTTGGCGTCTGGGTAGGAGGAATATTATCAGCAACTTTAAATGCTTATGCTCTACCTTTAGATGTCTGGATAGAAGAAAAAGATATATGCAAAATAACTGGAATAATTTGTTCACTTTGGAGAGATAATGGAGATAGATTTCTTAGAAACAAAGGAAGATTTAGACATTATTTGAATTCTATAGGGATCGATAAATTTAGAGAACTTGTAGAAGAAAAATTTGGAACTTTATCGAAAGATCCAGGCTCACTTTTTAACAAAAAACAAAGAAGTATATTTGGAATTAATAAACAAAAACAAGACCACCTTTACTTTGCTGGAATACATATTCCAGTAGGAAGATTATGCGTAGAAGATATACAAGAGATTGCAAGATTAAGTGAAAAATTTGGACAAAGTGAAGTAAGATTAACTGAAGATCAAAATCTAATTATTGTTGGTCTTAAAAAAAATATTTTAGAAGAATTTAGTAATGAAGAAATTATTAATAAATTCAAATTAGATCCACCCCATTTTTCCTCAAGTACTGTTTCATGTACTGGGAGTAGTTATTGTAGTTTTGCGCTTTCAAATACAAAAGATATAGCAAGGAATATTTCTGAAAAATTAGATCGAGAACTTGAATTATTAGAGGAGGTTAAAATTCATTGGACAGGCTGTCCAAACAATTGTGGTCAAGCTCATATGGGTGGTATAGGTATGACAGGAACAAAGGTTAAAAAAGAGGGAGGTGGA------ACTGAGGATGGATATAATGTAAGTATTGGGGGGAGACAAGATCACATACAAACTTTAGGTGAAACCGAGTTTAAAAAAGTTAGCAAAAATGATATTTATAATGTAATCAAAGAAATTCTAATAAATAAATTTAATGCCAAATTAAAA
AG-459-O09  TATTTAAATGATAAAAAATTAAATAAGATTGAAAAGCAAAAGGCGGAGAAAGATGGTCTGAAAATTTTTGAAGAGTTAGATGATTATGCTCTTAAAGGGTGGGAAGAGATGGATGAAGTAGATTTGCAAATGCGCTTAAAGTGGTATGGCCTTTTTTGGAGACCAAAAACTCCCGGAAGATTTATGATGAGGCTTAGAGTTCCCAATGGAATTTTAAACTCTAATCAGTTGAGAGTAATCGCGTCAATAGTTGCTAGATACGGAGAAGACGGTTCTGCAGATATAACAACTAGGCAAAATATTCAATTAAGGGGGGTTTTGATAAATGATCTACCAGATATTATTAAAAGACTAAGAGAGGTTGATATTACATCCGTTCAGTCTGGAATGGATAATCCAAGAAATGTTACTGGCAATCCACTAGCGGGAATTGATCCTGAAGAAATTATAGATACGAGAAAATATACTTCTGAATTAGAAAATTACTTAACAAATTCTGGTAATGGGAACCCCGAATTCTCGAATTTACCGAGGAAGTGGAATACTGCAGTTGCAGGAGCAAAAGATAATTTTCTTCTACATAATGATCTTATCTTTCATCCTGTTTTTAAAAATGGAATACTAGGCTTTGGTGTCTGGGTAGGAGGAATATTGTCAGCAACTTTGAATGCTTATGCTCTACCTCTAGATATCTGGGTAGAAGAAAAAGATATATGCAAAATAACTGGAATTATTTGTTCCCTTTGGCGAGATAATGGAGATAGATTTCTAAGAAATAAAGGAAGATTTAGATATTATTTGAACTCTATAGGTATCGAAAAATTTAGAGAACTTGTAGAAGAAAAATTTGGAACTTTGTCGAATGATCCAGGCTCAATTTTCAATGAAAAACAAAGAAGTTTATTTGGGATTAATAAACAAAAACAAAACAATCTTTACTTTGCTGGATTACATATTCCTGTAGGGAGGTTATGTGTAGAAGACATACAAGAAATTGCAAGACTAAGTGAAAAATATGGACAAAGTGAAGTAAGACTAACCGAAGATCAAAATCTAGTTATTGTTGGCCTGAAAGATAATATTTTAGAAGAATTTGGTGATGAAGAAATTTTTAATAAATTCAAATTAAATCCATCCCATTTTTCAGCAAGTACCGTTTCATGTACAGGGAGTAGTTATTGTAGCTTTGCTCTTGCAAATACCAAAGATATAGCAAGGAATATTTCTGAAAAATTAGATAGAGAACTTGAATTATCAGAGGAGGTTAAAATCCATTGGACAGGTTGTCCAAATAATTGTGGACAAGCTCATATGGGTGGTATTGGCATGACCGGTACAAAGGTAAAAAAAGAGGGAGGTGGA------ACTGAGGATGGATATAATGTCAGTATTGGAGGAAGACAAGATCACCTGCAAACCTTAGGTGAAACAGAATTTAAAAAAGTTAGTAAACATGAAATTTATAATTTAATCAAAGAAATTTTAATCAACAAGTTTAATGCAAAGTTAAAA
AG-459-P07  TATCTTGAAGGGAAAAAATTAAATCAGATTGAGAAAAACAAAGCCACTAAAGATGGTCTTGACGTAGGGAAAGAAATTGAAAATTATGCAGAGATGGGTTGGGAAGATATGGATAAAACTGACTTACAATTAAGATTGAAATGGTATGGCATGTTCTGGAGACCAACTACTCCGGGAAAGTTTATGCTCAGGCTAAGAATACCGAATGGAATCGTAAATTCTGAACAGTTAAAAATTATAGCTTCAATTGTTTCTAGATATGGCGAAAACGGCAGTTGCGATATAACAACGAGGCAAAATATACAGCTGAGAGGGGTTCTAATTAGCGATCTACCTGAAATACTAAATAGACTAAAAAAAGTAAATATTTCAACTACTCAATCCGGTTTTGATAATCCCAGAAATGTAACTGGGAATCCTATTGCAGGTGTAGACCCAGAGGAAATAATAGATACAAGAGAATACACAATAAAAATGCAAAATTATTTAACTAATGAAGGTAAAGGGAATTCAGAATTTTCAAATTTACCAAGAAAATGGAATACAGCAATAGCAGGAGCAAAAGATAACTTTCTTCTACATAATGATATTGTCTTTCATCCTGTAAAAATCAATGGTAAATTAGGTTTTAGTATCTGGATAGGAGGTGTCCTCTCATCTGTATTAAATGAATATGCAATTCCACTTAATGCATGGGTAGAAGAGAATGAAATCTATAAAATTACATCAATAATTATTTCATTATGGAGAGACAATGGTGAACGTAACACTAGACCAAAAGGACGCTTTAGATTTTATTTAAATAAAGTTGGTATTACTAAGTTTAGAGAATTAGTAAAAGAAAAATATGGAGAATTAAAAGAAGATCCTGGCTCAGATTTTATTAAAGAACCAAGATCATTTTTTGGGATTCATCCTCAAAAGCAAATAGGTCAATACTATGCAGGTATTCATATACCTGTTGGTAGACTTACAGCAGAAGATCTACAAGATCTTTCAAAAATAAGTAAGGAATATGGTGACAGAGAAATTAGATTAACTGAAGATCAAAATATAATAATAACAGGCATTGATCAAAACTCAATTAAAGAGTTTAAGGAAGATTTGATTTTAGAAAGATTTCCTCTAAAGCCTAATGCAATTGCAGCTGGAACTGTTTCATGTACTGGTAATACATATTGCGGATTTGCACTGACAAATACAAAAGATCAAGCATTAGAATTATCAAACGAATTAGATAAAGAGTTAGATATAAGAGAAGAAATAAAAATACATTGGACTGGATGCCCAAATAGTTGCGGACAAGCATATATGGGAGCTATTGGTTTAACTGGGAAAAAAGCTAAAAATTCAAAAGGAGAA------ACTGTAGAGGCCTACGATATAAGTATTGATGGTAAACAAGGTGCTGAATATAAATTAGGAAAATTATTACAAAAATCTGTTCCTAAGGACGAATTAAAAGATGTATTAAAAGATTTACTCATATCAAATTTTGGAGCAAAACAAAAA
AG-670-D07  TATTTGGATGGAAAAAAGTTAAACAAAATTGAACAGCAAAAAGCCGAGAAAGATGGTCTGGCTATTGGTTCAGAGCTTGACCATTTCGCCAAAATTGGCTGGGAAAAAATGGAAAAATCTGATCTTGAGCTGCGCTTGAAATGGTACGGGATGTTCTGGAGGCCTAAAACTCCCGGAAAATTTATGCTAAGGCTGCGGATCCCGAATGGAATCCTTAACCCACAACAAACGCGCGTAATCGCCACAATTGTTGAGCGTTATGGAGATAATGGCAGCTGCGACATTACAACCAGACAGAATTTACAGCTCAGAGGAGTACTAATTAATGATCTACCTAATATTATTAAGCAACTCAAGGATGTAGGCCTTCAGACACTTCAATCAGGATTTGATAATCCAAGAAACGTCACGGGAAATCCACTGGCTGGCATTGATCCGCAAGAAATTATCGATACACGCCCCTTCACGATAGAACTACAAAACTTCTTAACCAATAAAGGAGAAGGAAATCATGAATTCTCAAATTTGCCGCGCAAATGGAATACAGCAGTTGCAGGCTCGAAAGATAATTTCCTACTGCACAATGATATTGTCTTTCACCCAGTCTCCAACAATGGAATCCTTGGCTTTGGAGTTTGGGTAGGTGGAATCTTATCCCCTCAAATGAATTCCTATGCAATTCCACTGAATGCATGGATTCCCCAAGACGATATTTGCCGGATGACAGATTGTGTGATCAGAGTTTGGAGGGACAATGGAGAACGAAACATCAGGTCTAAAGGACGATTTAGAGCCTATGTTGAAGCCGTTGGCTTTGATACTGTACGGCAACAAATTGAAGAACTGTATGGACCCTTAACACCGGATCCCGGCTCAATCTTTGATGAGAAACCGAGAAGCCATTATGGTATTCATCAACAAAAGCAGGAGGGACTTTACTATGTTGGTCTTCATGTTCCTGTCGGGCGTTTAACAGCCGAAGACTTGCATGATTTGGCAACTGCAGCAAATTCATACGGTGACGGTGAAATACGTTTGACCGAAGATCAAAACCTTATTCTTGCCAACATTCATCAGGCACAAGTTAGCAATTTGCAGAATGATCCCTTGTTGACGCGGTTCCCATCGAATCCAGGAACTGTGGCATCAGGAACAGTGTCATGCACCGGCAGCGCGTATTGCAGCTTTGCCATGGTTAATACAAAAGATCGAGCCAAAACAATTGCGGACGAACTTGATCAAGAACTCAATCTTCCCGACGAAGTGAAAATTCATTGGACGGGTTGTCCAAACACATGCGGGCAAGCCTATATGGGTGCCATTGGCCTCACAGGTAAAAAAGCCAAAAACAGTGAAGGGGTC------ATCGGCGAAGGATTCCAGATCACTGTTGGTGGTTCTCAGGGACCTGACCCCACGGTTGGGGACATTTATATGAAGACAGTTCCTGCAGAAGATGTTAAATCGGTTGTAAAAGATCTTTTGATTGAAAAATTCGGAGCAACCTGCAAA
AG-670-F22  TATCTGGATGGCAAGAAGCTGAATAAGATTGAACAGAATAAGTCGGCCAAAGATGGACTGTTAGTTGGTAATGAAATTGAGAAATTTGCCGAAATGGGGTGGGAGCAGGTTGATGAAACCGACCTTCAATTGCGATTGAAATGGTATGGAATGTTTTGGCGGCCTAAAACGCCCGGCAAATTCATGCTGCGCCTGCGGGTTCCCAACGGTGTGCTCTCCGCTCAACAATTGCGCGTTGTCGGCTCCATTGTTGAGCGCTACGGCGAGAACGGAAGCTGTGACATCACCACCAGGCAGAACCTGCAACTGAGAGGAGTGCTTCTTGGCGACCTGCCGGAAATCCTCAAGCGCCTTGAAGAAGCTGGCCTGAGTACGATCCAATCGGGTTTTGATAACCCCCGCAATGTCACCGGTAACCCAATTGCCGGGATTGATCCAAAAGAAATCCTCGATACCAGGCCTTACACAGATGAACTTGAAAACTTTTTAACCAATCACCGCAAAGGCAATCCTGAATATTCCAATCTTCCCAGAAAATGGAATACTGCAGTTGCCGGTGCAAAAGACAATTTCCTGCTTCACAACGACATTGCCTTCCATCCCGTTGAAAAAGATGGTGTGATGGGTTTCGGTGTGTGGATTGGCGGCATCCTTTCATCACAGATGAATGCCTATGCAATTCCGCTGAATGCCTGGGTCAAGCCAGATGAAATTTGTCGGATGACCGATACGGTGATTCGTCTCTGGAGAGATAACGGAGAGCGAAACAAACGCCCGAAAGGTCGCTTCAGAATGTATCTCGATGAAGTTGGCCACGACAACTTCCGCAATCAGGTTGAAGAACAGTTCGGGCCACTAACACCCGACCCCGGGTCTGTGTTTGACACCACGCCCCGATCGCACTACGGCATTCACCCGCAGAAACAGGATGGGCTGGTCTTTGCGGGTCTCCACGTTCCGGTTGGCCGCCTGAAAGCGCAGGATCTTCATGATCTGGCCACAGCGAGCATCAGCTACGGAAGCGGAGAAGTGCGGCTCACTGAAGTTCAGAACGTGATCATTGTTGGACTGCCGCAAGCACAGGTCGAAGCGTTTGAAAGCGATCCACTGCTCGAACGATTTCCACTCAAGCCTGGTGCGATTTCGGCTGGCACCGTGTCATGCACAGGAAGCACCTATTGCGGATTTGCACTCACCAACACCAAGGATCAAGCCTTGGCTGCTGCCAAAGAGCTCGATCAGGAGCTTGATCTGCCAGAAGAACTGAAAATTCACTGGACAGGTTGTCCCAACAGCTGCGGCCAGGCCTACATGGGCGCAATCGGCCTAACAGGCGCCAAAGCCAAAAACAGTGAGGGCAAA------ACAGATGATGGCTACACGATGACCCTTGGTGGATCACAGGGACCCAATCCAACGGTGGGTGAACTCCATCAGAAGGCCATTCCGGCTGAAAACATCAAAGAGGTTCTGCGCGAAGTGCTGATTGAACGGTTCGGCGCAAAACCACGA
AG-673-D02  TATCTGGATGGCAAGAAGCTGAATAAGATCGAGCAGAACAAGTCGGCCAAAGATGGCCTGCTAGTCGGTAGCGAGATTGAGAAATTTGCCGAAATGGGTTGGGAGCAGGTGGATGAAACCGACCTTCAATTGCGATTGAAATGGTATGGAATGTTCTGGCGGCCTAAAACACCCGGCAAATTCATGCTGCGCCTGCGGGTTCCCAACGGTGTACTCTCCGCTCAACAATTGCGCGTTGTCGGCTCCATTGTTGAGCGCTACGGAGAGAACGGCAGCTGTGACATCACCACCAGGCAGAACCTACAACTGAGAGGAGTGCTTCTTGGCGACCTGCCGGAAATTCTCAAGCGACTGGAAGAAGCTGGTCTGAGTACGATCCAATCGGGTTTTGATAATCCTCGTAATGTCACCGGCAACCCAATCGCCGGGATTGATCCAAAGGAAATCCTCGATACCAGGCCTTACACAGATGAACTTGAAAACTTTTTAACGAATCACCGCAAAGGAAATCCTGAATATTCCAATCTTCCCAGAAAATGGAATACGGCAGTTGCCGGTGCAAAAGACAATTTCCTTCTTCACAACGACATTGCCTTCCATCCCGTAGAAAACGATGGTGTGATGGGTTTCGGTGTGTGGATTGGCGGCATTCTTTCATCACAGATGAATGCCTATGCCATCCCGCTGAATGCCTGGGTCAAGCCAGATGAAATTTGTCGGATGACCGATACGGTGATTCGACTCTGGAGAGATAACGGAGAGCGCAACAAACGCCCGAAAGGTCGATTCAGAATGTATCTCGATGAAGTTGGCCACGACAACTTCCGCAATCAGGTTGAAGAACAATTCGGGCCACTAACACCCGACCCCGGGTCTGTATTTGACACCACACCCCGATCTCACTACGGCATTCACCCGCAGAAACAGGATGGGCTGGTCTTTGCGGGTCTCCACGTTCCGGTTGGTCGCCTAACAGCGCAGGATCTTCATGATCTGGCCACAGCGAGCATCACCTACGGAAGCGGAGAAGTGCGGCTCACTGAAGATCAGAACGTGATCATTGTTGGACTGCCTCAAGCACAGGTCGAAGCTTTTGAAAGCGATCCACTGCTCGCACGATTTCCGCTCAAACCTGGTGCGATTTCGGCTGGCACCGTGTCATGCACAGGAAGCACATATTGCGGATTTGCACTCACCAACACCAAGGATCAAGCCTTGGCCGCTGCCAAAGAGCTCGATCAGGAGCTTGATCTACCAGAAGAACTGAAAATTCACTGGACAGGTTGCCCCAACAGCTGCGGCCAGGCCTACATGGGCGCAATCGGTCTAACAGGCGCCAAAGCCAAAAACAGTGAGGGCAAA------ACAGATGATGGCTACACGATGACCCTTGGTGGATCACAGGGACCCAATCCAACGGTGGGTGAACTCCATCAGAAGGCCATTCCGGCTGAAAACATCAAAGAGATTCTGCGCGAAGTACTGATTGAACGGTTCGGCGCAAAACCACGA
AG-676-C06  TATCTGGATGGCAAGAAGCTAAATAAGATTGAACAGAACAAGTCAGCCAAAGATGGCCTACTAGTCGGTAGTGAAATTGAGAAATTTGCCGAAATGGGGTGGGAGCAGGTTGATGAAACCGACCTTCAACTGCGATTGAAATGGTATGGAATGTTTTGGAGGCCAAAGACGCCCGGCAAATTTATGCTGCGCCTGCGGGTTCCCAACGGTGTGCTCTCCGCTCAACAATTGCGCGTTGTCGGCTCCATTGTTGAGCGCTACGGCGAGAACGGCAGCTGCGACATCACCACCAGGCAGAACCTGCAACTGAGAGGAGTGCTTCTTGGCGACCTGCCGGAAATCCTCAAGCGCCTTGAAGAAGCTGGCCTGAGTACGATCCAATCGGGTTTCGATAACCCCCGCAATGTCACCGGTAACCCAATCGCCGGGATTGATCCAAAAGAAATCCTTGATACCAGGCCTTACACAGATGAACTTGAAAACTTTTTAACCAATCACCGCAAAGGCAATCCTGAATATTCCAATCTTCCCAGAAAATGGAATACTGCAGTTGCCGGTGCAAAAGACAATTTCCTGCTTCACAACGACATTGCCTTCCATCCCGTTGAAAAAGATGGTGTGATGGGTTTCGGTGTGTGGATTGGCGGCATTCTTTCGTCACAGATGAATGCCTATGCCATCCCGCTGAATGCCTGGGTCAAGCCAGATGAAATTTGCCGGATGACCGATACGGTGATTCGTCTCTGGAGAGATAACGGAGAGCGAAACAAACGCCCGAAAGGTCGCTTCAGAATGTATCTCGATGAAATTGGCCACGACAACTTCCGCAATCAGGTTGAAGAACAGTTCGGGCCACTAACACCCGACCCCGGGTCTGTGTTTGACACCACGCCCCGATCGCACTACGGCATTCACCCGCAGAAACAGGATGGGCTGGTCTTTGCGGGTCTCCACGTTCCGGTTGGCCGCCTGAAAGCGCAGGATCTTCATGATCTGGCCACAGCGAGCATCACCTACGGAAGCGGAGAAGTGCGGCTCACTGAAGATCAGAACGTGATCATTGTTGGACTGCCGCAAGCACAGGTCGAAGCGTTTGAAAGCGATCCACTGCTCGAACGATTTCCACTCAAGCCTGGTGCGATTTCGGCTGGCACCGTGTCATGCACAGGAAGCACCTATTGCGGATTTGCACTCACCAACACCAAGGATCAAGCCTTGGCTGCTGCCAAAGAGCTCGATCAGGAGCTTGATCTGCCAGAAGAACTGAAAATTCACTGGACAGGTTGTCCCAACAGCTGCGGCCAGGCCTACATGGGCGCAATCGGCCTAACAGGCGCCAAAGCCAAAAACAGTGAGGGCAAA------ACAGATGATGGCTACACGATGACCCTTGGTGGATCACAGGGACCCAATCCAACGGTGGGTGAACTCCATCAGAAGGCCATTCCGGCTGAAAACATCAAAGAGGTTCTGCGCGAAGTGCTGATTGAACGGTTCGGCGCAAAACCACGA
AG-676-E23  TATCTGGATGGCAAGAAGCTGAATAAGATCGAACAGAACAAGTCGGCCAAAGATGGCCTGCTCGTTGGTAGTGAAATTGAGAAATTTGCCGAAATGGGGTGGGAGCAGGTTGATGAAACCGACCTTCAATTGCGATTGAAATGGTATGGAATGTTTTGGCGGCCGAAAACACCCGGCAAATTCATGCTGCGCCTGCGGGTTCCCAACGGTGTGCTCTCCGCTCAACAATTGCGAGTTGTCGGCTCCATTGTTGAGCGCTACGGAGAGAACGGCAGCTGTGATATCACGACCAGGCAGAACCTGCAACTGAGAGGAGTGCTTCTTGGCGACCTGCCGGAAATCCTCAAGCGCCTTGAAGAAGCTGGTCTGAGTACGATTCAATCGGGTTTTGATAACCCTCGTAATGTCACCGGCAACCCAATCGCCGGGATTGATCCAGAGGAAATCCTCGATACCAGGCCTTACACAGATGAACTTGAAAACTTTTTAACGAATCACCGCAAAGGCAATCCGGAATATTCCAATCTTCCCAGAAAATGGAATACGGCAGTTGCCGGTGCAAAAGACAATTTCCTTCTTCACAACGACATTGCCTTCCATCCCGTAGAAAAAGATGGTGTGATGGGTTTCGGTGTGTGGATTGGCGGCATTCTTTCATCACAGATGAATGCCTATGCCATCCCGCTCAATGCCTGGGTCAAGCCAGATGAAATTTGTCGGATCACCGATACGGTGATTCGTCTCTGGAGAGATAACGGAGAACGCAACAAACGTCCGAAAGGTCGATTCAGAATGTATCTCGATGAAGTTGGCCACGACAACTTCCGCAATCAGGTTGAAGAACAGTTCGGGCCTCTAACACCCGACCCAGGGTCTGTGTTTGACACCACGCCCCGATCGCACTACGGCATTCACCCGCAGAAACAGGATGGGCTGGTCTTTGCGGGTCTCCACGTTCCGGTTGGTCGCCTAACAGCGCAGGATCTTCATGATCTGGCCACAGCGAGCATCACCTACGGAAGCGGAGAAGTGCGGCTCACTGAAGATCAGAACGTGATCATTGTTGGACTGCCGCAAGCACAGGTCGAAGCTTTTGAAAGCGACCCACTGCTCGCACGATTTCCGCTCAAACCTGGTGCGATTTCGGCTGGCACCGTGTCATGCACAGGAAGCACGTATTGCGGATTTGCACTCACCAACACCAAGGATCAAGCCTTGGCAGCTGCCAAAGAGCTCGATCAGGAGCTTGATCTGCCAGAAGAACTGAAAATTCACTGGACAGGTTGCCCCAACAGCTGCGGCCAGGCCTACATGGGCGCAATCGGCCTAACAGGCGCCAAAGCCAAAAACAGTAAGGGCAAA------ACAGATGATGGCTACACGATGACCCTTGGTGGATCGCAGGGACCCAATCCAACGGTGGGTGAACTCCATCAGAAGGCCATTCCAGCTGAAAACATCAAAGAGGTTCTGCGCGAAGTGCTGATTGAAAGGTTCGGCGCAAAACCACGA
AG-679-C18  TTCCTAGAGGACAAAAAACTCAACAAGATTGAGCAGAAGAAAGCCTCTAAAGATGGGCTTCTCGTTGGGACTGAAATTGATGAATTTGCAAGAATTGGATGGGAAGAAGTTGATGAGACCGATTTACAACTTCGATTGAAATGGTATGGAATGTTTTGGCGACCTAAAACTCCAGGAAAGTTTATGCTTCGCTTACGAATACCCAATGGCGTAATCAATAATAAACAGCTGAGAGTTGTAGCCTCTATTGTTGAACGCTACGGAGAGAATGGAAGCTGCGATATCACAACACGTCAAAATTTACAGTTGCGAGGGGTTTTACTTAATGATTTACCGGAGATACTAAAACGTCTCAAAGAAGTTGGGTTGAGTTCTATCCAATCTGGATTTGACAACCCGAGGAACGTGACAGGCAATCCGCTCGCAGGTATCGATCCAAATGAGATTGTCGATACACGTCCCTTCACAACAGAATTGCAAAATTTTCTCACTAATGACTGTGAGGGGAATCCCGAATATTCCAATCTTCCGCGCAAATGGAATACTGCGGTTGCTGGTGCGAAAGACAACTTCTTACTCCACAACGATATCGTCTTTCACCCTGTAGAGAAGAATGGTGTGATGGGTTTTGGAGTCTGGATTGGAGGAATTCTTTCCTCGCAGATGAATGCTTATGCCATTCCCCTAAATGCATGGGTTAAACAAGATGAAATATGCAAGATGACGGATTCTGTCATTCGTTTATGGCGTGACAATGGCGAACGCGATAAACGACCCAAAGGTCGATTCCGCATGTATCTAGATCAGCTTGGAGTCGACACCTTTAGGAGCAAGGTTGAAGAACTTTTTGGCCCCCTCGAGATGGATCCTGGCTCAGTTTTTAACACTACACCACGTTCTCATTACGGAATTCATCCTCAAAAAGAAGAAGGTGAATTCTTTGCCGGGTTGCACGTCAATGTAGGACGCTTGACAGCAAATGATCTTCACAATTTGGCAACCGCAAGTTTGGACTATGGCAATGGAGAAGTTCGCTTAACAGAAGATCAAAATGTTATTATTGTAGGCATTAGTTCATCTAATTTAGATGGATTTAAATCAGATCAGTTGTTGAATCGTTTTCCCCTTACCCCGGGAACCGTTGCTGCTGGAACGGTCTCCTGCACTGGCAATACCTATTGCAGTTTTGGACTCACGAACACTAAAGATCAAGCGATTGCAGCGGCAGAAAAATTGGATGCTGAACTCGAACTTCCCGAAGAACTCAAAATCCATTGGACCGGATGTCCTAATACCTGTGGGCAAGCGTTTATGGGCGCCATTGGACTCACTGGCACTAAAGCAAAGAACAGCAAAGGAGAG------ATGGGAGAGGGCTACACCATGAGCATCGGAGGTTCTCAAGGGAACAATCCGCAAATTGGTGAAGTGCACCAAAAAGCAATTCCCGCTGAAGACATTCAAAAAGTCTTACGGCAGGTACTTATTGAACGATTCGGAGCCAAGCCAAAA
AG-683-B21  TATTTAGAGGGTAAGAAGCTCAACAAGATTGAGCAAAACAAAGCCAACAAAGATGGTCTACTCGTTGGCAGCGAAATTGATCAGTTTGCTGAACTGGGCTGGGAACAGGTTGACGAAACAGATATACAACTCCGTCTGAAGTGGTATGGAATGTTCTGGCGCCCCAAAACACCAGGCAAGTTCATGCTTCGCCTTCGAGTTCCCAACGGTGTTTTGTCAGCTCAGCAGATCAGAGTTGTTGCATCAATTGTTGAGCGTTACGGAGAAAATGGAAGCTGCGATATCACGACACGTCAAAATCTTCAACTTCGAGGTGTTCTCCTCGGAGATTTTCCTGAAATTCTTAAACGCTTAAAAGAAGTAGGATTGAGTTCCATTCAGTCTGGGTTTGACAATCCTCGCAACGTCACAGGCAATCCGCTGGCAGGTATTGATCCACAAGAAATTGTGGATACACGTCCATACACAACTGAACTTCAAAACTTCCTCACAAACAATTGTGCAGGAAACCCAGAATTCTCCAACCTTCCACGCAAATGGAACACAGCCGTAGCAGGCTCAAAAGATAATTTTCTACTTCATAACGACATTGTTTTCCACCCCGTAGAACACAACGGCGTAATGGGATTTGGGGTTTGGATTGCTGGAATTCTCTCTTCACAACTCAATGCTTATGCACTTCCACTCAATGCATGGGTAACGCCCGACCAGATCTGTGACATGACTGCAGCAGTCATCAAAATCTGGCGCGACAACGGCGAGCGTGACAAACGGCCCAAAGGCCGCTTCCGTTTGTATCTCGATGAAGTGGGACTCGATGCCTTCAGGGCAATGGTCGAAGAACGCTTCGGCCCCCTCACCCCGGATCCCGGCTCTGTTTTTAATGCAGAGCCCCGTTCTCATTATGGGATCCACTCTCAAAAACAAGAAGGTTTGTCCTTTGCAGGTTTACACGTTCCAGTAGGGCGTTTAACAGCGCAAGATCTTCATGATTTGGCCACAGCTAGCCTTCAATATGGCAGCGGTGAAATACGACTCACTGAAGATCAAAATGTCATTCTCGTTGGCATTTCAGAGAACACAGTCGACGCACTGAAAGCAGATCCTTTATTACAACGTTTTCCTTTAGAGCCAGGCACCATTGCAGCAGGAACAGTGTCTTGTACAGGCAGTACCTACTGCAGCTTTGCACTAACCAATACCAAAGATGAAGCTCTAAAAGCAGCCCATGAACTGGATGCTGAACTGAACCTTCCCGACGAGCTGAAGATTCATTGGACAGGCTGCCCGAATACTTGCGGCCAGGCGTACATGGGCGCGATTGGACTCACTGGCACCAAAGCAAAAAATAGCGATGGTGTG------ATGGGCGAGGGCTACACCATCACTATCGGCGGTTCACAAGGAGCCAATCCAACTCTTGGTGAGCTCCATCAAAAAGCTGTACCAGCTGCACAGATCAAATCGGTATTAAAAAACCTGCTAATTGAACAATTCGGCGCCACAACAAAA
BL107       TATCTAGAGGGCAAGAAGCTCAACAAAATTGAGCAAAATAAAGCCAATAAAGATGGTCTACTCGTTGGCAGCGAAATTGATCAATTCGCTGAGCTGGGCTGGGAACAAGTTGATGAAACAGATTTACAACTCCGTCTGAAGTGGTATGGGATGTTCTGGCGCCCCAAAACACCGGGCAAGTTTATGCTTCGCCTTAGAGTTCCCAACGGTGTTTTGTCAGCTCAGCAGCTCAGAGTTATTGCATCAATTGTTGAGCGTTACGGAGAAAATGGAAGCTGCGATATCACGACTCGTCAAAATCTTCAACTTCGTGGCGTTCTCCTCGGAGATTTTCCTGAAATCCTAAAACGTTTAAAAGAAGCAGGATTGAGTTCAATTCAGTCTGGCTTCGATAACCCTCGCAATGTGACTGGCAATCCTCTGGCAGGAATCGATCCCGAAGAAATTATCGACACACGACCATACACAACCGAGCTTCAGAACTTCCTCACGAATAATTGTGAGGGAAATCCCGAATTTTCCAACCTTCCACGCAAATGGAACACCGCCGTTGCCGGATCAAAAGATAATTTTTTACTTCATAACGACATTATTTTCCATCCCGTAGAGCACAACGGTGTGATGGGATTTGGGGTTTGGATAGCTGGGATTCTTTCCTCACAGCTCAATGCTTATGCACTACCTCTGAATGCTTGGGTAACGCCCGATCAGATCTGTGACATGACTGCAACGGTCGTCAAAATCTGGCGTGACAACGGCGAGCGTGACAAACGGCCCAAAGGACGCTTCCGTCTGTATCTCGATGAAGTGGGACTCGATGCCTTCAGGGCAATGGTGGAAGAACGCTTCGGCCCCCTCACCCCGGATCCCGGTTCTGTCTTTAATGCAGAGCCCCGTTCTCATTATGGGATCCACCCTCAAAAACAAGAAGGTCTTTCCTTTGCAGGCTTGCACGTTCCAGTAGGGCGTTTAACAGCTCAAGATCTTCATGATTTATCCACAGCTAGCCTTCAATATGGCAGCGGAGAAATACGACTCACAGAAGACCAAAATGTCATTCTCGTTGGCATTTCAGAGAACACAGTCGGCGCACTGAAAGCAGATCCTTTACTACAACGTTTTCCTTTAGAGCCTGGCACCATTGCAGCAGGAACAGTGTCTTGCACAGGCAGCACCTACTGCAGCTTTGCACTCACCAATACCAAAGATCAAGCTCTCAAAGCAGCCCATGAACTGGATGCTGAACTGAACCTTCCCGACGAGCTGAAAATTCATTGGACAGGCTGCCCCAATACTTGCGGCCAGGCTTACATGGGCGCGATCGGACTCACTGGCACCAAAGCGAAAAATAGCGATGGTGTG------ATGGGTGAGGGCTACACCATCACCATCGGCGGTTCACAAGGAGCCAATCCAACTCTTGGTGAGCTACATCAAAAATCTGTACCAGCTGAACAGATTAAATCGGTATTGAAAGACGTCCTCATCGAACAGTTCGGCGCCACAGAAAAA
CC9902      TATCTAGATGGCAAGAAACTGAACAAGATTGAGCAAAAAAAAGCCGATAAGGACGGCCTACTCATCGGAACCGAAATTGATCAGTTTGCTGAGCTGGGTTGGGAGAAAGTAGACGAGACAGATTTACAACTCCGACTGAAGTGGTACGGCATGTTTTGGCGCCCCAAAACGCCGGGCAAGTTCATGCTTCGACTCAGAGTTCCAAACGGTGTGTTGTCGTCTCAACAGCTAAGGGTCGTTGCATCAATTGTTGAGCGTTACGGAGAGAATGGAAGCTGCGATATCACAACACGCCAGAATCTTCAGCTCCGTGGTGTCTTGCTTGGAGATTTTCCTGAAATTCTCAAACGCTTAAAAGAAGTAGGCTTGAGTTCGATCCAGTCGGGGTTCGACAACCCTCGCAATGTCACTGGCAATCCACTAGCGGGAATCGATCCACAAGAAATTGTCGATACACGCCCATACACAACTGAACTTCAAAACTTCCTCACAAACAATTGCGCAGGAAACCCAGAATTCTCCAACCTTCCACGCAAATGGAACACCGCAGTTGCAGGCTCAAAAGATAATTTTTTACTCCATAACGACATTATTTTTCACCCCGTAGAACATAACGGCGTAATGGGATTTGGAGTTTGGATTGCTGGAATCCTCTCCTCACAACTGAATGCTTATGCACTTCCACTGAATGCTTGGGTAAAACCCGACCAGATTTGTGACATGACTGCAGCAGTCATCAAGATCTGGCGTGACAACGGTGAGCGTGACAAACGACCAAAAGGCCGATTCCGCTTGTATCTCGATGAAGTCGGACTCGATGCCTTCAGGGCAATGGTGGAAGAACGCTTTGGGCCACTGATCCCTGATCCAGGTTCTGTATTTAATACCGAGCCCCGTTCTCATTATGGAATTCATCCACAAAAACAAGAAGGTCTTTCCTTTGCAGGCTTGCACATTCCCGTTGGACGCTTAACAGCACAAGATCTACATGATTTCGCCACCGTTAGCCTGCAATATGGCAGCGGTGAAATCCGTCTTACTGAAGACCAAAATGTCATTCTTGTGGGCCTCACAAATGACACCATTGATGGCCTAAAAGAAGATCCTCTACTTCTACGCTTCCCATTAGAACCTGGCAGCATTGCAGCAGGCACGGTGTCGTGCACAGGCAGTACCTATTGCAGCTTTGCACTTACCAACACCAAGGATCAGGCTCTCAAAGCAGCCAAGGAGTTGGATGCGGAATTAAATCTTCCGGAAGAACTGAAAATTCATTGGACAGGTTGCCCAAATACATGTGGCCAGGCCTACATGGGTGCAATCGGCCTCACTGGAACCAAAGCAAAAAATAGCAATGGTGTA------ATGGGTGAGGGGTACACCATCACCATTGGCGGCTCACAAGGAGCCAACCCAACGCTTGGTGAGCTCCATCAAAAAGCTGTACCAGCTGAAGAAATCAAATCGGTCTTGAAAAACGTATTAATCGAACAATTCGGTGCCACCGCAAAA
KORDI-100   TATTTGGAAGGGAAAAAGCTGAATAAAATTGAACAACAAAAAGCCGAAAAAGATGGTTTAGACATTGGTTCTGAACTGGACCATTTCGCCAAGATTGGCTGGGAAAAAATGGATAAGACAGATTTGGAACTCAGATTGAAATGGTACGGAATGTTTTGGAGACCCAAAACTCCCGGCAAATTCATGATGAGGCTGCGGATACCGAATGGGATCCTCAACGCTCAACAAACAAGAGTCATCGCGACCATTGTTGAGCGCTATGGAGATAGCGGAAGCTGCGATATCACAACCAGGCAGAACCTACAACTCAGGGGAGTCCTGATCAATGACCTTCCAAACATTATTCAACAGCTCAAGAGCGTTGGTCTACACACACTTCAATCCGGATTCGACAATCCAAGAAACGTCACTGGAAATCCATTGGCTGGCATCGACCCAAAAGAAATTATAGATACACGCCCCTTCACAATAGAACTTCAAGACTTTTTAACCAACAAAGGGGAGGGGAATCACGAATTTTCCAATTTGCCGCGCAAATGGAACACGGCCGTCGCAGGAGCAAAAGACAATTTTCTACTCCACAATGATATTGTTTTTCATCCAGTGGAAAACAATGGAACACTTGGGTTTGGCGTTTGGATTGGAGGAATTCTTTCTCCGCAGATGAATTCCTATGCAGTCCCGCTGAATGCCTGGATTCCTCAAGAAGACATCTGCAGAATGACTGATTGTGTGATCCGAGTTTGGCGCGACAACGGCGAACGAAACGTGCGCACAAAAGGGCGATTCAGATTTTATATGGAAGCCATCGGTCTGGAGAACGTTCGCCAACAGATTGAAGAGATGTATGGCCCTTTAACACCAGACCCTGGCTCAATTTTTAATGAACAGCCGAGAATCCATTATGGCATCCACGAACAAAAGCAGAAAGATCTTTACTACGTCGGGTTGCATGTTCCTGTTGGACGGTTAACAGCTGAAGACCTGCACGATCTCGCTACAGCAGCCAGTACCTATGGGGATGGTGAACTACGCCTCACCGAAGACCAGAATTTGATTCTTGCCAATATCAAGCAGGAACATCTTGACAATCTGAAGAAGGATCCCCTGTTGAAACGCTTCCCAAGAGATCCCGGAACTGTGGCCTCTGGAACAGTGTCATGCACTGGCAGCGCTTACTGCAGCTTCGCCATGGTCAATACAAAAGATCGAGCCAGAACAATTGCCGAGGAACTCGACCAAGAACTCCATCTTCCCGAAGAAGTGAAGATTCACTGGACGGGATGTCCCAACACATGCGGCCAGGCCTTCATGGGAGCCATTGGTCTCACAGGTAAAAAAGCCAAAAACAGTGAGGGCGTC------ACAGGCGAGGGATTCCAGATCACCGTTGGCGGCTCTCAAGGGCCTGATCCAAGTGTTGGGGATATCTACATGAAGACAGTTCCTGCCGAAGAGGTGAAATCTGTCATCAAAGACCTGTTAATTGAAAGATTTGGAGCAACCAGCAAA
MIT0604     TATTTAAATGATAAAAAATTAAATAAGATTGAAAAGCAAAAGGCGGAAAAAGATGGTCTGAAAATTTTTGAAGAATTAGATGATTATGCTCTTAAAGGGTGGGAAGAGATGGATGAAGTAGATTTGCAAATGCGCTTAAAGTGGTATGGCCTTTTTTGGAGACCAAAAACTCCTGGAAGATTTATGATGAGGCTTAGAGTTCCCAATGGAATTTTAAACTCTAATCAGTTGAGAGTAATCGCTTCAATAGTTGCTAGATACGGAGAAGACGGTTCTGCAGATATAACAACTAGGCAAAATATTCAATTAAGGGGAGTTTTGATAAATGATCTACCAGATATTATTAAAAGACTTAGAGAGGTTGATATTACATCCGTTCAGTCTGGAATGGATAATCCAAGAAATGTAACTGGCAATCCACTAGCGGGAATTGATCCTGAAGAAATTATTGATACAAGAAAATATACTTCTGAATTAGAAGATTACTTAACAAATTCTGGTAATGGCAACCCCGAATTCTCCAATTTACCCAGGAAGTGGAATACTGCAGTTGCCGGAGCAAAAGATAATTTTCTTCTACATAATGATCTTATCTTTCATCCTGTTTTTAAAAATGGAATATTAGGCTTTGGTGTCTGGGTAGGAGGAATTTTATCAGCAACTTTAAATGCTTATGCTATACCTCTAGATGTCTGGGTAGAAGAAAAAGATATATGTAAAATAACTGGAATTATTACTTCCCTTTGGCGAGATAATGGAGATAGATTTCTCAGAAATAAAGGAAGATTCAGATATTATTTAAACTCTATAGGTATTGAAAAATTTAGAAAACTTGTAGAAGAAAAATTTGGAACTTTGTCGAACGATCCAGGCTCAATTTTCAACGAAAAACAAAGAAGTTTATTTGGGATTAATAAACAAAAACAAAACAATCTTTACTTTGCTGGATTACATATTCCTGTAGGAAGATTATGTGTAGAAGATATACAAGAAATTGCAAGATTAAGTGAAAAATATGGACAAAGTGAAGTAAGACTAACCGAAGATCAAAATCTAATTATTGTTGGCCTGAAAGATAACATTTTAGAAGAATTTGCTAATGAAGAAATTATTAAAAAATTCAAATTAAATCCATCCCATTTTTCAGCGAGTACTGTTTCATGCACAGGGAGTAGTTATTGTAGTTTTGCTCTTGCAAATACCAAAGATATAGCAAGAAATATTTCTGAAAAATTAGATCGAGAACTTGAATTATCAGAGGAGGTTAAAATCCATTGGACAGGATGTCCAAATAATTGTGGACAAGCTCATATGGGTGGTATTGGCATGACCGGCACAAAGGTAAAAAAAGAGGGAGGTGGA------ACTGAGGATGGATATAATGTCAGTATTGGAGGAAGACAAGATCACCTGCAAACTTTAGGTGAAACCGAATTTAAAAAAGTTAGTAAACATGAAATTTATAATTTAATCAAAGAAATTTTAATCAACAAATTTAATGCAAAGTTAAAA
MIT0915     TATCTCGAAGGCAAAAAACTAAATAAAGTTGAAAAAAATAAAGCTGCTAAAGATGGACTCGAAATCGGAAAAGATATAGACAAATTTGCTGAAATGGGATGGGAGCAAATGGATAAAACTGATTTAGAATTAAGATTGAAATGGTATGGGATGTTTTGGAGACCCAAAACCCCTGGAAAGTTTATGTTAAGGCTAAGAATACCTAATGGAATTATCAATGCAGAACAATTAAAGGTAATTGCATCAATTGTTGCGAGATATGGAGAGAATGGAAGTTGTGATATAACAACTAGGCAAAACATACAACTTAGAGGTGTTTTGATTAGTGATTTGCCAGAGATATTAAATAGATTAAAAAAAGTAAACATATCAACAACTCAATCTGGATTTGATAATCCAAGAAATGTTACTGGAAATCCCATCGCTGGAGTTGATCCAGAAGAGATTATAGACACAAGGATATATACATCAAAAATGCAAGATCATTTAACTAATGAAGGTAAAGGAAACTCAGAATTTTCAAATCTTCCAAGGAAATGGAATACAGCTATAGCAGGCTCTAAAGATAATTTTCTTTTACATAATGATTTAATTTTTCATCCAGTTAAAATTAATGGAGTTTTAGGTTTTGGTGTTTGGATTGGAGGTGTACTTTCATCAGTAATGAATGAATATGCTGTTCCGTTGAATGCCTGGGTTGAAGAAGAGAAAATTTATGAATTAACATCAATTATTTTGTCCCTCTGGAGAGATAATGGGGAACGTAATATAAGACCTAAAGGTAGGTTTAGATTTTATTTAGATAAAATTGGCATTGAAAAATTTAGAGATCTTATCGAAAAACAATATGGAGCATTAAAAGAAGATCCAGGTTCAATATTTTCAGATGAACCAAGGTCATTTTTTGGAATTCATTCTCAAAAACAAGAAGGTAAATATTTTGCAGGAATTCATGTGCCAGTAGGCCGTCTTTTGGCTGAAGATTTACAAGATCTAGCAAATATATGCGAAAATTTTGGTGATAAAGAAATAAGACTTACCGAAGACCAAAATATTATTATTACTGGTATAGATACAAATCTAATTGAAGAATTTAAGGAGCAATCTATCTTACAAAAGTTTCCATTAGAACCAGAAAATATTGCCGCAGGTACTGTTTCTTGTACTGGAAATACCTATTGTGGTTTTGCTCTGACAAATACAAAAGATCAAGCTTTAAAAATCTCGCATGAATTAGACAAAGAATTAGATTTGAAAGACGAATTAAAGATTCATTGGACCGGGTGTCCTAATAGTTGTGGTCAAGCCTATATGGGAGGAATTGGTTTAACGGGTAAAAAAGCTAAAAACAAAGAAGGAAAA------ACTGTTGAAGCTTATGATATAAGCATTGGTGGATCACAAGGGCCTAATTATAAATTAGGAGAATTAATAAAAAAATCTGTCCCTCAAGATGAATTAAAAGATGTACTAAAAGATTTACTTATTTCAAATTTTGACGCAAAAGAAAAA
MIT0918     TACTTAGAAGGTAAAAAATTAAATAAGATTGAAAGGAACAAAGCCGAGAAAGATGGCCTATTGATTGGTAAGGAAATAGAAGAATTTGCAAAAATTGGTTGGGAAAAAATAGATAAGACTGATTTAGAACTTAGATTGAAATGGTATGGTTTTTTTTGGCGCCCCAAAACACCGGGAAAATTTATGCTGCGTCTTAGAATACCCAATGGAATCTTAACTGCTAAGCAATTAAGAATCATTGCTTCTATAGTTGCTAGGTATGGTGAAAATGGAAGTTGTGATATAACAACAAGACAAAATTTACAGCTCAGAGGTATATTAATTAATGATCTTCCAGAGATACTTAAAAGAATAAAAGAGTCTGGTCTTGAAACAATTCAATCTGGCTTCGATAATCCTAGAAATGTAACTGGTAATCCTTTAGCAGGGATAGACCCTTACGAAATTATAGATACTAGGCCTTTCACATTAAAATTAGAGAAATTCTTGACTAATGAAGGAAAGGGTAATTCTGAATTTTCTAATCTGCCTAGGAAATGGAACACAGCAGTTGCAGGTTCAAAAGATAATTTTCTTCTTCATAATGATATTATTTTTCATCCAATAGAAAAAGGAAATGAACTAGGCTTTGGCGTATGGGTAGGGGGAATACTTTCGTCGCAACTAAATGACTATGCAATACCACTAAATGTATGGATAAAAAAAGATGATATATGTAATTTAACTGGTGTAATCATTTCCATATGGAGAGATAATGGTGAGAGGGAAAAAAGACAAAAAGGAAGGTTTAGATATTATTTAAATGAACTAGGTATATCAGAATTTAGAAACTTAGTTGAACAAAGATTTGGACCATTAGAGAATGACCCAGGCTCATCATTTTCAGAAAAACCGCGTTCGATATTTGGAATTCATCCTCAAAAGCAAAAGGATCTATATTACGCAGGAATTCATATTCCTGTAGGAAGGTTAAGCTCAGAAGATCTTCAAGATATAGCAACCACAAGCATAACTTTTGGGAGCGGAGAAGTACGCCTTACTGAAGATCAAAATATAATTATTATTGATATTAAAAAAGAAAATTTAAGTGATTTTAAAAATGATAATTTATTTAAAAAATTTAGTTTAAGTCCTAATCCAATTTCTGCTGGAACTGTTGCTTGTACTGGGAAAACATATTGTAGTTTTGCTCAAACAAATACTAAAGAAAATGCTAGCAAAATAGCGAAAGAACTAGAAGCAGAAATTCAATTACCGGAAGAGATAAAAATTCATTGGACAGGTTGCCCAAATAGCTGTGGTCAAGCATATATGGGTGCAGTTGGATTGACTGGAACCAAAGCAAAGAATAGTTCAGGGGAA------ATAGTTGATGCATTCAACATAACTATTGGTGGAGAGCAAGGTGCAAATAATAGAATTGGAGAATTGAAATATAAAGGTGTCATAGTTAATGATTTAAAAGATGTATTAAAAAACATTTTGATTGAAAACTACTCGGCAAAGATTAAA
MIT1013     TATCTAGAAGGCAAAAAACTAAATCAAGTCGAGAAAAATAAAGCTGCTAAAGATGGACTTGAAATAGGAAAGGATATAGATAAATTTGCTGAAATGGGATGGGAGGAAATGGATAAAACAGATTTAGAATTAAGATTGAAATGGTACGGGATGTTTTGGAGACCAAAAACACCTGGAAAGTTTATGTTAAGGCTAAGAATACCTAATGGAATAATCAATGCAGAACAATTAAATGTAATTGCGTCAATTGTTGCAAGATATGGAGAGAATGGAAGTTGTGACATAACAACTAGGCAAAATATACAACTTAGAGGTGTTTTAATTAGTGATTTACCTGAGATATTAAATAGATTAAAAAAAGTAAACATATCAACAACTCAATCTGGATTTGATAATCCAAGAAATGTTACTGGAAATCCAATTGCTGGAGTTGATCCAGAAGAAATTATAGACACAAGAAAATATACATCAAAAATGCAAGATCATTTAATTAAAGAGGGCAAAGGAAATTCAGAATTTTCAAATCTTCCAAGAAAATGGAACACAGCTATAGCTGGCTCTAAAGATAATTTTCTTTTACATAACGATTTAATTTTCCATCCAGTTAAAATTAATGATGTTTTAGGTTTTAGTGTTTGGGTTGGAGGTGTACTTTCATCAGTAATGAATGAATATGCAGTTCCATTAAATGCCTGGGTTGAAGAAGAAAAAATTTATGAATTAACATCAATTATTTTATCCCTCTGGAGAGATAATGGGGAACGCAATATAAGACCTAAAGGTAGGTTTAGATTTTATTTAAATAAAATTGGTATTGAAACATTTAGAGATCTTGTAGAAAAGCAATATGGAGAATTAAAAGAAGATCCAGGTTCAATCTTTGCAGATAAACCAAGATCATTTTTTGGAATTCATCCTCAAAAACAAGAACATAAATTTTTTGCAGGAATTCATGTTCCAGTAGGTCGCCTTTTAGCTGAAGATTTACAAGATCTAGCAAATATATGCGAAGCTTTTGGTGATAGTGAAATAAGACTAACCGAAGATCAAAATATTATTTTTACTAATATAGATACAAATCTAATTGAAGAATTTAAGGGGCAATCTCTCTTACAAAAGTTTCCATTAGAACCAGAAACTATTGCAGCAGGTACTGTTTCTTGTACTGGAAATACCTATTGTGGATTCGCTCTAACAAATACAAAAGATCAAGCTTTAAAAATCTCGCATGAATTAGACACAGAATTAGATTTGAAAGACGAATTAAAGATTCATTGGACCGGATGTCCTAATAGTTGTGGGCAAGCCTACATGGGAGGAATTGGTTTAACAGGTAAAAAAGCTAAAAACAAAGAAGGAAAA------ACCGTTGAAGCTTACGATATAAGCATTGGTGGATCACAAGGACCTAATTATAAATTAGGAGAATTAATAAAAAAATCTGTCCCTCAAGATGAATTAAAAGATGTACTAAAAGATTTACTTATCTCAAATTTTGAGGCAAAAGAAAAA
MIT1214     TATCTCGAAGGCAAAAAACTAAATAAAGTTGAAAAAAATAAAGCTGCTAAGGATGGACTAGAAATAGGAAAGGATATAGACAAATTTGCTGAAATGGGATGGGAGCAAATGGATAAAACTGATTTAGAATTAAGATTGAAATGGTATGGGATGTTTTGGAGACCAAAAACACCTGGAAAGTTTATGTTAAGGCTAAGAATACCTAATGGAATAATTAATACAGAACAATTAAAGGTAATTGCATCAATTGTTGCGAGATATGGAGAGAATGGAAGTTGTGATATAACAACTAGGCAAAATATACAACTTAGAGGTGTTTTGATTAGTGATTTGCCTGAGATATTAAATAGGTTAAAAAAAGTAAACATATCGACAACTCAATCTGGATTTGATAATCCAAGAAATGTTACTGGAAATCCCATCGCTGGAGTTGATCCAAAAGAAATTATAGACACAAGAAAATATACATCACAAATGCAAGATTATTTAACTAATGAAGGTAAAGGAAACTCAGAATTTTCAAATCTTCCAAGGAAATGGAACACAGCTATAGCAGGTTCTAAAGATAATTTTCTTTTACATAATGATTTGATTTTTCATCCAGTTAAAATTAATGGAGTTTTAGGTTTCAGTGTATGGATTGGAGGTGTACTTTCATCAGTAATGAATGAATATGCAGTTCCGTTGAATGCATGGGTTGAAGAAGAAAAAATTTATGAATTAACATCAATTATTTTATCCCTCTGGAGAGATAATGGGGAACGTAATATAAGACCTAAAGGTAGGTTTAGATTTTATTTAGATAAAATTGGTGTTGAAAAATTTAGAGATCTTATCGAAAAACAATATGGAGCATTAAAAGAAGATCCAGGTTCAATATTTTCAGAAAAACCAAGGTCATTTTTTGGAATTCATTCTCAAAAACAAGAAGGTAAATATTTTGCAGGAATTCATGTGCCAGTAGGCCGTCTTTTGGCTGAAGATTTACAAGATATAGCAAATATATGTGAGAATTTTGGTGATAAAGAAATAAGACTTACCGAAGACCAAAATATTATTATTACTGGTATAGATACAAATCTAATTGAAGAATTTAAGAAGCAATCTATCTTACAAAAATTTCCATTAAAACCAGAAAATATTGCCGCAGGTACTGTTTCTTGTACTGGAAATACCTATTGTGGTTTCGCTCTGACAAATACAAAAGATCAAGCTTTAAAAATCTCGCATGAATTAGACAAAGAATTAGATTTGAAAGACGAATTAAAGATTCATTGGACCGGGTGTCCTAATAGTTGTGGTCAAGCCTACATGGGAGGCATTGGTTTAACGGGTAAAAAAGCTAAAGACAAAGAAGGAAAA------ACTGTTGAAGCTTATGATATAAGCATTGGTGGATCACAAGGTCCTAATTATAAATTAGGAGAATTAATAAAAAAATCTGTCCCTCAAGATGAATTAAAAGATGTACTAAAAGATTTACTTATTTCAAATTTTGAGGCAAAAGAAAAA
MIT1300     TATTTGCAAGGCAAGAAATTGAATAAGATTGAGCAAATGAAATCAATTAAAGATGGGTTGGAAATAGGCAAAGACATTGATAAATTTTCAAAAATCGGTTGGCAAGAAATGGATAAGACTGATTTAGAATTAAGGTTGAAGTGGTATGGGATGTTTTGGCGCCCAAAATCCCCGGGTCAATTCATGCTAAGGCTAAGAATTCCCAATGGAATCATCAATTCTACCCAACTAAATATTGTTGCCTCTATAGTTGCAAGATATGGTGAAAATGGCAGTTGTGATATAACAACAAGACAGAACCTTCAACTGCGAGGGGTTTTAATAAGTGACCTGCCAGAAATAATAAAGCGACTTAACGAAGCAGGTATTAGCACTATACAATCAGGTTTTGATAATCCAAGAAATGTTACTGGTAACCCTTTAGCGGGAGTTGACCCTGAAGAAATAATAGATACAAGACCTTATACAATTGAATTGCAGAACTATCTTACAAATAATGGAAAGGGTAATTCAGATTTTTCCAACCTTCCAAGAAAATGGAACACTGCTATAGCCGGTTCCCAAGACAATTTCCTTCTACACAATGACCTGATATTTCACCCTGTAAAGCATCAAGGCGAATTAGGATTTGGAGTGTGGGTTGGAGGGGTACTTTCTGCGCAGCTCAATGTATATGCTGTACCATTAAATGTTTGGATTAAAGCTAATCAAATATGCAAGCTAACTGGAGCTATTCTAGGTCTATGGCGTGATAATGGAGAAAGGGACAAACGCCCCAAAGGCCGATTCAGGTTTTACTTAGATAGTATTGGAATTGATGTATTTAGGAAACTACTAGAGAATAGATTTGGACCACTTATTGAAGACCCTGGTTCAGAGTTTAGCAAGGACACACGCTCATTATTTGGAATACATCCACAAAAACAGGCCGGTGAGTTTTACGCAGGGATACATGTTCCTGTTGGCAGGTTAACTGCTGAAGATCTTCAAGACCTTTCTACAGTTGCATATGAATATGGAAGCAGTGAAATTCGATTAACAGAAGACCAAAATATAATCTTCATCGGCATACAAAAAGCTTCACTCGAAAAATTTAAAGAGAATCACCTTTTAAAGCGATTCCCTCTAGCGCCACAAGCAATAGCTGCAGGAACCGTGTCTTGCACTGGAAATACCTATTGCAGTTTTGCACTAACCAATACTAAGGATGTAGCTTTCAAAGTTTCTAGCCAACTCGACAAGGAACTTGAGCTTCCTAAAGAAGTAAAAATTCACTGGACTGGATGTCCAAATAGTTGTGGACAAGCCTATATGGGAGGCATAGGTCTAACAGGCACAAAAGCAAAGAATAAACAAGGACAA------ATGGTAGAAGCATATCAAGTGACTGTAGGGGGCTCTCAAGGTAAAATTAAAAATATTGGTACAGTCCAACACAAATCTGTTCCCAAAGATGAAGTAAAAGCGGTCATAAAGCAAATACTAATAAGTGATTTCGGAGCCTCACCAAAA
MIT1304     TACTTAGAAGGTAAAAAATTAAATAAGATTGAAAAAAGCAAAGCACAGAAGGATGGTCTCTTAGTTGGTAAACAAATAGAAGAATTTGCAAAAATAGGTTGGGAAAAAATGGATAAAACTGATTTAGAACTTAGATTAAAATGGTATGGTATTTTTTGGCGCCCAAAAACACCAGGGAAATTTATGCTGCGCCTTAGAATACCTAATGGAATCTTAACTACTAAGCAATTAAGAATCATTGCTTCTATAGTGGCCAGGTATGACGAAAATGGAAGTTGTGATATAACAACAAGACAAAACTTACAGCTCAGAGGGATATTAATTAATGATCTTCCAGAGATACTTAAAAGAATAAAAGAATCTGGTCTTGAAACAATTCAATCTGGCTTCGATAATCCTAGAAATGTAACTGGAAATCCATTAGCAGGGATAGACCCTTACGAACTTATAGATACTAGACCTTACACATCAAAATTAGAGAAATTCCTAACTAATGAAGGAAAGGGTAATTTCGAATTTTCTAATCTTCCTAGGAAATGGAACACAGCAGTTGCAGGCTCAGCCGATAATTTTCTTCTTCATAATGACATTATTTTTCATCCTATAAAAAAAAATGCAGAGCTAGGTTTTGGAGTATGGGTTGGAGGAATACTTTCTTCACAGTTAAATGATTATGCTGTACCACTTAATGTATGGATAAGAAAAGATCAAATTTGTCATTTAACTGGTGTAATAATTTCAATATGGAGAGATAATGGAGAAAGACAAAAAAGGCAAAAAGGAAGGTTTAGATATTATTTAAATGAAATAGGGTTATCAGAATTTAGAAAGTTAGTTGAACAAAGTTTTGGACCATTAGAGAATGATCCAGGGTCATCATTTGCAGAGAAACCTCGCTCCATATTTGGAATTAACCCTCAAAAGCAGAGGCATCTATACTATGCAGGGGTTCATATCCCTGTAGGAAGATTAAGTTCAGAAGATCTTCAAGATATAGCAACCACAAGCATGACTTTTGGGAGTGGAGAAGTACGCCTTACTGAAGATCAAAATATAGTTATTATAGATATTCCAAAAGAAAAATTAAGTGATTTTAAAAATGATAATTTATTTAAAAAATTTAGTTTAAATCCTAATTCAATTTCTGCTGGGACTGTTGCTTGTACTGGGAAAACATATTGTAGTTTTGCTCAAGCAAATACCAAAGAAAATGCTACAAAAATAGCGAAAGAACTCGAAGCAGAGATTGAATTACCAGAAGAGGTGAAAATTCATTGGACAGGTTGTCCAAATAGCTGTGGGCAAGCATATATGGGTGCAATTGGATTAACTGGGACTAAAGCGAAGAATAGTTTAGGGAAA------ATGGTTGATGCATTTAATATAACTATTGGTGGAGAGCAAGGTAAGAATAATAAGATTGGGGAATTAAAATATAAAGGTGTCATAGTTGATGATTTAAAAGATAGATTAAAAGACATTTTGATTAAAAATTATTCGGCGAAGCTTAAA
MIT9508     TATCTGGATGGCAAGAAGCTGAATAAAATCGAACAGAACAAGTCGGCCAAAGATGGCCTGCTCGTTGGTAGTGAAATTGATAAATTTGCCGAAATGGGGTGGGAGCAGGTTGATGAAACCGACCTTCAATTGCGATTGAAATGGTACGGAATGTTTTGGCGGCCGAAAACACCCGGCAAATTCATGCTGCGCCTGCGGGTTCCCAACGGTGTACTCTCCGCTCAACAATTGCGCGTTGTCGGCTCCATTGTTGAGCGCTACGGAGAGAACGGCAGCTGTGATATCACCACCAGGCAGAACCTGCAACTGAGAGGAGTGCTTCTTGGCGACCTGCCGGAAATCCTCAAGCGCCTTGAAGAAGCTGGTCTGAGTACGATCCAATCGGGTTTTGATAATCCTCGTAATGTCACCGGCAACCCAATCGCCGGGATTGATCCGAAGGAAATCCTCGACACCAGGCCTTACACAGATGAACTTGAAAACTTTTTAACGAATCACCGCAAAGGAAATCCTGAATATTCCAATCTTCCCAGAAAATGGAACACGGCAGTTGCCGGTGCAAAAGACAATTTCCTTCTTCACAACGACATTGCATTCCATCCCGTAGAAAAAGATGGTGTGATGGGTTTTGGTGTGTGGATTGGCGGCATTCTTTCATCACAGATGAATGCCTATGCCATCCCGCTGAATGCCTGGGTCAAGCCAGATGAAATTTGTCGGATGACCGATACGGTGATTCGTCTCTGGAGAGATAACGGAGAACGCAACAAACGCCCGAAAGGTCGATTCAGAATGTATCTCGATGAAGTTGGCCACGACAACTTCCGCAATCAGGTTGAAGAACAGTTCGGGCCATTAACACCCGACCCCGGGTCTGTGTTTGACACCACGCCCCGATCGCACTACGGCATTCACCCGCAGAAACAGGATGGGCTGGTCTTTGCGGGTCTCCACGTTCCGGTTGGTCGCCTAACAGCGCAGGATCTTCATGATCTGGCCACAGCGAGCATCACCTACGGAAGCGGAGAAGTGCGGCTCACTGAAGATCAGAACGTGATCATTGTTGGACTGCCGAAAGCACAGGTCGAAGCTTTTGAAAGCGATCCACTGCTCGCACGATTTCCGCTCAAACCTGGTGCGATTTCGGCTGGCACCGTGTCATGCACAGGAAGCACGTATTGCGGATTTGCACTCACCAACACCAAGGATCAAGCCTTGGCAGCTGCCAAAGAGCTCGATCAGGAGCTTGATCTGCCAGAAGAACTGAAAATTCACTGGACAGGTTGCCCCAACAGCTGCGGCCAGGCCTACATGGGCGCAATCGGCCTAACAGGCGCCAAAGCCAAAAACAGTGAGGGCAAA------ACAGATGATGGCTACACGATGACCCTTGGTGGATCTCAGGGACCCAATCCAACGGTGGGTGAACTCCATCAGAAGGCCATTCCAGCTGAAAACATCAAAGAGGTTCTGCGCGAAGTGCTGATTGAACAGTTCGGCGCAAAACCACGA
NATL2A      TATCTCGAAGGCAAAAAACTAAATCAAGTTGAAAAAAATAAAGCTGCTAAGGATGGACTCGAAATCGGAAAGGATATAGACAAATTTGCTGAAATGGGTTGGGAGCAAATGGATAAAACTGATTTAGAATTAAGATTGAAATGGTATGGGATGTTTTGGAGACCCAAAACCCCTGGAAAGTTTATGTTAAGGTTAAGAATACCTAATGGAATAATCAATGCAGAACAATTAAAAGTAATTGCATCAATTGTTGCGAGATATGGAGAGAATGGAAGTTGTGATATAACAACTAGACAAAATATACAACTTAGAGGTGTTTTAATTAGTGATTTGCCTGAGATATTAAATAGGTTAAAAAAAGTAAACATATCAACAACTCAATCTGGATTTGATAATCCAAGAAATGTTACTGGAAATCCCATCGCTGGAGTTGATCCAGAAGAGATTATAGACACAAGAATATATACATCAAAAATGCAAGATCATTTAACTAGCGATGGTAAAGGAAACTCAGAATTTTCAAATCTTCCAAGGAAATGGAACACAGCTATAGCAGGCTCTAAGGATAATTTTCTTTTACATAATGATTTAATTTTTCATCCAGTTAAAATTAATGAGGTTTTAGGTTTTAGTGTTTGGATTGGAGGTGTACTTTCATCAGTAATGAATGAATATGCAGTTCCGTTGAATGCCTGGGTTGAAGAAGAAAAAATTTATGAATTAACATCAATTATTTTATCCCTCTGGAGAGATAATGGGGAACGTAATATAAGACCTAAAGGTAGGTTTAGATTTTATTTAGATAAAATTGGCATTGAAACATTTAGAAATCTTATCGAAAAACAATATGGAACATTAAAAGAAGATCCAGGGTCAATATTTTCAGATAAACCAAGGTCATTTTTTGGAATTCATTCTCAAAAACAAGAAGGTAAATATTTTGCAGGAATTCATGTGCCAGTAGGCCGTCTTTTGGCTGAAGATTTACAAGATCTAGCAAATATATGTGAGAATTTTGGTGATAAAGAAATAAGACTTACCGAAGATCAAAATATTATTATTACTGGTATAGATACAAATCTAATTGAAGAATTTAAGGAGCAATCTATCTTACAAAAGTTTCCATTAGAACCAGAAACTATTGCAGCAGGTACTGTTTCTTGTACTGGAAATACCTATTGTGGTTTCGCTCTAACAAATACAAAAGATCAAGCTTTAAAAGTCTCGCATGAATTAGACAAAGAATTAGATTTGAAAGACGAATTAAAGATTCATTGGACTGGGTGTCCTAATAGTTGTGGTCAAGCCTATATGGGAGGAATTGGTTTAACGGGCAAAAAAGCTAAAGACAAAGAAGGAAAA------ACCGTTGAAGCTTATGATATAAGCATTGGTGGATCACAAGGGCCTAATTATAAATTAGGAGAATTAATAAAAAAATCTGTCCCTCAAAATGAATTAAAAGATGTACTAAAAGATTTACTTATTTCAGATTTTGATGCAAAAGAAAAA
PAC1        TATCTCGAAGGCAAAAAACTAAATAAAGTTGAAAAAAATAAAGCTGCTAAAGATGGGCTCGAAATCGGAAAAGATATAGACAAATTTGCTGAAATGGGATGGGAGCAAATGGATAAAACTGATTTAGAATTAAGATTGAAATGGTATGGGATGTTTTGGAGACCCAAAACCCCTGGAAAGTTTATGTTAAGGCTAAGAATACCTAATGGAATTATCAATGCAGAACAATTAAAGGTAATTGCATCAATTGTTGCGAGATATGGAGAGAATGGAAGTTGTGATATAACAACTAGGCAAAACATACAACTTAGAGGTGTTTTGATTAGTGATTTGCCAGAGATATTAAATAGGTTAAAAAAAGTAAACATATCAACAACTCAATCTGGATTTGATAATCCGAGAAATGTTACTGGAAATCCCATCGCTGGAGTTGATCCAGAAGAGATTATAGACACAAGGATATATACATCAAAAATGCAAGATCATTTAACTAATGAAGGTAAAGGAAACTCAGAATTTTCAAATCTTCCAAGGAAATGGAATACAGCTATAGCAGGCTCTAAAGATAATTTTCTTTTACATAATGATTTAATTTTTCATCCAGTTAAAATTAATGGGGTTTTAGGTTTTAGTGTTTGGATTGGAGGTGTACTTTCATCAGTAATGAATGAATATGCAGTTCCGTTGAATGCCTGGGTTGAAGAAGAAAAAATTTATGAATTAACATCAATTATTTTATCCCTCTGGAGAGATAATGGGGAACGTAATATAAGACCTAAAGGTAGGTTTAGATTTTACTTAGATAAAATTGGCATTGAAAAATTTAGAGATCTTATCGAAAAACAATATGGAGAATTAAAAGAAGATCCAGGTTCAATATTTTCAGATGAACCAAGGTCATTTTTTGGAATTCATTCTCAAAAACAAGAAGGTAAATATTTTGCAGGAATTCATGTGCCAGTAGGCCGTCTTTTGGCTGAAGATTTACAAGATCTAGCAAATATATGCGAGAATTTTGGTGATAAAGAAATAAGACTTACTGAAGACCAAAATATTATTATTACTGGTATAGATACAAATCTAATTGAAGAATTTAAGGAGCAATCTATCTTACAAAAGTTTCCATTAGAACCAGAAACTATTGCAGCAGGCACTGTTTCTTGTACTGGAAATACCTATTGTGGTTTCGCTCTGACAAATACAAAAGATCAAGCTTTAAAAATCTCGCATGAATTAGACAAAGAATTAGATTTGAAAGACGAATTAAAGATTCATTGGACCGGGTGTCCTAATAGTTGTGGTCAAGCCTATATGGGAGGAATTGGTTTAACGGGTAAAAAAGCTAAAAACAAAGAAGGAAAA------GCTGTTGAAGCTTATGATATAAGCATTGGTGGATCACAAGGGCCTAATTATAAATTAGGAGAATTAATAAAAAAATCTGTCCCTCAAGATGAATTAAAAGATGTACTAAAAGATTTACTTATTTCAAATTTTGACGCAAAAGAAAAA
SB          TATTTAAATGATAAAAAATTAAATAAGATTGAAAAGCAAAAGGCGGAGAAAGATGGTCTGAAAATTTTTGAAGAGTTAGATGATTATGCTCTTAAAGGGTGGGAAGAGATGGATGAAGTAGATTTGCAAATGCGCTTAAAGTGGTATGGCCTTTTTTGGAGACCAAAAACTCCTGGAAGATTTATGATGAGGCTTAGAGTTCCCAATGGAATTTTAAACTCTAATCAGTTGAGAGTAATCGCGTCGATAGTTGCTAGATACGGAGAAGACGGTTCTGCAGATATAACAACTAGGCAAAATATTCAATTAAGGGGGGTTTTGATAAATGATCTACCAGATATTATTAAAAGACTTAGAGAGGTTGATATTACATCCGTTCAGTCTGGAATGGATAATCCAAGAAATGTTACTGGCAATCCACTAGCGGGAATTGATCCTGAAGAAATTATAGATACAAGAAAATATACTTCTGAATTAGAAAATTACTTAACAAATTTTGGTAATGGGAACCCGGAATTCTCGAATTTACCCAGGAAGTGGAATACTGCAGTTGCAGGAGCAAAAGATAATTTTCTTCTACATAATGATCTTATCTTTCATCCTGTTTTTAAAAATGGAATATTAGGCTTTGGTGTCTGGGTAGGAGGAATATTGTCAGCAACTTTGAATGCTTATGCTCTACCTCTAGATGTCTGGGTAGAAGAAAAAGATATTTGCAAAATAACTGGAATTATTTGTTCCCTTTGGCGAGATAATGGAGATAGATTTCTAAGAAATAAAGGAAGATTTAGATATTATTTGAACTCTATAGGTATCGAAAAATTTAGAGAACTTGTAGAAGAAAAATTTGGAACTTTGTCGAACGATCCAGGCTCAATTTTCAACGAAAAACAAAGAAGTTTATTTGGGATTAATAAACAAAAACAAAATAATCTTTACTTTGCTGGATTACATATTCCTGTAGGGAGGTTATGTGTAGAAGACATACAAGAAATTGCAAGACTAAGTGAAAAATATGGACAAAGTGAAGTAAGACTAACCGAAGATCAAAATCTAATTATTGTTGGCCTGAAAGATAATATTTTAGAAGAATTTGGTGATGAAGAAATTATTAATAAATTCAAATTAAATCCATCCCATTTTTCAGCGAGTACAGTTTCATGTACAGGGAGTAGATATTGTAGCTTTGCTCTCGCAAATACCAAAGATATAGCAAGGAATATTTCTGAAAAATTAGATCGAGAACTTGAATTATCAGAGGAGGTTAAAATTCATTGGACAGGTTGTCCAAATAATTGTGGACAAGCTCATATGGGTGGTATTGGCATGACTGGTACAAAGGTAAAAAAAGAGGGAGGTGGA------ACTGAGGATGGCTATAATGTCAGTATTGGAGGGAGACAAGATCACCTGCAAACCTTAGGCGAAACTGAATTTAAAAAAGTTAGTAAACATGAAATTTATAATTTAATCAAAGAAATTTTAATCAACAAGTTTAATGCAAAGTTAAAA
WH7803      TATCTGGACGGCAAGAAGCTCAACAAGATCGAGCAGAACAAGGCCGCTAAAGATGGTCTTCTGGTTGGACCTGAGATTGAGAAATTTGCTGAAATCGGTTGGGAACAGGTCGATGAAACAGACCTGCAACTGCGTTTGAAGTGGTACGGAATGTTCTGGCGACCCAAAACCCCAGGACAGTTTATGTTGCGCCTGAGAGTTCCGAACGGTGTTCTTTCGGCACAACAACTGCGCGTCGTCGCATCAATTGTTGAACGCTACGGTGAAAGCGGCAGTTGCGATATCACCACACGTCAGAATCTGCAGTTGCGCGGCGTTCTGCTCAACGACCTGCCTGAAATCCTGAAGCGCCTTAAGGAAGCAGGGCTCAGCTCAATCCAATCCGGCTTCGACAATCCTCGGAATGTCACCGGTAACCCTCTGGCCGGAATTGATCCCCACGAAATTGTTGATACCCGCCCGTACACCACGGAACTGCAGAACTTTCTAACCAACAATTGTCAAGGCAATCCAGACTATTCCAACCTGCCACGCAAATGGAATACAGCCGTCGCAGGCGCTAAGGATAATTTCCTGCTTCACAACGACATCGTCTTCCATCCTGTTGAGCACAACGGCGAGATGGGCTTTGGCGTATGGATTGGCGGGATCCTCTCCTCGCAGATGAATGCTTATGCCATTCCTCTGAATGCTTGGGTGAAGCCAAACGAGATCTGCCGCATGACCGATGCTGTGATCTCACTCTGGAGAGACAACGGGGAACGGGACAAGCGCCCTAAAGGTCGCTTCCGTTTGTATCTCGACTCCGTTGGCATCGATGCATTCCGTTCAGACGTTGAACAGATCTTCGGCCCCTTAACTCCAGATCCCGGCTCCGTATTCGCGACCGAACCCCGATCTCATTACGGACTTCATCCCCAGAAACAGGAGGGGTTGTCGTTTGCGGGCCTGCATGTTCCAGTGGGGCGCCTTACGGCACAAGACCTTCAGGACCTGGCGACTGCAAGTTTGCAATACGGCAGTGGAGAAGTACGACTCACTGAAGATCAGAATGTGATCGTTGTAGGCCTGCCGGCAGAAGCCATCGAGGCTTTCAAGGCCGATCCTCTCGTTCAGCGATTCCCCTTAGAGCCAGGCACCCTTGCAGCAGGAACGGTGTCCTGCACGGGTAATACCTACTGCAGCTTCGGCCTTACCAACACCAAAGACCAGGCCTTAACAATCGCTCAGGAGCTCGACCAAGAGCTCAACCTCCCAGAGGAGGTGAAGATCCATTGGACTGGATGTCCCAACACCTGCGGCCAGGCATTTATGGGCGCCATCGGGCTTACTGGCACCAAGGCCAAAAACAGCGAAGGGGTG------ATGGGTGAGGGCTACATGCTCACCACGGGAGGCTCCCAAGGGGAAAATCCCACGGTGGGTGAGGTGAAACAGAAGGCGATCCCAGCGGATCAAATCAAAACCGTATTGAAGGATCTGCTGGTGGAGCAATTCGGCGCCACTGCCAAA
WH7805      TATCTGGACGGCAAGAAGCTCAATAAGATCGAGCAGAACAAGGCAGCAAAAGACGGTCTTTTAGTGGGACCTGAGATCGAAAAATTTGCCGAAATTGGTTGGGAACAGGTTGACGAAACGGACCTCCAACTGCGCCTGAAATGGTATGGAATGTTTTGGCGTCCCAAAACCCCTGGGCAGTTCATGCTGCGCCTGAGAGTTCCAAATGGTGTTCTCTCAGCCCAACAGCTTCGTGTCGTCGCATCCATCGTTGAGCGCTACGGCGAAAGCGGCAGTTGCGACATCACAACGCGTCAGAATTTGCAACTTCGCGGAGTATTGCTCAATGACTTGCCCGAAATCCTGAAACGTCTGAAGGAAGCAGGACTCAGCTCGATCCAATCAGGTTTTGACAACCCCCGCAATGTCACCGGAAACCCTCTCGCTGGAATCGATCCCAATGAGATTGTCGACACCCGTCCATACACCACTGAACTTCAGAACTTCCTAACCAACAGCTGTCAAGGCAATCCCGACTATTCCAACTTGCCGCGTAAATGGAATACAGCCGTCGCAGGCGCCAAAGATAATTTTCTCCTCCATAACGACATTGTCTTCCATCCTGTCGAGCGGGATGGCGAGATGGGCTTCGGCGTCTGGGTCGGTGGCATCCTTTCATCGCAAATGAACGCCTACGCCATACCCTTGAATGCCTGGGTGAGGCCGGACGAAATCTGCCGCATCACCGATGCTGTGATTTCACTCTGGAGAGACAACGGTGAACGGGATAAACGTCCTAGAGGTCGCTTCCGCTTCTACTTGGATGCACTGGGAATTGACGCCTTCCGATCGAAAGTCGAAACACTGTTTGGACCTTTAACCCCGGATCCAGGTTCCGTTTTTGCCACCACGCCCCGTTCTCATTACGGAATCCATCCCCAGAAACAGGAAGGATTGTCGTTTGCAGGCCTTCATGTCCCAGTGGGTCGCCTAACGGCTCAGGATCTGCAGGACTTCGCCGCTGCAAGCCTTGAGTACGGCAGTGGAGAAGTGCGGCTCACCGAAGATCAGAACGTGATCATGGTGGGCCTGCCTGATGGGGCCATTCCAGCGTTCAAAGCTGATCCTTTACTGCAACGGTTTCCATTAGAGCCAGGGTCCATTGCAGCGGGAACGGTGTCCTGCACAGGAAACACCTACTGCAGTTTTGGCCTGACCAACACCAAAGACCAGGCCCTAAAGATCGCCCAAGAGCTTGACCAGGAGCTCAACCTTTCTGAAGAAGTGAAGATCCACTGGACAGGGTGTCCAAACACCTGTGGTCAGGCCTTCATGGGCGCCATCGGACTCACCGGAACCAAAGCCAAAAACAGCGACGGTGTG------ATGGGTGAGGGTTACATGCTCACCACTGGTGGATCCCAAGGGGAAAATCCAACAGTGGGTGAAGTGAAACAGAAAGCGATTCCTGCCGACCAAATCAAAACTGTTTTGAAAAATCTTCTGGTCGAGCAATTCGGAGCAACAGCCAAA
WH8016      TTCCTAGAAAACAAGAAACTCAACAAGATTGAACAGAACAAAGCTTCAAAAGATGGGCTTCTTGTGGGCGATGAAATTGAGGAGTTTGCTCGGATTGGCTGGGAAGAAGTAGACGAAACCGATCTACAGCTTCGCCTGAAATGGTATGGAATGTTCTGGCGTCCCAAAACTCCCGGCAAGTTCATGCTTCGCCTACGAGTCCCCAACGGTGTGCTCAGCAATCAGCAGCTACGCGTTGTTGCTTCCATTGTTGAACGCTACGGAGAGAATGGAAGTTGCGACATCACAACTCGCCAAAATCTCCAACTTCGAGGAGTCTTACTTGACGACCTGCCAGATATTCTCAAACGCCTTAAATCAGTCGGACTGAGTTCAATTCAATCGGGTTTTGACAACCCTAGAAATGTAACAGGCAACCCATTAGCAGGAATTGACCCGAACGAAATTGTTGATACACGCCCTTTTACAACTGAATTGCAAGATTTCCTAACCAACCATTGTGAAGGGAATCCAGAATATTCCAATCTCCCTCGCAAGTGGAATACTGCCGTTGCGGGTGCCAAGGATAATTTTTTACTGCATAACGACATCGTCTTTCATCCCGTCAAACGTGATGGTGTGATGGGTTTCGGGGTCTGGATCGGAGGGATCCTCTCCTCTCAGATGAATGCCTACGCGCTGCCTATGAATGCATGGGTCAAGCAAGATGAGATTTGCAAAATGACGGATTGCGTCATCCGCTTGTGGCGTGACAATGGTGAACGTGATAAGCGTCCTAAAGGGCGCTTTCGCATGTATCTCGACCAACTTGGCGTCGAAACCTTCAGGAACAAAGTTGAAGAACTTTTTGGCCCTCTAGCCGAAGATCCAGGTTCAGTCTTCAATGACACACCACGGTCTCACTACGGAATTCATCCTCAAAATAATCCAGGCGAATTTTTCGCGGGGCTTCATGTGAACGTTGGGCGACTCACTGCCAATGATCTTCACGATTTAGCCACTGCAAGCCTTGAATATGGATCTGGCGAAGTGCGTCTAACGGAGGACCAGAACGTCATCATTGTGGGGCTCTCCACAGACAATCTCGACGCATTTCAAGCTGACTCCTTGCTGCAACGCTTCCCCCTGCAACCGGGAGCCATCGCGGCGGGAACGGTCTCCTGCACAGGAAACACTTACTGCAGTTTTGGTCTCACCAACACCAAAGACCAAGCCATTGCTGCAGCGAACCAACTCGATGCAGAGCTCGAGCTTCCCGAAGAGCTGAAGATCCATTGGACCGGATGTCCCAACACCTGCGGGCAAGCCTTCATGGGTGCCATTGGTTTGACAGGCACGAAGGCAAAAAACAGCAAAGGCGAA------ATGGGTGAGGGCTACACCTTGAGCATCGGAGGATCGCAAGGCGAAAATCCACAGATCGGGGAAGTGCAGCAAAAAGCCATTCCCGCTGAAGACATTCAAAACGTTCTTCGACAGGTGCTTATCGAACAATTCGGAGCAAAGCCTCGA
RS9916      TATCTAGAAGGCAAAAAGCTCAACAAAATTGAGCAAAACAAAGCCAATAAAGACGGCCTGCTGGTCGGCAGCGAGATCGATAAGTTTGCCGAGATGGGTTGGGAGCAGGTCGACGAAACGGATCTGCAGCTGCGCCTGAAGTGGTACGGGATGTTCTGGCGCCCCAAGACACCCGGCAAGTTCATGCTGCGCCTGCGGGTCCCCAACGGCATTCTCAACGCCCAACAACTGCGCGTTGTGGGTTCCATTGTTGAGCGCTACGGCGAAAACGGCAGCTGCGACATCACCACCCGCCAGAACCTGCAGCTGCGCGGCGTGCTGCTCAATGATCTTCCAGAGATCCTCAAACGCCTGAAGGAAGCCGGATTGAGCACGATTCAGTCGGGCTTCGACAACCCACGCAACGTCACCGGCAACCCTCTGGCTGGAATCGATCCCCAGGAAATCGTCGACACCCGTCCTTACACTCAAGAGCTCAACAACTTCCTCACCAACAACGAAGAAGGCAATTCCGAGTATTCCAATCTGCCGCGCAAGTGGAACACGGCTGTTGCAGGTGCAAAAGACAACTTCCTGCTTCACAACGACATCATCTTCCACCCCGTTGAAAACAACGGTGAACTGGGCTTCGGGGTCTGGATCGGTGGCGTCCTTTCATCCCAGATGAATGCCTACGCCTTGCCCCTCAATGCCTGGGTGAAGCCAGAAGAAATCTGCAAAATCACCGACGCGGTCATTCGCCCTTGGCGAGATAACGGAGAACGCGACAAGCGCCCCAAAGGACGCTTCCGGATGTACCTCGATCAGGTGGGCCTTGAGGCCTTCCGCTCGATGGTGGAGGAAAACTTCGGTCCCCTGACCCCTGACCCCGGCTCGGTCTTCGACGAAACCCCGCGGTCCCACTACGGCATTCATGCCCAAAAACAAGAAGGGCTCCACTACGCCGGATTGCACGTTCCCGTCGGCCGACTCACTGCTGAAGATCTTCAAGACCTCGCCACCGCAAGCCTCAATTACGGAAACGGCGAGGTGCGCCTCACCGAAGATCAAAATGTGATCCTGGTGGGCTTGCCCAACGACAAGCTTGAGGCCTTCCAGGGCGATGCTCTCGTCCAACGCTTCCCGCTGGAACCCGGTGCGATCTCCGCTGGCACCGTCTCCTGCACAGGCAGCTCCTATTGCCATTTCGCCTTGGTGAACACCAAAGACCAGGCAGCGGACATCGCCACAAAACTCGATGCGGAACTGGAACTCCCCGAAGAACTAAAGATCCATTGGACTGGCTGCCCCAACAGCTGCGGCCAGGCCTACATGGGCGCCATCGGCCTCACCGGCACCAAAGCCAAAAACAAAGAGGGCGTG------ATGGGTGAGGGCTACACCCTCACCGTGGGCGGCTCTCAGGGCGCCGACCCCCAAGTCGGAGAACTGCACCAAAAAGCCGTTCCCGCGGAAGACATTCATGGCGTGTTGAAGCAACTCCTGATCGAGAAGTACGGCGCCAAACCCCGC
RS9917      TACCTGGAGGGCAAAAAGCTCAACAAGATTGAACAGAACAAAGCCGCCAAGGATGGTCTCCTGGTGGGGCCCGAACTCGAGTACTTTGCCAGGATCGGCTGGGAAGAGGTGGATGAAACCGATCTACAGCTGCGCCTGAAGTGGTACGGCATGTTCTGGCGACCGAAAACGCCAGGATTATTCATGCTTCGCCTGCGCATCCCCAATGGTGTGCTTTCCGCCCATCAATTACGGGTGGTTGCATCGATCGTGGAGCGTTATGGCGACAACGGCAGCTGCGACATCACCACACGCCAGAACCTGCAGCTTCGCGGGGTCTTGCTCAGTGACCTCCCTGACATCCTCAAGCGCCTGAACCATGCCGGCCTGAGCACGATCCAATCTGGGTTCGACAATCCCCGCAATGTCACCGGCAACCCCCTCGCCGGCATCGATCCCCACGAAATCGTCGACACACGTCCCTATACCCAGGCTCTCAACGATTTCCTCACCAGCAACGCCGAAGGCAACAGCAACTATTCCAATTTGCCACGCAAATGGAACACGGCTGTCGCCGGTTCCCGCGACAACTTCCTGCTTCACAACGACATTGTGTTTCATCCGGTCGAGCACAACGGCGAACTTGGGTTCGGCGTGTGGATCGGCGGCATCCTCTCCTCCCAGATGAATGCCTATGCGCTGCCGCTCAATGCCTGGGTGAAGCCCGATCAGCTGTGCGCCATCACCGATGCAGTGATCAGCATCTGGCGCGACAACGGAGAGCGCGACAAGCGACCGAAAGGACGGTTCCGCCTCTATCTCGATCAAGTGGGACTGGAAACCTTCCGGGCGATGGTGGAAGAGCGCTTCGGGCCACTCACCCCTGATCCGGGCTCAACCTTTGAGGCCGCACCCCGCTCCCATTACGGCATCCATCCACAAAAGCAACACGGCCTCCATTTCGCCGGCCTTCACGTTCCGGTCGGACGGCTCACAGCGGACGACCTGCACGACCTGGCGAGCGCCAGCCTCGAGCATGGCTGCGGTGAAGTGCGCTTCACCGAAGATCAGAACGTGATCCTTCCGGGGATCCCGACCGATCAGCTCGGCGCCCTGGAAGCGGATCCGCTGCTGCAACGCTTCCCCCTCGCTCCAGGAAGCATCGCCGCCGGAACCGTGTCCTGCACCGGCAGCACCTACTGCGGTTTTGCCCTCACCAACACCAAAGATCAGGCCCTGCAAGCCGCCCGAGCTCTGGATGCCGAGCTGGATCTCCCCGAAGAGCTGAAGATCCACTGGACCGGCTGCCCGAACAGCTGCGGCCAGGCCTACATGGGGGCGATCGGCCTCACCGGCACCAAGGCCAAGAACGCCAACGGCGCG------ATGGGCGAGGGCTACACCCTCACCCTGGGGGGATCCCAGGGGGCCAACCCGCAGATCGGTTCCATCGCCGAAAAAGCCATTCCCGCCGAGCAGATCCAATCGGTGCTGCGCCAGGTGCTGATCGAACACTTCGGCGCCCGGCCCCGC
AG-363-A16  TATTTAGAAGGAAAGAAATTAAATCAAATAGAAAAGAATAAGGCTATGAAAGATGGACTTCTATTAGGGAGTCAAATAGAAGAATTTGCCAAGATTGGTTGGGAGAAAATGGACAAAACCGACTTAGAACTTCGCTTGAAATGGTATGGAATGTTCTGGCGGCCTAAAACACCAGGAAAATTTATGCTCCGTTTACGAGTACCTAATGGGATACTAAATGCACATCAATTAAATATAATTGCATCTATTGTTGCTCGTTATGCAGAAGATGGAAGTTGCGATATCACTACAAGGCAAAACCTCCAACTCCGTGGAATACTTATTAGTGACCTACCTGAAATCCTTAGACGTCTAAAAGATGCTGGCATAGAAACCATCCAATCAGGATTTGATAACCCAAGAAATGTCACAGGGAATCCATTAGCAGGAATCGACCCAAAAGAAATTATAGATACCAGGCCATATACTTTGGAGCTGGAAAGCTTCTTAACTAAGAATGGAGAAGGAAATTCTGAATTCTCTAATTTACCAAGAAAATGGAATACTGCAGTAGCAGGTTCGCATGACAACTTTCTTTTGCATAATGACATTATTTTCCATCCAGTTATAAAAGAAGGGGAGCTTGGTTTTAGTGTTTGGGTTGGAGGGATTCTTTCTTCTCAATTAAATGACTACGCTATTCCTCTTAATGTATGGGTTAAACCACATGAAATCTGTCATTTCACAGGAGTAGTTATATCTAGTTGGCGGGATCATGGAGAACGTTATAAACGGCCTAAAGGAAGATTTAGGTTCTATTTAAATAAAGTGGGAGTAGAAAATTTTAGAAATCTTGTTGAAGCAAAATTTGGAAGACTTACTCCAGACCCTGGTTCTATATTTTCACAAAAACCACGTTCATTTTTTGGAATTCATCCTCAAAAGCAGTTAGGCCTTAACTATGCAGGCCTACATATTCCAGTAGGTCGGCTTTCAGCAGAAGAAATTCAAGATTTAGCCTGCATAAGTGCAACTTATGGGAATAGTGAAGTTCGTCTTACTGAAGATCAAAATTTGATCATAATTAATATCCCAGACAAGCAAATTAAAAGTTTTAAAACTAATCCTCTATTACAAAAATTTCCTCTAAGCCCAAAAACAATAGCGGCAGGGACTGTCTCATGTACAGGTAATACCTACTGCAGTTTTGCTCTGACAAATACTAAAGATCAGGCTCTAAAGATATCGAAAGAGCTTGACTCAGAAATTGATTTACCTGAAGAACTAAAGATTCACTGGACAGGGTGTCCCAATAGTTGTGGGCAAGCCTATATGGGAGCAATAGGCCTAACCGGGACAAAAGCTAGAAATGCTGATGGGAAA------ATGATTGAGGCTTATGACATATCAATTGGAGGAGCACAAGGTCCAAATCAAAAGATAGGAGAGTTAAAACATAAATCAGTGCCTACTGCTGAATTGAAGAATCTATTAAAAAAATTATTGATTGAAAATTACTCGGCAATTCCAAGG
AG-363-G23  TACTTAGAAGGTAAAAAATTAAATAAGATTGAAAGGAACAAATCCGAGAAAGATGGTCTATTAGTTGGTAAGCAAATAGAAGAATTCGCAAAAATTGGTTGGGAAAAAATTGATAAAACTGATTTAGAACTTAGATTAAAATGGTATGGTTTTTTTTGGCGCCCCAAAACACCAGGGAAATTTATGCTGCGTCTTAGAATACCCAATGGAATCTTAACTGCTAAGCAATTAAGAATAATTGCTTCTATAGTTGCCAGGTATGACGAAAATGGAAGTTGTGATATAACAACAAGGCAAAATTTACAGCTCAGAGGTATATTAATTAATGATCTTCCAGAGATACTTAAAAGGATAAAAGAGTCTGGTCTTGAAACAATTCAATCTGGCTTCGATAATCCTAGAAATGTAACTGGTAATCCTTTAGCAGGGATAGACCCTTACGAAATTATAGATACTAGACCTTACACCTTAAAACTAGAGAAATTTCTTACTAATGAAGGAAAGGGTAATTATGAGTTTTCTAATCTACCTAGGAAATGGAACACAGCAGTTGCAGGATCAAAAGATAATTTTCTTCTTCATAATGATATTATATTTCATCCCATAAAAAAAGGAAATCAAATAGGCTTCGGAGTATGGGTTGGAGGCATACTTTCTTCACAATTAAATGACTATGCTGTACCACTAAATGTATGGATAAAAAAAGATGAGATATGTAATTTAACTGGAGTAATCATTTCTATATGGAGAGATAATGGAGAGAGAGAAAAAAGACAAAAAGGAAGGTTTAGATATTATTTAAATGAAATAGGAATATCAGAATTTAGAAACTTAGTTGAACATAGATTTGGGCAATTAGAAAATGACCCAGGCTCATCATTTTCAGAAAAACCGCGTACCATAATTGGAATTCATCCTCAAAAGCAGCAGGATCTATACTACGCAGGAATTCATATTCCTGTAGGAAGGTTAAGCTCAGAAGATCTTCAAGATATAGCAACCACAAGTATAACTTTTGGGAGTGGAGAAGTACGCCTTACTGAGGACCAAAATATAGTTATTATTGATATTGAAAGGGAAAAATTAAGTGCTTTTAAAAATGATAATTTATTTAAAAAATTTAGTTTAAATCCTAATCCAATTTCTGCTGGAACTGTTGCTTGTACTGGGAAAACATATTGTAGTTTTGCTCTAACAAATACTAAAGAAAATGCTACCAAAATAGCGAAAGAACTCGAAGCAGAAATTGAATTACCAGAAGAGGTAAAAATTCATTGGACAGGTTGCCCAAATAGCTGTGGTCAAGCATATATGGGTGCAGTTGGATTAACTGGAACTAAAGCGAAGAATAGTTCAGGGAAA------ATGGTTGATGCATTCAACATAACTATTGGTGGAGAGCAAGGTGCGAATAATAAAATTGGGGAATTGAAATATAAAGGTGTCATAGTTGATGATTTAAAAGATAGATTAAAAGATATTTTGATTGAAAACTACTCGGCAAAGCTTAAG
AG-363-I21  TACTTAGAAGGTAAAAAATTAAATAAGATTGAAAGGAACAAAGCTGAGAAAGACGGCCTATTAGTTGGTAAGCAAATAGATGAATTTGCAAAAATTGGTTGGGGGAAAATGGATAAAACTGATTTAGAACTTAGATTGAAATGGTATGGTGTTTTTTGGCGCCCAAAAACACCAGGGAAATTTATGCTGCGCCTTAGAATACCCAATGGAATCTTAACTGCTAAGCAACTGAGAATCATTGCTTCTATAGTTGCTAGGTATGACGAAAATGGAAGTTGCGATATAACAACAAGACAAAATTTACAGCTTAGAGGGATATTAATTAATGATCTTCCAGAGATACTTAGAAGAATAAAAGAGTCTGGTCTTGAAACAATTCAATCTGGCTTTGATAATCCTAGAAATGTAACTGGTAATCCTTTAGCAGGGATAGACCCTTACGAAATTATAGATACTAGACCTTACACATTAAAACTAGAGAAATTCCTTACTAATGAAGGAAAGGGGAATTCTAAATTTTCTAATCTACCTAGGAAATGGAACACAGCAGTTGCAGGTTCAAAAGATAATTTTCTTCTTCATAATGATATTATATTTCATCCAATTAAAAAAGGCAGTAAACTAGGTTTTGCAGTATGGGTTGGAGGTATACTTTCTTCACAATTAAATGATTATGCTGTACCACTAAATGTATGGATAAAAAAAGATGAGATATGTAATTTAACTGGTATAATCATTTCTATATGGAGAGATAATGGTGAGAGAGAAAAAAGACAAAAAGGAAGGTTTAGATATTATTTAAATGAAATAGGGGTATCAGAATTTAGGAATTTAGTTGAACAAAGATTTGGAACATTAGAAAATGACCCAGGCTCATCATTTTCAGAAAAGCCGCGTTCAATATTTGGAATTCATCCTCAAAAACAGAAGGATCTATACTACGCAGGAATTCATATTCCTGTAGGAAAATTAAGCTCAGAAGATCTACAAGATATAGCAACCACAAGCATAACTTTTGGGAGCGGTGAAATCCGCCTTACTGAAGATCAAAATCTAATTATTATTGATATTAAAAAAGAAAAATTAAGTGATTTTAAAAATGATGATTTATTTAAAAAATTTAGTTTAAATCCTAATCCAATTTCTGCTGGAACTATTGCTTGCACTGGGAAAACATATTGTAGTTTTGCTCAAACAAATACTAAAGAAAACGCTACCAAAATAGCAAAAGAACTTGAAGCAGAGATTGAATTACCGGAAGAGCTAAAAATTCATTGGACAGGTTGCCCAAATAGCTGCGGTCAAGCATATATGGGTGCAGTTGGATTGACTGGAACTAAAGCGAAGAATAGTTCAGGTAAA------ATGGTTGATGCCTTCAACATAACTATTGGTGGAGAGCAAGGTGCGAATAATAAAATTGGGGAATTGAAATATAAAGGTGTCATAATTGATGATTTAAAAGATAGATTAAAAGACATTTTGATTGAAAACTACTCTGCAAAGCTTAAG
AG-363-N20  TATTTAGAAGGAAAAAAATTAAATAAAATAGAAAAGAATAAGGCTATGAAAGATGGACTTCTATTAGGTAGTCAAATAGAAGAGTTTGCCAAAATTGGTTGGGAGAAAATGGACAAAACCGACTTAGAACTTCGCTTGAAATGGTATGGGATGTTCTGGCGGCCTAAAACACCAGGAAAATTTATGCTTCGTTTACGAATAACTAATGGGATACTAAATGCACGTCAATTAAATTTAATTGCATCTATTGTTGCTCGTTATGCAGAAGATGGAAGTTGCGATATCACTACAAGGCAAAACCTTCAACTCCGTGGAATTCTTATTAGTGACCTGCCTGAAATTCTTAGACGTCTAAAAAATGCTGGTATAGAAACCATCCAATCAGGATTTGATAACCCAAGAAATGTCACAGGTAATCCATTAGCAGGAATCGATCCAAAAGAAATTATAGATACCAGACCATATACATTGGAGTTGGAAAATTACTTAACTAATAATGGAGAAGGAAATTCTGAATTCTCTAATTTGCCAAGAAAATGGAACACTGCAGTAGCAGGTTCACATGACAACTTTCTTTTGCATAATGACATTATCTTCCACCCAGTTATAAAAGAAGGGGAACTTGGTTTTAGTGTTTGGGTTGGAGGGATTCTTTCTTCTCAATTAAATGATTACGCTATTCCTCTTAATGTATGGGTTAAACCACATGAAATCTGTAATTTCACAGGTGTAGTTATATCTTGTTGGCGCGATGATGGAGAACGTTATAAACGTCCTAAAGGACGATTTAGATTCTACTTAAATCAAGTGGGATTAGAAAATTTTAGGAGTGATGTTCAAGAAAAATTTGGAAGGCTTATTCCAGACCCTGGTTCTATATTTTCACAAAAACCACGTTCTTTCTTTGGGATTCATCCTCAAAAGCAGTTAGGACTTAACTATGCAGGCATACATATTCCAGTAGGTCGGCTTTCAGCAGAAGAAATTCAAGATTTGGCAAACATAAGTGCAACACATGGGAGCAGTGAAGTACGTCTTACTGAAGATCAGAATGTGATCATAATTAATATCCCAGACAAACAAGTTGATAGTTTTAAAGCTAATCCTTTATTAAAGAAGTTTCCTCTCAGCCCAAAAGCAATAGCGGCAGGAACTGTCTCATGTACAGGTAATACCTACTGCAGTTTTGCTATGACAAATACTAAAGATCAGGCTCTAAAGATATCTAAGGAGCTTGACTCAGAAATTGATTTACCTGAAGAACTAAAGATTCACTGGACAGGGTGTCCTAATAGTTGTGGTCAAGCCTATATGGGAGCAATAGGCCTAACCGGGACAAAAGCTAGAAATGCTGATGGGGAA------ATGATTGAGGCTTATGACATATCAATTGGAGGAGAACAAGGTCCAAATCCAAAGATAGGAAAGTTAAAACATAAGTCAGTGCCTACTGCTGAATTAAAAAATATATTGAAAAAATTATTGATTGAAAATTACTCTGCAATTCCAAAG
AG-363-O15  TATTTAGAAGGGAAGAAATTAAATAAGATAGAAAAGAATAAGGCCATGAAAGATGGTCTTCTAATTGGCAGTCAGATTGAAGAATTTGCCAAGATTGGTTGGGAGAAAATGGACAAAACCGATTTAGAACTTCGCTTGAAATGGTATGGAATGTTCTGGCGGCCTAAGACACCGGGAAAATTCATGCTCCGTTTACGAGTAACGAATGGAATACTAAAAGCACATCAATTAAATGTAATTGCTTCTATTGTTGCTCGCTATGCAGAAGATGGAAGTTGCGATATCACTACACGACAAAACCTCCAACTCCGTGGGGTTCTTATTAGTGACCTACCTGAAATTCTTAGACGTCTAAAAGATGCTGATATAGAAACCATCCAATCAGGATTTGATAACCCACGAAATGTCACAGGTAATCCATTAGCAGGAATCGATCCAAAGGAAATTATAGATACCAGGCCGTATACTTTCGAATTGGAAAATTTTTTAATTAAGAATGGAGAAGGAAATTCTGAATTCTCCAATTTACCAAGAAAGTGGAACACAGCAGTAGCAGGTTCTCATGACAACTTCCTTTTGCATAATGACATTATTTTCCACCCAGTCATAAAAGAAGGAGAGCTTGGTTTTAGTGTTTGGGTTGGAGGGATTCTTTCTTCTCAATTAAATAACTACGCTATTCCTCTTAATGTATGGATTAAACCAAATGAAATCTGTCATTTCACACAAGTAGTTATATCTATTTGGCGAGATAATGGAGAACGTTATAAACGCCCTAAAGCTAGGTTTAGGTTCTATTTGAATCAAGTTGGTTTAGAAAATTTTAGGAATCTAGTTCAAGAGAAGTTTGGAACATTTCTTCCAGATCCGGGGTCTATATTTGCACAAAAGCCACGTTCATTCTTTGGTATTCATCCTCAAAAGCAGGTAGGACTTAACTATGCAGGCATACATATTCCAGTAGGTCGGCTTACAGCAGAAGAAATCCAAGATTTAGCACGCATAAGTGCAACATATGGGGGCAGTGAAGTTCGTCTTACTGAAGATCAGAATGTGATCATAATTAATATCCCAGATAAGCAAATTGATAGTTTTAAATCTGATCCTTTATTAAAGAGATTTCCTCTGAATCCAAAGAAAATTGCGGCAGGGACTGTCTCATGTACAGGTAACACCTACTGTAGTTTTGCTTTGACAAATACTAAAGATCAGGCTCTAAAGATATCTAAAGAGCTTGACTCAGAGCTTGATTTACCAGAAGAACTAAAGATTCACTGGACTGGATGTCCCAATAGTTGCGGCCAAGCCTATATGGGGGCAATAGGCCTAACCGGGACAAAAGCTAGAAATGATGACGGCAAA------ATGATTGAGGCTTATGACATATCCATTGGAGGTGAACAAGGAGCAAATCAAAAGATAGGAGAGTTAAAACATAAAGCCGTTCCTACTGCTGAATTAAAGAATCGAATAAAGGAACTATTGATTGAAAATTACTCTGCAATTCCCAAG
AG-363-P01  TATTTAGAAGGTAAGAAATTAAACAAAATAGAAAAGAATAAGGCTATGAAAGATGGGCTTCTATTAGGTGATCAAATAGAAGAGTTTGCCAAGATTGGTTGGGAGAAAATGGACAAAACCGACTTAGAACTTCGCTTGAAATGGTATGGAATGTTCTGGAGACCTAAAACACCAGGAAAGTTTATGCTCCGTCTACGAGTAACTAATGGAATCCTAAATACACATCAATTAAATGTAATTGCATCTATTGTTGCTCGTTATGCAGAAGATGGAAGTTGCGATATCACTACACGGCAAAACCTCCAACTCCGTGGGATTCTTATTAGTGACCTACCTGAAATTCTTAGACGTCTAAAAGGTGCTGATATAGAAACCATCCAATCAGGGTTTGATAACCCAAGAAATGTCACCGGGAATCCATTAGCAGGAATCGATCCAAAAGAGATTATAGATACCAGGCCATATACTTTGGAGTTAGAAAATTTCTTAACCAAGAATGGAGAAGGAAATTCTGAATTCTCTAATTTGCCAAGAAAATGGAACACTGCAGTAGCAGGTTCTCATGACAACTTTCTTTTGCATAATGACATTATTTTCCACCCAGTTATAAAAGAAGGGGAACTTGGTTTTAGTGTTTGGGTTGGAGGGATTCTTTCTTCTCAATTAAATGACTACGCTATTCCTCTTAATGTATGGGTTAAACCACATGAAATCTGTCATTTCACAGGAGTAGTTATATCTATTTGGCGCGATGATGGAGAACGCTATCAAAGACCTAAAGGAAGGTTTAGATTCTATTTAAATAAAGTAGGCGTAGAAAATTTTAGAAATCTTGTTCAAGAGAAATTTGGAAGACTTATTCCAGACCCTGGTTCTATATTTTCACAAAAACCACGTTCGTTCTTTGGAATTCATCCTCAAAAGCAGTTAGGACTTAACTATGCAGGCATACATATTCCAGTAGGTCGGCTTACAGCAGAGGACATTCAAGATTTAGCCGGCATAAGTGCGACATATGGGAGCAGTGAAGTTCGTCTTACTGAAGATCAAAATGTGATCATAATCAATATCCCTGACAAGCAAATTGATAGCTTTAAAGCTGATCCTCTATTAAAGAAATTTCCTCTCAGACCAAAAACAATATCGGCAGGGACTGTCTCATGTACAGGTAATACCTACTGCAGTTTTGCTTTGACAAATACTAAAGATCAGGCTCTAAAGATATCTAAAGAGCTTGACTCAGAAATTGATTTACCTGAAGAACTAAAGATTCACTGGACAGGGTGTCCCAATAGCTGTGGTCAAGCCTATATGGGAGCAATAGGCCTAACCGGAACAAAAGCTAGAAATGCTGATGGACAA------ATGATTGAGGCTTATGACATATCCATTGGAGGAGAACAAGGCCCAAATCAAAGGATAGGAGAGTTAAAACATAAATCAGTCCCTACTGCTGAATTAAAGAATCTATTAAAAAAATTATTGATTGAAAATTACGCTGCAATTCCAAAG
AG-363-P08  TATCTAACAGGAAAGAAGCTTAATAGGATTGAAAAAAATAAAGCTGCTAAAGATGGCCTGGAAGTCGGAGGAGAATTGGAAAGTTATGCAGAAAAAGGCTGGGAAAATATGGATAAAGTAGACCTAGAACTAAGATTAAAATGGTATGGAATGTTTTGGAGACCAAAAACTCCTGGTAAATTCATGCTTCGCTTGAGAGTTCCCAATGGAATTCTTAACAACAAACAACTAAAAGTTATCGCGTCGATAGTTTTTAGATATGGAGAAGATGGAAGTTGCGACATCACTACTCGACAAAATTTACAACTACGTGGGATTCTCATTAGTGATCTACCAGAAATACTTAAACGCCTAAATGAGGCTAAAATTAGCACAATACAATCCGGTTTCGATAACCCAAGAAACGTAACAGGTAATCCACTTGCTGGGATTGATCCTGAAGAGATAATTGATACAAGATTATTTACTAAAGAATTAGAAAAATACTTAACCAGAGATGGACTTGGGAATCAAGAGTTTTCAAATTTACCTAGAAAGTGGAATACAGCCGTTGCTGGTTCTAAAGATAACTTCTTACTTCATAATGACATGGTTTTTCATCCAGTTAAAAAAGATGGAAAGCTGGGATTTTCTATATGGGTAGGTGGAATCCTGTCTTCACAATTAAATGATTATGCAATCCCATTAAATGCTTGGGTAGAGCAAAAAGATGTATGCAAGATTACGGGTGATGTAATATCAATATGGAGAGACAATGGTGAAAGAGATAAACGTCCGAAAGGGCGGTTTAGATTTTTTATAAATGAGATAGGTATTAAAAAGCTTAGAGAGTTGGTTGAAGAAAGATTTGGTCATTTAGAAGAAGATCCTGGATCAATCTTTTCGAAAAATCCGCGCTCATTTCTAGGAGTCCACAAACAAAAACAAGAAGGGAAGTATTTTGCTGGAATTCATATCCCAGTAGGAAGATTAACTGGTGAGGATATTCAGAACTTCGCAGAAGTAAGTCAAGAGTACGGTAATGGTGAAATAAGACTTACTGAAGATCAAAATATTTTGATTGTGAACATAAATTCAGAAAGATTAGAGGAATTTAAAAAACATTCCTTATTGGAAAGATTCTCTATTCATCCTAAAAGTATCTCTGCTGGTACAGTCTCATGTACAGGAAATACATATTGTAGCTTTGCTCTTACTAATACTAAAGACAAAGCTATAGAAATTGCTGAAGCACTGGATAAAGAACTCATTCTTCCTGAGGAATTAAAAGTTCATTGGACTGGTTGTCCTAATAGTTGTGGGCAAGCATATATGGGTGCAATAGGATTAACAGGGAAAAAAGCTAAAAATGCAAATGGGGAA------ATAGTCGAGGCATATGACATATCGATCGGAGGCTCTCAAGGAGAAAACAGAAAAATAGGACAATTGGAACACAAAGCAATACCTGTGGAGGAGCTTAAGAGTGTTCTTAAAGAGATAATGATAGAAAAGTACGCAGCTATTCCTAGG
AG-402-G10  TACTTAGAAGGTAAAAAATTAAATAAGATTGAAAGGAACAAAGCCGAGAAAGATGGCCTATTAGTTGGGAAGCAAATAGAAGATTTTGCAAAAATGGGTTGGGAAGAAATAGATAAAACTGATTTAGAGCTTAGATTGAAATGGTATGGTTTTTTTTGGCGCCCAAAAACACCAGGGAAATTTATGCTGCGCCTTAGAATACCCAATGGAATCTTAACTACTAATCAATTAAGAATCATTGCTTCTATAGTTGCAAGGTATGACGAAAGTGGAAGTTGCGATATAACAACAAGACAAAATTTACAGCTCAGAGGGATATTAATTAATGATCTTCCAGAGATACTTAAAAGAATACACGAGTCTGGTCTTGAAACAATTCAATCTGGCTTCGACAATCCTAGAAATGTAACTGGTAATCCTTTAGCAGGGATAGACCCTTACGAAATTATAGATACTAGGCCTTACACATTAAAATTAGAGAAATTCCTTACTAATGAAGGGAAGGGGAATTCTGAATTTTCTAATCTGCCTAGGAAGTGGAACACAGCAGTTGCAGGTTCAAAAGATAATTTTCTTCTTCATAATGATATTGTATTTCATCCAATAAAAAAAGGAACTGAACTAGGCTTTGGAGTATGGGTTGGAGGCATACTTTCTTCACAATTAAATGACTATGCTGTACCACTAAATGTATGGATAAAAAAAGATGAGATATGTAGTTTAACTGGTATAATCATTTCTATCTGGAGAGATAATGGTGAAAGAGAAAAAAGACAAAAAGGAAGATTTAGATATTATTTAAATGAAATAGGGATATCAGAGTTTAGAAACTTAGTTGAACAAAGATTTGGGCCATTAGAAAATGACCCAGGCTCATCATTTTCAGAAAAACCGCGTTCCATACTTGGAATTCATCCTCAAAAGCAGAGGGATCTATACTACGCAGGAATTCATATACCTGTAGGGAGGTTAAGCTCAGAAGATCTTCAAGATATAGCAACCACAAGCATAACTTTTGGGAACGGAGAAGTACGCCTTACTGAAGATCAAAATATAATTATTATTAATATTGCAAAAGAAAAATTAAGTGATTTTAAAAATGATAATTTATTTAAAAAATTTAGTTTAAATCCTAATCCAATTTCTGCTGGAACTGTTGCTTGTACTGGGAAAACATATTGTAGTTTTGCTCAAACAAATACTAAAGAAAATGCTACCAAAATAGCGAAAGAACTCGAAGCAGAGATTGAGTTGCCAAAAGAGGTAAAAATTCATTGGACAGGTTGCCCAAATAGCTGTGGTCAAGCATATATGGGTGCTGTTGGATTGACTGGAACTAAAGCGAAGAATAGTTCAGGGGAA------ATGGTTGATGCATTCAACATAACTATTGGTGGAGAGCAAGGTGCGAATAATAAAATTGGGGAATTGAAATATAAAGGTGTCATAGTTGATGATTTAAAAGATAGATTAAAAGACATTTTGATTGAAAACTACTCTGCAAAGCTTAAG
AG-670-A04  TACCTGGAAGGCAAGAAGCTCAACAAGATCGAGCAGAACAAAGCGGCCAAAGATGGTCTATTGGTCGGCAGCGAGATCGAAAAATTCGCTGAACTTGGATGGGAACAGGTCGATGAAACCGACCTGCAACTTCGCTTGAAGTGGTACGGCATGTTTTGGCGTCCGAAGACTCCAGGCAAGTTCATGCTGCGGCTGCGGGTGCCCAATGGAGTACTGACGGCAGACCAGCTGCGGGTCGTAGGCTCAATTGTCGAGCGCTACGGAGATAACGGCAGTTGCGACATCACCACGCGTCAGAACCTGCAACTACGCGGTGTTCTGCTGGGCGACCTCCCAGAAATCCTCAATAGGCTGAAGGAAGCCGGCCTAAGCACGATCCAATCCGGCTTCGACAACCCCCGCAACGTCACCGGAAACCCAATCGCCGGCATCGATCCTGAAGAGATCGTCGACACGCGGCCCTACACCACAGAGCTACAGAACTTCCTAACCAATAACTGCCAGGGCAACCCGGAGTATTCCAACCTGCCCCGCAAGTGGAACACCGCAGTCGCCGGAGCGAAGGACAACTTTCTGCTTCACAACGACATCGTTTTTCACCCCGTAGAACGGGATGGGGAGATGGGATTTGGTGTGTGGATCGGCGGTGTTCTGTCATCGCAGATAAACGCCTACGCCGTTCCCCTGAACGCCTGGGTGAAGCCAGACGAAATCTGCAAGATGACCGACGCCGTGATCCGGCTGTGGCGCGACAACGGTGAGCGCGACAAGCGCCCCAAAGGTCGCTTCCGTTTCTATTTAGACTTGGTTGGTCATGATGAATTCCGAAACCAAGTTGAGGATTTGTTCGGTCCGTTGACTCCAGATCCAGGTTCAATTTTCGCAACCGCCCCTCGCTCCCATTATGGAATTCACCCACAAAAACAGGACGGACTTTTCTATGCCGGCCTGAACATTCCTGTCGGACGACTGAAAGCAGCGGACCTCCAAGATTTGGCGACGGCCAGCCTCAACTACGGGAGCGGGGAAGTAAGGCTCACTGAAGAACAAAATGCCATAATCGTCGGCATTGAAAATCAAAAAATTGAATCTTTCAAGGCTGATCCTCTCCTTAAACGTTTTCCTATAGAGCCACAAGAAATTACCGCTGGTACAGTATCTTGCACTGGCAACACTTATTGCGGATTCGCACTTACTAACACTAAAGACACCGCTCTCTCAGTAGCTGAGGGCCTTGATGCTGAACTCAACCTCCCTAAACACGTAAAAATTCAATGGACTGGCTGTCCAAATAATTGTGGACAAGCTGATATGGGAGCCATCGGATTAACTGGTACCAAAGCAAAAAATAGCGAAGGGGTG------ATGGGCGAGGGTTACACCATGACAATCGGAGGTTCACAAGGCCCTAACCCGAGTCTCGGTGAAATCACCCGCAAGGCCATTCCCGCTGATGAGATCAAAGCTGTTCTGAAAGAGGTGTTAATTGAAAAATTTGGGGCCACCCCAAAG
AG-670-A19  TACCTGGAAGGCAAGAAGCTCAACAAGATCGAGCAGAACAAAGCGGCCAAAGATGGTCTATTGGTCGGCAGCGAGATCGAAAAATTCGCTGAACTTGGATGGGAACAGGTCGATGAAACCGACCTGCAACTTCGCTTGAAGTGGTACGGCATGTTTTGGCGTCCGAAGACTCCAGGCAAGTTCATGCTGCGGCTGCGGGTGCCCAATGGAGTGCTGACGGCAGACCAGCTGCGGGTCGTAGGCTCAATTGTCGAGCGCTACGGAGATAACGGCAGTTGCGACATCACCACGCGTCAAAACCTGCAACTACGCGGTGTTCTGCTGGGCGACCTCCCAGAAATCCTCAATAGGCTGAAGGAAGCCGGCCTTAGCACTATCCAATCCGGCTTCGACAACCCCCGCAACGTCACCGGAAACCCAATCGCCGGAATCGATCCAGAAGAGATCGTCGACACGCGGCCCTACACCACAGAGCTACAGAACTTCCTAACCAATAACTCCCAGGGCAACCCGGAGTATTCCAACCTGCCCCGCAAGTGGAACACCGCAGTCGCCGGAGCGAAGGACAACTTTCTGCTTCACAACGACATCGTTTTTCACCCCGTAGAACGTGATGGGGAGATGGGATTTGGTGTGTGGATCGGCGGTGTTCTGTCATCGCAGATAAACGCCTACGCCGTTCCCCTGAACGCCTGGGTGAAGCAAGACGAAATCTGCAAGATGACCGACGCCGTGATCCGGCTGTGGCGCGACAACGGTGAGCGCGACAAGCGCCCCAAAGGCCGCTTCCGTTTCTATTTAGACTTGGTGGGTCATGATGAATTCCGAAACCAAGTTGAGGGTTTGTTCGGTCCGTTGACTCCAGATCCAGGTTCAATTTTCGAAACCGCCCCTCGTTCCCATTATGGAATTCACCCACAAAAACAGGACGGACTTTTCTATGCTGGCCTGAACATTCCTGTCGGACGACTGAAAGCAGCGGATCTCCAAGATTTGGCGACGGCCAGCCTCAACTACGGGAGCGGGGAAGTAAGGCTCACTGAAGAACAAAATGCCATAATCGTCGGCATTGAAAATCAAAAAATTGAATCTTTCAAAGCTGATCCTCTCCTAAAACGTTTTCCTATAGACCCACAAGAAATTTCCGCTGGTACAGTATCTTGCACTGGCAACACTTATTGCGGATTCGCACTTACTAACACTAAAGACACCGCTCTCTCAGTAGCTGAGGGCCTTGATGCTGAACTCAACCTCCCTAAACACGTAAAAATTCAATGGACTGGCTGTCCAAATAATTGTGGACAAGCTGATATGGGAGCTATCGGATTAACTGGTACCAAAGCAAAAAATAGCGAAGGGGTG------ATGGGCGAGGGTTACACCATGACTATCGGAGGTTCACAAGGCCCTAACCCGAGTCTCGGTGAAATCACCCGCAAGGCCATTCCCGCTGATGAGATCAAAGCTGTTCTGAAAGAGGTGTTAATTGAAAAATTTGGGGCCACCCCAAAG
AG-670-B23  TATCTCGACGGCAAAAAGCTCAACAAAATTGAGCAGAACAAAGCAGCTAAAGATGGCCTCTTGGTCGGCAGCGAGATCGAAAAATTCGCAGAACTCGGATGGGAACAGGTAGATGAAACCGACCTCCAGTTGCGGTTGAAGTGGTACGGGATGTTCTGGCGTCCGAAAACGCCAGGAAAATTCATGCTCCGACTGCGTGTTCCCAATGGTGCCTTAACTGCAGATCAGCTACGTGTCATCGGTTCAATTGTTGAACGTTATGGAGAGAATGGTAGTTGTGATATCACCACGCGTCAGAATTTACAGCTCAGAGGAGTGCTCTTAGACGACCTGCCTGAAATTCTCAAGCGGCTGAAGGAAGCTGGTTTAAGCACAATTCAATCTGGTTTCGACAATCCACGTAACGTGACCGGAAATCCTATTGCAGGTATAGATCCATACGAAATCGTTGACACTCGTCCCTACACACAAGAACTGCAAAACCACCTCACCAATAACAGTGAGGGGAATCCAGAGTATTCGAATCTTCCACGCAAGTGGAACACCGCTGTCGCCGGAGCCAAGGACAACTTCCTGCTCCACAACGACATCGTCTTCCACCCAGTAGAACGCGATGGGGTTATGGGGTTTGGAGTATGGATTGGTGGTGTTCTTTCATCCCAGATTAATGCTTATGCCATCCCACTGAATGCCTGGGTGAAACCCGAGGAAATCTGCAAAATGACTGACGCCGTTATCCGTCTCTGGCGAGACAATGGCGAAAGGGACAAACGGCCCAAGGGTCGCTTCCGTTTTTATTTAGATCAGGTTGGCATGGATGAGTTCCGGAAAAAAGTCGAAGGTTTATTCGGGCCGCTTGTCTCAGATCCAGGTTCAGTTTTCGACTCCAGTCCACGCTCCCATTACGGAATTCACCCGCAAAAGCAGGAGGGGTTTTCCTATGCGGGTCTTCACGTACCAGTCGGGCGTCTTAAGGCCTCAGATCTTCAAGATTTAGCAACAGCTAGTCTTAATTACGGAAATGGTGAAGTACGTCTTACAGAAGAACAGAACGCAATAATAGTCGGCATAAGTAATGATAAAATTGAATCTTTTAAGTCAGATACGTTACTTAAACGTTTTCCAATCGAGCCGAAAAACGTTTCAGCTGGCACCGTTTCTTGCACCGGAAATACATATTGCGGCTTTGCTCTCACTAACACCAAAGACACTGCACAAATGATTGCAGAAAAACTAGATGCTGAGCTTAATCTTCCAAAGCACGTGAAAATCCAATGGACTGGCTGTCCAAATAACTGTGGACAAGCAGATATGGGATCAATTGGATTAACTGGGACAAAAGCTAAAAACAGTGAAGGAGTG------ATGGGCGAAGGCTACACGATGACTCTAGGAGGCTCCCAAGGACAGAATCCAAAACTCGGAGAAATCCATCAAAAAGCAATTCCCGCAGGTGAAATCGAGGATGCTCTTAAAGCGGTGTTGATCGAAAAGTTTGGGGCCACCCCCAAG
AG-673-A10  TATCTGGATGGCAAGAAGCTCAACAAAATTGAAAAAAACAAAGCAGCCAAGGATGGCCTGCTCGTTGGTAGTGAGATTGAAAAATTTGCAGAACTGGGCTGGGAACAAGTGGATAAAACCGACCTTGAACTTCGACTCAAGTGGTACGGGATGTTCTGGCGCCCGAAAACACCTGGGAAATTCATGTTGCGCCTGCGCGTTCCCAATGGCGTGCTCTCTGCGAGCCAACTCCGCGTGGTTGCTTCCATTGTTGAGCGTTATGGAGATAACGGCAGCTGCGATATCACCACACGCCAGAATCTTCAGTTGCGTGGCATCCTTCTGGGAGATCTTCCAGAGATACTCAGACGACTCAAAGAAGCTGGCCTCAGCACCATTCAGTCTGGCTTCGATAATCCGCGCAACGTCACCGGCAATCCGTTGGCCGGCATCGATCCCAACGAGATCGTGGATACGCGGCCTTATACAACTGAACTTGAAAATTTCCTTACCAACCACTACCAGGGGAACTCAGAATATTCCAATCTGCCGCGAAAGTGGAATACCGCAGTTGCTGGCGCCAAAGACAACTTCCTGCTTCATAACGACATCGCCTTTCACCCCGTTGAGCTCAACGGGGTGATGGGTTTCGGCGTCTGGATCGGCGGGATTCTTTCCTCCCAGATGAATGCTTATGCCGTTCCTCTCAACGCCTGGGTGAAGCCGGATGAAATCTGCAAGATGACGGATGCCGTCATCCGCCTGTGGCGTGACAATGGCGAGCGAAACGCAAGACCCAAAGGACGCTTCCGCCTCTATTTAGATCAGGTGGGTCATGAACAGTTCCGCAACCAGCTTGAAGAACTGTTCGGGGAGCTGACACCTGATCCGGGATCCGTGTTTGATCATTCTCCCCGCTCGCATTACGGGATCCACCCGCAGAAACAGGACGGCATCTTTTTTGCGGGCCTGCACGTTCCCGTGGGTCGCCTGACGGGCCAAGATCTGCAGGATCTCGCGACCGCCAGCCTCAACTACGGCAGTGGCGAAGTGCGACTCACGGAAGAACAGAACATGATCATCGTCGGCCTGACCGGCGACCAGATCGATGCGTTCAAAGCCGACGCACTGGTGCAGCGTTTCCCACTGGAACCCGGCACCATGGCCGCAGGCACAGTCTCCTGCACAGGGAACACCTATTGCGGCTTCGCCTTAACCAATACAAAGGATCAAGCCCTCAAGGCTGCAACTGAGCTGGACAAGGAACTCAATCTTCCAGCACACCTGAAAATTCACTGGACCGGCTGCCCGAACACCTGCGGACAGGCCTACATGGGTGCCATTGGACTCACTGGTACCAAGGCCAAAAACAGTGAAGGTGTC------ATGGGAGAGGCCTACACCTTGACCCTCGGTGGTTCCCAGGGACCCAACCCAAGCGTCGGTGAATTGCATCGCAAAGGGATCCCTGCCGATGAAATCAAAGATGCCTTGAAACAGGTGCTCATCGAGAAATTTGGAGCGACTCCAAAG
AG-673-B08  TATCTGGATGGCAAGAAGCTCAACAAAATTGAAAAAAACAAAGCGGCTAAAGATGGCCTGCTCGTTGGTAGTGAGATTGAAAAATTTGCAGAACTTGGCTGGGAACAAGTCGATAAAACCGACCTGGAACTTCGGCTCAAGTGGTATGGGATGTTCTGGCGCCCGAAAACACCTGGGAAATTCATGTTGCGCCTGCGCGTTCCCAATGGCGTGCTCTCAGCGAGCCAACTCCGCGTGGTTGCTTCTATTGTTGAACGTTACGGAGATAACGGCAGTTGCGATATCACCACACGCCAGAATCTTCAGTTGCGTGGCATCCTTCTGGGAGATCTTCCAGAGATACTCAGACGACTCAAAGAAGCTGGCCTCAGCACCATTCAGTCTGGCTTTGACAATCCGCGCAACGTCACAGGCAATCCGTTGGCCGGCATCGATCCCAACGAGATCGTGGATACGCGTCCGTACACAACTGAACTTGAAAATTTCCTCACCAACAACTATCAGGGGAACCCCGAATATTCCAATCTGCCTCGAAAGTGGAATACCGCAGTTGCTGGCGCCAAAGACAACTTCCTCCTTCATAACGACATCGCCTTTCACCCCGTTGAGCACAACGGGGTGATGGGTTTCGGCGTCTGGATCGGCGGGATTCTTTCCTCACAGATGAATGCTTATGCTGTTCCTCTCAACGCCTGGGTGAAGCCGGATGAAATCTGCAAGATGACGGATACCGTCATCCGCCTGTGGCGTGACAACGGCGAGCGAAACGCACGACCCAAAGGACGCTTCCGCCTCTACTTGGATCAGGTGGGTCATGAAGAGTTCCGCAACCAGGTTGAAGAACTGTTCGGAGAGCTGACACCTGATCCCGGCTCCGTGTTTGATCATTCTCCCCGCGCGCATTACGGGATCCACCCACAGAAACAGGACGACATCTTTTTTGCGGGCCTGCACGTTCCCGTGGGTCGTCTGACGGGCCAAGATCTGCAGGATCTGGCGACCGCCAGCCTCAACTACGGCAGTGGAGAAGTGCGTCTGACGGAAGAACAGAACATGATCATCGTCGGTCTGACCGGCGACAAGATCGATGCGTTCAAAGCCGACGCACTAGTGCAGCGTTTCCCACTGGAACCTGGAACCATGGCCGCAGGCACGGTCTCCTGCACGGGGAACACCTATTGCGGCTTTGCCTTAACCAATACAAAAGATCAAGCCCTCAAGGCTGCAACTGAGCTGGACAAGGAACTCAATCTTCCAGCACACCTGAAAATTCATTGGACCGGCTGCCCGAACACCTGCGGACAGGCCTACATGGGTGCCATTGGCCTCACGGGTACCAAGGCCAAAAACAGTGAAGGTGTC------ATGGGAGAGGCCTATACCTTGACCCTCGGTGGCTCCCAGGGACCCGACCCAAGCGTCGGTGAATTGCATCGCAAAGGAATCCCTGCCGATGAAATCAAAGATGCCTTGAAACAGGTGCTCATCGAAAAATTTGGAGCGACCCCAAAG
AG-679-D13  TATCTGGATGGCAAAAAGCTCAACAAAATTGAAAAAAACAAAGCAGCCAAAGATGGCCTGCTCGTTGGTAGTGAGATTGAAAAATTTGCAGAACTCGGCTGGGAACAAGTCGATAAAACCGACTTAGAACTTCGGCTTAAGTGGTATGGGATGTTCTGGCGCCCGAAAACACCTGGGAGATTCATGTTGCGTCTGCGGGTTCCCAATGGCGTGCTCTCAGCGAGCCAACTACGCGTGGTTGCTTCCATTGTTGAGCGTTATGGAGATAACGGCAGCTGCGACATCACCACACGCCAAAATCTTCAGTTGCGTGGCATCCTTCTGGGAGATCTTCCAGAGATACTCAGACGACTCAAAGAAGCTGGCCTCAGCACCATTCAGTCTGGTTTCGATAACCCTCGCAACGTCACCGGCAACCCGTTAGCCGGGATCGATCCCAACGAGATCGTGGATACGCGGCCGTACACAACTGAACTTGAGAATTTCCTCACCAACAACTACCAGGGGAACTCCGAATATTCCAATCTGCCGCGAAAGTGGAATACCGCAGTTGCTGGCGCCAAAGACAACTTTCTGCTTCATAACGACATCGCCTTTCACCCCGTTGAGCTCAACGGGGTGATGGGTTTCGGCGTCTGGATCGGCGGGATTCTTTCCTCCCAGATGAATGCTTATGCCGTTCCTCTCAACGCCTGGGTGAAGCCGGATGAAATCTGCAAGATGACGGATACCATCATCCGCCTGTGGCGTGACAACGGCGAGCGAAACGCACGACCCAAAGGACGGTTCCGCCTCTACTTGGATCAGGTGGGTCATGAAGAGTTCCGCAACCAGGTTGAAGAATTGTTCGGAGAGCTGACACCGGATCCCGGATCCGTGTTTGATCATTCTCCCCGTTCGCATTACGGGATCCACCCGCAGAAACAGGACGGCATCTTTTTTGCGGGCCTGCACGTTCCCGTGGGTCGCCTGACGGGCCAAGATCTGCAGGATCTGGCGACCGCCAGTCTCAACTACGGCAGTGGCGAAGTCCGACTCACGGAAGAACAGAACATGATCATCGTCGGCCTGACCGGCGACAAGATCGATGCTTTCAAAGCCGACGCACTGGTGCAGCGTTTCCCACTTGAACCCGGAACCATGGCGGCAGGTACGGTCTCCTGCACAGGGAATACCTATTGCGGCTTCGCCTTAACCAACACAAAGGATCAAGCCCTCAAGGCTGCAACGGAGCTGGACAAGGAACTCAATCTTTCAGCACACCTGAAAATTCATTGGACCGGCTGCCCGAACACCTGCGGACAGGCCTACATGGGTGCCATTGGACTCACTGGTACCAAAGCCAAAAACAGTGAAGGTGTC------ATGGGCGAGGCCTACACCTTGACCCTCGGTGGTTCCCAGGGACCCAACCCAAGTGTCGGTGAATTGCATCGCAAAGGAATCCCTGCCGATGAAATCAAAGATGCCTTGAAACAGGTGCTAATCGAAAAATTTGGAGCGACTCCAAAG
AG-683-A03  TTCCTAGAGAACAAGAAGCTCAATAAAATTGAGCAGAATAAAGCAGCAAAGGATGGGTTACTCGTTGGCAACGAGATTGAAGAGTTTGCGAGAGTTGGCTGGGAAGAAGTCGATGAAACCGATCTTCAGCTTCGTCTTAAATGGTATGGAATGTTTTGGCGTCCCAAAACACCAGGCAAGTTCATGCTTCGCTTGCGAGTCCCCAATGGCGTCATTAATCATCAGCAGCTTCGGGTTGTGGCCTCAATCGTGGAGCGCTACGGCGAGAATGGAAGCTGCGACATCACAACACGCCAAAACCTACAACTGCGTGGCGTACTGCTGAATGATTTACCAGATATTCTCAAGCGACTGAAGGACGTTGGACTGAGCTCAATCCAATCAGGCTTTGATAATCCAAGAAATGTAACCGGCAATCCGCTTGCAGGAATTGATCCAAACGAAATCATCGATACACGACCTTTCACCACTGAACTTCAGGACTTTCTGACAAACCATTGCGAAGGAAATCCAGAGTTCTCCAACCTCCCTCGAAAATGGAATACAGCTGTTGCTGGGGCAAAAGACAACTTTCTGCTCCACAACGACATCGTCTTTCACCCTGTTGAACGGGATGGTGTTTTGGGGTTCGGCGTATGGATCGGAGGAATCCTCTCGTCACAAATGAATGCATATGCCATCCCCCTGAATGCTTGGGTGAAGCAGGATGAAATTTGCAGAATGACCGATTGCGTCATTCGCCTCTGGCGTGACAACGGCGAACGAAACAAGCGCCCCAAAGGCCGCTTCCGCATGTATCTCGACCAGCTCGGTATCGACGCTTTCAGAAGTGAAGTAGAAAGCCTCTTTGGTCCGCTCATAGAGGATCCAGGGTCAGTCTTTAACTCCACACCTCGGTCTCACTACGGAATCCACCCACAAAAAAATGCCGATGAGTTTTTCGCAGGACTGCATGTCAGCGTTGGACGGCTCACAGCAACAGATCTGCACGACTTAGCCACTGCAAGTCTTGATTACGGGTCTGGTGAAATTCGCCTTACAGAAGACCAGAACGTCATCATCGTGGGGCTTTCATCAGCAAATTTGGATCGTTTCAAAGCAGATCCGTTGTTGCAACGCTTCCCGCTTGAACCAGGTGCCATCGCCGCTGGCACGGTTTCCTGCACAGGAAACACCTACTGCAGCTTTGGTCTCACCAACACCAAAGACCAAGCCATTGCTGCTGCGAAACAACTCGATGCAGAGCTCGAATTACCCGAAGAGCTCAAAATCCATTGGACCGGTTGCCCCAATACCTGCGGGCAAGCGTTTATGGGTGCGATCGGCCTGACAGGCACCAAGGCGAAAAACAGCAAGGGCGAA------ATGGGTGAGGGCTACACCCTGAGCATCGGAGGATCTCAAGGCGAAAACCCTCAGATCGGGGAAGTCCAGCAAAAGGCAATCCCCGCAGAAGACATTCAAAACGTTCTTCGACAGGTGCTTATCGAACAATTCGGAGCAAAGCCTCGG
CC9311      TTCCTAGAAAACAAGAAGCTCAATAAAATTGAGCAGAATAAAGCAGCAAAGGATGGGTTACTCGTTGGCAACGAGATTGAAGAGTTTGCGAGAGTTGGCTGGGAAGAAGTCGATGAAACCGATCTTCAGCTTCGTCTTAAATGGTATGGAATGTTTTGGCGTCCCAAAACACCAGGCAAGTTCATGCTTCGCTTGCGAGTCCCCAATGGCGTCATTAATCATCAGCAGCTTCGGGTTGTGGCCTCAATCGTGGAGCGCTACGGCGAGAATGGAAGCTGCGACATCACAACACGCCAAAACCTACAACTGCGTGGCGTACTGCTGAATGATTTACCAGATATTCTCAAGCGACTGAAGGACGTTGGACTGAGCTCAATCCAATCAGGCTTTGATAATCCAAGAAATGTAACCGGCAATCCGCTTGCAGGCATTGATCCAAACGAAATCATCGATACACGACCTTTCACCACTGAACTTCAGGACTTTCTGACAAACCATTGTGAAGGAAATCCAGAGTTCTCCAACCTCCCTCGAAAATGGAATACAGCTGTTGCTGGGGCAAAAGACAACTTTCTACTCCACAACGACATCGTCTTTCACCCTGTTGAACGGGATGGTGTTTTGGGTTTCGGCGTATGGATCGGAGGAATTCTCTCATCACAAATGAATGCATATGCCATCCCCCTGAATGCTTGGGTGAAGCAGGATGAAATTTGCAGAATGACCGATTGCGTCATTCGCCTCTGGCGTGACAACGGCGAACGAAACAAGCGCCCCAAAGGCCGCTTCCGCATGTATCTCGACCAGCTCGGTATCGACGCGTTCAGAAGTGAAGTGGAAAGCCTCTTTGGTCCTCTCATAGAGGATCCAGGGTCAGTCTTTAACTCCACACCTCGGTCTCACTACGGAATCCACCCACAGAAAAATGCCGATGAGTTTTTCGCAGGACTGCATGTCAGCGTTGGACGACTCACAGCAACAGATCTGCACGACTTAGCCACTGCAAGTCTTGATTACGGGACTGGTGAAATTCGCCTTACAGAGGACCAGAACGTCATCATCGTGGGGCTTTCATCAGCAAATTTGGATCGTTTCAAAGCAGATCCATTGTTGCAACGCTTCCCACTTGAACCAGGTGCCATCGCCGCTGGCACGGTTTCCTGCACAGGAAACACCTACTGCAGCTTTGGTCTCACCAACACCAAAGACCAAGCCATTGCTGCTGCGAAACAACTCGATGCAGAGCTCGAATTACCCGAAGAGCTCAAAATCCATTGGACCGGTTGCCCCAATACCTGCGGGCAAGCGTTCATGGGTGCGATCGGCCTAACAGGCACCAAGGCGAAAAACAGCAAGGGCGAA------ATGGGTGAGGGCTACACCCTGAGCATCGGAGGATCTCAAGGCGAAAACCCTCAGATCGGGGAAGTCCAGCAAAAGGCAATCCCCGCAGAAGACATTCAAAACGTTCTTCGACAGGTGCTTATCGAACAATTCGGAGCAAAGCCTCGG
CC9605      TATCTCGACGGCAAAAAGCTCAACAAAATTGAGCAGAATAAAGCAGCTAAAGATGGCCTCTTGGTCGGCAGCGAGATCGAAAAATTCGCAGAACTCGGATGGGAACAGGTCGACGAAACCGACCTCCAGTTGCGGTTGAAGTGGTACGGGATGTTCTGGCGTCCGAAAACTCCAGGAAAATTTATGCTCCGACTGCGTGTTCCCAATGGGGCCTTAACCGCAGATCAGCTACGTGTCATCGGTTCAATTGTTGAACGTTATGGAGAGAACGGTAGTTGTGACATCACCACGCGTCAGAATTTACAGCTCAGAGGAGTGCTTTTAGACGACCTGCCTGAAATTCTCAAGCGACTGAAGGAAGCTGGTTTAAGCACAATTCAATCTGGTTTCGACAATCCACGTAACGTGACCGGAAATCCTATAGCAGGTATAGATCCATACGAAATCATTGACACTCGTCCCTACACACAAGAACTTCAAAATCACCTCACCAATAACAGCGAGGGAAATCCTGAGTACTCGAATCTTCCACGCAAGTGGAACACCGCTGTTGCCGGAGCCAAGGACAACTTCCTGCTCCACAACGACATCGTCTTCCACCCAGTAGAACGCGATGGGGTTATGGGGTTTGGAGTATGGATTGGTGGTGTTCTTTCATCCCAGATTAATGCTTATGCCATCCCACTGAATGCCTGGGTGAAACCCGAGGAAATCTGCAAAATGACTGACGCCGTTATCCGTCTCTGGCGAGACAATGGCGAAAGGGACAAACGTCCCAAGGGTCGCTTCCGTTTTTATTTAGATCAGGTTGGCCTCGATGAGTTCCGGAAAAAAGTCGAAGGTTTATTCGGGCCGCTTGTCTCAGATCCAGGTTCAGTTTTCGACTCCAGCCCACGCTCTCATTATGGAATTCACCCGCAAAAGCAGGAAGGGTTTTCCTATGCGGGTCTTCACGTACCAGTCGGGCGTCTTAAGGCCTCAGATCTCCAAGATTTAGCAACAGCTAGTCTTAATTACGGGAATGGTGAAGTACGGCTTACTGAAGAACAAAACGCAATAATAGTAGGCATAAGTAATGATAAAATTGAATCTTTTAAGTCAGATCCGCTACTTAAACGTTTTCCAATCGAGCCGAAAAACGTTTCAGCTGGCACTGTGTCTTGTACCGGAAATACATACTGCGGCTTTGCTCTCACTAACACCAAAGACACTGCACAAATGGTTGCAGAAAAACTAGATGCTGAGCTTAATCTTCCAAAGCACGTGAAAATCCAATGGACTGGTTGTCCAAATAACTGTGGTCAAGCAGATATGGGTTCAATTGGATTGACTGGGACAAAAGCTAAAAACAGTGAAGGAGTG------ATGGGCGAAGGCTACACAATGACTCTAGGAGGCTCCCAAGGACAGAATCCAAAACTCGGAGAAATCCATCAAAAAGCAATTCCCGCAGATGAAATCGAGGATGCTCTTAAAGCGGTGTTGATCGAAAAGTTTGGGGCCACCCCCAAG
KORDI-49    TATCTGGATGGCAAGAAGCTCAACAAAATCGAGCAGAACAAGGCTGCCAAAGACGGTTTGCTTGTCGGCAGCGAGATTGAAAAATTTGCCGAGCTCGGTTGGGAGCAGGTTGATGAAACAGATTTGCAATTACGCCTGAAGTGGTTCGGCATGTTCTGGCGTCCGAAGACACCGGGCAAGTTCATGTTGCGCCTGCGGGTTCCGAATGGAGTTTTATCGGCGCATCAACTGCGGATCGTCGCCTCCATCGTTGAACGCTACGGAGAGCAGGGCAGTTGCGACATCACCACCCGACAGAATCTCCAGCTTCGAGGTGTGCTGCTGGGGGACCTTCCTGAAATTCTCAAACGACTCAAGGAAGCAGGCCTGAGCACCATTCAATCCGGCTTCGACAATCCCAGAAACGTCACCGGAAACCCCATCGCCGGCATCGACCCCAACGAAATCGTCGATACCAGGCCATACACGTCGGAGTTGCAGAATTTTCTCACCAACAACTGCGAGGGAAACCCCGAATTCTCCAACCTTCCGCGCAAGTGGAATACAGCTGTTGCCGGTGCCAAAGATAATTTTCTTCTTCACAACGACATTGTTTTTCACCCTGTGGAAAAGGATGGCGTCATGGGATTCGGAGTCTGGATCGGCGGAGTGCTGTCCTCTCAGATGAATGCCTATGCCATTCCACTGAATGCCTGGGTGAAGCCGGATCAGATCTGCGCCATGACGGATGCCGTGATCAAAATCTGGCGCGACAACGGTGAACGCGACAAACGTCCGAAAGGACGCTTCCGTCTCTATCTGGATCAGATCGGTCTGGAAGCGTTCCGCGTCATGGTCGAGGAACGCTTCGGACCCCTCACGCCCGACCCTGGTTCCGTTTTCGACACCACACCACGGTCCCATTACGGCATTCATCCTCAGAAACAGGACGGCCTGTCCTTCGCAGGCGTGCATGTTCCGGTCGGGCGCCTGAAAGCACGGGATCTGCAGGATCTGGCCACAGCAAGCCTTGATTACGGCAGTGGTGAAGTGCGTCTCACCGAAGACCAGAACGTGATCTTCGTGGGACTTTCCACCGACAGAATCGACGCCTTCAAGGCCGATCCTCTGCTGCAGCGGTTCCCGCTTCAGCCCGGCACGATCGCCGCCGGAACGGTGTCCTGCACCGGCAGCACCTACTGCGGATTCGCCCTCACGAACACCAAGGACCAGGCACTTGCAGCCGCTCAGGAACTTGACCAGGAACTGGATCTTCCCGAAGAGCTGAAGATCCACTGGACGGGATGCCCGAACACCTGCGGCCAGGCCTACATGGGTGCCATCGGTCTCACCGGCACCAAGGCCAAGAACAGCGACGGAGAG------ATGGGAGAGGGCTACACCCTGACGCTCGGTGGCTCTCAGGGTCCGAACCCTGCCATCGGAGAAATCCACCGAAAAGCAATTCCAGCCGATGAGGTCAAAGCCGTCCTGAAGGAGGTGCTGATCGAACAGTTCGGTGCCACGCCACGG
KORDI-52    TACCTGGATGGCAAGAAGCTCAACAAGATCGAGCAGAACAAGGCGGCCAAGGATGGCCTGTTGGTCGGCACCGAAATCGAAAAGTTCGCCGAACTCGGCTGGGAGCAGGTGGATGAAACCGACCTTCAGTTGCGTTTGAAGTGGTACGGCATGTTCTGGCGTCCGAAAACGCCAGGCAAATTCATGTTGCGCCTGCGGGTTCCCAATGGCGTGCTGACGGCCGATCAGCTGCGGGTGGTTGGCTCCATCGTTGAGCGCTATGGCGAAAACGGCAGCTGCGACATCACCACCCGTCAGAACCTGCAATTGCGCGGTGTGCTGCTGGGCGACCTGCCTGAAATTCTCAAGCGGCTGAAGGAAGCTGGCCTCAGCACCATCCAATCCGGCTTCGACAACCCCCGCAACGTCACCGGCAACCCTATCGCCGGCATCGATCCCAACGAGATCGTCGACACGCGGCCCTACACCACCGAGCTACAGAACTTCCTCACCAACAACTGCCAGGGCAACCCGGAGTATTCCAACCTGCCTCGCAAGTGGAACACCGCCGTTGCCGGCGCGAAGGACAACTTCCTGCTCCATAACGACATCGTTTTCCACCCCGTGGAACGGGATGGGGTGTTGGGATTTGGCGTCTGGATCGGCGGTGTTCTGTCATCGCAGATGAATGCCTATGCCGTTCCCCTGAACGCCTGGGTAAAGCCAGACGAAATCTGCAAAATGACCGATGCCGTGATCCGACTCTGGCGCGACAACGGTGAGCGCGACAAGCGCCCCAAAGGCCGCTTCCGCCTCTACCTCGATCAGGTGGGCCATGACGTGTTCCGCAGCCAGGTGGAAGACCTCTTCGGTCCGTTGACTCCCGATCCGGGTTCCGTGTTCGACACCACGCCCCGCTCCCACTACGGCTTCCATCCCCAGAAACAGGAGGGCCTGTCCTACGCCGGTCTGCACGTTCCGGTTGGTCGTCTGACCGCCCAGGATCTGCAGGATCTCGCAACCGCCAGCATCGACTACGGCAGTGGCGAGGTGCGTCTCACGGAGGATCAGAACGTCATCCTCGTTGGCCTTCCCAACGACAAGCTCGAGGCCCTGAAGGCTGACGCCCTGGTGCAGCGCTTCCCGCTGGAACCCGGTCACATCGCCGCCGGAACGGTGTCCTGCACCGGCAACACCTACTGCGGCTTTGCGCTCACCAACACCAAGGACCAAGCCCTGGAAGCGGCCAAGGAGCTCGACCAGGAGCTCAATCTTCCTGAAGAGCTGAAAATCCACTGGACCGGCTGCCCCAACACCTGCGGCCAGGCCTACATGGGTGCCATCGGCCTCACCGGCACCAAGGCCAAAAACAGTGAAGGGGTG------ATGGGCGAGGGCTACACGATGACCCTCGGTGGGTCCCAGGGCGCCAATCCGAGCATCGGGGAAATCCACCGCAAGGCGATCCCTGCTGATGAGATCAAGGCCGCTCTTAAAGACGTGTTGATCAACAAGTTCGGGGCCACCCCAAAG
MIT1223     TATCTCAAAGATAAAAAATTAAATAAGATTGAAAAAGATAAGCATGAAAAAGATGGATTAGAAGTAGGTAGTCAATTAGAGGAATTTGCAAGACTAGGCTGGGAAAATATTGATAAAACAGACTTACAATTAAGATTAAAATGGTATGGAATGTTCTGGAGACCTAAGACCCCAGGAAAGTTTATGTTGAGATTAAGAATACCAAATGGCGTTCTTAATTCAATCCAACTAAGTATCATAGCTTCAATTGTTGCCAGATATGGTGAGAATGGAAACTGCGATATAACCACTAGGCAAAATTTACAGCTGCGAGGGATTCTGATAAGTGATCTGCCAGAAATACTTAGAAGATTGAAATTGGCAGGTATAGAAACAATACAATCAGGATTTGATAATCCAAGAAATGTAACAGGTAATCCTTTGGCAGGAGTAGATCCAGAAGAAGTAATTGATACCAGACCTTATACATTTAAGTTAAATGAATTTCTAACAAAAAATGGTCAAGGTAATCCAGAATTCTCCAATCTTCCAAGGAAGTGGAACACAGCTGTTGCAGGGGCAAGTGACAATTTTCTTTTACACAATGATTTAGTTTTTCATCCAGTTTTTAATAATGGAGAATTAGGTTTTAGTGTCTGGGTTGGAGGTATTCTATCTTCTGTTTTAAATGATTATGCGATTCCATTGAATGCTTGGATTCAAGAAGATCAAATTTGTCAATTAACTCAAATAATTTTAACTATATGGAGAGATAATGGAGAAAGGTCTGCAAGGCCAAAAGGTAGGTTTAGGAGTTATTTAAATCAGATAGGGATTGAAAAATTTCGTTCTTTAGTAGAAGAGAAATTTGGAGAACTTCAGGAAGACCCAGGTTCATACTTTAGCAAGAAACCTAGATCATTTTTTGGTATTAATAATCAAAAGCAAGAAGGTAAATTCTATGCTGGTATTCATGTTCCCGTTGGTAGGCTTACATCGAATGATCTTCAAGATTTATCAGATCTTATTAACAAGTATGGGACTGGAGAATTACGACTTACTGAAGATCAAAATATAATCATTATTGATATTCCTGAGGAAAATCTATTTGATTTCAAAAATGATAATTTACTAAGGAAATTCCCTTTAAACCCTCGTAAAGTATCTGCTGGAACTGTCTCATGTACAGGGAAGACTTATTGCGGATTTGCATTAGTCAACACCAAAGATCAAGCTCAAAAAATCGCAGAAGAATTAGATAATGAGCTAATCCTGCCAGAGGAATTAAAGATTCATTGGACCGGTTGTCCCAATAGTTGTGGTCAGGCATACATGGGAGCTATTGGTTTGACTGGTAAAAGAACCAAAGACAAACATGGCAAA------ACAGTTGAGGCATTTGATATTGCTATTGGCGGGATGCAAGGACCAGTTAATAAAGTAGGTAAATTACATAAAAAATCAGTTCCTATTTATGAATTGAAAGATACTATTAAGCAACTTTTGATTGATAATTATAAAGCATTACCCAGG
MIT1307     TATTTAGAAGGGAAGAAATTAAATAAAATAGAAAAGAATAAAGCTATAAAGGATGGGCTTTTATTAGGTAGTCAAATAGAAGAATTTGCCAAGATTGGTTGGGAGAAAATGGACAAAACCGACTTAGAGCTTCGCTTGAAATGGTATGGAATGTTCTGGCGGCCTAAAACACCAGGAAAATTTATGCTCCGTTTACGAGTAACTAATGGAATACTAAATGCACATCAATTAAATGTAATTGCATCTATTGTTGCTCGTTATGCAGAAGATGGAAGTTGCGATATCACTACAAGGCAAAACCTCCAACTCCGTGGAATTCTTATTAGTGACCTACCTGAAATTCTTAGACGTCTAAAAGATGCTGATATAGAAACCATCCAATCAGGATTTGATAACCCAAGAAATGTCACAGGTAATCCATTAGCAGGAATCGATCCAAAAGAAATTATAGATACCAGGCCATATACATTGAAGTTGGAAAATTACTTAACTAAGAATGGAGAAGGAAATTCTGAATTCTCTAATTTGCCAAGGAAATGGAACACTGCAGTAGCAGGTTCACATGACAACTTTCTTTTGCATAATGACATTATTTTCCACCCAGTTTTAAAAGAAGGAGAACTTGGTTTTAGTGTTTGGGTTGGAGGGATTCTGTCTTCTCAATTAAATGACTACGCTATTCCTCTTAATGTATGGGTTAAACCACATGAAATCTGTGATTTCACAGGAGTAGTTATATCTAGTTGGCGCGATGGTGGAGAACGTTATAAACGACCTCAAGGACGATTTAGATTCTATTTAAATAAAGTGGGAGTAGAAAATTTTAGGAATCATGTTCAAGAAAAATTTGGAAGACTTATTCCAGACCCTGGTTCTATTTTTTCACAAAAACCACGTTCTTTCTTTGGGATTCACCCTCAAAAGCAGTTAGGACTTCACTATGCAGGCATACATATTCCAGTAGGTAGGCTTTCAGCAGAAGAAATTCAAGATTTAGCCTGTATAAGTGCAACATATGGGAGCAGTGAAGTTCGTCTTACTGAAGATCAAAACGTAATCATAATTAATATCCCAGACAAGCAAATTGATAGTTTTAAAGCTGATCGTCTATTAAAGAAATTTCCTCTCAGCCCAAAAACAATAGCGGCAGGGACTGTCTCATGTACAGGTAATACCTACTGCAGTTTTGCTTTGACAAATACTAAAGATCAGGCTCTAAAGATATCTAAAGAGCTTGACTCAGAAATTGATTTACCTGAAGAGCTAAAGATTCACTGGACAGGCTGTCCAAATAGTTGTGGTCAAGCCTATATGGGAGCAATAGGCCTAACCGGAACAAAAGCTAGAAATGCTGATGGGAAG------ATGATTGAGGCTTATGACATATCAATTGGAGGAGAGCAAGGTCCAAATCAAAAGATAGGAGAGTTAAAACATAAATCAGTGCCTACTGCTGAATTAAAGAATCTATTAAAAAAATTATTGATTGAAAATTACTCTGCAATTCCAAAG
MIT1341     TATCTAGAAGGGAAGAAATTAAATAAAATAGAAAAGAATAAGGCAATGAAAGATGGGCTTCTACTAGGTAGTCAAATAGAAGAATTTGCCAAGATTGGTTGGGAGAAAATTGACAAAACTGACTTAGAACTTCGCTTGAAATGGTATGGAATGTTCTGGCGGCCTAAAACACCAGGAAAATTTATGCTCCGTTTACGAGTAACTAATGGAATACTAAATGCACATCAATTAAATTTAATTGCATCTATTGTTGCTCGTTATGCAGAAGATGGAAGTTGCGATATCACTACAAGGCAAAACCTTCAACTCCGTGGAATTCTTATTAGTGACCTACCTGAAATTCTTAGACGTCTAAAAGATGCTGATATAGAAACTATCCAATCAGGGTTTGATAACCCAAGAAATGTCACAGGTAATCCATTAGCAGGAATCGATCCAAAAGAAATTATAGATACCCGGCCATATACATTGGAGTTGGAAAATTACTTAACTAAGAATGGAGAAGGAAATCCTGAATTCTCTAATTTGCCGAGAAAATGGAACACTGCAGTAGCAGGTTCTCATGACAACTTTCTTTTGCATAATGACATTATTTTCCACCCAGTTATAAAAGAAGGGGAACTTGGTTTTAGTGTTTGGGTTGGAGGGATTCTTTCTTCTCAATTAAATGACTACGCTATTCCTCTTAATGTATGGGTTAAACCACATGAAATCTGTAATTTCACAGGTGTAGTTATATCTAGTTGGCGTGATGGTGGAGAACGTTATAAACGACCTAAAGGACGATTTAGGTTCTATTTAAATGAAGTGGGAGTAGAAAATTTTAGGAATCATGTTCAAGAAAAATTTGGAAGACTTATTCCAGACCCTGGTTCTATATTTTCACAAAAACCACGTTCTTTCTTTGGGATTCATCCTCAAAAGCAGTTAGGACTTAACTATGCAGGCATACATATTCCAGTAGGTCGGCTTTCAGCAGAAGAACTTCAAGATTTAGCCAGCATAAGTGCAACCTATGGGAGCAGTGAAGTTCGTCTTACTGAAGATCAAAATGTGGTTATAATTAATATCCCAGACAAGCAAATTGATAATTTTAAAGCTGATCCTTTATTAAAGAAATTTCCTCTCAACCCAAAAACAATAGCAGCAGGGACTGTCTCATGTACAGGTAATACCTACTGCAGTTTTGCTTTGACAAATACTAAAGATCAGGCTCTAAAGATATCTAAAGAGCTTGACTCAGAAATTGATTTACCTGAAGAACTAAAGATTCACTGGACAGGATGTCCCAATAGTTGCGGTCAAGCTTATATGGGCGCAATAGGCCTAACCGGGACAAAAGCTAGAAATGCTGACGGGGAA------ATGATTGAGGCTTATGACATATCAATTGGAGGAGAACAAGGCCCAAATCAAAAAATAGGAGAGTTAAAACATAAATCAGTACCTACTGCTGAATTGAAGAATCTATTAAAAAGATTATTGATTGAAAATTACTCGGCAATTCCAAAG
MIT9509     TATCTGGACGGCAAGAAGCTGAATAAGATCGAGCAGAACAAGTCGGCCAAAGATGGCCTTCTTGTCGGCAGTGAAATTGAAAAATTCGCCAAAATGGGTTGGGAGCAGGTTGATGAAACCGATCTTCAACTTCGCCTCAAGTGGTATGGAATGTTTTGGCGGCCAAAAACTCCAGGCAAATTCATGTTGCGCCTGCGAGTCCCCAATGGTGTGCTCTCAGCTCAGCAATTGCGTGTCGTGGGCTCCATTGTTGAACGCTACGGCGATAACGGCAGCTGTGACATCACCACAAGACAAAATCTGCAGCTAAGAGGGGTGCTGCTTGGCGATCTGCCGGAAATTCTGAAGCGGCTTGAGGAAGCTGGTCTGAGTACGATTCAATCAGGATTTGACAATCCTCGGAATGTCACCGGAAACCCAATTGCTGGAATCGATCCCAATGAAATTGTCGACACCAGGCCTTACACAGACGAACTTGAACAGTTTTTAACAAATAACCGCAAAGGAAATCCTGAGTATTCCAATCTGCCTAGAAAGTGGAATACCGCCGTCGCCGGCGCAAAAGACAACTTCCTGCTTCACAACGACATTGCCTTCCACCCGGTTGAGAAGGATGGGGTGATGGGCTTTGGTGTCTGGATTGGCGGCATTCTTTCATCCCAGATGAATGCCTATGCAATTCCCCTGAATGCCTGGGTGAGACCTGAGGAAATCTGTCGAATGACAGACACGGTGATTCGCCTCTGGAGGGATAACGGCGAGCGCAATAAGCGTCCCAAGGGTCGATTCAGGATGTATCTCGATGAAGTGGGTCATGAAAACTTCCGTAATCAGGTTGAAGAGCTTTTTGGACCGCTGACACCCGACCCCGGGTCTGTCTTCGACACCACACCCCGATCGCATTACGGCATTCACCCGCAGAAACAGGAAGGGCTTGTTTTCGCAGGTCTGCACGTGCCGGTTGGTCGCCTGACAGCACAGGATCTCCATGATCTGGCCACAGCGAGCATCACCTATGGAGGCGCAGAAGTGCGACTGACCGAAGATCAGAACGTGATCATTGTCGGATTGCCACAAGCAAAAGTCGAATCGTTTGAAAGTGATCCGCTGCTCAAACGATTTCCACTGGAACCCGGCGCAATTTCTGCAGGCACCGTGTCATGCACAGGCAGCACCTACTGCGGATTTGCACTGACCAACACCAAGGATCAGGCTCTGGCTGCCGCCAAGGAACTCGATCAGGAGCTGGAGCTGCCTGAGGAGTTGAAAATCCACTGGACCGGATGTCCAAACAGTTGCGGACAGGCCTATATGGGGGCAATTGGCCTGACGGGCGCCAAGGCCAAAAACAGTGAGGGCAAA------ACAGATGATGGGTACACGATGACTCTTGGAGGGTCCCAGGGTCCCAATCCAACAGTGGGTGAATTACATCAGAAAGCAATCCCTGCGGAAAAGATCAAAGAGGTCCTAAAGGAAGTTCTCATCGAACGCTTCGGTGCAAAGCCACGG
RCC307      TGGCTTGAGGGCAAAAAACTCAACAAGATCGAGCAAAACAAAGCCAACAAAGATGGCTTGCTCGTTGGTAGTGAAATCGAAGAATTCGCCCGTGTCGGCTGGGAGAACGTCGACGAAACCGATCTTCAGCTGCGGCTGAAGTGGTACGGAATGTTCTGGCGCCCCAAAACCCCGGGGCTATTCATGTTGCGCCTGAGGGTTCCCAATGGGGTCCTCAATGCAGAGCAGTTGCGCGCCATCGGCAGCATCGTTGCCCGTTACGGCGATAGCGGCAGTGCCGACATCACCACCCGCCAGAACATCCAATTGCGTGGTGTTCTGCTGGAAGACCTACCCGACATCCTCGAGCGCCTGAAGGCTGTTGGCCTGAACACCATCCAATCGGCCTTCGATAACCCCCGCAACGTCACGGGCAACCCGATTGCTGGCATCGACCCTGAGGAAATTGTCGATACGCGCCCGTACACCCTGGAGTTGCAGAACTTCCTAACCAGCAATGGCGAAGGCAACCCTGAGTTCTCGAATCTGCCGCGCAAGTGGAACACGGCCGTTGCCGGCTCCCGCGACAACTTCCTGCTGCACAACGACATCGTCTTCCACCCGGTGGAACGCGACGGCGTGATGGGTTTTGGGGTCTGGATCGGAGGGATTCTTTCCTCACAGATGAACGCCTATGCCATCCCCCTCGATGCCTGGGTGAAGCCCGATGAAATCTGCCGGATGACCGCAGCGGTTCTGACCCTGTGGCGCGATAACGGTGAACGGGACAAGCGCCCCAAAGGCCGGTTCCGTTTGTACCTGGATTCCGTTGGCCTGGAAGCATTCCGCGAGCTTGTCGCCACGCGTTTTGGCCCACTCACTCCCGACCCAGGCTCGGTGTTTGATGCAACGCCGCGCTCCCACTACGGGATCCATCCGCAGAAACAGGCCGAGCTCAACTACGCCGGGCTGCATGTTCCTGTTGGCCGCCTCAAGGCCGAAGACTTCCAAGATCTGGCCTCCCTTTCAGAGGGTTATGGCAGCGGGGATGTGCGCCTGACTGAAGATCAAAACGTGATCATCACCGGCATTCCCAGCGGCCAGCTCGATCGCTTCAAGAGCGAGCCACTGCTGCAGAAATTCCCGCTCGAGCCCAGCCACCTGGCGGCAGGCACGGTGAGCTGCACCGGCAACACCTATTGCAGCTTTGCGCTGACCAACACCAAAGACCAAGCCCTGGCAGCAGCCGCTGAGCTGGATCAAGAGCTGCACCTGCCTGAGGAGATCAAGATCCACTGGACCGGCTGCCCCAACACCTGCGGCCAGGCCTACATGGGCGCCATTGGCCTCACTGGCACCAAAACCCGCGGTGAATCAGGG---------ATGGTTGAGGGCTACGACATCACCATCGGCGGCTCCCAAGGGGCCAACCCGCAAGTTGGTGAATTGCATCGCAAAGGTGTGCCCGCCACCGAAGTGCGCTCAGCACTGAAAGAAATTCTGATTGAACAATTCGGAGCCAAACCCAAG
WH8020      TTCCTAGAAAACAAGACGCTCAATAAAATTGAGCAAAACAAAGCCTCTAAAGATGGCCTTCTTGTTGGAAGTGAATTAGAAGAGTTTGCAAGAATTGGCTGGGAAGAGGTTGATGAAACCGATCTTCAGCTGCGCCTCAAATGGTATGGGATGTTCTGGCGGCCAAAAACTCCAGGAAAATTCATGCTTCGCCTGCGAGTACCCAATGGTGTGCTCAGCAACGAACAGATCCGCGTTGTCGCTTCCATTGTTGAACGTTACGGCGAAAATGGAAGCTGCGATATCACAACACGACAAAACTTGCAACTTCGAGGAGTATTACTTGACGATCTCCCCGATATTATAAAACGCTTGAAGGCCGTTGGTCTCAGTTCAATTCAATCAGGATTTGACAACCCTAGAAATGTCACTGGAAATCCCTTAGCAGGAATTGATCCGAACGAAATCATCGACACTCGTCCCTTCACAACCGAACTACATAACTTTCTAACCAATAATTGCCAAGGCAATCCAGAGTTTTCCAATCTTCCTCGCAAATGGAATACTGCTGTTGCTGGCGCCAAAGATAATTTCTTACTTCACAACGACATCGTCTTTCACCCCGTTGAACGCGATGGTGTGATGGGTTTCGGTGTCTGGATCGGAGGGATCCTCTCTTCACAGATGAATGCTTATGCCATTCCCCTGAATGCATGGGTGAAGCAGGATGAAATTTGTAAAATGACAGATTGCGTCATTCGCTTATGGCGTGACAACGGCGAACGAAACAAGCGCCCCAAAGGCCGGTTCCGGATGTATCTCGATCAACTAGGTATCGACACTTTTAGGAATGAGGTGGAAGGCCTCTTTGGTCCACTCACAGAGGATCCAGGGTCAGTCTTTAACTCCAACCCACGTTCTCACTACGGAATCCACCCACAAAAAAATGCAGATGAGTTTTTCGCAGGGCTGCATGTAAACGTTGGACGACTCACTGCAGCCGACCTTCACAACCTAGCCACAGCGAGCCAGGAATACGGAACTGGAGAAATTCGCCTAACAGAAGACCAGAACGTCATCATCGTGGGGCTTACAACATCCAAGCTGGACCGCTTCAAAGCCGATCCTTTGCTGCAGCGCTTCCCTCTTGAACCAGGTGCAATCGCAGCGGGAACAGTCTCCTGCACAGGCAACACCTACTGCAGTTTTGGTCTCACGAACACCAAAGATCAAGCGATTGCTGCTGCTAAGCGACTCGATGCAGAACTCGAACTGCCCGAAGAGCTCAAGATCCATTGGACCGGATGCCCCAATACCTGTGGGCAAGCCTTCATGGGTGCGATTGGCCTGACAGGCACCAAAGCGAAAAACAGTAAGGGCGAA------ATGGGTGAGGGCTACACGCTGAGCATTGGAGGGTCGCAAGGCGAAAACCCACAGATCGGCGAAATTCAGCAAAAGGCTATTCCTGCAGAGGAGATTCAAAATGTTCTTAAACAGGTTCTGATTGAACAATTCGGAGCAAAACCTCGG
WH8102      TACTTCGCAGAAAAAAAATTGAATAAGATTGAAAAAAGTAAGTTGGAAAAAGATGGGCTTTTAGTAGGAAGCGAAATCGAAAAGTTTGCAAAAATTGGGTGGGAAAATATGGATGAAACCGACTTAAAACTCCGTCTGAAATGGTATGGAATGTTCTGGCGTCCGAAAACACCCGGAAAATTCATGCTAAGACTTAGAATACCAAATGGTGTATTGACATCCAATCAAATACGAGTTGTAGCTTCAATAGTTGAACGTTATGGAGAAAATGGAAGCTGCGACATCACCACAAGGCAAAACCTGCAACTTAGAGGAATACTATTATGCGATCTTCCCGAGATCCTTAGAAGACTGCGTGAAGCCGGACTAAGTAGCATCCAGTCGGGCTTTGATAATCCACGAAACGTAACCGGCAATCCACTCGCAGGAATAGATCCGAACGAAATCGTCGATACGAGACCTTACACAACTAAATTGCAGAACTTTCTCACAAATAATTGTGAGGGAAATTCGGAATATTCCAACCTACCGAGAAAATGGAACACAGCAGTTGCAGGATCTAAAGACAATTTCCTTCTTCACAACGACATAGTGTTTCATCCCGTTGAGAATAACGGCGTGATGGGTTTTAGCATCTGGATTGGAGGGATTTTATCTCCACAGATGAACGCATATGCATTTCCCATGAATGTATGGGTATTACCTGACGAGATCTGCAACATTTTGGATACTGTGATTCGTCTCTGGAGAGACAATGGAGAAAGAGAGAAGAGAACCAAGGGACGTTTCCGCATGTATCTCGATGAGATAGGGCACGAGGAATTCCGCAGCCAAGTGGAAAAACTGTACGGAACACTCACTCCCGATCCAGGCTCAATATTCGAAAACTCTCCACGCTCTCACTTCGGCATTAATCAGCAGAAACAAGCCGGACTTTATTTTGCTGGCATACACGTGCCGGTCGGTCGCCTCACGGCAGAGGATCTACAAGATATCGCAACAGCGAGTCTCAAATATGGAAATGGAGAAATTAGACTCACAGAAGACCAAAATATAATTATCACAGGTCTTACGAGTGAAAAAGTTGAAGAATTAAAGACTGATACATTATTGCAGCGTTTCCCCCTAGCACCTAGCAATATTTCAGCAGGAACAGTGTCCTGCACGGGAAATACTTACTGTAGTTTTGCGCTTACCAACACTAAAGACCAAGCCTTAAAAGCAGCAAAGGAACTTGACGAGGAGTTGAATCTACCTGAAGAGATAAAAGTTCACTGGACTGGCTGCCCAAATACATGTGGACAGGCTTATATGGGAGCAATAGGTTTAACAGGTACAAAGGCTAAAAATGCTGAAGGAGTA------ATGGGTGAAGGCTACACAATGACTATTGGTGGTTCACAGGGTCGCAACCCAACTATTGGTCAAATCTATCGCAAAGCTATACCTGCGGCTGAAATCAAAACAGCCCTTAAGGAAGTACTTATTTCAAAATTTGGAGCTACAGAAAAG
WH8109      TACCTGGATGGCAAGAAGCTCAACAAGATCGAGCAGAACAAGGCGGCCAAAGATGGCCTGTTGGTCGGCAGCGAAATCGAAAAATTCGCCGAGCTCGGCTGGGAGCAGGTGGATGGAACCGACCTTCAGTTGCGTTTGAAGTGGTACGGCATGTTCTGGCGTCCGAAAACGCCAGGCAAATTCATGCTGCGCCTGCGGGTGCCCAATGGCGTGCTGACGGCCGATCAGCTGCGGGTGGTTGGCTCCATCGTTGAGCGCTACGGCGAAAACGGCAGCTGCGACATCACCACCCGTCAGAACCTGCAACTGCGCGGCGTGCTGCTGGGCGACCTGCCGGAAATCCTCAAACGGCTGAAGGAAGCCGGCCTCAGCACGATCCAATCCGGCTTCGACAACCCCCGCAACGTCACCGGCAACCCCATCGCCGGCATTGATCCCAACGAGATCGTCGACACGCGGCCCTACACCACCGAGCTGCAGAACTTCCTCACCAACAACTGCCAGGGCAACCCGGAGTATTCGAACCTGCCCCGCAAGTGGAACACCGCCGTTGCTGGCGCGAAAGACAACTTCCTGCTCCACAACGACATTGTTTTCCACCCCGTGGAACGGGATGGGGTGATGGGATTTGGCGTCTGGATCGGCGGTGTTCTGTCATCGCAAATGAACGCCTATGCCGTTCCCCTTAACGCCTGGGTGAAGCCAGACGAAATCTGCAAGATGACTGACGCCGTGATCCGGCTCTGGCGTGACAACGGTGAGCGCGACAAGCGCCCTAAAGGCCGCTTCCGCCTCTACCTGGATCAAGTGGGCCACGACGTGTTCCGCAGCCAGGTGGAAGAACTCTTCGGTCCGTTGACCCCCGACCCGGGCTCTGTTTTCAACACCACGCCACGCTCCCACTACGGCTTCCATCCCCAGAAACAGGAGGGGCTCTCCTACGCCGGACTGCACGTTCCGGTGGGTCGCCTAACCGCCCAGGATCTGCAGGATCTCGCAACCGCCAGCCTCAACTATGGCAGCGGCGAGGTGCGTCTTACCGAAGATCAAAACATCATTCTCGTTGGCCTTCCCAACGACAAGCTCGACGCCCTGAAGGCAGACGCCCTGGTGCAACGCTTCCCGCTTGAGCCCGGTCACATCTCTGCAGGAACGGTGTCCTGCACCGGCAACACCTACTGCGGTTTCGCCCTCACCAACACCAAGGACCAAGCCCTGGAAGCGGCCAAGGAACTGGATCAGGAGCTCAATCTTCCTGATGAGCTGAAGATCCACTGGACCGGCTGCCCCAACACTTGCGGCCAGGCCTACATGGGTGCCATCGGCCTCACCGGCACCAAAGCCAAAAACAGTGAAGGCGTG------ATGGGAGAGGGCTACACGATGACCATCGGTGGGTCCCAAGGAGCCAACCCAAGCATCGGCGAAATCCACCGCAAAGCGATCCCTGCCGATGAGATCAAGGCCGCTCTCAAAGAGGTGTTGATCGAAAAGTTCGGGGCCACCCCTAAG
MIT0701     TTTCTTCAAAACAAGAAACTAAATAAAATTGAACAAAATAAGGCTATCAAGGATGGATTAAAGGTTGGTTCTGAACTAGAAACCTTTGCTCAGATTGGTTGGGAACAGGTGGATAAAACTGATCTGGAGCTACGCCTAAAATGGTATGGGATGTTCTGGCGCCCCAAAACCCCTGGCAAGTTCATGCTCCGGCTCAGGGTGCCCAATGGCATCCTCAGCAGCCACCAGATGAGAGTGGTCGCCTCAATCGTGGGCCGCTACGGAGAAGACGGCAGTTGCGACATCACAACACGCCAAAACCTACAGCTTCGTGGTGTTCTACTGAGCGATCTTCCCGAAATCCTCAGACGTCTTGAAGAGGCAGGTCTCAACACAATCCAATCAGGTTTTGATAACCCTCGCAATGTCACAGGAAATCCACTAGCTGGCATTGATCCTCTTGAAATTGTTGATACTCGCCCATACACAACTGAACTACAAGATTTCCTCACCAATAACGGGGAAGGCAACCATGAATTCTCCAACCTGCCCCGCAAATGGAATACGGCAGTTGCAGGGGCCCGCGATAACTTTCTTCTACACAACGACATTATCTTCCACCCAGTCAAACGCGATGGGGTGATGGGTTTCGGGGTCTGGCTCGGAGGAATCCTCTCCTCGCAGATGAACGACTATGCACTGCCTCTTAATGCCTGGGTCAAGCCCAATGAAATCTGTCGGCTCACCGGCACTATTGTAACGCTATGGCGAGATAACGGTGAGCGCAACAATCGCCCCAAGGGCCGGTTCCGCATGTATCTCGACAGCGTGGGCCTCAAAGCCTTCCGCACCATGGTCGAGGAAAACTTTGGGCCTCTTACCCCCGATCCAGGCTCGGTGTTCGACGACAAACCACGCTCCCATTATGGAATCAACCCTCAGAAACAAGAAGGGCTTTACTACGCCGGGCTACATATCCCGGTAGGCCGGCTAACCGCCGAAGATCTCCAAGATCTGGCTAGTGCCAGCCTTCACTATGGCAATGGCGAGATTCGTCTAACCGAAGACCAGAATGTGATTCTGGTGGGTCTAGCCAGCGACAACCTAAACAGCTTCCAGGCTGATCCACTACTACAGCGTTTTTCACTCGAGCCCGGTTCCTTTGCCGCCGGCACTGTCTCCTGCACCGGCAACACCTACTGCAGCTTCGCCCTCACCAACACCAAAGATCAGGCCATCAAGATGGCTCGTGAATTAGACGAGGAACTCGAGCTCCCAGAGGAACTCAAAGTCCACTGGACTGGATGCCCCAATAGCTGTGGCCAGGCCTACATGGGTGCAATCGGCCTCACAGGAACCAAAGCCCGTGCACCCGAAGGAGGCAAAGGCATGGTTGAGGCCTATGACCTCAGCCTTGGCGGTAACCAAGGCCCCAATGCCCGAGTAGGGGAACTGCACCGTAAAGGCATTCCCAACAGCGAATTGAAAAGCGTGCTGCGGGAACTGCTAATCGAACGCTTCGGTGCTCAACCTCGT
MIT1306     TTTCTCCAAGGAAAGAAGCTCAACAAAATTGAGCAAAACAAAGCTTTTAAAGATGGCTTAGATGTTGGTGATGAACTTGAAACCTTTGCTCAGGTTGGTTGGGAACAGGTCGATAAAACAGACCTCGAACTGCGCCTGAAATGGTATGGAATGTTCTGGCGACCCAAAACTCCTGGCAAGTTCATGCTACGGCTAAGGATACCCAATGGTGTTCTCAATAGCCACCAAATAAAAGTAGTGGCCTCAATCGTGGGTCGCTACGGAGAAGACGGCAGTTGCGACATCACAACACGCCAAAACCTACAGCTTCGTGGTGTTTTACTGAGTGATCTTCCCGAAATCCTCAGACGTCTTGAAGAGGCAGGTCTCAACACAATCCAATCAGGTTTTGATAACCCACGCAATGTCACAGGAAATCCACTGGCTGGGATTGACCCTCTTGAAATTGTTGATACTCGCCCTTACACAACTGAACTACAAAATTTCCTCACGAATCAAGGAAAAGGAAACCATGAATTCTCCAACCTTCCCCGCAAATGGAATACGGCAGTTGCAGGGGCCCGCGATAATTTCCTGCTCCATAACGACATCATCTTCCATCCAGTGGAACACGATGGGGTGATGGGTTTCGGCGTCTGGCTCGGAGGGATCCTCTCCTCGCAGATGAATGACTATGCGCTGCCTTTAAATGCCTGGGTTAAACCCAATGAAATCTGTCGGCTCACCGGCACTATTCTAACGCTATGGCGAGATAACGGTGAGCGTAACAATCGCCCTAAGGGCAGGTTTCGCATGTACCTCGACAGCGTGGGCATCGAAGCGTTTCGCACCATGGTGGCGGAAAAATTTGGACCGCTAACTCCTGATCCCGGTTCTGTATTTGACGACAAGCCTCGCTCTTTTTACGGAATCCACCCTCAGAAACAAACAGGACTTCACTACGCCGGCATGCATGTACCCGTTGGACGATTACGCGCAGAAGATCTTCAGGATCTTGCTAGCGCCAGTCTTAACTATGGCAGTGGTGAAATTCGTCTTACTGAAGACCAGAACATCATTTTGGTGGGGCTATCAACTACCAACCTCGACAAATTTCAAGCTGATCCACTGCTACAGCGTTTTCCACTTGAACCCGGTTCCTTTGCCGCCGGCACTGTCTCCTGCACAGGAAATACGTACTGCAGCTTCGCCCTTACAAACACCAAAGATCAGGCCATGGCAATGGCCCATCAACTGGATGCAGAACTCATCCTCCCTGAGGAAATAAAAGTCCATTGGACTGGCTGTCCCAACAGCTGTGGCCAGGCCTACATGGGCGCAATCGGCCTCACAGGAACCAAAGCCCGTGCACCGAACGGGGGCCAAGGCATGGTTGAGGCCTATGACCTCAGCCTTGAAGGCCGGCAAGGGCCGGATGCCCGAATCGGGACACTGCATCGCAAAGGCATTCCTGGCAGCGAACTGAAAGACGTACTGCGGGAATTACTGATCGAACGCTTCGGTGCTCAACCTCGT
MIT1323     TTTCTCCAAGGGAAGAAGCTCAACAAAATTGAGCAAAACAAAGCTTTTAAAGATGGCTTAGATGTTGGTGATGAACTTGAAACCTTTGCTCAGGTAGGTTGGGAACAGGTCGATAAAACAGACCTCGAACTGCGCCTGAAATGGTATGGAATGTTCTGGCGACCCAAAACCCCTGGCAAGTTTATGCTACGGCTAAGGATACCCAATGGTGTTCTCAATAGCCACCAAATAAAAGTAGTGGCCTCAATCGTGGGTCGCTACGGAGAAGACGGCAGTTGCGACATCACAACACGACAAAACCTACAGCTTCGTGGTGTTTTACTGAGTGATCTTCCCGAAATCCTCAAACGTCTTGAAGAGGCAGGTCTCAACACAATCCAATCAGGTTTTGATAACCCACGCAATGTCACAGGAAATCCACTGGCTGGGATTGACCCTCTTGAAATTGTTGATACTCGCCCATACACAACTGAACTACAAAATTTCCTCACGAATCAAGGGAAAGGAAACCATGAATTCTCCAACCTTCCCCGCAAATGGAATACGGCAGTTGCAGGGGCCCGCGATAATTTCCTGCTCCATAACGACATCATCTTCCATCCAGTGGAACACGATGGGGTGATGGGTTTCGGCGTCTGGCTCGGAGGGATCCTCTCCTCGCAGATGAATGACTATGCGCTGCCTTTAAATGCCTGGGTTAAACCCAATGAAATCTGTCGACTCACCGGCACTATTCTAACGTTATGGCGAGATAACGGTGAGCGTAACAATCGCCCTAAGGGCAGGTTTCGCATGTACCTCGACAGCGTGGGCATCGAAGCGTTTCGCACCATGGTGGCGGAAACATTTGGACCGCTAACACCTGATCCCGGTTCTGTATTTGACGACAAGCCACGCTCTTTTTACGGAATCCACCCTCAGAAACAAACAGGGCTTCACTACGCCGGCATGCATGTACCCGTTGGACGATTAAGCGCAGAAGATCTTCAGGATCTTGCTAGCGCCAGTCTTAACTATGGCAGTGGTGAAATTCGTCTTACAGAAGACCAGAACATCATTTTGGTGGGGCTATCAACTACCAACCTCGACAAATTTCAAGCTGATCCACTGCTACAGCGTTTTCCACTTGAGCCCGGTTCCATTGCCGCCGGCACTGTCTCCTGCACAGGAAATACGTACTGCAGCTTCGCCCTTACAAACACCAAAGATCAGGCAATGGCAATGGCCCATGAACTGGATGCAGAACTCATCCTCCCTGAGGAAATAAAAGTCCATTGGACTGGCTGTCCCAACAGTTGTGGCCAGGCCTACATGGGCGCAATCGGCCTCACAGGAACCAAAGCCCGTGCACCAAACGGGGGCCAAGGCATGGTTGAGGCCTATGACCTCAGCCTTGAAGGCAGACAAGGGCCGGACGCCCAAATCGGAACACTGCATCGCAAAGCCATTCCTGGCAGCGAACTGAAAGACGTACTGCGGGAATTACTGATCGAACGCTTCGGTGCTCAACCTCGT
MIT9303     TTTCTCCAAGGAAAGAAGCTCAACAAAATTGAGCAAAATAAAGCTTTTAAGGATGGCTTAGATGTTGGTGATGAACTTGAAACCTTTGCTCAGGTCGGTTGGGAACAGGTCGATAAAACAGACCTCGAACTGCGCCTGAAATGGTATGGAATGTTCTGGCGGCCCAAAACCCCTGGCAAGTTCATGCTACGGCTAAGGATACCCAATGGTGTTCTCAATAGCCACCAAATAAAAGTAGTGGCCTCAATCGTGGGTCGCTACGGAGAAGACGGCAGTTGCGACATCACAACACGCCAAAACCTACAGCTTCGTGGTGTTTTACTGAGTGATCTTCCCGAAATTCTCAGACGTCTTGAAGAGGCAGGTCTCAACACAATCCAATCAGGTTTTGATAACCCACGCAATGTCACAGGAAATCCATTGGCTGGGATTGATCCTCTTGAAATTGTTGATACTCGCCCATACACAACTGAACTACAAAATTTCCTCACGAATCAAGGAAAAGGGAACCATGAGTTTTCCAACCTTCCCCGCAAATGGAATACGGCAGTTGCAGGGGCCCGCGATAATTTCCTGCTCCATAACGACATCATCTTCCATCCAGTGGAGCACGATGGGGTGATGGGTTTCGGCGTCTGGCTCGGAGGAATCCTCTCCTCCCAGATGAATGACTATGCGCTGCCTTTAAATGCCTGGGTTAAACCCAATGAAATCTGTCGGCTCACCGGCACTATTATAACGTTATGGCGAGATAACGGCGAGCGCAACAATCGCCCTAAGGGCAGGTTTCGCATGTACCTCGACAGCGTGGGAATCGAAGCGTTTCGCACCATGGTGGCGGAACAATTTGGACCGCTAACACCTGATCCCGGTTCTGTATTTAACGATAAGCCACGCTCTTTTTACGGAATCCACCCTCAGAAACAAACAGGGCTTCACTACGCCGGCATGCATGTACCGGTTGGACGATTAAGCGCAGAAGATCTTCAGGATCTTGCTAGCGCCAGTCTTAACTATGGCAGTGGTGAAATTCGTCTTACAGAAGACCAGAACATCATTTTGGTGGGGCTATCAACTACCAACCTCGACAAATTTCAAGCTGATCCACTGCTACAGCGTTTTCCACTTGAGCCCGGTTCCATTGCCGCCGGCACTGTCTCCTGCACAGGAAATACGTACTGCAGCTTCGCCCTTACAAACACCAAAGATCAGGCCATGGCAATGGCACATGAACTGGATGCAGAACTCATCCTCCCTGAGGAAATAAAAGTCCATTGGACTGGCTGTCCCAACAGCTGTGGCCAGGCCTACATGGGCGCAATCGGCCTCACAGGAACCAAAGCCCGTGCACCGAACGGGGGCCAAGGCATGGTTGAGGCCTATGACCTCAGCCTTGAAGGCCGGCAAGGGCCGGATGCCCGAATCGGGACACTGCATCGCAAAGGCATTCCTGGCAGCGAACTGAAAGACGTGCTGCGGGAATTACTGATCGAACGCTTCGGTGCTCAACCTCGT
MIT9313     TTTCTACAAGGAAAGAAGCTCAACAAAATTGAGCAAAATAAAGCTTTTAAAGATGGCTTAGATGTTGGTGATGAACTTGAAAACTTTGCTCAGCTCGGTTGGGAACAGGTCGATAAAACAGACCTCGAACTGCGCCTGAAATGGTATGGAATGTTCTGGCGACCCAAAACCCCTGGCAAGTTCATGCTACGGCTAAGGATACCCAATGGTGTTCTCAATAGCCACCAAATAAAAGTAGTGGCCTCAATCGTGGGTCGCTACGGAGAAGACGGCAGTTGCGACATCACAACACGCCAAAACCTACAGCTTCGTGGTGTTTTACTGAGTGATCTTCCCGAAATCCTCAAACGTCTTGAAGAGGCAGGTCTCAACACAATCCAATCAGGTTTTGATAACCCACGCAATGTCACAGGAAATCCACTGGCTGGGATTGACCCTCTTGAAATTGTTGATACTCGCCCATACACAACTGAACTACAAAATTTCCTGACGAATCAAGGAAAGGGAAACCATGAATTCTCCAACCTTCCCCGCAAATGGAATACGGCAGTTGCAGGGGCCCGCGATAATTTCCTGCTCCATAACGACATCATCTTCCATCCAGTGGAACACGATGGGGTGATGGGTTTCGGCGTCTGGCTCGGAGGGATCCTCTCCTCGCAGATGAATGACTATGCGCTGCCTTTAAATGCCTGGGTTAAACCCAATGAAATCTGTCGGCTCACCGGCACTATTCTAACGTTATGGCGAGATAACGGTGAGCGCAACAATCGCCCTAAGGGCAGGTTTCGCATGTACCTCGACAGCGTGGGCATCGAAGCGTTTCGCACCATGGTGGTGGAAAAATTTGGACCGCTAACACCTGATCCCGGTTCTGTATTTGAAGACAAGCCACGCTCTTTTTACGGAATCCACCCTCAGAAACAAACAGGGCTTCACTACGCCGGCATGCATGTACCGGTTGGACGATTAAACGCAGAAGATCTTCAGGATCTTGCTAGCGCCAGTCTTAACTATGGCAGTGGTGAAATTCGTCTTACAGAAGACCAGAACATCATTTTGGTGGGGCTATCAACTACCAACCTCGACAAATTTCAAGCTGATCCACTGCTACAGCGTTTTCCACTTGAGCCCGGTTCCATTGCCGCCGGCACTGTCTCCTGCACAGGAAATACGTACTGCAGCTTCGCCCTTACAAACACCAAAGATCAGGCCATGGCAATGGCACATGAACTGGATGCAGAACTCATCCTCCCTGAGGAAATAAAAGTCCATTGGACTGGCTGTCCCAACAGCTGTGGCCAGGCCTACATGGGCGCAATCGGCCTCACAGGAACCAAAGCCCGTGCACCGAACGGGGGCCAAGGCATGGTTGAGGCCTATGACCTCAGCCTTGAAGGCAGGCAAGGGCCGGATGCCCAAATCGGAACACTGCATCGCAAAGGCATTCCTGGCAGCGAACTGAAAGACGTTCTGCGGGAATTACTGATCGAACGCTTCGGTGCTCAACCTCGT
