# Supplementary material for: Emergence of trait variability through the lens of nitrogen assimilation in Prochlorococcus
Source: eLife. 2019 Feb 1;8:e41043. doi: 10.7554/eLife.41043 (PMC6370341; doi:10.7554/eLife.41043)
Supplement: Table 3—source data 1. [file elife-41043-table3-data1.zip › pstB_CyCOG_60001034_OTU_REP.phy]

 200 765
AG-311-K21  TCATTAGATAATGTATCAATTACATATGGCAATTCAGTTGCAGTGAAAAATGTTTTCTGTGATATTGAAAAGAATCAAGTTACATCTTTTATTGGGCCATCAGGATGTGGTAAATCAACCGTCATTAGAGCAATCAACCGAATGAACGATTTAATAGAAGGTTGCAAATTATCAGGCAGTGTTATTTTTGAAGGGATAGATATATATGCAGAGGATATAGATCCGGTTGAAGTTAGAAGAAGAATTGGAATGGTTTTTCAACAACCCAATCCTTTTCCTAAAAGTATTTACGAAAATATCGCCTTTGGTGCAAGAGTTAATGGATATAGAGGTGATATGGATCAATTAGTAGAAGAATCACTTACAAAGGCAGCTGTTTGGGATGAGTGCAAGGATAAATTAAACGAAAGTGGTTATTCATTATCTGGTGGTCAACAACAAAGATTATGCATAGCAAGGACAATTGCTATTGAACCTGATGTGATCTTAATGGATGAGCCATGCTCAGCACTTGATCCATTATCTACATTAAAAATTGAAGAGACAATTCATGAATTAAAGAAGAATTTTACAATCATTATTGTTACGCACAATATGCAACAAGCCAATAGAGTCAGTGATTACACAGCTTTTTTCAACACAGAGAAAAAAGATAAGAATTTAGGTGGAAAAATTGGATTTTTAGTTGAGTTTGATAAAACAAAAAACATGTTCAATTCACCAAAGCAAAAATCAACTCAAGACTATATCTCTGGAAAATTTGGA
AG-335-O19  TCTCTTGAAGATGTTTCTATTAGCTATGGAAAATTTGAAGCTGTAAAAAATATTTTTTGTAATTTTAAGAAAGGAGATATTACTTCTCTTATCGGACCTTCTGGTTGCGGAAAATCAACCGTTCTTAGGTCCTTAAATAGGATGAATGATCTGATTCCTAATTGTTCTTTAAAAGGTACAGTTCTTTTTGATGGGACGAATATTTATGATAAAAGAGTAGATCCTGTAGAAGTTAGAAGAAGAATCGGGATGGTTTTTCAGCAACCTAATCCTTTTCCTAAATCTATTTACGAAAATATTGCATTTGGAGCAAGGATTAATGGATTTGTAGGGGATATGGACGATTTAGTGGAACTTTCGCTTAAAAAGGCTGCTTTATGGGACGAATGTAAGGATAAATTAAACGACAGTGGTTACTCATTATCCGGAGGGCAACAACAAAGACTATGTATAGCGAGAACCATTGCAATCGAACCTGAAATAATACTTATGGACGAACCTTGCTCAGCATTGGATCCTATCTCAACTTTAAAAATAGAAGAAACAATGCACGAACTTAAGAAGAATTACACAATTATAATAGTTACTCACAATATGCAGCAAGCTCTAAGAGTTAGTGATATGACTGCTTTCTTTAATGCAATTGAATATGAAGATGGTGATGGAGGTAAGGTTGGATATCTAGCGGAATTCAATTCTACAAAGAAGATTTTTAGTTCTCCTAAGGAAAAAACTACTCAAGAATATATCTCAGGGAAATTCGGC
AG-347-B23  TCTCTTGAGAATGTTTCTATTAGCTATGGAACTTTCGAAGCAGTAAGAAATGTTTTTTGTAATTTTAAAAAAGGAAATATAACTTCCCTTATTGGCCCCTCCGGTTGTGGTAAATCAACTGTTCTTAGATCATTAAATAGGATGAACGATTTAATTCCTAATTGCTCACTGAAGGGCTCTGTCCTGTTTGATGGAACAAATATTTATGATAAAAGAGTAGATCCAGTAGAAGTAAGAAGAAGAATTGGAATGGTTTTTCAACAACCAAATCCTTTCCCGAAATCTATCTACGAAAATATTGCATTTGGAGCAAGAATTAATGGCTTTACAGGAGATATGGATGAATTAGTCGAAAGTTCACTAAAAAAGGCTGCTTTATGGGATGAATGTAAGGATAAATTAAATGATAGTGGTTACTCTTTATCTGGTGGACAACAACAAAGATTATGTATTGCTCGAACCATCGCAATTGAGCCTGAAATAATTCTCATGGATGAGCCATGCTCAGCTTTAGATCCAATTTCTACTTTAAAAATAGAAGAGACGATGCACGAACTTAAGAAGAATTACACAATAATAATCGTTACTCATAATATGCAACAGGCATTAAGAGTCAGTGATATGACTGCATTTTTTAATGCAATCGAATATGAAGATGGTGATGGAGGAAAGGTTGGCTACCTTGCAGAATTTAATACGACAAAGAAAATTTTTAACTCTCCAAAAGAAAAAACTACTCAGGAATATATATCGGGCAAATTTGGT
AG-347-E03  TCTCTAGAGAATGTCTCTATTAGCTATGGAACTTTTGAAGCTGTAAGAAATGTTTTTTGTAATTTTAAAAAAGGAAATATAACCTCCCTTATTGGCCCTTCAGGTTGTGGTAAATCAACTGTTCTTAGATCATTAAATAGGATGAACGATTTGATTCCTAATTGTTCGTTAAAAGGAACTGTCCTCTTTGATGGAACTAATATTTACGATAAAAGAGTAGATCCAGTTGAAGTCAGAAGAAGAATTGGAATGGTTTTTCAACAACCTAATCCTTTTCCTAAATCTATCTATGAAAATATTGCATTTGGGGCAAGAATTAATGGCTTTACAGGAGATATGGATGAACTGGTCGAAAGTTCACTAAGAAAAGCTGCCTTGTGGGATGAATGTAAGGATAAATTAAATGACAGTGGTTACTCTTTATCAGGCGGACAACAACAAAGACTATGTATAGCAAGAACCATTGCGATTGAACCCGAAATAATTCTCATGGATGAGCCATGCTCAGCTTTAGATCCAATCTCTACTTTGAAAATAGAAGAGACTATGCATGAACTTAAGAAGAATTACACAATAATAATCGTTACTCATAATATGCAACAGGCTTTGAGAGTTAGTGATATGACTGCATTTTTCAATGCAATTGAGTATGAAGATGGTGATGGAGGAAAGGTTGGTTACCTTGCAGAATTTAATTCGACAAAGAAAATTTTTAACTCTCCAAAAGAAAAAATCACTCAAGAATACATATCAGGTAAATTTGGT
AG-347-E23  TCTCTTGAGAATGTCTCTATTAGCTATGGAACTTTCGAAGCAGTAAGAAATGTTTTTTGTAATTTTAAAAAAGGAAATATTACCTCCCTTATTGGCCCTTCAGGTTGTGGTAAATCAACTGTTCTTAGATCATTAAATAGGATGAACGATTTGATTCCCAATTGTTCGTTAAAAGGGACTGTCCTCTTTGATGGAACTAATATTTACGATAAAAGAGTAGATCCAGTTGAAGTGAGAAGAAGAATTGGGATGGTTTTTCAACAACCTAATCCTTTTCCTAAATCTATTTACGAAAATATTGCATTTGGGGCAAGAATTAATGGATTTACTGGAGATATGGATGAATTAGTCGAAAGTTCACTAAGAAAGGCTGCTTTATGGGATGAATGTAAGGATAAATTGAATGATAGTGGTTACTCTTTATCTGGAGGACAACAGCAAAGATTATGTATCGCTCGAACCATTGCAATTGAGCCTGAAATAATTCTCATGGATGAGCCATGTTCTGCATTAGATCCAATTTCCACTCTGAAAATTGAGGAGACGATGCATGAACTTAAGAAGAATTACACAATAATAATCGTTACTCATAATATGCAACAGGCATTAAGAGTTAGTGATATGACAGCATTTTTTAATGCGATCGAATATGAAGATGGTGATGGAGGAAAGGTTGGTTATCTTGCAGAATTTAATTCCACTAAGAAAATTTTCAACTCTCCCAAAGAAAAAACTACTCAGGAATACATATCAGGTAAGTTTGGT
AG-347-G18  TCTCTTGAGAATGTCTCAATTAGCTATGGAACCTTTGCAGCAGTAAGGAATGTTTTTTGTAATTTTAAAAAAGGAAATATAACTTCTCTTATTGGCCCTTCTGGTTGCGGAAAATCAACGGTTCTTAGATCTTTAAATAGAATGAACGATCTGATTCCGAATTTCTCACTAAAGGGGACTGTCCTCTTTGATGGAACTGATATTTACGATAAAAGAGTAGATCCAGTTGAAGTAAGAAGAAGAATTGGAATGGTTTTCCAACAACCTAATCCTTTTCCTAAATCTATCTACGAAAATATTGCATTTGGAGCAAGAATTAACGGCTTTACGGGAGATATGGATGAACTAGTAGAAAGTTCTCTTAGAAAAGCTGCTTTATGGGACGAATGTAAGGATAAATTAAACGATAGTGGTTACTCCTTATCTGGCGGACAACAACAAAGATTATGCATTGCTCGAACTATTGCAATTGAACCTGAAATAATTTTAATGGATGAGCCATGCTCAGCTTTAGATCCTATCTCTACATTAAAAATTGAGGAGACTATGCATGAACTTAAGAAGAATTACACAATAATTATCGTTACTCATAATATGCAACAGGCATTAAGAGTTAGTGATATGACTGCATTTTTTAATGCTATTGAATATGAAGATGGTGATGGAGGAAAGGTTGGTTATCTTGCAGAATTTAATTCGACAAAGAAAATTTTTAACTCTCCAAAAGAAAAAACTACTCAGGAATACATATCTGGTAAATTTGGT
AG-347-G22  TCTCTTGAGAATGTCTCTATTAGCTATGGAACTTTTGAAGCAGTAAGAAATGTTTTTTGTAATTTTAAAAAAGGAAATATAACCTCCCTTATTGGACCTTCAGGTTGCGGTAAATCAACTGTTCTTAGATCTTTAAATAGGATGAACGATCTAATTCCTAATTGCTCATTAAAAGGGACTGTCCTCTTTGATGGAACTAATATTTATGACAAAAGAGTAGACCCAGTTGAAGTAAGAAGAAGAATTGGCATGGTTTTTCAACAACCAAATCCTTTCCCGAAATCTATCTACGAAAATATTGCATTTGGGGCAAGAATTAATGGCTTTACTGGAGATATGGATGAATTAGTGGAAAGTTCACTTAGAAAAGCTGCTTTATGGGATGAATGTAAGGATAAATTAAATGATAGTGGTTACTCGTTATCTGGTGGGCAACAACAAAGATTATGTATCGCTAGAACTATCGCAATTGAGCCTGAAATAATTCTCATGGATGAGCCATGCTCAGCGTTAGATCCAATCTCTACTTTAAAAATAGAAGAGACTATGCATGAACTAAAGAAGAATTACACAATAATTATCGTTACCCATAATATGCAACAGGCATTAAGAGTTAGTGATATGACTGCATTTTTTAATGCTATTGAATATGAAGATGGCGATGGAGGAAAAGTTGGTTATCTTGCAGAATTCGACTCAACAAAGAAAATTTTTAACTCTCCAAAAGAAAAAACTACTCAGGAATACATATCTGGTAAATTTGGT
AG-347-I04  TCTCTTGAGAATGTTTCTATTAGCTATGGAACTTTTGAAGCAGTAAGAAATGTTTTTTGTAATTTTAAAAAAGGAAATATAACTTCCCTTATTGGCCCCTCCGGTTGTGGCAAATCAACTGTTCTTAGATCATTAAATAGGATGAACGATTTAATTCCTAATTGTTCTTTGAAAGGAACAGTCCTGTTTGATGGAACTAATATTTACGATAAAAGAGTAGATCCAGTAGAAGTAAGACGAAGAATCGGAATGGTTTTTCAACAGCCTAATCCTTTTCCTAAATCTATCTATGAAAATATTGCATTTGGGGCAAGAATTAATGGATTTACGGGAGATATGGAAGAATTGGTCGAAAGTTCATTAAGAAAGGCTGCATTATGGGACGAATGTAAGGATAAATTGAATGATAGTGGTTACTCATTATCTGGTGGACAACAACAAAGATTATGTATTGCAAGAACCATTGCTATTGAGCCTGAAATAATTCTAATGGATGAGCCATGCTCAGCTTTAGATCCAATCTCTACCTTGAAGATAGAAGAGACGATGCATGAACTTAAGAAGAATTACACAATAATTATCGTTACTCATAATATGCAACAGGCATTAAGAGTTAGTGATATGACTGCATTTTTTAATGCAATTGAGTATGAAGATGGTGATGGAGGAAAGGTTGGTTATCTTGCAGAATTTAATTCCACTAAGAAAATTTTTAATTCTCCAAAAGAAAAAACCACTCAGGAATACATATCAGGTAAATTTGGT
AG-347-I06  TCTCTTGAGAATGTCTCTATTAGTTATGGAACTTTTGAAGCAGTAAGAAATGTTTTTTGTGATTTTAAAAAAGGAAATATAACCTCTCTTATTGGACCTTCAGGATGTGGTAAATCTACTGTTCTTAGATCTTTAAATAGGATGAACGATTTAATTCCTAATTGTTCGTTAAAAGGTACCGTCTTGTTTGATGGAACTAATATTTATGACAAAAGAGTAGATCCAGTTGAAGTAAGAAGAAGAATTGGAATGGTTTTTCAACAACCAAATCCTTTCCCAAAATCTATCTACGAAAATATTGCATTTGGGGCAAGAATTAATGGCTTTACTGGAGATATGGATGAATTGGTCGAAAGTTCACTAAGAAAAGCTGCCTTGTGGGACGAATGTAAGGATAAATTAAATGACAGTGGTTACTCTTTATCTGGAGGACAACAACAAAGATTATGTATTGCTCGAACCATTGCAATCGAACCTGAAATAATTCTAATGGATGAGCCATGCTCAGCATTAGATCCAATCTCTACCTTAAAAATAGAAGAGACGATGCATGAACTTAAGAATAATTACACAATAATAATAGTTACTCATAATATGCAACAGGCATTAAGAGTTAGCGATATGACTGCATTTTTTAATGCTATTGAACATGAAGATGGTGATGGAGGAAAGGTTGGTTATCTTGCAGAATTTAATTCGACAAAGAAAATTTTTAACTCTCCAAAAGAAAAAACTACTCAGGAATACATATCTGGTAAATTTGGT
AG-347-I15  TCTCTTGAGGATGTCTCCATTAGCTATGGAACTTTTGAAGCAATAAGAAATGTTTTTTGTAATTTTAAAAAAGGAAATATAACCTCTCTTATTGGACCTTCAGGTTGCGGTAAATCTACTGTTCTAAGATCTTTAAATAGGATGAATGATTTAATTCCGAATTGTTCTTTGAAAGGAACAGTCTTGTTTGATGGAACTAATATTTACGATAAAAGAGTAGACCCAGTTGAAGTGAGAAGAAGAATCGGAATGGTCTTTCAACAACCTAATCCTTTTCCTAAATCTATTTATGAAAATATTGCATTTGGAGCAAGAATCAATGGCTTTACGGGAGATATGGATGAATTAGTCGAAAGTTCACTTAGAAAAGCTGCTTTATGGAATGAATGTAAGGATAAATTAAATGACAGTGGTTACTCTTTATCTGGCGGACAACAACAAAGACTTTGTATAGCAAGAACCATCGCAATTGAACCTGAAATAATCCTCATGGATGAGCCATGTTCAGCATTAGATCCAATTTCTACTTTGAAAATAGAGGAGACAATGCACGAACTTAAGAAGAATTTCACAATAATAATCGTTACTCATAATATGCAACAGGCATTAAGAGTAAGTGATATGACTGCATTTTTCAATGCGATTGAGTATGAAGATGGTGATGGAGGAAAGGTTGGTTATCTTGCCGAATTTAATTCGACAAAGAAAATTTTTAACTCTCCAAAAGAAAAAACTACTCAGGAATACATATCTGGTAAATTTGGT
AG-347-I19  TCTCTAGAGAATGTCTCTATTAGTTATGGAACTTTCGAAGCTGTAAGAAATGTTTTTTGTAACTTTAAAAAAGGCAATATAACATCTCTTATTGGTCCTTCTGGTTGTGGCAAATCAACTGTTCTTAGATCTTTAAATAGGATGAACGATCTTATTCCTAATTGCTCATTAAAAGGGACTGTACTCTTTGATGGGACTAATATTTACGATAAAAGAGTAGATCCAGTTGAAGTAAGAAGAAGAATTGGAATGGTTTTTCAACAACCAAATCCTTTCCCGAAATCTATCTACGAAAATATTGCATTTGGGGCAAGAATTAATGGCTTTACTGGAGATATGGATGAATTAGTAGAAAGTTCTCTAAGAAAGGCAGCATTATGGGATGAATGTAAGGATAAATTAAATGACAGTGGTTACTCTTTATCTGGTGGACAACAACAAAGATTATGTATCGCTAGAACTATTGCTATTGAGCCTGAAATAATTCTCATGGATGAGCCATGTTCTGCATTAGATCCAATCTCTACTTTAAAAATAGAAGAAACGATGCATGAACTTAAGAAGAATTACACAATAATAATCGTTACTCATAATATGCAACAGGCATTAAGAGTTAGTGATATGACTGCATTTTTTAATGCAATTGAGTATGAAGATGGTGATGGAGGAAAGGTTGGTTATCTTGCAGAATTTGACTCAACCAACAAAATTTTTAACTCTCCAAAAGAAAAAACCACTCAGGAATACATATCAGGTAAATTTGGT
AG-347-I21  TCTCTTGAGAATGTCTCTATTAGCTATGGCACTTTTCAAGCAGTAAGGAATGTTTTTTGTAACTTTAAAAAAGGAAATATAACCTCTCTTATTGGACCTTCAGGTTGTGGTAAATCTACTGTTCTTAGATCTTTAAATAGGATGAACGATCTAATTCCTAATTGCTCATTAAAAGGGACTGTCCTCTTTGATGGAACTAATATTTACGACAAAAGAGTAGATCCAGTTGAAGTAAGAAGAAGAATTGGGATGGTTTTTCAACAACCTAATCCTTTTCCTAAATCTATTTACGAAAATATTGCATTTGGGGCAAGAATTAATGGCTTCACAGGAGATATGGATGAATTAGTAGAAAGTTCACTAAGAAAAGCTGCTTTATGGGACGAATGTAAGGATAAATTAAATGACAGCGGTTACTCTTTATCAGGAGGACAACAACAAAGATTATGTATTGCTAGAACCATTGCAATTGAGCCTGAAATAATTCTCATGGATGAGCCATGCTCAGCTTTAGATCCAATCTCTACTTTAAAAATAGAAGAGACGATGCATGAACTAAAGAAGAATTACACAATAATAATCGTTACTCATAATATGCAACAGGCATTAAGAGTTAGTGATACGACTGCATTTTTTAATGCTATTGAATATGAAGATGGTGATGGAGGGAAAGTCGGCTATCTTGCCGAATTTGATTCTACTAAGAAAATTTTTAACTCTCCAAAAGAAAAAACTACTCAGGAATATATATCAGGTAAATTTGGT
AG-347-I23  TCTCTAGAGAATGTTTCTATTAGTTATGGAACTTTCGAAGCTGTAAGAAATGTTTTTTGTAACTTTAAAAAAGGCAATATAACATCTCTTATTGGTCCTTCTGGTTGCGGTAAATCAACTGTTCTTAGATCTTTAAACAGGATGAACGATCTAATTCCTAATTGCTCATTAAAAGGGACTGTCCTCTTTGATGGAACTAATATTTACGATAAAAGAGTAGATCCAGTTGAAGTAAGAAGAAGAATAGGAATGGTCTTTCAACAACCAAATCCTTTTCCTAAATCTATCTACGAAAATATTGCATTTGGAGCAAGAATTAATGGTTTTACGGGAGATATGGATGAATTAGTGGAGAGTTCACTTAGAAAAGCAGCTTTATGGGAAGAATGTAAGGATAAATTAAATGATAGTGGTTACTCTTTATCAGGTGGACAGCAACAAAGATTATGTATTGCTCGAACTATTGCAATTGAACCTGAAATAATTCTCATGGATGAGCCTTGTTCAGCATTAGATCCAATCTCGACTTTAAAAATAGAAGAGACGATGCACGAACTTAAGAAGAATTACACAATAATTATCGTTACTCATAATATGCAACAGGCATTGAGAGTTAGTGATATGACTGCATTTTTTAATGCAATTGAGTATGAAGATGGAGATGGAGGAAAAGTTGGTTATCTTGCGGAATTTAATTCAACCAAGAAAATTTTTAATTCTCCAAAAGAAAAAACCACTCAGGAATACATATCTGGTAAATTTGGT
AG-347-J06  TCTCTTGAGAATGTCTCAATTAGCTATGGAACCTTTGAAGCAGTAAGGAATGTTTTTTGTAATTTTAAAAATGGAAATATAACTTCTCTTATTGGCCCTTCTGGTTGCGGAAAATCAACGGTTCTTAGATCTTTAAATAGGATGAATGATCTGATTCCTAATTGTTGCTTGAAAGGAACTGTCCTGTTTGATGGAACTAATATTTACGACAAAAGAGTAGATCCAGTTGAAGTAAGAAGAAGAATTGGGATGGTTTTTCAACAACCTAATCCTTTTCCTAAATCTATTTACGAAAATATTGCATTTGGAGCAAGAATTAATGGCTTTACGGGAGATATGGATGAATTAGTGGAAAGTTCATTAAGAAAGGCTGCTTTATGGGACGAATGTAAGGATAAATTAAACGATAGTGGTTACTCCTTATCTGGCGGACAACAACAAAGACTATGTATCGCTAGAACTATTGCAATTGAACCTGAAATAATTTTAATGGATGAGCCATGCTCAGCTTTGGATCCAATCTCTACTTTGAAAATAGAAGAGACGATGCATGAACTAAAGAAGAATTACACAATAATTATCGTTACTCATAATATGCAACAGGCATTAAGAGTTAGTGATATGACTGCATTTTTTAATGCTATTGAATATGAAGATGGTGATGGAGGAAAGGTTGGTTATCTTGCAGAATTTAATTCGACAAAGAAAATTTTTAACTCTCCAAAAGAAAAAACTACTCAGGAATACATATCTGGTAAATTTGGT
AG-347-J14  TCCCTTGAGAATGTTTCTATTAGTTATGGAACTTTTGAAGCAGTAAGAAATGTTTTTTGCAACTTTAAAAAAGGCAATATAACATCTCTTATTGGTCCTTCAGGTTGTGGTAAATCAACTGTTCTTAGATCATTAAATAGGATGAACGATTTAATTCCTAATTGCTCACTGAAGGGCACTGTCCTGTTTGATGGAACTAATATTTACGATAAAAGAGTAGATCCAGTAGAAGTAAGAAGAAGAATCGGAATGGTTTTTCAACAGCCTAATCCTTTTCCTAAATCTATCTACGAAAATATAGCATTTGGAGCAAGAATTAATGGCTTTACAGGAGATATGGATGAATTAGTGGAAAGTTCACTAAAAAAGGCTGCTTTATGGGATGAATGTAAGGATAAATTAAATGATAGTGGTTACTCTTTATCTGGTGGACAACAACAAAGATTATGTATTGCTCGAACTATTGCTATTGAGCCTGAAATAATTCTCATGGATGAGCCATGTTCAGCTTTAGATCCAATCTCTACTTTGAAAATAGAAGAGACTATGCATGAACTTAAGAAGAATTACACAATAATTATCGTTACTCATAATATGCAACAGGCATTAAGAGTTAGTGATATGACTGCATTTTTTAATGCTATTGAATATGAAGATGGTGATGGAGGAAAGGTTGGTTATCTTGCTGAATTTAATTCGACAAATAAAATTTTTAACTCCCCAAAAGAAAAAACTACTCAAGAATACATATCTGGTAAATTTGGT
AG-347-J19  TCTCTTGAGAATGTATCTATTAGTTATGGAACATTTGAAGCTGTAAGAAATGTTTTTTGTAACTTTAAAAAAGGAAATATAACCTCCCTTATTGGCCCTTCAGGTTGTGGTAAATCAACTGTTCTTAGATCATTAAATAGGATGAATGATCTGATTCCGAACTGTTCCTTGAAAGGAACAGTTCTGTTTGATGGAACTAATATTTACGATAAAAGAGTAGATCCAGTTGAAGTGAGAAGAAGAATTGGGATGGTTTTTCAGCAACCAAATCCTTTCCCGAAATCTATTTACGAAAATATTGCATTTGGGGCAAGAATTAATGGCTTTACTGGAGATATGGATGTATTAGTGGAAAGTTCACTTAGAAAAGCTGCCTTGTGGGACGAATGTAAGGATAAATTAAATGATAGTGGTTACTCTTTATCTGGCGGACAACAACAAAGACTATGTATAGCAAGGACCATCGCAATTGAACCTGAAATAATTCTGATGGATGAACCATGCTCAGCGTTAGATCCAATTTCTACTTTAAAAATAGAAGAGACTATGCACGAACTTAAGAAGAATTACACAATAATAATCGTTACTCATAATATGCAGCAGGCATTAAGAGTTAGTGATATGACTGCATTTTTTAATGCTATTGAATATGAAGATGGTGATGGAGGGAAAGTTGGTTATCTTGCAGAATTTAATTCCACTAAGAAAATTTTTAATTCTCCAAAAGAAAAAACTACTCAGGAATACATATCAGGTAAATTTGGT
AG-347-J20  TCTCTTGAGAATGTCTCTATTAGCTATGGAACTTTTGAAGCAGTAAGAAATGTTTTTTGTAGTTTTAAAAAAGGAAATATAACCTCTCTTATTGGACCATCAGGTTGTGGTAAATCAACTGTTCTTAGATCATTAAATAGAATGAACGATTTGATTCCTAATTGTTCGTTAAAAGGAACTGTCCTCTTTGATGGAACTAATATTTACGATAAAAGAGTAGATCCAGTTGAAGTGAGAAGAAGAATTGGGATGGTCTTTCAACAACCTAATCCTTTTCCTAAATCTATCTATGAAAATATTGCATTTGGGGCAAGAATTAATGGCTTTACGGGAGATATGGATGAATTAGTCGAAAGTTCTCTAAGAAAGGCTGCATTATGGGACGAATGTAAGGATAAATTAAACGATAGTGGTTACTCTTTATCTGGTGGACAACAACAAAGATTATGTATTGCTCGTGCCATCGCAATTGAGCCTGAAATTATTTTAATGGATGAGCCATGCTCAGCTTTAGATCCAATTTCTACTCTGAAAATAGAAGAGACGATGCACGAACTTAAGAAAAATTATACGATAATAATCGTTACTCATAACATGCAGCAGGCATTAAGAGTTAGTGATATGACTGCATTTTTTAATGCTATTGAATATGAAGATGGTGATGGAGGAAAGGTTGGTTATCTTGCGGAATTTAATTCGACAAAGAAAATTTTTAACTCTCCAAAAGAAAAAACCACTCAGGAATACATATCTGGTAAATTTGGT
AG-347-J21  TCTCTTGAGAATGTCTCAATTAGCTATGGAACCTTTGAAGCAGTAAGGAATGTTTTTTGTAATTTTAAAAAAGGAAATATAACTTCTCTTATCGGCCCTTCTGGTTGCGGAAAATCAACGGTTCTTAGATCTTTAAATAGGATGAATGATCTGATTCCTAATTGTTCCTTGAAAGGAACAGTACTGTTTGATGGAATTAATATTTATGATAAAAGAGTAGATCCAGTTGAAGTAAGAAGAAGAATTGGAATGGTTTTTCAACAACCTAATCCTTTCCCTAAATCTATCTACGAAAATATTGCATTTGGAGCAAGAATTAATGGCTTTACGGGAGAAATGGATGAACTAGTAGAAAGTTCACTTCGAAAAGCTGCTTTATGGGACGAATGTAAGGATAAATTAAATGATAGTGGTTACTCTTTATCTGGTGGACAACAACAAAGATTATGCATTGCTCGAACCATTGCTATTAAACCTGAAATAATTCTCATGGATGAGCCATGTTCTGCATTAGATCCAATTTCCACTCTGAAAATTGAGGAGACCATGCATGAACTTAAGAAGAATTACACAATAATTATCGTTACTCATAATATGCAACAGGCATTAAGAGTTAGTGATATGACAGCATTTTTTAATGCTATTGAATATGAAGATGGTGATGGAGGAAAGGTTGGTTATCTTGCTGAATTTAATTCGACAAAGAAAATTTTTAATTCTCCAAAAGAAAAAACTACTCAGGAATACATATCTGGAAAATTTGGT
AG-347-J22  TCTCTTGAGGATGTTTCTATTAGTTATGGAAAATTTGAAGCTGTAAAAAATATTTTTTGTAATTTCAAGAAAGGAGATATAACTTCTCTGATTGGACCTTCTGGATGCGGAAAATCTACTGTTCTTAGATCTTTAAATAGGATGAACGATTTAATTCCTAATTGTTCATTGAGAGGGACGGTCCTCTTTGATGGAACTGATATTTATGACAAAAGAGTAGATCCAGTTGAAGTAAGAAGAAGAATTGGTATGGTTTTTCAACAACCTAATCCTTTCCCTAAATCTATCTATGAAAATATTGCATTTGGAGCAAGAATCAATGGTTTTACAGGAAATATGGATGAATTAGTTGAAAGTTCATTAAGAAAAGCTGCTTTATGGGATGAATGTAAGGATAAATTAAATGATAGTGGTTACTCATTATCTGGGGGACAACAACAAAGATTATGTATTGCTCGAACCATCGCAATTGAACCTGAAATAATACTTATGGACGAGCCTTGTTCGGCATTAGACCCTATTTCAACTTTAAAAATAGAGGAGACTATGCATGCACTTAAGAAGAATTATACAATAATAATTGTGACTCACAATATGCAGCAGGCTCTAAGAGTTAGTGATATGACAGCATTCTTTAATGCAGTAGAATACAAAGATGGTGATGGAGGTAAGGTGGGATATCTTGCGGAATTTGATTCTACAAAGAAAATTTTTAGTTCTCCTAAAGAAAAAACTACTCAAGAATACATTTCAGGAAAATTCGGA
AG-347-J23  TCTCTTGAGAATGTTTCTATCAGCTATGGAACTTTTGAAGCTGTAAGAAATGTTTTTTGTAACTTTAAAAAAGGAAATATAACATCACTTATTGGACCCTCTGGTTGTGGTAAATCAACTGTTCTTAGATCTATAAACAGAATGAATGATTTGATTGCGAATTGTTCATTAAAAGGAACTGTACTCTTTGATGGAACTAATATTTACGATAGAAGAGTAGATCCAGTTGAAGTGAGAAGAAGAATTGGAATGGTTTTTCAACAACCTAATCCTTTTCCTAAATCTATTTACGAAAATATTGCATTTGGAGCAAGAATTAATGGCTTTACTGGAGATATGGATGAACTAGTAGAAAGTTCACTTAGAAAAGCTGCTTTATGGGACGAATGTAAGGATAAATTAAATGATAGTGGTTACTCTTTATCTGGAGGACAACAACAAAGATTATGTATTGCTCGAACGATTGCAATTAAACCTGAAATAATTCTCATGGATGAGCCATGTTCAGCTTTGGATCCTATCTCTACTTTAAAAATAGAAGAGACGATGCATGAACTTAAGAAGAATTACACAATAATAATCGTTACTCATAATATGCAGCAGGCTTTAAGAGTTAGTGATATGACTGCATTTTTTAATGCAATTGAATATGAAGATGGTGATGGAGGAAAAGTTGGTTATCTTGCAGAATTTAATTCGACAAAGAAAATTTTTAATTCTCCCAAAGAAAAAACTACTCAGGAATACATATCTGGTAAATTTGGT
AG-347-K02  TCTCTTGAGAATGTCTCAATTAGCTACGGAACTTTTGAAGCCGTAAGAAATGTTTTTTGTAACTTTAAAAAAGGGAATATAACCTCCCTTATTGGACCTTCTGGTTGTGGTAAATCAACTGTTCTTAGATCTCTAAATAGAATGAACGATTTAATTCCTAATTGTTCATTAAAAGGTACCGTCCTCTTTGATGGAACTAATATTTATGACAAAAGAGTAGATCCCGTTGAAGTGAGAAGAAGAATCGGAATGGTTTTTCAACAACCTAATCCTTTCCCAAAATCTATCTATGAAAATATCTCATTTGGGGCAAAAATTAATGGATTTACTGGAGATATGGATGAATTAGTCGAAAGTTCACTAAGAAAAGCTGCCTTGTGGGATGAATGTAAGGATAAATTAAATGACAGTGGTTACTCTTTATCAGGCGGACAACAACAAAGACTATGTATAGCAAGAACCATTGCGATTGAACCCGAAATAATTCTCATGGATGAGCCATGCTCAGCTTTAGATCCAATCTCTACTTTGAAAATAGAAGAGACTATGCATGAACTTAAGAAGAATTACACAATAATAATCGTTACTCATAATATGCAACAGGCTTTGAGAGTTAGTGATATGACTGCATTTTTCAATGCAATTGAGTATGAAGATGGTGATGGAGGAAAGGTTGGTTACCTTGCAGAATTTAATTCGACAAAGAAAATTTTTAACTCTCCAAAAGAAAAAACCACTCAAGAATACATATCAGGTAAATTTGGC
AG-347-K10  TCTCTTGAGAATGTCTCTATTAGCTATGGAACTTTTGAAGCAGTAAGAAATGTTTTTTGTAATTTTAAAAAAGGAAATATAACCTCCCTTATTGGACCTTCAGGTTGTGGTAAATCAACTGTTCTTAGATCTCTAAACAGAATGAACGATTTAATTCCTAATTGTTCACTAAAAGGAACAGTGCTGTTTGATGGAACTAATATTTATGACAAAAGAGTAGATCCAGTTGAAGTAAGAAGGAGAATTGGGATGGTTTTTCAACAACCTAATCCTTTTCCTAAATCTATTTACGAAAATATTGCATTTGGGGCAAGAATTAATGGATTTACGGGAGATATGGATGAATTAGTCGAAAGTTCTCTAAGAAAGGCAGCATTATGGGATGAATGTAAGGATAAATTAAACGATAGTGGTTACTCTTTATCTGGTGGACAACAACAAAGATTATGTATCGCTAGAACTATTGCAATTGAACCTGAAATAATTCTAATGGATGAACCATGCTCAGCTTTGGATCCTATATCTACCTTGAAAATAGAAGAGACGATGCATGAACTTAAGAAGAATTACACAATAATTATCGTTACCCATAATATGCAACAGGCATTAAGAGTTAGTGATATGACTGCATTTTTTAATGCTATAGAATATGAAGATGGTGATGGAGGAAAGGTTGGTTATCTTGCAGAATTTAATTCGACAAAGAAAATTTTTAACTCTCCAAAAGAAAAAACTACTCAGGAATACATATCTGGTAAATTTGGC
AG-347-K17  TCTCTTGAGAATGTTTCAATTAGCTATGGAACTTTTGAAGCAGTAAGAAATGTTTTTTGTAATTTTAAAAAAGGAAATATAACCTCCCTTATTGGACCTTCAGGTTGTGGTAAATCAACTGTTCTTAGATCTTTAAATAGGATGAACGATTTAATTCCTAATTGTTCTTTAAAAGGAACAGTTCTGTTTGATGGAACTAATATTTACGACAAAAGAGTAGATCCAGTCGAAGTAAGAAGAAGAATTGGAATGGTTTTTCAACAACCAAATCCTTTCCCGAAATCTATCTATGAAAATATTGCATTTGGGGCAAGAATTAATGGCTTTACTGGAGATATGGATGAATTAGTGGAAAGTTCACTAAGAAAGGCAGCTTTATGGGACGAATGTAAGGATAAATTAAATGATAGTGGTTACTCTTTATCTGGAGGACAACAACAAAGATTATGTATTGCTCGAACTATTGCAATTGAGCCTGAAATAATTCTAATGGACGAGCCATGTTCAGCATTGGATCCTATTTCTACTTTGAAAATAGAAGAGACGATGCATGAACTTAAGAAGAATTACACAATAATTATCGTTACTCATAATATGCAACAGGCATTAAGAGTTAGTGATATGACTGCATTTTTTAATGCTATTGAATATGAAGATGGTGATGGAGGAAAGGTTGGTTATCTCGCCGAATTTAATTCGACAAAGAAAATTTTCAACTCACCCAAAGAAAAAACAACTCAGGAATACATATCAGGTAAATTTGGT
AG-347-K18  TCTCTCGAGAATGTCTCTATTAGCTATGGAACTTTTGAAGCAGTAAGAAATGTTTTTTGTAATTTTAAAAAAGGAAATATAACCTCCCTTATTGGACCTTCAGGTTGTGGTAAATCAACTGTTCTTAGATCATTAAATAGAATGAACGATTTGATTCCTAATTGTTCACTTAAAGGAACTGTGCTGTTTGATGGAACAAATATTTACGATAAAAGAGTAGATCCAGTTGAAGTAAGAAGAAGAATTGGTATGGTTTTTCAACAACCTAATCCTTTCCCAAAATCTATTTACGAAAATATTGCATTTGGGGCAAGAATTAATGGCTTTACTGGAGATATGGATGAATTAGTCGAAAGCTCACTAAGAAAAGCTGCTTTATGGGATGAATGTAAGGATAAATTAAATGATAGTGGATATTCTTTATCTGGCGGCCAACAACAAAGACTATGCATAGCAAGAACTATCGCAATTGAACCTGAAATAATTCTAATGGACGAGCCATGTTCAGCTTTAGATCCAATCTCTACTTTGAAAATAGAAGAAACGATGCATGAACTTAAGAAGAATTTCACGATAATAATCGTAACTCATAATATGCAACAAGCACTAAGAGTAAGTGATATGACTGCATTTTTTAATGCTATTGAATACGAAGATGGTGATGGAGGAAAAGTGGGTTATCTCGCCGAATTTAATTCTACAAAGAAAATTTTTAACTCTCCTAAAGAAAAAATAACTGAGGAATACATATCAGGTAAATTTGGC
AG-347-K19  TCTCTTGAGAATGTTTCTATTAGCTATGGAACTTTCGAAGCAGTAAGAAATGTTTTTTGTAATTTTAAAAAAGGAAATATAACTTCCCTTATTGGCCCCTCCGGTTGTGGTAAATCAACTGTTCTTAGATCCTTAAATAGGATGAACGATTTAATTCCTAATTGCTCACTGAAGGGCACTGTCCTGTTTGATGGAACAAATATTTACGATAAAAGAGTAGATCCAGTAGAAGTAAGAAGAAGAATAGGAATGGTTTTTCAACAGCCTAATCCTTTTCCTAAATCTATCTACGAAAATATCGCATTTGGAGCAAGAATTAATGGCTTTACAGGAGATATGGATGAATTAGTTGAAAGTTCACTAAAAAAGGCTGCTTTATGGGATGAATGTAAGGATAAATTAAATGATAGTGGTTACTCTTTATCTGGTGGACAACAACAAAGATTATGTATTGCTCGAACCATCGCAATTGAGCCTGAAATAATTCTCATGGATGAGCCATGTTCAGCTTTAGATCCAATCTCTACTTTAAAAATTGAGGAGACGATGCATGAACTTAAGAAGAATTACACAATAATAATCGTTACTCATAATATGCAACAGGCGTTAAGAGTTAGCGATATGACTGCATTTTTTAATGCAATTGAGTTTGAAGATGGTGATGGAGGAAAGGTTGGTTACCTCGCAGAATTTAATTCGACAAAGAAAATTTTTAACTCTCCAAAAGAAAAAACCACTCAGGAATACATATCAGGCAAATTTGGC
AG-347-K20  TCTCTTGAGAATGTTTCTATTAGCTATGGAACTTTCGAAGCAGTAAGAAATGTTTTTTGTAATTTTAAAAAAGGAAATATAACTTCCCTTATTGGCCCCTCCGGTTGTGGCAAATCAACTGTTCTTAGATCATTAAATAGGATGAACGATTTAATTCCTAATTGCTCACTGAAGGGTAATGTCCTTTTTGATGGAACTAATATTTACGATAAAAGAGTAGATCCAGTAGAAGTAAGAAGAAGAATTGGAATGGTTTTTCAACAGCCTAATCCTTTTCCTAAATCTATTTACGAAAATATCGCATTTGGAGCAAGAATTAATGGCTTTACGGGAGATATGGATGAATTAGTAGAAAGTTCACTAAAAAAGGCTGCTTTATGGGATGAATGTAAGGATAAATTAAATGATAGTGGTTACTCTTTATCTGGTGGACAACAACAAAGATTATGTATTGCTCGAACCATCGCAATTGAGCCTGAAATAATTCTAATGGATGAGCCATGCTCAGCATTAGATCCAATCTCTACCTTGAAAATAGAAGAGACGATGCATGAACTTAAGAAGAATTACACAATAATAATCGTTACCCATAATATGCAGCAGGCTTTAAGAGTTAGTGATATGACTGCATTTTTTAATGCTATTGAATATGAAGATGGTGATGGAGGAAAAGTTGGTTATCTTGCAGAATTTAATTCCACTAAGAAAATTTTTAATTCTCCCAAAGAAAAAACTACTCAGGAATACATATCAGGTAAATTTGGT
AG-347-K22  TCTCTTGAGAATGTTTCTATTTGCTATGGAACTTTTGAAGCTGTAAGAAATGTTTTTTGTGACTTCAAAAAAGGAAATATAACCTCTCTTATTGGACCTTCTGGTTGTGGCAAATCAACTGTTCTTAGATCATTAAATAGGATGAACGATTTAATTCCTAATTGTTCTTTGAAAGGGACAGTCCTGTTTGATGGAACAAATATTTACGATAAAAGAGTAGATCCAGTTGAAGTAAGAAGAAGAATAGGAATGGTTTTTCAACAACCTAATCCTTTTCCTAAATCTATCTACGAAAATATCGCTTTTGGAGCAAGAATTAATGGCTTTACGGGAGATATGGATGAATTAGTTGAGAGTTCACTAAGAAAAGCTGCTTTATGGGATGAATGTAAGGATAAATTAAATGATAGTGGTTACTCTTTATCTGGTGGACAACAACAAAGATTATGTATCGCTAGAACCATTGCTATTGAGCCTGAAATAATTCTCATGGATGAGCCATGTTCAGCATTAGATCCAATTTCTACTTTAAAAATAGAAGAGACGATGCACGAACTTAAGAAGAATTACACAATAATAATCGTTACTCATAATATGCAACAGGCATTAAGAGTTAGTGATATGACTGCATTTTTTAATGCTATTGAATATGAAGATGGTGATGGAGGTAAAGTCGGTTATCTTGCCGAATTTAATTCAACAAAGAAAATTTTTAACTCTCCAAAAGAAAAAACTACTCAGGAATACATATCAGGTAAATTTGGT
AG-347-K23  TCTCTTGAGAATGTTTCTATTAGCTATGGAACTTTTGAAGCCGTAAGAAATGTTTTTTGTAACTTTAAAAAAGGCAATATAACATCTCTTATTGGTCCTTCTGGTTGTGGCAAATCAACTGTTCTTAGATCTTTAAATAGGATGAACGATCTAATTCCTAATTGCTCATTAAAAGGGACTGTCCTATTTGACGGAACTAATATTTACGATAAAAGAGTAGATCCAGTTGAAGTAAGAAGAAGAATTGGAATGGTTTTTCAACAACCAAATCCTTTCCCGAAATCTATCTACGAAAATATCGCATTTGGAGCAAGAATTAATGGCTTTACGGGAGATATGGATGAACTAGTAGAAAGTTCACTTAGAAAAGCTGCTTTATGGGATGAATGTAAGGATAAATTAAATGATAGTGGTTACTCTTTATCTGGTGGACAACAACAAAGATTATGTATTGCTCGAACGATTGCAATTGAACCTGAAATAATTTTAATGGATGAGCCATGTTCAGCTTTGGATCCTATATCTACTTTGAAAATAGAAGAGACGATGCACGAACTTAAGAAGAATTACACAATAATAATCGTTACTCATAATATGCAACAGGCATTAAGAGTAAGTGATATGACTGCATTTTTTAATGCTATTGAATATGAAGATGGTGATGGAGGAAAAGTTGGTTATCTTGCAGAATTTAATTCCACTAAGAAAATTTTTAACTCTCCAAAAGAAAAAACTACTCAGGAATACATATCTGGTAAATTTGGT
AG-347-L02  TCTCTAGAGAATGTCTCTATTAGCTATGGAACTTTTGAAGCTGTAAGAAATGTTTTTTGTAACTTTAAAAAAGGCAATATAACATCTCTTATTGGTCCTTCTGGTTGTGGTAAATCAACAGTTCTTAGATCATTAAATAGGATGAACGATTTGATTCATAATTGTTCGTTAAAAGGAACTGTCCTTTTTGATGGAACTAATATTTACGATAAAAGAGTAGATCCAGTTGAAGTAAGAAGAAGAATTGGAATGGTTTTTCAACAACCCAATCCTTTTCCAAAATCCATCTACGAAAATATTGCATTTGGGGCAAGAATTAATGGCTTTTCTGGAGATATGGATGAATTAGTCGAAAGTTCACTAAGAAAGGCTGCTTTATGGGATGAATGTAAGGATAAATTAAATGATAGTGGTTACTCTTTATCTGGTGGACAACAACAGAGATTATGTATTGCTCGAACCATCGCAATTGAGCCTGAAATAATTCTCATGGATGAGCCATGCTCAGCTTTAGATCCAATCTCTACTTTGAAAATAGAAGAGACGATGCACGAACTTAAGAAGAATTACACAATAATAATCGTTACCCATAATATGCAGCAGGCATTAAGAGTTAGTGATATGACTGCTTTCTTTAATGCAGTTGAATACGAAGATGGTGATGGAGGGAAAGTCGGCTATCTCGCCGAATTTGATTCTACTAAGAAAATTTTTAATTCTCCAAAAGAAAAAACTACTCAGGAATATATATCAGGTAAATTTGGT
AG-347-L17  TCTCTAGAGAATGTCTCTATTAGTTATGGAACTTTTGAAGCAGTAAGAAATGTTTTTTGTAATTTTAAAAAAGGAAATATAACCTCTCTTATTGGACCATCAGGTTGTGGTAAATCAACTGTTCTTAGATCATTAAATAGGATGAACGATTTGATTCCCAATTGTTCATTAAAAGGAACTGTACTCTTTGATGGAACTAATATTTACGACAAAAGAGTAGATCCAGTTGAAGTAAGAAGAAGAATTGGGATGGTTTTTCAGCAGCCTAATCCTTTTCCGAAATCTATCTACGAAAATATTGCATTTGGGGCAAGAATTAATGGCTTTACTGGAGATATGGATGAATTAGTGGAAAGTTCACTTAGAAAAGCTGCCTTGTGGGACGAATGTAAGGATAAATTAAATGATAGTGGTTACTCTTTATCTGGAGGACAACAACAAAGATTATGTATTGCTCGAACCATTGCAATTGAACCTGAAATAATTCTCATGGATGAACCCTGTTCAGCTTTGGATCCTATCTCTACCTTGAAAATAGAAGAGACAATGCATGAACTTAAGAAGAATTACACAATAATAATCGTTACTCATAATATGCAACAGGCATTAAGAGTTAGTGATATGACTGCATTTTTTAATGCTATTGAATATGAAGATGGTGATGGAGGAAAGGTTGGTTATCTTGCAGAATTTAATTCTACTAAGAAAATTTTTAATTCTCCCAAAGAAAAAACTACTCAGGAATACATATCAGGTAAATTTGGT
AG-347-L20  TCTCTTGAGAATGTTTCTATTAGCTATGGAACTTTCGAAGCAGTAAGAAATGTTTTTTGTAATTTTAATAAAGGAAATATAACTTCCCTTATTGGCCCCTCCGGTTGTGGTAAATCAACTGTTCTTAGATCATTAAATAGGATGAACGATTTAATTCCTAATTGTTCACTGAAAGGAACTGTCCTGTTTGATGGAACTAATATTTACGATAAAAGAGTAGATCCAGTAGAAGTAAGAAGAAGAATCGGAATGGTTTTTCAACAGCCTAATCCTTTTCCTAAATCTATCTACGAAAATATCGCATTTGGAGCAAGAATTAATGGCTTTACAGGAGATATGGATGAATTAGTGGAGAGTTCACTTAGAAAAGCAGCTTTATGGGACGAATGTAAGGATAAATTAAATGATAGTGGTTACTCTTTATCAGGTGGACAGCAACAAAGATTATGTATTGCTCGAACCATCGCAATTGAGCCTGAAATAATTCTCATGGATGAGCCATGTTCAGCTTTAGATCCAATCTCTACTTTAAAAATTGAGGAGACGATGCATGAACTTAAGAAGAATTACACAATAATAATCGTTACCCATAATATGCAACAGGCATTGAGAGTCAGTGATATGACTGCATTTTTTAATGCAATTGAGTATGAAGATGGTGATGGAGGAAAAGTTGGTTACCTTGCAGAATTTAATTCGACAAAGAAAATTTTTAACTCTCCAAAAGAAAAAACCACTCAGGAATACATATCAGGTAAATTTGGC
AG-347-L21  TCTCTTGAGAATGTATCTATTAGCTATGGAACTTTTGAAGCAGTAAGAAATGTTTTTTGTAACTTTAAAAAAGGGAATATAACCTCTCTTATTGGTCCTTCAGGTTGCGGTAAATCAACTGTTCTTAGATCTTTAAACAGGATGAACGATTTAATTCCTAATTGTTCGTTAAAAGGAACTGTATTGTTTGATGGAACTAATATTTATGACAAAAGAGTAGATCCAGTTGAAGTAAGAAGAAGAATTGGAATGGTTTTTCAACAACCAAATCCTTTCCCGAAATCTATCTACGAAAATATTGCTTTTGGGGCAAGAATTAATGGCTTTACGGGAGATATGGATGAATTAGTGGAAAGTTCACTTAGAAAAGCTGCCTTGTGGGACGAATGTAAGGATAAATTAAATGACAGTGGTTACTCTTTATCTGGCGGACAACAACAAAGACTTTGTATAGCAAGAACCATTGCAATTGAGCCTGAAATAATTCTCATGGATGAGCCATGCTCAGCTTTAGATCCAATTTCTACTTTGAAAATAGAAGAGACTATGCATGAACTTAAGAAGAATTACACAATAATAATCGTTACCCATAATATGCAGCAGGCTTTAAGAGTTAGTGATATGACTGCATTTTTTAATGCAATTGAATATGAAGATGGTGATGGAGGTAAAGTTGGTTATCTTGCAGAATTTAATTCAACAAAGAAAATTTTTAACTCTCCAAAAGAAAAAACCACTCAGGAATACATATCTGGTAAATTTGGT
AG-347-M08  TCTCTAGAAAATGTCTCTATTAGTTATGGAACTTTTGAAGCTGTAAGAAATGTTTTTTGTAACTTTAAAAAAGGCAATATAACATCTCTTATTGGTCCTTCTGGTTGTGGCAAATCAACTGTTCTTAGATCTTTAAATAGGATGAACGATCTAATTCCTAATTGCACATTAAAAGGAACAGTCCTGTTTGATGGAACTAATATTTATGACAAAAGAGTAGATCCAGTTGAGGTAAGAAGAAGAATTGGGATGGTTTTTCAACAACCAAATCCTTTCCCGAAATCTATCTACGAAAATATCGCATTTGGGGCAAGAATTAATGGCTTTACTGGAGATATGGATGAATTAGTGGAAAGTTCACTTAGAAAAGCTGCTTTATGGGATGAATGTAAGGATAAATTAAATGATAGTGGTTACTCCTTATCTGGTGGGCAACAACAAAGATTATGTATCGCTAGAACTATCGCAATTGAGCCTGAAATAATTCTAATGGATGAGCCATGCTCAGCATTAGATCCAATCTCTACCTTGAAAATAGAAGAGACGATGCATGAACTAAAGAAGAATTACACAATAATTATCGTTACTCATAATATGCAACAGGCATTAAGAGTTAGTGATATGACTGCATTTTTTAATGCAATTGAGTATGAAGATGGAGATGGAGGAAAAGTTGGTTATCTCGCAGAATTTAACTCAACTAAGAAAATTTTTAATTCTCCAAAAGAAAAAACCACTCAGGAATACATATCTGGTAAATTTGGT
AG-347-M15  TCTCTTGAGAATGTCTCAATTAGCTATGGAACCTTTGAAGCAGTAAGGAATGTTTTTTGTAATTTTAAAAAAGAAAATATAACTTCTCTTATAGGCCCTTCTGGTTGTGGTAAATCAACTGTTCTTAGATCTTTAAATAGGATGAATGATCTGATTCCTAATTGTTCGTTAAAAGGGACTGTCCTCTTTGATGGAACTAATATTTACGACAAAAGAGTAGATCCAGTTGAAGTAAGAAGAAGAATTGGGATGGTTTTTCAACAACCTAATCCTTTTCCTAAATCTATTTACGAAAATATTGCATTTGGAGCAAGAATTAATGGATTTACAGGAGATATGGATGAATTAGTGGAAAGTTCACTAAGAAAGGCTGCTTTATGGGACGAATGTAAGGATAAATTAAACGATAGTGGTTACTCCTTATCTGGCGGACAACAACAAAGATTATGTATCGCTAGAACTATTGCTATTGAGCCTGAAATAATTCTCATGGATGAGCCATGCTCAGCATTAGATCCAATCTCTACTCTGAAAATAGAAGAGACGATGCACGAACTTAAGAAGAATTACACAATAATAATCGTTACTCATAATATGCAACAGGCTTTAAGAGTTAGCGATATGACAGCATTTTTCAATGCAATTGAATATGAAGATGGAGATGGAGGCAAAGTGGGTTATCTTGCAGAATTTAACTCAACCAAGAAAATTTTTAACTCTCCAAAAGAAAAAACTACTCAGGAATATATATCTGGAAAATTTGGC
AG-347-M18  TCTCTTGAGAATGTCTCAATTAGCTATGGAACCTTTGAAGCAGTAAGGAATGTTTTTTGTAATTTTAAAAAAGGAAATATAACTTCTCTGATTGGCCCTTCTGGTTGCGGAAAATCAACGGTTCTTAGATCTTTAAATAGGATGAACGATCTAATTCCTAATTGTTGCTTGAAAGGAACTGTCCTCTTTGATGGAACTAATATTTACGACAAAAGAGTTGATCCAGTTGAAGTAAGAAGAAGAATTGGGATGGTTTTTCAACAACCTAATCCTTTTCCTAAATCTATTTACGAAAATATTGCATTTGGTGCAAGAATTAATGGCTTTACGGGAGATATGGATGAATTAGTGGAAAGTTCACTAAGAAAGGCTGCTTTATGGGACGAATGTAAGGATAAATTAAATGATAGTGGTTACTCTTTATCCGGTGGACAACAACAAAGATTATGTATTGCTCGAACGATTGCAATTGAACCTGAAATAATTTTAATGGATGAACCTTGTTCAGCTTTGGATCCTATCTCTACATTAAAAATTGAGGAGACTATGCATGAACTTAAGAAGAATTACACAATAATAATCGTTACCCATAATATGCAACAGGCACTAAGAGTTAGTGATATGACTGCATTTTTTAATGCTATTGAATATGAAGATGGTGATGGAGGAAAGGTTGGTTATCTTGCCGAGTTTAATTCGACAAAGAAAATTTTTAACTCTCCAAAAGAAAAAACTACTCAGGAATACATATCTGGTAAATTTGGT
AG-347-M23  TCTCTTGAGAATGTCTCTATTAGCTATGGAACTTTTGAAGCAGTAAGAAATGTTTTTTGTAACTTTAAAAAAGGAAATATAACCTCTCTTATTGGACCTTCAGGTTGTGGTAAATCTACTGTTCTTAGATCTTTAAATAGGATGAACGATTTAATTCCTAATTGTTCGTTAAAGGGGACTGTCCTGTTTGATGGAACTAATATTTATGACAAAAGAGTAGATCCAGTTGAAGTAAGAAGAAGAATTGGAATGGTTTTTCAACAACCCAATCCTTTTCCTAAATCTATCTACGAAAATATCGCATTTGGAGCAAGAATTAATGGCTTTACGGGAGATATGGATGAATTAGTCGAAAGTTCACTAAAAAAGGCTGCTTTATGGGATGAATGTAAGGATAAATTAAATGATAGTGGTTACTCTTTATCTGGCGGACAACAACAAAGATTATGTATTGCTCGAACCATAGCAATTGAGCCTGAAATAATTCTCATGGATGAGCCATGCTCGGCATTAGATCCAATTTCTACTTTAAAAATAGAAGAGACGATGCATGAACTTAAGAAGAATTACACAATAATTATCGTTACTCATAATATGCAACAGGCGTTAAGAGTTAGTGATATGACTGCATTTTTCAATGCGATTGAATATGAAGATGGTGATGGAGGAAAGGTTGGTTATCTAGCCGAATTTAATTCGACAAAGAAAATCTTTAGCTCTCCAAAAGAAAAAACTACGCAGGAATACATATCTGGTAAATTTGGT
AG-347-N19  TCTCTTGAGAATGTCTCTATTAGCTATGGAAGTTTTGAAGCAGTAAGAAATGTTTTTTGTAATTTTAAAAAAGGAAATATAACCTCCCTTATTGGACCTTCAGGTTGTGGTAAATCAACTGTTCTTAGATCTTTAAATAGAATGAACGATTTGATTCCTAATTGTTCGTTAAAAGGAACTGTCCTTTTTGATGGAACTAATATTTACGATAAAAGAGTAGATCCAGTTGAAGTAAGAAGAAGAATTGGAATGGTTTTTCAACAACCTAATCCTTTTCCTAAATCTATCTATGAAAATATTGCATTTGGAGCAAGAATTAATGGCTTTACTGGAGATATGGATGAATTAGTCGAAAGTTCATTAAGAAAGGCTGCTTTATGGGATGAATGTAAGGATAAATTAAACGATAGTGGTTACTCCTTATCTGGCGGACAACAACAGAGATTATGTATCGCTAGAACTATTGCAATTGAACCTGAAATAATTCTAATGGATGAGCCTTGCTCAGCTTTGGATCCTATATCTACCTTGAAAATAGAAGAGACGATGCATGAACTAAAGAAGAATTACACAATAATTATCGTTACTCATAATATGCAACAGGCATTAAGAGTTAGTGATATGACTGCATTTTTTAATGCTATTGAATATGAAGATGGTGATGGAGGAAAGGTTGGTTATCTTGCCGAATTTAATTCGACAAAGAAAATTTTTAACTCTCCAAAAGAAAAAACTACTCAGGAATACATATCTGGTAAATTTGGT
AG-347-N23  TCTCTTGAGAATGTTTCTATTAGTTATGGAACTTTTGAAGCTGTAAGAAATGTTTTTTGTAACTTTAAAAAAGGAAATATAACCTCCCTTATTGGACCTTCGGGTTGCGGTAAATCAACTGTTTTAAGATCTTTAAATAGAATGAACGATTTAATTCCTAATTGTTCGTTAAAAGGGACTGTCCTCTTTGATGGAACTAATATTTACGATAAAAGAGTAGATCCAGTTGAAGTAAGAAGAAGAATTGGAATGGTTTTTCAACAACCTAATCCTTTTCCTAAATCTATCTACGAAAATATTGCATTTGGAGCAAGAATTAATGGCTTTACGGGAGATATGGATGAATTAGTAGAAAGTTCACTCAGAAAAGCTGCATTGTGGGATGAATGTAAGGATAAATTAAATGACAGTGGTTACTCTTTATCTGGTGGACAACAACAAAGATTATGTATCGCTAGAACTATTGCAATTGAACCTGAAATAATTCTAATGGATGAGCCATGCTCAGCTTTGGATCCTATTTCTACTTTGAAAATAGAAGAGACATTGCACGAACTTAAGAAAAATTACACAATAATAATCGTTACTCATAATATGCAACAGGCATTAAGAGTTAGTGATATGACTGCGTTTTTTAATGCTATTGAATACGAAGATGGTGATGGAGGAAAAGTTGGTTATCTTGCAGAATTTAATTCGACAAATAAAATTTTCAACTCTCCAAAAGAAAAAACTACTCAGGAATACATCTCTGGTAAATTTGGT
AG-355-B18  TCTCTTGAGGATGTTTCTATTAGTTATGGAACTTTTGAAGCGGTAAAAAATGTTTTTTTAAATTTTAAAGCAGGAGATATAACTTCACTCATTGGCCCTTCTGGTTGTGGTAAATCAACCGTTCTTAGAGCTTTGAATAGAATGAACGATTTAATCCCTAATTGTTCGTTAAAAGGGACAGTCCTCTTTGATGGAACTAATATCTATGACAAAAGAGTAGATCCAGTTGAAGTTAGAAGAAGAATCGGAATGGTTTTTCAACAACCTAATCCTTTTCCAAAATCTATCTACGAAAATATTGCATTCGGAGCAAGAATCAATGGCTTTACTGGAGATATGGATGAATTAGTGGAAAGTTCCTTGAGAAAAGCTGCTGTATGGAGTGAATGTAAGGATAAATTAAATGATAGTGGTTACTCTTTATCTGGTGGACAACAACAAAGACTATGTATAGCAAGAACCATCGCAATTGAGCCTGAAATAATTCTCATGGATGAGCCATGCTCAGCTTTAGATCCAATCTCTACATTAAAAATTGAGGAGACGATGCACGAACTTAAGAAGAATTACACAATAATTATCGTTACCCATAATATGCAGCAGGCTTTAAGAGTTAGTGATATGACTGCTTTCTTTAATGCAGTTGAATACGAAGATGGTGACGGAGGAAAAGTTGGTTATCTTGCAGAATTTGATTCCACTAAGAAAATTTTTAATTCTCCAAAAGAAAAAACTACTCAGGAATACATATCAGGTAAATTTGGT
AG-355-I04  TCTCTTGAGGATGTTTCTATTAGTTATGGCACTTTTGAAGCGGTAAGAAATGTTTTTTTAAATTTTAAAGCAGGAGATATAACTTCACTCATTGGCCCTTCTGGTTGTGGTAAATCAACCGTTCTTAGAGCTTTGAATAGAATGAACGATTTAATCCCTAATTGTTCGTTAAAAGGGACAGTCCTCTTTGATGGAACTAATATCTATGACAAAAGAGTAGATCCAGTTGAAGTTAGAAGAAGAATCGGAATGGTTTTTCAGCAACCTAATCCTTTTCCAAAATCTATCTACGAAAATATTGCATTCGGAGCAAGAATCAATGGCTTTACGGGAGATATGGATGAATTAGTGGAAAGTTCCTTGAGAAAAGCTGCTGTATGGAGTGAATGTAAGGATAAATTAAATGATAGTGGTTACTCTTTATCTGGTGGACAACAACAGAGATTATGTATTGCTCGAACCATCGCAATTGAGCCTGAAATAATTCTCATGGATGAGCCATGCTCAGCTTTAGATCCAATCTCTACTTTGAAAATAGAAGAGACGATGCACGAACTTAAGAAGAATTACACAATAATAATCGTTACCCATAATATGCAGCAGGCTTTGAGAGTTAGTGATATGACTGCATTTTTTAATGCAGTTGAATACGAAGATGGTGATGGAGGGAAAGTCGGCTATCTTGCCGAATTTGATTCTACTAAGAAAATTTTTAACTCTCCAAAAGAAAAAACCACTCAGGAATATATATCAGGTAAATTTGGC
AG-355-I20  TCTCTTGAGGATGTTTCTATTAGTTATGGAACTTTTGAAGCGGTAAAAAATGTTTTTTTAAATTTTAAAGCAGGAGATATAACTTCACTCATTGGCCCTTCTGGTTGTGGTAAATCAACCGTTCTTAGAGCTTTGAATAGAATGAACGATTTAATCCCTAATTGTTCGTTAAAAGGGACAGTCCTGTTTGATGGAACTAATATCTATGACAAAAGAGTAGATCCAGTTGAAGTTAGAAGAAGAATCGGAATGGTTTTTCAACAACCTAATCCTTTTCCAAAATCTATCTACGAAAATATTGCATTCGGAGCAAGAATCAATGGCTTTACTGGTGACATGGATCAATTAGTGGAAAGTTCCTTGAGAAAAGCTGCTGTATGGAGTGAATGTAAGGATAAATTAAATGATAGTGGTTACTCTTTATCTGGTGGACAACAACAGAGATTATGTATTGCTCGAACCATCGCAATTGAGCCTGAAATAATTCTCATGGATGAGCCATGTTCAGCTTTAGATCCAATCTCTACATTAAAAATTGAGGAGACGATGCACGAACTTAAGAAGAATTACACAATAATTATCGTTACCCATAATATGCAGCAGGCTTTAAGAGTTAGTGATATGACTGCTTTCTTTAATGCAGTTGAATACGAAGATGGTGACGGAGGAAAAGTTGGTTATCTTGCAGAATTTGATTCCACTAAGAAAATTTTTAATTCTCCAAAAGAAAAAACTACTCAGGAATACATATCTGGTAAATTTGGT
AG-355-J04  TCTCTTGAGGATGTTTCTATTAGTTATGGCACTTTTGAAGCGGTAAAAAATGTTTTTTTAAATTTTAAAGCAGGAGATATAACTTCACTCATTGGCCCTTCTGGTTGTGGTAAATCAACCGTTCTTAGAGCTTTGAATAGAATGAACGATTTAATCCCTAATTGTTCGTTAAAAGGGACAGTCCTCTTTGATGGAACTAATATCTATGACAAAAGAGTAGATCCAGTTGAAGTTAGAAGAAGAATCGGAATGGTTTTTCAGCAACCTAATCCTTTTCCAAAATCTATCTACGAAAATATTGCATTCGGAGCAAGAATCAATGGCTTTACGGGAGATATGGATGAATTAGTGGAAAGTTCCTTGAGAAAAGCTGCTGTATGGAGTGAATGTAAGGATAAATTAAATGATAGTGGTTACTCTTTATCTGGTGGACAACAACAGAGATTATGTATTGCTCGAACCATCGCAATTGAGCCTGAAATAATTCTCATGGATGAGCCATGCTCAGCTTTAGATCCAATCTCTACTTTGAAAATAGAAGAGACGATGCACGAACTTAAGAAGAATTACACAATAATAATCGTTACCCATAATATGCAGCAGGCATTAAGAGTCAGTGATATGACTGCTTTCTTTAATGCAGTTGAATACGAAGATGGTGATGGAGGGAAAGTCGGCTATCTTGCCGAATTTGATTCTACTAAGAAAATTTTTAACTCTCCAAAAGAAAAAACCACTCAGGAATATATATCAGGTAAATTTGGT
AG-355-J09  TCTCTTGATAATGTTTCTATTAGCTATGGAACTTTCGAAGCAGTAAGAAATGTTTTTTTAAATTTTAAAGCAGGAGATATAACTTCACTCATTGGTCCTTCTGGTTGTGGTAAATCCACCGTTCTTAGAGCTTTGAATAGAATGAACGATTTAATCCCTAATTGTTCGTTAAAAGGGACAGTCCTCTTTGATGGAACTAATATCTATGACAAAAGAGTAGATCCAGTTGAAGTAAGAAGAAGAATTGGAATGGTTTTTCAACAACCTAATCCTTTTCCTAAATCTATCTACGAAAATATTGCATTTGGAGCAAGAATTAATGGCTTTACTGGAGATATGGATGAATTAGTCGAAAGTTCACTGAGAAAAGCCGCTTTATGGGACGAATGTAAGGATAAATTAAATGATAGTGGTTACTCTTTATCTGGTGGACAACAACAGAGATTATGTATTGCTAGAACCATTGCTATTGAGCCTGAAATAATTCTCATGGATGAGCCATGCTCAGCTTTGGATCCTATCTCTACCTTGAAAATAGAAGAGACGATGCATGAACTTAAGAAGAATTACACAATAATAATCGTTACCCATAATATGCAACAGGCATTAAGAGTTAGTGATATGACAGCATTTTTTAATGCTATTGAATATGAAGATGGTGATGGAGGAAAGGTTGGTTATCTTGCCGAATTTAATTCGACAAAGAAAATTTTTAACTCTCCAAAAGAAAAAACTACTCAGGAATACATATCTGGTAAATTTGGT
AG-355-J23  TCTCTTGAGGATGTTTCTATTAGTTATGGCACTTTTGAAGCGGTAAAAAATGTTTTTTTAAATTTTAAAGCAGGAGATATAACTTCACTCATTGGCCCTTCGGGTTGTGGTAAATCAACCGTTCTTAGAGCTTTGAATAGAATGAACGATTTAATCCCTAATTGTTCGTTAAAAGGGACAGTCCTGTTTGATGGAACTAATATTTACGACAAAAGAGTAGATCCAGTTGAAGTTAGAAGAAGAATCGGAATGGTTTTTCAGCAGCCTAATCCTTTTCCAAAATCTATCTACGAAAATATTGCATTCGGAGCAAGAATCAATGGCTTTACTGGAGATATGGATGAATTAGTGGAAAGTTCCTTGAGAAAAGCTGCTGTATGGAGTGAATGTAAGGATAAATTAAATGATAGTGGTTACTCTTTATCTGGAGGACAACAACAGAGATTATGTATCGCTAGAACTATTGCAATTGAACCTGAAATAATTCTAATGGATGAGCCATGCTCAGCTTTGGATCCTATATCTACCTTGAAAATAGAAGAGACGATGCATGAACTAAAGAAGAATTACACAATAATTATCGTTACTCATAATATGCAACAGGCATTAAGAGTTAGTGATATGACTGCATTTTTTAATGCTATTGAATATGAAGATGGTGATGGAGGGAAAGTCGGCTATCTTGCCGAATTTGATTCGACAAAGAAAATTTTTAACTCTCCAAAAGAAAAAACTACTCAGGAATACATATCTGGTAAATTTGGT
AG-355-M18  TCTCTTGAGGATGTTTCTATTAGTTATGGCACTTTTGAAGCGGTAAAAAATGTTTTTTTAAATTTTAAAGCAGGAGATATAACTTCACTCATTGGCCCTTCTGGTTGTGGTAAATCAACCGTTCTTAGAGCTTTGAATAGAATGAACGATTTAATCCCTAATTGTTCGTTAAAAGGGACAGTCCTCTTTGATGGAACTAATATCTATGACAAAAGAGTAGATCCAGTTGAAGTTAGAAGAAGAATCGGAATGGTTTTTCAACAACCTAATCCTTTTCCAAAATCTATCTACGAAAATATTGCATTCGGAGCAAGAATCAATGGCTTTACTGGTGACATGGATCAATTAGTGGAAAGTTCCTTGAGAAAAGCTGCTGTATGGAGTGAATGTAAGGATAAATTAAATGATAGTGGTTACTCTTTATCTGGTGGACAACAACAGAGATTATGTATTGCTCGAACCATCGCAATTGAGCCTGAAATAATTCTCATGGATGAGCCATGCTCAGCTTTAGATCCAATCTCTACTTTGAAAATAGAAGAGACGATGCACGAACTTAAGAAGAATTACACAATAATAATAGTTACCCATAATATGCAGCAGGCATTAAGAGTTAGTGATATGACTGCTTTCTTTAATGCAGTTGAATACGAAGATGGTGATGGAGGGAAAGTCGGCTATCTTGCCGAATTTAATTCTACAAAGAAAATTTTTAACTCTCCAAAAGAAAAAACTACTCAAGAATACATATCTGGAAAATTTGGT
AG-355-N02  TCTCTTGAGGATGTTTCTATTAGTTATGGCACTTTTGAAGCGGTAAAAAATGTTTTTTTAAATTTTAAAGCAGGAGATATAACTTCACTCATTGGCCCTTCTGGTTGTGGTAAATCAACCGTTCTTAGAGCTTTGAATAGAATGAACGATTTAATCCCTAATTGTTCGTTAAAAGGGACAGTCCTCTTTGATGGAACTAATATCTATGACAAAAGAGTAGATCCAGTTGAAGTTAGAAGAAGAATCGGAATGGTTTTTCAACAACCTAATCCTTTTCCAAAATCTATCTACGAAAATATTGCATTCGGAGCAAGAATCAATGGCTTTACGGGAGATATGGATGAATTAGTGGAAAGTTCCTTGAGAAAAGCTGCTGTATGGAGTGAATGTAAGGATAAATTAAATGATAGTGGTTACTCTTTATCTGGTGGACAACAACAGAGATTATGTATTGCTCGAACCATCGCAATTGAGCCTGAAATAATTCTCATGGATGAGCCATGTTCAGCATTAGATCCAATTTCCACTCTGAAAATTGAGGAGACAATGCATGAACTTAAGAAGAATTACACAATAATAATCGTTACACATAATATGCAACAGGCATTAAGAGTCAGTGATATGACTGCATTTTTTAATGCAATTGAGTATGAAGATGGTGATGGAGGAAAGGTTGGTTATCTTGCAGAATTTAATTCGACAAAGAAAATTTTTAACTCTCCAAAAGAAAAAACCACTCAGGAATACATATCAGGTAAATTTGGC
AG-355-N22  TCTCTTGAGGATGTTTCTATTAGTTATGGCACTTTTGAAGCGGTAAAAAATGTTTTTTTAAATTTTAAAGCAGGAGATATAACTTCACTCATTGGCCCTTCTGGTTGTGGTAAATCAACCGTTCTTAGAGCTTTGAATAGAATGAACGATTTAATCCCTAATTGTTCGTTAAAAGGGACAGTCCTCTTTGATGGAACTAATATCTATGACAAAAGAGTAGATCCAGTTGAAGTTAGAAGAAGAATCGGAATGGTTTTTCAGCAACCTAATCCTTTTCCAAAATCTATCTACGAAAATATTGCATTCGGAGCAAGAATCAATGGCTTTACGGGAGATATGGATGAATTAGTGGAAAGTTCCTTGAGAAAAGCTGCTGTATGGAGTGAATGTAAGGATAAATTAAATGATAGTGGTTACTCTTTATCTGGTGGACAACAACAGAGATTATGTATTGCTCGAACCATCGCAATTGAGCCTGAAATAATTCTCATGGATGAGCCATGCTCAGCTTTAGATCCAATCTCTACTTTGAAAATAGAAGAGACGATGCACGAACTTAAGAAGAATTACACAATAATAATCGTTACCCATAATATGCAACAGGCATTAAGAGTTAGCGATATGACTGCATTTTTTAATGCTATTGAATATGAAGATGGTGATGGAGGGAAAGTCGGCTATCTTGCCGAATTTAATTCCACAAAGAAAATTTTTAATTCTCCAAAAGAAAAAAGCACTCAGGAATACATATCAGGTAAATTTGGT
AG-355-P07  TCTCTTGAGGATGTTTCTATTAGTTATGGCACTTTTGAAGCAGTAAAAAATGTTTTTTGTAATTTTAAAAGGGGAGATATAACTTCACTCATTGGCCCTTCTGGTTGTGGAAAATCAACCGTTCTTAGGGCTTTGAATAGAATGAACGATTTAATCCCTAATTGTTCACTTAAAGGAACTGTTCTCTTTGATGGGACTAATATTTATGACAAAAGAGTAGATCCAGTTGAAGTTAGAAGAAGAATCGGGATGGTTTTTCAGCAACCAAATCCTTTCCCAAAATCCATCTACGAAAATATTGCATTTGGGGCAAGAATTAATGGCTTTACTGGGAATATGGACGAGCTAGTTGAAAGTTCGCTCAGAAAAGCTGCTGTATGGAGTGAATGTAAAGATAAATTAAATGATAGTGGCTATTCCTTATCCGGAGGACAACAACAAAGATTATGTATTGCTCGAACCATCGCAATTGAACCTGAAATAATTCTAATGGATGAGCCATGTTCAGCTTTAGATCCAATCTCTACTTTGAAAATAGAAGAAACGATGCATGAACTTAAGAAGAATTACACAATAATAATCGTCACTCATAATATGCAGCAGGCTTTAAGAGTCAGTGATATGACTGCTTTCTTTAATGCGGTTGAATACGAAGATGGCGATGGAGGTAAAGTTGGTTATCTTGCAGAATTCGACTCAACAAAGAAAATTTTTAACTCTCCAAAAGAAAAAACCACTCAGGAATATATTTCTGGCAAATTTGGT
AG-355-P15  TCTCTTGAGGATGTTTCTATTAGTTATGGCACTTTTGAAGCGGTAAAAAATGTTTTTTTAAATTTTAATTCAGGAGATATAACTTCACTCATTGGCCCTTCTGGTTGTGGTAAATCAACCGTTCTTAGAGCTTTGAATAGAATGAACGATTTAATCCCTAATTGTTCACTGAAAGGAACTGTCCTCTTTGATGGAACTAATATCTATGACAAAAGAGTAGATCCAGTTGAAGTAAGAAGAAGAATTGGAATGGTCTTTCAACAACCTAATCCTTTTCCTAAATCTATCTACGAAAATATTGCATTTGGGGCAAGAATTAATGGCTTTACGGGAGATATGAATGAATTAGTCGAGAGTTCCCTAAGAAAAGCTGCCTTGTGGGATGAATGTAAGGATAAATTAAATGACAGTGGTTACTCTTTATCTGGTGGACAACAACAGAGATTATGTATTGCTCGAACCATCGCAATTGAACCTGAAATAATTCTGATGGATGAGCCATGCTCGGCATTAGATCCAATCTCTACTTTGAAAATAGAAGAGACGATGCACGAACTTAAAAAGAATTACACAATAATAATCGTTACTCATAATATGCAACAGGCATTGAGAGTAAGTGATATGACTGCCTTTTTTAATGCTATTGAATATGAAGATGGTGATGGAGGGAAGGTTGGTTATCTTGCCGAATTTAATTCGACAAAGAAAATTTTTAACTCTCCAAAAGAAAAAACTACTCAGGAATACATATCTGGTAAATTTGGT
AG-355-P16  TCTCTTGAGGATGTTTCTATTAGTTATGGCACTTTTGAAGCAGTAAAAAATGTTTTTTGTAATTTTAAAAGGGGAGATATAACTTCACTCATTGGCCCTTCTGGTTGTGGAAAATCAACCGTTCTTAGGGCTTTGAATAGAATGAACGATTTAATCCCTAATTGTTCACTTAAAGGAACTGTTCTCTTTGATGGGACTAATATTTATGACAAAAGAGTAGATCCAGTTGAAGTTAGAAGAAGAATCGGGATGGTTTTTCAGCAACCAAATCCTTTCCCAAAATCCATCTACGAAAATATTGCATTTGGGGCAAGAATTAATGGCTTTACTGGGAATATGGACGAGCTGGTTGAAAGTTCGCTCAGAAAAGCTGCTGTATGGAGTGAATGTAAAGATAAATTAAATGATAGTGGCTATTCCTTATCCGGAGGACAACAACAAAGATTATGTATTGCTCGAACCATCGCAATTGAACCTGAAATAATTCTAATGGATGAGCCATGTTCAGCTTTAGATCCAATCTCTACTTTAAAAATTGAGGAGACGATGCATGAACTTAAGAAGAATTACACAATAATAATCGTCACTCATAATATGCAGCAGGCTTTAAGAGTCAGTGACATGACTGCATTCTTTAATGCGGTTGAATACGAAGATGGCGATGGAGGTAAAGTTGGTTATCTTGCAGAATTCGACTCAACAAAGAAAATTTTTAACTCTCCAAAAGAAAAAACCACTCAGGAATACATATCAGGTAAATTTGGC
AG-355-P18  TCTCTAGAGAATGTCTCTATTAGCTATGGAACTTTTGAAGCTGTAAGAAATGTTTTTTGTAACTTTAAAAAAGGCAATATAACATCTCTTATTGGTCCTTCTGGTTGTGGCAAATCAACTATTCTTAGATCTTTAAATAGGATGAACGATTTAATTCCTAATTGTTCGTTAAAAGGGACTGTGTTGTTTGATGGAACTAATATTTACGATAAAAGAGTAGATCCAGTTGAAGTGAGACGAAGAATCGGGATGGTTTTTCAACAACCTAATCCTTTTCCAAAATCTATTTATGAAAATATTGCATTTGGAGCAAGAATTAATGGCTTTACGGGAGATATGGATGAATTAGTCGAAAGTTCTCTAAGAAAAGCTGCTTTATGGGACGAATGTAAGGATAAATTAAATGACAGTGGTTACTCTTTATCTGGCGGACAACAACAAAGATTATGTATTGCTAGAACCATTGCAATTGAGCCTGAAATAATTCTCATGGATGAGCCATGCTCAGCTTTAGATCCAATCTCTACTTTAAAAATAGAAGAGACGATGCACGAACTTAAAAAGAATTACACAATAATAATTGTTACTCATAATATGCAACAGGCATTAAGAGTCAGTGATATGACTGCATTTTTTAATGCAATTGAGTATGAAGATGGAGATGGAGGAAAGGTTGGTTACCTTGCAGAATTTAATTCGACAAAGAAAATTTTTAACTCTCCAAAAGAAAAAACTACTCAGGAATATATATCAGGTAAATTTGGT
AG-363-A15  TCATTAGAGAATGTAACCATTAGCTATAAAGGTGTAGATGCAGTAAGAAATGTCTATTGTGATATACCTAATGGTGAAGTGACTGCATTGATAGGACCATCAGGCTGTGGAAAATCTACTGTCCTAAGAGCCATCAATCGAATGAACGACCTTATTGATAATTGCAAGTTAACAGGAAGAGTTTTATTTAATGGGGATGATTTATATGCGGCAGGGATAGATCCAGTTGAGGTGAGGAGAAAAATAGGAATGGTATTCCAACAACCAAACCCATTCCCAAAAACCATATATGAAAACATCGCATACGGTGCTCGCATAAATGGGTATAAAGGAGACATGGATGAGTTGGTTGAGTATTCACTTAGACAAGCAGCTGTATGGGACGAATGCAAAGACAAGCTGAAAGAGAGTGGATGCTCTCTTTCAGGTGGTCAACAGCAGAGACTATGTATAGCCAGGACAATTTCTATCCAACCTGAAGTTATCTTGATGGATGAACCATGTTCAGCGCTCGATCCAATATCAACACTTAAAATTGAAGAAACTATCCACGAATTAAAGAAGAAATTTACCATAATTATTGTCACACATAACATGCAACAGGCTCTAAGGGTAAGCGATTCCACAGCTTTTTTTAATGCAGAAGCGGCTAAAGATGGG---TCCGGAAAAGTAGGTTACCTAGTTGAGTACAATAAAACAGAAAGTATATTTAATGCACCATCACAGAAAGCTACTCAGGATTACGTATCAGGAAGATTTGGA
AG-363-B04  AGTCTCCAAGATGTAACCATAAGTTATGATAATCTTGATGCAGTAAGAAATGTATTTTGCAATATACCAAAGAGTAAAGTAACTGCCCTCATTGGTCCATCAGGTTGCGGTAAATCTACTGTATTGCGTTCATTAAATAGAATGAATGATTTGATTAATGGTTGTTCATTAAAAGGAAGAGTAATTTATGAAGGTATAGATCTATATTCCCCCAAGATAGATCCAGTTGAAGTAAGGCGTCGTATAGGAATGGTATTTCAACAGCCTAATCCCTTTCCAAAAAGTATTTATGAAAACATAGCGTTTGGTGCCCGAGTCAACGGATTTACTGGGAACATGGATGAGCTTATTGAATCTTCATTAAAAAAAGCAGCAGTATGGGATGAATGCAAAGACAAACTTAATGAAAGTGGTTGCTCATTATCAGGCGGCCAACAACAAAGATTATGTATAGCTAGAACTATTGCAGTAAAACCTGATGTAATATTAATGGATGAACCATGTTCAGCTCTTGATCCAATCTCGACTCTAAAAATTGAAGAAACTATTCATGAGCTAAAAAATAACTTTACCATCATTATCGTTACTCACAATATGCAGCAAGCACTTAGAGTAAGTGATATGACTGCTTTTTTTAATGCTGAACCAGATGAAAATAAT---ACTGGAAAAGTAGGTTACCTTGTCGAGTTTAATGAGACTGAAAAAATCTTCAATTCACCATCTCAAAAGGCAACTCAGGATTATATTACTGGGAAATTTGGA
AG-363-B05  TCCTTAGATAATGTTTCGATAAAATATGGGAATTCATTAGCTGTTAAAAATATCTTTTGTGATATAAAAAAAAATCAAGTTACCTCTTTTATAGGGCCATCAGGGTGTGGTAAATCAACCGTTATTAGAGCAATAAATCGTATGAACGATTTAATTGAAGGTTGTGAATTATCAGGTAGTGTCATTTTTGAAGGTACAGATATATATGCAAAAGATATAGATCCAGTAGAAGTTAGAAGAAGGATTGGAATGGTATTTCAGCAACCTAATCCTTTTCCAAAAAGCATTTACGAGAATATTGCATTTGGAGCGAGAGTAAATGGTTTTAGAGGAGACATGGATCAATTAGTAGAGGAGTCTCTTATCAAGGCAGCTATATGGGACGAATGCAAAGATAAATTAAGCGAAAGTGGTTATTCATTATCTGGAGGACAACAACAAAGATTATGTATCGCAAGGACAATAGCAATCGAACCTGATGTGATTTTAATGGACGAGCCATGCTCAGCACTTGATCCGTTATCTACATTAAAAATTGAAGAGACAATACATGAATTAAAGAAGAATTTTACAATCATTATTGTCACTCACAATATGCAACAAGCAAATAGGGTGAGTGATTTTACAGCCTTTTTTAATACAGAAAAAAAAGGCAAAGATCTCGGAGGTAAAGTTGGATTCTTAGTAGAGTTTAGTAAAACAAAAAATATGTTCAATTCACCAAAGCAAAAATCTACTCAAGACTATATCTCTGGAAAGTTTGGA
AG-363-B11  TCTCTTCAAAATATCACTATAAGTTATGGAGAATATGATGCAGTTAGAAATGTTTTTTTTGACATACCAAAAGATAAAGTTACTTCGTTTATAGGTCCTTCTGGTTGTGGCAAGTCAACAATACTTAGGGCCTTAAATCGTATGAATGATTTAATTAGTGGGTGCTCTCTTAAAGGCCGAATCTTATTTGAAGGACTAGACTTGTATGCTGATCAAATAGATCCAGTTGAGGTTAGAAGAAGAATTGGAATGGTTTTTCAACAACCCAACCCTTTCCCTAAAAGCATTTATGAAAATATTGCTTTTGGAGCAAGGATAAATGGCTATACTGGGGACCTTGATGAATTAGTTGAAAGGTCATTAAGAAAAGCCGCTGTATGGGATGAATGCAAAGATAAATTGAATGAAAGTGGTTATTCCCTGTCAGGCGGACAACAGCAGAGACTATGCATTGCTAGGACAATTGCTATTGAACCAGATGTAATCTTAATGGATGAACCTTGCTCAGCTTTAGATCCTATTTCAACGATAAAAATTGAAGAGACTATACATGAACTAAAAAAGAATTATACAATCGTTATAGTTACTCATAACATGCAGCAAGCATTGCGAGTTAGTGATGTGACAGCTTTCTTTAATGCTACTGAAAACGTAGGGAGTGATGATGGAAAGGTTGGATATTTAGTTGAATTTGACGAAACAAAAAAAATATTTAACTCTCCTAAAGAAAAAGCTACTAAAGAATATGTCACTGGAAAGTTTGGT
AG-363-B19  TCCTTAGATAATGTTTCGATAAAATATGGTAATTTAGTTGCTGTAAAAAATATCTTTTGTGATATAAAAAAAAATCAAGTTACCTCTTTTATCGGGCCGTCAGGATGCGGTAAATCAACAATAATTAGGGCAATAAATCGTATGAACGATTTAATTGAAGGTTGTAAGTTATCAGGAAGTGTGATTTTTGAAGGTACAAATATATATGCAGAAGATATAGATCCAGTTGAAGTTAGAAGAAGAATTGGAATGGTATTTCAGCAGCCTAACCCTTTTCCAAAAAGCATTTATGAAAACATTGCATTCGGAGCGAGAGTAAATGGTTTTAAAGGAGATATGGATCAATTAGTAGAGGAATCACTTATCAAGGCAGCTGTTTGGGATGAATGCAAGGATAAATTAAAGGAAAGTGGTTATTCATTATCTGGAGGGCAACAACAAAGATTATGTATCGCAAGGACAATCGCAATCAAACCTGATGTAATTTTAATGGATGAGCCATGCTCAGCACTTGATCCATTATCTACATTAAAAATCGAAGAGACAATACATGAATTAAAGAAGAATTTTACAATTATTATTGTTACTCACAATATGCAACAAGCTAACAGGGTGAGTGATTTTACTGCATTTTTTAATACAGAAAAAAAAGGGAAAAATGTTGAAGAAAAAGTTGGGTACTTAGTTGAGTATAGTAAAACAAAAAATATATTCAATTCACCAAAGCAAAAATCAACTCAAGACTATATCTCAGGAAAATTTGGA
AG-363-C20  GCTTTTGAAAATGTATCTATTAGTTATGGAGGCAATGAAGCGATAAAAAACTTATATCTTAATTTCCCAAAGGGTAAGGTGACAGCACTTATAGGACCATCTGGATGTGGTAAATCTACAGTTTTAAGAGCAATTAATAGAATGAATGATCTAATTCCTGATTGTAAAATTAAAGGTCGTATATTTTATGAAGGAAGTGATCTATATGATCCCAACATAGATCCTGTTGAAGTCAGGAGACGAATTGGTATGGTTTTTCAGCAACCCAATCCCTTTCCTAAAAGTATCTACGAAAATATTGCATTTGGGGCAAGGATAAATGGATACTCAGGAAATATGGATAAATTAGTTGAAAAATCTCTTAAAAAAGCTGCTGTATGGGATGAATGTAAGGACAAGTTAAATAAAAGTGGATGTTCCTTATCCGGAGGACAGCAACAAAGATTATGTATTGCTAGAACAATTGCTATACGTCCGGATATAATACTTATGGATGAACCATGTTCAGCATTAGATCCAATTTCTACATTAAAAATAGAAGAGACAATACATGAATTAAAAAATAACTATACTATTATTATAGTAACGCATAATATGCAACAAGCATATAGAATCAGTGACTATACAGCATTTTTCAATGCAGAAAATGTTGACGATGGAGAAGGAGGTAAAGTTGGATATTTAGCTGAATTCAACGAAACAGAAACAATTTTCGGATCTCCAAAACAGAAAATCACTAAAGATTATATATCAGGTAAATTCGGT
AG-363-G03  TCCTTAGATAATGTTTCGATAAAATATGGAAATTCTGTAGCCGTTAAAAATGTCTTTTGTGATATAAAAAAAAATCAAGTTACATCTTTTATAGGGCCATCAGGCTGTGGAAAATCAACCGTTATTAGAGCAATAAATCGTATGAATGATTTAATTGAAGGTTGTGAGTTATCAGGTAGTGTGATTTTTGAAGGTACAGACATATATGCAAAAGATATAGATCCAGTAGAAGTCAGAAGAAGAATTGGAATGGTATTTCAGCAACCTAATCCTTTTCCAAAAAGCATTTACGAAAATATTGCATTCGGAGCGAGAGTAAATGGTTTCACAGGTAACATGGATCAATTAGTGGAAGAATCTCTTATCAAGGCAGCCGTCTGGGATGAATGCAAGGATAAATTAAACGAAAGTGGTTATTCATTATCAGGAGGACAACAACAAAGATTATGTATCGCAAGGACAATAGCAATCGAACCTGACGTGATTTTAATGGACGAACCTTGTTCAGCACTTGATCCGTTATCTACATTAAAAGTTGAAGAAACAATACATGAATTGAAAAGGAATTTTACAATCATTATTGTTACTCACAATATGCAACAAGCTAATAGAGTGAGCGATTATACAGCCTTTTTTAATACAGAAAAAGATGGGAAAGATCCCGGAGGGAAAGTTGGATTCTTAGTAGAGTTTAGTAAAACAAAAAATATGTTCAATTCACCAAAGCAAAAATCAACTCAAGATTACATATCTGGAAAATTTGGA
AG-363-I21  TCATTTGAGAATGTTTCAATAAGTTATGGTAAAAATATAGCTGTTAAGAATGTTTATCTTAATATTCCAAATGGCAAGATAACAGCTTTTATAGGTCCTTCAGGTTGTGGTAAATCGACAATATTGAGATCAATTAATAGAATGAATGATCTTATAGAAAATTGTACTCTTAAAGGCAGAGTATTATATGAAGGCCAAGATTTGTATAGTTCAAAGATAGATCCAATAGAGGTACGAAGAAAAATTGGCATGGTATTTCAACAACCAAATCCATTCCCAAAAAGTATATATGAGAATATTGCTTTTGGAGCTAGGGTAAATGGATATAAAGGAAATATGGATGAATTAGTTGAGAAATCATTAAGGAAAGCCGCTGTATGGGAAGAATGCAAGGATAAACTAAAAGAAAGCGGTTGCAGTTTATCTGGTGGACAACAACAAAGATTATGTATAGCAAGAACAATTGCTATTGAACCAGATGTAATACTTATGGATGAGCCTTGTTCTGCATTGGATCCTATATCTACATTGAAGATTGAAGAAACTATGCACAAATTAAAAAATACATATACTATAATAATAGTTACTCATAATATGCAGCAAGCATTGAGAGTAAGTGATTTAACTGCATTTTATAATGCAGAAGTAACTAATGAAAGATCAGGTGGGAAAATAGGCTATTTAGTTGAGTTTAATGATACAGAAAAATTATTTAACAATCCAGACCAAAGAGAAACTAAAGATTATATATCAGGTAAATTTGGA
AG-363-J23  TCTCTCCAGAATGTCACGATCAGCTATAAGAATAAAACTGCAGTTAGAAATATCTACTGTGAGATTCCTAAAGAAAAAGTTACCGCATTTATAGGTCCATCTGGCTGTGGAAAATCCACTGTACTAAGAGCAATAAATCGAATGAATGACTTAATCGAAGGATGTACTCTTAAGGGCAGATTAGTTTTTGATGGTGTTGATATCTATGAAAAATCTATAGATCCCGTAGAGGTTAGAAGAAGAATTGGAATGGTTTTCCAACAACCCAACCCCTTTCCTAAAAGCATATATGAAAATATTGCATTCGGCGCTCGCATCAATGGCTATACAGGGAATATGGATGAACTAGTAGAGAGCTCACTTAAGAAGGCAGCCGTATGGGATGAATGTAAAGACAAGTTAAATGAAAGTGGATATTCTTTATCAGGTGGTCAACAACAAAGGCTATGCATTGCTAGGACAATTGCTATCCAACCAGAGGTTATTCTTATGGACGAACCTTGTTCAGCACTTGATCCTATTTCAACATTAAAAATCGAAGAAACAATTCATGAATTAAAAGAATCTTTTACGATTATTATAGTTACTCATAATATGCAGCAAGCCGTGCGAGTAAGTGATATGACAGCCTTTTTTAATGCCGAAGGCTCAGAAACAGGA---GGAAGTAAGGTTGGATATCTAGTTGAATTCAATAACACTCAAAAGATATTTAACTCTCCTGCACAGAAATCAACACAAGACTATATCTCAGGTAAATTCGGA
AG-363-K07  TGTCTAGACAATGTGACAATCAGTTATGGAAGCTTTCCAGCTATTAAAAATGTTTTTTGCAGTATTCCGAAGGGATATATTACTGCATTTATAGGCCCCTCTGGATGCGGTAAGTCTACAATCCTAAGAGCAATAAATAGAATGAATGATCTTATAGATGCATGTACTCTTACGGGTAGAGTATTGTTTGAAGGAGTCGATCTTTATAATAAGAGAATCGATCCAGTAGAAGTAAGAAGGAAAATAGGGATGGTCTTTCAACAACCTAATCCATTTCCTAAAAGTATTTATGAGAACATAGCCTTTGGTGCAAGAATAAACGGCTATCAAGGTAATATGGATGAATTAGTTGAGAACTCTCTAAAAAGAGCCGCTGTTTGGGATGAATGCAAGGATAAGCTTAATGAGAGTGGTTGCTCACTCTCGGGAGGGCAGCAACAACGACTTTGTATAGCTAGAACGATTGCAATTGAACCGGATGTAATACTCATGGACGAACCTTGTTCGGCCTTAGATCCGATATCTACATTAAAAATTGAAGAGACAATGCATGAACTAAAATCTAATTATACAGTCATAATAGTTACGCATAATATGCAACAAGCCCTTAGAGTTAGTGATTTTACTGCCTTTTTTAATGCCGAAGTTCAACCTAATTCCACTGGAGGTAAAGTTGGATATCTAGTAGAGTTCAATAACACAGAAAAAATATTTAATTCGCCAAAACAAAAGGCAACACAAGATTATGTATCAGGAAAGTTTGGT
AG-363-M21  TCACTCCAGAATGTATCAATATCATATGGCAAGATAGATGCTGTGAGAAATGTTTATTGTGATATACCAAAAGGGAAAGTCACTGCCTTAATCGGCCCTTCTGGATGTGGAAAATCGACTGTATTAAGGGCAATCAATAGAATGAATGACCTTATTCCTGATTGTTCATTAAAAGGTCGTATTCTTTTTGAAGGTAATGATTTATATGCTCCAGAAGTAGACCCAGTAGAAGTCAGAAGAAGAATTGGTATGGTTTTTCAACAACCTAATCCATTCCCTAAAAGTATTTATGAAAACATAGCTTTTGGAGCAAGAGTCAATGGGTATAAAGGTGATATGAATGAATTAGTAGAAAAATCTCTTAGGAAAGCAGCTGTATGGGAAGAATGCAAAGACAAATTAAATCAAAGTGGTTATTCCTTATCTGGCGGTCAACAGCAAAGATTATGTATAGCAAGAACTATAGCTATAGAGCCTGATGTAATACTTATGGATGAACCTTGCTCAGCGTTAGATCCCATTTCAACCTTAAAAATAGAAGAAACTATGCATGAATTAAAAAAGAGTTTTACTATTATTATTGTCACTCATAACATGCAGCAAGCTTTAAGAGTTAGTGACATGACTGCTTTTTATAATGCTGAAGCTATTGACGGAACTTCTGGAAGCAAGGTTGGATACCTTGTTGAATTTGGTGATACAGAGCTTATATTTAAATCACCTTCTGAAAAAGCAACACAGGACTACATCTCAGGTAGATTTGGA
AG-363-N20  GCACTTGAGAATGTAACTATAAGCTATGGCAAATTTATTGCCGTTAGAAACATATATTGTAAAATACCAAAAGGAAAAGTCACAGCTTTAATTGGCCCATCAGGCTGCGGTAAGTCAACTGTTCTACGATCAATAAATAGAATGAATGATTTGATAGAAAATTGTTCACTTAAAGGACGTATACTTTTTGAAGGAACAGATCTTTATCATCCAAATATAGATCCAGTGGAAGTTAGACGAAGAATTGGTATGGTATTTCAACAACCAAATCCATTTCCAAAGAGCATCTATGAAAACATAGCTTTTGGAGCAAGGATAAATGGATATGTAGGTGATATGGATGAATTAGTAGAAAAGTCACTTAAGCAAGCAGCAGTTTGGGATGAGTGTAAGGACAAATTAAAGGAAAGTGGTTATTCCTTATCAGGAGGTCAACAGCAAAGACTTTGTATTGCAAGAACAATAGCGACTCAACCAGAAATCATTCTTATGGATGAACCATGTTCAGCGTTAGACCCGATTTCAACATTAAAAATAGAAGAAACTATGCATAACCTAAAAAAGAGATTTACAATCTTAATAGTTACTCATAATATGCAACAAGCTCTTAGAGTTAGTGACTTTACGGCTTTTTTCAATGCAGAAAAAGAAGCTGGGGGTGATGGAGGGAAAGTTGGTTATTTGGTTGAATTCAATACTACGAAGAAGATCTTCAATTCTCCTCTTCAAAAAGCAACCAAGGAATATATAGGGGGTAAATTTGGA
AG-363-O15  TCTCTTCAGAACGTTACTATAAGTTATGGAAAGTTTGAGGCAGTCAGGAATGTTTACTGCGATATTCAAAAAGGAAAAGTTACTTCATTAATTGGCCCTTCTGGCTGTGGAAAGTCTACCATTTTAAGAGCAATAAATAGAATGAATGATTTAATTCCAAGTTGTTCATTAAACGGTCGAGTTTTGTTTGAAGGGGCGGATCTTTATGACCCCCGAATTGATCCCGTTGAAGTTCGCAGACGGATTGGTATGGTTTTTCAACAACCTAATCCATTCCCAAAATCCATTTATGAAAATATCGCTTTTGGAGCAAGAATTAATGGTTATAAGGGAGACATGGATCAATTGGTCGAAAGTTCACTTAGACAAGCAGCTGTTTGGGATGAATGTAAGGACAAATTAAATGATAGTGGATATTCATTATCTGGCGGACAGCAACAAAGACTGTGCATAGCGAGAACAATTGCCATTGAACCTGAAGTAATACTGATGGACGAACCATGTTCAGCATTAGACCCTATTTCAACATTAAAAATAGAAGAGACAATGCATGAACTTAAAAAGAACTTTACTATCATTATAGTTACACATAATATGCAACAGGCACTAAGAGTAAGTGATATGACTGCATTTTATAATGCAGAAATTAAGGAAGGTGCAGCTGGAGGAAAATGTGGATATCTTGTTGAATTCAATGACACCGACAAAATATTTAATTCACCTGTCCAGAAAGCTACACAAGATTATATTTCTGGAAGATTTGGT
AG-363-O21  TCCTTGCAAAATGTAACTTTGCGATACGGCACTTCGGATGCGGTTAAGAATGTTTATTTTGATATTCCAAAAGATCAAGTAACTGCTCTTATTGGACCTTCAGGATGTGGAAAATCAACAATCCTTAGATCTCTAAATAGAATGAATGACCTAATAAAAGGCTTTTCTCTTAATGGCTTAATACTTTTTGAAGGAAAAAATCTCTACGGCATAAATGTAGATCCAGTTGAGGTAAGAAGACGTATAGGGATGGTCTTTCAACAACCTAATCCATTCCCAAAGAGTATATATGAAAATATTGCATTTGGAGCACGTATCAACGGTTACAAGGGAAATATGGATGATTTAGTGGAAAATTCTTTGCGCTTAGCTGCTCTATGGGGGGAGTGCAAAGACAAACTTAAAGATAGTGGTTATTCGTTATCTGGAGGCCAACAGCAAAGACTTTGTATAGCTAGAACAATAGCAATCCAACCAGAAGTAGTTCTTATGGATGAACCTTGTTCAGCTTTAGATCCTATTTCTACACTTAAGATCGAAGAAACTATTCACGAATTGAAGAAAAAATTCACAATAATTATAGTCACACATAATATGCAACAGGCATTACGAGTAAGTGATTACACAGCCTTCTTTAATGCTGAGAAAAACGAAGCTTCACATGGCGGCAAGGTAGGTTATCTTGTTGAATTCAATGAGACAAATAAGATTTTCAACTCTCCCAAGCAACAAGCCACAAAAGAGTATATATCAGGAAAATTTGGT
AG-363-P01  ATACTAGAAAATGTTTCTATAAGTTATCAACAGAATCTAGCTGTAAGAAATGTTTTTCTAAAAATCCCTAAAAAAAGAGTTACCGCATTAATTGGTCCATCAGGATGCGGTAAATCGACAGTGCTCCGCTCGATCAATAGGATGAATGATCTCATAGTTGGTTGTTCACTAAAAGGAAGGGTGCTTTTTGAAGGTACTGATATTTACTCCCCAAAAATAGACCCTGTAGAAGTTAGACGAAGAATTGGAATGGTTTTTCAACAACCCAATCCATTTCCAAAAAGTATTTACGAAAACATTGCATTCGGGGCAAAAATAAATGGATTTAATGGTGATATGGATTTTTTAGTCGAAGAATCACTGAGAAAGGCAGCTGTATGGGAGGAATGCAAAGATAAACTAAATGAAAGTGGCTATTCACTTTCTGGGGGACAACAACAAAGGTTATGCATTGCTAGAACAATTGCAGTAAAGCCAGATGTAATTCTTATGGATGAGCCATGCTCTGCTTTAGACCCAATATCAACCTTAAAAATAGAAGAAACGATACACGAGCTCAAAAAGAATTTTACAATTATCATCGTAACCCATAATATGCAGCAAGCCCTAAGAGTTAGCGACTATACAGCATTTTTTAATGCCGAAAAAGATGAAGATAACATGGGTGGTAAGGTTGGTTATTTAGTAGAGTTCAACTTAACCAAGGAAATATTTAATTCACCGGTACAAGCTTTGACCAAAGATTATGTAACAGGGAAATTTGGT
AG-363-P06  TCTCTCGATAATGTATCTATTAGCTATGGAAAGTTTGAAGCCGTAAGAAATATTTTTTGTGATTTTAAAAAAGGAAATATAACATCCCTTATTGGACCTTCAGGCTGTGGTAAATCAACTGTTCTTAGATCTTTAAATAGAATGAACGATTTAATCCCTAATTGTTCACTGAAAGGGACTGTTATGTTCAAAGGAACTAATATTTATGACAAAAGAGTAGATCCAGTTGAAGTAAGAAGAAGAATTGGAATGGTTTTTCAACAACCTAATCCTTTCCCTAAATCTATCTATGAAAATATTGCATTTGGTGCAAGAATTAATGGCTTTTCTGGAGATATGGATAATTTAGTGGAAAGTTCGCTAAAAAAAGCTGCTTTATGGGATGAGTGTAAGGATAAACTTAATGATAGTGGTTATTCGTTGTCTGGAGGGCAACAGCAAAGATTATGTATTGCGAGAACTATAGCAATTGAACCTGAAATAATTTTAATGGATGAGCCATGTTCAGCTTTGGATCCAATCTCAACTTTGAAAATAGAGGAAACTATGCATGAACTTAAGATGAATTACACAATAATAATCGTTACTCATAATATGCAACAGGCCTTAAGAGTTAGTGACATGACTGCATTTTTCAATGCAATAGAATATGAAGATGGAGATGGTGGTAAGGTTGGCTATCTTGCAGAATTTAATTCGACAAAGAAGATATTTAATTCTCCCAAGGAAAAAATTACTCAGGAATATATATCTGGTAAATTTGGT
AG-363-P15  AGCCTAGAAAATATAACTATTAGCTATGGAAAATACGAAGCTGTCAAAAACGTATATTTTCAAATACCAAAGAATAAGATAACAGCACTTATAGGACCTTCGGGCTGCGGGAAATCTACGGTACTAAGAGCATTAAATAGAATGAATGATCTAATACCAGAATGTAATTTAAAAGGGCGAGTCCTTTTTGAAGGAACTGATCTTTACCACTCTGATATAGATCCAGTTGAAGTTAGAAGAAGAATTGGCATGGTCTTTCAGCAACCAAATCCATTTCCCAAAAGTATTTACGAAAATATAGCCTTTGGAGCAAGAATCAATGGCTTCACTGGAAAAATGGATGAACTTGTTGAGGACTCACTTAGAAGAGCTGCAGTCTGGGATGAATGTAAAGACAAGCTAAAAAGTAGTGGTTACTCACTATCAGGTGGTCAACAGCAAAGGTTATGTATAGCAAGAACAATAGCAATCAGGCCTGAAGTAATACTTATGGATGAGCCTTGTTCTGCATTGGATCCAATATCAACACTTAAAATTGAAGAGACACTACACGAACTAAAGAAAAGTTTTACTATAGTAATTGTTACTCATAATATGCAACAAGCACTAAGGGTAAGTGACTATACAGCCTTTTTCAATGCCGAAAGGAAAGAAGGCGTGCCAGGAGGAAAGATAGGTTATCTTGTGGAACATAATTTAACTGATAAAATTTTTAATGCTCCAAAAGAAAAGTCAACTAAAGACTATGTCACAGGTAAATTCGGT
AG-363-P19  TCGATGGAAAATGTAACTATTAGCTACGGAAAGCAAGAAGCAGTGAAAAATATCTTTTGTGACTTTCCAAATGGTGAAGTTACTGCACTAATAGGCCCTTCAGGGTGTGGAAAGTCAACCGTATTGAGAGCGATCAATAGAATGAATGATCTAATTGACGGGTGTACTCTGACAGGAAGAGTGCTATTCGATGGGGTAGATCTTTATAAGCCTGAAATCGACCCTGTTGAGGTCAGAAGAAGAATTGGGATGGTTTTTCAACAACCAAACCCATTTCCAAAAAGCATCTTTGAAAATATTGCCTTTGGAGCTCGTGTCAACGGATATAAAGGGAATATGCACGATTTGGTTGAGAAGTCCCTGAAACAGGCAGCAGTATGGGATGAATGCAAAGATAAACTTAATGAAAGTGGTTATTCATTGTCTGGAGGGCAGCAACAAAGGTTATGTATTGCCAGAACAATTGCTATTCAACCAGATGTAATACTTATGGATGAGCCTTGTTCTGCGCTAGATCCCATTTCAACACTAAAAATTGAGGAAACAATACACGAGTTAAAGAAACAATTTACAATTGTTATTGTTACTCATAATATGCAACAAGCATTACGTGTTAGTGACAAAACAGCATTTTTTAATGCG---GAGACTAAAAAAGGCGAATCTGGAAAAGTAGGATATCTTGTTGAATTCAACAACACAGAAGATATTTTTAACTCCCCAACACAAAAGTCAACACAAGATTATGTTTCTGGCCGGTTCGGC
AG-402-A04  TCTGTTGAGAATGTTTCTATTAGCTATGGAACTTTCGAAGCAGTAAAAAATGTTTTTTGTAATTTTAAAAAAGGAAATATAACTTCCCTTATTGGCCCCTCCGGTTGTGGTAAATCAACTGTTCTTAGATCATTAAATAGGATGAACGATTTAATTCCTAATTGCTCACTTAAGGGCACTGTCCTGTTTGATGGAACAAATATTTACGATAAAAGAGTAGATCCAGTTGAAGTAAGAAGAAGAATCGGAATGGTATTTCAACAACCTAATCCTTTTCCTAAATCTATCTACGAAAATATTGCATTTGGAGCAAGAATTAATGGCTTTACGGGAGATATGGATGAATTAGTGGAGAGTTCACTTAGAAAAGCAGCTTTATGGGACGAATGTAAGGATAAATTAAATGATAGTGGTTACTCTTTATCAGGTGGACAGCAACAAAGATTATGTATTGCTCGAACCATCGCAATTGAACCTGAAATAATTCTCATGGATGAGCCATGCTCAGCATTAGATCCAATCTCTACTTTAAAAATAGAAGAGACTATGCACGAACTGAAGAAGAATTACACAATAATTATCGTTACTCATAATATGCAACAGGCATTAAGAGTTAGTGATATGACTGCATTTTTTAATGCTATTGAATATGAAGATGGTGATGGAGGGAAAGTTGGTTATCTTGCAGAATTTAATTCGACAAAGAAAATTTTTAACTCTCCAAAAGAAAAAACTACTCAGGAATACATATCAGGTAAATTTGGT
AG-402-A08  TCATTAGATAATGTATCAATTACATATGGCAATTCAGTTGCAGTTAAAAATGTGTTTTGTGAAATTGAAAAGAATAAAGTTACATCTTTTATAGGTCCATCAGGATGCGGTAAATCAACCGTCATTAGAGCAATCAACCGAATGAACGATTTAATAGAAGGTTGCAAATTATCAGGCAGTGTTATTTTTGAAGGGACCGATATATATGCAGAGGATATAGATCCAGTTGAAGTTAGAAGGAGAATTGGAATGGTTTTTCAACAACCTAATCCTTTCCCAAAAAGTATTTACGAAAATATTGCCTTTGGTGCAAGAGTTAATGGATATAAAGGTAATATGGATCAACTAGTAGAAGAATCTCTTAGGAAGGCAGCTGTTTGGGATGAGTGCAAGGATAAATTAAACGAAAGTGGTTATTCATTATCTGGTGGTCAACAACAAAGATTATGCATAGCAAGGACAATTGCTATTGAACCTGATGTGATCTTAATGGATGAGCCATGCTCAGCACTTGATCCATTATCTACATTAAAAATTGAAGAGACAATTCATGAATTAAAGAAGAATTTTACAATCATTATTGTTACGCACAATATGCAACAAGCCAATAGAGTCAGTGATTACACAGCTTTTTTCAATACAGAGAAAAAAGATAAGGATTTAGGTGGAAAAATTGGATTTTTAGTTGAGTATGATAAAACTAAAAACATGTTCAATTCACCAAAACAAAAATCAACTCAAGACTATATCTCTGGAAAATTTGGT
AG-402-B03  TCCCTAGATAATGTTTCGATAAAATATGGAAATTCAGTTGCAGTTAAAAATATCTTTTGTGATATAAAAAAAAATCAGGTTACCTCTTTTATAGGCCCATCAGGGTGTGGCAAATCTACCGTTATTAGAGCAATAAATCGTATGAACGATTTAATTGAAGGTTGTAAATTATCAGGTAGTGTCATTTTTGAAGGTACAGATATATATGCAGAAGATATAGATCCAGTAGAAGTTAGAAGAAGAATTGGAATGGTATTTCAACAACCTAATCCTTTTCCAAAAAGCATTTACGAGAATATTGCATTCGGAGCGAGGATAAATGGTTTTAGAGGTGACATGGATCAATTAGTAGAAGAATCTCTTACCAAGGCAGCTGTATGGGATGAATGCAAGGATAAATTAAACGAGAGTGGTTATTCTTTATCTGGAGGACAACAACAACGATTATGTATCGCAAGGACAATAGCAATCGAACCTGATGTGATTTTGATGGACGAGCCATGCTCAGCACTTGATCCGTTGTCCACATTAAAGATTGAAGAGACAATACATGAATTAAAGAAGAATTTTACAATCATTATTGTCACTCATAATATGCAACAAGCTAATAGGGTGAGTGATTTTACAGCCTTTTTTAATACAGAAAAAAAAGGAAAAGATCTCGGAGGAAAAGTTGGATTCTTAGTTGAATTTAGTAAAACAAAAAGCATGTTCAATTCACCAAAGCAAAAATCAACTCAAGACTATATCTCTGGAAAATTTGGT
AG-402-B19  TCATTAGATAATGTATCAATTGCATATGGCAATTCAGTTGCAGTTAAAAATGTGTTTTGCGATATAGAAAAGAATCACGTTACATCTTTTATTGGTCCATCAGGATGCGGTAAATCCACAGTCATCAGAGCAATCAACCGAATGAACGATTTAATAGAAGGTTGTAAATTATCGGGGAGTGTTATTTTTGAAGGGATTGATATATATGCAGAGGATATAGATCCAGTTGAAGTTAGAAGGAGAATTGGAATGGTTTTTCAACAACCCAATCCTTTTCCTAAAAGTATTTACGAAAATATTGCCTTTGGTGCAAGAGTTAATGGATATAAGGGTAATATGGATCAATTAGTAGAAGAATCTCTTATAAAGGCCGCAGTTTGGGATGAGTGCAAGGATAAATTAAACGAAAGTGGTTATTCATTATCTGGTGGCCAACAACAAAGATTATGCATAGCAAGGACAATTGCTATTGAACCTGATGTGATCTTAATGGATGAGCCATGCTCAGCACTTGATCCATTATCTACGTTAAAAATTGAAGAAACAATTCATGAATTAAAGAAGAATTTTACGATCATAATTGTTACGCACAATATGCAACAAGCCAATAGAGTCAGTGATTACACAGCTTTTTTCAACACAGAGAAAAAAGATAAGGATTTAGGTGGAAAAATTGGATTTTTAGTTGAGTTTGATAAAACGAAAAACATGTTCAATTCACCAAAGCAAAAATCAACTCAAGACTATATCTCTGGAAAATTTGGA
AG-402-C09  TCACTAGATAATGTATCAATTACATATGGCAATTCAGTTGCAGTTAAAAATGTGTTTTGTGATATTGAAAAGAATCAAGTTACATCTTTTATTGGTCCATCAGGATGTGGTAAATCAACCGTCATTAGAGCAATCAACCGAATGAACGATTTAATAGAAGGTTGCAAATTATCAGGCAGTGTTATTTTTGAAGGCATAGATATATATGCAGAGGATATAGATCCAGTTGAAGTTAGAAGGAGAATTGGAATGGTTTTTCAACAACCCAATCCTTTTCCTAAAAGTATTTACGAAAATATTGCCTTTGGTGCAAGAGTTAATGGATATACAGGTAATATGGATCAATTAGTAGAAGAATCTCTTACAAAGGCAGCTGTTTGGGATGAGTGCAAGGATAAATTAAACGAAAGTGGTTATTCATTATCTGGTGGTCAACAACAAAGATTATGCATAGCAAGGACAATTGCTATTGAACCTGATGTGATCTTAATGGATGAGCCATGCTCAGCGCTTGATCCATTATCCACATTAAAAATTGAAGAGACAATTCATGAATTAAAGAAGAATTTTACAATCATTATTGTTACGCATAATATGCAACAAGCCAATAGAGTCAGTGATTACACAGCTTTTTTCAACACAGAGAAAAAAGATAAGGATTTAGGTGGAAAAATTGGATTTTTAGTTGAGTTTGATAAAACAAAAAACATGTTCAATTCACCAAAGCAAAAATCAACTCAAGACTATATTTCTGGAAAATTTGGA
AG-402-C22  TCTCTTGAGAATGTCTCTATTAGCTATGGAACTTTTGAAGCTGTAAGAAATGTTTTTTGCAACTTTAAAAAAGGAAATATAACCTCCCTTATAGGACCTTCTGGTTGTGGAAAATCAACTGTTCTAAGATCCCTAAACAGAATGAACGATTTAATTCCTAATTGCTCACTAAAAGGGACTGTCCTTTTTGATGGAACCAATATTTACGACAAAAGAGTAGATCCAGTTGAAGTAAGAAGAAGAATTGGCATGGTTTTTCAACAACCTAATCCTTTTCCTAAATCGATCTACGAAAATATTGCATTTGGGGCGAGAATCAATGGATTTACTGGAGATATGGATGAATTAGTGGAAAGTTCACTAAAAAAAGCAGCTTTGTGGGATGAATGTAAGGATAAATTAAATGATAGTGGGTACTCTTTATCTGGCGGACAACAACAAAGATTATGTATTGCTCGAACTATTGCTATTGAACCTGAAATTATTCTCATGGATGAGCCATGTTCAGCATTAGATCCAATCTCTACTTTAAAAATTGAAGAGACTATGCACGAACTTAAGAAGAATTACACAATAATAATCGTTACTCATAATATGCAACAAGCATTAAGAGTTAGTGATATGACTGCATTTTTTAATGCAATTGAATACGAAGATGGTGACGGAGGAAAAGTTGGTTATCTTGCAGAATTTAATTCCACTAAGAAAATTTTTAACTCTCCAAAAGAAAAAACTACTCAGGAATATATATCAGGTAAATTTGGT
AG-402-E17  TCACTAGATAATGTATCAATTGCATATGGCAATTCAGTTGCAGTTAAAAATGTGTTTTGCGATATTGAAAAGAATCATGTTACATCATTTATTGGTCCATCAGGATGCGGTAAATCCACAGTCATCAGAGCAATCAACCGAATGAACGATTTAATAGAAGGTTGTAAATTATCGGGCAGTGTTATTTTTGAAGGGATTGATATATATGCAGAGGATATAGATCCAGTTGAAGTTAGAAGGAGAATTGGAATGGTTTTTCAACAACCCAATCCTTTTCCTAAAAGTATTTACGAAAATATTGCCTTTGGTGCAAGAGTTAATGGATATAAAGGTAATATGGATCAATTAGTAGAAGAATCTCTTATAAAGGCTGCAGTTTGGGATGAGTGCAAGGATAAATTAAACGAAAGTGGTTATTCATTATCTGGTGGCCAACAACAAAGATTATGCATAGCAAGGACAATTGCTATTGAACCTGATGTGATCTTAATGGATGAGCCATGCTCAGCACTTGATCCATTATCTACGTTAAAAATTGAAGAGACAATTCATGAATTAAAGAAGAATTTTACAATCATAATTGTTACGCACAATATGCAACAAGCCAATAGAGTCAGTGATTACACAGCTTTTTTCAACACAGAGAAAAAAGATAAGGATTTAGGTGGAAAAATTGGATTTTTAGTTGAGTTTGATAAAACAAAAAACATGTTCAATTCACCAAAGCAAAAATCAACTCAAGACTATATCTCTGGAAAATTTGGA
AG-402-F05  TCTCTTGAGAATGTTTCTATTAGCTATGGAACTTTTGAGGCAGTAAGAAATGTTTTTTGTAATTTTAAAAAAGGAAATATAACATCCCTTATTGGTCCTTCAGGTTGTGGTAAATCAACTGTTCTTAGATCTTTAAATAGGATGAACGATTTAATTACTAATTGTTCGTTAAAAGGGACTGTCCTGTTTGATGGAACTAATATTTATGACAAAAGAGTAGATCCAGTCGAAGTGAGAAGAAGAATTGGTATGGTTTTTCAACAACCTAATCCTTTCCCAAAATCTATCTATGAAAATATTGCATTTGGAGCAAGAATCAATGGCTTTACTGGTGATATGGATCAATTAGTGGAAAGTTCACTTAGAAAAGCTGCCTTGTGGGACGAATGTAAGGATAAATTAAATGATAGTGGTTACTCTTTATCTGGTGGACAACAACAAAGACTATGTATAGCAAGAACCATAGCAATTGAACCAGAAATAATTCTCATGGATGAGCCATGTTCTGCATTAGATCCAATTTCTACTTTAAAAATAGAAGAAACGATGCATGAACTTAAGAAGAATTACACAATAATAATCGTCACTCATAATATGCAACAGGCATTAAGAGTCAGTGATATGACTGCATTTTTTAATGCAATTGAGTATGAAGATGGTGATGGAGGTAAAGTTGGTTATCTTGCAGAATTTAATTCGACAAATAAAATTTTTAATTCTCCCAAAGAAAAAACTACTCAGGAATACATATCAGGTAAATTTGGC
AG-402-G06  TCACTAGATAATGTATCAATTACATATGGCAATTCAGTTGCGGTAAAAAATGTGTTTTGTGATATTGAAAAGAATCAAGTTACATCTTTTATTGGCCCATCAGGATGCGGTAAATCAACCGTCATAAGAGCAATCAATCGCATGAATGATTTAATAGAAGGTTGCAAATTATCAGGTAGTGTTATTTTTGAAGGGATAGATATATATGCAGAGGATATTGATCCAGTTGAAGTTAGAAGGAGAATTGGAATGGTTTTTCAACAACCCAATCCTTTTCCTAAAAGTATCTATGAAAATATTGCCTTTGGTGCAAGAGTTAATGGATATAAAGGAAATATGGATCAATTAGTAGAAGAATCTCTTACAAAGGCAGCCGTTTGGGATGAGTGCAAGGATAAATTAAACGAAAGTGGTTATTCATTATCTGGTGGTCAACAACAAAGATTATGCATAGCAAGGACAATTGCTATTGAACCTGATGTGATCTTAATGGATGAGCCATGCTCAGCACTTGATCCATTATCTACATTAAAAATTGAAGAGACAATTCATGAATTAAAGAAGAATTTTACAATCATTATTGTTACGCACAATATGCAACAAGCCAATAGAGTCAGTGATTACACAGCTTTTTTCAACACAGAAAAAAAAGATAAGGATTTAGGTGGAAAAATTGGATTTTTAGTTGAGTTTGATAAAACAAAAAACATGTTTAATTCACCAAAGCAAAAATCAACTCAAGACTATATCTCTGGAAAATTTGGA
AG-402-G08  TCATTAGATAATGTATCAATTACATATGGCAATTCAGTTGCAGTAAAAAATGTATTTTGTGATATTGAAAAGAATCAAGTTACATCTTTTATTGGTCCATCAGGATGTGGTAAATCAACCGTCATTAGAGCAATCAACCGAATGAACGATTTAATAGAAGGTTGCAAATTATCAGGCAGTGTTATTTTTGAAGGGATAGATATATATGCAGAGGATATAGATCCAGTTGAAGTTAGAAGAAGAATTGGAATGGTTTTTCAACAACCCAATCCTTTTCCTAAAAGCATTTACGAAAATATTGCCTTTGGTGCAAGAGTTAACGGATATAAAGGTAATATGGATCAATTAGTAGAAGAATCTCTTACAAAGGCAGCTGTTTGGGATGAGTGCAAGGATAAATTACACGAAAGTGGTTATTCATTATCTGGCGGACAACAACAAAGATTATGTATAGCAAGGACAATTGCTATTGAACCTGATGTGATCTTAATGGATGAGCCATGCTCAGCACTTGATCCATTATCTACATTAAAAATTGAAGAGACAATTCATGAATTAAAGAAGAATTTTACAATCATTATTGTTACGCACAATATGCAACAAGCCAATAGAGTCAGTGATTACACAGCTTTTTTCAATACAGAGAAAAAAGATAAGGATTTAGGTGGAAAAATTGGATTTTTAGTTGAGTTTGATAAAACAAAAAACATGTTCAATTCACCAAAGCAAAAATCAACTCAAGACTATATCTCTGGAAAATTTGGA
AG-402-G19  TCCTTAGATAATGTTTCGATAAAATATGGAAATTCAGTAGCTGTTAAAAATATCTTTTGTGATATAAAAAAAAATCAGGTTACCTCTTTTATCGGGCCATCAGGGTGTGGCAAATCAACCGTTATTAGAGCAATAAATCGTATGAATGATTTAATTGAAGGCTGTGAATTATCAGGTAGTGTCATTTTTGAAGGTACAGATATATATGCAAAAGAGATAGATCCAGTAGAAATTAGAAGAAGAATTGGAATGGTATTTCAACAACCTAATCCTTTTCCAAAAAGCATTTACGAGAATATTGCATTCGGAGCGAGAGTAAATGGCTTTAGAGGTAACATGGATCAATTAGTAGAGGAATCTCTTACCAAAGCAGCTATCTGGGATGAATGCAAGGATAAATTAAACGAAAGTGGTTATTCATTATCTGGAGGACAACAACAAAGATTATGTATCGCAAGGACAATAGCAATTGAACCTGACGTGATTTTAATGGACGAGCCATGTTCAGCACTTGACCCGTTATCTACATTAAAAATTGAAGAGACAATTCATGAATTAAAGAGGAATTTTACAATCATTATTGTCACACACAATATGCAGCAGGCTAATAGAGTAAGTGATTTTACAGCCTTTTTTAATACAGAAAAAAAAGGAAAAGATCTCGGAGGAAAAGTTGGATTCTTAGTTGAGTTTAATAAAACTAAAAATATATTCAATTCACCAAAACAAAAATCAACTCAAGACTACATTTCAGGAAAATTTGGA
AG-402-G22  TCTCTAGAGAATGTGAGCATAAGTTATGGGAAATTTGAAGCTGTTAGAAATATCTATTGTGATCTCCCAAAAAGCAAGGTTACAGCTCTTATAGGCCCATCTGGATGTGGTAAATCTACAGTGCTGAGATCATTAAATAGAATGAATGATCTGATACCTGGATGTTCACTAAAGGGAAGGGTGCTTTTTGAAGGAATAGATTTATATAACCCTCAAATTGATCCAGTAGAAGTTAGGAGGAGAATAGGAATGGTATTTCAACAACCAAATCCCTTCCCAAAAAGCATTTTTGAAAATATAGCTTATGGAGCGAGAGTAAATGGTTATACAGGTAATCTAAATGAATTAGTTGAGCATTCATTAAAAAAGGCAGCTGTTTGGGATGAATGCAAAGACAAATTAAATGATAGTGGATATTCTCTATCTGGAGGTCAACAGCAACGACTTTGCATAGCCAGAACCATTGCTATTGAACCAGATGTAATACTTATGGATGAACCTTGTTCAGCCTTAGACCCTATCTCTACTTTAAAAATAGAGGAGACTATTCATGAACTTAAAAAGAGTTATACAATTATTATAGTTACTCATAATATGCAACAAGCATTGAGGGTGAGTGATATGACAGCCTTTTATAATGCTGAGGAGTTAGAAGGAGTTTCGGGAGGAAAAGTTGGATATTTAGCTGAATTTAATGATACTGAAAAGATTTTTAATTCACCTGATCACAAAACAACTCAGGACTACATATCTGGCAAATTCGGA
AG-402-G23  TCCCTTGAGAATGTCTCAATTAGCTATGGAACCTTTGAAGCAGTAAGGAATGTTTTTTGTAATTTTAAAAAAGGAAATATAACTTCTCTTATTGGCCCTTCTGGTTGCGGAAAATCAACGGTTCTTAGATCTTTAAATAGGATGAATGATTTGATACCTAATTGTTCGTTAAAAGGGACTGTCCTGTTTGATGGAACTAATATTTACGACAAAAGAGTAGATCCAGTTGAAGTGAGAAGAAGAATTGGAATGGTTTTTCAACAGCCTAATCCTTTTCCAAAATCTATCTACGAAAATATTGCATTTGGAGCAAGAATTAATGGCTTTACTGGAGATATGGATGAATTAGTCGAAAGTTCGCTAAGAAAGGCTGCTTTATGGGATGAATGTAAGGATAAATTAAATGACAGTGGTTACTCTCTCTCTGGCGGCCAACAACAAAGACTATGTATAGCAAGAACTATTGCGATTGAACCTGAAATAATTCTAATGGATGAGCCATGTTCTGCATTAGATCCAATTTCTACTTTAAAAATAGAAGAAACAATGCATGAACTTAAGAAGAATTACACAATAATAATCGTTACTCATAATATGCAACAGGCATTAAGAGTAAGTGATATGACTGCATTTTTTAATGCTGTCGAATATGAAGATGGTGATGGAGGAAAGGTTGGTTATCTTGCAGAATTTAATTCGACAAAGAAAATTTTTAACTCTCCAAAAGAAAAAACCACTCAGGAATACATATCAGGTAAATTTGGC
AG-402-I20  TCCATAGATAATGTTTCAATCAAATATGGTAATTCAGTAGCTGTTAAGAATATCTTTTGTGATATAAAAAAAAATCAAGTTACTGCTTTTATCGGGCCCTCAGGATGTGGCAAATCAACCGTTATTAGAGCAATAAACCGTATGAATGATTTAATAGAAGGTTGTGAATTATCAGGTAGTGTCATTTTTGAAGGTACTGATATATATGCAAAAGATATAGATCCAGTAGAAGTCAGAAGAAGAATTGGAATGGTATTTCAGCAACCAAATCCTTTTCCAAAAAGCATTTACGAGAATATTGCATTCGGAGCGAGAGTAAATGGTTTTAGAGGTGACATGGATCAATTAGTAGAGGAATCTCTTATCAAGGCAGCTGTATGGGATGAATGCAAGGATAAATTAAACGAAAGTGGTTATTCTTTATCTGGAGGACAACAACAAAGATTATGTATTGCAAGGACAATAGCAGTCGAACCAGATGTGATTTTAATGGACGAACCATGCTCAGCCCTTGATCCATTATCTACATTAAAAATTGAAGAGACAATACATGAATTAAAGAAGAATTTTACTATTATTATTGTTACTCACAATATGCAACAAGCTAATAGAGTAAGTGATTTTACAGCCTTTTTTAATACAGAAAAAAAAGAAAAAGATCTTGGAGGAAAAGTTGGATTTTTAGTAGAGTTTAATAAAACAAAGAATATCTTTAATTCACCAAAGCAAAAATCAACCCAAGATTATATCTCTGGAAAATTTGGA
AG-402-I21  TCACTTGATAATGTTTCAATTACATACGGCAATTCAGTTGCAGTTAAAAATGTGTTTTGTAATATTGAAAAGAATCAAGTTACATCTTTTATTGGTCCTTCAGGTTGCGGTAAATCAACCGTCATCAGAGCAATCAACCGAATGAACGATTTAATAGAAGGTTGCAAATTATCAGGCAGTGTTATTTTTGAAGGGATAGATATATATGCAGAGGATATAGATCCAGTTGAAGTTAGAAGGAAAATTGGAATGGTTTTTCAACAACCCAATCCTTTTCCTAAAAGTATTTACGAAAATATTGCTTTTGGTGCAAGAGTTAATGGATATAAAGGTAATATGGATCAATTAGTTGAAGAATCTCTTACAAAGGCAGCCGTTTGGGATGAGTGCAAGGATAAATTAAACGAAAGTGGTTATTCATTATCTGGTGGTCAACAACAAAGATTATGCATAGCAAGGACAATTGCTATTGAACCTGATGTGATCTTAATGGATGAGCCATGCTCAGCACTTGATCCATTATCTACATTAAAAATTGAAGAGACAATTCATGAATTAAAGAAGAATTTTACAATCATTATTGTTACTCATAATATGCAACAAGCCAATAGAGTCAGTGATTACACAGCTTTTTTCAACACAGAGAAAAAGGATAAGGATTTAAGTGGAAAAATTGGATTTTTAGTTGAGTTTGATAAAACAAAAAAAATGTTCACTTCACCAAATCAAAAATCAACTCAAGACTATATCTCTGGAAAATTTGGA
AG-402-I22  TCCTTAGATAATGTTTCGATAAAATATGGAAATTCAGTTGCAGTTAAAAATATCTTTTGTGATATAAAAAAAAATCAAGTTACCTCTTTTATAGGCCCATCAGGGTGTGGTAAATCAACCGTTATTAGAGCAATAAATCGTATGAACGATTTAATTGAGGGTTGTAAATTATCAGGTAGTGTCATTTTTGAAGGGACAGATATATATGCAGATGATATAGATCCAGTAGAAGTTAGAAGAAGAATTGGAATGGTATTTCAACAACCTAATCCTTTTCCAAAAAGCATTTACGAGAATATTGCATTCGGAGCGAGGGTAAATGGTTTTAGAGGTGACATGGATCAATTAGTAGAAGAATCTCTTACAAAGGCAGCTGTATGGGATGAATGCAAGGATAAATTAAACGAGAGTGGTTATTCTTTATCTGGAGGACAACAACAACGATTATGTATCGCAAGGACAATAGCAATCGAACCTGATGTGATTTTAATGGACGAGCCATGCTCAGCACTTGATCCATTATCTACATTAAAAATTGAAGAGACAATACATGAATTAAAGAAGAATTTTACAATCATTATTGTCACTCATAATATGCAACAAGCTAATAGGGTGAGCGATTTTACAGCCTTTTTTAATACAGAAAAAAAAGGAAAAGATCTTGGAGGAAAAGTTGGATTCTTAGTTGAATTTAGTAAAACAAAAAGTATGTTCAATTCACCAAAGCAAAAATCAACTCAAGACTATATCTCTGGAAAATTTGGT
AG-402-I23  TCTCTTGAAAATGTATCTATTAGCTATGGAACTTTTGAAGCAGTAAGAAATGTTTTTTGTAACTTTAAAAAAGGAAATATAACCTCCCTTATTGGCCCTTCAGGTTGTGGTAAATCAACTGTTCTTAGATCATTAAATAGGATGAACGATTTGATTCCAAATTGTTCTTTGAAAGGAACAGTCCTGTTTGATGGAACTAATATTTACGACAAAAGAGTAGATCCAGTTGAAGTAAGAAGAAGAATTGGAATGGTTTTTCAGCAGCCTAATCCTTTCCCGAAATCTATCTACGAAAATATTGCATTTGGGGCAAGAATTAATGGCTTTACTGGAGATATGGATGAATTAGTGGAAAGTTCACTTAGAAAAGCTGCCTTGTGGGACGAATGTAAGGATAAATTGAATGATAGTGGTTACTCGTTATCTGGCGGACAACAACAAAGACTTTGTATAGCAAGAACAATCGCAATTGAACCTGAAATAATTCTCATGGATGAGCCATGCTCAGCTTTAGATCCAATCTCTACTTTAAAAATAGAAGAGACCATGCATGAACTTAAGAAGAATTACACAATAATAATCGTTACTCATAATATGCAACAGGCATTAAGAGTTAGTGATATGACTGCATTTTTTAATGCTATTGAATACGAAGATGGTGATGGAGGAAAAGTTGGTTATCTTGCAGAATTTAATTCCACTAAGAAAATTTTTAATTCTCCCAAAGAAAAAACTACTCAGGAATACATATCAGGTAAATTTGGT
AG-402-J18  TCACTAGACAATGTATCAATTAGATATGGCAATTCAGTTGCAGTTAAAAATGTGTTTTGTGATATTGAAAAGAATCAAGTTACATCTTTTATTGGTCCATCAGGATGTGGTAAATCAACTGTCATCAGAGCAATCAACCGAATGAACGATTTAATAGAAGGTTGCAAATTATCAGGTAGTGTTATTTTTGAAGGGATAGATATATATGCAGAGGATATAGATCCAGTTGAAGTTAGAAGAAGAATTGGTATGGTTTTTCAACAACCCAATCCTTTTCCTAAAAGTATTTACGAAAATATTGCCTTTGGTGCAAGAGTTAATGGATATAAAGGTAATATGGATCAATTAGTAGAAGAATCTCTTACAAAGGCAGCTGTTTGGGATGAGTGCAAGGATAAATTAAACGAAAGTGGTTATTCATTATCTGGCGGTCAACAACAAAGATTATGCATAGCAAGGACAATCGCTATTGAACCTGATGTGATCTTAATGGATGAGCCATGCTCAGCACTTGATCCATTATCTACATTAAAAATTGAAGAGACAATTCACGAATTAAAGAAGAATTTTACAATCATTATTGTTACGCACAATATGCAACAAGCCAATAGAGTCAGTGATTACACAGCTTTTTTCAACACAGAGAAAAAAGAGAAGGATTTAGGTGGAAAAATTGGATTTTTAGTTGAGTTTGATAAAACAAAAAACATGTTCAATTCACCAAAGCAAAAATCAACTCAAGACTATATCTCTGGAAAATTTGGA
AG-402-K04  TCACTAGATAATGTATCAATTACATATGGAAATTCAGTTGCAGTTAAAAATGTGTTTTGTGATATTGAAAAGAATCAAGTTACATCTTTTATTGGTCCATCAGGTTGCGGTAAATCAACCGTCATCAGAGCAATCAACCGAATGAACGATTTAATAGAAGGTTGTAAATTATCAGGCAGTGTTATTTTTGAAGGGATAGATATATATGCAGAGGATATAGATCCGGTTGAAGTTAGGAGGAGAATTGGAATGGTTTTTCAGCAACCCAATCCTTTTCCTAAAAGTATTTACGAAAATATTGCCTTTGGTGCAAGAGTTAATGGATATAAAGGTAATATGGATCAATTAGTAGAAGAATCTCTTACAAAGGCAGCGGTTTGGGATGAGTGCAAGGATAAATTAAACGAAAGTGGCTATTCATTATCTGGTGGTCAACAACAAAGATTATGCATAGCAAGGACAATTGCTATTGAACCTGATGTGATTTTAATGGATGAGCCATGCTCAGCACTTGATCCATTATCTACATTAAAAATTGAAGAGACAATTCATGAATTAAAGAAGAATTTTACAATCATTATTGTTACGCACAATATGCAACAAGCCAATAGAGTCAGTGATTACACAGCATTTTTTAACACAGAGAAAAAAAATAAGGATTTAGGTGGAAAAATTGGATTTTTAGTTGAGTTTGATAAAACAAAAAACATGTTCAATTCACCAAAGCAAAAATCAACTCAAGACTATATCTCTGGAAAATTTGGA
AG-402-K05  AAATTTGAGAATGTGACTATCAGCTATGGGAAATATGATGCTGTAAGAAACGTATATTGTGAAATTCCAAAAGGCAAAGTAACGGCTTTAATTGGACCTTCTGGATGTGGAAAATCAACTGTCTTACGAGCTATCAATCGAATGAATGATCTTATTAATGATTGCACTCTTAAAGGGAAGCTTAGTTTCGAAGGTGTTGATCTTTACGATAAAAATGTAGATCCGATTGAGGTGAGAAGAAGAATTGGAATGGTTTTTCAACAACCCAATCCTTTTCCAAAAACTATTTATGAGAACATAGCCTTTGGTGCTCGAATTAATGGTTACACGGGAGATATGGACAAACTTGTTGAAGAATCACTTAAAAAAGCTGCCGTTTGGGATGAATGCAAGGACAAGCTATTTGAAAGTGGTTACTCTCTCTCTGGTGGCCAACAACAACGATTATGTATTGCAAGAACAATCGCCATCGAACCAGAGGTAATTCTTATGGATGAACCTTGTTCAGCATTAGACCCGATTTCTACATTAAAAATCGAAGAAACTATTCACGAACTTAAGAAGAGTTTCACAATAATTATAGTTACTCATAATATGCAACAAGCAGTTAGGGTGAGTGATATGACAGCCTTTTTTAATGCTGAAGCACAAGATTATGGA---TCTGGGAAGGTAGGTTATCTAGTTGAATTTAACAATACTCATAAAATATTTAATTCTCCTTCACAAAAATCTACTGCAGACTATATTTTAGGGAAGTTTGGT
AG-402-K10  TCTATCGAGAATGTCTCTATTAGCTATGGAAAGTTTGAGGCCGTAAGGAATATTTTTTGTAATTTTAAAAAAGGAAATATAACATCCCTTATTGGACCTTCAGGCTGTGGTAAATCAACTGTTCTTAGATCTTTAAATAGAATGAACGATTTAATCCCTAATTGTTCACTGAAAGGGGCTGTTATGTTCAATGGAACTAATATTTATGACAAAAGAGTAGATCCAGTTGAAGTAAGAAGAAGAATTGGAATGGTTTTCCAACAACCTAATCCTTTCCCTAAATCTATATATGAAAACATTGCATTTGGTGCAAGAATTAATGGCTTCACTGGCGATATGGATGATTTAGTCGAAAATTCACTAAAAAAAGCTGCTTTATGGGATGAGTGCAAGGATAAACTTAATGATAGTGGTTATTCGTTGTCTGGAGGACAGCAGCAAAGATTATGTATTGCGAGAACTATAGCAATTGAGCCTGAAATAATTCTAATGGATGAGCCTTGTTCTGCTTTGGATCCTATTTCGACTTTAAAAATAGAAGAGACGATGCACGAACTTAAGAATAATTACACAATAATAATCGTTACTCATAATATGCAGCAGGCCTTAAGAGTTAGTGATATGACTGCATTTTTTAATGCAGTAGAATATGAAGATGGAGATGGTGGTAAGGTTGGCTATCTTGCAGAATTTAATTCTACAAAGAAAATTTTTAATTCTCCCAAGGAAAAAACTACACAGGAATATATCTCAGGTAAGTTTGGC
AG-402-K14  TCATTAGACAATGTTTCGATAAAATATGGAAATTCATTTGCTGTTAAAAATGTCTTTTGTGATATAAGAAAAAAACAAGTTACATCATTTATAGGACCATCAGGATGCGGCAAATCGACCGTTATTCGAGCAATCAATCGTATGAACGATTTAATTGAAGATTGTAGATTATCAGGTAGTGTGATTTTCGAAGGTACCGATATATATGCAGAAGATATAGATCCAGTAGAAGTCAGAAGGAGAATTGGAATGGTATTTAAGCAACCAAATCCTTTCCCAAAAAGCATTTACGAAAATATTGCTTTTGGCGCAAGGGTTAATGGATATAAAGGAGATATGGATCAATTAGTTGAAGAATCACTTACCAAGGCAGCTGTATGGGATGAATGCAAAGATAAATTAAATGAAAGTGGTTATTCATTATCGGGAGGTCAACAACAAAGATTATGTATCGCAAGGACAATCGCAATCGAACCTGATGTGATTTTAATGGATGAACCATGCTCAGCACTTGATCCATTATCTACCTTGAAAATTGAAGAGACAATTCATGAATTAAAGACAAATTATACAATCATTATTGTTACTCACAACATGCAACAAGCTAATAGAGTAAGTGATTTTACTGCATTTTTCAATACAGAAAAAAATGGAAAAACTCTTAATGAAAAAGTAGGTTTCCTAGTAGAGTTTGGCAAAACAAAAAATATGTTTGATTCACCAAAGCAAAAATCAACTCAAGACTATATTTCTGGAAAATTTGGA
AG-402-K16  TCTCTTGAGAATGTCTCTATTAGTTATGGCACTTTCGAAGCAGTAAGAAATGTTTTTTGTAACTTTAAAAAGGGAAATATAACCTCGCTTATTGGTCCTTCAGGTTGCGGTAAATCAACTGTTCTTAGATCTCTAAATAGGATGAACGATTTGATTCCGAATTGTTCATTAAAAGGTACTGTCCTCTTTGATGGAACTAATATTTATGACAAAAGAGTAGATCCAGTTGAAGTAAGAAGAAGAATCGGAATGGTTTTTCAGCAACCTAACCCTTTTCCTAAATCTATTTACGAAAATATTGCATTTGGAGCAAGAATTAATGGTTTTACGGGAGATATGGATGAATTAGTCGAAAGTTCCCTAAGAAAAGCTGCTTTATGGGATGAATGTAAGGATAAATTAAATGATAGTGGTTACTCTTTATCTGGTGGACAACAACAAAGATTATGTATTGCTAGAACCATTGCAATTGAACCTGAAATAATTCTCATGGATGAGCCTTGTTCAGCATTAGATCCAATCTCTACCTTGAAAATAGAAGAGACGATGCATGAACTTAAGAAGAATTATACAATAATAATCGTTACCCATAATATGCAGCAGGCATTAAGAGTTAGTGATATGACAGCATTTTTTAATGCTATTGAATATGATGATGGTGATGGAGGAAAGGTTGGTTATCTTGCCGAATTTAATTCGACAAAAAAAATTTTTAACTCTCCAAAAGAAAAAACTACTCAGGAATACATATCTGGTAAATTTGGT
AG-402-K21  TCTCTAGAGAATGTCTCAATTAGCTATGGAACCTTTGAAGCTGTAAAAAATGTTTTTTGTGACTTTAAAAAAGGAAATATAACCTCTCTTATTGGACCTTCAGGTTGCGGTAAATCAACTGTTCTTAGATCATTAAATAGGATGAACGATTTAATTCCTAATTGTTCATTAAAAGGAACAGTCCTCTTTGATGGAACTAATATTTATGATAAAAGAGTAGATCCAGTTGAAGTGAGAAGAAGAATCGGAATGGTATTTCAACAACCTAATCCTTTTCCTAAATCTATTTACGAAAATATTGCATTTGGAGCAAGAATTAATGGCTTTACTGGAGATATGGATGAATTAGTCGAAAGTTCTCTAAGAAAGGCAGCATTATGGGACGAATGTAAGGATAAATTAAACGATAGTGGTTACTCTTTATCTGGTGGACAACAACAAAGATTATGTATCGCTAGAACTATTGCTATTGAGCCTGAAATAATTCTCATGGATGAGCCATGCTCAGCTTTAGATCCAATCTCTACTTTGAAAATAGAAGAGACGATGCATGAACTTAAGAAGAATTACACAATAATAATCGTTACTCATAATATGCAGCAGGCATTAAGAGTTAGTAATATGACTGCATTTTTTAATGCAGTTGAATACGAAGATGGTGATGGGGGGAAAGTAGGTTATCTTGCAGAATTTGATTCTACAAAGAAAATTTTCAACTCTCCAAAAGAAAAAACTACTCAGGAATACATCTCAGGTAAATTTGGT
AG-402-K22  TCTCTCGAGAATGTTTTTATCAGCTATGGAACTTTTGAAGCAGTAAGAAATGTTTTTTGTAACTTTAAAAAAGGAAATATAACCTCCCTTATTGGACCTTCTGGTTGTGGTAAATCAACTGTTCTTAGATCCTTAAACAGAATGAACGATTTAATTCCTAATTGCTCATTAAAAGGGACTGTCCTTTTTGATGGGATTAATATTTATGATAAAAGAGTAGATCCAGTTGAAGTAAGAAGAAGAATCGGAATGGTCTTTCAACAACCTAATCCTTTTCCTAAATCTATTTATGAAAATATTGCATTTGGAGCAAGAATTAATGGATTTACTGGAGATATGGATGAATTAGTCGAAAGTTCACTAAGAAAAGCTGCTCTATGGGATGAATGTAAGGATAAATTAAATGATAGTGGTTACTCATTATCTGGAGGACAACAACAAAGATTATGTATTGCTCGTACCATTGCAATTGAGCCTGAAATAATTCTCATGGATGAGCCATGCTCAGCTTTGGATCCTATTTCTACTTTGAAAATAGAAGAGACGATGCATGAACTTAAAAAGAATTACACAATAATAATCGTTACTCATAATATGCAGCAGGCATTAAGAGTAAGCGATATGACTGCATTTTTTAATGCAATTGAATATGAAGATGGTGATGGAGGGAAAGTTGGTTATCTTGCAGAATTTAATACGACAAAGAAAATTTTTAACTCTCCAAACGAAAAAACTACTCAGGAATACATATCAGGTAAATTTGGA
AG-402-L09  TCACTAGATAATGTATCAATTACATATGGCAATTCAGTTGCAGTTAAAAATGTGTTTTGTGAAATTGAAAAGAATCAAGTTACATCTTTTATTGGTCCATCAGGATGTGGCAAATCAACCGTCATAAGAGCAATCAACCGAATGAACGATTTAATAGAAGGTTGCAAATTATCAGGCAGTGTTATTTTTGAAGGGATAGATATTTATGCAGAGGATATAGATCCAGTTGAAGTTAGAAGGAGAATTGGAATGGTTTTTCAACAACCCAATCCTTTTCCTAAAAGTATTTACGAAAATATTGCCTTTGGTGCAAGAGTTAATGGATATAAAGGTAATATGGATCAATTAGTAGAAGAATCTCTTACAAAGGCAGCTGTTTGGGATGAGTGCAAGGATAAATTAAACGAAAGTGGTTATTCATTATCTGGTGGTCAACAACAAAGATTATGCATAGCAAGGACAATTGCTATTGAACCTGATGTGATCTTAATGGATGAGCCATGCTCAGCACTTGATCCATTATCTACATTAAAAATTGAAGAGACAATTCATGAATTAAAGAAGAATTTTACAATCATTATTGTTACGCACAATATGCAACAAGCCAATAGAGTCAGTGATTACACAGCTTTTTTCAACACAGAGAAAAAAGATAAGAATTTAGGTGGAAAAATTGGATTTTTAGTTGAGTTTGATAAAACAAAAAACATGTTCAATTCACCAAAGCAAAAATCAACTCAAGACTATATCTCTGGAAAATTTGGA
AG-402-L18  TCTCTTGAGAATGTCTCTATTAGCTATGGAACTTTTGAAGCAGTAAGAAATGTTTTTTGTAACTTTAAAAAAGGAAATATAACTTCTCTTATTGGACCTTCTGGTTGCGGTAAATCTACTGTCCTTAGATCTTTAAATAGAATGAACGATTTGATTCCTAATTGTTCATTAAAAGGGACAGTCCTCTTTGATGGAACTAATATTTATGACAAAAGAGTAGATCCAGTCGAAGTGAGAAGAAGAATTGGAATGGTTTTTCAACAACCTAATCCTTTTCCAAAATCTATTTATGAAAATATTGCATTCGGGGCAAGAATTAATGGCTTTATGGGAGATATGGATGAATTAGTCGAAAGTTCCCTAAGAAAAGCTGCTTTATGGGACGAATGTAAGGATAAATTAAATGATAGTGGTTACTCTTTATCTGGTGGACAACAACAAAGATTATGTATTGCTAGAACCATTGCAATTGAGCCTGAAATAATTCTCATGGATGAGCCATGCTCAGCTTTAGATCCAATCTCTACTTTGAAAATAGAAGAGACTATGCATGAACTTAAAAAGAATTACACAATAATAATTGTTACTCATAATATGCAACAGGCATTAAGAGTCAGTGATATGACTGCATTCTTTAATGCAGTTGAATACGAAGATGGAGATGGAGGAAAAGTTGGTTATCTTGCAGAATTTAATTCCACTAAGAAAATTTTTAATTCTCCAAAAGAAAAAACAACTCAGGAATACATATCAGGCAAATTTGGT
AG-402-L20  TCCCTAGATAATGTTTCGATAAAATATGGAAATTCAGTTGCAGTTAAAAATATCTTTTGTGATATAAAAAAAAATCAAGTTACCTCTTTTATAGGCCCATCAGGGTGTGGTAAATCAACCGTTATTAGAGCAATAAATCGTATGAACGATTTAATTGAGGGCTGTAAATTATCAGGTAGTGTCATTTTTGAAGGTACAGATATATATGCAGATGATATAGATCCAGTAGAAGTTAGAAGAAGAATTGGAATGGTATTTCAACAACCTAATCCTTTTCCAAAAAGCATTTACGAGAATATTGCATTCGGAGCGAGGGTAAATGGTTTTAGAGGTGACATGGATCAATTAGTAGAAGAATCTCTTACAAAGGCAGCCGTATGGGATGAATGCAAGGATAAATTAAACGAGAGTGGTTATTCTTTATCTGGAGGACAACAGCAACGATTATGTATCGCAAGGACAATAGCAATCGAACCTGATGTGATTTTGATGGACGAGCCATGCTCAGCACTTGATCCGTTATCTACATTAAAAATTGAAGAGACAATACATGAATTAAAGAAGAATTTTACAATCATTATTGTCACTCATAATATGCAACAAGCTAATAGGGTGAGCGATTTTACAGCCTTTTTTAATACAGAAAAAAAAGGAAAAGATCTCGGAGGAAAAGTTGGATTCTTAGTTGAATTTAGTAAAACAAAAAGTATGTTCAATTCACCAAAGCAAAAATCAACTCAAGACTATATCTCTGGAAAATTTGGT
AG-402-L23  TCTCTTGAGAATGTTTCTATTAGCTATGGAACTTTTGAAGCAGTAAGAAATGTTTTTTGTAATTTTAAAAAAGGAAATATAACATCCCTTATTGGTCCTTCAGGTTGTGGTAAATCAACTGTTCTTAGATCTTTAAATAGGATGAACGATTTAATTCCTAATTGTTCGTTAAAAGGGACTGTCCTGTTTGATGGAACTAATATTTATGACAAAAGAGTAGATCCAGTCGAAGTAAGAAGAAGAATTGGAATGGTTTTTCAACAACCAAATCCTTTCCCGAAATCTATTTACGAAAATATTGCATTTGGGGCAAGAATTAATGGCTTTACTGGAGATATGGATGAATTAGTGGAAAGTTCACTTAGAAAAGCTGCCTTGTGGGACGAATGTAAGGATAAATTAAATGATAGTGGTTACTCTTTATCTGGCGGACAACAACAAAGACTATGTATAGCAAGAACCATCGCAATTGAACCTGAAATAATTCTAATGGATGAGCCATGCTCAGCCTTAGATCCAATTTCTACATTAAAAATTGAGGAGACGATGCACGCACTTAAGAAGAATTACACAATAATAATCGTTACTCATAATATGCAACAGGCATTAAGAGTCAGTGATATGACTGCATTTTTTAATGCAATTGAGTATGAAGATGGTGATGGAGGGAAAGTTGGTTATCTTGCAGAATTTAATTCGACAAATAAAATTTTTAATTCTCCCAAAGAAAAAACTACTCAGGAATACATATCAGGTAAATTTGGC
AG-402-M18  TCCTTAGAAAATGTTTCAATAAAATATGGAAGTTCAGTTGCTGTTAAAAATATCTTCTGCGATATAAAAAAAAATCAAGTTACCTCATTTATTGGACCATCTGGGTGTGGAAAATCAACAGTTATTAGAGCAATAAATCGTATGAACGATTTAATTGAAGGTTGTAAATTATCAGGTAGTGTGATTTTTGAAGGTACAGACATATATGCCAAAAATATAGATCCAGTAGAAGTTAGAAGAAGAATTGGAATGGTATTTCAACAACCTAATCCTTTTCCAAAAAGCATTTACGAAAACATTGCATTCGGAGCGAGAGTAAATGGTTTTAGAGGAGATATGGATCAATTAGTTGAGGAATCTCTTACAAAAGCAGCTGTATGGGATGAATGCAAGGATAAATTAAACGAAAGTGGCTATTCATTATCTGGAGGCCAACAACAAAGATTATGTATAGCAAGGACAATCGCAATCGAACCCGATGTGATTTTAATGGATGAGCCATGCTCAGCACTTGATCCATTATCTACTTTAAAAATTGAAGAGACAATACATGAATTAAAGAAGAATTTTACAATCATTATTGTTACTCACAATATGCAACAAGCTAATAGGGTGAGTGATTTTACAGCGTTTTTTAATACAGAAAAGGAAGGAAAAGATCTTGAAAGCAAAGTTGGGTTCTTAGTAGAGTTTAGTAAAACCAAAAATATGTTCAATTCACCTAAGCAAAAATCAACTCAAGACTATATTTCTGGAAAATTTGGC
AG-402-M23  TCATTAGATAATGTATCAATTACATATGGCAATTCAGTTGCTGTTAAAAATGTGTTTTGTGATATTGAAAAGAATCAAGTTACTTCATTTATAGGTCCATCAGGATGCGGTAAATCAACCGTCATTAGAGCAATCAACCGAATGAACGATTTAATAGAAGGTTGCAAATTATCAGGAAGTGTTATTTTTGAAGGGATTGATATATATGCAGAGGATATAGATCCAGTTGAAGTTAGAAGGAGAATTGGAATGGTTTTTCAACAACCCAATCCTTTTCCTAAGAGTATTTACGAAAATATTGCCTTTGGCGCAAGAGTTAATGGATATAAAGGTAATATGGATCAACTGGTAGAAGAATCTCTTATAAAGGCAGCTGTTTGGGATGAGTGCAAGGATAAATTAAACGATAGTGGTTATTCATTATCTGGTGGTCAACAACAAAGATTATGCATAGCAAGGACAATTGCTATTGAACCTGATGTGATATTAATGGATGAGCCATGCTCAGCACTAGATCCATTATCTACATTAAAAATTGAAGAGACAATTCATGAATTAAAGAAGAATTTTACAATCATTATTGTTACGCACAATATGCAACAAGCCAATAGAGTCAGTGATTACACAGCTTTTTTCAATACAGAGAAAAAAAATAAGGATTTAGGTGGGAAAATTGGATTTTTAGTTGAGTTTGATAAAACAAAAAACATGTTCAATTCACCAAAGCAAAAATCAACTCAAGACTATATCTCTGGAAAATTTGGT
AG-402-N10  TCTCTTGAAGATGTTTCTATTAGCTATGGAAAATTTGAAGCGGTAAAAAATATTTTTTGTAATTTCAAGAAAGGAGATATAACTTCTCTGATTGGACCTTCTGGATGCGGAAAATCGACTGTTTTAAGGTCTTTAAATAGGATGAATGATCTTATTCCTAATTGTTCTTTAAAAGGTACGGTTCTTTTTGATGGGACGAATATTTATGATAAGAGAGTAGATCCTGTGGAAGTCAGAAGAAGAATAGGAATGGTTTTTCAGCAACCAAATCCTTTTCCTAAATCTATCTACGAAAATATTGCATTTGGAGCAAGAATTAATGGATATGTTGGAGATATGGACGATTTAGTGGAACTTTCGCTTAAAAAGGCTGCTTTATGGAGTGAATGTAAGGATAAATTAAATGATAGTGGTTATTCCTTATCCGGAGGGCAACAACAAAGACTATGTATAGCAAGAACAATAGCAATTGAACCTGAAATAATACTTATGGACGAGCCTTGTTCAGCATTAGATCCTATCTCAACTTTAAAGATAGAAGAAACAATGCACGAACTTAAGAGGAATTACACAATAGTAATAGTTACTCACAATATGCAACAGGCTCTAAGAGTTAGTGATATGACTGCTTTCTTTAATGCAGTAGAATACGAAGAAGGAGATGGAGGTAAGGTTGGTTATCTTGCAGAATTTAATTCTACAAAGAAAATTTTTAGCTCTCCTAAAGAAAAAACTACTCAAGAATATATTTCAGGAAAATTCGGA
AG-402-N23  TCTCTTGAGAATGTTTCTATTAGCTATGGAACTTTTGAAGCAGTAAGAAATGTTTTTTGTAACTTTAAAAAAGGAAATATAACCTCCCTTATTGGCCCCTCCGGTTGTGGTAAATCAACTGTTCTTAGATCATTAAATAGGATGAACGATTTAATTCCTAATTGCTCAATAAAGGGGACTGTCCTTTTTGATGGAACTAATATTTACGATAAAAGAGTAGATCCAGTTGAAGTGAGAAGAAGAATTGGAATGGTTTTTCAACAGCCTAATCCTTTTCCTAAATCTATTTACGAAAATATCGCATTTGGAGCAAGAATTAATGGCTTTACGGGAGATATGGATGAATTAGTAGAGAGTTCACTAAGAAAAGCTGCTTTATGGGATGAATGTAAGGATAAATTAAATGATAGTGGTTACTCTTTATCTGGTGGGCAACAACAAAGATTATGTATCGCTAGAACTATCGCTATTGAGCCTGAAATAATTCTCATGGATGAGCCATGCTCAGCGTTAGATCCAATCTCTACTTTGAAAATAGAAGAGACGATGCACGAACTTAAGAAGAATTACACAATAATAATCGTTACCCATAATATGCAGCAGGCTTTAAGAGTTAGCGATATGACTGCATTTTTTAATGCAATTGAATATGAAGATGGTGATGGAGGAAAAGTTGGTTATCTTGCAGAATTTAATTCGACAAAGAAAATTTTTAACTCTCCCAAAGAAAAAACTACTCAGGAATACATATCTGGTAAATTTGGT
AG-402-O23  TCTCTAGAAAATGTCTCTATTAGTTATGGAACTTTTGAAGCAGTAAGGAATGTTTTTTGTAATTTTAAAAAAGGAAATATAACTTCTCTTATTGGCCCTTCAGGTTGCGGAAAATCAACGGTTCTTAGATCTTTAAATAGGATGAATGATTTGATTCCTAATTGTTCCTTGAAAGGAACAGTCCTGTTTGATGGAATTAATATTTACGATAAAAGAGTAGATCCAGTTGAAGTAAGAAGAAGAATTGGGATGGTTTTTCAACAACCTAATCCTTTTCCTAAATCTATCTATGAAAATATTGCATTTGGGGCAAGAATTAATGGCTTTACTGGAGATATGGATGAATTAGTGGAAAGTTCACTTAGAAAAGCTGCCTTGTGGGACGAATGTAAGGATAAATTAAATGACAGTGGTTACTCTTTATCTGGCGGACAACAACAAAGACTATGTATAGCAAGGACCATCGCAATTGAACCTGAAATAATTCTCATGGATGAACCTTGTTCAGCATTAGATCCAATCTCTACTTTGAAAATAGAAGAGACGATGCACGAACTTAAGAAGAATTACACAATAATAATTGTTACCCATAATATGCAGCAGGCCTTAAGAGTTAGTGATATGACTGCATTTTTTAATGCTGTTGAATATGAAGATGGTGATGGAGGAAAAGTTGGTTATCTTGCCGAATTTAATTCTACAAAGAAAATTTTTAATTCTCCAAAAGAAAAAACTACTCAGGAATACATATCTGGTAAATTTGGT
AG-402-P16  TCACTAGATAATGTATCAATAACCTATGGCAATTCAGTTGCCGTTAAAAATGTGTTCTGTGAAATTGAAAAGAATCAAGTTACATCATTTATTGGTCCATCAGGATGCGGCAAATCAACCGTTATTAGAGCAATTAACCGAATGAACGATTTAATTGAAGGTTGCAAATTATCAGGCAGTGTTATTTTTGAAGGTATAGATATATATGCAGAAGATATAGATCCAGTTGAAGTTAGAAGGAGAATCGGAATGGTTTTTCAACAACCCAATCCTTTTCCTAAAAGTATTTACGAAAATATTGCCTTTGGTGCAAGAGTAAATGGATATAAAGGTAATATGGATCAATTAGTAGAAGAGTCTCTCACGAAAGCAGCTGTGTGGGATGAATGCAAGGATAAATTAAACGAAAGTGGTTATTCATTATCTGGTGGTCAACAGCAAAGACTATGCATAGCAAGAACAATTGCTATTGAACCTGATGTAATTTTAATGGATGAGCCATGTTCAGCACTTGATCCATTATCTACATTAAAAATTGAAGAGACAATTCATGAATTAAAAAAGAATTTTACAATCATTATTGTTACGCACAATATGCAACAAGCTAATAGAGTCAGTGATTACACTGCTTTTTTCAACACAGAGAAAAAAGATAAAAGTCAAGGTGGAAAAATTGGATTTTTAGTTGAGTTTAATAAAACAAAAAACATTTTCAATTCACCAAAGCAGAAATCAACTCAAGACTATATCTCTGGAAAATTTGGA
AG-402-P18  TCATTAGATAATGTATCAATTAAATATGGCAATTCAGTAGCAGTTAAAAATGTGTTTTGTGATATTGAAAAGAATCAAGTTACATCTTTTATAGGTCCATCAGGATGCGGTAAATCAACCGTAATTAGAGCAATCAACCGAATGAACGATTTAATAGAAGGTTGCAAATTATCAGGCAGTGTTATTTTTGAAGGGATAGATATATATGCAGAGGATATAGATCCAGTTGAAGTTAGAAGAAGAATTGGAATGGTTTTTCAACAACCTAATCCTTTTCCTAAAAGTATTTACGAAAATATTGCCTTTGGTGCAAGAGTTAATGGATATAAAGGTAATATGGATCAACTAGTAGAAGAATCTCTTAGAAAGGCAGCTGTTTGGGATGAGTGCAAGGATAAATTAAACGAAAGTGGTTATTCCTTATCTGGTGGTCAACAACAAAGATTATGCATAGCAAGGACAATTGCTATTGAACCTGATGTGATCTTAATGGATGAGCCATGCTCAGCACTTGATCCATTATCTACATTAAAAATTGAAGAGACAATTCATGAATTAAAGAAGAATTTTACAATCGTTATTGTTACGCACAATATGCAACAAGCCAATAGAGTCAGTGATTACACAGCTTTTTTCAATACAGAGAAAAAAGATAAGGGTTTAGGTGGAAAAATTGGATTTTTAGTTGAGTTTGATAAAACTAAAAAAATGTTCAATTCACCAAAGCAAAAATCAACTCAAGACTATATCTCTGGAAAATTTGGC
AG-412-J13  TCTCTTGAGGATGTTTCTATTAGTTATGGCACTTTTGAAGCGGTAAAAAATGTTTTTTTAAATTTTAAAGCAGGAGATATAACTTCACTCATTGGCCCTTCTGGTTGTGGTAAATCAACCGTTCTTAGAGCTTTGAATAGAATGAACGATTTAATCCCTAATTGTTCGTTAAAAGGGACAGTCCTCTTTGATGGAACTAATATCTATGACAAAAGAGTAGATCCAGTTGAAGTTAGAAGAAGAATCGGAATGGTTTTTCAGCAACCTAATCCTTTTCCAAAATCTATCTACGAAAATATTGCATTCGGAGCAAGAATCAATGGCTTTACGGGAGATATGGATGAATTAGTGGAAAGTTCCTTGAGAAAAGCTGCTGTATGGAGTGAATGTAAGGATAAATTAAATGATAGTGGTTACTCTTTATCTGGTGGACAACAACAGAGATTATGTATTGCTCGAACCATCGCAATTGAGCCTGAAATAATTCTCATGGATGAGCCATGCTCAGCTTTAGATCCAATCTCTACTTTGAAAATAGAAGAGACGATGCACGAACTTAAGAAGAATTACACAATAATAATCGTTACTCATAATATGCAACAGGCATTAAGAGTTAGTGATATGACTGCATTTTTTAATGCTATTGAATATGAAGATGGTGATGGAGGGAAAGTTGGATATTTAGCAGAATTTAATACAACAAGGAAAATTTTTAACGCTCCAAAAGAAAAAACCACTCAGGAATACATATCGGGTAAATTTGGT
AG-418-D13  TCTCTTGAGAATGTCTCTATTAGTTACGGAAAAAATGAGGCAGTAAAGAATGTTTTTTGTAATTTCAAACAAGGCGATATAACTTCACTAATTGGTCCTTCTGGATGTGGTAAATCTACCGTCCTTAGATCTTTAAATAGGATGAATGATCTAATACCTAATTGCGCACTAAAAGGAACTGTCCTCTTTGATGGAACTAATATTTATGACAAAAGAATTGATCCAGTTGAAGTAAGAAGAAGAATTGGGATGGTTTTTCAGCAACCTAATCCTTTTCCAAAATCTATCTACGAAAATATTGCATTTGGAGCAAGAATTAATGGATTTACTGGAGATATGGATGAACTAGTAGAAAGTTCACTCAAAAAAGCTGCTTTATGGGACGAATGTAAGGATAAGTTAGATCAAAGCGGATACTCCTTATCTGGTGGCCAACAACAAAGACTATGTATAGCAAGAACCATCGCAATTGAGCCTGAAATAATTCTGATGGATGAGCCATGTTCAGCTTTGGATCCTATTTCCACTTTGAAAATAGAAGAGACAATGCACGAACTTAAGAAGAATTACACAATAATAATCGTTACTCATAATATGCAACAGGCATTAAGAATTAGTGATATGACTGCATTTTTCAATGCGATTGCATTTGATGATGGTTTTGATGGCAAAGTGGGATATCTTGCAGAATTTAATACGACAAAGAAAATCTTTAACTCTCCAAAAGAAAAAACTACTCAGGAATACATTTCAGGTAAATTTGGT
AG-418-F08  GCTCTTGAGAATGTCTCTATTAGCTATGGGACTTTTGAAGCTGTAAGGAATGTTTTTTGTAACTTTAAAAAAGGAAATATAACCTCTCTTATTGGACCTTCAGGTTGTGGTAAATCAACTGTTCTTAGATCTTTAAATAGGATGAATGATCTGATTCCTAATTGTTCATTAAAAGGGACCGTCCTCTTTGATGGAACTAATATTTACGATAAAAGAGTAGATCCAGTTGAAGTAAGAAGAAGAATTGGAATGGTTTTTCAACAACCTAATCCTTTTCCAAAATCTATATATGAAAATATTGCTTTTGGAGCAAGAATTAATGGATTTACTGGAGATATGGATGAATTAGTCGAAAGTTCTCTTAGGAAGGCGGCTTTATGGGATGAGTGTAAGGATAAATTAAATGATAGTGGTTACTCTTTATCTGGCGGACAACAACAAAGATTATGTATTGCTAGAACAATTGCGATTGAGCCTGAAATAATTCTCATGGATGAGCCATGCTCAGCTTTAGATCCAATCTCTACTTTGAAAATAGAAGAGACTATGCATGAACTTAAAAAGAATTACACAATAATAATCGTTACTCATAATATGCAACAGGCTTTGAGAGTCAGTGATATGACTGCATTTTTCAATGCAATTGAGTATGAAGATGGTGATGGAGGAAAGGTTGGTTACCTTGCGGAATTTAATTCGACAAAGAAAATTTTTAACTCTCCAAAGGAAAAAACTACTCAGGAATACATATCAGGCAAATTTGGT
AG-418-F16  TCTCTTGAGAATGTATCTATTAGTTATGGAACATTTGAAGCTGTAAGAAATGTTTTTTGTAACTTTAAAAAAGGAAATATAACCTCCCTTATTGGCCCTTCAGGTTGTGGTAAATCAACTGTTCTTAGATCATTAAATAGGATGAACGATTTGATTCATAATTGTTCGTTAAAAGGGACCGTCCTCTTTGATGGAACTAATATTTACGATAAAAGAGTAGATCCAGTTGAAGTAAGAAGAAGAATTGGGATGGTTTTTCAACAACCTAATCCTTTTCCTAAATCTATTTACGAAAATATTGCATTTGGTGCAAGAATTAATGGCTTTACGGGAGATATGGATGAATTAGTTGAAAGTTCTCTTAGAAAAGCTGCTTTATGGGACGAATGTAAGGATAAATTAAACGATAGTGGTTACTCTTTATCAGGTGGACAGCAACAAAGATTATGTATTGCTCGAACCATCGCAATTGAACCTGAAATAATTCTCATGGATGAGCCATGTTCAGCTTTAGATCCAATCTCTACTTTAAAAATTGAGGAGACGATGCATGAACTTAAGAAGAATTACACAATAATAATCGTTACCCATAATATGCAGCAGGCTTTAAGAGTTAGTGATATGACCGCATTTTTTAATGCTATTGAATATGAAGGTGGAGATGGAGGAAAAGTCGGTTATCTTGCAGAATTTGATACCACTAAGAAAATTTTCAATTCTCCAAAAGAAAAAACTACTCAGGAATACATATCAGGTAAATTTGGT
AG-418-G23  TCTCTTGAGAATGTCTCTATTAGCTATGGAACTTTTGAAGCAGTAAGAAATGTTTTTTGTAATTTTAAAAAAGGAAATATAACCTCCCTTATTGGCCCTTCAGGTTGTGGTAAATCAACTGTTCTAAGATCTTTAAACAGGATGAACGATTTAATTCCTAATTGTTCGTTAAAAGGCACTGTCCTCTTTGATGGAACTAATATTTACGATAAAAGAGTAGATCCAGTTGAAGTAAGAAGAAGAATAGGAATGGTCTTTCAACAACCTAATCCATTTCCTAAATCTATCTACGAAAATATTGCATTTGGGGCAAGAATTAATGGTTTTACAGGTGATATGGATGAACTAGTTGAAAATTCCCTTAGAAAAGCTGCTTTATGGGACGAATGTAAGGATAAATTAAATGATAGCGGTTACTCTTTATCTGGTGGACAACAACAAAGGTTATGTATTGCTCGAACCATCGCAATTGAGCCTGAAATAATTCTCATGGATGAGCCATGCTCAGCATTAGATCCCATCTCTACATTAAAAATAGAGGAGACAATGCATGAACTAAAGAAGAATTACACTATAATCATCGTTACTCATAATATGCAGCAGGCTCTTAGAGTTAGTGATATGACTGCATTTTTTAATGCTATTGAATATGAAGATGGTGATGGAGGAAAAGTTGGATATCTCGCAGAATTTAATTCTACAAAGAAAATCTTTGACTCTCCAAAAGAAAAAACTACTCAAGAATACATATCAGGCAAATTTGGT
AG-418-I20  TCTCTCGAAAATGTTTCTATTAGCTATGGAACTTTTGAAGCTGTAAGGAATGTTTTTTGTAACTTTAAAAAAGGAAATATAACCTCATTGATTGGACCTTCAGGTTGTGGTAAATCAACTGTTCTTAGATCTCTAAATAGAATGAACGATTTAATTCCTAATTGTTCATTAAAAGGGACTGTCCTTTTTGATGGAACTAATATTTATGATAAAAGAGTAGATCCAGTTGAAGTAAGAAGAAGAATTGGGATGGTCTTTCAACAACCAAACCCTTTCCCAAAATCTATCTACGAAAATATTTCTTTTGGAGCCAGAATTAATGGGTTTACTGGAGATATGGATGAATTAGTTGAGAGTTCACTAAGAAAAGCAGCATTGTGGGATGAATGTAAGGATAAGTTAAATGATAGTGGTTACTCTTTATCTGGTGGACAACAACAAAGATTATGTATTGCTAGAACCATTGCAATTGAGCCTGAAATAATTCTTATGGATGAGCCATGCTCAGCATTAGACCCAATCTCTACTTTAAAAATTGAAGAGACCATGCATGAGCTTAAGAAGAATTTCACTATAATAATCGTTACTCATAATATGCAGCAGGCTTTAAGAGTTAGTGATATGACTGCATTCTTTAATGCAATTGAATATGAAGATGGTGATGGAGGGAAAGTCGGCTATCTTGCGGAATTTAATTCTACAAAGAAAATTTTTAATTCTCCAAAAGAAAAAACTACTCAGGAATACATATCAGGTAAATTTGGT
AG-418-I21  TCTCTAGAAAATGTCTCTATTAGTTATGGAACTTTTGAAGCTGTAAGAAATGTTTTTTGTACCTTTAAAAAAGGTAATATAACCTCCCTTATTGGACCTTCAGGTTGTGGTAAATCAACTGTTCTTAGATCTCTAAATAGGATGAACGATTTGATTCCCAATTGTTCACTGAAAGGAACTGTGCTGTTTGATGGAACTAATATTTACGATAAAAGAGTAGATCCAGTTGAAGTGAGAAGAAGAATTGGTATGGTTTTTCAACAACCTAATCCTTTTCCTAAATCTATCTATGAAAATATTGCATTTGGGGCAAGAATTAATGGCTTTACGGGAATTATGGATGAATTAGTGGAAAGTTCACTTAGAAAAGCTGCTTTATGGGACGAATGTAAGGATAAATTAAATGATAGTGGTTACTCTTTGTCTGGCGGACAACAACAAAGATTATGTATTGCTCGAACCATCGCAATTGAGCCTGAAATAATTTTAATGGATGAGCCGTGTTCAGCTTTAGATCCAATCTCTACTTTAAAAATTGAGGAGACGATGCATGAACTTAAGAAGAATTACACAATAATAATTGTTACTCATAATATGCAACAGGCATTAAGAGTAAGTGATATGACAGCATTTTTTAATGCAATTGAGTATGAAGATGGTGATGGAGGTAAAGTCGGTTATCTTGCAGAATTTAATTCAACTAAGAAAATTTTTAATTCTCCAAAAGAAAAAACTACTCAGGAATACATATCAGGTAAATTTGGT
AG-418-J17  TCTCTTGAGAATGTCTCTATTAGTTATGGAACTTTCGAGGCTGTAAGAAATGTTTTTTGTAACTTTAAAAAAGGCAATATAACATCCCTTATTGGCCCCTCCGGTTGTGGTAAATCAACTGTTCTTAGATCATTAAATAGGATGAACGATCTAATTCCTAATTGCTCATTAAAAGGGACTGTCCTCTTTGATGGAACTAATATTTATGATAAAAGAGTTGATCCAGTTGAAGTAAGAAGAAGAATTGGAATGGTTTTTCAACAACCTAATCCTTTCCCTAAATCTATCTACGAAAATATTGCATTTGGAGCAAGAATTAATGGTTTTACTGGAAATATGGATGAATTAGTGGAGAGTTCACTTATAAAAGCAGCTTTATGGGACGAATGTAAGGATAAATTAAATGATAGTGGTTACTCTTTATCAGGTGGACAGCAACAAAGATTATGTATTGCTCGAACCATAGCAATTGAACCTGAAATAATTCTCATGGATGAGCCTTGTTCAGCATTAGATCCAATCTCGACTTTAAAAATAGAAGAGACGATGCACGAACTTAAAAAGAATTACACAATAATAATCGTTACCCATAATATGCAGCAGGCTTTAAGGGTTAGCGATATGACTGCATTTTTTAATGCAATTGAATATGAAGATGGTGATGGAGGAAAAGTTGGTTATCTTGCAGAATTTAATACGACAAAGAAAATTTTTAATTCCCCCAAAGAAAAAACTACTCAGGAATACATATCTGGAAAATTTGGT
AG-418-K17  TCCCTTGAGAATGTTTCTATAAGCTATGGAACTTTTGAAGCAGTAAGAAATGTTTTTTGTAATTTTAATAAAGGTAATATAACCTCCCTTATTGGACCTTCAGGTTGTGGTAAATCAACTGTTCTTAGATCATTAAATAGGATGAACGATTTGATTCCTAATTGCTCGTTAAAAGGAACTGTCCTCTTTGATGGGACTAATATTTACGATAAAAGAGTGGATCCAGTTGAAGTGAGAAGAAGAATTGGGATGGTTTTTCAACAACCTAATCCTTTTCCTAAATCTATTTACGAAAATATAGCATTTGGAGCAAGAATTAATGGCTTTACTGGAGATATGGATGAATTAGTCGAAAGTTCGCTGAGAAAAGCTGCTTTATGGGACGAATGTAAGGATAAATTAAATGACAGTGGTTACTCTTTATCTGGCGGACAACAACAAAGACTATGTATAGCAAGAACTATTGCAATTGAGCCTGAAATAATTCTCATGGATGAGCCATGCTCAGCTTTAGATCCAATCTCAACTTTGAAAATAGAAGAGACTATGCACGAACTTAAGAAGAATTACACAATAATAATCGTTACCCATAATATGCAGCAGGCTTTAAGAGTCAGTGATATGACTGCATTTTTTAATGCTGTTGAGTATGAAGAGGGTGATGGAGGGAAAGTTGGTTATCTTGCCGAATTTGATACGACAAAGAAAATTTTTAACTCTCCAAAAGAAAAAACTACTCAGGAATACATCTCTGGCAAATTTGGT
AG-418-M08  TCTCTTGAGAATGTCTCTATTAGCTATGGAACTTTTGAAGCTGTAAGAAATGTTTTTTGTAACTTTAAAAAAGGAAATATAACCTCCCTAATTGGCCCATCTGGTTGTGGTAAATCAACTGTTCTTAGATCTCTAAATAGGATGAATGATCTAATTCCTAATTGCTCACTAAAAGGGACTGTTCTTTTTGATGGAACTGATATTTACGACAAAAGAGTAGATCCAGTTGAAGTAAGAAGAAGAATTGGTATGGTTTTTCAACAACCTAATCCTTTCCCAAAATCCATCTACGAAAATATAGCATTTGGGGCCAGAATTAATGGCTTTACTGGAGATATGGATGAATTAGTCGAAAGTTCACTTAGTAAAGCTGCTTTATGGGACGAATGTAAGGATAAATTAAATGAAAGTGGTTACTCTTTATCTGGTGGACAACAGCAAAGATTATGTATTGCGCGAACTATTGCAATTGAACCTGAAATAATACTTATGGACGAACCTTGTTCAGCATTAGATCCTATTTCAACTTTAAAGATAGAGGAAACAATGCATGAACTTAAGAAGAATTACACGATAATAATCGTTACCCACAATATGCAGCAGGCTCTGAGAGTAAGTGATATGACTGCATTCTTTAATGCAATTGAATACGAAGATGGAGACGGAGGTAAAGTTGGGTACCTTGCAGAATTCAATTCAACAAAGAAAATTTTTAGTTCTCCTAAAGAAAAAACTACTCAAGAATACATCTCAGGAAAATTTGGA
AG-418-O02  TCTATTGAGAATGTTTCTATTAGTTATGGAACTTTTGAAGCTGTAAGAAATGTTTTTTGTAACTTTAAAAAAGGAAATATAACCTCTCTTATTGGACCTTCAGGTTGTGGAAAATCAACTGTTCTTAGATCTTTAAATAGGATGAACGATTTAATTCCTAATTGTTCACTGAAAGGTTCCGTACTCTTCGATGGAACTAATATTTACGATAAAAGAGTTGATCCAGTAGAAGTAAGAAGAAGAATCGGAATGGTTTTTCAACAGCCTAATCCTTTTCCTAAATCTATCTACGAAAATATCGCATTTGGGGCAAGAATTAATGGCTTTACTGGAGATATGGATGAATTAGTGGAAAGTTCACTTAGAAAAGCTGCCTTGTGGGACGAATGTAAGGATAAATTAAATGATAGTGGTTACTCTTTATCTGGCGGACAACAACAAAGATTATGTATTGCTAGAACTATTGCTATTGAGCCTGAAATAATTCTCATGGATGAGCCATGTTCAGCATTAGATCCAATTTCTACTTTAAAAATAGAAGAAACGATGCATGAACTTAAGAAGAATTACACAATAATAATCGTTACTCATAATATGCAACAGGCATTAAGAGTCAGTGATATGACTGCATTTTTTAATGCAATTGAGTATGAAGATGGTGATGGAGGTAAAGTCGGTTATCTTGCAGAATTTAATTCAACAAAGAAAATTTTTAACTCTCCAAAAGAAAAAACCACCCAGGAATACATATCTGGTAAATTTGGC
AG-418-O03  TCTCTTGAGGATGTTTCTATTAGTTATGGAACTTTTGAAGCCGTAAAAAATGTTTTTTTAAATTTTAAAGCCGGAGATATAACTTCACTCATTGGCCCTTCTGGTTGTGGCAAATCAACCGTTCTAAGAGCTTTGAATAGAATGAACGATTTAATCCCTAATTGTTCACTCAAAGGAACTGTTCTCTTTGATGGGACTAATATTTATGACAAAAGAGTAGATCCAGTTGAAGTTAGAAGAAGAATTGGTATGGTTTTTCAACAACCTAATCCTTTCCCAAAATCTATCTATGAAAATATTGCATTTGGAGCAAGAATTAATGGATTTACTGGTGATATGGATCAATTAGTGGAAAGTTCCTTAAGAAAAGCTGCTGTGTGGAGTGAATGCAAGGATAAATTAAATGATAGTGGTTACTCTTTATCTGGTGGACAACAACAAAGACTATGTATAGCAAGAACCATCGCAATTGAACCAGAAATAATTCTCATGGATGAGCCATGTTCAGCATTAGATCCAATTTCTACTTTAAAAATAGAAGAAACGATGCATGAACTTAAGAAGAATTACACAATAATAATCGTTACTCATAATATGCAACAGGCATTAAGAGTCAGTGATATGACTGCATTTTTTAATGCAATCGAGTATGAAGATGGTGATGGAGGAAAAGTTGGTTACCTTGCAGAATTTAATTCGACAAAGAAAATTTTTAACTCTCCAAAAGAAAAAACCACTCAGGAATACATATCAGGTAAATTTGGG
AG-418-P06  TCTCTTGAGAATGTCTCTATTAGCTATGGAACTTTTGAAGCCGTAAGAAATGTTTTTTGTGACTTTAAAAAAGGCAATATAACATCTCTTATTGGACCTTCAGGTTGTGGCAAATCAACTGTTCTTAGATCTTTAAATAGGATGAACGATCTAATTCCTAATTGCTCATTAAAAGGGACTGTCCTCTTTGATGGAACTAATATTTACGATAAAAGAGTAGATCCAGTTGAAGTAAGAAGAAGAATTGGAATGGTTTTTCAACAACCTAATCCTTTTCCTAAATCTATCTATGAAAATATTGCATTTGGGGCAAGAATTAATGGATTTACGGGAGATATGGATGAATTGGTCGAAAGTTCATTAAGAAAGGCTGCATTATGGGACGAATGTAAGGATAAATTGAATGATAGTGGTTACTCATTATCTGGTGGACAACAACAAAGATTATGTATTGCTCGAACCATCGCAATTGAGCCTGAAATAATTTTAATGGATGAACCTTGCTCAGCTTTGGATCCAATCTCTACATTAAAAATTGAGGAGACTATGCATGAACTTAAGAAGAATTACACAATAATTATCGTTACTCATAATATGCAACAGGCATTAAGAGTCAGTGATATGACTGCATTTTTTAATGCAATTGAGTATGAAGATGGTGATGGAGGAAAGGTCGGGTATCTTGCAGAGTTTAATTCGACAAAGAAAATTTTTAATTCTCCCAAAGAAAAAACCACTCAGGAATACATATCTGGTAAGTTTGGT
AG-418-P13  TCTCTTGAGAATGTTTCTATTAGTTATGGAAAAAATGAGGCAGTTAAAAATGTTTTTTGTAATTTCAAAAAAGGGGATATAACATCACTCATAGGACCTTCTGGATGTGGTAAATCTACCGTCCTTAGATCTTTAAATCGAATGAACGATCTAATACCTAATTGCTCATTAAAAGGTACTGTCCTCTTTGATGGAACTAATATTTACGATAAAAGAATTGATCCAGTTGAAGTAAGAAGAAGAATTGGAATGGTTTTTCAACAACCTAATCCTTTTCCTAAATCTATTTATGAAAATATTGCATTTGGGGCACGAATTAATGGATTTACTGGAGATATGGATGAATTAGTGGAAAGTTCACTTAGAAAAGCTGCCTTATGGGATGAATGTAAGGATAAGTTAGATGAAAGTGGATACTCCTTATCTGGTGGACAACAGCAAAGACTATGTATAGCAAGAACCATTGCTATTGAGCCTGAAATAATTCTCATGGATGAGCCTTGTTCAGCTTTGGACCCAATCTCCACTTTGAAAATAGAAGAGACAATGCATGAACTTAAGAAGAATTACACAATAATAATAGTTACTCATAATATGCAACAAGCATTAAGAGTCAGTGATATGACTGCATTTTTCAATGCGATTGCATTTGATGATGGGTTTGATGGCAAAGTGGGATATCTTGCAGAATTTAATACGACAAAGAAAATTTTCAACTCTCCCAAAGAAAAAACTACTCAGGAATACATATCAGGTAAATTTGGT
AG-442-N07  TCTCTTGAGAATGTCTCAATTAGCTATGGAACCTTTGAAGCAGTAAGGAATGTTTTTTGTAATTTTAAAAAAGGAAATATAACTTCTCTTATTGGCCCTTCTGGTTGCGGGAAGTCAACGGTTCTTAGATCTTTAAATAGGATGAATGATCTAATTCCTAATTGTTCCTTGAAAGGAACAGTCCTTTTTGATGGAACCAATATTTACGACAAAAGAGTAGATCCAGTTGAGGTGAGAAGAAGAATTGGGATGGTTTTTCAACAACCTAATCCTTTTCCTAAATCTATTTACGAAAATATTGCATTTGGTGCAAGAATTAATGGCTTTATGGGAGATATGGATGAATTAGTAGAAAGTTCACTTAGAAAAGCTGCTTTATGGGACGAATGTAAGGATAAATTAAATGATAGTGGTTACTCCTTATCTGGCGGACAACAACAAAGATTATGTATAGCAAGAACCATCGCAATTGAACCTGAAATAATTCTCATGGATGAGCCTTGTTCAGCATTAGATCCAATCTCTACTTTAAAAATAGAAGAGACTATGCATGAACTTAAGAAGAATTACACAATAATAATAGTCACTCATAATATGCAACAGGCATTAAGAGTAAGTGATATGACTGCATTTTTTAATGCAATTGAGTATGAAGATGGAGATGGAGGTAAAGTTGGCTATCTTGCAGAATTTAATTCCACTAAGAAAATTTTTAATTCTCCCAAAGAAAAAACCACTCAGGAATACATATCAGGTAAATTTGGT
AG-455-E04  TCTCTTGAGAATGTTTCTATTAGCTATGGAACTTTTGAAGCAGTAAGAAATGTTTTTTGTAATTTTAAAAAAGGAAATATAACATCCCTTATTGGACCATCAGGTTGTGGTAAATCAACTGTTCTTAGATCATTAAATAGGATGAACGATTTGATTCCTAATTGTTCGTTAAAAGGAACTGTCCTCTTTGATGGAACAAATATTTACGATAAAAGAGTAGATCCAGTTGAAGTAAGAAGAAGAATTGGAATGGTTTTTCAACAACCTAATCCTTTTCCTAAATCTATTTACGAAAATATTGCATTTGGAGCAAGAATTAATGGCTTTACGGGAGATATGGATGAATTAGTGGAAAGTTCATTAAGAAAGGCTGCTTTATGGGATGAATGTAAGGATAAATTAAACGATAGTGGTTACTCCTTATCTGGTGGACAACAACAAAGATTATGTATCGCTAGAACGATTGCTATTGAACCTGAAATAATTCTAATGGATGAGCCATGCTCAGCTTTGGATCCTATATCTACTTTGAAAATAGAAGAGACGATGCACGAACTTAAGAAGAATTACACAATAATAATCGTTACTCATAATATGCAACAGGCATTAAGAGTCAGTGACATGACTGCATTTTTTAATGCAATTGAGTATGAAGATGGTGATGGAGGAAAGGTTGGTTACCTTGCAGAATTTAATTCGACAAAGAAAATTTTTAACTCTCCAAAAGAGAAAACTACTCAGGAATACATATCAGGTAAATTTGGC
AG-459-A02  TCTCTTGAGAATGTCTCAATTAGCTATGGAACTTTTGAAGCAGTAAGAAATGTTTTTTGTAACTTTAAGAAAGGTGATATAACTTCACTTATTGGACCTTCAGGATGTGGTAAATCAACTGTCCTAAGATCCTTAAATCGAATGAACGACTTGATTCCTAATTGTTCATTAAAAGGGACGGTTCTTTTTGATGGGACGAATATTTATGATAAAAGAGTAGATCCAGTTGAGGTTAGAAGAAGAATTGGAATGGTTTTTCAACAACCTAATCCTTTCCCAAAATCTATTTATGAAAATATTGCATTTGGAGCAAGAATTAACGGATTTGCAGGGGATATGGACGAATTAGTGGAAAGTTCACTAAGAAAAGCTGCTTTATGGGATGAATGTAAGGATAAATTAAATGATAGTGGTTACTCTTTATCTGGTGGACAACAACAAAGACTTTGTATAGCAAGAACCATCGCTATTGAGCCTGAAATAATTCTCATGGATGAGCCATGTTCAGCATTAGATCCAATCTCTACTTTAAAAATAGAAGAAACCATGCACGAACTTAAAAAAAATTACACAATAATAATCGTTACTCATAATATGCAACAGGCATTAAGAGTCAGTGATATGACAGCATTTTTTAATGCAATTGAATATGAAGATGGTGATGGAGGAAAAGTTGGTTACCTTGCCGAATTTAATACGACAAAGAAAATTTTCAACTCTCCAAAGGAAAAAACTACTCAGGAATACATATCAGGTAAATTTGGT
AG-459-A09  TCTCTTGAGGATGTTTCTATTAGTTATGGAAAATTTGAAGCTGTAAAAAATATTTTTTGTAATTTTAAGAAAGGAGATATAACTTCTCTTATTGGTCCTTCTGGTTGCGGTAAATCAACTGTTCTTAGATCTTTAAACAGAATGAATGATTTAATTCCTAATTGTTCATTAAAAGGCACTGTACTTTTTGATGGGACAAATATTTATGATAAAAGAGTCGATCCTGTGGAAGTCAGAAGAAGAATAGGAATGGTTTTTCAGCAACCTAATCCTTTTCCTAAATCTATTTACGAGAATATTGCATTTGGAGCAAGAATTAATGGATATGTTGGAGATATGGAAGATTTAGTGGAACTTTCGCTTAAAAAGGCTGCTTTATGGGATGAGTGTAAGGATAAATTAAATGAAAGTGGTTATTCCTTATCCGGAGGGCAACAACAAAGACTATGTATAGCAAGAACAATCGCAATCGAACCTGAAATAATACTTATGGATGAACCTTGTTCAGCATTAGATCCTATTTCAACTTTAAAAATAGAGGAAACAATGCACGAACTTAAGAAGAATTACACAATTATAATAGTTACTCACAATATGCAGCAAGCTCTAAGAGTTAGTGATATGACTGCATTCTTTAATGCAATTGAATATGAAGATGGTGATGGAGGTAAGGTTGGTTATCTAGCAGAATTCAATTCTACAAAGAAGATTTTTAGTTCTCCTAAGGAAAAAACAACTCAAGAATATATCTCAGGGAAATTCGGA
AG-459-D04  TCTCTTGAGAATGTTTCTATTAGCTATGGAACTTTTGAAGCAGTAAGAAATGTTTTTTGTAATTTTAAAAAAGGAAATATAACTTCCCTTATTGGCCCCTCCGGTTGTGGTAAATCAACTGTTCTTAGATCATTAAATAGGATGAACGATTTAATTCCTAATTGCTCACTAAATGGCACTGTCCTTTTTGATGGAACTAATATTTACGATAAAAGAGTAGATCCAGTAGAAGTAAGAAGAAGAATCGGAATGGTTTTTCAACAGCCTAATCCTTTTCCTAAATCTATATACGAAAATATCGCATTTGGAGCAAGAATTAATGGCTTTACGGGAGATATGGATCAATTAGTCGAAAGTTCACTAAAAAAAGCTGCTTTATGGGATGAATGTAAGGATAAATTAAATGATAGTGGTTACTCTTTATCTGGTGGACAACAACAAAGATTATGTATTGCTCGAACCATCGCAATTGAGCCTGAAATAATTCTCATGGATGAGCCATGTTCAGCTTTAGATCCAATCTCTACTTTAAAAATTGAGGAGACGATGCATGAACTTAAGAAGAATTACACAATAATAATCGTTACTCATAATATGCAACAGGCATTAAGAGTCAGTGATATGACTGCATTTTTTAATGCAATTGAGTATGAAGATGGTGATGGAGGAAAGGTTGGTTACCTCGCAGAATTTAATTCGACAAAGAAAATTTTTAACTCTCCAAAAGAAAAAACCACTCAGGAATACATATCAGGTAAATTTGGC
AG-459-J14  TCTCTAGAGAATGTCTCTATTAGTTATGGAACTTTTGAAGCAGTAAGAAATGTTTTTTGTAACTTTAAAAAAGGAAATATAACTTCCCTTATTGGCCCCTCAGGTTGTGGTAAATCAACTGTTCTTAGATCATTAAATAGGATGAACGATCTAATTCCTAATTGTTCGTTAAAAGGAACAGTCCTGTTTGATGGAACTAATATTTACGACAAAAGAGTAGATCCAGTTGAAGTAAGAAGAAGAATTGGGATGGTTTTTCAACAACCTAATCCTTTTCCTAAATCTATTTACGAAAATATTGCATTTGGAGCAAGAATTAATGGCTTTACGGGAGATATGGATGAATTAGTGGAAAGTTCACTAATAAAGGCTGCTTTATGGGACGAATGTAAGGATAAATTAAACGATAGTGGTTACTCTTTATCTGGTGGACAACAACAAAGATTATGTATTGCTCGAACCATTGCAATTGAACCTGAAATAATTTTAATGGATGAACCATGTTCAGCTTTGGATCCTATCTCTACATTAAAAATTGAGGAGACTATGCATGAACTTAAGAAGAATTACACAATAATAATCGTTACTCATAATATGCAGCAGGCTTTAAGAGTAAGTGATATGACTGCATTTTTTAATGCAATTGAGTATGAAGATGGTGATGGAGGAAAGGTTGGTTATCTTGCAGAATTTGATTCTACAAAGAAAATTTTTAACTCTCCAAAAGAAAAAACTACTCAGGAATACATATCAGGTAAATTTGGT
AG-459-J20  TCTCTTGAAGATGTTTCTATTAGCTATGGAAAATTTGAAGCTGTAAAAAATATTTTTTGTAATTTCAAGAAAGGAGATATAACTTCTCTGATTGGACCTTCTGGTTGCGGTAAATCGACTGTTTTAAGGTCTTTAAATAGGATGAATGATCTGATTCCTAAATGTTCTTTAAAAGGTACGGTTCTTTTTGATGGGACGAATATTTATGATAAAAGAGTAGATCCTGTAGAAGTTAGAAGAAGAATTGGGATGGTTTTTCAGCAACCTAATCCTTTTCCTAAATCTATTTACGAGAATATTGCATTTGGAGCAAGAATTAATGGATATGTTGGAGATATGGACGATTTAGTGGAAGTTTCGCTTAAAAAGGCTGCTTTATGGAGTGAATGTAAGGATAAATTAAATGATAGTGGTTATTCCTTATCCGGAGGGCAACAACAAAGACTATGTATAGCAAGAACAATAGCAATTGAACCTGAAATAATACTTATGGATGAACCTTGTTCAGCATTAGATCCTATTTCAACTTTAAAAATAGAAGAAACAATGCACGAACTTAAGAAGAATTACACAATTATAATAGTTACTCACAATATGCAGCAAGCTCTAAGAGTTAGCGATATGACTGCTTTCTTTAATGCAATTGAATATGAAGATGGTGATGGAGGTAAGGTTGGATATCTAGCGGAATTCAATTCTACAAAGAAGATTTTTAGTTCTCCTAAGGAAAAAACTACTCAAGAATATATCTCAGGGAAATTCGGA
AG-459-N19  TCTCTTGAGAATGTCTCTATTAGTTATGGAACTTTTGAAGCAGTAAGAAATGTTTTTTGTAATTTTAAAAAAGGAAATATAACTTCCCTTATTGGCCCCTCCGGTTGCGGTAAATCAACTGTTCTTAGGTCATTAAATAGGATGAACGATCTAATACCTAATTGCTCATTAAAAGGGACTGTCCTCTTTGATGGAACTAATATTTATGACAAAAGAGTAGACCCAGTTGAGGTAAGAAGAAGAATTGGTATGGTTTTTCAACAACCAAATCCTTTTCCTAAATCTATCTACGAAAATATCGCATTTGGAGCAAGAATTAATGGCTTTACTGGAGATATGGATGAATTAGTGGAAAGTTCACTTAGAAAAGCTGCTTTATGGGATGAATGTAAGGATAAACTAAATGATAGTGGTTACTCTTTATCTGGTGGACAACAACAAAGATTATGTATTGCTCGAACCATCGCAATTGAGCCTGAAATAATCCTCATGGATGAGCCTTGTTCAGCTTTGGATCCTATCTCTACCTTGAAAATAGAAGAGACAATGCATGAACTTAAGAAGAATTACACAATAATAATCGTTACTCATAATATGCAACAGGCATTAAGAGTTAGTGATATGACTGCATTTTTTAATGCTATTGAATATGAAGATGGTGATGGAGGAAAGGTTGGTTATCTTGCAGAATTTAATTCCACTAAGAAAATTTTTAATTCTCCAAAAGAAAAAACCACTCAGGAATACATATCAGGTAAATTTGGT
AG-459-O09  TCTCTTGAGAATGTTTCTATTAGTTATGGAACTTTTGAAGCAGTAAGAAATGTTTTTTGTAACTTTAAAAAAGGCAATATAACATCTCTTATTGGCCCTTCAGGTTGTGGTAAATCAACTGTTCTTAGATCTTTAAATAGGATGAACGATCTAATTCCTAATTGCTCATTAAAAGGGACTGTCCTCTTTGATGGAACTAATATTTACGATAAAAGAGTAGATCCAGTTGAAGTAAGAAGAAGAATTGGAATGGTTTTTCAACAACCAAATCCTTTCCCCAAATCTATCTACGAAAATATTGCATTTGGGGCAAGAATCAATGGCTTTTCTGGAAATATGAATGAATTAGTGGAAAGTTCACTAAGAAAAGCTGCTTTATGGGATGAATGTAAGGATAAATTAAATGATAGTGGTTACTCTTTATCTGGTGGACAACAACAAAGATTATGTATCGCTAGAACTATTGCTATTGAGCCTGAAATAATTCTCATGGATGAGCCATGCTCAGCTTTAGATCCAATCTCTACTTTGAAAATAGAAGAGACTATGCATGAACTTAAGAAGAATTACACAATAATTATCGTTACTCATAATATGCAACAGGCATTAAGAGTTAGTGATATGACTGCATTTTTTAATGCTATTGAATATGAAGATGGTGATGGAGGAAAGGTTGGTTATCTTGCTGAATTTAATTCGACAAATAAAATTTTTAACTCCCCAAAAGAAAAAACTACTCAGGAATACATATCTGGTAAATTTGGT
AG-459-P16  TCTCTTGAAGATGTTTCTATTAGCTATGGAAAATTTGAAGCTGTAAAAAATATTTTTTGTAATTTCAAGAAAGGAGATATAACCTCTCTGATTGGACCTTCTGGTTGCGGTAAATCTACTGTTTTAAGGTCTTTAAATAGGATGAATGATCTAATTCCTAATTGTTCCTTAAAAGGTACGGTTCTTTTTGATGGGACAAATATTTATGATAAAAGAGTAGATCCTGTAGAAGTTAGAAGAAGAATCGGGATGGTTTTTCAGCAACCTAATCCTTTTCCTAAATCTATCTACGAAAATATTGCATTTGGAGCAAGAATTAATGGATATGTTGGAGATATGGACGATTTAGTGGAACTTTCGCTTAAAAAGGCTGCTTTATGGAGTGAATGTAAGGATAAATTAAATGATAGTGGTTATTCCTTATCCGGAGGGCAACAACAAAGACTATGTATAGCAAGAACAATAGCAATCGAACCTGAAATAATCCTTATGGATGAACCTTGTTCAGCATTAGATCCTATTTCAACTTTAAAAATAGAAGAAACAATGCACGAACTAAAGAAGAATTACACAATTATAATAGTTACTCACAATATGCAGCAAGCTCTAAGAGTTAGTGACATGACTGCTTTCTTTAATGCAATTGAATATGAAGATGGTGATGGAGGTAAGGTTGGATATCTAGCGGAATTCAATTCTACAAAGAAGATTTTTAGTTCTCCTAAGGAAAAAACAACTCAAGAATATATCTCAGGTAAATTCGGA
AG-459-P19  TCTCTTGAGGATGTTTCTATTAGTTATGGAAAATTTGAAGCTGTAAAAAATATTTTTTGTAATTTTAAGAAAGGAGATATAACTTCTCTGATTGGACCTTCTGGTTGCGGTAAATCGACTGTTTTAAGATCTTTAAATAGGATGAATGATCTGATTCCTAATTGTTCTTTAAAAGGTACGGTTCTTTTTGATGGGACGAATATTTATGATAAAAGAGTTGATCCTGTAGAAGTTAGAAGAAGAATCGGGATGGTTTTTCAGCAACCTAATCCTTTTCCTAAATCTATTTACGAGAATATTGCATTTGGAGCAAGAATTAATGGATATGAAGGAGATATGGACGATTTAGTGGAACTTTCGCTTAAAAAGGCTGCTTTATGGAGTGAATGTAAGGATAAATTAAACGATAGTGGTTACTCATTGTCTGGGGGGCAACAACAAAGACTATGTATAGCAAGAACAATCGCAATTGAACCTGAAATAATACTTATGGACGAACCTTGCTCAGCATTGGATCCTATTTCAACTTTAAAAATAGAAGAAACAATGCACGAACTAAAGAAGAATTACACAATTATAATAGTTACTCACAATATGCAGCAAGCTCTAAGAGTTAGTGACATGACTGCTTTCTTTAATGCAATAGAATATGAAGATGGTGATGGAGGTAAGGTCGGATATCTAGCGGAATTCAATTCTACAAAGAAGATTTTTAGTTCTCCTAAGGAAAAAACTACTCAAGAATATATCTCAGGGAAATTCGGA
AG-670-A05  TCGATTCAGAACGTCACTATCAGCTACGGCAGCTGCGCAGCCGTCAAAAACGTCTATTGCGACGTACCACGGGGGAAAGTCACCGCCTTCATCGGCCCTTCCGGTTGCGGCAAGTCGACGGTGTTGCGTTCCCTCAACCGCATGAACGATCTGATCGAGGGATGCTCTCTCAAGGGACGTGTGCTTTTTGACGGGGTGGATTTATACGGTGCCAGTGTTGATCCCGTTGAAGTGCGTCGCCGTATCGGAATGGTTTTTCAGCAGCCCAACCCCTTCCCCAAGAGCATCTACGAGAACATCGCCTTCGGTGCGCGAATCAATGGTTTCACCGGCGATATGGATGAACTGGTGGAACGTTCTCTGCGGCAGGCCGCTGTCTGGGATGAATGCAAGGACAAACTCAATGAGAGTGGATACTCTCTCTCTGGTGGTCAGCAGCAGCGCCTGTGCATTGCACGCACCATTGCGATTCAGCCAGAGGTGATTCTTATGGATGAGCCTTGTTCTTCACTGGACCCGATCTCCACCCTGAAGATCGAGGAAACGATGCATGAACTCAAGAAGAGCTTCACCATCTTGATCGTGACCCACAATATGCAGCAGGCGGTTCGCGTCAGCGACATGACTGCATTCTATAACGCAGAAACTGTTGAAGGCGGA---AGCGGAAAGGTGGGCTACCTGGTGGAATTCAACGAAACTGAGAAGATCTTCAATTCTCCTCAACAGCAGGCCACACAGGACTATGTCTCAGGACGTTTCGGT
AG-670-B23  TCGCTGCAAAATGTCACGATCAGCTACGGCAATTCCGAAGCCGTTAAAAACGTCTACTGCGAGATTCCCCGCGGTAAGGTCACTGCCTTGATTGGACCATCAGGTTGTGGAAAGTCCACGGTGCTTCGTTCATTGAATCGGATGAACGATTTGATCGATGGATGTTCACTCAAAGGAAGCATCTTGTTCGGCGGAATAGATCTCTATGGAGCCAAAATCGATCCCGTGGAAGTGCGCCGTCGGATTGGGATGGTCTTCCAACAACCCAATCCATTCCCGAAAAGCATCTATGAAAACATTGCCTTCGGCGCTCGCATTAATGGCTACTCGGGGGATTTTGATGAGCTTGTCGAAAGATCACTGCGCCAAGCGGCGGTTTGGGATGAGTGCAAAGACAAGCTGAATGAGAGCGGCTACTCACTCTCCGGTGGGCAACAGCAGCGCCTTTGCATCGCCCGCACGATCGCGATCCAGCCGGAAATAATCCTCATGGATGAACCCTGCTCAGCCCTGGATCCCATTTCCACCCTCAAGATTGAGGAAACGATGCATGAGCTCAAGAAGAGTTTCACCATCGTGATCGTGACCCACAACATGCAGCAGGCCGTACGTGTCAGCGACATGACCGCCTTCTTCAACGCTGAAGCCGTCGAAGGAGGA---ACTGGAAAGGTGGGGTACTTGGTGGAATTTAACGACACCGAAAAGATCTTCAACGCCCCCCAACAGCAGGCAACCCTTGACTACGTCTCCGGGCGCTTCGGT
AG-670-F22  TCCATTCAAAACACCACTATTAGCTACGGCAGTTATGAAGCCGTGAAGAACGTTTACTGCGATATTCCTCGAGGCAAAGTCACCGCATTCATCGGCCCATCAGGATGCGGAAAATCAACGGTTCTGAGAGCACTGAATCGGATGAATGATCTGATTGAGGGCTGCAGTCTGAAAGGCAGCGTGCTGTTTGATGGAGCAGATCTTTATGGCCCATCAGTTGATCCGGTGGAAGTGAGGCGACGGATTGGCATGGTATTCCAGCAACCGAATCCTTTCCCAAAAAGTATCTACGAAAATATTGCTTTCGGAGCTCGAATCAACGGCTATTCCGGAAACATGGATGAGTTGGTTGAACGTTCCCTTCGCCAAGCTGCAGTTTGGGATGAGTGCAAAGACAAACTCAATGAGAGTGGGTATTCCTTATCTGGTGGCCAACAACAACGCCTCTGTATCGCGCGAACAATTGCGATTCAGCCGGAAGTGATCCTGATGGATGAGCCTTGCTCCGCTCTGGATCCAATCTCGACATTAAAAATCGAGGAAACAATGCATGAATTGAAAAAGAGTTTCACAATCGTGATTGTCACGCACAACATGCAGCAGGCCTTGAGAGTGAGTGATATGACCGCTTTCTTTAATGCTGAAGCGGTCGAAGGAGGA---TCTGGGAAAGTCGGCTATCTCGTGGAGTTCAACGATACAGAAATGATCTTCAATTCACCATCACAACAAGCCACACAGGATTACGTGTCAGGTCGATTCGGC
AG-673-A10  TCGCTGCAGAACGCGACCATCAGCTATGGATCCAACGAAGCCGTCAAGAACGTGTTCTGCGATATTCCAAAAGGGAAAGTAACGGCTTTCATCGGACCATCAGGCTGTGGCAAGTCAACGGTTTTGCGGGCGCTGAACCGGATGAACGACTTAATTGAAGGCTGCTCGCTCAAAGGCCGCGTCTTGTTTGACGGGGTTGATCTCTACGGACCCAATGTTGATCCCGTAGAGGTCCGTCGTCGCATCGGAATGGTGTTTCAACAACCCAATCCATTCCCTAAAAGTATTTATGAAAACATCGCGTTCGGCGCCAGGATCAATGGCTACACCGGAGAAATGGATGAATTGGTGGAGCGATCTCTTCGCCAGGCAGCTGTATGGGACGAGTGCAAAGACAAACTGAACGAAAGTGGATATTCCCTATCCGGTGGTCAACAGCAGCGCCTCTGCATTGCAAGAACGATTGCCATCCAGCCGGAAGTCATTCTCATGGATGAACCATGTTCTGCTCTGGATCCGATCTCGACCCTGAAGATCGAGGAAACGATGCACGAACTCAAAAAAAGCTTCACGATTGTGATCGTTACTCATAACATGCAGCAGGCAGTCAGAGTCAGTGATATGACCGCCTTTTTCAATGCTGAGTCAGTGGAAGGGGGA---ACCGGAAAAGTGGGTTACCTGGTCGAATTTAATGAGACTGAAAAGATCTTCAATTCCCCGCAGCAACAAGTGACACAAGATTATGTGTCTGGTCGATTCGGT
AG-673-D02  TCGATTCAGAACACCACAATCAGCTACGGCAGCTACGAGGCTGTCAAGAACGTTTACTGCGATATTCCTCGAGGCAAAGTCACTGCATTTATCGGTCCATCAGGTTGCGGAAAATCAACGGTTCTGAGAGCACTGAATCGGATGAATGATCTGATTGATGGCTGCAGCCTGAAGGGTCGCGTTCTATTTGATGGAGCAGATCTTTATGGCCCCTCAGTGGATCCGGTAGAAGTCCGGCGCCGGATTGGCATGGTGTTCCAGCAGCCGAATCCGTTTCCCAAAAGTATCTACGAAAATATTGCTTTCGGAGCTCGAATCAATGGATATACCGGGGATATGGATGAGTTGGTTGAACGGTCCCTACGCCAGGCTGCAGTTTGGGATGAGTGCAAAGACAAACTCAATGAGAGTGGATACTCCCTATCTGGTGGTCAACAACAACGCCTCTGCATTGCACGCACAATCGCGATTCAACCGGAAGTGATCCTGATGGATGAACCCTGCTCAGCTCTAGATCCAATCTCGACATTGAAAATCGAGGAAACAATGCATGAATTGAAGAAGAGTTTCACAATCGTGATTGTGACTCACAATATGCAACAGGCCTTGAGAGTGAGTGATATGACCGCTTTCTTTAATGCTGAAGCGGTCGAAGGAGGA---TCTGGGAAAGTCGGTTATCTCGTGGAGTTCAATGAAACAGAAATGATCTTCAATTCACCCTCTCAACAAGCCACGCAGGATTACGTGTCAGGTCGATTCGGT
AG-673-F03  TCCATTCAGAACACCACTATTAGCTACGGCAGTTATGAAGCCGTGAAGAACGTTTACTGCGATATTCCTCGAGGCAAAGTCACCGCATTCATCGGCCCATCAGGGTGCGGAAAATCAACGGTTCTGAGAGCACTGAATCGGATGAATGATCTGATTGAGGGCTGCAGCCTGAAAGGCAGCGTGCTGTTTGATGGAGCAGATCTTTATGGCCCATCAGTTGATCCGGTGGAAGTGAGGCGACGGATTGGCATGGTATTCCAGCAACCGAATCCTTTCCCAAAAAGTATCTACGAAAATATTGCTTTTGGAGCTCGAATCAACGGCTATTCCGGAAATATGGATGAGTTGGTTGAACGTTCCCTACGCCAAGCTGCAGTTTGGGATGAGTGCAAAGACAAACTTAATGAGAGTGGTTATTCCTTATCTGGTGGCCAACAACAACGCCTCTGCATCGCGCGAACAATTGCGATTCAGCCGGAAGTGATCCTGATGGATGAGCCTTGCTCCGCTCTGGATCCAATCTCGACATTAAAAATCGAGGAAACAATGCATGAATTGAAAAAGAGTTTCACAATCGTGATTGTCACGCACAATATGCAGCAGGCCTTGAGAGTGAGTGATATGACCGCTTTCTTTAATGCTGAAGCGGTCGAAGGAGGA---TCTGGGAAAGTCGGCTATCTCGTGGAGTTCAACGAAACAGAAATGATCTTCAATTCACCATCGCAACAAGCCACACAGGATTACGTGTCAGGTCGATTCGGC
AG-676-E23  TCGATTCAGAACACCACAATCAGCTACGGCAGCTACGAGGCTGTCAAAAACGTTTACTGCGATATTCCTCGAGGTAAAGTCACTGCATTTATCGGTCCATCAGGTTGCGGAAAATCAACGGTTCTGAGAGCACTGAATCGGATGAATGATCTGATTGATGGCTGCAGCCTGAAGGGTCGCGTTCTATTCGATGGAGCAGATCTTTATGGCCCCTCAGTGGATCCGGTAGAAGTGCGGCGCCGGATTGGCATGGTGTTTCAGCAGCCGAATCCGTTTCCAAAAAGTATCTACGAAAATATTGCTTTCGGAGCTCGAATCAACGGATATACCGGGGATATGGATGAGTTGGTTGAACGGTCTCTACGCCAGGCTGCAGTTTGGGATGAGTGCAAAGACAAACTCAATGAGAGTGGGTACTCCCTATCTGGTGGTCAACAACAACGCCTCTGCATTGCACGCACAATCGCGATTCAACCGGAAGTGATCCTGATGGATGAACCCTGCTCAGCTCTTGACCCCATCTCGACATTGAAAATCGAGGAAACAATGCATGACTTGAAGAAGAGTTTCACAATCGTGATTGTGACTCACAATATGCAACAGGCCTTGAGAGTGAGTGATATGACCGCTTTCTTTAATGCTGAAGCGGTCGAAGGAGGA---TCTGGGAAAGTCGGTTATCTCGTGGAGTTCAATGAAACAGAAATGATCTTCAATTCACCCTCTCAACAAGCCACGCAGGATTACGTGTCAGGTCGATTCGGT
AG-679-B05  TCGCTGCAGAACGCGACCATCAGCTATGGATCCAACGAAGCCGTCAAGAACGTGTTCTGCGATATTCCAAAAGGGAAAGTAACGGCTTTCATCGGACCATCAGGCTGTGGCAAGTCAACGGTTTTGCGTGCGCTGAACCGGATGAACGACTTAATTGAAGGCTGCTCGCTCAAAGGTCGCGTCTTGTTTGATGGGGTTGATCTCTACGGACCCAATGTTGATCCCGTAGAAGTCCGTCGTCGCATCGGAATGGTGTTTCAACAACCCAATCCATTCCCTAAAAGTATTTATGAAAACATCGCGTTCGGCGCCAGGATCAATGGCTACACCGGAGAGATGAATGAATTGGTGGAGCGATCTCTTCGCCAGGCAGCTGTATGGGACGAGTGCAAAGACAAACTGAACGAAAGTGGATATTCCCTATCCGGTGGTCAACAGCAGCGCCTCTGCATTGCAAGAACGATTGCCATCCAGCCGGAAGTCATTCTAATGGATGAACCATGTTCTGCTCTCGATCCGATCTCGACTCTGAAGATCGAGGAAACGATGCACGAACTCAAAAAAAGCTTCACGATTGTGATCGTTACTCACAACATGCAGCAGGCAGTCAGAGTAAGTGATATGACCGCCTTTTTCAATGCTGAGTCAGTGGAAGGGGGA---ACCGGAAAAGTGGGTTACCTAGTCGAATTTAATGAGACTGAAAAGATCTTCAATTCCCCGCAGCAACAAGTGACGCAAGATTATGTTTCTGGTCGATTCGGT
AG-679-C18  TCAATTCAAAATGCAACTATTAGCTATGGAAAATTTGAAGCATTAAAAAATGTTTATTGTGATATTCAAAGAGGAAAAGTTACGGCTTTTATCGGTCCATCCGGTTGTGGCAAATCTACGGTATTAAGAGCTTTAAACAGGATGAATGATTTAATTGAAGGATGTACGCTTCAAGGAAGGATTTTATTTGATGGTGCTGATTTATATGCTTCTGAAGTTGACCCTGTTGAAGTACGCAGGCGAATTGGAATGGTTTTTCAACAACCAAATCCCTTTCCTAAAAGTATCTATGAAAATATAGCTTTTGGGGCTCGGATTAATGGATACAATGGAAACATGGATGAATTAGTAGAGCGTTCACTTCGACAGGCGGCAGTTTGGGATGAATGCAAGGATAAGCTCAATGCAAGTGGAAATTCATTGTCAGGGGGGCAGCAGCAAAGGCTATGCATTGCAAGAACTATTGCTATTCAACCAGAAGTGATTTTGATGGATGAACCGTGTTCGGCGCTCGATCCAATTTCTACACTGAAGATTGAAGAAACTATGCATGAGTTAAAAAAAAGTTTTACGATTGTCATCGTGACTCACAACATGCAGCAGGCTGTTCGTGTCAGTGATATGACTGCTTTTTTTAATGCCGAGGCAGTTGAGGGTGGC---TCAGGAAAAGTGGGATATCTTGTTGAATTCAATGATACTGATAAAATTTTTAATGCACCTACACAGCAAGCTACGCAGGATTATGTTTCAGGCCGATTTGGA
AG-679-D13  TCGCTGCAGAACGCGACCATCAGCTATGGATCCAACGAAGCCGTCAAGAGCGTGTTCTGCGATATTCCAAAAGGGAAAGTAACGGCTTTCATCGGGCCATCAGGCTGTGGCAAGTCAACGGTTTTGCGGGCGCTGAACCGGATGAACGACTTGATTGAAGGGTGCACGCTCAAAGGCCGTGTTTTGTTTGACGGGGTTGATCTCTACGGACCCAATGTTGATCCGGTAGAGGTCCGTCGTCGCATCGGAATGGTGTTTCAACAACCCAATCCATTCCCTAAAAGTATTTATGAAAACATCGCATTCGGCGCCAGGATCAATGGCTACACCGGAGAGATGGATGAATTAGTGGAGCGATCTCTACGCCAGGCAGCTGTATGGGATGAGTGCAAAGACAAATTGAATGAAAGTGGATATTCCCTATCGGGTGGGCAACAGCAGCGCCTCTGCATTGCAAGAACGATCGCCATCCAGCCGGAAGTCATTCTCATGGATGAACCATGCTCTGCCCTGGATCCGATCTCGACCCTGAAGATTGAGGAAACGATGCACGAACTCAAAAAAAGCTTCACGATTGTGATTGTTACTCACAACATGCAGCAAGCAGTCAGAGTCAGTGATATGACCGCCTTTTTCAATGCTGAGTCAGTGGAAGGGGGT---ACCGGAAAAGTGGGTTACCTGGTCGAATTTAATGAGACTGAAAAGATCTTCAATGCCCCGCAGCAACAAGTAACGCAAGATTATGTGTCTGGTCGATTCGGT
AG-683-A03  TCTATTCAAAATGCAACCATTAGCTATGGAGATTTTGAGGCATTAAAAAATGTCTTTTGTGATGTCCCAAGAGGTCAGGTTACAGCATTTATTGGACCTTCAGGTTGTGGCAAGTCCACAATTTTACGGGCCATTAATAGGATGAATGATCTAATTGAGGGATGTTCGCTTAAGGGAAGAATTCTTTTTGATGGAGCTGATTTATATGCTCCTGATGTTGATCCAGTTGAAGTTCGCCGGCGTATAGGAATGGTTTTTCAGCAACCTAATCCTTTTCCAAAGAGCATCTATGAAAATATCGCCTTTGGTGCACGTATTAATGGCTATAACGGTGATATGGATGAATTAGTGGAACGGTCACTGCGTCAGGCAGCTGTATGGGATGAATGCAAAGACAAGCTCAAAGAAAGCGGAAATTCACTTTCGGGTGGTCAACAGCAGCGTCTTTGCATTGCACGCACCATTGCCATTGAGCCAGAAGTGATTTTGATGGATGAACCATGTTCTGCACTTGATCCCATCTCTACCTTGAAGATTGAAGAAACCATCCATGAGCTGAAGAAGAGTTTCACAATCGTGATCGTGACCCACAACATGCAGCAGGCCGTACGTGTGAGTGATACGACAGCTTTCTTTAATGCTGAAGCTGTTGAAGGAGGG---TCAGGAAAAGTTGGTTACCTCGTTGAATTCAATGACACCGATAAAATTTTCAACGCGCCATCACAACAGGCCACCCAGGATTACGTTTCAGGCCGCTTTGGA
AS9601      TCCCTTGAGAATGTTTCTATTAGCTATGGAACTTTTGAAGCTGTAAGAAATGTTTTTTGTAACTTTAAAAAAGGAAATATAACTTCTCTTATTGGCCCTTCAGGTTGTGGTAAATCAACGGTTCTGAGATCTTTAAACAGAATGAACGATTTAATCCCTAATTGTTCACTTAAAGGAACAGTGCTATTTGATGGAACTAATATTTACGATAAAAGAGTAGATCCAGTTGAAGTAAGAAGAAGAATTGGAATGGTTTTTCAGCAACCAAATCCTTTCCCGAAATCTATCTATGAAAATATTGCATTTGGGGCAAGAATTAATGGCTTTACTGGAGATATGGATGAATTAGTGGAAAGTTCACTTAGAAAAGCTGCCTTGTGGGACGAATGTAAGGACAAATTAAATGACAGTGGTTACTCTTTATCTGGCGGACAACAACAAAGACTATGTATAGCAAGAACCATCGCAATTGAACCTGAAATAATTCTCATGGATGAGCCATGTTCTGCATTAGATCCAATCTCTACTTTGAAAATAGAAGAGACTATGCATGAACTAAAGAAGAATTGCACAATAATAATCGTTACTCATAATATGCAACAGGCGTTAAGAGTTAGTGATATGACTGCATTTTTTAATGCTATTGAATATGAAGATGGTGATGGAGGGAAAGTAGGTTATCTTGCAGAATTTAATTCTACTAAGAAAATTTTTAATTCTCCCAAAGAAAAAACCACTCAGGAATACATCTCAGGTAAATTTGGT
BL107       TCAATGCAGAATGTGACCATCAGCTATGGCAATTCTGCTGCAGTACGAGATGTTTATTGTGATATACCAAGTGGGAAAGTAACAGCTTTAATTGGGCCTTCGGGATGCGGTAAGTCGACGATCTTGCGATCGATTAATCGTATGAATGACCTTATCGAAGGTTGTACGTTGAAAGGTCGCGTTTTGTTTGATGGTGTGGATTTATATGCTGCAGCGGTCGACCCAGTGGAAGTAAGACGGCGCATTGGAATGGTGTTTCAACAGCCCAATCCATTTCCCAAAAGTATTTACGAAAACGTGGCTTTCGGGGCCCGCATCAATGGCTACAAGGGAAATATGGATGAATTGGTGGAGCGCTCTCTGCGTCAGGCAGCTGTTTGGGATGAATGCAAAGACAAGCTAAAAGAGAGCGGCTACTCCCTTTCTGGTGGGCAACAACAACGCCTGTGTATCGCCCGCACGATCGCCATCCAACCGGAAGTCATCTTGATGGACGAACCTTGTTCTGCCCTAGACCCGATATCGACATTAAAAATTGAAGAAACCATGCATGAGCTCAAAAAGAGTTTCACGATTGTGATTGTGACTCACAACATGCAGCAAGCCGTACGAGTCAGCGACGAAACAGCCTTTTTCAACGCAGAGACAGTGGAAAACCGA---TCTGGAAAAGTTGGCTATTTAGTGGAGTTCAATGATACGCAATCGATTTTTAATTCTCCCCAACAGCAAGCCACGCAAGACTATGTGTCTGGGCGATTTGGC
CC9311      TCTATTCAAAATGCAACCATTAGCTATGGTGATTTTGAGGCAGTAAAAAATGTATATTGTGATATTCCTAGAGGGCAAGTTACAGCTTTTATTGGACCTTCAGGCTGTGGTAAATCGACAATATTACGTGCCTTAAATCGGATGAATGACTTGATTGAGGGATGTTCTCTTAAAGGGAGAATTCTTTTTGATGGTGCGGATTTATATGCTCCTGAAGTTGATCCTGTGGAAGTTCGGCGTCGCATAGGAATGGTTTTTCAACAACCAAATCCATTTCCCAAGAGCATCTATGAAAACATAGCGTTTGGTGCTCGTATCAATGGCTATAACGGCGATATGGATGAATTAGTTGAGCGATCACTTCGTCAAGCAGCAATATGGGATGAATGTAAAGATAAACTCAATGAAAGCGGAAATTCATTATCAGGAGGTCAACAACAGCGCCTTTGTATTGCACGCACCATAGCAATTGAGCCTGAAGTGATCTTGATGGATGAACCATGTTCTGCACTCGATCCAATCTCAACTTTGAAGATTGAGGAAACCATCCATGAGCTTAAAAAAAGTTTCACTATCGTGATCGTCACTCACAACATGCAGCAAGCTGTACGTGTGAGTGATATGACAGCATTCTTTAATGCTGAGGCTGTA---GACGGGGAATCAGGAAAAGTGGGATATCTCGTGGAATTTAATGATACAGATAAGATCTTCAACGCTCCCTCACAACAGGCTACCCAGGATTACGTTTCCGGTCGCTTTGGC
CC9605      TCCCTGCAGAACGTCACGATCAGCTACGGCAATTTCGAAGCCGTCAAAAACGTCTACTGCGAGATTCCCCGCGGAAAAGTAACAGCCTTCATTGGCCCTTCCGGCTGTGGGAAGTCCACGGTGCTGCGTTCATTGAACCGGATGAACGACCTGATCGAGGGCTGCTCACTCAAGGGAAGCATCTTGTTTGGAGGCGTTGACCTCTACGGACCAAAGATTGATCCGGTGGAAGTGCGCCGCAGGATTGGGATTGTGTTTCAACAACCCAATCCATTCCCGAAGAGCATCTACGAAAACATCGCCTTCGGCGCTCGTATCAACGGCTACACGGGAGACATGGATGAGCTGGTTGAGCGGTCCCTCCGCCAGGCGGCGGTTTGGGATGAGTGCAAAGACAAGCTGAATGAGAGCGGTTATTCGTTGTCCGGCGGACAGCAGCAACGCCTTTGCATCGCCCGCACGATCGCAATTCAGCCGGAGGTCATCCTCATGGATGAACCCTGTTCAGCCCTCGACCCAATCTCAACGTTGAAGATCGAGGAGACGATGCATGAGCTCAAGAAGAGCTTCACCATAGTGATCGTCACCCACAACATGCAGCAGGCCGTTCGCGTTAGCGACATGACCGCCTTCTACAACGCAGAAGCCGTTGAAGGGGGA---ACCGGGAAGGTGGGTTACCTCGTGGAATTCAACGACACCGACAAGATCTTCAACGCCCCCCAACAGCAGGCCACCCAGGACTACGTTTCCGGTCGTTTCGGC
CC9616      TCCATTCAGAACGTCACGATCAGCTACGGCAATTACGAGGCTGTGAAGAACGTTTTTTGCGACGTTCCCCGCGGCAAGGTCACGGCCTTCATTGGTCCTTCCGGTTGCGGCAAGTCCACCGTTCTGCGCTCGTTAAATCGCATGAACGATCTGATCGAAAGTTGTTCCCTGAGGGGCCGTGTTCTGTTCGATGGAGTCGATCTGTACGGCAGCACCGTCGATCCCGTGGAAGTCAGACGTCGCATCGGCATGGTCTTCCAGCAGCCCAATCCCTTCCCCAAGAGCATCTACGAAAACATCGCCTTTGGTGCTCGCATCAACGGCTTCTCAGGCGATATGGATGAGCTCGTGGAGCGCTCGTTACGCCAGGCAGCTGTCTGGGATGAATGCAAGGACAAACTCAACGAAAGCGGCTATTCGCTCTCGGGCGGCCAGCAGCAAAGGCTGTGCATTGCACGCACGATCGCCATCCAACCCGAAGTCATCTTGATGGATGAACCCTGTTCAGCACTGGATCCGATCTCCACGCTGAAAATTGAGGAAACGATGCACGAACTCAAAAAGAGTTTCACCATCGTGATCGTGACGCACAACATGCAGCAAGCCGTGCGTGTGAGCGATATGACCGCGTTCTACAACGCCGAGGCCGTTGAGGGCGGC---AGCGGCAAAGTGGGCTATTTGGTGGAATTCAACGACACCGAAAAAATCTTCAATTCGCCCCAGCAGCAAGCAACCCAAGACTATGTATCTGGTCGATTCGGT
CC9902      TCAATGCAGAACGTGACCATTAGCTATGGCAAATCTGCTGCAGTTAAAGATGTTTTTTGTGAAATATCAACCGGCAAAGTAACGGCTTTTATTGGGCCTTCAGGATGTGGAAAATCAACACTTTTACGATCGATTAATCGCATGAATGATTTAATCGAAGGTTGCACGTTGAAAGGACGCGTACTTTTTGACGGTGTTGATTTATACGACGCTGCTGTCGACCCAGTCGAAGTTAGGCGACGCATTGGAATGGTGTTTCAACAACCCAACCCATTCCCAAAAAGCATCTATGAAAATGTTGCGTTCGGCGCCCGTATCAACGGATATACAGGAAATATGGATGAATTGGTGGAGCGTTCTCTCCGTCAGGCCGCTGTTTGGGATGAATGCAAAGACAAGCTAAAAGACAGCGGTTGCTCCTTATCTGGTGGACAACAACAACGGTTATGTATTGCCCGTACGATTGCCACCCAACCGGAGGTAATATTGATGGATGAACCCTGCTCTGCCTTAGACCCAATTTCTACATTGAAGATCGAAGAAACAATGCATGAGCTCAAGAAGAGCTTCACCATTGTAATTGTGACTCACAATATGCAACAGGCCGTTCGGGTGAGTGATGAAACGGCCTTTTTTAATGCAGAAACAGTCGAGAATCGA---TCCGGGAAAGTTGGTTATTTAGTGGAATTCAATGATACTCAATCTATTTTTAATTCTCCCCAACAGCAAGCCACACAAGACTATGTGTCTGGACGATTTGGC
EQPAC1      ACTCTTGAGGATGTTTCTATTAGTTATGGTACTTTTGAAGCCGTAAGAAATGTTTTTTGCAATTTTAAAAGTGGAGATATAACTTCACTCATCGGCCCTTCTGGTTGCGGAAAATCAACAGTTCTTAGAGCTTTAAATAGAATGAACGATTTAATTCCTAATTGTTCATTGAGAGGGACGGTCCTCTTCGATGGAACTAACATTTATGACAAAAGAGTAGATCCAGTTGAAGTTAGAAGAAGAATCGGAATGGTTTTTCAACAACCTAATCCTTTTCCTAAATCTATCTACGAAAATATTGCATTTGGAGCAAGAATTAATGGATTTGTAGGTGATATGGATGAACTAGTTGAAAGTTCACTAAGAAAAGCTGCTGTATGGAGTGAATGTAAGGATAAATTAAATGATAGTGGTTACTCCTTATCTGGAGGACAACAACAAAGACTATGTATAGCAAGAACCATTGCAATTGAACCGGAAATAATACTTATGGATGAACCTTGTTCAGCATTAGATCCTATTTCAACTTTAAAAATAGAGGAGACTATGCATGAACTTAAGAAGAATTATACAATAATAATTGTGACTCACAATATGCAGCAGGCTCTAAGAGTTAGTGATATGACTGCATTCTTTAATGCAGTTGAATACGAAGAAGGAGATGGAGGAAAGGTTGGATATCTAGCGGAATTCGATTCTACAAAGAAGATTTTTAGTTCTCCTAAGGAAAAAACTACTCAAGAATATATCTCAGGGAAATTCGGA
GP2         TCTCTTGAGAATGTTTCTATTAGTTATGGAACTTTTGAAGCTGTAAGAAATGTTTTTTGTAACTTTAAAAAAGGAAATATAACTTCCCTTATTGGTCCCTCCGGGTGTGGTAAATCAACTGTCCTTAGATCATTAAATAGGATGAACGATTTGATTCCTAATTGTTCGTTAAAAGGAACTGTCCTCTTTGATGGAACAAACATTTACGATAAAAGAGTAGATCCAGTTGAAGTAAGAAGAAGAATTGGAATGGTTTTTCAACAACCAAATCCTTTCCCGAAATCTATCTACGAAAATATTGCATTTGGAGCAAGAATTAATGGATTTACTGGAGATATGGACGAACTAGTAGAAAGTTCACTGAGAAAAGCCGCTTTATGGGACGAATGTAAGGATAAATTAAATGATAGTGGTTACTCTTTATCTGGTGGACAACAACAAAGATTATGTATTGCTCGAACGATTGCAATTGAACCTGAAATAATTCTAATGGATGAGCCATGCTCAGCTTTGGATCCTATCTCTACTTTGAAAATAGAAGAGACAATGCACGAACTTAAGAAGAATTACACAATAATAATCGTTACTCATAATATGCAACAGGCATTAAGAGTAAGTGATATGACTGCATTTTTTAATGCTATTGAGTATGAAGATGGTGATGGAGGGAAGGTTGGTTATCTTGCCGAATTTAATTCGACAAAGAAAATTTTTAACTCTCCAAAAGAAAAAACTACTCAGGAATACATATCTGGTAAATTTGGT
KORDI-100   TCCCTCCAGAACGTCACCATCAGCTACGGCCAGTACGAAGCTGTTCGAAACGTTTTTTGCGAGATTCCACGCGGCAAGGTCACAGCCTTCATCGGGCCTTCAGGCTGCGGTAAATCAACTGTTCTGCGTTCGCTCAATCGCATGAACGACTTGATTGAGGGCTGTTCATTGAAGGGACGCGTCTTGTTTGATGGTGTTGATTTATATGGAAGCAACATTGATCCAGTGGAAGTGAGACGCCGGATTGGCATGGTGTTCCAGCAACCCAATCCCTTCCCTAAAAGCATTTATGAAAACATTGCATTCGGTGCCCGGATCAATGGATTCACGGGCAATATGGATGAATTGGTTGAACGGTCACTTCGACAGGCAGCTGTTTGGGATGAATGCAAAGACATTCTGGACGAAAGTGGCTGTTCACTCTCCGGTGGTCAACAACAACGATTGTGCATCGCGCGCACAATTGCCATCCAACCTGAGGTGATCCTGATGGATGAACCCTGTTCAGCACTGGATCCAATTTCAACATTGAAAATCGAGGAAACGATGCATGAGCTCAAGAAAAGCTTCACCATCGTGATCGTCACCCACAACATGCAGCAAGCCGTTCGCGTGAGTGATATGACGGCCTTTTTCAATGCAGAAGCTGTTGAAGGTGGC---AGTGGCAAGGTGGGCTACTTGGTTGAATTCAATGACACAGAAAAAATCTTCAATTCGCCTCAACAGCAAGCCACCCAGGACTACGTGTCGGGGCGTTTTGGT
KORDI-49    TCGATTCAGAACGTCACCATCAGCTACGGCTCCTATGAAGCCGTGAAGAACGTCTACTGCGATGTTCCGCGCGGCAAGGTGACGGCGTTCATCGGACCATCTGGCTGCGGAAAATCAACCGTTCTGCGTGCCCTCAACCGCATGAACGATCTCATCGAAGGTTGCTCTCTGAAGGGGCGTGTTCTCTTCGATGGTGTTGATCTCTACGGTGCGCAGGTGGACCCTGTTGAGGTGCGGCGGCGCATCGGAATGGTGTTCCAGCAGCCGAATCCCTTCCCCAAAAGTATCTACGAGAACATCGCCTTCGGTGCTCGCATCAACGGCTTCACCGGTGACATGGACGAGCTTGTGGAACGCTCCTTAAGGCAGGCAGCGGTCTGGGACGAGTGCAAAGACAAGCTCAAGGAAAGCGGATACTCCCTCTCAGGTGGTCAGCAGCAGCGTCTCTGCATCGCACGGACCATCGCCATTCAGCCGGAGGTGATCCTGATGGACGAGCCCTGTTCAGCGCTCGACCCGATCTCCACCCTGAAGATCGAGGAAACCATGCATGAGCTCAAGAAGAGCTTCACCATCGTGATCGTGACGCACAACATGCAGCAGGCCGTTCGCGTCAGTGACATGACCGCCTTCTACAACGCCGAGGCCGTTGAGGGTGGG---ACCGGCAAGGTGGGGTATCTGGTGGAATTCAGTGACACCGAGAAGATTTTCAACTCCCCCCAGCAACAGGCCACTCAGGACTACGTGTCGGGCCGTTTCGGC
KORDI-52    TCCCTGCAGAACGTCACGATCAGCTACGGCAATTTCGAAGCCGTCAAAAACGTCTACTGCGAGATTCCTCGTGGCAAAGTGACAGCCTTCATTGGCCCATCCGGCTGTGGAAAGTCCACGGTGCTTCGTTCCTTGAACCGAATGAACGATCTGATCGAAGGTTGCTCACTCAAGGGAAGCATCCTTTTTGGAGGTGTTGACCTCTACGGGCCCAAGATTGATCCCGTGGAAGTGCGCCGCAGGATCGGGATGGTGTTCCAACAACCCAATCCGTTCCCGAAAAGCATCTACGAAAACATCGCCTTTGGTGCTCGCATCAACGGCTACTCGGGAGACATGGATGAGCTTGTAGAGCGTTCCCTCCGCCAGGCGGCGGTTTGGGATGAATGCAAAGACAAGCTGAATGAGAGCGGGTATTCGCTGTCCGGCGGACAGCAGCAGCGCCTCTGCATCGCGCGCACGATCGCGATTCAGCCGGAAGTGATCCTGATGGATGAACCCTGTTCAGCCCTCGATCCCATCTCAACGTTGAAGATCGAGGAGACGATGCATGAGCTTAAGAAGAGCTTCACCATCGTGATCGTCACCCACAACATGCAGCAGGCCGTTCGCGTCAGCGACATGACCGCCTTCTACAACGCAGAGGCCGTTGAAGGCGGA---ACCGGGAAAGTGGGTTATCTGGTGGAATTCAACGAGACCGACAAGATCTTCAACGCTCCCCAACAGCAAGCCACCCAGGACTACGTTTCCGGTCGTTTCGGC
MIT0601     TCATTTCAAAATGTAACTATAAGTTATGGAGAATTTGATGCTGTAAGGAACGTTTTCTTTGACATTCCTAAAGCAAAGGTAACTGCTCTAATTGGCCCTTCAGGCTGTGGAAAGTCTACTGTTCTTAGAGCCATGAATAGAATGAATGATTTAATACAAGGATGTTCCTTAAAAGGTCGAGTTCTTTTTGAAGGTATAGATATTTATGATAAAAATATTGACCCTGTTGAAGTTAGAAGAAAGATTGGTATGGTTTTCCAGCAACCAAACCCATTTCCAAAAAGTATCTATGAAAATATTGCATTTGGTGCAAGGATCAATGGATACACAGGGAATATGGATGAACTGGTTGAGAGCTCTCTTCGTAAAGCTGCTGTTTGGGATGAGTGTAAAGATAAACTAAGTGAAAGTGGGTGCTCATTGTCTGGTGGCCAACAACAAAGATTATGTATAGCTAGAACAATTGCAATTGAACCAGAAGTAATACTTATGGACGAACCATGTTCTGCACTTGACCCTATATCAACTTTGAAAATTGAGGAAACAATTCATGAACTTAAAAAAAGTTATACGATAGTAATTGTCACCCACAATATGCAACAAGCATTAAGAGTAAGTGACATGACTGCTTTTTATAATGCTGAAGAAATAGAAAACTCTTTAGGTGGAAAAGTTGGCTATCTTGTAGAGTTCAATGAAACTGAAACTATATTCAAATGTCCTTCACAGAAACTTACTCAAGATTATGTTTCTGGAAGATTTGGG
MIT0602     GAGCTTGAAAATGTAAGCATTAGTTATGCTGAAAAAGTTGCTGTCAGAAATGTATATTTGAAAATACCTTCTGGTAAAGTTACTGCCCTAATAGGCCCTTCTGGTTGTGGCAAATCAACCATTCTTAGGTCACTTAATAGAATGAATGACCTCATACCGAATTGCTCTCTTAAAGGTAGGGTTTTGTACGAGGGGCAAGATTTATACAACCCTAATATTGATCCAATAGAAGTGAGAAGACGAATAGGCATGGTATTTCAACAGCCAAATCCTTTCCCAAAAAGCATCTATGAAAATATAGCTTTTGGAGCCAGAGTCAATGGATACAAAGGAGATATGGATGAATTGATTGAAAAGTCACTTAAGAAGGCAGCAGTTTGGGATGAATGCAAAGATAAATTAAAAGATAGTGGGTATAGTCTCTCAGGAGGACAGCAACAAAGACTATGCATAGCAAGAACAATAGCAATTGAACCTGATGTAATACTTATGGATGAACCATGCTCAGCACTAGACCCTATATCGACTTTAAAAATTGAAGAAACAATGCATGAATTAAAGAAATCATTTACCATTATTATAGTTACTCATAATATGCAACAAGCCCTTAGAGTTAGTGACATGACAGCCTTTTATAATGCA---------GAGTCAGGAAGTGGAGGGAAAACTGGGTACTTAGTAGAATTTAGTAACACTAAAAAATTATTTAACAATCCAGATCGAAAAGAAACTAAGGACTATATCGAAGGTAAGTTTGGT
MIT0604     TCTCTAGAGAATGTTTCTATTAGTTATGGAACTTTCGAAGCAGTGAGGAATGTTTTTTGTAATTTTAAAAAAGGAAATATAACTTCTCTTATTGGCCCTTCTGGTTGCGGAAAATCAACGGTTCTTAGATCTTTAAATAGGATGAACGATCTAATTTCTAATTGTTCGTTAAAAGGGACTGTCCTCTTTGATGGAACTAATATTTACGACAAAAGAGTAGATCCAGTTGAAGTGAGAAGAAGAATTGGGATGGTTTTTCAACAACCTAATCCTTTCCCTAAATCCATTTACGAAAATATTGCATTTGGAGCAAGAATTAATGGCTTTTCGGGAGATATGGATGAATTAGTGGAAAGTTCACTTAGAAAGGCTGCTTTATGGGATGAATGTAAGGATAAATTAAATGATAGTGGTTACTCTTTATCTGGAGGACAACAACAAAGACTATGTATAGCAAGAACCATCGCAATTGAACCTGAAATAATTCTCATGGATGAGCCATGCTCAGCTTTGGATCCTATCTCTACGTTGAAAATAGAGGAGACGATGCACGAACTTAAGAAGAATTACACAATAATAATCGTTACTCATAATATGCAACAGGCATTAAGAGTTAGTGATATGACTGCATTTTTTAATGCAATTGAATATGAAGATGGTGATGGTGGAAAGGTTGGTTACCTTGCAGAATTTAATTCGACAAAGAAAATTTTTAACTCTCCAAAAGAAAAAACTACTCAGGAATATATATCAGGTAAATTTGGT
MIT0701     TCACTACAGAACGTCACTATAAGTTACAATGAATTTGAAGCCGTACGACATGTTTACTGCGAGATACCCCGCGGCAAAATCACAGCTTTAATCGGACCATCTGGATGTGGTAAATCAACAATTCTGCGATCTCTAAATCGCATGAATGACTTAATAGAAGGATGTTCTCTCACCGGTCGAGTGATGTTTGATGGAGACGACTTATATTCCCCAAATATCGATCCAGTTGAAGTTCGTCGACGCATCGGAATGGTATTTCAGCAACCCAATCCATTCCCTAAAAGTATCTATGAAAATATTGCATTTGGAGCGAGAATTAATGGATTCAAAGGTGATATGAATGAGCTTGTTGAACGCTCCCTTCGTCAAGCAGCTGTATGGGATGAATGCAAGGATAAGCTTAAGGAGAGTGGATGTTCTCTGTCGGGTGGCCAACAACAAAGGCTGTGCATAGCACGGACAATCGCTATTGAACCAGAAGTCATTTTAATGGATGAACCCTGTTCAGCTCTTGATCCTATTTCTACACTTAAGATCGAAGAGACTATGCATGAATTGAAAAATAGATTTACCATTGTAATCGTCACTCATAATATGCAACAGGCTGTTCGAGTCAGTGATTTTACAGCTTTCTTCAATGCTGAGGCACAAGAAGGTGGA---TCAGGAAAAGTTGGTTATCTTGTTGAGTTCAATGAAACAGAGAAAATCTTCCATTCACCTGCTCAGGAGGCTACTCAGAATTATATTTCCGGCCGCTTTGGT
MIT0801     TCACTAGATAATGTATCAATTACATATGGCAATTCAGTTGCAGTTAAAAATGTATTTTGTGATATTGAAAAGAATCAAGTTACATCTTTTATTGGTCCATCAGGATGTGGTAAATCAACTGTTATCAGAGCAATCAACCGAATGAACGATTTAATAGAAGGTTGCAAATTATCAGGCAGTGTTATTTTTGAAGGTATAGATATATATGCAGAGGATATAGATCCAGTTGAAGTCAGAAGGAGAATTGGAATGGTTTTTCAACAACCCAATCCTTTTCCTAAAAGTATTTACGAAAATATTGCCTTTGGTGCAAGAGTTAATGGATATAAAGGTAATATGGATCAATTAGTAGAAGAATCTCTTAGAAAGGCAGCAGTTTGGGATGAGTGCAAGGATAAATTAAACGAAAGTGGTTATTCATTATCTGGTGGTCAACAACAAAGATTATGCATAGCAAGGACAATTGCTATTGAACCTGATGTGATCTTAATGGATGAGCCATGCTCAGCACTTGATCCAATATCTACCTTAAAAATTGAAGAGACAATTCACGAATTAAAGAAGAATTTTACAATCATTATTGTTACGCACAATATGCAACAAGCCAATAGAGTCAGTGATTACACAGCTTTTTTCAACACAGAGAAAAAAGAGAAGGATTTAGGTGGAAAAATTGGATTTTTAGTTGAGTTTGATAAAACAAAAAACATGTTCAATTCACCAAAGCAAAAATCAACTCAAGACTATATCTCTGGAAAATTTGGA
MIT0912     TCACTAGATAATGTATCAATTACATATGGCAATTCAGTTGCAGTTAAAAATGTCTTTTGTGATATTGAAAAGAATAAAGTTACATCTTTTATTGGTCCATCAGGATGCGGAAAATCAACCGTTATCAGAGCAATCAACCGAATGAACGATTTAATTGAAGATTGTAAATTATCAGGAAGTGTTATTTTTGAAGGTATAGATATATATGCAGAGGATATAGATCCAGTTGAAGTACGAAGGAGAATTGGAATGGTATTTCAACAGCCCAATCCATTCCCTAAAAGTATTTACGAAAATATTGCCTTTGGTGCGAGAGTAAATGGGTATAAAGGTAATATGGATCAATTAGTAGAAGAATCTCTTACAAAGGCCGCTGTGTGGGATGAATGCAAGGATAAATTAAACGAAAGTGGCTATTCATTATCAGGCGGACAACAACAAAGATTATGCATAGCAAGAACAATTGCTATAGAACCTGATGTGATTTTAATGGATGAGCCATGTTCAGCACTTGATCCATTATCTACATTAAAAATTGAAGAGACAATTCATGAATTAAAGAAGAATTTTACAATCATTATTGTTACGCACAATATGCAACAAGCTAATAGAGTCAGTGATTACACAGCTTTTTTCAACACAGAGAAAAAAGAAAAAAATTTAGGTGGAAAAATAGGATTTTTAGTTGAGTTTGATAAAACAAAAAACATGTTCAATTCACCAAAGCAAAAATCAACTCAAGACTATATCTCTGGGAAATTTGGA
MIT0915     TCACTAGACAATGTATCAATTAGATATGGCAATTCAGTTGCAGTTAAAAATGTGTTTTGTGATATTGAAAAGAATCAAGTTACATCTTTTATTGGTCCATCAGGATGTGGTAAATCAACCGTCATTAGAGCAATCAACCGAATGAACGATTTAATAGAAGGTTGCAAATTATCAGGTAGTGTTATTTTTGAAGGGATAGATATATATGCAGACGATATAGATCCAGTTGAAGTTAGAAGAAGAATTGGAATGGTTTTTCAACAACCCAATCCTTTTCCTAAAAGTATTTACGAAAATATTGCCTTTGGTGCAAGAGTTAATGGATATAGAGGTAATATGGATCAATTAGTAGAAGAATCTCTTACAAAGGCAGCTGTTTGGGATGAGTGCAAGGATAAATTAAACGAAAGTGGTTATTCATTATCTGGCGGTCAACAACAAAGATTATGCATAGCAAGGACAATTGCTATTGAACCTGATGTGATCTTAATGGATGAGCCATGCTCAGCACTTGATCCATTATCTACATTAAAAATTGAAGAGACAATTCACGAATTAAAGAAGAATTTTACAATCGTTATTGTTACGCACAATATGCAACAAGCCAATAGAGTCAGTGATTACACAGCTTTTTTCAACACAGAGAGAAAAGATAAGGATTTAGGTGGAAAAATTGGATTTTTAGTTGAGTTTGATAAAACAAAAAACATGTTCAATTCACCAAAGCAAAAATCAACTCAAGACTATATCTCTGGAAAATTTGGA
MIT0917     TCACTAGATAATGTGTCAATTACATATGGCAATTCAGTTGCAGTTAAAAATGTGTTTTGTGATATTGAAATGAATCAAGTTACATCTTTTATTGGTCCATCAGGATGTGGTAAATCAACCGTCATTAGAGCAATCAATCGAATGAACGATTTAATAGAAGGTTGCAAGTTATCAGGCAGTGTTATTTTTGAAGGGATAGATATATATGCAGAGGATATAGATCCAGTTGAAGTTAGGAGAAGAATTGGAATGGTTTTTCAACAACCCAATCCTTTTCCTAAAAGTATTTACGAAAATATTGCCTTTGGTGCAAGAGTTAATGGATATAAAGGCAATATGGATCAATTAGTAGAAGAATCTCTTACAAAGGCAGCTGTTTGGGATGAGTGCAAGGACAAATTAAGCGAAAGTGGTTATTCATTATCTGGCGGTCAACAACAAAGATTATGCATAGCAAGGACAATTGCTATTGAACCTGATGTGATCTTAATGGATGAGCCATGCTCAGCACTTGATCCATTATCTACATTAAAAATAGAAGAGACAATCCATGAATTAAAGAAGAATTTTACAATCATTATTGTTACGCACAATATGCAACAAGCCAAAAGAGTCAGTGATTACACAGCTTTTTTCAATACAGAGAAAAAAGATAAAGATTTAGGTGGAAAAATTGGATTTTTAGTTGAGTTTGATAAAACAAAAAACATGTTCAATTCACCAAAGCAAAAATCAACTCAAGACTATATCTCTGGAAAATTTGGA
MIT0918     TCACTTCAAAATGTAACTATAAGTTATCGAGATTCGGATGCAGTTAGGAATGTATTTTGCGATATTCCTAAAGGAAAAGTAACGGCACTAATAGGTCCTTCTGGTTGTGGCAAGTCTACTATTCTTAGGTCTTTAAATCGAATGAACGATTTAATTGCAGGTTGCCAGCTTAAGGGAAAAATATTATTTGAAGGTATTGATTTATATTCTTTAGATATTGATCCTGTAGAAGTAAGAAGAAAAATTGGAATGGTTTTTCAACAACCAAACCCTTTTCCAAAAACAATTTTTGAAAATATCGCTTTTGGGGCAAGAATTAATGGATTTAATGGAGATATGGATGATTTAGTAGAACAATCGCTAAGAAAAGCTGCAGTATGGGATGAATGTAAAGATAAATTGAAAGAAAGTGGATACTCATTATCAGGAGGCCAACAGCAAAGATTATGTATTGCTAGGACAATTGCAATAGAGCCAGATGTAATTTTAATGGATGAACCTTGTTCAGCTTTAGATCCTATATCTACAATAAAAATCGAAGAAACTATTCATGAACTTAAAAAGAAATATACAATTATTATTGTTACGCATAATATGCAACAGGCTTTAAGAGTTAGTGATATGACAGCATTCTTCAATGCTTCTAAGAAAGAAGGTTCTCATGATGGGAAAGTTGGATATTTGGTAGAATTTGGCGAAACAAAAAAGATATTTAATGCTCCAGTTCAAAAGGCTACAAAAGATTATATATCAGGGAAATTTGGT
MIT1013     TCACTAGATAATGTATCAATTAAATATGGCAATTCAGTTGCAGTTAAAAATGTGTTTTGTGATATTGAAAAGAATCAAGTTACATCTTTTATTGGTCCATCAGGATGCGGTAAATCAACCGTCATCAGAGCAATCAACCGAATGAACGATTTAATAGAAAGTTGCAAATTATCAGGCAGTGTTATTTTTGAAGGGATAGATATATATGCGGAGGATATAGATCCAGTTGAAGTTAGAAGGAGAATTGGAATGGTTTTTCAACAACCCAATCCTTTTCCTAAAAGTATTTACGAAAATATTGCCTTTGGTGCAAGAGTTAATGGATATAAAGGAAATATGGATCAATTAGTAGAAGAATCTCTTACAAAGGCAGCAGTTTGGGATGAGTGCAAGGATAAATTAAATGAAAGTGGTTATTCCTTATCTGGTGGTCAACAACAAAGATTATGCATAGCAAGGACAATTGCTATTGAACCTGATGTGATCTTAATGGATGAGCCATGCTCAGCACTTGATCCATTATCTACATTAAAAATTGAAGAAACAATTCATGAATTAAAGAAGAATTTTACAATCATTATTGTTACGCACAATATGCAACAAGCAAATAGAGTCAGTGATTACACAGCTTTTTTCAACACAGAGAAAAAAGATAAGGATTTAGGTGGAAAAATTGGATTTTTAGTTGAGTTTGATAAAACAAAAAACATGTTCAATTCACCAAAGCAAAAATCAACTCAAGACTACATCTCTGGAAAATTTGGA
MIT1214     TCACTAGACAATGTATCTATAAAATATGGCAATTCAGTTGCAGTTAAAAATGTGTTTTGTGATATTGAAAAGAATCAAGTTACATCTTTTATTGGTCCATCAGGATGCGGCAAATCAACCGTCATTAGAGCAATCAACCGAATGAACGATTTAATTGAAGATTGCAAATTATCAGGCAGTGTTATTTTTGAAGGAATAGATATATATGCAGAAGATATAGATCCAGTTGAAGTAAGAAGGAGAATTGGAATGGTTTTTCAACAACCCAATCCTTTTCCTAAAAGTATTTACGAAAATATTGCCTTTGGTGCAAGAGTTAATGGATATAAAGGTGATATGGATCAATTAGTAGAAGAATCTCTTACAAAGGCAGCTGTTTGGGATGAATGCAAGGATAAATTAAACGAAAGTGGTTATTCATTATCTGGGGGGCAACAACAACGATTATGCATAGCAAGGACAATTGCTATTGAACCTGATGTGATCTTAATGGATGAGCCATGCTCAGCACTTGATCCATTATCTACATTAAAAATTGAAGAGACAATTCATGAATTAAAGAAAAATTTTACAATCATTATTGTTACGCACAATATGCAACAAGCTAATAGAGTCAGTGATTACACAGCTTTTTTCAACACAGAGAAAAAAGATAAAGATTTAGGTGGGAAAATTGGTTTTTTAGTTGAGTTTGATAAAACAAAAAACATGTTCAATTCACCAAAGCAAAAATCAACTCAAGACTATATTTCTGGAAAATTTGGA
MIT1223     TCTCTTCAGAATGTAACAATAAGCTATGGAAGCTTTGATGCGGTTAGGAATGTCTATTGCGATATACCCAAGGGTAAAGTTACGGCTCTTATCGGACCATCAGGCTGTGGAAAATCAACAGTCCTAAGATCACTAAATAGAATGAACGATTTAATAGATGGTTGCAAGCTTCAAGGCAGAGTTCTTTTTGAAGGTATTGATTTATATAGTAAAAATATTGACCCAGTAGAAGTTAGGAGAAGGATTGGTATGGTTTTCCAACAACCTAATCCTTTTCCAAAAAGCATTTATGAAAACATCGCTTTTGGAGCAAGAATAAACGGTTTTAAAGGAGACATGAATGAACTTGTAGAGAAATCGCTTCGAAAAGCAGCAGTTTGGGATGAGTGTAAAGACAAATTAAACAAAAGCGGATGCTCATTATCTGGAGGACAACAACAGAGACTTTGTATTGCTAGGACAATTGCAATCGAACCGGAAGTAATTTTAATGGATGAGCCATGTTCAGCTTTGGATCCAATCTCCACCTTAAAAATAGAAGAAACAATCCACGAGCTTAAGAAGAGCTACACCATCATTATCGTTACTCATAATATGCAACAAGCCCTGAGATTAAGTGACATGACAGCTTTTTATAATGCCGAGGCTCAAGCTGGTGCTGATGGAGGCAAAGTAGGTTATTTAGTCGAATTTGATAAAACAGATAAAATCTTTAGTTCTCCCTCTGAAAAATCAACTCAAGACTATATCTCTGGCAAATTTGGT
MIT1300     TCCATGCAGAATGTAACCATAAGTTATGGAAATTCAGACGCTGTAAGAAATATATATTGTGATATTAGAGAAGGTAAAGTTACAGCATTTATTGGTCCATCAGGTTGTGGCAAGTCAACCGTCCTTAGATCAATCAATAGAATGAATGACCTGATAGACGGATGTAGACTTAGAGGAAGGTTACTCTTTAACGGAACAGATTTATACAGTTCGACAGTTGACCCTGTCGAAGTCAGAAGGAAAATAGGTATGGTTTTTCAACAACCCAACCCTTTCCCAAAATCCATTTATGAGAATGTTGCCTTTGGAGCAAGGATTAATGGCTATACAGGTAATATGGATGAATTAGTTGAGAAATCCTTAAAGCAAGCAGCTGTATGGGACGAATGCAAAGACAAATTAAATGATAGTGGTTATTCCTTATCTGGAGGGCAACAACAACGTCTATGCATAGCAAGAACAATAGCTATTGAACCAGAAGTAATACTAATGGACGAACCTTGCTCCGCTCTTGACCCTATTTCAACATTAAAAATTGAAGAGACAATGCATCAACTAAAAAAGAAATATACCATCATCATAGTTACTCACAATATGCAACAAGCCCTTAGAGTGAGTGATATGACTGCTTTCTACAATGCA---GAAGCAGAGGATGGAGGGACAGGTAAAGTTGGTTATTTAGTAGAATTCAATGATACAGATAAAATTTTCAGTTCTCCAACTCAGAAGGCAACTCAAGACTACATATCAGGTAAGTTTGGT
MIT1303     TCACTTCAGAACGTCACTATAAGTTACAATGAATTTGAAGCTGTAAGACATGTTTACTGCGAGATACCCCGCGGCAAAATTACAGCTTTAATCGGACCCTCTGGATGTGGTAAATCAACAATTCTGCGATCTCTAAATCGCATGAATGACTTAATAGAAGGATGTTCTCTTACAGGTCGAGTGATGTTTGATGGAGACGACTTATATTCCCCAAATATCGATCCAGTCGAGGTTCGCAGACGCATCGGAATGGTATTTCAGCAACCCAATCCATTCCCTAAAAGTATCTATGAAAATATTGCATTTGGAGCAAGAATTAATGGATATAAAGGTGATATGAATGAGCTTGTTGAGCGCTCACTTCGTCAAGCAGCTGTATGGGATGAATGCAAGGATAAGCTTAAGGAGAGTGGCTGCTCTCTATCGGGTGGCCAACAACAAAGGCTATGCATAGCACGAACAATCGCTATTGAACCAGAAGTCATTTTAATGGATGAACCCTGTTCAGCTCTTGATCCTATTTCTACACTTAAAATTGAAGAGACAATGCATGAGTTAAAAAATAGATTTACCATTGTAATCGTCACTCATAATATGCAACAGGCTGTTCGAGTTAGTGATTTTACAGCTTTCTTCAATGCTGAGGCACAAGAGGGTGGA---TCAGGAAAAGTTGGTTATCTTGTTGAGTTCAATGAAACAGAAAAAATCTTCCATTCACCTGCTCAGGAAGCTACTCAGAATTATATTTCCGGCCGCTTTGGT
MIT1304     TCTCTTCAAAATATAACTATAAGTTATAACAACTCAGAAGCAGTAAAAAATATTTTTTTTGACATCCCTAAGGGCAAAGTTACTTCATTAATTGGACCATCTGGATGTGGCAAGTCAACAGTTCTTAGAGCATTAAATCGTATGAATGATTTAATCAGTGGATGTACTTTAACAGGACGTATTCTCTTTGAAGGAGAAGATTTATATTCACCAGAAATTGATCCTGTTGAAGTTAGAAGAAGAATAGGTATGGTATTCCAGCAACCCAACCCATTCCCAAAAAGTATTTACGAGAACATTGCATTTGGTGCAAGAATTAATGGATTCACCGGAAATCTTGATGAATTAGTTGAAACATCCTTAAAAAGAGCAGCTGTCTGGGAGGAATGTAAAGATAAATTGAATCAAAGTGGTTACTCATTATCAGGTGGTCAGCAACAAAGATTATGTATTGCCAGAACAATAGCTATTCAACCAGATGTAATATTAATGGACGAACCCTGTTCTGCCTTAGACCCAATATCAACACTTAAAGTCGAAGAAACGATACATGAGCTTAAAAAGAATTTTACAATTGTCATTGTTACTCATAACATGCAACAAGCCCTAAGAGTTAGTGATATGACAGCTTTCTTTAATGCTATCCAAAAAGAGGATAGTCAAGAAGGTAAGGTTGGCTATTTAGTGGAATTTGAAAAAACGAAAAATATCTTCAATTCACCAAAAGAGAAAGCTACTAAGGATTACATTTCCGGCAAATTTGGT
MIT1306     TCACTTCAGAACGTCACTATAAGTTACAATGAATTTGAAGCCGTGCGGCATGTTTACTGCGAGATACCCCGCGGCAAAATTACAGCTTTAATCGGACCATCTGGATGTGGTAAATCAACAATTCTGCGATCTCTAAATCGCATGAATGACTTAATAGAAGGATGTTCTCTTACAGGTCGAGTGATGTTTGATGGAGACGACTTATATTCCCCAAATATCGATCCAGTTGAGGTTCGCAGACGCATTGGAATGGTATTTCAGCAACCCAATCCATTCCCTAAAAGTATCTATGAAAATATTGCATTTGGAGCAAGAATTAATGGATATAAAGGTGATATGAATGAGCTTGTTGAACGCTCACTTCGTCAAGCAGCTGTATGGGATGAATGCAAGGATAAGCTTAAGGAGAGTGGCTGCTCTCTATCGGGTGGTCAACAACAAAGGCTATGCATAGCAAGGACAATCGCTATTGAACCAGAAGTCATTTTAATGGATGAACCCTGTTCAGCTCTCGACCCTATCTCTACACTTAAAATTGAAGAGACAATGCATGAGTTAAAAAATAGATTTACCATTGTAATCGTCACTCATAATATGCAACAGGCTGTTCGAGTTAGTGATTTTACAGCTTTCTTCAATGCTGAGGCACAGGAAGGTGGA---TCAGGAAAAGTTGGTTATCTTGTCGAGTTCAATGAAACAGAAAAAATCTTCCATGCACCTGCTCAGGAGGCTACTCAGAATTATATTTCCGGCCGCTTTGGT
MIT1307     TCACTTGAAAATGTATCAATGAGCTATGATAATAGTCAAGTGGTTAGGAATATATTCTGTGAAATCCCAAGATCAAAAGTAACTGCTTTAATTGGACCATCTGGCTGTGGTAAATCTACAGTATTAAGATCATTAAATAGAATGAATGACCTCATACATGGTTTTTCTCTAAAAGGTCGAGTACTCTTCGAAGGCATTGATTTATATGATCCCAAAATAGATCCAGTTGAGGTAAGAAGACGTATCGGAATGGTATTTCAACAACCTAATCCTTTTCCCAAAAGCATCTATGAAAATATAGCTTTTGGAGCAAGAATAAATGGATTTACTGGTGATATGGATGAATTAGTGGAAACTTCACTTCGCAAAGCCGCAATTTGGGAAGAATGCAAAGATAAAATGAAATCAAGTGGGCTCTCACTATCAGGCGGACAACAGCAAAGATTATGCATAGCAAGAACAATAGCAATTGAGCCAGACGTTATACTGATGGATGAACCATGCTCAGCTCTTGACCCAATTTCTACACTAAAAGTTGAAGAAACAATACATGATTTAAAGAAGAATTTCACAATTATTATAGTAACCCATAATATGCAACAAGCTCTACGAGTGAGTGACTATACAGCATTCTTTAATGCCGAGAAAGTTGAGGAAAACTCCACTGGAAAAATAGGCTATTTAGTCGAATTTAATGAGACCGAGAAAATCTTTAATTCACCAAAGCAAAAAATTACTAGAGATTATATTTCAGGTAAATTTGGT
MIT1312     TCACTTCAGAACGTCACTATAAGTTACAATGAATTTGAAGCTGTAAGACATGTTTACTGCGAGATACCCCGTGGCAAAATTACAGCTTTAATCGGACCCTCTGGATGTGGTAAATCAACAATTCTGCGATCTCTAAATCGCATGAATGACTTAATAGAAGGATGTTCTCTTACAGGTCGAGTGATGTTTGATGGAGACGACTTGTATTCCCCAAATATCGATCCAGTTGAGGTTCGCAGACGCATCGGAATGGTATTTCAGCAACCCAATCCATTCCCTAAAAGTATCTATGAAAATATTGCATTTGGAGCAAGAATTAATGGATATAAAGGTGATATGAATGAGCTTGTTGAACGCTCACTTCGTCAAGCAGCTGTATGGGATGAATGCAAGGATAAGCTTAAGGAGAGTGGCTGCTCTCTATCGGGTGGCCAACAACAAAGGCTATGCATAGCACGAACAATCGCTATTGAACCAGAAGTCATTTTAATGGATGAACCCTGCTCAGCTCTTGATCCTATTTCTACACTTAAAATTGAAGAGACAATGCATGAGTTAAAAAATAGATTTACCATTGTAATCGTCACTCATAATATGCAACAGGCTGTTCGAGTTAGTGATTTTACAGCTTTCTTCAATGCTGAGGCACAAGAAGGTGGA---TCAGGAAAAGTTGGTTATCTTGTTGAGTTCAATGAAACAGATAAAATCTTCCATTCACCTGCTCAGGAAGCTACTCAGAATTATATTTCCGGCCGTTTTGGT
MIT1314     TCTCTTGAGAATGTCTCTATTAGCTATGGAACTTTTGAAGCAGTAAGAAATGTTTTTTGTAACTTTAAAAAAGGAAATATAACCTCCCTTATTGGCCCTTCAGGTTGTGGTAAATCAACTGTTCTTAGATCATTAAATAGAATGAACGATTTGATTCCTAATTGTTCGTTAAAAGGAACTGTCCTGTTTCATGGAACTAATATTTACGATAAAAGAGTAGATCCAGTTGAAGTGAGAAGAAGAATTGGGATGGTTTTTCAACAACCTAATCCTTTTCCTAAATCTATCTATGAAAATATTGCATTTGGGGCAAGAATTAATGGCTTTACGGGAGATATGGATGAATTAGTCGAAAGTTCACTAAGAAAGGCTGCATTATGGGACGAATGTAAGGATAAATTGAATGATAGTGGTTATTCTTTATCTGGTGGACAACAACAAAGATTATGTATCGCTAGAACCATTGCTATTGAGCCTGAAATAATACTTATGGATGAACCATGCTCAGCTTTAGATCCAATTTCTACTTTAAAAATAGAAGAAACGATGCATGAACTTAAGAAGAATTACACAATAATAATCGTTACTCATAATATGCAGCAGGCTTTAAGAGTAAGTGATATGACTGCATTTTTTAATGCTATCGAATATGAAGATGGAGACGGAGGAAAAGTTGGTTATCTTGCAGAATTTAATTCCACTAAGAAAATTTTTAATTCTCCCAAAGAAAAAACTACTCAGGAATACATATCAGGTAAATTTGGT
MIT1320     TCACTTCAGAACGTCACTATAAGTTACAATGAATTTGAAGCAGTACGACATGTTTACTGCGAGATACCCCGCGGCAAAATTACAGCTTTAATCGGACCATCTGGATGTGGTAAATCAACAATTCTGCGATCTCTAAATCGCATGAACGATTTGATAGAAGGATGTTCTCTTACAGGTCGAGTGATGTTTGATGGAGACGACTTGTATTCCCCAAATATCGATCCAGTTGAGGTACGCCGACGAATCGGGATGGTATTTCAGCAACCCAATCCATTCCCTAAAAGCATCTATGAAAATATTGCATTTGGAGCAAGAATTAATGGATATAAAGGTGATATGAATGAGCTTGTTGAACGCTCACTTCGTCAAGCAGCTGTATGGGATGAATGCAAGGACAAGCTTAAAGAAAGCGGATGTTCTCTATCAGGTGGCCAGCAACAAAGGCTATGCATAGCAAGGACAATCGCTATTGAACCAGAAGTGATTTTAATGGATGAACCCTGTTCAGCCCTTGATCCTATTTCTACACTTAAAATTGAAGAGACAATGCATGAGTTAAAAAATAGATTTACGATTGTAATTGTCACTCATAATATGCAACAGGCTGTTCGAGTTAGTGATTTCACAGCTTTCTTCAATGCTGAGGTACAAGAAGGTGGA---TCAGGAAAAGTTGGTTATCTTGTTGAGTTCAATGAAACAGAGAAAATCTTCCATTCACCTGCTCAGGAGGCTACTCAGAATTATATATCCGGCCGCTTTGGT
MIT1341     TCGTTAGAGAATGTTACTATAAGTTATGGTTCACTTGAAGCAGTTAAAAACATCTTTTTTCAGATACCAAAAGACAGAGTAACAGCCTTAATTGGGCCTTCAGGTTGTGGTAAATCAACTGTACTTAGATCACTTAACCGTATGAACGATCTAATAGATGGGTGTTCATTAAAAGGCAGAGTTCTCTTCAATGGTACAGATATCTACAAGCCAGGTATTGATCCTGTTGAGGTCAGAAGAAGAATAGGTATGGTTTTCCAACAACCAAATCCATTCCCAAAAAGTATTTTTGAGAATATAGCCTTTGGGGCCAGAATAAATGGCTACAAAGGTGACATGAATGAATTGGTTGAAACCTCACTAAAACAAGCAGCAGTTTGGGATGAATGCAAGGACAAGTTAAATCAAAGTGGATATTCTTTGTCAGGAGGTCAACAACAAAGACTATGCATTGCAAGAACAATCGCAATCCAACCTGAGGTAATACTTATGGATGAGCCATGTTCTGCACTAGATCCTATCTCCACCCTAAAAATCGAAGAAACGATACATGAATTAAAAAAACGATATACCATCGTTATTGTCACTCATAATATGCAACAGGCATTACGAGTAAGCGACAAAACAGCTTTTTTTAATGCAGAGATGCAGAAAGGTGGT---TCTGGGAAGGTTGGTTATCTTGTTGAGTTTAACGACACTGAAAAAATATTTAATTCACCTAATCAGAAAACAACAAAAGACTATGTTTCTGGTCATTTTGGA
MIT1418     TCACTTCAGAACGTCACTATAAGTTACAATGAATTTGAAGCGGTACGACATGTTTACTGCGAGATACCACGAGGCAAAATTACAGCTTTAATCGGACCATCTGGATGTGGTAAATCAACAATTCTGCGATCTCTAAATCGCATGAACGATTTAATAGAAGGATGTTCTCTTACAGGTCGAGTGATGTTTGATGGAGACGACTTATATTCCCCAAATATCGATCCAGTTGAGGTTCGCCGACGCATCGGGATGGTATTTCAGCAACCCAATCCATTCCCTAAAAGTATCTATGAAAATATTGCATTTGGAGCAAGAATTAATGGATACAAAGGTGATATGAATGAGCTTGTTGAACGCTCGCTTCGTCAAGCAGCTGTATGGGATGAATGCAAGGATAAGCTTAAAGAAAGTGGATGTTCTCTATCGGGTGGCCAGCAACAAAGGCTATGCATAGCAAGGACAATCGCTATTGAACCAGAAGTGATTTTAATGGATGAACCCTGCTCAGCCCTTGATCCTATTTCTACACTTAAAATTGAAGAGACAATGCATGAGTTAAAAAATAGATTTACGATTGTAATTGTCACTCATAATATGCAACAGGCTGTTCGAGTTAGTGATTTCACAGCTTTCTTCAATGCTGAGGTGCAAGAAGGTGGA---TCAGGAAAAGTTGGTTATCTTGTTGAGTTCAATGAAACAGAGAAAATCTTCCATTCACCTGCTCAGGAGGCCACTCAGAATTATATTTCCGGCCGCTTTGGT
MIT9107     TCTCTTGATAATGTATCTATTAGCTATGGAACTTTTGAGGCTGTAAAAAATGTCTTTTGTAACTTTAAAAAAGGCAATATAACATCTCTTATTGGCCCTTCTGGTTGTGGTAAATCAACTGTTCTTAGATCTTTAAATAGGATGAACGATCTAATTCCTAATTGTTCATTAAAAGGAACTGTCCTTTTTGATGGAACTAATATTTATGATAAAAGAGTAGATCCAGTTGAAGTAAGAAGAAGAATTGGAATGGTTTTTCAACAACCTAATCCTTTTCCTAAATCTATCTACGAAAATATTGCATTTGGAGCAAGAATTAATGGTTTTACGGGAGATATGGATGAATTAGTTGAAAGTTCACTTAGAAAAGCTGCTTTATGGGAAGAATGTAAGGATAAATTAAATGACAGTGGTTACTCTTTATCTGGTGGACAACAGCAAAGATTATGTATTGCCAGAACCATTGCGATTGAACCTGAAATAATTCTCATGGATGAGCCATGCTCTGCATTAGATCCAATCTCTACGTTAAAAATTGAGGAGACGATGCACGAACTTAAGAAGAATTACACCATAATAATCGTGACACACAATATGCAGCAGGCATTAAGAGTTAGTGATATGACTGCATTTTTCAATGCTATCGCATATGAAGATGGTGATGGTGGAAAAGTTGGTTATCTTGCAGAATTTAATTCAACAAAGAAAATTTTTAATTCTCCAAAAGAAAAAACTACTCAGGAATACATATCAGGTAAATTTGGT
MIT9201     TCTCTTGAGAACGTATCTATTAGCTATGGAACTTTTGAAGCAGTAAGAAATGTTTTTTGTAACTTTAAAAAAGGAAATATAACCTCTCTTATTGGACCTTCAGGTTGTGGTAAATCAACTGTTCTTAGATCTTTAAACAGAATGAACGATTTAATTCCTAATTGTTCGTTAAAAGGCACTGTCCTCTTTGATGGCACTAATATTTACGACAAAAGAGTAGATCCAATTGAAGTAAGAAGAAGAATTGGGATGGTTTTTCAACAACCTAATCCTTTTCCAAAATCTATTTACGAAAATATCGCATTTGGTGCAAGAATTAATGGCTTTGCGGGAGATATGGATGAATTAGTGGAAAGTTCACTTAGAAAAGCTGCCTTGTGGGACGAATGTAAGGATAAACTAAATGACAGTGGTTACTCTTTATCTGGCGGACAACAACAAAGACTATGTATAGCAAGAACCATCGCAATTGAACCTGAAATAATTCTCATGGATGAGCCATGCTCAGCCTTAGATCCAATCTCTACTTTAAAAATAGAAGAGACCATGCATGAACTTAAGAAGAATTACACAATAATAATAGTTACTCATAATATGCAGCAGGCTTTAAGAGTTAGTGATATGACTGCATTTTTTAATGCAATTGAGTATGAAGATGGTGATAGCGGAAAGGTTGGTTACCTTGCAGAATTTAGTTCGACAAAGAAAATTTTTAACTCTCCAAAAGAAAAAACTACTCAGGAATATATATCGGGCAAATTTGGT
MIT9202     TCTCTTGAGAATGTCTCTATTAGCTATGGAACTTTTGAAGCAGTAAGAAATGTTTTTTGTAATTTTAAAAAAGGAAATATAACCTCCCTTATTGGACCTTCAGGTTGTGGTAAATCAACTGTTCTTAGATCATTAAATAGGATGAACGATTTGATTCCTAATTGTTCGTTAAAAGGAACTGTCCTTTTTGATGGAACTAATATTTACGATAAAAGAGTAGATCCAGTTGAAGTAAGAAGAAGAATTGGGATGGTTTTTCAACAACCTAATCCTTTTCCTAAATCTATTTACGAAAATATTGCATTTGGAGCAAGAATTAATGGCTTTTCGGGAGAAATGGATGAATTAGTGGAAAGTTCACTAAGAAAGGCTGCTTTATGGGACGAGTGTAAGGATAAATTAAACGATAGTGGTTACTCCTTATCTGGCGGACAACAACAAAGATTATGTATCGCTAGAACTATTGCTATTGAGCCTGAAATAATTCTCATGGATGAGCCATGCTCAGCTTTGGATCCTATATCTACTTTGAAAATAGAAGAGACGATGCACGAACTTAAGAAGAATTACACAATAATAATTGTTACTCATAATATGCAACAGGCATTAAGAGTCAGTGATATGACTGCATTTTTTAATGCAATTGAGTATGAAGATGGTGATGGAGGAAAGGTTGGTTATCTTGCAGAATTTAATTCTACAAAGAAAATTTTTAACTCTCCAAAAGAAAAAACTACTCAGGAATACATATCAGGTAAATTTGGT
MIT9211     TCACTCCAGAATGTAACAATAAGCTATGGGGATTTTGATGCCGTCAGAAATATTTATTGTGATATTCCAAGAGGCAAGGTTACCGCTCTCATTGGCCCATCGGGCTGCGGCAAATCAACAGTACTTAGAGCAATTAATCGTATGAATGATCTAATTCCAAGTTGTTCGTTAAAAGGTCGAATTTTGTTTGAGGGTACAGACCTATATCATCCAACAATAGATCCTGTAGAAGTAAGGCGGAAAATTGGCATGGTCTTTCAGCAACCAAATCCTTTCCCTAAAAGTATCTTTGAAAATATTGCGTTTGGCGCAAGGATAAATGGTTATACGGGAGATATGGATGAGCTTGTTGAACAATCATTGCGAAAGGCTGCTGTATGGGATGAGTGCAAAGACAAGTTAAATGAAAGTGGCTATTCCTTATCAGGTGGTCAACAACAAAGACTATGTATTGCAAGAACAATAGCAATTGAGCCTGAAGTTATACTTATGGATGAACCTTGTTCTGCATTAGATCCAATTTCAACTCTTAAGATTGAAGAGACTATGCATGAACTTAAAAAAAGTTATACGATAATTATAGTTACACATAACATGCAACAAGCCCTTAGGGTAAGTGACATGACAGCCTTTTATAATGCAGAGGTATTAGAAGGAGTCTCAGGAGGGAAAGTAGGTTACCTAGTTGAATTTAATGAAACTGAGACAATATTTAGTTCACCTTCCCAAAAACTAACACAAGACTATATCTCAGGAAAATTTGGA
MIT9215     TCTCTTGAGAATGTCTCTATTAGCTATGGAACTTTTGAAGCAGTAAGAAATGTTTTTTGTAATTTTAAAAAAGGAAATATAACCTCCCTTATTGGACCTTCAGGTTGTGGCAAATCAACTGTTCTTAGATCATTAAATAGGATGAACGATTTGATTCCTAATTGTTCGTTAAAAGGAACTGTCCTTTTTGATGGAACTAATATTTACGATAAAAGAGTAGATCCAGTTGAAGTAAGAAGAAGAATTGGGATGGTTTTTCAACAACCTAATCCTTTCCCTAAATCTATTTACGAAAATATTGCATTTGGAGCAAGAATTAATGGCTTTACGGGAGAAATGGATGAATTAGTGGAAAGTTCACTAAGAAAGGCTGCTTTATGGGACGAGTGTAAGGATAAATTAAACGATAGTGGTTACTCTTTATCTGGCGGACAACAACAAAGATTATGTATCGCTAGAACTATTGCTATTGAGCCTGAAATAATTCTCATGGATGAGCCATGCTCAGCTTTGGATCCTATATCTACTTTGAAAATAGAAGAGACGATGCACGAACTTAAGAAGAATTACACAATAATAATCGTTACTCATAATATGCAACAGGCATTAAGAGTCAGCGATATGACTGCATTCTTTAATGCAATTGAGTATGAAGATGGTGATGGAGGAAAGGTTGGTTATCTTGCAGAATTTAATTCGACAAAGAAAATTTTTAACTCTCCAAAAGAAAAAACTACTCAGGAATACATATCAGGTAAATTTGGT
MIT9301     TCTCTTGAGAACGTATCTATTAGCTATGGAACTTTTGAAGCCGTAAGAAATGTTTTTTGTAATTTTAAAAAAGGAAATATAACCTCTCTTATTGGACCTTCAGGTTGTGGTAAATCAACTGTTCTTAGATCCTTAAATAGGATGAATGATCTGATCCCTAATTGTTCGTTAAAAGGGACTGTCCTTTTTGATGGAACTAATATTTACGACAAAAGAGTAGATCCAGTTGAAGTAAGAAGAAGAATTGGAATGGTTTTTCAGCAGCCTAATCCTTTTCCGAAATCTATTTACGAAAATATTGCATTTGGGGCAAGAATTAATGGCTTTACTGGAGATATGGATGAATTAGTAGAAAGTTCACTAAAAAAGGCTGCTTTATGGGATGAATGTAAGGATAAATTAAATGATAGTGGGTACTCGTTATCTGGCGGACAACAACAAAGATTATGTATTGCTAGAACTATTGCTATTGAGCCTGAAATAATTCTAATGGATGAGCCATGTTCTGCATTAGATCCAATCTCTACTTTAAAAATTGAGGAGACAATGCATGAACTTAAGAAGAATTACACAATAATAATCGTTACTCATAATATGCAACAGGCATTAAGAGTCAGTGATATGACTGCATTTTTTAATGCTATTGAATATGAAGATGGTGATGGAGGAAAGGTTGGTTATCTTGCAGAATTTAATTCAACAAAGAAAATTTTTAGCTCTCCAAAAGAAAAAACCACCCAGGAATACATATCTGGTAAATTTGGC
MIT9302     TCTCTTGAGAATGTCTCTATTAGCTATGGAACTTTTGAAGCAGTAAGAAATGTTTTTTGTAATTTTAAAAAAGGAGATATAACCTCCCTTATTGGCCCTTCAGGTTGTGGTAAATCAACTGTTCTTAGATCACTAAATAGGATGAACGATTTGATTCCTAATTGTTCACTTAAAGGAACTGTGCTGTTTGATGGAACTAATATTTACGATAAAAGAGTAGATCCAGTTGAAGTGAGACGAAGAATAGGAATGGTTTTTCAACAACCTAATCCTTTTCCTAAATCTATCTATGAAAATATTGCATTTGGGGCAAGAATTAATGGCTTTACGGGAGATATGGATGAATTAGTCGAAAGTTCACTAAGAAAGGCTGCTTTATGGGATGAATGTAAGGATAAATTGAATGATAGTGGTTATTCTTTATCTGGTGGGCAACAACAAAGATTATGTATTGCTCGAACCATCGCAATTGAGCCTGAAATAATTCTAATGGATGAACCATGCTCAGCTTTAGATCCAATCTCTACTTTAAAAATAGAAGAGACGATGCATGATCTTAAAAAGAATTACACAATAATAATCGTGACCCATAATATGCAGCAGGCTTTAAGAGTTAGTGATATGACTGCTTTCTTTAATGCAATTGAATACGAAGATGGTGATGGAGGAAAGGTTGGCTACCTCGCGGAATTTAATTCGACAAAGAAAATTTTTAACTCTCCAAAAGAAAAAATTACGCAGGAATATATATCTGGTAAATTTGGT
MIT9303     TCACTTCAGAACGTCACTATAAGTTACAATGAATTTGAAGCCGTGCGGCATGTTTACTGCGAGATACCCCGCGGCAAAATTACAGCTTTAATCGGACCATCTGGATGTGGTAAATCAACAATTCTGCGATCTCTAAATCGCATGAATGACTTAATAGAAGGATGTTCTCTTACAGGTCGAGTGATGTTTGATGGAGACGACTTATATTCCCCAAATATCGATCCAGTTGAGGTTCGCAGACGCATCGGAATGGTATTTCAGCAACCCAATCCATTCCCTAAAAGTATCTATGAAAATATTGCATTTGGAGCAAGAATTAATGGATATAAAGGTGATATGAATGAACTTGTTGAACGCTCACTTCGTCAAGCAGCTGTATGGGACGAATGCAAGGATAAGCTTAAGGAGAGAGGTTGCTCTCTATCAGGTGGCCAACAACAAAGGCTATGCATAGCAAGGACAATCGCTATTGAACCAGAAGTCATTTTAATGGATGAACCCTGTTCAGCTCTCGACCCTATTTCTACACTTAAAATTGAAGAGACAATGCATGAGTTGAAAAATAGATTTACCATTGTAATCGTCACTCATAATATGCAACAGGCTGTTCGAGTTAGTGATTTTACAGCTTTCTTCAATGCTGAGGCACAGGAAGGTGGA---TCAGGAAAAGTTGGTTATCTTGTCGAGTTCAATGAAACAGAAAAAATCTTCCATGCACCTGCTCAGGAGGCTACTCAAAATTATATTTCCGGCCGCTTTGGT
MIT9311     TCCCTTGAGAATGTCTCTATTAGCTATGGAACTTTTGAAGCCGTAAGAAATGTTTTTTGTAACTTTAAAAAAGGGAATATTACCTCCCTTATTGGACCTTCAGGTTGCGGAAAATCAACGGTTCTTAGATCTTTAAATAGGATGAACGATCTGATTCCTAATTGTTCCTTGAAAGGAACAGTCCTGTTTGACGGAACTAATATTTACGATAAAAGAGTAGATCCAGTTGAAGTAAGAAGAAGAATTGGGATGGTTTTTCAACAACCTAATCCTTTTCCTAAATCTATTTACGAAAATATTGCATTTGGGGCAAGAATTAATGGTTTTACGGGAGATATGGATGAATTAGTAGAAAGTTCACTAAGAAAGGCTGCTTTATGGGACGAATGTAAGGATAAATTGAATGATAGTGGTTACTCTTTATCAGGTGGACAACAACAAAGATTATGTATCGCTAGAACCATTGCGATTGAGCCTGAAATAATTCTCATGGATGAGCCATGCTCAGCTTTAGATCCAATCTCTACTTTGAAAATAGAAGAGACGATGCACGAACTTAAGATGAATTACACAATAATAATCGTTACCCATAATATGCAGCAGGCTTTAAGAGTCAGCGATATGACTGCTTTCTTTAATGCAGTTGAATACGAAGACGGTGATGGAGGAAAGGTTGGTTACCTTGCGGAATTTAATTCCACTAAGAAAATTTTTAACTCTCCAAAAGAAAAAACCACTCAGGAATATATATCTGGTAAATTTGGT
MIT9314     TCTCTTGAGGATGTTTCTATTAGTTATGGCACTTTTGAAGCGGTAAAAAATGTTTTTTTAAATTTTAAAGCAGGAGATATAACTTCACTCATTGGCCCTTCTGGTTGTGGTAAATCAACCGTTCTTAGAGCTTTGAATAGAATGAACGATTTAATCCCTAATTGTTCGTTAAAAGGGACAGTCCTCTTTGATGGAACTAATATCTATGACAAAAGAGTAGATCCAGTTGAAGTTAGAAGAAGAATCGGAATGGTTTTTCAACAACCTAACCCTTTTCCAAAATCTATCTACGAAAATATTGCATTCGGAGCAAGAATCAATGGCTTTACGGGAGATATGGATGAATTAGTGGAAAGTTCCTTGAGAAAAGCTGCTGTATGGAGTGAATGTAAGGATAAATTGAATGATAGTGGTTACTCGTTATCTGGCGGACAACAACAAAGGCTATGTATAGCAAGAACCATCGCAATTGAACCTGAAATAATTCTCATGGATGAGCCATGTTCTGCTTTAGATCCAATCTCAACTTTAAAAATTGAGGAGACGATGCATGAACTTAAGAAGAATTACACAATAATAATCGTTACTCATAATATGCAACAGGCATTAAGAGTAAGTGATATGACTGCATTTTTTAATGCAATTGAGTATGAAGATGGTGATGGAGGAAAGGTTGGTTACCTCGCAGAATTTAATTCGACAAAGAAAATTTTTAACTCTCCAAAAGAAAAAACCACTCAGGAATACATATCAGGTAAATTTGGC
MIT9321     TCTCTTGAGAATGTTTCTATTAGTTATGGAACTTTTGAAGCAGTAAGAAATGTTTTTTGTAATTTTAAAAAAGGAAATATAACCTCACTAATTGGACCTTCTGGTTGTGGTAAATCAACTGTTCTTAGATCATTAAATAGGATGAACGATTTAATTCCTAATTGCTCACTAAAGGGTACTGTCCTTTTTGATGGAACTAATATTTACGATAAAAGAGTAGATCCAGTTGAAGTAAGAAGAAGAATTGGGATGGTTTTTCAACAGCCAAATCCTTTCCCAAAATCTATCTATGAAAATATTGCATTTGGGGCAAGAATCAATGGCTTTAATGGAGATATGGATGAATTAGTGGAAAGTTCACTTAGAAAAGCTGCCTTGTGGGACGAATGTAAGGATAAATTAAATGATAGTGGCTACTCTTTATCTGGCGGACAACAACAAAGACTATGTATAGCAAGAACCATCGCAATTGAGCCTGAAATAATTCTAATGGATGAGCCATGCTCAGCTTTAGACCCAATCTCTACTTTGAAAATAGAGGAGACCATGCATGAACTTAAGAAGAATTACACAATAATAATCGTTACTCATAATATGCAACAGGCATTAAGAGTTAGTGATATGACTGCGTTTTTTAATGCAATTGAATATGAAGATGGGGATGGGGGGAAGGTCGGTTATCTTGCAGAATTTAATTCTACTAAGAAAATTTTCAACTCTCCCAAAGAAAAAACCACTCAAGAATATATATCTGGTAAATTTGGT
MIT9504     TCCATTCAAAACACCACAATCAGCTACGGCAGCTATGAAGCAGTCAGGAACGTTTACTGCGACATTCCTCGAGGGGAAGTTACCGCATTCATCGGTCCATCAGGTTGTGGCAAATCAACGGTTCTGAGAGCACTGAACCGGATGAATGATCTGATTGAGGGCTGCACCCTCAAAGGGCGCGTGCTGTTCGATGGAGCAGATCTTTACGGCCCCTCTGTCGACCCAGTAGAAGTGCGGCGCCGTATCGGCATGGTTTTTCAGCAACCAAATCCATTTCCAAAAAGCATCTACGAAAACATCGCTTTCGGAGCGCGAATCAATGGCTACTCCGGAGACATGGATGAATTAGTTGAACGTTCTCTGCGCCAAGCCGCTGTCTGGGATGAATGCAAGGACAAGCTTAATGAAAGTGGGTACTCCCTGTCCGGAGGGCAACAACAACGCCTCTGCATTGCACGCACGATTGCGATTCAACCGGAAGTGATCCTGATGGACGAGCCATGCTCGGCATTGGATCCAATCTCGACATTGAAGATCGAAGAAACAATGCATGAATTGAAGAAGAGTTTCACAATCGTAATCGTCACGCACAATATGCAACAGGCCTTGAGAGTGAGTGATATGACTGCTTTTTTCAATGCTGAGGCGGTCGAAGGAGGT---TCTGGAAAGGTCGGCTACCTCGTGGAGTTCAACGACACGGAAATGATCTTCAATTCACCCTCTCAACAAGCCACACAGGATTATGTTTCAGGCCGATTCGGC
MIT9508     TCGATTCAGAACACCACAATCAGCTACGGCAGCTACGAGGCTATCAAGAACGTTTACTGCGATATTCCTCGAGGCAAAGTCACTGCATTTATCGGTCCATCAGGTTGCGGAAAATCAACGGTTTTGAGAGCACTGAATCGGATGAATGATCTTATTGATGGCTGCCGCCTGAAGGGTCGCGTTCTATTCGATGGAGCAGATCTTTATGGCCCCTCAGTGGATCCGGTAGAAGTGCGGCGCCGGATTGGCATGGTGTTCCAGCAACCGAATCCGTTTCCAAAAAGTATCTACGAAAATATTGCTTTCGGAGCTCGAATCAACGGATATACCGGGGATATGGATGAGTTGGTTGAACGGTCCCTACGCCAGGCTGCAGTTTGGGATGAGTGCAAAGATAAACTCAATGAGAGTGGGTACTCCCTATCTGGTGGTCAACAACAACGCCTCTGCATTGCACGCACAATCGCGATTCAACCGGAAGTGATCCTGATGGATGAACCCTGCTCAGCTCTAGATCCAATCTCGACATTGAAAATCGAGGAAACAATGCATGAATTGAAGAAGAGTTTCACAATCGTGATTGTGACTCACAATATGCAACAGGCCTTGAGAGTGAGTGATATGACCGCCTTCTTTAATGCTGAAGCGGTCGAAGGAGGA---TCTGGGAAAGTCGGCTATCTCGTCGAGTTCAATGAAACAGAAATGATCTTCAATTCACCCTCTCAACAAGCCACGCAGGATTACGTCTCAGGTCGATTCGGT
MIT9515     TCTCTTGATAATGTATCTATTAGCTATGGAACTTTTGAAGCTGTAAAAAATGTTTTTTGTAACTTTAAAAAAGGAAATATAACCTCTCTTATTGGACCTTCAGGTTGTGGTAAATCAACTGTTCTTAGATCTCTAAACAGAATGAATGATCTAATTCCTAATTGTTCACTGAATGGAACTGTTCTTTTTGATGGAACTAATATTTATGACAAAAGAGTAGATCCAGTTGAAGTAAGAAGAAGAATTGGGATGGTTTTTCAACAACCTAATCCTTTCCCAAAATCTATCTATGAAAATATTGCATTCGGGGCAAGAATTAATGGCTTTGCTGGTGACATGAATGAACTAGTGGAAAGGTCCTTGAGAAAAGCTGCTTTGTGGGACGAATGTAAGGATAAATTAAATGATAGTGGTTACTCTTTATCAGGTGGACAACAGCAAAGATTATGTATTGCCCGAACCATTGCAATTGAACCTGAAATCATACTTATGGATGAGCCTTGCTCGGCACTAGATCCTATCTCAACTCTGAAAATAGAAGAAACAATGCATGAGCTGAAGAAAAATTACACAATAATAATAGTTACTCACAATATGCAGCAAGCTCTAAGAGTAAGTGATATGACCGCTTTCTTTAACGCAATAGAACACGAAGATGGCGATGGAGGTAAAGTTGGATATCTTGCGGAATTTAATTCTACAAAAAGAATTTTCAGTTCTCCTAAGGAAAAAACTACTCAAGAATATATCTCAGGAAAATTCGGT
PAC1        TCATTAGATAATGTATCAATTAGATATGGCAATTCAGTTGCAGTTAAAAATGTGTTTTGTGATATTGAAAAGAATCAAGTTACATCTTTTATTGGTCCCTCAGGATGTGGTAAATCAACCGTCATTAGAGCAATCAATCGGATGAACGATTTAATAGAAGGTTGCAAATTATCAGGTAGTGTTATTTTTGAAGGGATAGATATATATGCAGAGGATATAGATCCAGTTGAAGTTAGAAGAAGAATTGGAATGGTTTTTCAACAACCCAATCCTTTTCCTAAAAGTATTTACGAAAATATTGCCTTTGGTGCAAGAGTTAATGGATATAAAGGTAATATGGATCAATTAGTAGAAGAATCTCTTACAAAGGCAGCTGTTTGGGATGAGTGCAAGGATAAATTAAACGAAAGTGGTTATTCATTATCTGGCGGTCAACAACAAAGATTATGCATAGCAAGGACAATCGCTATTGAACCTGATGTGATCTTAATGGATGAGCCATGCTCAGCACTTGATCCATTATCTACATTTAAAATTGAAGAGACAATTCACGAATTAAAGAAGAATTTTACAATCATTATTGTTACGCACAATATGCAACAAGCCAATAGAGTCAGTGATTACACAGCTTTTTTCAACACAGAGAAAAAAGATAAGGATTTAGGTGGAAAAATTGGATTTTTAGTTGAGTTTGATAAAACAAAAAACATGTTCAATTCACCAAAGCAAAAATCGACTCAAGACTATATCTCTGGAAAATTTGGA
RCC307      ACCTGTGATGACGTCACGATCAGCTACGGCGCGTTTGAAGCGGTCAAGAATGTCTTCCTCGAAATTCCCCGAGGCCAGGTCACAGCGTTCATCGGACCATCCGGTTGCGGCAAAAGCACAGTGCTGCGAGCCCTCAACCGAATGAATGACTTGATCGCCAGCTGTCGGCTCAAGGGTCGGGTGATCTACGAAGGGCAAGATCTCTATGCCCCCAATGTCGATCCTGTCGAAGTGCGGCGTCGGATCGGCATGGTGTTCCAACGCCCTAATCCCTTCCCTAAATCGATTTACGAAAACATCGCCTTCGGTGCCCGCATCAATGGCTACAGCGGCGATATGGACGAACTGGTGGAGACATCGTTGCGGCGCGCTGCTGTCTGGGATGAGTGCAAAGACAAGCTCAACGAAAGCGGTTATTCCCTCTCTGGCGGTCAGCAGCAGCGACTCTGTATTGCCCGCACCATTGCCACCCAACCAGATGTGATCTTGATGGACGAGCCTTGCTCAGCGCTCGACCCAATCTCCACACTGAAAGTGGAGGAAACGATGCACGAGTTGAAGAAGGACTTCACCATCGTGATTGTCACCCACAACATGCAGCAAGCTGTGCGGGTCTCAGACATGACCGCCTTCTACAACGCCGTGGCCGTGGAAGGCGGC---TCAGGCAAAGTGGGGTACCTGGTCGAATTTGATGAAACCAGCAATATCTTCAACAACCCACGGCAAGAAGCCACACAGGAATATGTCAGCGGTCGGTTTGGA
RS9916      TCGCTTGAGAACGTCTCGATCAGTTACGGGGGCTATGAAGCGGTTCGCAACGTTTACTGCGAAATCCCCAGAGGGAAAGTCACTGCATTTATCGGCCCGTCGGGATGCGGCAAGTCGACTGTGCTGCGGTCTTTGAACCGCATGAATGACTTAATTGAGGGGTGCAGCCTGACTGGGCGGGTGCTTTTTGATGGTGCCGATCTGTATCACCCAACGGTCGATCCGGTGGAAGTGCGCCGTCGGATTGGAATGGTGTTTCAGCAACCCAATCCTTTCCCCAAAAGCATCTACGAGAACATTGCCTTTGGAGCCAGGATCAACGGCTACATCGGCGACATGGATGAGCTGGTGGAGCGGTCTCTCCGCCAGGCAGCCGTCTGGGATGAATGCAAAGACAAGCTTAAAGAGAGCGGTTGCTCACTCTCAGGAGGTCAGCAACAACGCCTGTGCATTGCTCGCACGATAGCGATTCAACCGGAAGTGATCCTGATGGATGAACCGTGTTCCGCACTCGATCCGATCTCAACATTGAAGATCGAAGAAACCATGCATGAACTGAAGAAAACGTTCACGATTGTGATCGTGACCCACAACATGCAGCAGGCCGTGCGTGTCAGCGACATGACCGCATTTTTCAATGCCGAGGCTCAAGAGGGTGGC---TCCGGGAAAGTTGGCTATCTGGTGGAATTCAATCAAACAGACAAGATTTTCAACGCACCAACCCAGCAAGCCACCAACGATTACGTCTCCGGCCGTTTCGGC
RS9917      TCCCTGCAGAACGTCACGATCAGCTACGGCAGCTATGAAGCTGTCCGCAACGTCTTCTGCGACATCCCCCGCGGCAAGGTCACCGCCTTCATCGGCCCATCCGGTTGCGGTAAATCCACCGTGCTGCGGGCCCTGAACCGCATGAATGACCTGATTGAAGGCTGCTCACTCAAGGGAAGGGTGGTTTTCGACGGGGCCGACCTCTATGACCCCAACGTCGATCCTGTGGAGGTGCGCAGGCGCATCGGCATGGTGTTCCAGCAGCCGAACCCCTTCCCCAAGAGCATCTACGAAAACATCGCCTTCGGGGCAAGGATCAACGGCTACACCGGCGACATGGATGAGTTGGTCGAGCGCTCCCTGCGCCAGGCCGCCGTGTGGGATGAGTGCAAGGACAAGCTCAATGAGAGTGGCTATTCCCTCTCCGGAGGCCAGCAACAGCGCCTCTGCATCGCCCGCACGATCGCCATCCAACCCGAAGTGATTCTGATGGACGAGCCCTGCTCGGCCCTCGACCCGATCTCCACCCTGAAGATCGAGGAAACCATGCATGAGCTCAAGAAGAGCTTCACGATCGTGATCGTGACCCACAACATGCAACAGGCCGTTCGCGTCAGCGACATGACCGCCTTCTACAACGCCGAGGCCCAGGAAGGAGGG---TCCGGCAAGGTGGGTTACCTGGTGGAATTCAACGAAACCGAGAAGATTTTCAACGCCCCCACCCAACAAGCCACCCAGGATTACGTGTCTGGCCGCTTCGGT
SB          TCTCTTGAGAATGTTTCTATTAGCTATGGAACTTTCGAAGCAGTAAGAAATGTTTTTTGTAATTTTAAAAAAGGTAATATAACTTCCCTTATTGGCCCCTCCGGTTGTGGTAAATCAACTGTTCTTAGATCATTAAATAGGATGAACGATTTAATTCCTAATTGTTCACTGAAAGGTACCGTACTCTTCGATGGAACTAATATTTACGATAAAAGAGTAGATCCAGTTGAAGTAAGAAGAAGAATTGGAATGGTTTTTCAACAACCTAATCCTTTTCCTAAATCTATCTATGAAAATATCGCATTTGGGGCAAGAATTAATGGCTTTACGGGAGATATGGATGAATTAGTCGAAAGTTCACTAAAAAAGGCTGCTTTATGGGATGAATGTAAGGATAAATTAAATGATAGTGGTTACTCTTTATCTGGCGGACAACAACAAAGATTATGTATTGCTCGAACCATCGCAATTGAGCCTGAAATAATTCTCATGGATGAGCCATGTTCAGCTTTAGATCCAATCTCTACTTTAAAAATTGAGGAGACGATGCATGAACTTAAGAAGAATTACACAATAATAATCGTTACTCATAATATGCAACAGGCATTAAGAGTCAGTGATATGACTGCATTTTTTAATGCAATTGAGTATGAAGATGGTGATGGAGGAAAGGTTGGTTACCTCGCAGAATTTAATTCGACAAAGAAAATTTTTAACTCTCCAAAAGAAAAAACCACTCAGGAATACATATCAGGTAAATTTGGC
SS120       TCTCTTCAAAATGTAACTATAAGCTATGGCGATTCTGATGCTGTTCGAAATGTATATTTTGACATTCCTAAATATAAAGTGACTTCTCTAATAGGTCCTTCCGGGTGTGGTAAATCAACAGTACTTCGATCATTAAATCGTATGAACGATTTAATTAGTAGCTGCACACTAAAAGGGCTTATTTTATTTGAAGGATTAGATTTGTACTCCGACCAAATTGACCCAGTCGAAGTAAGGAGGAAAATAGGAATGGTTTTCCAGCAGCCTAATCCTTTCCCTAAAAGTATTTATGAAAATATTGCTTTTGGAGCAAGAATCAATGGTTTCAGTGGAAACCTTGATGAATTAGTAGAGGATTCTTTAAGAAAAGCAGCTGTATGGGATGAATGTAAAGACAAATTGAATGAAAGTGGTTATTCATTATCAGGTGGTCAACAACAAAGGTTATGTATTGCAAGAACAATTGCTATAAAACCTGATGTAATTTTAATGGATGAACCTTGTTCTGCTCTTGATCCTATTTCTACAATTAAAATCGAAGAAACAATTCATGAACTTAAAAAGAATTTTACTATTGTAATTGTGACTCATAATATGCAACAAGCCTTGAGAGTTAGTGATAAAACAGCTTTCTTTAATGCAGCAGAGAAAGGGGGAACAGATGATGGTAAAGTAGGGTACTTAGTAGAGTTTGACAAAACAAAGAAAATATTCAACTCTCCAAAAGAGAAAGCAACACAGGATTATATTTCTGGTAAGTTTGGT
WH7803      TCGATCCAAAACGCCACCATCAGCTACGGCAGCTATGAGGCCGTCAAAAACGTTTACTGCGACATCCCTCGCGGAAAAGTCACAGCCTTCATCGGACCATCAGGTTGTGGTAAGTCAACAGTTTTGCGAGCTCTCAACCGCATGAACGACCTCATCGAAGGTTGCTCATTGCGGGGACGCGTCCTCTTTGATGGTGCCGATCTCTACGACCCATCAGTCGATCCTGTTGAGGTCAGGCGACGAATTGGCATGGTGTTCCAGCAACCCAACCCATTCCCGAAGTCGATCTACGAAAACATCGCCTTCGGCGCCCGTATCAATGGCTTTACAGGGGATATGGATGAGCTGGTTGAACGCTCCTTGCGACAGGCGGCCGTTTGGGACGAATGCAAGGACAAGCTCAATGAGAGTGGATATTCCCTCTCTGGAGGCCAGCAGCAGCGGCTCTGCATCGCACGAACCATTGCCATCCAGCCCGAAGTCATCCTGATGGATGAGCCCTGTTCAGCTCTGGACCCGATCTCAACACTGAAGATCGAAGAAACCATGCATGAGCTCAAGAAGAGCTTCACCATCGTGATCGTCACCCACAACATGCAACAGGCTGTGCGGGTGAGTGACATGACCGCCTTCTACAACGCTGAAGCGGTCGAGGGAGGC---TCCGGCAAGGTCGGTTATCTCGTTGAATTCAACGAGACTGAAAAAATCTTCAACGCACCCACCCAACAGGCCACTCAGGACTACGTGTCCGGCCGCTTCGGT
WH7805      TCGATTCAAAACGCCACCATCAGTTACGGCAGTTACGAGGCCGTCAAGAACGTCTATTGCGATATCCCACGCGGAAAAGTCACAGCCTTCATTGGGCCATCAGGTTGCGGAAAATCAACCGTTCTGCGTGCTCTCAACCGCATGAATGACCTCATTGAAGGTTGTTCGTTGCGGGGACGTGTGCTGTTTGACGGCGCAGATCTTTACGACCCAACGGTTGATCCTGTTGAAGTCAGGCGCAGGATCGGCATGGTGTTTCAGCAACCGAACCCTTTCCCGAAGACGATTTATGAAAACATCGCCTTCGGAGCACGAATCAATGGTTTCACAGGCGATATGGATGAGCTTGTGGAACGCTCCCTTCGCCAAGCCGCCGTTTGGGATGAATGCAAAGACAAGCTCAACGAAAGCGGCTACTCACTGTCCGGTGGTCAACAGCAGCGTCTCTGCATCGCCCGCACGATTGCGATCCAACCCGAAGTCATCTTGATGGATGAACCCTGCTCGGCCCTCGATCCGATCTCCACTTTGAAGATCGAAGAAACAATGCATGAACTCAAAAAGAGCTTCACGATTGTGATTGTGACCCACAACATGCAACAGGCTGTTCGGGTGAGTGACATGACCGCCTTTTATAACGCTGAAGCCGTTGAGGGGGGA---TCCGGAAAGGTTGGCTATCTCGTTGAATTCAACGAGACTGAAAAAATCTTCAACGCACCGTCTCAACAGGCCACCCAGGACTACGTCTCTGGTCGGTTCGGT
WH8016      TCAATTCAGAATGCAACCATTAGCTATGGTGATTTTGAAGCCTTAAAGAATGTATTTTGTGATATCCCGAGAGGGCAAGTAACGGCCTTTATTGGACCTTCAGGTTGCGGTAAGTCGACATTATTACGTGCCCTTAATCGTATGAATGACTTGATTGAGGGATGCTCTCTTCATGGAAGAATACTTTTTGATGGAGCGGATTTGTACGCTCCAGATGTTGACCCTGTGGAAGTCCGGCGGCGAATCGGAATGGTTTTTCAGCAACCTAATCCTTTTCCGAAAAGCATTTATGAAAACATAGCCTTTGGAGCACGTATTAACGGATATAACGGCAATATGGATGAATTAGTAGAAAAATCATTACGCCAAGCAGCCATATGGGATGAATGCAAGGACAAGCTCAAAGAGAGTGGAAATTCACTTTCAGGTGGTCAACAGCAGCGTCTTTGTATTGCACGCACCATCGCGATAGAGCCTGAAGTTATTTTGATGGATGAGCCCTGTTCTGCACTTGATCCCATCTCAACCTTGAAGATTGAGGAAACCATCCATGAGCTCAAGAAGAGTTTCACGATTGTGATTGTGACTCACAACATGCAGCAAGCTGTTCGTGTGAGTGATATGACAGCGTTCTTTAATGCTGAGGCTCTTGAAGGGGGC---TCAGGGAAAGTAGGCTATCTCGTTGAATTCAATGATACAGACAAAATTTTTAATGCTCCAGCGCAGCAGGCCACCCAAGATTATGTTTCTGGACGCTTTGGT
WH8020      TCGATTCAAAATACAACAATTAGTTATGGCGAATTTGAAGCCTTAAAAAATGTTTTCTGTGATATCCCAAGAGGCAAGGTAACGGCTTTTATTGGACCCTCGGGTTGTGGCAAGTCAACTCTCCTAAGAGGTCTTAATCGAATGAATGATTTGATTGAGGGTTGTACTCTTAAAGGAAGAATACTTTTTGACGGTGCGGATTTATACGCTCCTGAAGTTGACCCAGTCGAAGTTCGTCGTCGCATTGGAATGGTATTTCAACAACCCAATCCCTTCCCAAAGAGCATCTATGAAAATATTGCTTTCGGTGCTCGCATTAATGGATATAACGGCGATATGGATGAATTGGTTGAACGCTCACTACGTCAAGCAGCAATATGGGATGAATGCAAAGACAAACTTAAAGAGAGTGGAAATTCCCTTTCCGGTGGCCAACAGCAACGTCTTTGTATTGCACGCACCATAGCGATCGAGCCTGAAGTGATCTTGATGGATGAACCATGTTCTGCACTCGATCCGATCTCAACCTTGAAAATTGAGGAAACCATCCATGAGCTTAAAAATAATTTCACGATCGTAATCGTGACTCATAATATGCAGCAGGCTGTACGTGTCAGTGACATGACAGCATTCTTTAATGCTGAGGCTGTA---GACGGAGAATCAGGAAAAGTGGGGTATCTCGTAGAATTTAATGACACAGATAAGATTTTCAATGCTCCCTCACAGCAGGCTACTAGGGATTACGTCTCTGGTCGTTTTGGT
WH8103      TCGATCCAGAACGTCACCATCAGTTACGGCAGCTACGAAGCCGTGAAGAACGTCTACTGCGATGTTCCACGCGGAAAAGTCACCGCCTTCATCGGTCCATCCGGCTGCGGTAAGTCGACGGTGCTGCGTGCCCTCAACCGCATGAACGATCTGATCGAGGGATGTTCCCTCAAGGGTCGTGTTTTGTTCGACGGTGTCGATCTTTACGGTGCCAGTGTTGACCCTGTTGAAGTGCGCCGTCGGATCGGGATGGTGTTCCAGCAGCCCAACCCTTTCCCCAAGAGCATCTACGAGAACATTGCTTTCGGTGCCCGGATCAACGGTTTCACCGGTGACATGGATGAACTGGTGGAACGGTCCCTGCGGCAGGCCGCCGTCTGGGACGAATGCAAGGACAAGCTGAATGAAAGCGGTTATTCCCTCTCGGGTGGTCAGCAGCAGCGCCTCTGCATTGCACGCACGATCGCCATCCAGCCGGAAGTGATCCTGATGGATGAACCTTGTTCGGCTCTGGATCCGATCTCCACTTTGAAGATCGAGGAAACGATGCACGAACTCAAGAAGAGCTTCACCATCGTGATCGTGACCCACAACATGCAACAGGCCGTTCGCGTCAGCGACATGACGGCGTTCTACAACGCAGAAGCAGTTGAAGGCGGC---AGCGGCAAGGTGGGCTACCTGGTGGAGTTCAACGAGACCGAGAAGATCTTCAACTCTCCTCAACAGCAGGCCACTCAGGACTACGTCTCGGGCCGTTTCGGT
WH8109      TCCCTGCATAACGTCACGATCAGCTACGGCAATTTCGAAGCCGTCAAAAATGTCTACTGCGAGATCCCCCGCGGCAAGGTGACGGCATTCATTGGCCCATCTGGCTGTGGAAAGTCCACGGTGCTTCGTTCATTGAATCGAATGAATGATCTGATCGAAGGTTGCTCACTGAAGGGAAGCATCCTGTTTGGAGGTGTAGACCTCTACGGGCCCAGGATTGATCCCGTGGAAGTGCGCCGACGGATCGGAATGGTGTTCCAACAACCCAACCCATTCCCGAAAAGCATCTACGAAAACATCGCCTTCGGCGCACGCATCAATGGCTACACGGGAGACATGGATGAGCTTGTTGAGCGATCCCTCCGCCAGGCGGCGGTTTGGGATGAGTGCAAAGACAAGCTGAATGAGAGCGGGTATTCGCTGTCCGGCGGACAGCAGCAGCGCCTCTGCATCGCCCGCACAATCGCGATTCAGCCGGAGGTCATCCTCATGGATGAGCCTTGTTCAGCCCTCGACCCCATCTCAACGTTGAAGATCGAGGAGACGATGCATGAGCTCAAGAAGAGCTTCACCATCGTGATCGTCACGCACAACATGCAGCAGGCCGTTCGTGTCAGCGACATGACTGCTTTCTACAACGCAGAGGCCGTTGAAGGCGGA---ACCGGAAAGGTGGGTTATCTCGTGGAATTCAACGACACCGACAAGATCTTCAACGCCCCCCAACAACAGGCCACCCAGGACTACGTCTCCGGTCGTTTCGGC
