# Supplementary material for: Emergence of trait variability through the lens of nitrogen assimilation in Prochlorococcus
Source: eLife. 2019 Feb 1;8:e41043. doi: 10.7554/eLife.41043 (PMC6370341; doi:10.7554/eLife.41043)
Supplement: Table 3—source data 1. [file elife-41043-table3-data1.zip › RAxML_bestTree.amtB_CyCOG_60000113]

((AG-402-G10:0.25677071579813109947,(MIT9211:0.16398315158455681328,(AG-363-M21:0.16916224225263845615,AG-363-N16:0.21605513397500761275):0.04933179859018565344):0.15429148410768106503):0.19985041212199497473,(MIT1320:0.12714409637347193205,((MIT9313:0.01223870251093767646,(((MIT1303:0.00771661416254720931,MIT1323:0.01117119153121903276):0.00224526100301980763,MIT1205:0.01376954735965419188):0.00081735527252408259,MIT0701:0.01261858129908272237):0.00450501699710156335):0.05041552242390759386,(((((KORDI-49:0.10210449347576645851,((CC9616:0.05649228912030052757,KORDI-100:0.13276117345117127710):0.05127510229049242474,((AG-670-A05:0.08703926258733930832,WH8102:0.06979749248216629565):0.03823670217502424251,((CC9605:0.02570881488562163503,(WH8109:0.04077523965772469200,AG-670-A19:0.02241111116896334424):0.00798292495812256628):0.02992283012575065390,(((AG-679-D13:0.00556330520651112520,AG-673-A10:0.00743277455484334191):0.00908438694547444858,AG-679-B05:0.02947926338033166754):0.13140696682473404500,(CC9902:0.04398930610664074370,BL107:0.04632749386240871819):0.12482981666251492803):0.03917344734207528489):0.01424374557766701181):0.02449554700723158285):0.02380573364966732247):0.11209647295004791789,(((MIT9508:0.06256248061752278655,(AG-679-A02:0.01802446062339562935,(AG-673-D02:0.01096357851882471396,AG-673-F03:0.01666941297615601864):0.03221333265277458169):0.05261868459890717276):0.18536443476055858293,RS9916:0.14829718771450442483):0.04586667831413251267,RCC307:0.23052484878516973921):0.05252586050443475152):0.02958930042818059061,(MIT9504:0.13363686732659332823,WH7805:0.18535367112073544704):0.05402781258795954361):0.05486476286474258751,(AG-679-C18:0.15697058929590215759,(WH8016:0.04771527208836445766,(AG-683-A03:0.03343744579747284090,(WH8020:0.00949407677543278282,CC9311:0.01446412062917809722):0.06500577352865880010):0.03120349616908257157):0.04445995833258587632):0.14056595132797175540):0.07528771789423358007,((((((AG-363-O15:0.16669364398899397250,AG-402-K05:0.19517735094357166470):0.04166371055542081314,((AG-363-L19:0.24732039434081809492,AG-363-B04:0.24832704403303862417):0.03676167965997320652,(((MIT1341:0.15546523684210603045,AG-363-P19:0.28824588359621344802):0.03177709578807400015,(AG-363-M17:0.14430697360838565246,AG-363-P08:0.16356472504108690580):0.03379639355923514527):0.03756147041608776105,(((MIT1307:0.12891610210259038527,AG-363-P15:0.18274709591230847705):0.03164805852484336296,AG-363-K07:0.15262455246639974882):0.04388576275673117949,(((((AG-363-A05:0.01703822004593002690,MIT9302:0.01564839795927844626):0.04703509512193181780,(((AG-363-P06:0.00878519217687700679,AG-402-K10:0.00798079475115348776):0.07896360619684406057,(AG-347-M15:0.02340345735593419435,(((AG-418-F08:0.02672668362835953562,(MIT9202:0.00849971910809093657,MIT9215:0.00261789243880715481):0.01812255577568999687):0.00687605155611415754,((MIT1314:0.02485735459109404341,AG-424-M03:0.02288555904815720021):0.00516092308394972173,AG-347-K18:0.02927689035863925704):0.00012643228831360292):0.00818245672328248887,((AG-418-K17:0.02906367479164305781,(AG-355-A02:0.01082523786808803866,AG-402-K22:0.01350166705413678725):0.01644835321163199901):0.00207882658882854645,(((AG-347-J05:0.02796720552230939211,AG-347-J23:0.01380831818664626960):0.01528545086509070124,(GP2:0.01634718407612711574,((AG-347-J20:0.02062598220701087129,((AG-418-G18:0.01576509468560021929,AG-347-J21:0.01695715180466150426):0.00140218367384089691,(AG-402-N08:0.01731397932769684553,AG-402-O16:0.01031513027148321833):0.00302677408335318360):0.00340340597151218491):0.00326464819449164174,MIT9201:0.01876291147808849952):0.00323097454219343832):0.00964971138358582288):0.00408389077020948708,(((((AG-459-A02:0.02250641726525832303,(AG-347-I22:0.00780461435761802772,(AG-347-N23:0.02075717015741927046,AG-402-L23:0.00640414565849635898):0.00333023319102724192):0.01148640985825214074):0.01927213188698724197,((AG-347-K10:0.00577409934127293134,AG-355-J09:0.01149724290791127347):0.02217782452325250606,SB:0.02309513793272647761):0.00784098696047829009):0.02548333131156640605,((((MIT9321:0.01155825686271717313,AG-347-L19:0.02165541541439645196):0.00260197120009015084,AG-347-K21:0.01505136715932527819):0.00163947958187140750,(AG-347-I15:0.01904425215414884409,(AG-355-N21:0.01354824330739194324,(AG-355-O17:0.00745233346859872949,(AG-355-N22:0.00662740342392369782,(((AG-402-K21:0.00595448719254714886,AG-347-K20:0.00748898633771293010):0.00288313948283721970,((AG-347-I06:0.01591157499492928257,AG-347-K23:0.01066818772319354756):0.00050029948681680524,((AS9601:0.00953272324039020937,AG-402-G23:0.00817289197741517641):0.00162055628432702329,(((AG-418-P13:0.01283872624397768523,AG-418-J17:0.00828915677850239514):0.00285575435916427933,(AG-347-I21:0.00813678649599369579,AG-355-G23:0.00442470822929239352):0.00000100000050002909):0.00073528847998084442,AG-418-D13:0.00592005261803877150):0.00072253637999931182):0.00073256112730247396):0.00073081810637134440):0.00000100000050002909,AG-355-A18:0.01958100805535072791):0.00072750406339230943):0.00294302938290315341):0.00064549043277864200):0.00221538711259444687):0.00115446258574774347):0.00073490874291822622,AG-355-P18:0.01616291559254651872):0.00231815466651011685):0.00533221570998036482,(((AG-347-L20:0.00586486806950573588,AG-402-K16:0.00595990062267278981):0.00431626712855902490,(((((AG-347-B08:0.01487225374797311594,AG-402-A04:0.00307142467717490047):0.00298604179494545239,(AG-347-G18:0.00757713658828095167,((AG-355-L20:0.00497000044301086283,(AG-418-L19:0.00681863852606649952,(AG-355-K13:0.00803549174992770898,AG-459-O09:0.00465658306394629851):0.00142315622603071809):0.00000100000050002909):0.00144834550575758986,AG-347-I23:0.01479481468274109097):0.00000100000050002909):0.00072829551256645760):0.00146062974184682178,((AG-355-J04:0.00789720172670490932,AG-418-P06:0.00537681398011584637):0.00369229227110657232,(AG-355-K15:0.00959115448673598416,AG-347-J19:0.00597990528138566974):0.00147517906666388065):0.00096121087223213558):0.00202592457391288653,(AG-347-I04:0.00957845651811355461,AG-347-L21:0.01490361326746500112):0.00000100000050002909):0.00076439732041944498,(AG-347-K19:0.00808859361562909440,(AG-347-G22:0.01050739915890202408,AG-459-B06:0.00902519805706746003):0.00058747017333216458):0.00000100000050002909):0.00242054712244757931):0.00245687973281390757,AG-355-P16:0.01373864303903529066):0.00391091199746278120):0.00612727904574292791,((AG-347-K16:0.01860334882107190710,((((AG-402-I23:0.00904761519231519172,AG-355-I04:0.01285447031557855439):0.00057935873263414441,((AG-355-N02:0.00439429697652260302,AG-347-J06:0.00810685548016396203):0.00272822544313086786,AG-347-E23:0.01034306510592537288):0.00098356344968873657):0.00203819492523039632,((AG-459-N19:0.01353563678932315044,(AG-402-N23:0.00722508911860632666,(AG-355-P15:0.01761751119283572892,AG-355-N16:0.01210898932123505994):0.00203971624233047514):0.00085038380899383787):0.00138479572538521899,(MIT9314:0.01119206972746627539,(MIT0604:0.01584871421246528481,(((AG-347-L02:0.01349758209000864045,AG-355-I20:0.01066186313009344702):0.00131517123877642177,AG-355-K03:0.01343646287660482837):0.00000100000050002909,AG-347-L17:0.00895242893407929147):0.00071570930864028371):0.00220169643730115530):0.00070928866954263908):0.00089353845550492917):0.00233454309953555310,(AG-347-B23:0.01328086209911230782,AG-347-E03:0.01443170560295812740):0.00130262032736325369):0.00212991595168769308):0.00161413497069236062,AG-402-N17:0.01899547004046700863):0.00107633921950099328):0.00976151772946287112):0.00533020583149959593):0.00588906671532371181):0.00514490489479271437):0.02291622694832746651):0.02098235256361155945,((AG-418-M08:0.03861453163960144180,AG-347-J22:0.03396355787246443242):0.00808857541309408908,((AG-402-N10:0.01801359260028617335,(EQPAC1:0.01133571394415368826,(AG-459-O03:0.00343017228014649931,AG-335-O19:0.00966561098240719362):0.00202273469696301637):0.01624928305156636207):0.00427995767407729228,MIT9515:0.08641171129806335394):0.00575553377768199797):0.02340185810300494940):0.02388852482465183419):0.03904587524928550268,(AG-412-J13:0.04609199044942706436,MIT9311:0.05602870629971140604):0.08599682395481281216):0.06032665629413225955,MIT9107:0.17532015678893117516):0.11473311033647515256,((((SS120:0.18814004040373033533,((AG-363-B11:0.14168669702920677622,MIT0602:0.11194901450807270837):0.03157806053511682393,(MIT0918:0.17039205634835738468,MIT1304:0.14812805468542988852):0.02258014634276791013):0.00967585380279882903):0.03765296598253248944,(AG-402-G22:0.16440373349733436448,(MIT0919:0.18390342846526688825,AG-363-N03:0.13822185613624002332):0.03955800840318052930):0.02871617857034088409):0.03316097503819646908,(AG-363-G03:0.09943009531057538097,((AG-363-B05:0.06782971234229034918,((((AG-402-L09:0.03373910406105404963,(((AG-402-M18:0.03949755823276752259,MIT0912:0.03907601793037578097):0.00529539322628963961,AG-402-K14:0.03195007022934277102):0.00424362104755749391,(AG-402-I21:0.02530684384779218962,AG-409-A10:0.02529057509276500318):0.00777678677874938610):0.00237182089360302118):0.00582601858114689935,((AG-402-I20:0.03623695862336726720,(MIT0917:0.02450852987886686929,(AG-402-A21:0.03414178037295222123,(MIT1214:0.03483081745967274434,AG-402-G06:0.03480153022696978043):0.00453763325272922482):0.00307145990258406339):0.00061067785675975419):0.00384906022698515470,MIT1013:0.02360112926945360373):0.00461044953539324707):0.01207931541325845716,(((AG-402-I05:0.02118149377920241702,(AG-402-N09:0.01664632465646130599,((AG-402-B10:0.00527405499767088018,AG-402-I22:0.00717461300131873227):0.00076209387215764714,(AG-402-B03:0.01269068872827478975,(AG-402-O21:0.01290133351447676074,AG-402-L20:0.01104707423414246110):0.00421960014896585658):0.00453105578513124992):0.00608835497106525233):0.01487872111485514723):0.01747032152100933336,((AG-363-A04:0.05795029054737787372,((AG-402-G08:0.01417279616613880029,(MIT0915:0.00867305460287297325,((AG-402-J18:0.00811139030145442350,NATL2A:0.00737000152783529820):0.00135825391842733724,(AG-459-P07:0.00800387410254188580,PAC1:0.00654124215687069271):0.00000100000050002909):0.00079086894256589287):0.00133749010277045425):0.00689710556366738160,(AG-402-B05:0.01646609756720119125,MIT0801:0.01987372204413581298):0.00303363035476332922):0.02069054277385477814):0.01425111022372541059,AG-402-C09:0.05765719669100197869):0.00785764474418788016):0.00916902584048303639,AG-402-P18:0.06759359991424769565):0.00334095597255144221):0.00526347829876807043,(AG-402-B19:0.06830659370891867255,AG-402-P16:0.06797042628940640208):0.01594228190990415114):0.02253692798210647774):0.01598100819803793121,AG-402-K04:0.12344116106631267127):0.02429418942918686042):0.13863337829051353145):0.03958819577365232933,(AG-363-B18:0.16591917477012663173,((AG-418-G23:0.02173764346167243039,AG-402-M15:0.01979064421105278943):0.12303118771177862234,AG-418-I20:0.23674320775014609519):0.03368076352954332831):0.10195832328940039602):0.10911524704605950198):0.12362083293136721940):0.02071001702316508167):0.02520385661721209064):0.03129416364618866492):0.03614194165672182657,(AG-363-O21:0.15587112494519925199,AG-363-N20:0.13268420180149848031):0.02113196146873173864):0.01604204721270324069,AG-363-A16:0.15857766885469534723):0.01994794866706868855,(MIT1300:0.15710437718798062057,AG-363-O16:0.23153659741575258191):0.01356661945835671394):0.04229774963022576995,AG-363-O06:0.18813142627671300411):0.20437819427417158735):0.04509240960603228682):0.25222808067593832648):0.46203929999175147314,MIT1223:0.35764758832909915309):0.0;
