# Supplementary material for: Emergence of trait variability through the lens of nitrogen assimilation in Prochlorococcus
Source: eLife. 2019 Feb 1;8:e41043. doi: 10.7554/eLife.41043 (PMC6370341; doi:10.7554/eLife.41043)
Supplement: Table 3—source data 1. [file elife-41043-table3-data1.zip › RAxML_bestTree.focA_CyCOG_60001803]

((WH7805:0.15584411620496910200,((((((WH8020:0.11284584930939789427,((CC9311:0.01819499442399019271,AG-683-A03:0.02883229953457563249):0.01259789213893246912,WH8016:0.01654361258022718148):0.03452205292940843662):0.02470120429629922912,AG-679-C18:0.09761473738573138437):0.10721279035121868140,CC9902:0.13226517142598676058):0.07022607480792256163,(AG-679-D13:0.01454854957446708764,AG-673-A10:0.01704754555129647797):0.08773528238367588050):0.02203160982353891129,KORDI-49:0.09717635784286668410):0.03551308337483946587,(WH8109:0.03450548239259688954,KORDI-52:0.01727496223007709067):0.02608930844708555810):0.01449890536152097231):0.04921321353155537481,((((AG-673-D02:0.01307691515783275180,(MIT9508:0.01300673244967572723,(AG-670-F22:0.00968981392404902157,AG-679-A02:0.01133132560261619279):0.00507063073233298377):0.00512136224787119402):0.06115791810383718746,MIT9509:0.07211163961072365736):0.11752882853855031731,((MIT1418:0.00699428470479236501,MIT1342:0.00375776529775821190):0.00729335643665865885,(((MIT1300:0.13488717433265737244,(AG-363-A06:0.15851679469233215247,((AG-363-P08:0.16927612238082381801,((AG-363-P06:0.28850178199968345982,(AG-459-P07:0.08090656663069233090,((((AG-402-P16:0.00748452199771069276,MIT1013:0.00655291902458521053):0.00359695168305246889,(AG-402-K14:0.02908629198527790810,(AG-402-M18:0.01154466000198817177,(AG-402-A21:0.00442021373662076795,(AG-363-A03:0.00551945725281241355,AG-402-B03:0.02777973056981512465):0.00000100000050002909):0.01138957564128594870):0.00809879345574061188):0.00696021440532005979):0.00130733786549473295,AG-402-I21:0.01124556427785584033):0.01246781574373847200,AG-402-P18:0.01134775243717331059):0.05928751631412840922):0.11178953425237922459):0.05324704525806064209,(AG-363-O16:0.14235990727579711512,(((AG-363-P01:0.02881283653641967743,(MIT1307:0.01529382067372440576,(MIT1341:0.01062721307337072957,(AG-363-A16:0.01045229705483118575,AG-363-N20:0.01772218183130876840):0.00210288432950320832):0.00075186159771818131):0.00580187844362018128):0.03369324995097152525,AG-363-O15:0.01410022189571972194):0.11822546120569431272,(AG-363-G23:0.00352570301522824904,((AG-363-I21:0.00963471148402719919,MIT0918:0.01704085059660206958):0.00282788591120589766,(AG-363-B11:0.02328059732888198424,(AG-402-G10:0.01552161467330781530,(MIT1304:0.02690054389745080016,AG-363-M21:0.02118721082188970012):0.01177989387261673716):0.00358105613867360732):0.00297424246195796384):0.01411026476857266815):0.13588320879834339672):0.03334040226023483877):0.05369046472138619408):0.03288417142843514523):0.01205512120048458403,(MIT1223:0.22877351665583206541,(AG-363-P19:0.17762708963090934056,(AG-363-K07:0.19456087069642105658,(AG-363-O06:0.14488448688940869236,AG-363-I04:0.15285565734888395539):0.02245836143880549501):0.02107385065120719742):0.01410355950620729125):0.02165121556991015522):0.03706243045269634606):0.08649739703188867590):0.34419557527610561420,(MIT9313:0.00465808709395259656,(MIT0702:0.00638211526154692805,MIT1303:0.00534788991477836741):0.00068918249071176841):0.02052105696867726620):0.21869033671986201628,MIT9303:0.00000100000050002909):0.01041339643843211364):0.10503898741164302555):0.09673870412911332595,(RCC307:0.08838755140175529046,(RS9917:0.09451698903902240601,WH7803:0.18542233291333470868):0.03575790176678081411):0.03088036943977823592):0.02448448558032311623,RS9916:0.12269101997131516557):0.0;
