# Supplementary material for: Emergence of trait variability through the lens of nitrogen assimilation in Prochlorococcus
Source: eLife. 2019 Feb 1;8:e41043. doi: 10.7554/eLife.41043 (PMC6370341; doi:10.7554/eLife.41043)
Supplement: Table 3—source data 1. [file elife-41043-table3-data1.zip › RAxML_bestTree.glnA_CyCOG_60000563]

((AG-402-O16:0.02119736564450398070,((AG-347-J21:0.02914183605421421727,(AG-347-K02:0.04073924746645514461,(AG-347-M15:0.02680611863684818907,(AG-347-I15:0.01571587796084210689,((MIT9322:0.02946916083400347858,AG-347-E23:0.02630118327246095886):0.00346733668064911661,((AG-347-M18:0.02828419037459807550,AG-347-I23:0.01482581632003385393):0.00171804048073517096,AG-355-J04:0.01677160838140501903):0.00000100000050002909):0.00275198620137368302):0.00032505432851392035):0.01809966567703693435):0.00366722791356250029):0.00206822833543504614,((((AG-347-K10:0.04673715910775476379,(AG-459-P20:0.02223020016446172059,(AG-459-J14:0.01030357566837586218,AG-459-B06:0.01359571457869842605):0.00458780863720075361):0.00181706934668389723):0.00092795833189204141,AG-347-J14:0.03029542312323834502):0.00195107175534085190,((AG-402-K22:0.01662240210167006266,(AG-355-J09:0.02467428865834244908,AG-355-I20:0.02177452410930798971):0.01332653180219647848):0.00210829673018952642,((MIT9314:0.02173853261653385313,(AG-418-O03:0.00969131414956937720,AG-402-A04:0.02069375177837001062):0.00094761912477949557):0.00095707798395282002,(((((AG-402-G23:0.01399370519066623318,AG-355-A18:0.01815630729824847800):0.00058349175745926838,(AG-347-L20:0.01460540509184106266,AG-347-G20:0.01574209280678029801):0.00189464663993173894):0.00096249123179425913,AG-347-G18:0.01766358677081860881):0.00000100000050002909,(AG-442-N07:0.02709888338361680568,(((((AG-355-L02:0.01632126012784021474,AG-347-B23:0.01366839910377471920):0.00683397290245235049,AG-355-B23:0.01490937510045224970):0.00234487072269245079,(AG-355-K03:0.02644823391512412733,(AG-418-I21:0.02961168266683613867,(AG-347-G22:0.02514258735516912077,(AG-347-I04:0.04264597523358878289,((AG-347-B08:0.02959232344042199772,((((AG-347-K15:0.03537875803451561579,(AG-455-E04:0.02665998522213977942,(AG-449-C14:0.00788617808148463217,(AG-418-P06:0.00541893349766858941,AG-347-O22:0.00802535959087489342):0.00197166891883298777):0.01775360335374329829):0.01064676888498380762):0.00290509240694978525,((AG-347-K17:0.03160601394350917581,AG-412-J13:0.00867070329355400932):0.00625942081391437765,MIT0604:0.03442861177976741516):0.00081683564207665445):0.00000100000050002909,((((AG-347-L17:0.01518061129542035842,AG-418-I20:0.02859287372604443073):0.00340958019738392794,AG-347-J19:0.03026274293009063865):0.00089270537588867450,(AG-347-L21:0.03884741250599711704,(GP2:0.03639122373826505358,MIT9201:0.04484889274951140564):0.00384193082623504600):0.00143924324605465472):0.00195107838021830429,(((AG-355-N18:0.03807251744641102637,((AG-347-I06:0.01687622033331692001,AG-347-M23:0.01885168430341379459):0.00263553071933608947,((AG-347-K18:0.02583317143186087891,(AG-355-K20:0.00475123498253648014,AG-355-P11:0.01071801344575181933):0.00987074462639330776):0.00080706374301471129,(AG-355-G23:0.02030701934062411132,AG-355-P18:0.02314695356168882182):0.00328312347296560569):0.00000100000050002909):0.00943520378717892585):0.00305424594036482781,(MIT9202:0.01192845357925237902,MIT9215:0.00546873837888415138):0.04055796152278112743):0.00103749791322562974,(AG-347-M08:0.03323118042028171126,AG-347-K19:0.02749903409316888786):0.00313563930570730665):0.00000100000050002909):0.00094854933038838194):0.00277269395345747325,AG-355-P16:0.05018670078027730186):0.00307052863258762279):0.00837089920076453282,MIT9116:0.03881498670409678359):0.00494555328005798298):0.03586219658115418624):0.01627480639814923510):0.00167361142027721362):0.01127569988197938550):0.01424097103224055381,AG-347-N19:0.01132007680928310764):0.00133797771724455472,(((AG-355-K15:0.02472055563917549895,AG-355-J21:0.01929745657315826493):0.00135316084829474105,AG-347-K16:0.01567843614022860349):0.00000100000050002909,(((AS9601:0.01376579479536626377,MIT9301:0.02020122917762679285):0.00187068708587637112,(((AG-355-M02:0.01173737641644458270,AG-355-I04:0.01959603055134528926):0.00000100000050002909,AG-418-O02:0.00965195056995173800):0.00000100000050002909,((AG-347-I21:0.00848477526734053161,AG-418-F08:0.01849965723997793604):0.00234819654593674100,AG-347-I19:0.00962751023986488548):0.00000100000050002909):0.00384317840850227806):0.00093438722524226620,AG-347-J05:0.01558418216875806506):0.00000100000050002909):0.00095538055719078562):0.00381778401126424633):0.00000100000050002909):0.00383659944100126372,(AG-402-K16:0.01775648975765688545,((AG-347-L19:0.04044416388652939676,AG-402-N23:0.00835344032374871551):0.00231314013883093068,((AG-355-N16:0.02194372775416900123,(AG-402-I23:0.00669328592578027990,((((AG-355-O17:0.01589276997931361388,AG-418-B17:0.00835923484473755606):0.00927435509459168493,AG-355-M18:0.02814736989125011385):0.00354810806504186286,(AG-347-L02:0.03650614691338727874,AG-347-J06:0.01400828401698190132):0.00448426470476266745):0.00615054645397512725,AG-355-P07:0.02741162425688731599):0.00269290945190285656):0.00098452715854539406):0.00188337817572498101,(AG-418-J17:0.01178093047159846363,(SB:0.01650158685729209360,AG-418-P13:0.00407727498114945474):0.01852222013816751806):0.00180694655206290519):0.00098971363588693352):0.00479525628136959117):0.00289407203732712720):0.00092761202091384061):0.00995641404559955041):0.00063621187400369724):0.00479802314928685046,(((AG-355-J23:0.02329037170536365359,AG-347-C10:0.02107827861909215145):0.01107739181463388012,AG-418-D13:0.02295480846339333775):0.00220236487639219325,(AG-459-O09:0.02399646252132077093,AG-402-K21:0.02302954410219531373):0.00458112995621705928):0.00081284256509783477):0.00101437305553169280):0.00041764504207961390):0.01071799401840369502,(((((((AG-363-N16:0.21144120292263351990,AG-363-M21:0.22504426313154171635):0.08661476630473023686,((((SS120:0.23446664263571850850,((AG-363-B11:0.08274323573205127902,(AG-363-I21:0.14615037938180930333,AG-402-G10:0.13716190155720919819):0.03664640696906551476):0.14634439258558779029,(AG-363-C02:0.17542478133488828562,MIT0603:0.24759207533264085410):0.04979553143007295346):0.04330015814299171401):0.02786322648870363100,MIT1304:0.26576692965461290452):0.02525513874479257820,MIT0918:0.24670538504077346720):0.03589208723223184794,(AG-402-G22:0.16632591841903435204,(MIT0919:0.20898877270991786381,(MIT9211:0.25568714912556694818,AG-363-N03:0.23447044689117671479):0.05089932451993640222):0.06271613848648324718):0.09840359107567993313):0.04535484476125514752):0.06687569675185409124,((AG-402-P18:0.14947154834990339367,(((AG-402-C09:0.05747830020914344862,(AG-363-G03:0.06067821549704913164,(AG-402-B03:0.02045772546539251224,(AG-402-G19:0.02154052469531418310,(AG-402-B10:0.01394249557980745645,(AG-402-N09:0.00938923566019581567,AG-402-I22:0.00578538371131518455):0.00279310010338948119):0.00625440813517534697):0.01124757833728634929):0.03824615520460625945):0.01147802919293431333):0.02475605578199760806,((((AG-402-L09:0.07320685092453828313,((AG-402-G06:0.05328058933269155806,MIT0917:0.06550347224169709992):0.04022218625363297578,(((MIT1214:0.07654469025359299239,AG-402-I21:0.05252833059431424173):0.00845184584556643755,(MIT0912:0.07035638017438650138,AG-402-A08:0.05657048127453393610):0.00971614735461480070):0.00404114779221107900,AG-409-A10:0.08618463350052998906):0.00663088223395247919):0.00392460157421541632):0.00945400224908705261,AG-402-A21:0.06131321196017783942):0.01407243204663600339,AG-402-I20:0.08412225511503468312):0.01392404516257476216,(AG-402-K04:0.06921007440076364092,(((AG-402-L19:0.01207172151119264257,MIT1013:0.01015264212837980844):0.05309474059847006655,(AG-459-C18:0.03458716712953188027,((AG-311-K21:0.01298428932128130840,((AG-402-G08:0.00850132045589804819,(NATL2A:0.00380334648823426593,NATL1A:0.00947416815565210735):0.00182744248675682113):0.00091525756275780395,(AG-402-J18:0.01045331679865701448,MIT0915:0.00845536935133997004):0.00283502042600526551):0.00121249243696250320):0.00219145061651672846,PAC1:0.00696745540854588809):0.02091113023880223493):0.04337032158945657717):0.00995328127101115408,(AG-402-M18:0.06826165176171392068,(AG-402-I05:0.04142243790690846444,MIT0801:0.03528496479588807966):0.02763873015812625886):0.00925279749420858735):0.00469298053547645248):0.02816551205851111975):0.02053463395159714489):0.04078778033421544963,(((AG-402-M23:0.08005293336749084998,AG-402-B19:0.09404070078651421971):0.02822883132289598015,AG-363-B05:0.07158589749039943884):0.01024590525985585865,AG-402-K14:0.10523452567398570989):0.01119294176734533970):0.05524322807297573495):0.22223522441780327319,(((MIT1300:0.22583241433225600958,(((AG-363-P08:0.21979021928060368807,AG-363-M17:0.25043924438543641031):0.06630277658011869690,((((MIT0701:0.01411535231315643943,((MIT1303:0.00852830993766421318,(MIT9303:0.02259182253124974310,MIT1306:0.00681177888096792892):0.00576874447158057854):0.00452854159995783826,((MIT1205:0.01546838274046248400,(((MIT9313:0.00880946994126758330,MIT1320:0.01269880108457205510):0.00272780120876299232,MIT1342:0.00736450507220223500):0.00439111016993013695,MIT1418:0.00842365405347884379):0.00436746673043233048):0.00101854484007823866,MIT1323:0.01885488324326640291):0.00374327570402319815):0.02283061228756540911):0.11725221942686116228,(((((AG-679-C18:0.22637949601797113797,(AG-683-A03:0.11081385655754535935,((CC9311:0.01793922622408268552,WH8020:0.02380562886617929724):0.04087653180327861790,WH8016:0.10329640029867319384):0.04001924398236167413):0.08250901536569320294):0.13250317076261738936,(WH7803:0.12558673228265593291,WH7805:0.13392122698478509113):0.14237057321972984569):0.02997358238548266177,(MIT9509:0.07689278303057715813,((AG-673-A03:0.00780956610809224391,AG-670-F22:0.00740348941079316952):0.02378090963401275834,(MIT9508:0.01491222961412185313,(AG-673-D02:0.00646933020252203183,AG-673-F03:0.00979208583557433961):0.00278673945685376737):0.02796169398680577178):0.03395759131447766144):0.09811754055757455906):0.02466064203378428785,((RS9916:0.15292251239616225233,RCC307:0.21207514180722700226):0.03958273032302016964,((KORDI-100:0.06681365408428892316,CC9616:0.08353537931645145520):0.11719452509417112307,((AG-670-A05:0.13429070613770249798,WH8103:0.05118987124825526841):0.07100395401306212884,((KORDI-49:0.13517900426280254900,((AG-679-D13:0.01555398132761027369,(AG-673-A10:0.02253655322848811468,AG-673-B08:0.02147773575059893497):0.00529970958991886777):0.22838581339586197516,(AG-670-B23:0.09435780848312844138,(KORDI-52:0.07002373993755603432,(WH8109:0.01954057197540133572,CC9605:0.02326773117621553505):0.02413413813833200500):0.01112109052338438979):0.03241116328306324623):0.01514609652443100161):0.02535497766190337662,(CC9902:0.03782827773115156333,BL107:0.06139886711083746007):0.21706989592196845873):0.01525970615655700136):0.02152000924544137175):0.03482648689064388875):0.01008143410708745025):0.01973039678928330959,RS9917:0.12351422791331451156):0.20977519083533033295):0.31711525905858239938,(AG-363-A16:0.19934994825342286506,AG-363-O21:0.17280782930549867804):0.09464790405116697836):0.06302678705407051274,(AG-363-P19:0.18467495362004926474,MIT1341:0.14775596994651604699):0.09990855398359703432):0.00801483796627217894):0.02970905873188369947,((((MIT1307:0.19214565216947715465,AG-363-P01:0.23175684654762609971):0.03743017297690723333,AG-363-P15:0.21697290260337306900):0.02847877511927145167,AG-363-C20:0.20463374949941173786):0.06931401899899802821,AG-363-N20:0.20059156855443985301):0.07005385150587474519):0.03020558618934053238):0.05297189471885365569,(AG-363-J23:0.27548956775734934066,AG-363-O15:0.26740672994129371931):0.05328934196642257787):0.09457921094068677537,(AG-402-N21:0.23076540688611726915,MIT1223:0.24836949685451228942):0.14605605791006612271):0.03514855940287059388):0.05597604449230907803):0.21161821814045631007,((AG-402-K10:0.04977023610849837243,(AG-363-P06:0.03162392156505598045,AG-363-B18:0.03182960919403651778):0.02726589785740670194):0.12185964771627577630,(AG-418-K17:0.12930822863401156275,((MIT9515:0.09117138001449348605,((AG-459-P19:0.01345717258300280390,AG-459-O03:0.01760864377389075724):0.02421206719569161600,(AG-459-J20:0.03089859941776345459,(AG-459-P02:0.03189425486764280171,((AG-459-A09:0.01349774188397195700,(AG-335-D02:0.00741368973664337846,AG-335-O19:0.00595145316303030258):0.01364858579875322629):0.00392250710758222047,EQPAC1:0.01482702799139048837):0.00107837321852631107):0.01234483274240573240):0.02122566296957887136):0.06173863279283786643):0.03171881480726216479,((AG-418-M08:0.09404470277405567458,AG-347-J22:0.09240216519867588962):0.02090294542805283540,AG-402-N10:0.11211801908777639658):0.00827748554001790648):0.02964771930742189990):0.06599115252717104030):0.02348276297348263555):0.04875743337917772674,MIT9302:0.03702426644831836866):0.01142614741353941560,((AG-402-M15:0.04425529323501327383,(AG-355-A02:0.04931383575804584862,AG-402-C22:0.03244633639077894316):0.07194970056557305205):0.01099586694725982784,(MIT9312:0.03316822219370971214,(AG-402-N08:0.04215486758101295861,(MIT1314:0.01763589390504219021,(AG-363-A05:0.01469163786651998989,AG-418-F16:0.01479139065282918802):0.00061919013518446013):0.00452293532067309535):0.00592073983233835661):0.00551374120837550517):0.00729444930172444637):0.04309663329712479923,(AG-402-L23:0.02867275139059875452,AG-347-N23:0.04037334062100028653):0.00561216626356241585):0.00427036892603388941,AG-459-A02:0.03197926999042075002):0.0;
