# Supplementary material for: Emergence of trait variability through the lens of nitrogen assimilation in Prochlorococcus
Source: eLife. 2019 Feb 1;8:e41043. doi: 10.7554/eLife.41043 (PMC6370341; doi:10.7554/eLife.41043)
Supplement: Table 3—source data 1. [file elife-41043-table3-data1.zip › RAxML_bestTree.glsF_CyCOG_60000039]

(((((AG-459-C18:0.05469846845716626327,(AG-402-A08:0.04698819856423479963,AG-363-M20:0.05629616285038113732):0.00434529083098295597):0.00609744614182400335,((MIT0913:0.05542854114152009209,((AG-402-I21:0.04452197382677584858,(AG-402-G06:0.04483298906464602829,AG-402-A21:0.03729770768473238129):0.00469088340442807422):0.00528278018277253663,AG-363-A04:0.04668960305473088962):0.00576407863004786431):0.00569407090948812530,(((AG-402-M23:0.03939934219499559992,(((AG-402-N21:0.24154516085579696982,MIT1223:0.21900125345726056958):0.09843767727445457139,((AG-363-I04:0.35850381011246124086,(((AG-363-A15:0.31784237695392375533,(AG-363-P08:0.25369547621954119387,(AG-363-P19:0.22733029640450094777,(AG-363-L02:0.00589117406087316924,MIT1341:0.00441973025231342295):0.16617974497290746716):0.12609415869313186920):0.03353311419411035554):0.08875223187469807873,(MIT1300:0.32174021753883175201,AG-363-A06:0.33918883447508374474):0.06141140440979984960):0.02977204263989021230,(((((MIT1307:0.20383098864495174940,AG-363-C20:0.18418862910431668678):0.03818749882966356729,(AG-363-K07:0.34347677682135302479,AG-363-P15:0.20106139316894866553):0.02688990623853983880):0.03945546850797571753,((MIT0701:0.01677002562991900675,(MIT9303:0.01532105562743339526,((MIT1323:0.01161292232799087179,(MIT1303:0.00917735766957207023,((MIT1342:0.00490549576206392342,(MIT1227:0.00441410937979921751,MIT1320:0.00596951993708539491):0.00254568078883713779):0.00057133404525490090,(MIT1306:0.00813300985599075058,MIT9313:0.00485967617144279079):0.00063135922025795842):0.00145757791260034994):0.00374461347655327247):0.00386349749550921225,MIT1205:0.01895397183641361200):0.00561942257076134509):0.01730003795587303772):0.07659594751586278061,(((((CC9902:0.02774578162527577621,BL107:0.03448454759613992643):0.20259645074867460579,(AG-679-C18:0.15576267278966748897,((CC9311:0.05735855228776793463,WH8020:0.04640895635689151061):0.01730977954712686895,WH8016:0.05017538475271265952):0.04518354413440162087):0.12080252089423834660):0.04499681547409709742,((((AG-670-B23:0.05693491987238801649,(WH8109:0.02316456145234497763,(CC9605:0.01196048149928211936,KORDI-52:0.00861204389046597678):0.00849505488982715481):0.01771991384252195184):0.09073962467021708111,(RS9916:0.08657570701026871818,((AG-679-D13:0.00504225285404756932,AG-673-A10:0.00472098341453306390):0.00842470444841020988,AG-679-B05:0.00981279852967462986):0.10908269718070841281):0.02925211016364113320):0.01715804905341629383,(AG-670-A05:0.10144805394413324018,(MIT9504:0.04351428431753948806,((MIT9508:0.01298286199039067404,AG-676-E23:0.01059028136611743498):0.01475200114427011565,(AG-670-F22:0.00671160849766803264,AG-673-F03:0.00513476368607881668):0.01895194069008312998):0.03490146455422173805):0.11858503834197257898):0.01426463173213387073):0.02399057619930274401,((KORDI-100:0.06933858952105972917,AG-670-D07:0.07779202698874697341):0.09762826170986235730,((WH7805:0.05786156091958032793,((WH8102:0.01315659098960154059,WH8103:0.01596409811138439772):0.00659340055041428286,WH7803:0.01031712789574531879):0.02293318246097959812):0.04512368638637234003,KORDI-49:0.06159434861416993034):0.01669064146217386427):0.01207688339686437476):0.01147742140513428877):0.05271018984942604096,RS9917:0.15197999584004934226):0.07401263218159226387,RCC307:0.12639219892372363652):0.18123013096174994674):0.35151863408556316415):0.04146136564697940063,(AG-363-N20:0.31119562802343991859,AG-363-A16:0.23969121149174846264):0.04166950789936015032):0.03477388971746373653,AG-363-O15:0.34773419809406047598):0.02444476855071333124):0.02062362712497360639):0.03850482768221365204,(((MIT9515:0.15792839824564555706,((AG-459-O03:0.00951499506617810471,EQPAC1:0.01145736844839190596):0.07904729875699248454,((AG-347-J22:0.07964776632270889611,(AG-402-N10:0.07153513952674699083,AG-459-M13:0.04525054003800725588):0.00981296960002193616):0.01267632748834817552,AG-418-M08:0.08257293550649685843):0.03018862134213680729):0.04319871748112400628):0.05914543055191914811,(((AG-402-C22:0.05023700772486196231,(((AG-418-K17:0.05688694258134555093,(MIT9302:0.05721263054035265888,(((((AG-355-M18:0.04905675007845228253,(AG-347-K15:0.03314982055740447325,AG-347-K02:0.04329240237038192024):0.00609802701075400078):0.00752535279811598727,(((((AG-355-J09:0.00625145450694220960,AG-355-I20:0.00549677683602164697):0.01642424762489790718,(AG-418-L19:0.01736051158904884650,(AG-347-G18:0.01190594049908501838,AG-355-O19:0.01469066172456850138):0.00152712251789486079):0.00082122472634726170):0.00258961488982078830,(AG-459-B06:0.02164086619054918226,AG-459-J14:0.02324638568530606325):0.00048422287636080014):0.00241498443947431654,AG-402-N08:0.01638521185851610912):0.01449577958553860575,AG-418-I21:0.03166978466480249721):0.01350581024865275467):0.00246705922895143568,((AG-347-J19:0.03536519542606324923,AG-347-K18:0.05564142256452535296):0.00363019597098471810,(AG-459-D04:0.04628511825387866818,(((AG-347-C10:0.04430613238941026599,AG-355-K03:0.04216541839538943265):0.00738792992295426217,AG-402-F05:0.03145794995167083136):0.00238978868894851879,(((AG-418-I20:0.03647916786327690813,((AG-355-B18:0.00885025972783438745,AG-418-J19:0.00786223484295726568):0.01700101303473263922,AG-418-G23:0.03156024352823041945):0.01028010098152820975):0.00212641176449446462,(AG-347-J20:0.04509445509252994755,MIT9321:0.03550041922710628350):0.00296778201683994521):0.00568924174757137399,AG-402-N17:0.02998039537374997537):0.00911604086293603399):0.00074990374310392194):0.00550882707440374271):0.00255046610113263605):0.00391160419762518353,AG-402-O16:0.03700669565785300735):0.00372332124194368376,(AS9601:0.04433971262283823572,((((AG-355-N18:0.02201793926195026729,AG-418-O03:0.01793567490968124914):0.00261298988277910201,AG-347-K10:0.02624901599518327661):0.00369091383368644462,((AG-347-J06:0.02253141283258693409,(((((((AG-355-P16:0.02266173665346536692,AG-355-G23:0.02270511075865569439):0.00560608405361611318,((AG-355-I04:0.03610325519231013386,MIT9314:0.01367406212689418338):0.00178064755808202309,(AG-355-P15:0.01567362977720473949,(AG-347-K20:0.01072828080520042519,(AG-347-L21:0.01240810112435879707,(AG-355-A18:0.01696575787520554143,(((AG-347-M23:0.01329956079135866803,(AG-347-L20:0.01375783650817669242,AG-355-K23:0.01178544579293594810):0.00102838933020446706):0.00000100000050002909,AG-347-G22:0.01212254238932740369):0.00045805781986498444,(((AG-442-N07:0.01101253578342315485,AG-355-A09:0.01393739070464325609):0.00067834740794158550,(((MIT0604:0.01654329902922607037,MIT1314:0.01142992353872812443):0.00129162324501149177,(AG-347-K17:0.02262029387097084718,AG-402-O23:0.01121510395734129882):0.00007557422979333126):0.00105182185399238168,(AG-418-O02:0.00863956204136300671,AG-355-L20:0.00954657238864931035):0.00450354941785410280):0.00000100000050002909):0.00068654755611835658,((AG-347-J05:0.01837047814156852685,(AG-459-N19:0.03596367113056611609,((AG-355-N16:0.02176845558609043566,AG-355-K15:0.01502828223684604669):0.01056027380442747972,AG-402-K21:0.03299509369120720570):0.00366887949543540266):0.00334187734796672362):0.00106901335609139309,AG-355-P18:0.01385676712067231142):0.00000100000050002909):0.00045508959430530543):0.00000100000050002909):0.00027932319024906048):0.00015759451087652619):0.00573336583862664364):0.00206530711218818252):0.00093835382474403148):0.00265813562922207272,(((AG-347-M08:0.01359822717443173040,AG-418-J17:0.00821219103689889603):0.00071337207460091040,AG-355-B23:0.02982792371372966836):0.00226884883096744368,AG-347-N19:0.01185223156931254455):0.00548630864931944680):0.00475232454706834770,(AG-355-P07:0.03617776395004645984,AG-347-L17:0.01534756684692950221):0.00134643986664453224):0.00194986412730335746,((AG-347-I19:0.02118297552528104061,GP2:0.02023711778216056786):0.00150095228021796846,((AG-347-I15:0.01550437590599066870,((AG-402-G23:0.00510435761887898486,AG-449-K21:0.01107861895240142350):0.00808811342024018387,AG-402-N23:0.01086459468615538250):0.00034318617220948305):0.00048256701513002396,(((AG-347-I04:0.02333349258494284151,(AG-418-P06:0.00773488062866480724,AG-449-C14:0.00903751553969257652):0.01354825726583420813):0.00128227370126120211,((SB:0.00532762997798350273,AG-347-I22:0.00748160195746885338):0.00432547314855439170,AG-418-P13:0.00928273022679859151):0.00647158771239607269):0.00075234833020539505,(AG-402-K16:0.01447337441587446052,AG-347-M18:0.02064801120361540662):0.00026627284587695367):0.00000100000050002909):0.00111702477534601145):0.00023339692485009898):0.00003509144688963998,AG-418-B17:0.01356106446358722704):0.00261790852049407748,(AG-347-B23:0.02386660978044467460,AG-347-I06:0.02416534208631191880):0.00206822838947989893):0.00519616230940688796):0.00634825942199039421,(AG-347-K16:0.03984030922441032796,AG-347-J21:0.06158673524423646101):0.00880375433333019028):0.00423418025327338635):0.01012424774158710537,AG-347-E23:0.03825837589874390987):0.00560166536366332301):0.00563935387727661566):0.00506133143486958790):0.00414418651412345237):0.00576346792391841702,(AG-412-J13:0.04735033061109129859,(AG-347-M15:0.05524492698054184886,(AG-347-I21:0.06149510637628771009,AG-402-M15:0.03863666855226056962):0.00748197448277435149):0.00591265559304174956):0.00557603786247443459):0.00708689822988429682,(AG-363-A05:0.02787740719654697649,MIT9311:0.04914545622743258374):0.00618372069227128215):0.00484603975470864271):0.01795784324148483324,((AG-363-B18:0.00900721091136451844,AG-402-K10:0.00954512731962686538):0.00920239327105154201,AG-363-P06:0.01738778246818708725):0.03623818780537241963):0.05879444628270468626,(MIT9107:0.08911363486957818436,((MIT9201:0.03651023253839426330,((AG-418-G18:0.02235797495582235797,AG-335-I15:0.03319097037493836527):0.00468146741063008281,AG-347-G20:0.03396318556404352706):0.00833963319075107547):0.01073690896290209126,((MIT9215:0.00917834258867517537,MIT9202:0.00949953596997563619):0.04186319667824735941,AG-459-E08:0.04249417582916521080):0.00846911869378178493):0.02853272871616288273):0.10422070474915713645):0.03811691286770476500):0.48439932400762919507,((AG-363-N16:0.27245895192910418725,AG-363-M21:0.32739561043879994440):0.08234620450390538193,((AG-363-G23:0.26635025713214272036,((MIT0602:0.13124906961638571623,AG-363-I21:0.16347003437539073256):0.12501571654421042568,(MIT1304:0.26642805252373902292,(MIT0918:0.24878943846749229651,SS120:0.20180741365593465875):0.03225947205982231808):0.01522841518930580750):0.02756255083740072678):0.06401040891150164280,(AG-363-N03:0.27424943621189024068,(AG-402-G22:0.25449140414486798312,MIT0601:0.22835237235555799762):0.04257994778179021583):0.05291759438899445306):0.02181288372502208917):0.03793076996637015363):0.03568796543378739000):0.07417395794120548724):0.33741683938002614562,(AG-363-G03:0.03454117470963879305,AG-402-G19:0.02890825542831861744):0.02692658129515522122):0.00967313140090368499):0.01599000186323761702,(AG-402-K14:0.06091943939817650450,(AG-402-E17:0.01944857490534164166,AG-402-B19:0.01736807088745290911):0.05512029575884721394):0.01783514051812028559):0.00545178812416414159,MIT1214:0.05208119997001966345):0.00716909737185878262):0.00336451809524771070):0.01143963145512279060,((AG-409-A10:0.04668601041762944492,((AG-402-L09:0.03244254953955276466,((MIT0917:0.02131779959530765572,((AG-402-L20:0.00887014710931734347,(AG-402-O21:0.01279412383201824523,AG-402-C09:0.01302603600034041818):0.00171424874314970782):0.00183959608308344354,(AG-402-I22:0.01429161707255063862,AG-402-B03:0.01713109693682532755):0.00072586990905757127):0.00397544883276478196):0.01006327709504190211,AG-402-P18:0.02399564977424192835):0.01130884897628874064):0.00581839302334014735,(AG-363-A03:0.03437830635606257956,(NATL1A:0.01955486597537606924,(NATL2A:0.00714742935717470242,(AG-402-G08:0.01323300809363524809,MIT0801:0.01274112404460828532):0.00043787254743051770):0.00667407997042427509):0.02022905678732567908):0.00705854691801831129):0.00570981479539362478):0.00813502292673306399,(((MIT1013:0.00831021513348890149,AG-402-L19:0.00605540766182501716):0.02923961717189946935,AG-402-P16:0.04877555748199975671):0.01911925507080280973,AG-363-B19:0.06076890891237625436):0.01193209215673120271):0.01327153869904593164):0.03591715369479842740,AG-402-J18:0.02287443883529681823):0.00720729271395593660,(PAC1:0.01417558486485612397,(AG-402-I05:0.00927290621542060586,AG-459-P07:0.00994560090438923773):0.00126841284606785576):0.00532707042224998817,AG-311-K21:0.01896981339452591050):0.0;
