# Supplementary material for: Emergence of trait variability through the lens of nitrogen assimilation in Prochlorococcus
Source: eLife. 2019 Feb 1;8:e41043. doi: 10.7554/eLife.41043 (PMC6370341; doi:10.7554/eLife.41043)
Supplement: Table 3—source data 1. [file elife-41043-table3-data1.zip › RAxML_bestTree.gyrB_CyCOG_60000176]

((AG-459-A09:0.00826521463494423250,(((AG-347-J22:0.07322787515819643989,(((MIT1223:0.18005747204855282462,((AG-402-P18:0.17220649877993837729,((((AG-402-M23:0.07316591711953994437,(((MIT1214:0.06876706343825221557,(AG-402-A21:0.06160405482468659516,AG-402-I20:0.05968077481228637599):0.01423472579605447770):0.00988394800649221826,MIT0917:0.07799333754159884502):0.00979752870311655782,AG-402-G06:0.08664081174532059504):0.01532290877324847013):0.00560723576726171718,((AG-409-A10:0.05103474259554569015,(AG-363-A03:0.07009519764352982463,(AG-402-K04:0.06914173543336581129,AG-402-M18:0.05574612937219105419):0.00750905802533117107):0.00659765789726851019):0.03011443462938223972,((AG-402-B05:0.02318763617411103220,(((NATL1A:0.01239576088602233235,(PAC1:0.00737481710912060804,MIT0915:0.00669183743989789498):0.01107548002433133595):0.00781748023543054650,(MIT0801:0.02384493423178503033,AG-402-G08:0.02751576480406451100):0.00222211890745450729):0.00517745949882324630,NATL2A:0.02420903800092048114):0.00132913932638606034):0.01403593253307189141,AG-459-C18:0.03791628878037137107):0.06991905499403483493):0.01407975488023116215):0.02285517293341741626,((AG-402-B19:0.10883109967411547236,((AG-402-G19:0.05498908490936493809,((((AG-402-N09:0.00989310494382971729,AG-402-O21:0.00671520909638988975):0.00459409755186498524,(AG-402-B03:0.01569506878538419817,AG-402-L20:0.01016114380520307010):0.00197421882073115298):0.00195892932680160302,AG-402-I22:0.01096548707208790802):0.03708401647459063505,(AG-363-B19:0.03465601719588819185,AG-402-C09:0.05355014419697275846):0.00953030811988219394):0.00772172976154666263):0.04006860202879313632,MIT0913:0.09373487079123518639):0.00978698330128075465):0.00813291667542209371,(AG-402-L19:0.05098763585742645266,AG-402-L09:0.04732007044478295232):0.04886622628767690879):0.01644849735870283769):0.04241755802880213533,(AG-402-P16:0.09985890382698460466,AG-402-I21:0.15029061041429359058):0.01921534757329864535):0.06696321543477617988):0.08649879048212354149,((((AG-363-C02:0.15570692049532003365,(SS120:0.13868945183329720039,(MIT0602:0.18050331029150304407,MIT1304:0.15988594493380300920):0.02713360000041194903):0.02953437937953421605):0.02441357838103479921,((AG-363-I21:0.08820624722053402311,AG-402-G10:0.09020805740097945224):0.10407207074919756773,MIT0918:0.18767176913071045852):0.01946651099249426670):0.04594561023457909704,((AG-402-G22:0.15858072396491160183,(MIT0601:0.18833401647375980215,MIT9211:0.19286713807786068364):0.04313775454869939879):0.03222235094732035093,AG-363-N16:0.28403970290941754628):0.04118254388953117295):0.04933570171073749927,(AG-363-I04:0.29462319238617101780,(((((AG-363-P15:0.16212501395469450238,((AG-363-C20:0.13523622147435274132,AG-363-P01:0.15739656587008266087):0.03076302947447311434,MIT1307:0.15379805498415485832):0.03660534052073052824):0.04149938231356951196,AG-363-N20:0.22438637366626323910):0.03811506173035492800,(MIT1300:0.28174842213065076635,AG-363-O06:0.20522666749556403576):0.06814359599564719094):0.00702691145388880008,(((AG-363-J23:0.28228991372356543321,AG-363-A06:0.28615605908144525760):0.06131957613028216070,AG-363-A16:0.19851457493671464949):0.01112336595353499193,(((MIT1205:0.04388743294752874696,((MIT1323:0.02020154248115915707,(MIT9303:0.00799084423720883980,(MIT1303:0.00840583403499733754,(((MIT1313:0.01238981066684873532,MIT9313:0.00956274767954647630):0.00107929154392806103,((MIT1320:0.00977284537107573313,MIT1342:0.00812520902857701878):0.00312004361555600880,MIT1227:0.01506162278663739605):0.00099970717070919533):0.00430211203650250791,MIT1306:0.00943880451565018777):0.00349639009996643426):0.00224792845289146538):0.00616249427896637877):0.00977580541783843252,MIT0701:0.01498583681453177600):0.01044168022322168772):0.08505395175383805018,((MIT9504:0.05895870398101361182,((AG-673-F03:0.00623965938817482805,(AG-673-A03:0.00738081456068039043,(AG-676-C06:0.00333369206719857231,AG-683-G11:0.01124789280963740638):0.01741480528194892449):0.00194617123577022519):0.02752270851097357238,(AG-673-D02:0.01147078923050094679,MIT9508:0.03526034206341154692):0.02036109405326824370):0.04218149437553500580):0.07904291089428157335,(((WH7805:0.09381058901081706924,WH7803:0.03684314423656325638):0.03642663916078636016,((RCC307:0.17572054689404034700,(((((CC9616:0.01913286237530489528,AG-670-D07:0.01154087456623137387):0.14807711276304283410,KORDI-100:0.10736115126299479450):0.09000824471215543299,KORDI-49:0.10247479946068832612):0.02509807813498195900,((((CC9902:0.02707315173638343703,AG-683-B21:0.02169006149412140011):0.03535180629390795998,BL107:0.02612749080695405887):0.18032085235728920192,(AG-670-A05:0.09766540807269835645,WH8102:0.07863904055021525563):0.03203224033118558939):0.01483890764464699565,(KORDI-52:0.03574385283260904378,(AG-670-B23:0.06368420563265292378,(WH8109:0.02986464176035467585,CC9605:0.04645796015772308413):0.00777869976323858348):0.00900735829978585763):0.03737721015946610797):0.01576440940287490017):0.01305063636096599755,RS9916:0.11653864089881059429):0.01481860162395639592):0.01345168752188492106,RS9917:0.07499830935737578086):0.01505169887049037647):0.04026571691118850660,(AG-679-C18:0.21531944468378039215,(WH8016:0.05849282309241753131,(WH8020:0.10599358671904210438,(CC9311:0.03653732343163738905,AG-683-A03:0.06182765860676193298):0.01716940704073917356):0.01659178891973188061):0.03737776194368715860):0.07065435802130543008):0.04829338495846512147):0.15120451563199058254):0.19036564067602004813,AG-363-B04:0.28713878357048994161):0.07591217085251732166):0.03376075002094814509):0.02221713597907985435,(AG-363-O15:0.23774510977988272398,(AG-363-M17:0.24756297195265680733,(AG-363-P08:0.18874070252080552001,(AG-363-L02:0.00137316313601266223,MIT1341:0.01059158758483164445):0.19121012855157853982):0.03236608766451547908):0.06156303184989209143):0.02758719388716932702):0.01899453342834074576):0.02383489341647125961):0.06715595244431050992):0.07394492547557104944):0.33595252535180197828,(AG-402-L18:0.19152476724111566764,((MIT9107:0.05330268454011273527,(GP2:0.06731261597737622782,((AG-418-I20:0.09791085810643439247,((AG-402-M15:0.07180809363708143267,(AG-347-K18:0.10447567344932727484,(AG-347-K15:0.06811771214178584388,(AG-418-F08:0.07023518205015633065,AG-347-M15:0.06890037897787956722):0.00747638354721197242):0.00754095558858632834):0.00411803916867906159):0.00041366996977726188,(((((MIT9201:0.05698476245502640675,AG-347-J20:0.08850309516530195653):0.01377863535744529994,MIT1314:0.05494647965213154267):0.00492712422373546826,((AG-355-M18:0.07256460083010095319,(((AG-347-I23:0.06276447918864004605,MIT9302:0.02069733272000221988):0.00517487174845205657,(AG-347-N23:0.05619345344528571540,MIT9311:0.02819845016695526896):0.00552670609003132630):0.00517419608253419632,AG-347-K02:0.07263500087056055932):0.01133805342264830422):0.00412290583965239498,(AG-402-O16:0.05819308253828475025,AG-402-K21:0.06051929033120498347):0.01240841291283962221):0.00434354464187648986):0.00578174114417294265,(((AG-412-J13:0.02654355958622047970,(AG-347-C10:0.04114748869501294593,(AG-355-N21:0.06010913942760530426,((((((AG-347-L17:0.02912459182916509251,(AG-347-L21:0.02487944552578783691,((AG-347-K16:0.01613375539293794916,(AG-347-I06:0.01610098742458484708,AG-355-P15:0.01943631309398329704):0.00392773414818847928):0.00225738101304998919,AG-355-K13:0.02700660068622147761):0.00219209796525350912):0.00928644973956481608):0.00091516129203539679,((((((((AG-347-M23:0.02295810167687977951,AG-347-J06:0.02137685040043024384):0.00371384817497541746,(AG-355-J09:0.02753268549297612985,AG-402-N17:0.01327566615514896679):0.00274631436519892635):0.00093399016052908806,(AG-442-N07:0.02512163555539433102,(AG-347-O22:0.00674346456496239914,AG-449-C14:0.00841787790472292227):0.01743675481672032901):0.00212783907493855522):0.00065268439915160234,(SB:0.02992400851723429900,(MIT9314:0.01995143400804180733,AG-402-K16:0.02234983603846374053):0.00197009494130932121):0.00104047410170277142):0.00000100000050002909,((AG-355-L02:0.02702398047191421904,(AG-347-K19:0.03103238755426246387,(AG-459-B06:0.01577477816064316168,(AG-402-N23:0.01390931198029384669,(AG-355-N02:0.02543363352661940149,AG-418-J17:0.01969992077941038269):0.00235602449426456284):0.00107922895141571032):0.00118620946196727598):0.00067908463142713979):0.00245736629927802413,AG-347-L02:0.02558497491421127951):0.00000100000050002909):0.00060450691330801839,(((AG-347-L20:0.02249368671569281636,(AG-402-O23:0.01248573146590396463,(AG-429-C19:0.03154255610221276540,(AG-347-K22:0.01463318992961784581,AG-418-O03:0.01507104622668419512):0.00047235877061457387):0.00187548251693552426):0.00439701295637554002):0.00240591111103691984,(AG-402-A04:0.02744110508483903893,AG-402-I23:0.01764865657229896037):0.00256860712243940463):0.00000100000050002909,(((AG-355-N16:0.01487610058723775816,((AG-347-G18:0.01051000235132598833,AG-347-J05:0.02710276613967868564):0.00371255096038461364,((AG-402-G23:0.00991859241597546799,AG-449-K21:0.01448111355040103583):0.00307431975180082542,(AG-418-L19:0.01548552663694060562,(AG-418-P13:0.01055547332588906845,AG-347-I22:0.00868431674674247263):0.00423204118244272648):0.00000100000050002909):0.00060005699117983132):0.00000100000050002909):0.00059518647936575091,AG-670-M18:0.01508302659829670669):0.00173486152518912058,(AG-418-O02:0.00683122480498260260,AG-355-N23:0.00616230674303089570):0.01530048094299337087):0.00377754633011952298):0.00000100000050002909):0.00000100000050002909,(((AG-347-I21:0.02159918192604202633,(AG-355-K15:0.01878458052934919853,(AG-347-J23:0.00957897001298637502,AG-355-A09:0.00865523793815450512):0.00442545918720282233):0.01304065526328944402):0.00255948096556214439,(AG-355-J23:0.02017113118379040490,AG-355-B23:0.01890002045064576378):0.00338067370946138314):0.00121840028892156301,(AG-355-M02:0.00952206309661254163,AG-347-N19:0.01413521222017349865):0.01282872593321727345):0.00000100000050002909):0.00059977192935295150,(AG-459-O09:0.02133677613481011967,AG-347-E23:0.02453476596797784029):0.00023472112417594385):0.00247185178018924845):0.00000100000050002909,(AG-347-K10:0.03215736805944947874,AG-347-I19:0.02764993733776113446):0.00285213249660916943):0.00401767883324042046,(AG-347-K23:0.02870475570206503999,(AS9601:0.02766136887505450323,AG-459-D04:0.02748555107708738898):0.00161793669235286465):0.01014700456734598556):0.01050249867679169460,((AG-418-B17:0.05953426725976047884,AG-355-P18:0.05620141673811117344):0.00556389925005922395,((AG-355-G23:0.04900823079259583603,(AG-355-K03:0.03511633817286931303,AG-347-K20:0.02782346196340738237):0.00230090770809817258):0.01203995969783750071,((AG-347-L19:0.05190109448701761552,(AG-459-N19:0.04009024887710304491,(AG-355-P16:0.05169463346275961907,(AG-347-K17:0.04184956002006599146,(AG-402-L23:0.01991765161834084530,AG-418-D13:0.02408219428047839172):0.00620983766418488608):0.00597000746556672866):0.00118414435844344705):0.00225677072613307246):0.00167453505393989834,AG-347-I04:0.05175141889036129206):0.00110868426867835709):0.00139027138099040979):0.00061507856342329415):0.00289358841270794800,((AG-347-J14:0.04341903445189644606,((MIT9202:0.01072058191450002765,MIT9215:0.00360890544777120285):0.03286388508019135596,AG-347-G22:0.04555657755894734762):0.00523783010814507857):0.00141849230141859683,(MIT0604:0.02794426410831658825,AG-355-I04:0.05101122577382043860):0.00511526387466225071):0.00829973824341646328):0.00131515626209115959):0.00193515965452302724):0.00252822300656337139):0.01248062194029689667,AG-402-N08:0.04990452852227792585):0.01778796663639335696,AG-418-I21:0.06526306057415769135):0.01901422232485612540):0.00393204099373328786,(AG-347-J19:0.07444358298384802508,AG-347-J21:0.08618033469664129753):0.00914507656153784078):0.00761746041270066742):0.00550015667301158653):0.00463837783006924072,(MIT9322:0.09981462230929456780,(AG-347-B23:0.07444264956296600677,(AG-355-P07:0.04253668998923568895,((AG-402-C22:0.02492347979879431727,(AG-402-K22:0.01642398805261489209,AG-355-B18:0.01830768638680292659):0.00394361645664398266):0.00413936510972462944,AG-347-I15:0.04562302961381838745):0.00828847699098509381):0.04517067482436067094):0.00449279257354892950):0.00572976899751153571):0.00572919588782896515):0.01155675302311386793):0.09166862672955450320,((AG-363-P06:0.01502197584922059306,(AG-363-B18:0.02265020680130688802,AG-402-K10:0.02747562315485484186):0.00742083429287154935):0.08260337746757241695,AG-418-K17:0.14532601928437124950):0.01853167033073800651):0.04033060599293018106):0.01870002409034787066):0.06030027326012993294,AG-402-N10:0.09672058891471981001):0.04747363778258432976):0.01777644858188932517,(AG-418-M08:0.06797724774337575437,MIT9515:0.10938128492537747827):0.00800586928938767060):0.06704666460449451582,AG-459-J20:0.02404233453553592664):0.01657305594397168180):0.00000100000050002909,((AG-459-P19:0.01025754675204504016,EQPAC1:0.00663752027759156697):0.00763785956560562428,(AG-459-P16:0.01419042147575075991,AG-459-O03:0.01263914693677752228):0.00076486449343785424):0.00519589369948525361,AG-335-D02:0.01380439279358034073):0.0;
