# Supplementary material for: Emergence of trait variability through the lens of nitrogen assimilation in Prochlorococcus
Source: eLife. 2019 Feb 1;8:e41043. doi: 10.7554/eLife.41043 (PMC6370341; doi:10.7554/eLife.41043)
Supplement: Table 3—source data 1. [file elife-41043-table3-data1.zip › RAxML_bestTree.moaA_CyCOG_60001917]

(AG-402-L23:0.00498383461195836628,((AG-402-I23:0.01837056671567788985,((((AG-412-J13:0.03082501259749679048,(AG-402-K22:0.05586488099026846316,((AG-459-P02:0.00638794041883280258,AG-459-J20:0.00490016604021889079):0.14947952376069570390,((MIT0917:0.00000100000050002909,((AG-402-O21:0.00390365719565737967,(AG-402-G08:0.01286726576452260941,(AG-402-L20:0.00798545505490907796,(AG-402-M23:0.01866916176768075239,(AG-402-B03:0.00687731426441060782,((AG-402-L09:0.00193109814663845378,AG-363-M20:0.00881082332880528916):0.00291907681493001848,MIT0913:0.00586940598073774911):0.00091576379433212719):0.01803724660089042406):0.00840998912051041554):0.00289615641912248411):0.00099842729581026157):0.00000100000050002909,AG-402-C09:0.00685586981484758839):0.00685573448131676210):0.39753431796391175412,(WH8016:0.05702697651937055356,(((AG-679-C18:0.18693929213823623492,WH8020:0.15459304517352032149):0.05325168666724343358,((BL107:0.01387195719421578481,(AG-683-B21:0.00750119757203996165,CC9902:0.05829817944898330745):0.00427825338386084945):0.32532460157426973391,(RS9916:0.30759754257871502192,((RCC307:0.44345628634810096980,(CC9616:0.13612742785524475919,KORDI-100:0.11349144154743653901):0.31439515611273882723):0.09747524073126889732,((((((AG-670-B23:0.03981355688595079184,AG-670-A05:0.08636110697261428770):0.02220723479538254039,KORDI-52:0.04004618932273311394):0.01129304528900328813,(AG-670-A19:0.04315091011238353369,(CC9605:0.02375280529777734975,WH8109:0.01266177174296288094):0.01252709711394002501):0.00603946035273369899):0.21273718244521919174,(KORDI-49:0.21203643825238174814,(MIT9504:0.06674267532220115595,((AG-673-F03:0.00442093473601107810,AG-676-C06:0.00080184032706193619):0.02984226443382513930,(AG-673-A03:0.04405526995786188116,(MIT9508:0.02030332591035790418,(AG-673-D02:0.01254196617781979869,AG-676-E23:0.01115439135583212900):0.00115858928703956596):0.01355129551632308291):0.01177479692063837687):0.03656899770787704063):0.16320743713728874669):0.04115510109308982700):0.02366718044074308386,((AG-673-B08:0.00831242603522708290,(AG-679-B05:0.01812110996218289916,AG-679-D13:0.00690343390990238569):0.00511510284340173284):0.30744626212104347873,WH8102:0.24255198236819155988):0.03396971117065755025):0.02956069113470581600,(WH7805:0.12093239988092145676,WH7803:0.06616107178376642861):0.17896766376290337841):0.06106180410895398203):0.05201423711883062379):0.08868193101473291484):0.33020566362296993601):0.05827864403233281448,CC9311:0.15449267850883935393):0.07611986645767597481):1.63919937006618510189):0.28581280899658995098):0.16628148845194792860):0.04132039390829787828):0.00384115809635158763,(AG-363-B18:0.00627849247159399052,(MIT0604:0.00653667145737440915,AG-424-M03:0.00759370993243921235):0.00899986098140141862):0.00865369721132218904):0.01827921207374588047,AG-355-J17:0.02279457898540570085):0.01117994075176777583,(AG-459-B06:0.02555213194287009326,AG-347-K22:0.01426633938914705947):0.00472475751541662128):0.00707274790974116510):0.00650886326337685086,((SB:0.01502424010936703400,(((AG-347-K17:0.00795158092808760826,(AG-347-I22:0.01013176491014360948,AG-355-B23:0.01011739885547198112):0.00087414261512445870):0.00000100000050002909,(((AG-418-O02:0.00394122459176205701,AG-347-I21:0.00000100000050002909):0.00160457795629979590,(AG-347-I19:0.00630825572218200216,AG-355-O19:0.01062598541518257854):0.00097237373084332727):0.00232588326602911144,AG-347-I04:0.01402731906283814778):0.00000100000050002909):0.00000100000050002909,(AG-347-L20:0.00792975383297658473,AG-355-A18:0.00791287518962330814):0.00000100000050002909):0.00295075367815217848):0.00000100000050002909,(AG-347-O22:0.01201554593425144604,AG-670-M18:0.01716135890104019540):0.00314264822652311629):0.00000100000050002909):0.00196613246169605660,AG-347-G18:0.00698850780364795171):0.0;
