# Supplementary material for: Emergence of trait variability through the lens of nitrogen assimilation in Prochlorococcus
Source: eLife. 2019 Feb 1;8:e41043. doi: 10.7554/eLife.41043 (PMC6370341; doi:10.7554/eLife.41043)
Supplement: Table 3—source data 1. [file elife-41043-table3-data1.zip › RAxML_bestTree.napA_CyCOG_60001886]

(AG-347-I22:0.01120066216885058814,((AG-402-I23:0.01584558077184102312,((AG-412-J13:0.02450650876116446802,((MIT0604:0.00452028442644238602,(AG-424-M03:0.00716930197908022000,AG-363-B18:0.00514372242152573433):0.00857250561549501369):0.01851371685506848427,(AG-402-K22:0.06214214962922978008,((AG-459-J20:0.00326207643835923784,AG-459-P02:0.00751275827431297817):0.03527173536649645669,(((AG-402-N09:0.00759557972657557649,((((MIT0912:0.01328650815341328797,AG-402-M23:0.01955980501037839908):0.00197219403068622746,((AG-402-C09:0.00787761045296848580,(MIT0915:0.01127967270045029599,AG-409-A10:0.00195117795482241656):0.00322457978607636024):0.00256991775079538475,AG-402-B19:0.01963777113314384842):0.00195563911655597831):0.00223344005337577402,AG-402-G08:0.01168739458173544306):0.00415747833175431070,AG-402-G06:0.00958267839152353133):0.00228261254289059690):0.30632948331852583035,(WH8020:0.04475463473141914200,(((RCC307:0.16195788238686656402,(((MIT9509:0.05761714600509766637,((AG-679-A02:0.01237310308443557820,AG-673-F03:0.00727865653532686323):0.01042624293755697873,(AG-673-D02:0.00518599910208702650,MIT9508:0.01966600506083004615):0.00236127831207742517):0.01828961149018056356):0.10916538878381373823,(((AG-683-B21:0.01129396726319767397,BL107:0.00950489871622255990):0.03078190099693085477,CC9902:0.07177104659989136382):0.09579175658083824429,(KORDI-49:0.03950161885590014466,((((KORDI-100:0.14912952427571715686,CC9616:0.04771533684334153258):0.07680114803697384029,RS9916:0.09361716011173439045):0.02119081613011087120,((KORDI-52:0.01955111849649824110,(WH8109:0.01191408465897299783,(WH8103:0.02723406329949818253,CC9605:0.02029567233663285078):0.00630083509286903914):0.00949463409157110493):0.00992504044236816076,AG-670-A05:0.06685463909665206872):0.00302720132815426958):0.01344364933792539102,(AG-673-B08:0.00830377478604088851,(AG-679-B05:0.00959783644226046631,AG-679-D13:0.00194791381335904863):0.00604055483165994583):0.07519366769745434997):0.01127536071084685870):0.01743043668399115592):0.05778774350002970767):0.02614346838178788560,(WH7803:0.07770277254873145245,WH7805:0.06195191042121328540):0.09068307584807561161):0.02058002880423656991):0.10952395723150834539,AG-679-C18:0.14406994886552704216):0.04534770686135586315,(CC9311:0.03995652417320288974,WH8016:0.04889218153801255795):0.06899482457023936588):0.04255657489930862736):0.22559241532347926174):0.50855554693160553992,AG-429-C19:0.04901710566311124478):0.05526404879948665361):0.06139609425657095026):0.01919994777373512998):0.02129008656522273293):0.00293413670607547538,(AG-459-B06:0.01998766440365180169,AG-347-K22:0.01553641333255000902):0.00093486599074443615):0.00169699556244803755):0.00522646946504475799,(((AG-355-O19:0.01107529809876030454,(AG-347-M23:0.00460024658981935970,AG-347-O22:0.00653088664021717145):0.00106824822634943176):0.00131521778757843978,(((((AG-402-A04:0.00660475214526444476,AG-355-I20:0.00991860609985837499):0.00205470767849014494,(AG-347-I19:0.00797159956766933971,AG-449-C14:0.00663796342673380300):0.00061660727898610573):0.00065006067747184473,(AG-347-K17:0.00722046381596789903,(AG-459-J14:0.01062615861636704261,((AG-347-L20:0.01058782212014023651,AG-402-K16:0.00659458588922900990):0.00000100000050002909,((AG-355-B23:0.00591055221232142467,AG-355-N18:0.00723608432877264653):0.00000100000050002909,(((AG-355-A18:0.00728559998975847421,AG-347-I04:0.00729408966641181735):0.00063014603940264287,AG-442-N07:0.00195719334882953674):0.00064799837597008113,(AG-355-K10:0.00790981473984231701,(AG-418-P13:0.00934964294585713049,AG-459-D04:0.00531803255858059095):0.00057905618806716936):0.00000100000050002909):0.00000100000050002909):0.00000100000050002909):0.00065672065781714739):0.00064895159626599257):0.00066276238236394108):0.00062932206413153198,AG-402-N08:0.00860631790468677389):0.00269211182626339675,AG-418-O03:0.01073721193762319608):0.00031878032902710662):0.00155683889274041811,(((AG-418-D13:0.00681729180795091327,AG-402-L23:0.00379136167914728749):0.00138079693424853519,(AG-347-G18:0.00902578603747201252,AG-459-A02:0.00623624374138874536):0.00130079649389809203):0.00654282301447406834,(AG-670-M18:0.01079692228948950575,AG-402-G23:0.00732950703112798634):0.00106217313517322962):0.00083089422099887089):0.00599601982582748019):0.00357903923714792240,AG-335-I15:0.01350087767875473091):0.0;
