# Supplementary material for: Emergence of trait variability through the lens of nitrogen assimilation in Prochlorococcus
Source: eLife. 2019 Feb 1;8:e41043. doi: 10.7554/eLife.41043 (PMC6370341; doi:10.7554/eLife.41043)
Supplement: Table 3—source data 1. [file elife-41043-table3-data1.zip › RAxML_bestTree.narB_CyCOG_60001877]

((MIT0604:0.00539308595520154779,AG-418-O03:0.00541686939101999887):0.00492570308611301865,((((AG-347-G18:0.01091480043097279445,(((AG-402-N08:0.00985347713523094561,(AG-670-M18:0.00887864663557169469,((AG-347-O22:0.00786998234549591939,AG-355-G23:0.00937171563055886475):0.00000100000050002909,AG-347-I19:0.00636310534086046049):0.00147257512275437920):0.00047123914803285906):0.00049260727407804633,(AG-355-B23:0.00844293886626314855,AG-355-J09:0.00842541663758237039):0.00043168702088998699):0.00193687944579121413,(((SB:0.00785602728974943605,((AG-355-K10:0.00588801844613233514,AG-347-K17:0.00787875392155563611):0.00000100000050002909,AG-347-L20:0.00786608205938735434):0.00047818476101991401):0.00049219150209811602,(AG-442-N07:0.00589305386084068399,(AG-347-I04:0.01191207640147519224,(AG-355-A18:0.00521835728368785518,(AG-355-O19:0.01304894087277225223,AG-418-O02:0.00463074883021849168):0.00065612826088944738):0.00114413596793215750):0.00048523245121626091):0.00048099369492362866):0.00048482500387538139,((AG-402-A04:0.00638773529796827100,AG-347-L13:0.00738215681400945008):0.00000100000050002909,(AG-459-J14:0.00789807071922873222,(AG-459-B06:0.01450030277091982588,AG-418-D13:0.00348675085540058613):0.00091493980829610629):0.00096924419068316714):0.00000100000050002909):0.00097924101513736711):0.00446884795228857327):0.00044983191147390437,((AG-424-M03:0.01292878759425237709,(AG-402-I23:0.01544327700329303950,(AG-363-B18:0.00958738636627573526,(AG-412-J13:0.01774126981245279996,((AG-459-A09:0.00555603996080982106,AG-459-J20:0.00729555278926092513):0.05858877508027295761,(AG-402-K22:0.02706456270243969009,(((AG-679-C18:0.16598568521299014722,((AG-683-A03:0.01238479139392811845,CC9311:0.01049918789913990153):0.05965321782859316080,(WH8016:0.07006757951416138497,WH8020:0.05406576103659845728):0.01685200986835152376):0.06555078987355951459):0.12956905619770486826,((KORDI-100:0.25149983194648550811,(RCC307:0.24896922250098690865,((WH7803:0.05153993323765642537,WH7805:0.05353199044839623832):0.11561316901865176243,(MIT9509:0.05350790106310978483,(MIT9508:0.01697901783793863070,(AG-676-C06:0.01401410858554568220,(AG-676-E23:0.01347858721194589680,AG-673-D02:0.00696383663158995324):0.00461879182444987525):0.00549503314210863809):0.03358537137355081109):0.13258876900414862110):0.06329956089833475852):0.09758962671874824024):0.01810820612699222398,(RS9916:0.15723970386483965278,((CC9902:0.04114880422224407447,(BL107:0.00403257503802778843,AG-683-B21:0.01285339978377655727):0.03356158064504422001):0.18020435824126365687,(KORDI-49:0.11102783796385874704,((AG-673-B08:0.00497858455773191391,(AG-679-D13:0.00596801736920285746,AG-679-B05:0.01170389453478931467):0.00161410895024069381):0.09113072948248589211,(AG-670-A05:0.09360725132651820379,((((WH8109:0.01832377144137192770,CC9605:0.01764297835438439349):0.01149750214952888032,(AG-670-D07:0.10050970167910124042,AG-670-B23:0.03580629649969883227):0.01172820126105420142):0.02999420740012110134,KORDI-52:0.06169279933776217195):0.02275616071568085583,WH8102:0.08971870137187240579):0.01163670965125372485):0.01748808749557341849):0.02937433930648084349):0.02203540981465765963):0.04232884273205908543):0.01754155374223214173):0.14470787801447371201):0.45392146076117800835,(AG-402-M23:0.02363531731571957492,(((AG-402-G06:0.01617328367551717702,(MIT0917:0.00589218927612559021,AG-402-N09:0.00802363047473487676):0.00602910494281125569):0.01543458489758512200,(MIT0913:0.02626408011201874365,((MIT0915:0.00859893000217488643,PAC1:0.01091091788430543878):0.01348987530178080707,AG-402-E17:0.02314391108363071659):0.00596521138053946777):0.00559465023214295292):0.01404775018955446882,(AG-402-L20:0.01035258757413870002,(AG-402-A08:0.00835481641554682887,((AG-402-B05:0.00473620780991295797,AG-409-A10:0.00569943947630115275):0.00000100000050002909,(AG-402-O21:0.00707411245019321303,AG-402-B03:0.00318903963251178152):0.00110896919450170447):0.00325266622018097456):0.00819832682769521676):0.01509416059453214803):0.01154533191517326945):0.14418078793022126582):1.25269581220985726233):0.03764473401948538467):0.04197123271048454340):0.00459958501860274153):0.00077068408991540769):0.00693330193840896534):0.00243628625586233584,AG-402-G23:0.01693262024338894681):0.00049355599287006721):0.00188572288578970552,AG-347-I22:0.01389250448786508163):0.00100708430726472028,AG-347-K22:0.01043088634634414813):0.00050299652288128939,AG-335-I15:0.00725865069112703078):0.0;
