# Supplementary material for: Emergence of trait variability through the lens of nitrogen assimilation in Prochlorococcus
Source: eLife. 2019 Feb 1;8:e41043. doi: 10.7554/eLife.41043 (PMC6370341; doi:10.7554/eLife.41043)
Supplement: Table 3—source data 1. [file elife-41043-table3-data1.zip › RAxML_bestTree.nirA_CyCOG_60001560]

((AG-363-A06:0.40362328399235619658,((((MIT0604:0.00454306720751430828,(AG-418-O03:0.00593507031048739336,((((AG-347-I19:0.01260531078875350326,((((AG-402-L23:0.00747936959498273022,(AG-402-A04:0.01156726033953390208,AG-347-I04:0.01688536373794448375):0.00044164903808529307):0.00000100000050002909,(AG-455-E04:0.00754034348148052182,AG-429-C19:0.00369658500053607559):0.00598844193191677872):0.00147680330442080004,((AG-347-L20:0.00668771516221693986,(AG-347-K17:0.00977168140645539966,((AG-355-B23:0.00658670006853491734,AG-355-O19:0.00933279182421460109):0.00138584136713756673,AG-347-L13:0.00576698255611246199):0.00095069120841034577):0.00147865676859799651):0.00000100000050002909,(AG-355-J09:0.00529109028849355633,AG-355-K10:0.00679845005712424125):0.00067234855345393570):0.00602428749188081963):0.00198098077602602970,AG-355-G23:0.01957672465623973637):0.00742293238588738295):0.00477127927366071021,((((AG-424-M03:0.00897225452415313478,AG-347-K22:0.01291226580043819405):0.00627443182102106929,(((AG-459-J20:0.01053765600379592653,AG-335-D02:0.00633765619649002618):0.05453872853827897854,AG-363-B18:0.01293892254865666204):0.03713622703218667082,AG-412-J13:0.01185532913146750481):0.00856708428856436423):0.00440374031631154180,(AG-402-I23:0.01116269619137818907,(AG-459-B06:0.01348940419742654558,AG-459-D04:0.02204650975523335041):0.00066476716663594010):0.00096406399998151418):0.00146085727027974658,(AG-347-I22:0.02406072652546174459,AG-418-P13:0.01659547437511965651):0.00764572762910158653):0.00000100000050002909):0.00201777350186350740,((((AG-402-F05:0.00594117009419356350,AG-402-G23:0.01352190891417112510):0.00000100000050002909,(AG-459-O09:0.00371200674430557497,AG-459-J14:0.01515772452562050981):0.00370032717518550954):0.00068713209011043075,AG-335-I15:0.00673700001962204004):0.00283348318052193326,SB:0.01088117479791202678):0.00178615304747465307):0.01455315282429354810,AG-347-G18:0.01011553814877348516):0.00434690518596207200):0.00537954799878972642):0.68017253374540798116,AG-363-P06:0.47778743573495002783):0.10355575794913327026,((AG-402-M23:0.00420207392683075946,((AG-402-G08:0.00749106185623752037,AG-459-C18:0.00818573386062849614):0.01011599984832588575,(AG-402-G06:0.01315075170217591682,((AG-402-O21:0.00227144784270757235,AG-402-N09:0.00813354392646375816):0.00825777247442168252,AG-402-C09:0.01894686024932973681):0.00344481011450412794):0.00168817040966229965):0.00546788187222225705):0.40007519110043598953,MIT1223:0.44482038527312578458):0.05212227063407767758):0.05138990736095706835,(AG-459-P07:0.21119627073390731531,(((AG-402-A08:0.00831170614736250965,((PAC1:0.00676008743919700311,MIT0915:0.00599134831961414382):0.00536472611273005901,(AG-402-I22:0.00668195887878374369,(AG-363-A03:0.00396861429377434478,NATL2A:0.00819905332185176701):0.00984729952634269892):0.00462892975157448358):0.00144314846923842134):0.00630864395271315236,(MIT1214:0.00809292299617560794,AG-402-M18:0.01005023290519649164):0.00884337040896238623):0.01412602856499003447,((AG-402-K14:0.04686875139439374005,(AG-402-I21:0.01081973312034523009,(MIT1013:0.01643199996167119675,AG-402-P16:0.01497799068095560272):0.00258760796331191549):0.02373312505577029538):0.00708301065245783585,AG-402-P18:0.02034198695285459324):0.00442026453140907400):0.19431348712633120246):0.18355517257910705653):0.05088949224416646627):0.04277058335071522166,(((((AG-670-D07:0.16947490930254158203,KORDI-100:0.11906414418989387516):0.32940380402669627857,(((BL107:0.04942407881122502789,AG-683-B21:0.04022960542204118140):0.04132799548851322918,CC9902:0.10090321087112488763):0.13159196084200833199,(((WH7805:0.12525458203521822043,WH7803:0.10376710348320625221):0.11228952586088054855,((((MIT9509:0.09633073064509409256,((AG-676-C06:0.00898606233332163024,AG-670-F22:0.00798731741111609155):0.00500879274929192080,(AG-673-D02:0.01682760711846904150,(AG-676-E23:0.00982987283214558152,MIT9508:0.00897743060993194501):0.00403348998000741411):0.01204110195989612463):0.07562860782478129928):0.17242192019542657011,((WH8102:0.43662609336426799755,(AG-679-D13:0.01801387497925623776,(AG-673-B08:0.02524045954944063863,AG-673-A10:0.01782284004603276392):0.00704162341430975523):0.13471126248357753741):0.05151617187599962649,((KORDI-52:0.02920915338504028250,WH8109:0.03127242200076413292):0.02570796946291995649,((CC9605:0.01527688878189170478,AG-670-B23:0.01710983364894969397):0.23147141327704862102,(AG-670-A19:0.00995838021192491790,AG-670-A04:0.00438216212466838693):0.09264215808424708376):0.11505965564929555855):0.03383970349697315583):0.02103796377704319348):0.01941226198541990550,KORDI-49:0.13711841205626387752):0.01909342517860452421,(RS9917:0.18977892613369173880,(RS9916:0.14883471158372063581,((MIT0701:0.05836297564861575582,(MIT1306:0.00717473465133286296,(MIT9303:0.01267372825250913208,(MIT9313:0.00687929895053454935,MIT1323:0.01010981973400045496):0.00251229173518885103):0.00233807496884034073):0.10768484191409621875):0.20973329262931889039,RCC307:0.21638703451583410353):0.05911661351645954715):0.01661884957586856615):0.03374211732559340149):0.03443485202099439563):0.04532020633904448176,(AG-679-C18:0.22419939912143915794,(WH8016:0.10548486183012695250,(WH8020:0.09506163654299791543,(CC9311:0.00541447434797632295,AG-683-A03:0.00631499504692985530):0.10655437434993965395):0.04955777007421004882):0.03757485787420981188):0.16405362111746094045):0.05666758686466727424):0.17482004728884201206):0.24896430763205895653,MIT1300:0.42704847032007242635):0.08932388936469184970,((AG-363-P08:0.42519817768910539435,AG-363-P19:0.43980473384323354180):0.09454428874042511421,((AG-363-O16:0.34602176519652932951,(AG-363-O15:0.04908802445602614833,(AG-363-P01:0.03100596560824198447,((MIT1307:0.02082753744473198401,(MIT1341:0.02439720536932570363,AG-363-N20:0.03708288986087231870):0.00432436758686993369):0.00584165578014528633,AG-363-A16:0.03872001868931582158):0.00694024311584336747):0.03662135595583169284):0.23633044744880002397):0.06307776214566278294,(MIT0918:0.03788860802866065441,(((AG-363-I21:0.03905472971578698854,AG-402-G10:0.02931898526075425379):0.00319798726778190668,AG-363-G23:0.03119314049101999317):0.00173393727386486748,(AG-363-B11:0.05583571214968033325,(AG-363-M21:0.04004041866442710484,MIT1304:0.05360438447966661690):0.03525273307679330920):0.00501895669289374388):0.01005530022542431776):0.35795630044514037404):0.06539022589016429965):0.03380236995548935308):0.04651439932762673618,(AG-363-K07:0.36571094889884009360,AG-363-I04:0.35687936345517434766):0.09444602777470476052):0.02399114499598426278,AG-363-O06:0.49106442915989001463):0.0;
