# Supplementary material for: Emergence of trait variability through the lens of nitrogen assimilation in Prochlorococcus
Source: eLife. 2019 Feb 1;8:e41043. doi: 10.7554/eLife.41043 (PMC6370341; doi:10.7554/eLife.41043)
Supplement: Table 3—source data 1. [file elife-41043-table3-data1.zip › RAxML_bestTree.pstB_CyCOG_60001034]

((((((AG-402-A08:0.01923489777852374280,AG-402-P18:0.01903754535215544316):0.00536298695615039945,AG-402-M23:0.02996921640363991654):0.01098095405258570426,(((MIT0912:0.05858586745565193959,AG-402-P16:0.05476724401664392200):0.01447479254835428233,(((AG-402-K14:0.12280824647446882125,(AG-363-B19:0.09545042845526295616,(((AG-363-B05:0.03522933320878791907,((AG-363-G03:0.07993020500030749431,AG-402-G19:0.05355182638073572449):0.01205161426335374895,AG-402-I20:0.08095458901135756113):0.00503139246177644866):0.00798539276892427929,(AG-402-B03:0.01546256127361560033,(AG-402-I22:0.00970402642391095249,AG-402-L20:0.00658311079026828883):0.00972564079053150898):0.03253687737830577437):0.02799166144306297274,AG-402-M18:0.07962315265952177312):0.00410589235696960392):0.05321442334771258470):0.07162009905212973759,(((AG-402-K21:0.06752255507094527542,((((((AG-459-N19:0.04940125715987211952,AG-347-L17:0.03725085835769791076):0.02004813823485018798,(AG-418-F16:0.05340849428154641199,(AG-418-I21:0.06797402722417524024,AG-459-J14:0.04916222454434095862):0.01515638010006348756):0.00968660557332926692):0.01220600263775669346,(AG-347-E23:0.05929100784054689571,((AG-347-L02:0.06340508510088933847,(MIT9311:0.06349229691374749796,MIT9302:0.06159601318485230514):0.00772403019822346954):0.01758039053770685603,(MIT1314:0.04500298630431722596,(AG-418-P06:0.07187693610994830284,AG-347-I04:0.03927224984046947392):0.02866830110755564168):0.00759365513106596314):0.00032001657537676084):0.00360994135072230903):0.00684635461647474953,((((AG-347-K17:0.05849216951891254845,AG-347-I06:0.04704184925640137599):0.00455201878832128207,(((AG-347-E03:0.02711551953831299600,AG-347-K02:0.03902619473853079224):0.03416524704888693892,((MIT9201:0.05775383031066778916,AG-347-L21:0.03947621057475019651):0.01289148032728912145,(MIT9321:0.07820150428458548519,((AG-402-L23:0.01552090069404265214,AG-402-F05:0.04372451494933031479):0.02846203596047309006,(AS9601:0.06369609157996503068,(AG-402-I23:0.02133781394719286989,AG-347-J19:0.04799140740145818596):0.01178799919993282069):0.01446363767956492137):0.00837086529926341083):0.00711672991209374821):0.00732049304163710085):0.00678730918041375083,AG-347-K18:0.10178822319927430251):0.01533382506063269389):0.01301237761346506899,((((((AG-347-N23:0.04919948501580686390,(AG-347-J23:0.06271134951175398597,(GP2:0.05048380379067051588,AG-347-K23:0.03271399169179934480):0.01228776512289689142):0.00897436309825724171):0.01290098726304731748,MIT9107:0.08474644461182896660):0.00323428596819786383,(AG-347-K22:0.04620733698441981813,(((AG-347-K20:0.03220098867813857291,(AG-347-J14:0.05609411864870929992,(((SB:0.02571125204528644861,(AG-347-L20:0.03291397527628295294,AG-459-D04:0.01314718276533786805):0.00185022532885995689):0.00300118929161537077,AG-347-K19:0.01846978504650997194):0.01446176081624882953,AG-347-B23:0.03595279543637453640):0.00946333947345609668):0.00514613343029773386):0.01132092300874438726,AG-402-A04:0.04242055672137486078):0.01332820123664025039,AG-402-N23:0.03549832354367679632):0.01926436343326277598):0.00810495650866963936):0.00380467528957691451,((AG-418-F08:0.06722027223536325424,(AG-402-K22:0.06293247465015969211,((AG-418-D13:0.07694639477665632388,AG-418-P13:0.04540651291099151443):0.12118472045960013150,AG-459-A02:0.09183726858468556353):0.02104449085252062951):0.00831176768150521279):0.00444949825833074099,(AG-355-P18:0.04849311065322995523,AG-402-L18:0.05372643512779411851):0.00962199120902712361):0.01577338427640568794):0.00509443947567907781,((AG-418-I20:0.08521919576347214420,((AG-363-P06:0.05932829765681262024,AG-402-K10:0.05396702753400554192):0.11520712636057943434,((AG-347-J22:0.07782596367550012606,(EQPAC1:0.07809734400859905112,(AG-335-O19:0.03887640577071373171,(AG-459-A09:0.06131050333530704138,(AG-459-P19:0.03173599276754871662,(AG-459-J20:0.00876074016409447189,(AG-402-N10:0.07835061451658141551,AG-459-P16:0.02415217019759450384):0.00361430216482299576):0.01348536633523005242):0.01639931321394904121):0.01242708994175205188):0.12406831951866480190):0.03683231676488235573):0.06183763312324091349,(MIT9515:0.12859779997788933770,AG-418-M08:0.07644352305978588391):0.02155231361776399276):0.04446223401923608820):0.01384428073488550189):0.02039937417463489819,((((AG-418-O02:0.06439302184208163526,MIT9301:0.05966092939425803737):0.01690039393736224305,(((AG-347-M08:0.04718723320039480695,((AG-418-J17:0.06842217191188683378,AG-347-I23:0.02359406696435941211):0.03525692218973757591,AG-347-I19:0.04038912362311421200):0.00601143606855783410):0.01604770715818746446,AG-459-O09:0.03813847481755289204):0.00960327830741441318,AG-347-G22:0.03923468534711662542):0.01143725160876978529):0.00681329935432060940,AG-347-I21:0.05674280656384545624):0.00254880981195973640,AG-402-C22:0.08776367481157014427):0.00633090810164907859):0.00648213475885805676):0.00805612908155110136,(AG-347-M23:0.04496937348719018401,(AG-402-K16:0.06284446800521908960,(AG-355-J09:0.03176691444181562601,(((AG-412-J13:0.01817767990136321885,(AG-355-J23:0.04963337831443815490,(AG-355-N22:0.00626121086996803567,(AG-355-I04:0.00781790597627122531,((AG-355-M18:0.01088523039085260991,(AG-355-B18:0.01710868434115426009,AG-355-I20:0.00458004917177224150):0.02851717542970398298):0.01460562732445941370,(AG-355-J04:0.00000100000050002909,(AG-355-P07:0.00670032962560848048,AG-355-P16:0.01678085525282543844):0.13986923696329209288):0.00190300591901145714):0.00398639137314182618):0.01519363934682059838):0.00354470073138657762):0.00195044983093985548):0.00848312378449609002,(AG-355-N02:0.00948351904485182119,(AG-418-O03:0.07911106213652031871,MIT9314:0.02096985162769435598):0.01672744328990267287):0.02003719686732163829):0.02779515901758147778,AG-355-P15:0.04797517607249662114):0.01825172587775913610):0.04573941564129722914):0.00082258776541237633):0.00708920221863180208):0.00620855130754336196):0.00135152359654087126,AG-418-G23:0.08891863618110304457):0.01190390012479084110):0.00490426937634832853,AG-347-J20:0.05268773633128328443):0.01221533169563401681,((((MIT0604:0.05925253219911424951,(AG-402-G23:0.07036191747853087763,((AG-347-J21:0.07049009571614120451,AG-442-N07:0.06353162247018311060):0.00246626479896184690,(AG-347-I15:0.07918926125750527789,AG-402-O23:0.04892720588727655223):0.01439272440688918638):0.01241117169930831994):0.01005489857196208321):0.01403557645806905070,((AG-347-M18:0.03764054361880003058,AG-347-G18:0.05331876194548435671):0.01872093883031820255,AG-347-J06:0.01349991100218250924):0.00859834482725295793):0.01123581862387585707,AG-347-M15:0.05572644091236547692):0.02407203949540842949,(((MIT9202:0.00614262865949350475,MIT9215:0.00972190202355377973):0.00603152775147867797,AG-455-E04:0.03160039423004433468):0.01385401423120614581,(AG-347-K10:0.04916314278851606490,AG-347-N19:0.02404758135004602185):0.01413426493373089871):0.00557535529113912555):0.00610800455013274859):0.01490636420613966964):0.05150112076574554776,AG-418-K17:0.01317869296976015119):0.37985808449410918275,(((AG-363-B11:0.23729514147447680616,(MIT1304:0.40779425849746103738,SS120:0.30127763007333457912):0.07494576453485303491):0.09844118228777708202,MIT0918:0.38405913674802416580):0.16959393590519222794,((((AG-363-K07:0.74046319824001194387,((AG-363-P01:0.69303459155242563838,AG-363-N20:0.37823530154221779442):0.12296684607505505016,((AG-363-O21:0.72690650924549571332,MIT1307:0.47661712602299810548):0.14175910434781849312,(AG-363-C20:0.53700494868193648923,AG-363-P15:0.52693386225392591093):0.22025928565572680529):0.05255957160141173923):0.04580502582830778963):0.03998736232607916913,((MIT0602:0.50150275397089605356,AG-363-I21:0.37035090064258896492):0.32929586201240534926,AG-402-G22:0.38732346860344846196):0.03113184764418755468):0.02971101124244527464,(MIT1300:0.49927589491758950224,(((AG-363-M21:0.40211502000021015490,(MIT0601:0.49098458514317044887,MIT9211:0.30593848407603196904):0.10158672095150231285):0.02738702848991111591,AG-363-O15:0.38633972939194305418):0.06780791754320739106,(AG-363-B04:0.75064400533662822834,((AG-363-J23:0.45958942846821532191,AG-402-K05:0.42307614409070271044):0.11682046261232266471,((((((AG-683-A03:0.10508733857517021937,(WH8016:0.17322900035618166159,(WH8020:0.19471086512211990827,CC9311:0.12301362355338386900):0.04713938659079808247):0.06009282711805877253):0.16212601990912411942,AG-679-C18:0.28926245447705434266):0.13131744404293577144,(((AG-679-B05:0.01037980746885066620,(AG-673-A10:0.00513493631597021147,AG-679-D13:0.04664316381318521498):0.00972296458832268458):0.23767545638014989096,((MIT9504:0.10156966727449984189,((AG-673-F03:0.00849672135122890408,AG-670-F22:0.01331743869130688415):0.06675730996803463935,(MIT9508:0.01574102202730435357,(AG-673-D02:0.00918997498893014096,AG-676-E23:0.01489229861854851275):0.00260428812220240592):0.05662424439237660756):0.06696305704357642663):0.18120608993630105132,((WH7803:0.09909874641504047565,WH7805:0.15412714107548664000):0.10342607336738988966,(RCC307:0.46438783334905792133,((RS9916:0.32180591769647443057,RS9917:0.06525782286678316613):0.05661300151020110666,(((KORDI-52:0.03490414883725240225,(CC9605:0.05851846721041555760,WH8109:0.04818095917182249610):0.00766950578354367619):0.04296798360916892490,AG-670-B23:0.15773638487185723256):0.10418197532120851423,((KORDI-49:0.14906477001223608636,(WH8103:0.05278170995526657028,AG-670-A05:0.15863656344093793327):0.05309336543179538764):0.02718184698885155182,(CC9616:0.13065075188606764534,KORDI-100:0.26102960474142394842):0.10781942264813629273):0.02479991381946998821):0.03193241314131145536):0.00680173720890334555):0.05389707019110465819):0.08257185438713045278):0.07360311527002059984):0.16851778858048574450,(BL107:0.14537765087508688899,CC9902:0.19618127932305307048):0.35671276555388559126):0.09297594249248164466):0.15573024249805625385,(MIT1303:0.00000100000050002909,((((MIT1320:0.02054967788970972487,MIT1418:0.01319573182925817649):0.02862677367248254653,MIT0701:0.03617503072565294436):0.00842602522769596643,(MIT9303:0.01363416762067027471,MIT1306:0.00533660671132426146):0.01544858051229242545):0.01047143490510358751,MIT1312:0.00964405896309767328):0.00558262540828703517):0.45081091901598596694):0.21847727884423315259,(AG-363-P19:0.47681844834762149299,MIT1341:0.40794396879431532588):0.19430649944773417670):0.04358623901076501966,AG-363-A15:0.67734920539067156042):0.11922468575831064730):0.05703318141743087683):0.06302860030719288631):0.05905360706679664562):0.00776105448205864808):0.11760483390424429639,MIT1223:0.37672659630590471513):0.08913736897849866558):0.05939608407815187563):0.55266895330570675604):0.07811123260926741696,MIT1214:0.02014912897699753028):0.01252552912720301774):0.01423103446551589844,(AG-402-G06:0.03003109868619189063,((((AG-402-E17:0.00244295550897589368,AG-402-B19:0.01797617759799631509):0.02577940012570753905,AG-402-K04:0.02319942777239132267):0.00160311326697585763,(MIT1013:0.01859102703522318850,MIT0801:0.02310912518462800158):0.00000100000050002909):0.00196486562629508317,AG-402-I21:0.03523562365660241197):0.00000100000050002909):0.00326706120906948517):0.00000100000050002909):0.00200309588932246494,AG-402-L09:0.01014872000748030627):0.00000100000050002909,AG-402-C09:0.01218183507612404654):0.00215635301583688103,((MIT0917:0.02485596982051331560,AG-402-G08:0.01644030137983521975):0.00199994665757521981,(PAC1:0.01348181834812706148,(MIT0915:0.00913006412079594640,AG-402-J18:0.00926338233506235342):0.00167113478518880212):0.00725922170371843308):0.00183356021155232744,AG-311-K21:0.02328530647111006976):0.0;
