# Supplementary material for: Emergence of trait variability through the lens of nitrogen assimilation in Prochlorococcus
Source: eLife. 2019 Feb 1;8:e41043. doi: 10.7554/eLife.41043 (PMC6370341; doi:10.7554/eLife.41043)
Supplement: Table 4—source data 1. [file elife-41043-table4-data1.zip › RAxML_bestTree.glsF_CyCOG_60000039_outtree_marked_HL]

((MIT0701:0.01677,(MIT9303:0.01532,((MIT1323:0.01161,(MIT1303:0.00918,((MIT1342:0.0049,(MIT1227:0.00441,MIT1320:0.00597):0.00255):5.7E-4,(MIT1306:0.00813,MIT9313:0.00486):6.3E-4):0.00146):0.00374):0.00386,MIT1205:0.01895):0.00562):0.0173):0.0766,(((((CC9902:0.02775,BL107:0.03448):0.2026,(AG-679-C18:0.15576,((CC9311:0.05736,WH8020:0.0464):0.0173,WH8016:0.05018):0.04518):0.1208):0.045,((((AG-670-B23:0.05693,(WH8109:0.02316,(CC9605:0.01196,KORDI-52:0.00861):0.0085):0.01772):0.09074,(RS9916:0.08658,((AG-679-D13:0.00504,AG-673-A10:0.00472):0.00842,AG-679-B05:0.00981):0.10908):0.02925):0.01716,(AG-670-A05:0.10145,(MIT9504:0.04351,((MIT9508:0.01298,AG-676-E23:0.01059):0.01475,(AG-670-F22:0.00671,AG-673-F03:0.00513):0.01895):0.0349):0.11859):0.01426):0.02399,((KORDI-100:0.06934,AG-670-D07:0.07779):0.09763,((WH7805:0.05786,((WH8102:0.01316,WH8103:0.01596):0.00659,WH7803:0.01032):0.02293):0.04512,KORDI-49:0.06159):0.01669):0.01208):0.01148):0.05271,RS9917:0.15198):0.07401,RCC307:0.12639):0.18123,(((AG-363-N20:0.3112,AG-363-A16:0.23969):0.04167,(AG-363-O15:0.34773,((((((MIT9515:0.15793,((AG-459-O03:0.00951,EQPAC1:0.01146):0.07905,((AG-347-J22:0.07965,(AG-402-N10:0.07154,AG-459-M13:0.04525):0.00981):0.01268,AG-418-M08:0.08257):0.03019):0.0432):0.05915,(((AG-402-C22:0.05024,(((AG-418-K17:0.05689,(MIT9302:0.05721,(((((AG-355-M18:0.04906,(AG-347-K15:0.03315,AG-347-K02:0.04329):0.0061):0.00753,(((((AG-355-J09:0.00625,AG-355-I20:0.0055):0.01642,(AG-418-L19:0.01736,(AG-347-G18:0.0119,AG-355-O19:0.01469):0.00153):8.2E-4):0.00259,(AG-459-B06:0.02164,AG-459-J14:0.02325):4.8E-4):0.00241,AG-402-N08:0.01639):0.0145,AG-418-I21:0.03167):0.0135):0.00247,((AG-347-J19:0.03537,AG-347-K18:0.05564):0.00363,(AG-459-D04:0.04629,(((AG-347-C10:0.0443,AG-355-K03:0.04217):0.00739,AG-402-F05:0.03146):0.00239,(((AG-418-I20:0.03648,((AG-355-B18:0.00885,AG-418-J19:0.00786):0.017,AG-418-G23:0.03156):0.01028):0.00213,(AG-347-J20:0.04509,MIT9321:0.0355):0.00297):0.00569,AG-402-N17:0.02998):0.00912):7.5E-4):0.0055):0.00255):0.00391,AG-402-O16:0.037):0.00372,(AS9601:0.04434,((((AG-355-N18:0.02202,AG-418-O03:0.01794):0.00261,AG-347-K10:0.02625):0.00369,((AG-347-J06:0.02253,(((((((AG-355-P16:0.02266,AG-355-G23:0.0227):0.0056,((AG-355-I04:0.0361,MIT9314:0.01367):0.00178,(AG-355-P15:0.01567,(AG-347-K20:0.01073,(AG-347-L21:0.0124,(AG-355-A18:0.01697,(((AG-347-M23:0.0133,(AG-347-L20:0.01376,AG-355-K23:0.01179):0.00103):0.0,AG-347-G22:0.01212):4.6E-4,(((AG-442-N07:0.01101,AG-355-A09:0.01394):6.8E-4,(((MIT0604:0.01654,MIT1314:0.01143):0.00129,(AG-347-K17:0.02262,AG-402-O23:0.01122):8.0E-5):0.00105,(AG-418-O02:0.00864,AG-355-L20:0.00955):0.0045):0.0):6.9E-4,((AG-347-J05:0.01837,(AG-459-N19:0.03596,((AG-355-N16:0.02177,AG-355-K15:0.01503):0.01056,AG-402-K21:0.033):0.00367):0.00334):0.00107,AG-355-P18:0.01386):0.0):4.6E-4):0.0):2.8E-4):1.6E-4):0.00573):0.00207):9.4E-4):0.00266,(((AG-347-M08:0.0136,AG-418-J17:0.00821):7.1E-4,AG-355-B23:0.02983):0.00227,AG-347-N19:0.01185):0.00549):0.00475,(AG-355-P07:0.03618,AG-347-L17:0.01535):0.00135):0.00195,((AG-347-I19:0.02118,GP2:0.02024):0.0015,((AG-347-I15:0.0155,((AG-402-G23:0.0051,AG-449-K21:0.01108):0.00809,AG-402-N23:0.01086):3.4E-4):4.8E-4,(((AG-347-I04:0.02333,(AG-418-P06:0.00773,AG-449-C14:0.00904):0.01355):0.00128,((SB:0.00533,AG-347-I22:0.00748):0.00433,AG-418-P13:0.00928):0.00647):7.5E-4,(AG-402-K16:0.01447,AG-347-M18:0.02065):2.7E-4):0.0):0.00112):2.3E-4):4.0E-5,AG-418-B17:0.01356):0.00262,(AG-347-B23:0.02387,AG-347-I06:0.02417):0.00207):0.0052):0.00635,(AG-347-K16:0.03984,AG-347-J21:0.06159):0.0088):0.00423):0.01012,AG-347-E23:0.03826):0.0056):0.00564):0.00506):0.00414):0.00576,(AG-412-J13:0.04735,(AG-347-M15:0.05524,(AG-347-I21:0.0615,AG-402-M15:0.03864):0.00748):0.00591):0.00558):0.00709,(AG-363-A05:0.02788,MIT9311:0.04915):0.00618):0.00485):0.01796,((AG-363-B18:0.0090,AG-402-K10:0.00955):0.0092,AG-363-P06:0.01739):0.03624):0.05879,(MIT9107:0.08911,((MIT9201:0.03651,((AG-418-G18:0.02236,AG-335-I15:0.03319):0.00468,AG-347-G20:0.03396):0.00834):0.01074,((MIT9215:0.00918,MIT9202:0.0095):0.04186,AG-459-E08:0.04249):0.00847):0.02853):0.10422):0.03812) '$1':0.4844,((AG-363-N16:0.27246,AG-363-M21:0.3274):0.08235,((AG-363-G23:0.26635,((MIT0602:0.13125,AG-363-I21:0.16347):0.12502,(MIT1304:0.26643,(MIT0918:0.24879,SS120:0.2018):0.03226):0.01523):0.02756):0.06401,(AG-363-N03:0.27425,(AG-402-G22:0.25449,MIT0601:0.22835):0.04258):0.05292):0.02181):0.03793):0.03569,(((AG-363-G03:0.03454,AG-402-G19:0.0289):0.02693,(((AG-402-K14:0.06092,(AG-402-E17:0.01945,AG-402-B19:0.01737):0.05512):0.01784,(MIT1214:0.05208,(((((AG-409-A10:0.04669,((AG-402-L09:0.03244,((MIT0917:0.02132,((AG-402-L20:0.00887,(AG-402-O21:0.01279,AG-402-C09:0.01303):0.00171):0.00184,(AG-402-I22:0.01429,AG-402-B03:0.01713):7.3E-4):0.00398):0.01006,AG-402-P18:0.024):0.0113):0.00582,(AG-363-A03:0.03438,(NATL1A:0.01955,(NATL2A:0.00715,(AG-402-G08:0.01323,MIT0801:0.01274):4.4E-4):0.00667):0.02023):0.00706):0.0057):0.00814,(((MIT1013:0.00831,AG-402-L19:0.00606):0.02924,AG-402-P16:0.04878):0.01912,AG-363-B19:0.06077):0.01193):0.01327,(AG-402-J18:0.02287,((PAC1:0.01418,(AG-402-I05:0.00927,AG-459-P07:0.00995):0.00127):0.00533,AG-311-K21:0.01897):0.0072):0.03592):0.01144,(AG-459-C18:0.0547,(AG-402-A08:0.04699,AG-363-M20:0.0563):0.00435):0.0061):0.00336,(MIT0913:0.05543,((AG-402-I21:0.04452,(AG-402-G06:0.04483,AG-402-A21:0.0373):0.00469):0.00528,AG-363-A04:0.04669):0.00576):0.00569):0.00717):0.00545):0.01599,AG-402-M23:0.0394):0.00967):0.33742,(AG-402-N21:0.24155,MIT1223:0.219):0.09844):0.07417):0.0385,AG-363-I04:0.3585):0.02062,((AG-363-A15:0.31784,(AG-363-P08:0.2537,(AG-363-P19:0.22733,(AG-363-L02:0.00589,MIT1341:0.00442):0.16618):0.12609):0.03353):0.08875,(MIT1300:0.32174,AG-363-A06:0.33919):0.06141):0.02977):0.02444):0.03477):0.04146,((MIT1307:0.20383,AG-363-C20:0.18419):0.03819,(AG-363-K07:0.34348,AG-363-P15:0.20106):0.02689):0.03946):0.35152);
