# Supplementary material for: Emergence of trait variability through the lens of nitrogen assimilation in Prochlorococcus
Source: eLife. 2019 Feb 1;8:e41043. doi: 10.7554/eLife.41043 (PMC6370341; doi:10.7554/eLife.41043)
Supplement: Table 4—source data 1. [file elife-41043-table4-data1.zip › RAxML_bestTree.gyrB_CyCOG_60000176_outtree_marked_HL]

(((AG-363-J23:0.28229,AG-363-A06:0.28616):0.06132,AG-363-A16:0.19851):0.01112,(((MIT1205:0.04389,((MIT1323:0.0202,(MIT9303:0.00799,(MIT1303:0.0084,(((MIT1313:0.01239,MIT9313:0.00956):0.00108,((MIT1320:0.00977,MIT1342:0.00813):0.00312,MIT1227:0.01506):0.0010):0.0043,MIT1306:0.00944):0.0035):0.00225):0.00616):0.00978,MIT0701:0.01499):0.01044):0.08505,((MIT9504:0.05896,((AG-673-F03:0.00624,(AG-673-A03:0.00738,(AG-676-C06:0.00333,AG-683-G11:0.01125):0.01741):0.00195):0.02752,(AG-673-D02:0.01147,MIT9508:0.03526):0.02036):0.04218):0.07904,(((WH7805:0.09381,WH7803:0.03684):0.03643,((RCC307:0.17572,(((((CC9616:0.01913,AG-670-D07:0.01154):0.14808,KORDI-100:0.10736):0.09,KORDI-49:0.10247):0.0251,((((CC9902:0.02707,AG-683-B21:0.02169):0.03535,BL107:0.02613):0.18032,(AG-670-A05:0.09767,WH8102:0.07864):0.03203):0.01484,(KORDI-52:0.03574,(AG-670-B23:0.06368,(WH8109:0.02986,CC9605:0.04646):0.00778):0.0090):0.03738):0.01576):0.01305,RS9916:0.11654):0.01482):0.01345,RS9917:0.075):0.01505):0.04027,(AG-679-C18:0.21532,(WH8016:0.05849,(WH8020:0.10599,(CC9311:0.03654,AG-683-A03:0.06183):0.01717):0.01659):0.03738):0.07065):0.04829):0.1512):0.19037,AG-363-B04:0.28714):0.07591,(((AG-363-O15:0.23775,(AG-363-M17:0.24756,(AG-363-P08:0.18874,(AG-363-L02:0.00137,MIT1341:0.01059):0.19121):0.03237):0.06156):0.02759,((((((AG-402-L18:0.19152,((MIT9107:0.0533,(GP2:0.06731,((AG-418-I20:0.09791,((AG-402-M15:0.0718,(AG-347-K18:0.10448,(AG-347-K15:0.06812,(AG-418-F08:0.07024,AG-347-M15:0.0689):0.00748):0.00754):0.00412):4.1E-4,(((((MIT9201:0.05698,AG-347-J20:0.0885):0.01378,MIT1314:0.05495):0.00493,((AG-355-M18:0.07256,(((AG-347-I23:0.06276,MIT9302:0.0207):0.00517,(AG-347-N23:0.05619,MIT9311:0.0282):0.00553):0.00517,AG-347-K02:0.07264):0.01134):0.00412,(AG-402-O16:0.05819,AG-402-K21:0.06052):0.0124):0.00434):0.00578,(((AG-412-J13:0.02654,(AG-347-C10:0.04115,(AG-355-N21:0.0601,((((((AG-347-L17:0.02912,(AG-347-L21:0.02488,((AG-347-K16:0.01613,(AG-347-I06:0.0161,AG-355-P15:0.01944):0.00393):0.00226,AG-355-K13:0.027):0.00219):0.00929):9.2E-4,((((((((AG-347-M23:0.02296,AG-347-J06:0.02138):0.00371,(AG-355-J09:0.02753,AG-402-N17:0.01328):0.00275):9.3E-4,(AG-442-N07:0.02512,(AG-347-O22:0.00674,AG-449-C14:0.00842):0.01744):0.00213):6.5E-4,(SB:0.02992,(MIT9314:0.01995,AG-402-K16:0.02235):0.00197):0.00104):0.0,((AG-355-L02:0.02702,(AG-347-K19:0.03103,(AG-459-B06:0.01577,(AG-402-N23:0.0139,(AG-355-N02:0.02543,AG-418-J17:0.0197):0.00236):0.00108):0.00119):6.8E-4):0.00246,AG-347-L02:0.02558):0.0):6.0E-4,(((AG-347-L20:0.02249,(AG-402-O23:0.01249,(AG-429-C19:0.03154,(AG-347-K22:0.01463,AG-418-O03:0.01507):4.7E-4):0.00188):0.0044):0.0024,(AG-402-A04:0.02744,AG-402-I23:0.01765):0.00257):0.0,(((AG-355-N16:0.01488,((AG-347-G18:0.01051,AG-347-J05:0.0271):0.00371,((AG-402-G23:0.00992,AG-449-K21:0.01448):0.00307,(AG-418-L19:0.01549,(AG-418-P13:0.01056,AG-347-I22:0.00868):0.00423):0.0):6.0E-4):0.0):6.0E-4,AG-670-M18:0.01508):0.00173,(AG-418-O02:0.00683,AG-355-N23:0.00616):0.0153):0.00378):0.0):0.0,(((AG-347-I21:0.0216,(AG-355-K15:0.01878,(AG-347-J23:0.00958,AG-355-A09:0.00866):0.00443):0.01304):0.00256,(AG-355-J23:0.02017,AG-355-B23:0.0189):0.00338):0.00122,(AG-355-M02:0.00952,AG-347-N19:0.01414):0.01283):0.0):6.0E-4,(AG-459-O09:0.02134,AG-347-E23:0.02453):2.3E-4):0.00247):0.0,(AG-347-K10:0.03216,AG-347-I19:0.02765):0.00285):0.00402,(AG-347-K23:0.0287,(AS9601:0.02766,AG-459-D04:0.02749):0.00162):0.01015):0.0105,((AG-418-B17:0.05953,AG-355-P18:0.0562):0.00556,((AG-355-G23:0.049,(AG-355-K03:0.03512,AG-347-K20:0.02782):0.0023):0.01204,((AG-347-L19:0.0519,(AG-459-N19:0.04009,(AG-355-P16:0.05169,(AG-347-K17:0.04185,(AG-402-L23:0.01992,AG-418-D13:0.02408):0.0062):0.00597):0.00118):0.00226):0.00167,AG-347-I04:0.05175):0.0011):0.00139):6.2E-4):0.00289,((AG-347-J14:0.04342,((MIT9202:0.01072,MIT9215:0.0036):0.03286,AG-347-G22:0.04556):0.00524):0.00142,(MIT0604:0.02794,AG-355-I04:0.05101):0.00512):0.0083):0.00132):0.00194):0.00253):0.01248,AG-402-N08:0.0499):0.01779,AG-418-I21:0.06526):0.01901):0.00393,(AG-347-J19:0.07444,AG-347-J21:0.08618):0.00915):0.00762):0.0055):0.00464,(MIT9322:0.09981,(AG-347-B23:0.07444,(AG-355-P07:0.04254,((AG-402-C22:0.02492,(AG-402-K22:0.01642,AG-355-B18:0.0183):0.00394):0.00414,AG-347-I15:0.04562):0.00829):0.04517):0.00449):0.00573):0.00573):0.01156):0.09167,((AG-363-P06:0.01502,(AG-363-B18:0.02265,AG-402-K10:0.02748):0.00742):0.0826,AG-418-K17:0.14533):0.01853):0.04033):0.0187,(AG-402-N10:0.09672,(((AG-418-M08:0.06798,MIT9515:0.10938):0.0080,(AG-459-J20:0.02404,((((AG-459-P19:0.01026,EQPAC1:0.00664):0.00764,(AG-459-P16:0.01419,AG-459-O03:0.01264):7.6E-4):0.0052,AG-335-D02:0.0138):0.0,AG-459-A09:0.00827):0.01657):0.06705):0.01778,AG-347-J22:0.07323):0.04747):0.0603) '$1':0.33595,MIT1223:0.18006):0.07394,(AG-402-P18:0.1722,((((AG-402-M23:0.07317,(((MIT1214:0.06877,(AG-402-A21:0.0616,AG-402-I20:0.05968):0.01423):0.00988,MIT0917:0.07799):0.0098,AG-402-G06:0.08664):0.01532):0.0056,((AG-409-A10:0.05103,(AG-363-A03:0.0701,(AG-402-K04:0.06914,AG-402-M18:0.05575):0.0075):0.0066):0.03011,((AG-402-B05:0.02319,(((NATL1A:0.0124,(PAC1:0.00737,MIT0915:0.00669):0.01108):0.00782,(MIT0801:0.02384,AG-402-G08:0.02752):0.00222):0.00518,NATL2A:0.0242):0.00133):0.01404,AG-459-C18:0.03792):0.06992):0.01408):0.02286,((AG-402-B19:0.10883,((AG-402-G19:0.05499,((((AG-402-N09:0.00989,AG-402-O21:0.00672):0.00459,(AG-402-B03:0.0157,AG-402-L20:0.01016):0.00197):0.00196,AG-402-I22:0.01097):0.03708,(AG-363-B19:0.03466,AG-402-C09:0.05355):0.00953):0.00772):0.04007,MIT0913:0.09373):0.00979):0.00813,(AG-402-L19:0.05099,AG-402-L09:0.04732):0.04887):0.01645):0.04242,(AG-402-P16:0.09986,AG-402-I21:0.15029):0.01922):0.06696):0.0865):0.06716,(((AG-363-C02:0.1557,(SS120:0.13869,(MIT0602:0.1805,MIT1304:0.15989):0.02713):0.02953):0.02441,((AG-363-I21:0.0882,AG-402-G10:0.0902):0.10407,MIT0918:0.18767):0.01947):0.04595,((AG-402-G22:0.15858,(MIT0601:0.18833,MIT9211:0.19287):0.04314):0.03222,AG-363-N16:0.28404):0.04118):0.04934):0.02383,AG-363-I04:0.29462):0.01899):0.02222,(((AG-363-P15:0.16213,((AG-363-C20:0.13524,AG-363-P01:0.1574):0.03076,MIT1307:0.1538):0.0366):0.0415,AG-363-N20:0.22439):0.03812,(MIT1300:0.28175,AG-363-O06:0.20523):0.06814):0.00703):0.03376);
