# Supplementary material for: Emergence of trait variability through the lens of nitrogen assimilation in Prochlorococcus
Source: eLife. 2019 Feb 1;8:e41043. doi: 10.7554/eLife.41043 (PMC6370341; doi:10.7554/eLife.41043)
Supplement: Table 4—source data 1. [file elife-41043-table4-data1.zip › RAxML_bestTree.moaA_CyCOG_60001917_outtree_marked_HL]

(WH8016:0.05703,(((AG-679-C18:0.18694,WH8020:0.15459):0.05325,((BL107:0.01387,(AG-683-B21:0.0075,CC9902:0.0583):0.00428):0.32532,(RS9916:0.3076,((RCC307:0.44346,(CC9616:0.13613,KORDI-100:0.11349):0.3144):0.09748,((((((AG-670-B23:0.03981,AG-670-A05:0.08636):0.0222,KORDI-52:0.04005):0.01129,(AG-670-A19:0.04315,(CC9605:0.02375,WH8109:0.01266):0.01253):0.00604):0.21274,(KORDI-49:0.21204,(MIT9504:0.06674,((AG-673-F03:0.00442,AG-676-C06:8.0E-4):0.02984,(AG-673-A03:0.04406,(MIT9508:0.0203,(AG-673-D02:0.01254,AG-676-E23:0.01115):0.00116):0.01355):0.01177):0.03657):0.1632):0.04116):0.02367,((AG-673-B08:0.00831,(AG-679-B05:0.01812,AG-679-D13:0.0069):0.00512):0.30745,WH8102:0.24255):0.03397):0.02956,(WH7805:0.12093,WH7803:0.06616):0.17897):0.06106):0.05201):0.08868):0.3302):0.05828,CC9311:0.15449):0.07612,((((((AG-363-B18:0.00628,(MIT0604:0.00654,AG-424-M03:0.00759):0.0090):0.00865,(AG-355-J17:0.02279,((AG-459-B06:0.02555,AG-347-K22:0.01427):0.00472,((((SB:0.01502,(((AG-347-K17:0.00795,(AG-347-I22:0.01013,AG-355-B23:0.01012):8.7E-4):0.0,(((AG-418-O02:0.00394,AG-347-I21:0.0):0.0016,(AG-347-I19:0.0063,AG-355-O19:0.01063):9.7E-4):0.00233,AG-347-I04:0.01403):0.0):0.0,(AG-347-L20:0.00793,AG-355-A18:0.00791):0.0):0.00295):0.0,(AG-347-O22:0.01202,AG-670-M18:0.01716):0.00314):0.0,(AG-347-G18:0.00699,AG-402-L23:0.00498):0.00197):0.0065,AG-402-I23:0.01837):0.00707):0.01118):0.01828):0.00384,AG-412-J13:0.03083):0.04132,AG-402-K22:0.05586):0.16628,(AG-459-P02:0.00639,AG-459-J20:0.0049):0.14948) '$1':0.28581,(MIT0917:0.0,((AG-402-O21:0.0039,(AG-402-G08:0.01287,(AG-402-L20:0.00799,(AG-402-M23:0.01867,(AG-402-B03:0.00688,((AG-402-L09:0.00193,AG-363-M20:0.00881):0.00292,MIT0913:0.00587):9.2E-4):0.01804):0.0084):0.0029):0.0010):0.0,AG-402-C09:0.00686):0.00686):0.39753):1.6392);
