# Supplementary material for: Emergence of trait variability through the lens of nitrogen assimilation in Prochlorococcus
Source: eLife. 2019 Feb 1;8:e41043. doi: 10.7554/eLife.41043 (PMC6370341; doi:10.7554/eLife.41043)
Supplement: Table 4—source data 1. [file elife-41043-table4-data1.zip › RAxML_bestTree.pstB_CyCOG_60001034_outtree_marked_HL]

((((((AG-683-A03:0.10509,(WH8016:0.17323,(WH8020:0.19471,CC9311:0.12301):0.04714):0.06009):0.16213,AG-679-C18:0.28926):0.13132,(((AG-679-B05:0.01038,(AG-673-A10:0.00513,AG-679-D13:0.04664):0.00972):0.23768,((MIT9504:0.10157,((AG-673-F03:0.0085,AG-670-F22:0.01332):0.06676,(MIT9508:0.01574,(AG-673-D02:0.00919,AG-676-E23:0.01489):0.0026):0.05662):0.06696):0.1812,((WH7803:0.0991,WH7805:0.15413):0.10343,(RCC307:0.46439,((RS9916:0.3218,RS9917:0.06526):0.05661,(((KORDI-52:0.0349,(CC9605:0.05852,WH8109:0.04818):0.00767):0.04297,AG-670-B23:0.15774):0.10418,((KORDI-49:0.14906,(WH8103:0.05278,AG-670-A05:0.15864):0.05309):0.02718,(CC9616:0.13065,KORDI-100:0.26103):0.10782):0.0248):0.03193):0.0068):0.0539):0.08257):0.0736):0.16852,(BL107:0.14538,CC9902:0.19618):0.35671):0.09298):0.15573,(MIT1303:0.0,((((MIT1320:0.02055,MIT1418:0.0132):0.02863,MIT0701:0.03618):0.00843,(MIT9303:0.01363,MIT1306:0.00534):0.01545):0.01047,MIT1312:0.00964):0.00558):0.45081):0.21848,(AG-363-P19:0.47682,MIT1341:0.40794):0.1943):0.04359,AG-363-A15:0.67735,((((((MIT1223:0.37673,((((MIT1214:0.02015,(((AG-402-G06:0.03003,((((AG-402-E17:0.00244,AG-402-B19:0.01798):0.02578,AG-402-K04:0.0232):0.0016,(MIT1013:0.01859,MIT0801:0.0231):0.0):0.00196,AG-402-I21:0.03524):0.0):0.00327,((AG-402-L09:0.01015,(AG-402-C09:0.01218,(((MIT0917:0.02486,AG-402-G08:0.01644):0.0020,(PAC1:0.01348,(MIT0915:0.00913,AG-402-J18:0.00926):0.00167):0.00726):0.00183,AG-311-K21:0.02329):0.00216):0.0):0.0020,((AG-402-A08:0.01923,AG-402-P18:0.01904):0.00536,AG-402-M23:0.02997):0.01098):0.0):0.01423,(MIT0912:0.05859,AG-402-P16:0.05477):0.01447):0.01253):0.07811,(AG-402-K14:0.1228,(AG-363-B19:0.09545,(((AG-363-B05:0.03523,((AG-363-G03:0.07993,AG-402-G19:0.05355):0.01205,AG-402-I20:0.08095):0.00503):0.00799,(AG-402-B03:0.01546,(AG-402-I22:0.0097,AG-402-L20:0.00658):0.00973):0.03254):0.02799,AG-402-M18:0.07962):0.0041):0.05321):0.07162):0.55267,((AG-402-K21:0.06752,((((((AG-459-N19:0.0494,AG-347-L17:0.03725):0.02005,(AG-418-F16:0.0534,(AG-418-I21:0.06797,AG-459-J14:0.04916):0.01516):0.00969):0.0122,(AG-347-E23:0.05929,((AG-347-L02:0.0634,(MIT9311:0.06349,MIT9302:0.0616):0.00772):0.01758,(MIT1314:0.045,(AG-418-P06:0.07188,AG-347-I04:0.03927):0.02867):0.00759):3.2E-4):0.0036):0.00685,((((AG-347-K17:0.05849,AG-347-I06:0.04704):0.00455,(((AG-347-E03:0.02712,AG-347-K02:0.03903):0.03417,((MIT9201:0.05775,AG-347-L21:0.03948):0.01289,(MIT9321:0.0782,((AG-402-L23:0.01552,AG-402-F05:0.04372):0.02846,(AS9601:0.0637,(AG-402-I23:0.02134,AG-347-J19:0.04799):0.01179):0.01446):0.00837):0.00712):0.00732):0.00679,AG-347-K18:0.10179):0.01533):0.01301,((((((AG-347-N23:0.0492,(AG-347-J23:0.06271,(GP2:0.05048,AG-347-K23:0.03271):0.01229):0.00897):0.0129,MIT9107:0.08475):0.00323,(AG-347-K22:0.0462,(((AG-347-K20:0.0322,(AG-347-J14:0.05609,(((SB:0.02571,(AG-347-L20:0.03291,AG-459-D04:0.01315):0.00185):0.0030,AG-347-K19:0.01847):0.01446,AG-347-B23:0.03595):0.00946):0.00515):0.01132,AG-402-A04:0.04242):0.01333,AG-402-N23:0.0355):0.01926):0.0081):0.0038,((AG-418-F08:0.06722,(AG-402-K22:0.06293,((AG-418-D13:0.07695,AG-418-P13:0.0454):0.12118,AG-459-A02:0.09184):0.02104):0.00831):0.00445,(AG-355-P18:0.04849,AG-402-L18:0.05373):0.00962):0.01577):0.00509,((AG-418-I20:0.08522,((AG-363-P06:0.05933,AG-402-K10:0.05397):0.1152,((AG-347-J22:0.07783,(EQPAC1:0.0781,(AG-335-O19:0.03888,(AG-459-A09:0.06131,(AG-459-P19:0.03174,(AG-459-J20:0.00876,(AG-402-N10:0.07835,AG-459-P16:0.02415):0.00361):0.01349):0.0164):0.01243):0.12407):0.03683):0.06184,(MIT9515:0.1286,AG-418-M08:0.07644):0.02155):0.04446):0.01384):0.0204,((((AG-418-O02:0.06439,MIT9301:0.05966):0.0169,(((AG-347-M08:0.04719,((AG-418-J17:0.06842,AG-347-I23:0.02359):0.03526,AG-347-I19:0.04039):0.00601):0.01605,AG-459-O09:0.03814):0.0096,AG-347-G22:0.03923):0.01144):0.00681,AG-347-I21:0.05674):0.00255,AG-402-C22:0.08776):0.00633):0.00648):0.00806,(AG-347-M23:0.04497,(AG-402-K16:0.06284,(AG-355-J09:0.03177,(((AG-412-J13:0.01818,(AG-355-J23:0.04963,(AG-355-N22:0.00626,(AG-355-I04:0.00782,((AG-355-M18:0.01089,(AG-355-B18:0.0171,AG-355-I20:0.00458):0.02852):0.0146,(AG-355-J04:0.0,(AG-355-P07:0.0067,AG-355-P16:0.01678):0.13987):0.0019):0.00399):0.01519):0.00354):0.00195):0.00848,(AG-355-N02:0.00948,(AG-418-O03:0.07911,MIT9314:0.02097):0.01673):0.02004):0.0278,AG-355-P15:0.04798):0.01825):0.04574):8.2E-4):0.00709):0.0062):0.00135,AG-418-G23:0.08892):0.0119):0.0049,AG-347-J20:0.05269):0.01222,((((MIT0604:0.05925,(AG-402-G23:0.07036,((AG-347-J21:0.07049,AG-442-N07:0.06353):0.00247,(AG-347-I15:0.07919,AG-402-O23:0.04893):0.01439):0.01241):0.01005):0.01404,((AG-347-M18:0.03764,AG-347-G18:0.05332):0.01872,AG-347-J06:0.0135):0.0086):0.01124,AG-347-M15:0.05573):0.02407,(((MIT9202:0.00614,MIT9215:0.00972):0.00603,AG-455-E04:0.0316):0.01385,(AG-347-K10:0.04916,AG-347-N19:0.02405):0.01413):0.00558):0.0061):0.0149):0.0515,AG-418-K17:0.01318) '$1':0.37986):0.0594,((AG-363-B11:0.2373,(MIT1304:0.40779,SS120:0.30128):0.07495):0.09844,MIT0918:0.38406):0.16959):0.08914):0.1176,((AG-363-K07:0.74046,((AG-363-P01:0.69303,AG-363-N20:0.37824):0.12297,((AG-363-O21:0.7269,MIT1307:0.47662):0.14176,(AG-363-C20:0.537,AG-363-P15:0.52693):0.22026):0.05256):0.0458):0.03999,((MIT0602:0.5015,AG-363-I21:0.37035):0.3293,AG-402-G22:0.38732):0.03113):0.02971):0.00776,MIT1300:0.49928):0.05905,((AG-363-M21:0.40212,(MIT0601:0.49098,MIT9211:0.30594):0.10159):0.02739,AG-363-O15:0.38634):0.0678):0.06303,AG-363-B04:0.75064):0.05703,(AG-363-J23:0.45959,AG-402-K05:0.42308):0.11682):0.11922);
