# Supplementary material for: Emergence of trait variability through the lens of nitrogen assimilation in Prochlorococcus
Source: eLife. 2019 Feb 1;8:e41043. doi: 10.7554/eLife.41043 (PMC6370341; doi:10.7554/eLife.41043)
Supplement: Table 5—source data 1. [file elife-41043-table5-data1.zip › RAxML_bestTree.amtB_CyCOG_60000113_outtree_marked_LL]

((MIT9313:0.01224,(((MIT1303:0.00772,MIT1323:0.01117):0.00225,MIT1205:0.01377):8.2E-4,MIT0701:0.01262):0.0045):0.05042,(((((KORDI-49:0.1021,((CC9616:0.05649,KORDI-100:0.13276):0.05128,((AG-670-A05:0.08704,WH8102:0.0698):0.03824,((CC9605:0.0257,(WH8109:0.04078,AG-670-A19:0.02241):0.00798):0.02992,(((AG-679-D13:0.00556,AG-673-A10:0.00743):0.00908,AG-679-B05:0.02948):0.1314,(CC9902:0.04399,BL107:0.04633):0.12483):0.03917):0.01424):0.0245):0.0238):0.1121,(((MIT9508:0.06256,(AG-679-A02:0.01802,(AG-673-D02:0.01096,AG-673-F03:0.01667):0.03221):0.05262):0.18536,RS9916:0.1483):0.04587,RCC307:0.23052):0.05253):0.02959,(MIT9504:0.13364,WH7805:0.18535):0.05403):0.05486,(AG-679-C18:0.15697,(WH8016:0.04772,(AG-683-A03:0.03344,(WH8020:0.00949,CC9311:0.01446):0.065):0.0312):0.04446):0.14057):0.07529,((((((AG-363-O15:0.16669,AG-402-K05:0.19518):0.04166,((AG-363-L19:0.24732,AG-363-B04:0.24833):0.03676,(((MIT1341:0.15547,AG-363-P19:0.28825):0.03178,(AG-363-M17:0.1443,AG-363-P08:0.16356):0.0338):0.03756,(((MIT1307:0.12892,AG-363-P15:0.18275):0.03165,AG-363-K07:0.15262):0.04389,(((((AG-363-A05:0.01704,MIT9302:0.01565):0.04704,(((AG-363-P06:0.00879,AG-402-K10:0.00798):0.07896,(AG-347-M15:0.0234,(((AG-418-F08:0.02673,(MIT9202:0.0085,MIT9215:0.00262):0.01812):0.00688,((MIT1314:0.02486,AG-424-M03:0.02289):0.00516,AG-347-K18:0.02928):1.3E-4):0.00818,((AG-418-K17:0.02906,(AG-355-A02:0.01083,AG-402-K22:0.0135):0.01645):0.00208,(((AG-347-J05:0.02797,AG-347-J23:0.0138):0.01529,(GP2:0.01635,((AG-347-J20:0.02063,((AG-418-G18:0.01577,AG-347-J21:0.01696):0.0014,(AG-402-N08:0.01731,AG-402-O16:0.01032):0.00303):0.0034):0.00326,MIT9201:0.01876):0.00323):0.00965):0.00408,(((((AG-459-A02:0.0225,(AG-347-I22:0.0078,(AG-347-N23:0.02076,AG-402-L23:0.0064):0.00333):0.01149):0.01927,((AG-347-K10:0.00577,AG-355-J09:0.0115):0.02218,SB:0.0231):0.00784):0.02548,((((MIT9321:0.01156,AG-347-L19:0.02166):0.0026,AG-347-K21:0.01505):0.00164,(AG-347-I15:0.01904,(AG-355-N21:0.01355,(AG-355-O17:0.00745,(AG-355-N22:0.00663,(((AG-402-K21:0.00595,AG-347-K20:0.00749):0.00288,((AG-347-I06:0.01591,AG-347-K23:0.01067):5.0E-4,((AS9601:0.00953,AG-402-G23:0.00817):0.00162,(((AG-418-P13:0.01284,AG-418-J17:0.00829):0.00286,(AG-347-I21:0.00814,AG-355-G23:0.00442):0.0):7.4E-4,AG-418-D13:0.00592):7.2E-4):7.3E-4):7.3E-4):0.0,AG-355-A18:0.01958):7.3E-4):0.00294):6.5E-4):0.00222):0.00115):7.3E-4,AG-355-P18:0.01616):0.00232):0.00533,(((AG-347-L20:0.00586,AG-402-K16:0.00596):0.00432,(((((AG-347-B08:0.01487,AG-402-A04:0.00307):0.00299,(AG-347-G18:0.00758,((AG-355-L20:0.00497,(AG-418-L19:0.00682,(AG-355-K13:0.00804,AG-459-O09:0.00466):0.00142):0.0):0.00145,AG-347-I23:0.01479):0.0):7.3E-4):0.00146,((AG-355-J04:0.0079,AG-418-P06:0.00538):0.00369,(AG-355-K15:0.00959,AG-347-J19:0.00598):0.00148):9.6E-4):0.00203,(AG-347-I04:0.00958,AG-347-L21:0.0149):0.0):7.6E-4,(AG-347-K19:0.00809,(AG-347-G22:0.0105,AG-459-B06:0.00903):5.9E-4):0.0):0.00242):0.00246,AG-355-P16:0.01374):0.00391):0.00613,((AG-347-K16:0.0186,((((AG-402-I23:0.00905,AG-355-I04:0.01285):5.8E-4,((AG-355-N02:0.00439,AG-347-J06:0.0081):0.00273,AG-347-E23:0.01034):9.8E-4):0.00204,((AG-459-N19:0.01354,(AG-402-N23:0.00723,(AG-355-P15:0.01762,AG-355-N16:0.0121):0.00204):8.5E-4):0.00138,(MIT9314:0.01119,(MIT0604:0.01585,(((AG-347-L02:0.0135,AG-355-I20:0.01066):0.00132,AG-355-K03:0.01344):0.0,AG-347-L17:0.00895):7.2E-4):0.0022):7.0E-4):8.9E-4):0.00233,(AG-347-B23:0.01328,AG-347-E03:0.01443):0.0013):0.00213):0.00161,AG-402-N17:0.019):0.00108):0.00976):0.00533):0.00589):0.00514):0.02292):0.02098,((AG-418-M08:0.03861,AG-347-J22:0.03396):0.00809,((AG-402-N10:0.01801,(EQPAC1:0.01134,(AG-459-O03:0.00343,AG-335-O19:0.00967):0.00202):0.01625):0.00428,MIT9515:0.08641):0.00576):0.0234):0.02389):0.03905,(AG-412-J13:0.04609,MIT9311:0.05603):0.086):0.06033,MIT9107:0.17532):0.11473,((((SS120:0.18814,((AG-363-B11:0.14169,MIT0602:0.11195):0.03158,(MIT0918:0.17039,MIT1304:0.14813):0.02258):0.00968):0.03765,(AG-402-G22:0.1644,(MIT0919:0.1839,AG-363-N03:0.13822):0.03956):0.02872):0.03316,(AG-363-G03:0.09943,((AG-363-B05:0.06783,((((AG-402-L09:0.03374,(((AG-402-M18:0.0395,MIT0912:0.03908):0.0053,AG-402-K14:0.03195):0.00424,(AG-402-I21:0.0253,AG-409-A10:0.02529):0.00778):0.00237):0.00583,((AG-402-I20:0.03624,(MIT0917:0.0245,(AG-402-A21:0.03414,(MIT1214:0.03483,AG-402-G06:0.0348):0.00454):0.00307):6.1E-4):0.00385,MIT1013:0.0236):0.00461):0.01208,(((AG-402-I05:0.02118,(AG-402-N09:0.01665,((AG-402-B10:0.00527,AG-402-I22:0.00717):7.6E-4,(AG-402-B03:0.01269,(AG-402-O21:0.0129,AG-402-L20:0.01105):0.00422):0.00453):0.00609):0.01488):0.01747,((AG-363-A04:0.05795,((AG-402-G08:0.01417,(MIT0915:0.00867,((AG-402-J18:0.00811,NATL2A:0.00737):0.00136,(AG-459-P07:0.0080,PAC1:0.00654):0.0):7.9E-4):0.00134):0.0069,(AG-402-B05:0.01647,MIT0801:0.01987):0.00303):0.02069):0.01425,AG-402-C09:0.05766):0.00786):0.00917,AG-402-P18:0.06759):0.00334):0.00526,(AG-402-B19:0.0683,AG-402-P16:0.06797):0.01594):0.02254):0.01598,AG-402-K04:0.12344):0.02429) '$1':0.13863):0.03959,(AG-363-B18:0.16592,((AG-418-G23:0.02174,AG-402-M15:0.01979):0.12303,AG-418-I20:0.23674):0.03368):0.10196):0.10912):0.12362):0.02071):0.0252):0.03129):0.03614,(AG-363-O21:0.15587,AG-363-N20:0.13268):0.02113):0.01604,AG-363-A16:0.15858):0.01995,(MIT1300:0.1571,AG-363-O16:0.23154):0.01357):0.0423,AG-363-O06:0.18813):0.20438):0.04509,((MIT1223:0.35765,(AG-402-G10:0.25677,(MIT9211:0.16398,(AG-363-M21:0.16916,AG-363-N16:0.21606):0.04933):0.15429):0.19985):0.46204,MIT1320:0.12714):0.25223);
