# Supplementary material for: Emergence of trait variability through the lens of nitrogen assimilation in Prochlorococcus
Source: eLife. 2019 Feb 1;8:e41043. doi: 10.7554/eLife.41043 (PMC6370341; doi:10.7554/eLife.41043)
Supplement: Table 5—source data 1. [file elife-41043-table5-data1.zip › RAxML_bestTree.focA_CyCOG_60001803_outtree_marked_LL]

((MIT1300:0.13489,(AG-363-A06:0.15852,((AG-363-P08:0.16928,((AG-363-P06:0.2885,(AG-459-P07:0.0809,((((AG-402-P16:0.00748,MIT1013:0.00655):0.0036,(AG-402-K14:0.02909,(AG-402-M18:0.01154,(AG-402-A21:0.00442,(AG-363-A03:0.00552,AG-402-B03:0.02778):0.0):0.01139):0.0081):0.00696):0.0013,AG-402-I21:0.01125):0.01247,AG-402-P18:0.01135):0.05929) '$1':0.11179):0.05325,(AG-363-O16:0.14236,(((AG-363-P01:0.02881,(MIT1307:0.01529,(MIT1341:0.01063,(AG-363-A16:0.01045,AG-363-N20:0.01772):0.0021):7.5E-4):0.0058):0.03369,AG-363-O15:0.0141):0.11823,(AG-363-G23:0.00353,((AG-363-I21:0.00963,MIT0918:0.01704):0.00283,(AG-363-B11:0.02328,(AG-402-G10:0.01552,(MIT1304:0.0269,AG-363-M21:0.02119):0.01178):0.00358):0.00297):0.01411):0.13588):0.03334):0.05369):0.03288):0.01206,(MIT1223:0.22877,(AG-363-P19:0.17763,(AG-363-K07:0.19456,(AG-363-O06:0.14488,AG-363-I04:0.15286):0.02246):0.02107):0.0141):0.02165):0.03706):0.0865):0.3442,(MIT9313:0.00466,(MIT0702:0.00638,MIT1303:0.00535):6.9E-4):0.02052,(MIT9303:0.0,((((RCC307:0.08839,(RS9917:0.09452,WH7803:0.18542):0.03576):0.03088,(RS9916:0.12269,(WH7805:0.15584,((((((WH8020:0.11285,((CC9311:0.01819,AG-683-A03:0.02883):0.0126,WH8016:0.01654):0.03452):0.0247,AG-679-C18:0.09761):0.10721,CC9902:0.13227):0.07023,(AG-679-D13:0.01455,AG-673-A10:0.01705):0.08774):0.02203,KORDI-49:0.09718):0.03551,(WH8109:0.0345,KORDI-52:0.01727):0.02609):0.0145):0.04921):0.02448):0.09674,((AG-673-D02:0.01308,(MIT9508:0.013,(AG-670-F22:0.00969,AG-679-A02:0.01133):0.00507):0.00512):0.06116,MIT9509:0.07211):0.11753):0.10504,(MIT1418:0.00699,MIT1342:0.00376):0.00729):0.01041):0.21869);
