# Supplementary material for: Emergence of trait variability through the lens of nitrogen assimilation in Prochlorococcus
Source: eLife. 2019 Feb 1;8:e41043. doi: 10.7554/eLife.41043 (PMC6370341; doi:10.7554/eLife.41043)
Supplement: Table 5—source data 1. [file elife-41043-table5-data1.zip › RAxML_bestTree.glnA_CyCOG_60000563_outtree_marked_LL]

((MIT0701:0.01412,((MIT1303:0.00853,(MIT9303:0.02259,MIT1306:0.00681):0.00577):0.00453,((MIT1205:0.01547,(((MIT9313:0.0088,MIT1320:0.0127):0.00273,MIT1342:0.00736):0.00439,MIT1418:0.00842):0.00437):0.00102,MIT1323:0.01885):0.00374):0.02283):0.11725,(((((AG-679-C18:0.22638,(AG-683-A03:0.11081,((CC9311:0.01794,WH8020:0.0238):0.04088,WH8016:0.1033):0.04002):0.0825):0.1325,(WH7803:0.12559,WH7805:0.13392):0.14237):0.02997,(MIT9509:0.07689,((AG-673-A03:0.0078,AG-670-F22:0.0074):0.02378,(MIT9508:0.01491,(AG-673-D02:0.00647,AG-673-F03:0.00979):0.00279):0.02796):0.03396):0.09812):0.02466,((RS9916:0.15292,RCC307:0.21208):0.03958,((KORDI-100:0.06681,CC9616:0.08354):0.11719,((AG-670-A05:0.13429,WH8103:0.05119):0.071,((KORDI-49:0.13518,((AG-679-D13:0.01555,(AG-673-A10:0.02254,AG-673-B08:0.02148):0.0053):0.22839,(AG-670-B23:0.09436,(KORDI-52:0.07002,(WH8109:0.01954,CC9605:0.02327):0.02413):0.01112):0.03241):0.01515):0.02535,(CC9902:0.03783,BL107:0.0614):0.21707):0.01526):0.02152):0.03483):0.01008):0.01973,RS9917:0.12351):0.20978,((AG-363-A16:0.19935,AG-363-O21:0.1728):0.09465,((AG-363-P19:0.18467,MIT1341:0.14776):0.0999,((((((MIT1307:0.19215,AG-363-P01:0.23176):0.03743,AG-363-P15:0.21697):0.02848,AG-363-C20:0.20463):0.06931,AG-363-N20:0.20059):0.07005,(((AG-363-J23:0.27549,AG-363-O15:0.2674):0.05329,((AG-402-N21:0.23077,MIT1223:0.24837):0.14606,(((((AG-402-K10:0.04977,(AG-363-P06:0.03162,AG-363-B18:0.03183):0.02727):0.12186,(AG-418-K17:0.1293,((MIT9515:0.09117,((AG-459-P19:0.01346,AG-459-O03:0.0176):0.02421,(AG-459-J20:0.0309,(AG-459-P02:0.03189,((AG-459-A09:0.0135,(AG-335-D02:0.00741,AG-335-O19:0.00595):0.01365):0.00392,EQPAC1:0.01483):0.00108):0.01234):0.02123):0.06174):0.03172,((AG-418-M08:0.09404,AG-347-J22:0.0924):0.0209,AG-402-N10:0.11212):0.00828):0.02965):0.06599):0.02348,(MIT9302:0.03702,(((AG-402-M15:0.04426,(AG-355-A02:0.04931,AG-402-C22:0.03245):0.07195):0.011,(MIT9312:0.03317,(AG-402-N08:0.04215,(MIT1314:0.01764,(AG-363-A05:0.01469,AG-418-F16:0.01479):6.2E-4):0.00452):0.00592):0.00551):0.00729,((AG-402-L23:0.02867,AG-347-N23:0.04037):0.00561,(AG-459-A02:0.03198,(AG-402-O16:0.0212,((AG-347-J21:0.02914,(AG-347-K02:0.04074,(AG-347-M15:0.0268,(AG-347-I15:0.01572,((MIT9322:0.02947,AG-347-E23:0.0263):0.00347,((AG-347-M18:0.02828,AG-347-I23:0.01483):0.00172,AG-355-J04:0.01677):0.0):0.00275):3.3E-4):0.0181):0.00367):0.00207,((((AG-347-K10:0.04674,(AG-459-P20:0.02223,(AG-459-J14:0.0103,AG-459-B06:0.0136):0.00459):0.00182):9.3E-4,AG-347-J14:0.0303):0.00195,((AG-402-K22:0.01662,(AG-355-J09:0.02467,AG-355-I20:0.02177):0.01333):0.0021,((MIT9314:0.02174,(AG-418-O03:0.00969,AG-402-A04:0.02069):9.5E-4):9.6E-4,(((((AG-402-G23:0.01399,AG-355-A18:0.01816):5.8E-4,(AG-347-L20:0.0146,AG-347-G20:0.01574):0.00189):9.6E-4,AG-347-G18:0.01766):0.0,(AG-442-N07:0.0271,(((((AG-355-L02:0.01632,AG-347-B23:0.01367):0.00683,AG-355-B23:0.0149):0.00234,(AG-355-K03:0.02645,(AG-418-I21:0.02961,(AG-347-G22:0.02514,(AG-347-I04:0.04265,((AG-347-B08:0.02959,((((AG-347-K15:0.03538,(AG-455-E04:0.02666,(AG-449-C14:0.00789,(AG-418-P06:0.00542,AG-347-O22:0.00803):0.00197):0.01775):0.01065):0.0029,((AG-347-K17:0.0316,AG-412-J13:0.00867):0.00626,MIT0604:0.03443):8.2E-4):0.0,((((AG-347-L17:0.01518,AG-418-I20:0.02859):0.0034,AG-347-J19:0.03026):8.9E-4,(AG-347-L21:0.03885,(GP2:0.03639,MIT9201:0.04485):0.00384):0.00144):0.00195,(((AG-355-N18:0.03807,((AG-347-I06:0.01688,AG-347-M23:0.01885):0.00264,((AG-347-K18:0.02583,(AG-355-K20:0.00475,AG-355-P11:0.01072):0.00987):8.0E-4,(AG-355-G23:0.0203,AG-355-P18:0.02315):0.00328):0.0):0.00944):0.00305,(MIT9202:0.01193,MIT9215:0.00547):0.04056):0.00104,(AG-347-M08:0.03323,AG-347-K19:0.0275):0.00314):0.0):9.5E-4):0.00277,AG-355-P16:0.05019):0.00307):0.00837,MIT9116:0.03881):0.00495):0.03586):0.01627):0.00167):0.01128):0.01424,AG-347-N19:0.01132):0.00134,(((AG-355-K15:0.02472,AG-355-J21:0.0193):0.00135,AG-347-K16:0.01568):0.0,(((AS9601:0.01377,MIT9301:0.0202):0.00187,(((AG-355-M02:0.01174,AG-355-I04:0.0196):0.0,AG-418-O02:0.00965):0.0,((AG-347-I21:0.00848,AG-418-F08:0.0185):0.00235,AG-347-I19:0.00963):0.0):0.00384):9.3E-4,AG-347-J05:0.01558):0.0):9.6E-4):0.00382):0.0):0.00384,(AG-402-K16:0.01776,((AG-347-L19:0.04044,AG-402-N23:0.00835):0.00231,((AG-355-N16:0.02194,(AG-402-I23:0.00669,((((AG-355-O17:0.01589,AG-418-B17:0.00836):0.00927,AG-355-M18:0.02815):0.00355,(AG-347-L02:0.0365,AG-347-J06:0.014):0.00448):0.00615,AG-355-P07:0.02741):0.00269):9.8E-4):0.00188,(AG-418-J17:0.01178,(SB:0.0165,AG-418-P13:0.00408):0.01852):0.0018):9.9E-4):0.0048):0.00289):9.3E-4):0.00996):6.4E-4):0.0048,(((AG-355-J23:0.02329,AG-347-C10:0.02108):0.01108,AG-418-D13:0.02295):0.0022,(AG-459-O09:0.024,AG-402-K21:0.02303):0.00458):8.1E-4):0.00101):4.2E-4):0.01072):0.00427):0.0431):0.01143):0.04876):0.21162,((AG-363-N16:0.21144,AG-363-M21:0.22504):0.08661,((((SS120:0.23447,((AG-363-B11:0.08274,(AG-363-I21:0.14615,AG-402-G10:0.13716):0.03665):0.14634,(AG-363-C02:0.17542,MIT0603:0.24759):0.0498):0.0433):0.02786,MIT1304:0.26577):0.02526,MIT0918:0.2467):0.03589,(AG-402-G22:0.16633,(MIT0919:0.20899,(MIT9211:0.25569,AG-363-N03:0.23447):0.0509):0.06272):0.0984):0.04535):0.06688):0.05598,(AG-402-P18:0.14947,(((AG-402-C09:0.05748,(AG-363-G03:0.06068,(AG-402-B03:0.02046,(AG-402-G19:0.02154,(AG-402-B10:0.01394,(AG-402-N09:0.00939,AG-402-I22:0.00579):0.00279):0.00625):0.01125):0.03825):0.01148):0.02476,((((AG-402-L09:0.0732,((AG-402-G06:0.05328,MIT0917:0.0655):0.04022,(((MIT1214:0.07654,AG-402-I21:0.05253):0.00845,(MIT0912:0.07036,AG-402-A08:0.05657):0.00972):0.00404,AG-409-A10:0.08618):0.00663):0.00392):0.00945,AG-402-A21:0.06131):0.01407,AG-402-I20:0.08412):0.01392,(AG-402-K04:0.06921,(((AG-402-L19:0.01207,MIT1013:0.01015):0.05309,(AG-459-C18:0.03459,((AG-311-K21:0.01298,((AG-402-G08:0.0085,(NATL2A:0.0038,NATL1A:0.00947):0.00183):9.2E-4,(AG-402-J18:0.01045,MIT0915:0.00846):0.00284):0.00121):0.00219,PAC1:0.00697):0.02091):0.04337):0.00995,(AG-402-M18:0.06826,(AG-402-I05:0.04142,MIT0801:0.03528):0.02764):0.00925):0.00469):0.02817):0.02053):0.04079,(((AG-402-M23:0.08005,AG-402-B19:0.09404):0.02823,AG-363-B05:0.07159):0.01025,AG-402-K14:0.10523):0.01119):0.05524) '$1':0.22224):0.03515):0.09458):0.05297,MIT1300:0.22583):0.0302):0.0297,(AG-363-P08:0.21979,AG-363-M17:0.25044):0.0663):0.00801):0.06303):0.31712);
