# Supplementary material for: Emergence of trait variability through the lens of nitrogen assimilation in Prochlorococcus
Source: eLife. 2019 Feb 1;8:e41043. doi: 10.7554/eLife.41043 (PMC6370341; doi:10.7554/eLife.41043)
Supplement: Table 5—source data 1. [file elife-41043-table5-data1.zip › RAxML_bestTree.napA_CyCOG_60001886_outtree_marked_LL]

(WH8020:0.04475,(((RCC307:0.16196,(((MIT9509:0.05762,((AG-679-A02:0.01237,AG-673-F03:0.00728):0.01043,(AG-673-D02:0.00519,MIT9508:0.01967):0.00236):0.01829):0.10917,(((AG-683-B21:0.01129,BL107:0.0095):0.03078,CC9902:0.07177):0.09579,(KORDI-49:0.0395,((((KORDI-100:0.14913,CC9616:0.04772):0.0768,RS9916:0.09362):0.02119,((KORDI-52:0.01955,(WH8109:0.01191,(WH8103:0.02723,CC9605:0.0203):0.0063):0.00949):0.00993,AG-670-A05:0.06685):0.00303):0.01344,(AG-673-B08:0.0083,(AG-679-B05:0.0096,AG-679-D13:0.00195):0.00604):0.07519):0.01128):0.01743):0.05779):0.02614,(WH7803:0.0777,WH7805:0.06195):0.09068):0.02058):0.10952,AG-679-C18:0.14407):0.04535,(CC9311:0.03996,WH8016:0.04889):0.06899):0.04256,((AG-429-C19:0.04902,((((((AG-459-B06:0.01999,AG-347-K22:0.01554):9.3E-4,(((((AG-355-O19:0.01108,(AG-347-M23:0.0046,AG-347-O22:0.00653):0.00107):0.00132,(((((AG-402-A04:0.0066,AG-355-I20:0.00992):0.00205,(AG-347-I19:0.00797,AG-449-C14:0.00664):6.2E-4):6.5E-4,(AG-347-K17:0.00722,(AG-459-J14:0.01063,((AG-347-L20:0.01059,AG-402-K16:0.00659):0.0,((AG-355-B23:0.00591,AG-355-N18:0.00724):0.0,(((AG-355-A18:0.00729,AG-347-I04:0.00729):6.3E-4,AG-442-N07:0.00196):6.5E-4,(AG-355-K10:0.0079,(AG-418-P13:0.00935,AG-459-D04:0.00532):5.8E-4):0.0):0.0):0.0):6.6E-4):6.5E-4):6.6E-4):6.3E-4,AG-402-N08:0.0086):0.00269,AG-418-O03:0.01074):3.2E-4):0.00156,(((AG-418-D13:0.00682,AG-402-L23:0.00379):0.00138,(AG-347-G18:0.00903,AG-459-A02:0.00624):0.0013):0.00654,(AG-670-M18:0.0108,AG-402-G23:0.00733):0.00106):8.3E-4):0.0060,(AG-335-I15:0.0135,AG-347-I22:0.0112):0.00358):0.00523,AG-402-I23:0.01585):0.0017):0.00293,AG-412-J13:0.0245):0.02129,(MIT0604:0.00452,(AG-424-M03:0.00717,AG-363-B18:0.00514):0.00857):0.01851):0.0192,AG-402-K22:0.06214):0.0614,(AG-459-J20:0.00326,AG-459-P02:0.00751):0.03527):0.05526):0.50856,(AG-402-N09:0.0076,((((MIT0912:0.01329,AG-402-M23:0.01956):0.00197,((AG-402-C09:0.00788,(MIT0915:0.01128,AG-409-A10:0.00195):0.00322):0.00257,AG-402-B19:0.01964):0.00196):0.00223,AG-402-G08:0.01169):0.00416,AG-402-G06:0.00958):0.00228) '$1':0.30633):0.22559);
