# Supplementary material for: Emergence of trait variability through the lens of nitrogen assimilation in Prochlorococcus
Source: eLife. 2019 Feb 1;8:e41043. doi: 10.7554/eLife.41043 (PMC6370341; doi:10.7554/eLife.41043)
Supplement: Table 5—source data 1. [file elife-41043-table5-data1.zip › RAxML_bestTree.narB_CyCOG_60001877_outtree_marked_LL]

(((AG-679-C18:0.16599,((AG-683-A03:0.01238,CC9311:0.0105):0.05965,(WH8016:0.07007,WH8020:0.05407):0.01685):0.06555):0.12957,((KORDI-100:0.2515,(RCC307:0.24897,((WH7803:0.05154,WH7805:0.05353):0.11561,(MIT9509:0.0535,(MIT9508:0.01698,(AG-676-C06:0.01401,(AG-676-E23:0.01348,AG-673-D02:0.00696):0.00462):0.0055):0.03359):0.13259):0.0633):0.09759):0.0181,(RS9916:0.15724,((CC9902:0.04115,(BL107:0.00403,AG-683-B21:0.01285):0.03356):0.1802,(KORDI-49:0.11103,((AG-673-B08:0.00498,(AG-679-D13:0.00597,AG-679-B05:0.0117):0.00161):0.09113,(AG-670-A05:0.0936,((((WH8109:0.01832,CC9605:0.01764):0.0115,(AG-670-D07:0.1005,AG-670-B23:0.0358):0.01173):0.02999,KORDI-52:0.06169):0.02276,WH8102:0.08972):0.01164):0.01749):0.02937):0.02204):0.04233):0.01754):0.1447):0.45392,(AG-402-M23:0.02364,(((AG-402-G06:0.01617,(MIT0917:0.00589,AG-402-N09:0.00802):0.00603):0.01543,(MIT0913:0.02626,((MIT0915:0.0086,PAC1:0.01091):0.01349,AG-402-E17:0.02314):0.00597):0.00559):0.01405,(AG-402-L20:0.01035,(AG-402-A08:0.00835,((AG-402-B05:0.00474,AG-409-A10:0.0057):0.0,(AG-402-O21:0.00707,AG-402-B03:0.00319):0.0011):0.00325):0.0082):0.01509):0.01155) '$1':0.14418,(((((((AG-402-G23:0.01693,((AG-347-I22:0.01389,(AG-347-K22:0.01043,(AG-335-I15:0.00726,(MIT0604:0.00539,AG-418-O03:0.00542):0.00493):5.0E-4):0.0010):0.00189,(AG-347-G18:0.01091,(((AG-402-N08:0.00985,(AG-670-M18:0.00888,((AG-347-O22:0.00787,AG-355-G23:0.00937):0.0,AG-347-I19:0.00636):0.00147):4.7E-4):4.9E-4,(AG-355-B23:0.00844,AG-355-J09:0.00843):4.3E-4):0.00194,(((SB:0.00786,((AG-355-K10:0.00589,AG-347-K17:0.00788):0.0,AG-347-L20:0.00787):4.8E-4):4.9E-4,(AG-442-N07:0.00589,(AG-347-I04:0.01191,(AG-355-A18:0.00522,(AG-355-O19:0.01305,AG-418-O02:0.00463):6.6E-4):0.00114):4.9E-4):4.8E-4):4.8E-4,((AG-402-A04:0.00639,AG-347-L13:0.00738):0.0,(AG-459-J14:0.0079,(AG-459-B06:0.0145,AG-418-D13:0.00349):9.1E-4):9.7E-4):0.0):9.8E-4):0.00447):4.5E-4):4.9E-4):0.00244,AG-424-M03:0.01293):0.00693,AG-402-I23:0.01544):7.7E-4,AG-363-B18:0.00959):0.0046,AG-412-J13:0.01774):0.04197,(AG-459-A09:0.00556,AG-459-J20:0.0073):0.05859):0.03764,AG-402-K22:0.02706):1.2527);
