# Supplementary material for: Emergence of trait variability through the lens of nitrogen assimilation in Prochlorococcus
Source: eLife. 2019 Feb 1;8:e41043. doi: 10.7554/eLife.41043 (PMC6370341; doi:10.7554/eLife.41043)
Supplement: Table 5—source data 1. [file elife-41043-table5-data1.zip › RAxML_bestTree.nirA_CyCOG_60001560_outtree_marked_LLt1]

(((AG-670-D07:0.16947,KORDI-100:0.11906):0.3294,(((BL107:0.04942,AG-683-B21:0.04023):0.04133,CC9902:0.1009):0.13159,(((WH7805:0.12525,WH7803:0.10377):0.11229,((((MIT9509:0.09633,((AG-676-C06:0.00899,AG-670-F22:0.00799):0.0050,(AG-673-D02:0.01683,(AG-676-E23:0.00983,MIT9508:0.00898):0.00403):0.01204):0.07563):0.17242,((WH8102:0.43663,(AG-679-D13:0.01801,(AG-673-B08:0.02524,AG-673-A10:0.01782):0.00704):0.13471):0.05152,((KORDI-52:0.0292,WH8109:0.03127):0.0257,((CC9605:0.01528,AG-670-B23:0.0171):0.23147,(AG-670-A19:0.00996,AG-670-A04:0.00438):0.09264):0.11506):0.03384):0.02104):0.01941,KORDI-49:0.13712):0.01909,(RS9917:0.18978,(RS9916:0.14883,((MIT0701:0.05836,(MIT1306:0.00717,(MIT9303:0.01267,(MIT9313:0.00688,MIT1323:0.0101):0.00251):0.00234):0.10768):0.20973,RCC307:0.21639):0.05912):0.01662):0.03374):0.03443):0.04532,(AG-679-C18:0.2242,(WH8016:0.10548,(WH8020:0.09506,(CC9311:0.00541,AG-683-A03:0.00631):0.10655):0.04956):0.03757):0.16405):0.05667):0.17482):0.24896,MIT1300:0.42705,(((AG-363-P08:0.4252,AG-363-P19:0.4398):0.09454,((AG-363-O16:0.34602,(AG-363-O15:0.04909,(AG-363-P01:0.031,((MIT1307:0.02083,(MIT1341:0.0244,AG-363-N20:0.03708):0.00432):0.00584,AG-363-A16:0.03872):0.00694):0.03662):0.23633):0.06308,(MIT0918:0.03789,(((AG-363-I21:0.03905,AG-402-G10:0.02932):0.0032,AG-363-G23:0.03119):0.00173,(AG-363-B11:0.05584,(AG-363-M21:0.04004,MIT1304:0.0536):0.03525):0.00502):0.01006):0.35796):0.06539):0.0338,((AG-363-K07:0.36571,AG-363-I04:0.35688):0.09445,(AG-363-O06:0.49106,(AG-363-A06:0.40362,((((MIT0604:0.00454,(AG-418-O03:0.00594,((((AG-347-I19:0.0126,((((AG-402-L23:0.00748,(AG-402-A04:0.01157,AG-347-I04:0.01689):4.4E-4):0.0,(AG-455-E04:0.00754,AG-429-C19:0.0037):0.00599):0.00148,((AG-347-L20:0.00669,(AG-347-K17:0.00977,((AG-355-B23:0.00659,AG-355-O19:0.00933):0.00139,AG-347-L13:0.00577):9.5E-4):0.00148):0.0,(AG-355-J09:0.00529,AG-355-K10:0.0068):6.7E-4):0.00602):0.00198,AG-355-G23:0.01958):0.00742):0.00477,((((AG-424-M03:0.00897,AG-347-K22:0.01291):0.00627,(((AG-459-J20:0.01054,AG-335-D02:0.00634):0.05454,AG-363-B18:0.01294):0.03714,AG-412-J13:0.01186):0.00857):0.0044,(AG-402-I23:0.01116,(AG-459-B06:0.01349,AG-459-D04:0.02205):6.6E-4):9.6E-4):0.00146,(AG-347-I22:0.02406,AG-418-P13:0.0166):0.00765):0.0):0.00202,((((AG-402-F05:0.00594,AG-402-G23:0.01352):0.0,(AG-459-O09:0.00371,AG-459-J14:0.01516):0.0037):6.9E-4,AG-335-I15:0.00674):0.00283,SB:0.01088):0.00179):0.01455,AG-347-G18:0.01012):0.00435):0.00538):0.68017,AG-363-P06:0.47779):0.10356,((AG-402-M23:0.0042,((AG-402-G08:0.00749,AG-459-C18:0.00819):0.01012,(AG-402-G06:0.01315,((AG-402-O21:0.00227,AG-402-N09:0.00813):0.00826,AG-402-C09:0.01895):0.00344):0.00169):0.00547):0.40008,MIT1223:0.44482):0.05212):0.05139,(AG-459-P07:0.2112,(((AG-402-A08:0.00831,((PAC1:0.00676,MIT0915:0.00599):0.00536,(AG-402-I22:0.00668,(AG-363-A03:0.00397,NATL2A:0.0082):0.00985):0.00463):0.00144):0.0063,(MIT1214:0.00809,AG-402-M18:0.01005):0.00884):0.01413,((AG-402-K14:0.04687,(AG-402-I21:0.01082,(MIT1013:0.01643,AG-402-P16:0.01498):0.00259):0.02373):0.00708,AG-402-P18:0.02034):0.00442):0.19431) '$1':0.18356):0.05089):0.04277):0.02399):0.04651):0.08932);
