# Supplementary material for: Emergence of trait variability through the lens of nitrogen assimilation in Prochlorococcus
Source: eLife. 2019 Feb 1;8:e41043. doi: 10.7554/eLife.41043 (PMC6370341; doi:10.7554/eLife.41043)
Supplement: Figure 7—source data 1. — This file is provided in nexus format suitable for analysis in Mesquite. Contents include the taxa, phylogeny, and character matrix required for reconstructing the ancestral state of Prochlorococcus with respect to the nitrate assimilation trait. [file elife-41043-fig7-data1.txt]

#NEXUS
[Mesquite  version 3.51 (build 898)]

BEGIN TAXA;
	TITLE Taxa;
	DIMENSIONS NTAX=321;
	TAXLABELS
		RCC307 MIT0702 MIT0701 MIT0703 MIT1205 MIT1318 MIT1313 MIT1418 MIT1342 MIT1320 MIT9313 MIT1327 MIT1227 MIT1312 MIT1323 MIT9303 MIT1303 MIT1306 AG363O16 AG402K05 AG363J23 AG363P08 MIT1341 AG363L02 AG363P19 AG363M17 AG363A15 AG363O21 AG363I04 AG363A16 AG402N21 MIT1223 AG402P18 AG402L09 MIT1013 AG402L19 MIT0912 MIT0913 AG402I20 AG402N09 AG402B03 AG402B10 AG402L20 AG402O21 AG402I22 AG402G06 AG402I21 AG363A03 AG402A21 AG402M18 MIT0917 AG363M20 MIT1214 AG409A10 AG402A08 AG402K04 AG363A04 AG363B19 AG402C09 MIT0801 AG459C18 AG402B05 AG402I05 NATL1A AG459P07 AG311K21 NATL2A AG402G08 AG402J18 MIT0915 PAC1 AG363G03 AG402G19 AG402M23 AG363B05 AG402K14 AG402B19 AG402E17 AG402P16 AG402N10 AG459M13 MIT9515 AG418M08 AG347J22 AG335O19 AG335D02 AG459P19 MED4 EQPAC1 AG459J20 AG459P16 AG459A01 AG459O03 AG459P02 AG459A09 AG402L18 AG418K17 MIT1314 MIT9302 AG363A05 AG418F16 AG459A02 MIT9321 MIT9401 MIT9322 AG355M18 AG459P20 AG347K18 AG347K02 AG347E03 MIT9201 AG347J05 AG347K21 AG418G23 AG459E08 AG347K15 AG418G18 GP2 AG459D04 AG347I04 AG347C10 AG347K23 AG347E23 AG347K19 AG347K17 AG347L21 AG355P15 MIT9301 AG355G23 AG347L17 AG355K10 AG355P23 AG355K03 AG347K20 AG418O03 AG459N19 AG355J04 AG418I21 AG412J13 AG347M18 AG347I23 AG402N08 AG347B23 AG402A04 AG355P18 AG347J14 AG355K13 AG347K16 AG347I06 AG355J21 AG459B06 AG459J14 AG347I19 AG347K10 AG347J19 MIT0604 AG418B17 AG347L13 AG355O17 AG355I20 AG355J17 AG355N18 AG355J09 AG442N07 AG355I04 AG449C14 AG418P06 AG347O22 AG347G18 AG355J23 AS9601 AG347J23 AG355A09 AG355A18 AG347J06 AG347N19 AG347M08 AG355N22 AG355M02 AG355L22 AG355K15 AG355N16 AG347L19 AG347G20 AG355O19 AG418O02 AG355K20 AG355P11 AG355L20 AG355N23 AG670M18 AG418L19 AG347M23 AG449K21 AG402G23 AG402K16 AG418J17 AG347L20 AG355K23 AG355L02 AG429C19 AG402O23 AG455E04 AG355N02 MIT9314 SB AG418P13 AG347I22 AG347G22 AG355B23 AG418D13 AG347B08 AG347L02 AG347K22 AG402N17 AG459O09 AG402L23 AG402F05 AG402N23 AG402I23 MIT9215 MIT9202 AG355P16 AG347I21 AG347N23 AG347J21 AG355P07 AG335I15 AG402M15 AG418I20 AG347J20 AG347M15 AG355N21 AG402K21 AG418F08 AG347I15 AG402K22 AG402C22 AG355A02 AG355L21 AG355B18 AG418J19 MIT9311 MIT9312 AG402O16 AG424M03 MIT9116 MIT9123 MIT9107 AG402K10 AG363B18 AG363P06 MIT0918 MIT1304 MIT0603 MIT0602 AG363I21 AG363B11 AG402G10 SS120 AG363G23 AG363C02 MIT9211 AG363N03 AG402G22 MIT0601 MIT0919 AG363M21 AG363N16 AG363O06 AG363K07 AG363C20 AG363P15 MIT1307 AG363P01 AG363N20 AG363L19 AG363O15 AG363A06 AG363B04 MIT1300 RS9916 RS9917 WH7805 WH7803 MIT9508 AG676E23 AG673D02 AG673F03 AG670F22 AG673A03 AG679A02 AG683G11 AG676C06 MIT9504 MIT9509 AG679C18 WH8016 AG683A03 CC9311 WH8020 KORDI49 AG670D07 CC9616 KORDI100 AG673B08 AG679B05 AG679D13 AG673A10 AG670A05 WH8103 WH8102 BL107 CC9902 AG683B21 AG670B23 CC9605 WH8109 AG670A04 AG670A19 KORDI52 
	;

END;


BEGIN CHARACTERS;
	TITLE  'Matrix in file "CoreProtPhylogeny_NitrateTrait.nex"';
	DIMENSIONS  NCHAR=2;
	FORMAT DATATYPE = STANDARD GAP = - MISSING = ? SYMBOLS = "  0 1";
	CHARSTATELABELS 
		1 narB,
		2 nirA ; 
	MATRIX
	RCC307    11
	MIT0702   01
	MIT0701   01
	MIT0703   01
	MIT1205   01
	MIT1318   01
	MIT1313   01
	MIT1418   01
	MIT1342   01
	MIT1320   01
	MIT9313   01
	MIT1327   01
	MIT1227   01
	MIT1312   01
	MIT1323   01
	MIT9303   01
	MIT1303   01
	MIT1306   01
	AG363O16  01
	AG402K05  00
	AG363J23  00
	AG363P08  01
	MIT1341   01
	AG363L02  00
	AG363P19  01
	AG363M17  01
	AG363A15  00
	AG363O21  00
	AG363I04  01
	AG363A16  01
	AG402N21  00
	MIT1223   01
	AG402P18  01
	AG402L09  11
	MIT1013   01
	AG402L19  11
	MIT0912   11
	MIT0913   11
	AG402I20  01
	AG402N09  11
	AG402B03  11
	AG402B10  10
	AG402L20  11
	AG402O21  11
	AG402I22  01
	AG402G06  11
	AG402I21  01
	AG363A03  01
	AG402A21  01
	AG402M18  01
	MIT0917   11
	AG363M20  11
	MIT1214   01
	AG409A10  11
	AG402A08  11
	AG402K04  10
	AG363A04  00
	AG363B19  00
	AG402C09  11
	MIT0801   01
	AG459C18  01
	AG402B05  11
	AG402I05  10
	NATL1A    01
	AG459P07  01
	AG311K21  11
	NATL2A    01
	AG402G08  11
	AG402J18  00
	MIT0915   11
	PAC1      11
	AG363G03  00
	AG402G19  11
	AG402M23  11
	AG363B05  00
	AG402K14  01
	AG402B19  10
	AG402E17  11
	AG402P16  01
	AG402N10  00
	AG459M13  10
	MIT9515   00
	AG418M08  00
	AG347J22  00
	AG335O19  11
	AG335D02  11
	AG459P19  00
	MED4      00
	EQPAC1    00
	AG459J20  11
	AG459P16  00
	AG459A01  00
	AG459O03  00
	AG459P02  11
	AG459A09  11
	AG402L18  00
	AG418K17  00
	MIT1314   00
	MIT9302   00
	AG363A05  00
	AG418F16  10
	AG459A02  11
	MIT9321   00
	MIT9401   00
	MIT9322   00
	AG355M18  00
	AG459P20  00
	AG347K18  00
	AG347K02  10
	AG347E03  10
	MIT9201   00
	AG347J05  10
	AG347K21  00
	AG418G23  00
	AG459E08  00
	AG347K15  00
	AG418G18  10
	GP2       00
	AG459D04  11
	AG347I04  11
	AG347C10  10
	AG347K23  00
	AG347E23  10
	AG347K19  00
	AG347K17  11
	AG347L21  00
	AG355P15  00
	MIT9301   00
	AG355G23  11
	AG347L17  11
	AG355K10  11
	AG355P23  00
	AG355K03  10
	AG347K20  00
	AG418O03  11
	AG459N19  00
	AG355J04  00
	AG418I21  00
	AG412J13  11
	AG347M18  00
	AG347I23  00
	AG402N08  11
	AG347B23  00
	AG402A04  11
	AG355P18  00
	AG347J14  00
	AG355K13  00
	AG347K16  00
	AG347I06  00
	AG355J21  00
	AG459B06  11
	AG459J14  11
	AG347I19  11
	AG347K10  10
	AG347J19  00
	MIT0604   11
	AG418B17  00
	AG347L13  11
	AG355O17  01
	AG355I20  11
	AG355J17  11
	AG355N18  11
	AG355J09  11
	AG442N07  11
	AG355I04  00
	AG449C14  11
	AG418P06  00
	AG347O22  11
	AG347G18  11
	AG355J23  00
	AS9601    00
	AG347J23  00
	AG355A09  00
	AG355A18  11
	AG347J06  11
	AG347N19  10
	AG347M08  10
	AG355N22  00
	AG355M02  10
	AG355L22  00
	AG355K15  00
	AG355N16  00
	AG347L19  10
	AG347G20  11
	AG355O19  11
	AG418O02  11
	AG355K20  00
	AG355P11  00
	AG355L20  00
	AG355N23  00
	AG670M18  10
	AG418L19  00
	AG347M23  11
	AG449K21  10
	AG402G23  11
	AG402K16  11
	AG418J17  00
	AG347L20  11
	AG355K23  00
	AG355L02  00
	AG429C19  11
	AG402O23  00
	AG455E04  11
	AG355N02  00
	MIT9314   00
	SB        11
	AG418P13  11
	AG347I22  11
	AG347G22  00
	AG355B23  11
	AG418D13  11
	AG347B08  10
	AG347L02  00
	AG347K22  11
	AG402N17  11
	AG459O09  11
	AG402L23  11
	AG402F05  11
	AG402N23  00
	AG402I23  11
	MIT9215   00
	MIT9202   00
	AG355P16  01
	AG347I21  11
	AG347N23  00
	AG347J21  00
	AG355P07  00
	AG335I15  11
	AG402M15  00
	AG418I20  00
	AG347J20  00
	AG347M15  00
	AG355N21  00
	AG402K21  00
	AG418F08  10
	AG347I15  00
	AG402K22  10
	AG402C22  10
	AG355A02  10
	AG355L21  00
	AG355B18  00
	AG418J19  10
	MIT9311   00
	MIT9312   00
	AG402O16  00
	AG424M03  11
	MIT9116   00
	MIT9123   00
	MIT9107   00
	AG402K10  00
	AG363B18  11
	AG363P06  01
	MIT0918   01
	MIT1304   01
	MIT0603   00
	MIT0602   00
	AG363I21  01
	AG363B11  01
	AG402G10  01
	SS120     00
	AG363G23  01
	AG363C02  00
	MIT9211   00
	AG363N03  00
	AG402G22  00
	MIT0601   00
	MIT0919   00
	AG363M21  01
	AG363N16  00
	AG363O06  01
	AG363K07  01
	AG363C20  00
	AG363P15  00
	MIT1307   01
	AG363P01  01
	AG363N20  01
	AG363L19  00
	AG363O15  01
	AG363A06  01
	AG363B04  00
	MIT1300   01
	RS9916    11
	RS9917    01
	WH7805    11
	WH7803    11
	MIT9508   11
	AG676E23  11
	AG673D02  11
	AG673F03  11
	AG670F22  11
	AG673A03  10
	AG679A02  11
	AG683G11  11
	AG676C06  11
	MIT9504   11
	MIT9509   11
	AG679C18  11
	WH8016    11
	AG683A03  11
	CC9311    11
	WH8020    11
	KORDI49   11
	AG670D07  11
	CC9616    11
	KORDI100  11
	AG673B08  11
	AG679B05  10
	AG679D13  11
	AG673A10  11
	AG670A05  11
	WH8103    11
	WH8102    11
	BL107     11
	CC9902    11
	AG683B21  11
	AG670B23  11
	CC9605    11
	WH8109    11
	AG670A04  11
	AG670A19  11
	KORDI52   11

;

END;
BEGIN TREES;
	Title 'Trees from "CoreProtPhylogeny_NitrateTrait.nex"';
	ID 016799e41e021;
	LINK Taxa = Taxa;
	TRANSLATE
[0] 		1 RCC307,
[1] 		2 MIT0702,
[2] 		3 MIT0701,
[3] 		4 MIT0703,
[4] 		5 MIT1205,
[5] 		6 MIT1318,
[6] 		7 MIT1313,
[7] 		8 MIT1418,
[8] 		9 MIT1342,
[9] 		10 MIT1320,
[10] 		11 MIT9313,
[11] 		12 MIT1327,
[12] 		13 MIT1227,
[13] 		14 MIT1312,
[14] 		15 MIT1323,
[15] 		16 MIT9303,
[16] 		17 MIT1303,
[17] 		18 MIT1306,
[18] 		19 AG363O16,
[19] 		20 AG402K05,
[20] 		21 AG363J23,
[21] 		22 AG363P08,
[22] 		23 MIT1341,
[23] 		24 AG363L02,
[24] 		25 AG363P19,
[25] 		26 AG363M17,
[26] 		27 AG363A15,
[27] 		28 AG363O21,
[28] 		29 AG363I04,
[29] 		30 AG363A16,
[30] 		31 AG402N21,
[31] 		32 MIT1223,
[32] 		33 AG402P18,
[33] 		34 AG402L09,
[34] 		35 MIT1013,
[35] 		36 AG402L19,
[36] 		37 MIT0912,
[37] 		38 MIT0913,
[38] 		39 AG402I20,
[39] 		40 AG402N09,
[40] 		41 AG402B03,
[41] 		42 AG402B10,
[42] 		43 AG402L20,
[43] 		44 AG402O21,
[44] 		45 AG402I22,
[45] 		46 AG402G06,
[46] 		47 AG402I21,
[47] 		48 AG363A03,
[48] 		49 AG402A21,
[49] 		50 AG402M18,
[50] 		51 MIT0917,
[51] 		52 AG363M20,
[52] 		53 MIT1214,
[53] 		54 AG409A10,
[54] 		55 AG402A08,
[55] 		56 AG402K04,
[56] 		57 AG363A04,
[57] 		58 AG363B19,
[58] 		59 AG402C09,
[59] 		60 MIT0801,
[60] 		61 AG459C18,
[61] 		62 AG402B05,
[62] 		63 AG402I05,
[63] 		64 NATL1A,
[64] 		65 AG459P07,
[65] 		66 AG311K21,
[66] 		67 NATL2A,
[67] 		68 AG402G08,
[68] 		69 AG402J18,
[69] 		70 MIT0915,
[70] 		71 PAC1,
[71] 		72 AG363G03,
[72] 		73 AG402G19,
[73] 		74 AG402M23,
[74] 		75 AG363B05,
[75] 		76 AG402K14,
[76] 		77 AG402B19,
[77] 		78 AG402E17,
[78] 		79 AG402P16,
[79] 		80 AG402N10,
[80] 		81 AG459M13,
[81] 		82 MIT9515,
[82] 		83 AG418M08,
[83] 		84 AG347J22,
[84] 		85 AG335O19,
[85] 		86 AG335D02,
[86] 		87 AG459P19,
[87] 		88 MED4,
[88] 		89 EQPAC1,
[89] 		90 AG459J20,
[90] 		91 AG459P16,
[91] 		92 AG459A01,
[92] 		93 AG459O03,
[93] 		94 AG459P02,
[94] 		95 AG459A09,
[95] 		96 AG402L18,
[96] 		97 AG418K17,
[97] 		98 MIT1314,
[98] 		99 MIT9302,
[99] 		100 AG363A05,
[100] 		101 AG418F16,
[101] 		102 AG459A02,
[102] 		103 MIT9321,
[103] 		104 MIT9401,
[104] 		105 MIT9322,
[105] 		106 AG355M18,
[106] 		107 AG459P20,
[107] 		108 AG347K18,
[108] 		109 AG347K02,
[109] 		110 AG347E03,
[110] 		111 MIT9201,
[111] 		112 AG347J05,
[112] 		113 AG347K21,
[113] 		114 AG418G23,
[114] 		115 AG459E08,
[115] 		116 AG347K15,
[116] 		117 AG418G18,
[117] 		118 GP2,
[118] 		119 AG459D04,
[119] 		120 AG347I04,
[120] 		121 AG347C10,
[121] 		122 AG347K23,
[122] 		123 AG347E23,
[123] 		124 AG347K19,
[124] 		125 AG347K17,
[125] 		126 AG347L21,
[126] 		127 AG355P15,
[127] 		128 MIT9301,
[128] 		129 AG355G23,
[129] 		130 AG347L17,
[130] 		131 AG355K10,
[131] 		132 AG355P23,
[132] 		133 AG355K03,
[133] 		134 AG347K20,
[134] 		135 AG418O03,
[135] 		136 AG459N19,
[136] 		137 AG355J04,
[137] 		138 AG418I21,
[138] 		139 AG412J13,
[139] 		140 AG347M18,
[140] 		141 AG347I23,
[141] 		142 AG402N08,
[142] 		143 AG347B23,
[143] 		144 AG402A04,
[144] 		145 AG355P18,
[145] 		146 AG347J14,
[146] 		147 AG355K13,
[147] 		148 AG347K16,
[148] 		149 AG347I06,
[149] 		150 AG355J21,
[150] 		151 AG459B06,
[151] 		152 AG459J14,
[152] 		153 AG347I19,
[153] 		154 AG347K10,
[154] 		155 AG347J19,
[155] 		156 MIT0604,
[156] 		157 AG418B17,
[157] 		158 AG347L13,
[158] 		159 AG355O17,
[159] 		160 AG355I20,
[160] 		161 AG355J17,
[161] 		162 AG355N18,
[162] 		163 AG355J09,
[163] 		164 AG442N07,
[164] 		165 AG355I04,
[165] 		166 AG449C14,
[166] 		167 AG418P06,
[167] 		168 AG347O22,
[168] 		169 AG347G18,
[169] 		170 AG355J23,
[170] 		171 AS9601,
[171] 		172 AG347J23,
[172] 		173 AG355A09,
[173] 		174 AG355A18,
[174] 		175 AG347J06,
[175] 		176 AG347N19,
[176] 		177 AG347M08,
[177] 		178 AG355N22,
[178] 		179 AG355M02,
[179] 		180 AG355L22,
[180] 		181 AG355K15,
[181] 		182 AG355N16,
[182] 		183 AG347L19,
[183] 		184 AG347G20,
[184] 		185 AG355O19,
[185] 		186 AG418O02,
[186] 		187 AG355K20,
[187] 		188 AG355P11,
[188] 		189 AG355L20,
[189] 		190 AG355N23,
[190] 		191 AG670M18,
[191] 		192 AG418L19,
[192] 		193 AG347M23,
[193] 		194 AG449K21,
[194] 		195 AG402G23,
[195] 		196 AG402K16,
[196] 		197 AG418J17,
[197] 		198 AG347L20,
[198] 		199 AG355K23,
[199] 		200 AG355L02,
[200] 		201 AG429C19,
[201] 		202 AG402O23,
[202] 		203 AG455E04,
[203] 		204 AG355N02,
[204] 		205 MIT9314,
[205] 		206 SB,
[206] 		207 AG418P13,
[207] 		208 AG347I22,
[208] 		209 AG347G22,
[209] 		210 AG355B23,
[210] 		211 AG418D13,
[211] 		212 AG347B08,
[212] 		213 AG347L02,
[213] 		214 AG347K22,
[214] 		215 AG402N17,
[215] 		216 AG459O09,
[216] 		217 AG402L23,
[217] 		218 AG402F05,
[218] 		219 AG402N23,
[219] 		220 AG402I23,
[220] 		221 MIT9215,
[221] 		222 MIT9202,
[222] 		223 AG355P16,
[223] 		224 AG347I21,
[224] 		225 AG347N23,
[225] 		226 AG347J21,
[226] 		227 AG355P07,
[227] 		228 AG335I15,
[228] 		229 AG402M15,
[229] 		230 AG418I20,
[230] 		231 AG347J20,
[231] 		232 AG347M15,
[232] 		233 AG355N21,
[233] 		234 AG402K21,
[234] 		235 AG418F08,
[235] 		236 AG347I15,
[236] 		237 AG402K22,
[237] 		238 AG402C22,
[238] 		239 AG355A02,
[239] 		240 AG355L21,
[240] 		241 AG355B18,
[241] 		242 AG418J19,
[242] 		243 MIT9311,
[243] 		244 MIT9312,
[244] 		245 AG402O16,
[245] 		246 AG424M03,
[246] 		247 MIT9116,
[247] 		248 MIT9123,
[248] 		249 MIT9107,
[249] 		250 AG402K10,
[250] 		251 AG363B18,
[251] 		252 AG363P06,
[252] 		253 MIT0918,
[253] 		254 MIT1304,
[254] 		255 MIT0603,
[255] 		256 MIT0602,
[256] 		257 AG363I21,
[257] 		258 AG363B11,
[258] 		259 AG402G10,
[259] 		260 SS120,
[260] 		261 AG363G23,
[261] 		262 AG363C02,
[262] 		263 MIT9211,
[263] 		264 AG363N03,
[264] 		265 AG402G22,
[265] 		266 MIT0601,
[266] 		267 MIT0919,
[267] 		268 AG363M21,
[268] 		269 AG363N16,
[269] 		270 AG363O06,
[270] 		271 AG363K07,
[271] 		272 AG363C20,
[272] 		273 AG363P15,
[273] 		274 MIT1307,
[274] 		275 AG363P01,
[275] 		276 AG363N20,
[276] 		277 AG363L19,
[277] 		278 AG363O15,
[278] 		279 AG363A06,
[279] 		280 AG363B04,
[280] 		281 MIT1300,
[281] 		282 RS9916,
[282] 		283 RS9917,
[283] 		284 WH7805,
[284] 		285 WH7803,
[285] 		286 MIT9508,
[286] 		287 AG676E23,
[287] 		288 AG673D02,
[288] 		289 AG673F03,
[289] 		290 AG670F22,
[290] 		291 AG673A03,
[291] 		292 AG679A02,
[292] 		293 AG683G11,
[293] 		294 AG676C06,
[294] 		295 MIT9504,
[295] 		296 MIT9509,
[296] 		297 AG679C18,
[297] 		298 WH8016,
[298] 		299 AG683A03,
[299] 		300 CC9311,
[300] 		301 WH8020,
[301] 		302 KORDI49,
[302] 		303 AG670D07,
[303] 		304 CC9616,
[304] 		305 KORDI100,
[305] 		306 AG673B08,
[306] 		307 AG679B05,
[307] 		308 AG679D13,
[308] 		309 AG673A10,
[309] 		310 AG670A05,
[310] 		311 WH8103,
[311] 		312 WH8102,
[312] 		313 BL107,
[313] 		314 CC9902,
[314] 		315 AG683B21,
[315] 		316 AG670B23,
[316] 		317 CC9605,
[317] 		318 WH8109,
[318] 		319 AG670A04,
[319] 		320 AG670A19,
[320] 		321 KORDI52;
	TREE CoreProtPhylogenyPhylosift = ((1:0.265864794157685,(((((2:0.00000100000050002909,3:0.00000100000050002909):0.00000100000050002909,4:0.00000100000050002909):0.018038757743814825,((((5:0.02257211587402266,((6:0.00029531917511276353,(7:0.00000100000050002909,8:0.00000100000050002909):0.00000100000050002909):0.00905600457041869,((9:0.005886398195758031,10:0.00306225109012777):0.0014627450557349474,11:0.005283462099956577):0.0028071773990927164):0.0006400841956110199):0.0022077746250472713,(12:0.0002951804260449543,(13:0.00000100000050002909,14:0.000295147079882014):0.00000100000050002909):0.010571107633081424):0.004912721232788584,15:0.010583771336382032):0.0027874889173345216,(16:0.0050830411309472235,(17:0.004911339727687987,18:0.0031186505837783357):0.0016091530518086456):0.00216474598884247):0.008796455665318297):0.1462544964807007,((((19:0.23762835039965732,(20:0.31330303929978937,21:0.12701511888541703):0.07250503961495167):0.05600981536558604,(22:0.18697147643901058,(((23:0.004855355783917436,24:0.005950689351641771):0.1283260905602792,25:0.15514282338666377):0.08340511594402741,(26:0.003130295869484866,27:0.003290589356986258):0.2183951564848606):0.02398998654432019):0.09966177800874469):0.028520834083184548,(((28:0.2933070824983648,(29:0.25432848749472375,30:0.19888097768332264):0.023111445964282877):0.021790823324669733,(((((31:0.1582097639707452,32:0.17867023457482428):0.14385729924493282,((33:0.05999814841949262,(((34:0.03644436172624627,((35:0.011358757713326426,36:0.0071618717853416496):0.02978829448834675,(((37:0.0010487762004997808,38:0.0009600566963638265):0.04407667177253334,(((((39:0.03365663482535843,(((40:0.009038509050110681,41:0.009417639977286169):0.0047400084814952816,(42:0.016135666739016827,(43:0.0127450753539005,44:0.013752697516261108):0.0026956065252822393):0.002423667142192654):0.004685152357145149,45:0.02370089176311014):0.019969757152564275):0.00404188534063021,(46:0.028349534349688097,47:0.033656290794628924):0.002292882100109664):0.001795240302099742,(((48:0.027701040617806247,49:0.0347730216065751):0.005255553527486002,(50:0.03281810665490719,51:0.03695584701527262):0.003551060737938062):0.0026933573450062197,(52:0.056166284134643855,53:0.028590775794786385):0.0033882566942785653):0.001343309546509154):0.004060982299988279,(((54:0.03828622853583958,55:0.03593030250017248):0.006697514776882607,56:0.035899053235801254):0.0027720341398084457,57:0.03980113024604657):0.0023064057483843):0.004743060592802937,((58:0.053644056483885046,59:0.0408379473424416):0.010801415154462743,(60:0.021796933765520273,(61:0.021351147334006445,((62:0.018853256879344357,63:0.012218911043954202):0.008494929634419713,(((64:0.004898547304612152,((65:0.008532585069207056,66:0.010445860274305052):0.00000100000050002909,(67:0.005532796181951542,68:0.00789062843711307):0.0004257871392960375):0.0006679222017707202):0.0005763819443638194,(69:0.007803251700489645,70:0.009514606478145945):0.0009699754516299103):0.001394933238315582,71:0.00722985649650956):0.006115307547489677):0.0021285031426331543):0.005537224437422128):0.02803862111698429):0.00667929542975829):0.0018910090045012172):0.0034092464994073027,(72:0.03356672925556241,73:0.0353624425458165):0.02066328230385427):0.004142721718614514):0.007257419782586739):0.006583097560486704,(74:0.05457656708986551,((75:0.06376924984804382,76:0.054223942574157476):0.011508139352753716,(77:0.005380468302461415,78:0.009193666694779633):0.05471974418879543):0.0047286774851646):0.004810109035753922):0.020655911521661872,79:0.0671656095441654):0.019179406490458045):0.23484291942110924,((80:0.0781633203286766,((81:0.06016729071130661,(82:0.06233696545619977,(83:0.05070666978139581,84:0.08210731478533058):0.018252771509219806):0.005696516913393226):0.0030297417689793453,(((85:0.00000100000050002909,86:0.00000100000050002909):0.017445374921578164,((87:0.011207184003302536,((88:0.0002846411764869821,89:0.0002846556920427308):0.01107796146730748,90:0.02142864808287359):0.0016397262993004997):0.00209742083620734,((91:0.006774326133950172,(92:0.034164220426666,93:0.012973808756322265):0.004131508755099609):0.0011992402672600854,94:0.012705619423770555):0.0016764398788683898):0.003933330611225865):0.008101580639271792,95:0.04185409322025322):0.033504888156187754):0.02131694032036302):0.03677045612816895,(96:0.11588363716097144,((97:0.07359724071678765,(98:0.04058988826602276,(((99:0.03266272145350576,(100:0.020244247494184745,101:0.0235417043177702):0.01845136757006486):0.004543810675752034,((((102:0.024471024715370736,(103:0.00000100000050002909,(104:0.00000100000050002909,105:0.00000100000050002909):0.000283900588393818):0.030503458413340304):0.010037332577755761,(106:0.03721868873608354,107:0.031655761878126944):0.006412049009124389):0.0016028374436148894,((108:0.06287951304404338,(109:0.0056925186779922966,110:0.006599800431239941):0.03263520036057008):0.005671953792366476,(111:0.039369666710008105,((112:0.04318337877001078,113:0.029714588261641608):0.008115711530947122,114:0.05792361532375201):0.00679135949391497):0.002867157261030285):0.002560364316957928):0.004761069848910339,(((((115:0.02999544134976314,((116:0.03712726783750983,(117:0.023837043437904368,118:0.03321149728651473):0.0021332155261828086):0.002208790478340126,(((((119:0.022878249266127606,120:0.02579085927601787):0.0014098221807823162,121:0.016816427221839972):0.0007753429965013555,122:0.023107824186744483):0.0016744843477384886,123:0.03040249264409759):0.00000100000050002909,(124:0.022013147219980204,((((125:0.033890541702220896,(126:0.02087403758813497,(127:0.008669872721841842,128:0.004509320713049171):0.010018111361225752):0.0025538388891229945):0.0018128649145568445,129:0.027637339331462722):0.00400747589471795,130:0.019998763198414617):0.0022146646455411716,((((((131:0.00713021467333301,(132:0.00000100000050002909,133:0.00000100000050002909):0.004622553937017099):0.011654915309294786,134:0.012429187581102565):0.0010335092267165307,(((135:0.017833084753166223,(136:0.028624645913749826,(((137:0.020957443588660963,138:0.01778451815989786):0.004805300673479613,(139:0.030513828675155254,((140:0.015394422467725332,141:0.017833455629282936):0.013322306872349327,142:0.034429892409422194):0.0013273292998264633):0.002060805507891994):0.0020325574558661347,(143:0.02301494595914306,144:0.024868907071755146):0.003300363986383814):0.0028429809320556403):0.001732302231974427):0.002661341053769374,((145:0.02530438226354244,146:0.020813506131131723):0.0038343434351763577,(147:0.027105720602534935,(148:0.015601195461596454,(149:0.015189872978639506,150:0.019468662369535795):0.0015660859513855416):0.0017677994511123638):0.0022323680521755267):0.0022840318126153207):0.0009492139422585876,((151:0.011072801443009792,152:0.010892320285374617):0.008468003199531723,153:0.027648870233155192):0.0033329131277340016):0.0010338519991068369):0.0010907437641572728,(((154:0.02360724185755816,155:0.025574777943934895):0.0035832402016098995,(156:0.019321916843107405,((157:0.0029805750369478546,158:0.006274513512813011):0.005039196362108747,159:0.005120664735416304):0.007234792602862852):0.0020871719196756335):0.002147647637179719,((160:0.018509867708234557,((161:0.00000100000050002909,162:0.00000100000050002909):0.010620328605477807,163:0.024977495968555308):0.003210909417464934):0.0028737361055078763,((((((164:0.01364165757171917,(165:0.01883646081433825,(166:0.010643195246809322,(167:0.008805377658366637,168:0.004312332093906814):0.006972201225090014):0.007524451322284194):0.001203109111087649):0.0010602591924644559,(((169:0.016737699726622327,((170:0.0158527679249719,171:0.024298455198997898):0.0015931474311185502,(172:0.009106347774201091,173:0.010096296625778985):0.006524232043577666):0.001495186389899404):0.00035978844615272245,174:0.019761578348116312):0.0008307445450728802,(175:0.019535501990436747,(176:0.010385321499896839,(177:0.009747301285137178,((178:0.008986387351013888,179:0.003566374294956488):0.0011934686507822344,180:0.002771461755091453):0.0034058667478961235):0.002276861996043757):0.0017597923909326225):0.0016245162821738966):0.00040921001073935176):0.0008333844923235558,((181:0.025891594840236624,(182:0.013788617894080249,183:0.023444312563853):0.0037337785875110243):0.0016649174842605443,(184:0.014863963947757299,((185:0.01822221685498388,(186:0.00993053684261967,(187:0.00641387560857318,(188:0.006097281862386631,(189:0.0041431428007423846,190:0.00000100000050002909):0.0034592628761128063):0.0017617760576220287):0.005254148449725295):0.0038694257914473626):0.00422499482879885,(191:0.009455726576137835,192:0.00903417343930829):0.0022297045485109987):0.0006257384923475772):0.003350014831377329):0.0014224524736745712):0.0007899640550028639,(193:0.01576133717972458,((194:0.0023900241356700916,195:0.005879596621557433):0.012339384822556193,196:0.013695830990012859):0.0025657275492938086):0.00417663225691861):0.0005886179088135928,(197:0.01714424612351878,198:0.012046864324358655):0.0035357158633821262):0.0007854497522608458,((199:0.001115404746390183,200:0.0019740376555164945):0.008740848487343604,(201:0.015170111425448217,202:0.009985368221288054):0.0024698660785392457):0.001301654865009645):0.0008795185057325008):0.0005866117827444594):0.0005731937040286684):0.0016031322994599097,(((((203:0.008220401989670577,204:0.010037060169905418):0.004027622097717796,205:0.01948881744195368):0.0022587299066998455,(206:0.01661664483128145,(207:0.007102448717569375,208:0.011211771116953413):0.00329091270802553):0.008663523721298865):0.0016918132190788706,(209:0.02249702480963865,(210:0.014917436414609167,211:0.018989729232572427):0.005070469526162582):0.00394991514854917):0.0004665272133858322,(212:0.02617242297952203,((213:0.01707467188632802,(214:0.01891693455652322,215:0.01826100622330691):0.0011040095140281382):0.00399943420343996,(216:0.023030948982557156,(((217:0.00723333295587805,218:0.005554260339323593):0.024806837992020526,(219:0.02103225815036285,220:0.019186589209711655):0.0013316735971588005):0.0009942383246052619,(221:0.008904016688806204,222:0.012579464729418005):0.026966753732572957):0.003132564136275144):0.0004238963899787322):0.00059024462990416):0.0011544498850386956):0.0024386717185561893):0.001855732769713311,223:0.02982745232589714):0.0014130802926428326):0.003033615307308789):0.0014123849432535528):0.004755887134652478):0.0019966470308195334):0.0024792915866131728,224:0.027399501568996436):0.0029287854453961745,(225:0.04262448561211654,(226:0.033525624537201364,227:0.04375327282118698):0.002680470737681405):0.003727857174403881):0.0032360595928877787,(228:0.05086920309351004,((229:0.036570363101579614,230:0.05153910426993868):0.0049382203377957455,(231:0.04379176983054577,232:0.04261126642920973):0.004594537898945741):0.00000100000050002909):0.0020380448782880314):0.006758695369622438,(233:0.024503400795602454,(234:0.054612864312804585,(235:0.04973433782981393,(236:0.04122357030959277,((237:0.026770137890954133,238:0.01661925722126508):0.0017645169225629271,((239:0.0031671049384849265,(240:0.003244511831352223,241:0.00000100000050002909):0.0030032223233109117):0.00471365644604771,242:0.005083621934444257):0.009406441561633175):0.011500930779919434):0.014853933636646078):0.00000100000050002909):0.00174678687882721):0.0018382853493926648):0.001079487670181532):0.003280151466297603):0.003081513734184384,((243:0.00000100000050002909,244:0.00000100000050002909):0.03645471020353011,(245:0.048942576855870376,(246:0.03986527817965087,((247:0.00000100000050002909,248:0.00000100000050002909):0.00000100000050002909,249:0.00000100000050002909):0.044750586765065284):0.004714060421920113):0.0064726454198999715):0.00294764487659892):0.006322384391609716):0.017567722126804828):0.016951216542536528,(250:0.06149603771686822,(251:0.017281334131268967,252:0.019531738488070532):0.019028175403498146):0.032113276685774655):0.038873411270839424):0.017151547762196115):0.5726387277498247):0.05333601811598252):0.039183972858207045,((253:0.20800324172528736,(254:0.19441909264657006,(((255:0.00000100000050002909,256:0.00000100000050002909):0.17002553455756028,((257:0.06155005139917042,258:0.06751778852151205):0.011971853913720668,259:0.08923583721244291):0.07925323234721147):0.04058006369823462,(260:0.15128895351478328,(261:0.08487990343200717,262:0.08462789964109378):0.12043505393257745):0.01425492589272021):0.017584742342892506):0.028777552355562876):0.09568441639747985,(((263:0.14540592867724836,264:0.1962234140656061):0.031693098400873435,(265:0.1350574185100963,(266:0.00000100000050002909,267:0.0003115964474306498):0.1688507968510579):0.03742666577650931):0.06365465134970041,(268:0.21383889657144242,269:0.20778552910123158):0.08762229420890544):0.022661148060647018):0.0602125168333875):0.07455396372701731,270:0.24431170664252175):0.022972556244442815,((271:0.21390347824210248,(272:0.17141696729462017,(273:0.1371591551310722,(274:0.13972484122353981,275:0.22565283698382513):0.027140784225557223):0.01590174652027504):0.03982331304549572):0.03342626725450796,276:0.1972243761652256):0.038490747518537184):0.015553628295612977):0.021423957516267206,(277:0.3583470314261302,278:0.1883033180551312):0.03497487404085387):0.03611543184663496):0.023794775433237107,((279:0.2832459815881726,280:0.25736959087010314):0.03696736211286495,281:0.23924719807605124):0.021688091162328504):0.07634526065965519):0.05518661926202868,(((282:0.10803862045392505,283:0.118019708924733):0.03513408341687351,(((284:0.04015534313161228,285:0.032397396676797335):0.05564999171557233,(((286:0.007045980399651242,(287:0.003555533486745576,288:0.005571345471298428):0.0015848058700728303):0.004578004002104786,(289:0.007152891399857785,(290:0.0018592553015613763,((291:0.0017012258315442042,(292:0.00000100000050002909,293:0.00000100000050002909):0.0010309904188281235):0.0019936785049324943,294:0.001406820641750852):0.0005516168199852254):0.015187092811140213):0.006352833748390878):0.016100118311857266,(295:0.0008757970806840506,296:0.0006217137893688625):0.022614746452141347):0.0969286140665345):0.03288302643520902,(297:0.06754980047385528,(298:0.021271912738356158,((299:0.025058477481295208,300:0.013117552221857374):0.003877824432486251,301:0.019930461136496307):0.01665179916136919):0.029004908214365136):0.10786659119666597):0.03184720062650132):0.036664870298488146,((302:0.10155954884390961,((303:0.006904394288040773,304:0.0049220077866758425):0.05668865806452864,305:0.05488010811702933):0.08633834227720687):0.019661435033636054,((((306:0.0066855699693834725,307:0.011224374992584435):0.0016861528215503692,(308:0.00734747948462708,309:0.00000100000050002909):0.00000100000050002909):0.0980241830892201,(310:0.057421561637049465,(311:0.002200758395363106,312:0.002926164655923212):0.03477459784994716):0.05461501877564366):0.030261136433113452,((313:0.01722505966419866,(314:0.007787362756571306,315:0.0067636149355590905):0.015874290547132103):0.11951439779493575,(316:0.029885649798084894,((317:0.016282201169468682,(318:0.012672567973667618,(319:0.004892590744014339,320:0.005293483438429022):0.016496907026129378):0.004321227001596176):0.005239087055028507,321:0.02826816285291563):0.009456650717254423):0.06758851924277393):0.03063427056480894):0.02291342272075144):0.07870690485625645):0.042807922573665995):0.265864794157685));

END;


BEGIN ASSUMPTIONS;
		USERTYPE Stepmatrix_Costs_1Loss_10Gain (Stepmatrix) = 
		 2
	0	1
	0	10
	1	0
;

	TYPESET * UNTITLED   =  unord:  2, Stepmatrix_Costs_1Loss_10Gain:  1;

END;

BEGIN MESQUITECHARMODELS;
	ProbModelSet * UNTITLED   =  'Asymm. 2 param. (estimate)':  1, 'Mk1 (est.)':  2;
END;

Begin MESQUITE;
		MESQUITESCRIPTVERSION 2;
		TITLE AUTO;
		tell ProjectCoordinator;
		timeSaved 1544477668483;
		getEmployee #mesquite.minimal.ManageTaxa.ManageTaxa;
		tell It;
			setID 0 864844855109174950;
		endTell;
		getEmployee #mesquite.charMatrices.ManageCharacters.ManageCharacters;
		tell It;
			setID 0 7999400053440157670;
			mqVersion 351;
			checksumv 0 3 1358577214 null  getNumChars 2 numChars 2 getNumTaxa 321 numTaxa 321   short true   bits 3   states 3   sumSquaresStatesOnly 1596.0 sumSquares 1596.0 longCompressibleToShort false usingShortMatrix true   NumFiles 1 NumMatrices 1;
			mqVersion;
		endTell;
		getWindow;
		tell It;
			suppress;
			setResourcesState false false 179;
			setPopoutState 300;
			setExplanationSize 0;
			setAnnotationSize 0;
			setFontIncAnnot 0;
			setFontIncExp 0;
			setSize 1589 927;
			setLocation 51 23;
			setFont SanSerif;
			setFontSize 10;
			getToolPalette;
			tell It;
			endTell;
			desuppress;
		endTell;
		getEmployee  #mesquite.trees.BasicTreeWindowCoord.BasicTreeWindowCoord;
		tell It;
			makeTreeWindow #864844855109174950  #mesquite.trees.BasicTreeWindowMaker.BasicTreeWindowMaker;
			tell It;
				suppressEPCResponse;
				setTreeSource  #mesquite.trees.StoredTrees.StoredTrees;
				tell It;
					setTreeBlock 1;
					setTreeBlockID 016799e41e021;
					toggleUseWeights off;
				endTell;
				setAssignedID 984.1544475136347.3438037140542656001;
				getTreeWindow;
				tell It;
					setExplanationSize 30;
					setAnnotationSize 20;
					setFontIncAnnot 0;
					setFontIncExp 0;
					setSize 1410 855;
					setLocation 51 23;
					setFont SanSerif;
					setFontSize 10;
					getToolPalette;
					tell It;
						setTool mesquite.trees.BasicTreeWindowMaker.BasicTreeWindow.arrow;
					endTell;
					setActive;
					getTreeDrawCoordinator #mesquite.trees.BasicTreeDrawCoordinator.BasicTreeDrawCoordinator;
				tell It;
					suppress;
					setTreeDrawer  #mesquite.trees.BallsNSticks.BallsNSticks;
					tell It;
						setSpotDiameter 33;
						setEdgeWidth 3;
						orientRight;
						useSquare;
						toggleBallsInternal on;
						toggleCosmic off;
						getEmployee #mesquite.trees.NodeLocsStandard.NodeLocsStandard;
						tell It;
							branchLengthsToggle on;
							toggleScale on;
							toggleBroadScale off;
							toggleCenter off;
							toggleEven off;
							setFixedTaxonDistance 0;
						endTell;
					endTell;
					setBackground White;
					setBranchColor Black;
					showNodeNumbers off;
					showBranchColors on;
					labelBranchLengths off;
					centerBrLenLabels on;
					showBrLensUnspecified on;
					showBrLenLabelsOnTerminals on;
					setBrLenLabelColor 0 0 255;
					setNumBrLenDecimals 6;
					desuppress;
					getEmployee #mesquite.trees.BasicDrawTaxonNames.BasicDrawTaxonNames;
					tell It;
						setColor Black;
						toggleColorPartition off;
						toggleColorAssigned on;
						toggleShadePartition off;
						toggleShowFootnotes on;
						toggleNodeLabels on;
						toggleCenterNodeNames off;
						toggleShowNames on;
						namesAngle ?;
					endTell;
				endTell;
					setTreeNumber 1;
					setTree '(1:0.265864794157685,((((282:0.10803862045392505,283:0.118019708924733):0.03513408341687351,((297:0.06754980047385528,(298:0.021271912738356158,(301:0.019930461136496307,(299:0.025058477481295208,300:0.013117552221857374):0.003877824432486251):0.01665179916136919):0.029004908214365136):0.10786659119666597,((284:0.04015534313161228,285:0.032397396676797335):0.05564999171557233,((295:0.0008757970806840506,296:0.0006217137893688625):0.022614746452141347,((286:0.007045980399651242,(287:0.003555533486745576,288:0.005571345471298428):0.0015848058700728303):0.004578004002104786,(289:0.007152891399857785,(290:0.0018592553015613763,(294:0.001406820641750852,(291:0.0017012258315442042,(292:0.00000100000050002909,293:0.00000100000050002909):0.0010309904188281235):0.0019936785049324943):0.0005516168199852254):0.015187092811140213):0.006352833748390878):0.016100118311857266):0.0969286140665345):0.03288302643520902):0.03184720062650132):0.036664870298488146,((302:0.10155954884390961,(305:0.05488010811702933,(303:0.006904394288040773,304:0.0049220077866758425):0.05668865806452864):0.08633834227720687):0.019661435033636054,(((310:0.057421561637049465,(311:0.002200758395363106,312:0.002926164655923212):0.03477459784994716):0.05461501877564366,((306:0.0066855699693834725,307:0.011224374992584435):0.0016861528215503692,(308:0.00734747948462708,309:0.00000100000050002909):0.00000100000050002909):0.0980241830892201):0.030261136433113452,((313:0.01722505966419866,(314:0.007787362756571306,315:0.0067636149355590905):0.015874290547132103):0.11951439779493575,(316:0.029885649798084894,(321:0.02826816285291563,(317:0.016282201169468682,(318:0.012672567973667618,(319:0.004892590744014339,320:0.005293483438429022):0.016496907026129378):0.004321227001596176):0.005239087055028507):0.009456650717254423):0.06758851924277393):0.03063427056480894):0.02291342272075144):0.07870690485625645):0.042807922573665995<triangled = on >,(((4:0.00000100000050002909,(2:0.00000100000050002909,3:0.00000100000050002909):0.00000100000050002909):0.018038757743814825,((16:0.0050830411309472235,(17:0.004911339727687987,18:0.0031186505837783357):0.0016091530518086456):0.00216474598884247,(15:0.010583771336382032,((12:0.0002951804260449543,(13:0.00000100000050002909,14:0.000295147079882014):0.00000100000050002909):0.010571107633081424,(5:0.02257211587402266,((6:0.00029531917511276353,(7:0.00000100000050002909,8:0.00000100000050002909):0.00000100000050002909):0.00905600457041869,(11:0.005283462099956577,(9:0.005886398195758031,10:0.00306225109012777):0.0014627450557349474):0.0028071773990927164):0.0006400841956110199):0.0022077746250472713):0.004912721232788584):0.0027874889173345216):0.008796455665318297):0.1462544964807007<triangled = on >,((281:0.23924719807605124,(279:0.2832459815881726,280:0.25736959087010314):0.03696736211286495):0.021688091162328504,(((19:0.23762835039965732,(20:0.31330303929978937,21:0.12701511888541703):0.07250503961495167):0.05600981536558604,(22:0.18697147643901058,((26:0.003130295869484866,27:0.003290589356986258):0.2183951564848606,(25:0.15514282338666377,(23:0.004855355783917436,24:0.005950689351641771):0.1283260905602792):0.08340511594402741):0.02398998654432019):0.09966177800874469):0.028520834083184548,((277:0.3583470314261302,278:0.1883033180551312):0.03497487404085387,((28:0.2933070824983648,(29:0.25432848749472375,30:0.19888097768332264):0.023111445964282877):0.021790823324669733,((276:0.1972243761652256,(271:0.21390347824210248,(272:0.17141696729462017,(273:0.1371591551310722,(274:0.13972484122353981,275:0.22565283698382513):0.027140784225557223):0.01590174652027504):0.03982331304549572):0.03342626725450796):0.038490747518537184,(270:0.24431170664252175,((((268:0.21383889657144242,269:0.20778552910123158):0.08762229420890544,((263:0.14540592867724836,264:0.1962234140656061):0.031693098400873435,(265:0.1350574185100963,(266:0.00000100000050002909,267:0.0003115964474306498):0.1688507968510579):0.03742666577650931):0.06365465134970041):0.022661148060647018,(253:0.20800324172528736,(254:0.19441909264657006,((260:0.15128895351478328,(261:0.08487990343200717,262:0.08462789964109378):0.12043505393257745):0.01425492589272021,((255:0.00000100000050002909,256:0.00000100000050002909):0.17002553455756028,(259:0.08923583721244291,(257:0.06155005139917042,258:0.06751778852151205):0.011971853913720668):0.07925323234721147):0.04058006369823462):0.017584742342892506):0.028777552355562876):0.09568441639747985):0.0602125168333875<triangled = on >,((31:0.1582097639707452,32:0.17867023457482428):0.14385729924493282,((33:0.05999814841949262,(79:0.0671656095441654,((74:0.05457656708986551,((75:0.06376924984804382,76:0.054223942574157476):0.011508139352753716,(77:0.005380468302461415,78:0.009193666694779633):0.05471974418879543):0.0047286774851646):0.004810109035753922,(34:0.03644436172624627,((35:0.011358757713326426,36:0.0071618717853416496):0.02978829448834675,((72:0.03356672925556241,73:0.0353624425458165):0.02066328230385427,((37:0.0010487762004997808,38:0.0009600566963638265):0.04407667177253334,(((58:0.053644056483885046,59:0.0408379473424416):0.010801415154462743,(60:0.021796933765520273,(61:0.021351147334006445,((62:0.018853256879344357,63:0.012218911043954202):0.008494929634419713,(71:0.00722985649650956,((69:0.007803251700489645,70:0.009514606478145945):0.0009699754516299103,(64:0.004898547304612152,((65:0.008532585069207056,66:0.010445860274305052):0.00000100000050002909,(67:0.005532796181951542,68:0.00789062843711307):0.0004257871392960375):0.0006679222017707202):0.0005763819443638194):0.001394933238315582):0.006115307547489677):0.0021285031426331543):0.005537224437422128):0.02803862111698429):0.00667929542975829,((57:0.03980113024604657,(56:0.035899053235801254,(54:0.03828622853583958,55:0.03593030250017248):0.006697514776882607):0.0027720341398084457):0.0023064057483843,(((52:0.056166284134643855,53:0.028590775794786385):0.0033882566942785653,((48:0.027701040617806247,49:0.0347730216065751):0.005255553527486002,(50:0.03281810665490719,51:0.03695584701527262):0.003551060737938062):0.0026933573450062197):0.001343309546509154,((46:0.028349534349688097,47:0.033656290794628924):0.002292882100109664,(39:0.03365663482535843,(45:0.02370089176311014,((40:0.009038509050110681,41:0.009417639977286169):0.0047400084814952816,(42:0.016135666739016827,(43:0.0127450753539005,44:0.013752697516261108):0.0026956065252822393):0.002423667142192654):0.004685152357145149):0.019969757152564275):0.00404188534063021):0.001795240302099742):0.004060982299988279):0.004743060592802937):0.0018910090045012172):0.0034092464994073027):0.004142721718614514):0.007257419782586739):0.006583097560486704):0.020655911521661872):0.019179406490458045):0.23484291942110924<triangled = on >,((80:0.0781633203286766,((81:0.06016729071130661,(82:0.06233696545619977,(83:0.05070666978139581,84:0.08210731478533058):0.018252771509219806):0.005696516913393226):0.0030297417689793453,(95:0.04185409322025322,((85:0.00000100000050002909,86:0.00000100000050002909):0.017445374921578164,((87:0.011207184003302536,(90:0.02142864808287359,(88:0.0002846411764869821,89:0.0002846556920427308):0.01107796146730748):0.0016397262993004997):0.00209742083620734,(94:0.012705619423770555,(91:0.006774326133950172,(92:0.034164220426666,93:0.012973808756322265):0.004131508755099609):0.0011992402672600854):0.0016764398788683898):0.003933330611225865):0.008101580639271792):0.033504888156187754):0.02131694032036302):0.03677045612816895,(96:0.11588363716097144,((250:0.06149603771686822,(251:0.017281334131268967,252:0.019531738488070532):0.019028175403498146):0.032113276685774655,(97:0.07359724071678765,(98:0.04058988826602276,(((243:0.00000100000050002909,244:0.00000100000050002909):0.03645471020353011,(245:0.048942576855870376,(246:0.03986527817965087,(249:0.00000100000050002909,(247:0.00000100000050002909,248:0.00000100000050002909):0.00000100000050002909):0.044750586765065284):0.004714060421920113):0.0064726454198999715):0.00294764487659892,((99:0.03266272145350576,(100:0.020244247494184745,101:0.0235417043177702):0.01845136757006486):0.004543810675752034,((((106:0.03721868873608354,107:0.031655761878126944):0.006412049009124389,(102:0.024471024715370736,(103:0.00000100000050002909,(104:0.00000100000050002909,105:0.00000100000050002909):0.000283900588393818):0.030503458413340304):0.010037332577755761):0.0016028374436148894,((108:0.06287951304404338,(109:0.0056925186779922966,110:0.006599800431239941):0.03263520036057008):0.005671953792366476,(111:0.039369666710008105,(114:0.05792361532375201,(112:0.04318337877001078,113:0.029714588261641608):0.008115711530947122):0.00679135949391497):0.002867157261030285):0.002560364316957928):0.004761069848910339,((233:0.024503400795602454,(234:0.054612864312804585,(235:0.04973433782981393,(236:0.04122357030959277,((237:0.026770137890954133,238:0.01661925722126508):0.0017645169225629271,(242:0.005083621934444257,(239:0.0031671049384849265,(240:0.003244511831352223,241:0.00000100000050002909):0.0030032223233109117):0.00471365644604771):0.009406441561633175):0.011500930779919434):0.014853933636646078):0.00000100000050002909):0.00174678687882721):0.0018382853493926648,((228:0.05086920309351004,((229:0.036570363101579614,230:0.05153910426993868):0.0049382203377957455,(231:0.04379176983054577,232:0.04261126642920973):0.004594537898945741):0.00000100000050002909):0.0020380448782880314,((225:0.04262448561211654,(226:0.033525624537201364,227:0.04375327282118698):0.002680470737681405):0.003727857174403881,(224:0.027399501568996436,(115:0.02999544134976314,((116:0.03712726783750983,(117:0.023837043437904368,118:0.03321149728651473):0.0021332155261828086):0.002208790478340126,((123:0.03040249264409759,(122:0.023107824186744483,(121:0.016816427221839972,(119:0.022878249266127606,120:0.02579085927601787):0.0014098221807823162):0.0007753429965013555):0.0016744843477384886):0.00000100000050002909,(124:0.022013147219980204,((130:0.019998763198414617,(129:0.027637339331462722,(125:0.033890541702220896,(126:0.02087403758813497,(127:0.008669872721841842,128:0.004509320713049171):0.010018111361225752):0.0025538388891229945):0.0018128649145568445):0.00400747589471795):0.0022146646455411716,(223:0.02982745232589714,((((209:0.02249702480963865,(210:0.014917436414609167,211:0.018989729232572427):0.005070469526162582):0.00394991514854917,((205:0.01948881744195368,(203:0.008220401989670577,204:0.010037060169905418):0.004027622097717796):0.0022587299066998455,(206:0.01661664483128145,(207:0.007102448717569375,208:0.011211771116953413):0.00329091270802553):0.008663523721298865):0.0016918132190788706):0.0004665272133858322,(212:0.02617242297952203,((213:0.01707467188632802,(214:0.01891693455652322,215:0.01826100622330691):0.0011040095140281382):0.00399943420343996,(216:0.023030948982557156,((221:0.008904016688806204,222:0.012579464729418005):0.026966753732572957,((217:0.00723333295587805,218:0.005554260339323593):0.024806837992020526,(219:0.02103225815036285,220:0.019186589209711655):0.0013316735971588005):0.0009942383246052619):0.003132564136275144):0.0004238963899787322):0.00059024462990416):0.0011544498850386956):0.0024386717185561893,(((134:0.012429187581102565,(131:0.00713021467333301,(132:0.00000100000050002909,133:0.00000100000050002909):0.004622553937017099):0.011654915309294786):0.0010335092267165307,((153:0.027648870233155192,(151:0.011072801443009792,152:0.010892320285374617):0.008468003199531723):0.0033329131277340016,(((145:0.02530438226354244,146:0.020813506131131723):0.0038343434351763577,(147:0.027105720602534935,(148:0.015601195461596454,(149:0.015189872978639506,150:0.019468662369535795):0.0015660859513855416):0.0017677994511123638):0.0022323680521755267):0.0022840318126153207,(135:0.017833084753166223,(136:0.028624645913749826,((143:0.02301494595914306,144:0.024868907071755146):0.003300363986383814,((137:0.020957443588660963,138:0.01778451815989786):0.004805300673479613,(139:0.030513828675155254,(142:0.034429892409422194,(140:0.015394422467725332,141:0.017833455629282936):0.013322306872349327):0.0013273292998264633):0.002060805507891994):0.0020325574558661347):0.0028429809320556403):0.001732302231974427):0.002661341053769374):0.0009492139422585876):0.0010338519991068369):0.0010907437641572728,(((154:0.02360724185755816,155:0.025574777943934895):0.0035832402016098995,(156:0.019321916843107405,(159:0.005120664735416304,(157:0.0029805750369478546,158:0.006274513512813011):0.005039196362108747):0.007234792602862852):0.0020871719196756335):0.002147647637179719,((160:0.018509867708234557,(163:0.024977495968555308,(161:0.00000100000050002909,162:0.00000100000050002909):0.010620328605477807):0.003210909417464934):0.0028737361055078763,(((199:0.001115404746390183,200:0.0019740376555164945):0.008740848487343604,(201:0.015170111425448217,202:0.009985368221288054):0.0024698660785392457):0.001301654865009645,((197:0.01714424612351878,198:0.012046864324358655):0.0035357158633821262,((193:0.01576133717972458,(196:0.013695830990012859,(194:0.0023900241356700916,195:0.005879596621557433):0.012339384822556193):0.0025657275492938086):0.00417663225691861,(((181:0.025891594840236624,(182:0.013788617894080249,183:0.023444312563853):0.0037337785875110243):0.0016649174842605443,(184:0.014863963947757299,((191:0.009455726576137835,192:0.00903417343930829):0.0022297045485109987,(185:0.01822221685498388,(186:0.00993053684261967,(187:0.00641387560857318,(188:0.006097281862386631,(189:0.0041431428007423846,190:0.00000100000050002909):0.0034592628761128063):0.0017617760576220287):0.005254148449725295):0.0038694257914473626):0.00422499482879885):0.0006257384923475772):0.003350014831377329):0.0014224524736745712,((164:0.01364165757171917,(165:0.01883646081433825,(166:0.010643195246809322,(167:0.008805377658366637,168:0.004312332093906814):0.006972201225090014):0.007524451322284194):0.001203109111087649):0.0010602591924644559,((174:0.019761578348116312,(169:0.016737699726622327,((170:0.0158527679249719,171:0.024298455198997898):0.0015931474311185502,(172:0.009106347774201091,173:0.010096296625778985):0.006524232043577666):0.001495186389899404):0.00035978844615272245):0.0008307445450728802,(175:0.019535501990436747,(176:0.010385321499896839,(177:0.009747301285137178,(180:0.002771461755091453,(178:0.008986387351013888,179:0.003566374294956488):0.0011934686507822344):0.0034058667478961235):0.002276861996043757):0.0017597923909326225):0.0016245162821738966):0.00040921001073935176):0.0008333844923235558):0.0007899640550028639):0.0005886179088135928):0.0007854497522608458):0.0008795185057325008):0.0005866117827444594):0.0005731937040286684):0.0016031322994599097):0.001855732769713311):0.0014130802926428326):0.003033615307308789):0.0014123849432535528):0.004755887134652478):0.0019966470308195334):0.0024792915866131728):0.0029287854453961745):0.0032360595928877787):0.006758695369622438):0.001079487670181532):0.003280151466297603):0.003081513734184384):0.006322384391609716):0.017567722126804828):0.016951216542536528):0.038873411270839424):0.017151547762196115):0.5726387277498247<triangled = on >):0.05333601811598252):0.039183972858207045):0.07455396372701731):0.022972556244442815):0.015553628295612977):0.021423957516267206):0.03611543184663496):0.023794775433237107):0.07634526065965519)Prochlorococcus:0.05518661926202868):0.265864794157685);';
					setDrawingSizeMode 2 1000 3400  -1 0;
					toggleLegendFloat on;
					toggleTextOnTree off;
					togglePrintName off;
					showWindow;
					newAssistant  #mesquite.ancstates.TraceCharacterHistory.TraceCharacterHistory;
				tell It;
					suspend ;
					setDisplayMode  #mesquite.ancstates.ShadeStatesOnTree.ShadeStatesOnTree;
					tell It;
						toggleLabels off;
						togglePredictions off;
						toggleGray off;
					endTell;
					setHistorySource  #mesquite.ancstates.RecAncestralStates.RecAncestralStates;
					tell It;
						getCharacterSource  #mesquite.charMatrices.CharSrcCoordObed.CharSrcCoordObed;
						tell It;
							setCharacterSource #mesquite.charMatrices.StoredCharacters.StoredCharacters;
							tell It;
								setDataSet #7999400053440157670;
							endTell;
						endTell;
						setMethod  #mesquite.parsimony.ParsAncestralStates.ParsAncestralStates;
						tell It;
							setModelSource  #mesquite.parsimony.CurrentParsModels.CurrentParsModels;
							toggleMPRsMode off;
						endTell;
						toggleShowSelectedOnly off;
					endTell;
					setCharacter 1;
					setMapping 1;
					toggleShowLegend on;
					setColorMode 0;
					toggleWeights on;
					setInitialOffsetX 709;
					setInitialOffsetY 66;
					setLegendWidth 349;
					setLegendHeight 303;
					resume ;
				endTell;
				endTell;
				desuppressEPCResponse;
				getEmployee #mesquite.trees.ColorBranches.ColorBranches;
				tell It;
					setColor Red;
					removeColor off;
				endTell;
				getEmployee #mesquite.ornamental.BranchNotes.BranchNotes;
				tell It;
					setAlwaysOn off;
				endTell;
				getEmployee #mesquite.ornamental.ColorTreeByPartition.ColorTreeByPartition;
				tell It;
					colorByPartition off;
				endTell;
				getEmployee #mesquite.ornamental.DrawTreeAssocDoubles.DrawTreeAssocDoubles;
				tell It;
					setOn on;
					toggleShow consensusFrequency;
					toggleShow posteriorProbability;
					toggleShow bootstrapFrequency;
					toggleShow consensusFrequency;
					toggleShow posteriorProbability;
					toggleShow bootstrapFrequency;
					setDigits 4;
					setThreshold ?;
					writeAsPercentage off;
					toggleCentred off;
					toggleHorizontal on;
					toggleWhiteEdges on;
					toggleShowOnTerminals on;
					setFontSize 10;
					setOffset 0  0;
				endTell;
				getEmployee #mesquite.ornamental.DrawTreeAssocStrings.DrawTreeAssocStrings;
				tell It;
					setOn on;
					toggleCentred on;
					toggleHorizontal on;
					setFontSize 10;
					setOffset 0  0;
					toggleShowOnTerminals on;
				endTell;
				getEmployee #mesquite.trees.TreeInfoValues.TreeInfoValues;
				tell It;
					panelOpen false;
				endTell;
			endTell;
		endTell;
		getEmployee  #mesquite.charMatrices.BasicDataWindowCoord.BasicDataWindowCoord;
		tell It;
			showDataWindow #7999400053440157670 #mesquite.charMatrices.BasicDataWindowMaker.BasicDataWindowMaker;
			tell It;
				getWindow;
				tell It;
					setExplanationSize 30;
					setAnnotationSize 20;
					setFontIncAnnot 0;
					setFontIncExp 0;
					setSize 1410 855;
					setLocation 51 23;
					setFont SanSerif;
					setFontSize 10;
					getToolPalette;
					tell It;
						setTool mesquite.charMatrices.BasicDataWindowMaker.BasicDataWindow.ibeam;
					endTell;
					setTool mesquite.charMatrices.BasicDataWindowMaker.BasicDataWindow.ibeam;
					colorCells  #mesquite.charMatrices.NoColor.NoColor;
					colorRowNames  #mesquite.charMatrices.TaxonGroupColor.TaxonGroupColor;
					colorColumnNames  #mesquite.charMatrices.CharGroupColor.CharGroupColor;
					colorText  #mesquite.charMatrices.NoColor.NoColor;
					setBackground White;
					toggleShowNames on;
					toggleShowTaxonNames on;
					toggleTight off;
					toggleThinRows off;
					toggleShowChanges on;
					toggleSeparateLines off;
					toggleShowStates on;
					toggleAutoWCharNames on;
					toggleAutoTaxonNames off;
					toggleShowDefaultCharNames off;
					toggleConstrainCW on;
					toggleBirdsEye off;
					toggleShowPaleGrid off;
					toggleShowPaleCellColors off;
					toggleShowPaleExcluded off;
					togglePaleInapplicable on;
					toggleShowBoldCellText off;
					toggleAllowAutosize on;
					toggleColorsPanel off;
					toggleDiagonal on;
					setDiagonalHeight 80;
					toggleLinkedScrolling on;
					toggleScrollLinkedTables off;
				endTell;
				showWindow;
				getWindow;
				tell It;
					forceAutosize;
				endTell;
				getEmployee #mesquite.charMatrices.AlterData.AlterData;
				tell It;
					toggleBySubmenus off;
				endTell;
				getEmployee #mesquite.charMatrices.ColorByState.ColorByState;
				tell It;
					setStateLimit 9;
					toggleUniformMaximum on;
				endTell;
				getEmployee #mesquite.charMatrices.ColorCells.ColorCells;
				tell It;
					setColor Red;
					removeColor off;
				endTell;
				getEmployee #mesquite.categ.StateNamesStrip.StateNamesStrip;
				tell It;
					showStrip off;
				endTell;
				getEmployee #mesquite.charMatrices.AnnotPanel.AnnotPanel;
				tell It;
					togglePanel off;
				endTell;
				getEmployee #mesquite.charMatrices.CharReferenceStrip.CharReferenceStrip;
				tell It;
					showStrip off;
				endTell;
				getEmployee #mesquite.charMatrices.QuickKeySelector.QuickKeySelector;
				tell It;
					autotabOff;
				endTell;
				getEmployee #mesquite.charMatrices.SelSummaryStrip.SelSummaryStrip;
				tell It;
					showStrip off;
				endTell;
				getEmployee #mesquite.categ.SmallStateNamesEditor.SmallStateNamesEditor;
				tell It;
					panelOpen true;
				endTell;
			endTell;
		endTell;
		getEmployee  #mesquite.charMatrices.ManageCharModels.ManageCharModels;
		tell It;
			getEmployee #mesquite.parsimony.StepMatrixCurator.StepMatrixCurator;
			tell It;
				editModel Stepmatrix_Costs_1Loss_10Gain #mesquite.minimal.WindowBabysitter.WindowBabysitter;
				tell It;
					getWindow;
					tell It;
						setExplanationSize 30;
						setAnnotationSize 20;
						setFontIncAnnot 0;
						setFontIncExp 0;
						setSize 1410 855;
						setLocation 51 23;
						setFont SanSerif;
						setFontSize 10;
						getToolPalette;
						tell It;
							setTool mesquite.categ.lib.CategTModelEditWindow.arrow;
						endTell;
					endTell;
					showWindow;
				endTell;
			endTell;
		endTell;
		endTell;
end;
